# Supplementary material for: Novel viruses of the family Partitiviridae discovered in Saccharomyces cerevisiae
Source: PLoS Pathog. 2023 Jun 7;19(6):e1011418. doi: 10.1371/journal.ppat.1011418 (PMC10281585; doi:10.1371/journal.ppat.1011418)
Supplement: S1 File — (ZIP) [file ppat.1011418.s011.zip]

Archive with 8 entries (8 files):
- Relaxed/ScPV1172_capsid_relax.pdb
- Relaxed/ScPV5509_capsid_relax.pdb
- Relaxed/ScPV1172_RdRp_relaxed.pdb
- Relaxed/CSpV1_capsid_relax.pdb
- Relaxed/ScPV5509_RdRp_relaxed.pdb
- Relaxed/ScPV858_RdRp_relaxed.pdb
- Relaxed/ScPV858_capsid_relaxed.pdb
- Relaxed/CSpV1_RdRp_relaxed.pdb
