# Supplementary material for: Novel viruses of the family Partitiviridae discovered in Saccharomyces cerevisiae
Source: PLoS Pathog. 2023 Jun 7;19(6):e1011418. doi: 10.1371/journal.ppat.1011418 (PMC10281585; doi:10.1371/journal.ppat.1011418)
Supplement: S1 File — (ZIP) [file ppat.1011418.s011.zip › Relaxed/ScPV1172_capsid_relax.pdb]

REMARK    GENERATED BY TRJCONV
TITLE     Protein in water t= 1589.00000
REMARK    THIS IS A SIMULATION BOX
CRYST1  113.841  113.841  113.841  60.00  60.00  90.00 P 1           1
MODEL        1
ATOM      1  N   MET     1     128.075  90.046  23.445  1.00  0.00           N
ATOM      2  H1  MET     1     127.478  89.228  23.401  1.00  0.00           H
ATOM      3  H2  MET     1     127.491  90.869  23.415  1.00  0.00           H
ATOM      4  H3  MET     1     128.703  90.025  22.650  1.00  0.00           H
ATOM      5  CA  MET     1     128.849  90.012  24.701  1.00  0.00           C
ATOM      6  HA  MET     1     129.523  89.159  24.665  1.00  0.00           H
ATOM      7  CB  MET     1     129.700  91.269  24.953  1.00  0.00           C
ATOM      8  HB1 MET     1     130.055  91.240  25.985  1.00  0.00           H
ATOM      9  HB2 MET     1     129.097  92.168  24.821  1.00  0.00           H
ATOM     10  CG  MET     1     130.924  91.347  24.041  1.00  0.00           C
ATOM     11  HG1 MET     1     130.600  91.726  23.074  1.00  0.00           H
ATOM     12  HG2 MET     1     131.335  90.347  23.911  1.00  0.00           H
ATOM     13  SD  MET     1     132.260  92.396  24.663  1.00  0.00           S
ATOM     14  CE  MET     1     133.228  92.605  23.145  1.00  0.00           C
ATOM     15  HE1 MET     1     134.128  93.176  23.368  1.00  0.00           H
ATOM     16  HE2 MET     1     133.505  91.631  22.742  1.00  0.00           H
ATOM     17  HE3 MET     1     132.636  93.148  22.408  1.00  0.00           H
ATOM     18  C   MET     1     127.916  89.789  25.872  1.00  0.00           C
ATOM     19  O   MET     1     127.100  90.653  26.171  1.00  0.00           O
ATOM     20  N   ASP     2     128.051  88.623  26.499  1.00  0.00           N
ATOM     21  H   ASP     2     128.627  87.929  26.043  1.00  0.00           H
ATOM     22  CA  ASP     2     127.777  88.345  27.913  1.00  0.00           C
ATOM     23  HA  ASP     2     127.638  87.267  27.988  1.00  0.00           H
ATOM     24  CB  ASP     2     129.047  88.717  28.723  1.00  0.00           C
ATOM     25  HB1 ASP     2     128.775  89.330  29.577  1.00  0.00           H
ATOM     26  HB2 ASP     2     129.711  89.331  28.112  1.00  0.00           H
ATOM     27  CG  ASP     2     129.858  87.521  29.238  1.00  0.00           C
ATOM     28  OD1 ASP     2     129.596  86.363  28.839  1.00  0.00           O
ATOM     29  OD2 ASP     2     130.789  87.739  30.039  1.00  0.00           O
ATOM     30  C   ASP     2     126.471  88.942  28.484  1.00  0.00           C
ATOM     31  O   ASP     2     126.437  90.028  29.059  1.00  0.00           O
ATOM     32  N   THR     3     125.382  88.169  28.402  1.00  0.00           N
ATOM     33  H   THR     3     125.444  87.301  27.891  1.00  0.00           H
ATOM     34  CA  THR     3     124.135  88.377  29.168  1.00  0.00           C
ATOM     35  HA  THR     3     123.938  89.448  29.230  1.00  0.00           H
ATOM     36  CB  THR     3     122.937  87.730  28.442  1.00  0.00           C
ATOM     37  HB  THR     3     122.091  87.657  29.122  1.00  0.00           H
ATOM     38  CG2 THR     3     122.492  88.550  27.233  1.00  0.00           C
ATOM     39 1HG2 THR     3     121.599  88.105  26.798  1.00  0.00           H
ATOM     40 2HG2 THR     3     122.243  89.563  27.553  1.00  0.00           H
ATOM     41 3HG2 THR     3     123.285  88.590  26.487  1.00  0.00           H
ATOM     42  OG1 THR     3     123.261  86.440  27.950  1.00  0.00           O
ATOM     43  HG1 THR     3     122.421  86.002  27.775  1.00  0.00           H
ATOM     44  C   THR     3     124.297  87.889  30.624  1.00  0.00           C
ATOM     45  O   THR     3     123.503  87.098  31.148  1.00  0.00           O
ATOM     46  N   THR     4     125.391  88.302  31.272  1.00  0.00           N
ATOM     47  H   THR     4     125.975  88.995  30.807  1.00  0.00           H
ATOM     48  CA  THR     4     125.931  87.772  32.542  1.00  0.00           C
ATOM     49  HA  THR     4     125.570  86.752  32.658  1.00  0.00           H
ATOM     50  CB  THR     4     127.468  87.700  32.516  1.00  0.00           C
ATOM     51  HB  THR     4     127.867  87.565  33.521  1.00  0.00           H
ATOM     52  CG2 THR     4     127.922  86.517  31.676  1.00  0.00           C
ATOM     53 1HG2 THR     4     129.009  86.458  31.701  1.00  0.00           H
ATOM     54 2HG2 THR     4     127.522  85.599  32.096  1.00  0.00           H
ATOM     55 3HG2 THR     4     127.575  86.623  30.649  1.00  0.00           H
ATOM     56  OG1 THR     4     128.009  88.865  31.945  1.00  0.00           O
ATOM     57  HG1 THR     4     128.966  88.756  31.898  1.00  0.00           H
ATOM     58  C   THR     4     125.424  88.502  33.783  1.00  0.00           C
ATOM     59  O   THR     4     126.183  88.805  34.700  1.00  0.00           O
ATOM     60  N   ASN     5     124.107  88.711  33.838  1.00  0.00           N
ATOM     61  H   ASN     5     123.569  88.486  33.013  1.00  0.00           H
ATOM     62  CA  ASN     5     123.387  89.254  34.988  1.00  0.00           C
ATOM     63  HA  ASN     5     122.351  89.382  34.672  1.00  0.00           H
ATOM     64  CB  ASN     5     123.418  88.213  36.138  1.00  0.00           C
ATOM     65  HB1 ASN     5     124.068  88.557  36.939  1.00  0.00           H
ATOM     66  HB2 ASN     5     123.842  87.276  35.779  1.00  0.00           H
ATOM     67  CG  ASN     5     122.071  87.904  36.756  1.00  0.00           C
ATOM     68  OD1 ASN     5     121.113  88.666  36.685  1.00  0.00           O
ATOM     69  ND2 ASN     5     121.982  86.776  37.423  1.00  0.00           N
ATOM     70 1HD2 ASN     5     122.798  86.209  37.557  1.00  0.00           H
ATOM     71 2HD2 ASN     5     121.088  86.489  37.811  1.00  0.00           H
ATOM     72  C   ASN     5     123.890  90.651  35.397  1.00  0.00           C
ATOM     73  O   ASN     5     124.758  90.814  36.252  1.00  0.00           O
ATOM     74  N   GLU     6     123.303  91.698  34.828  1.00  0.00           N
ATOM     75  H   GLU     6     122.734  91.554  33.999  1.00  0.00           H
ATOM     76  CA  GLU     6     123.395  93.046  35.393  1.00  0.00           C
ATOM     77  HA  GLU     6     124.443  93.336  35.492  1.00  0.00           H
ATOM     78  CB  GLU     6     122.721  94.026  34.428  1.00  0.00           C
ATOM     79  HB1 GLU     6     122.487  94.956  34.941  1.00  0.00           H
ATOM     80  HB2 GLU     6     121.794  93.568  34.081  1.00  0.00           H
ATOM     81  CG  GLU     6     123.626  94.357  33.229  1.00  0.00           C
ATOM     82  HG1 GLU     6     124.122  93.446  32.887  1.00  0.00           H
ATOM     83  HG2 GLU     6     124.403  95.052  33.558  1.00  0.00           H
ATOM     84  CD  GLU     6     122.855  94.961  32.048  1.00  0.00           C
ATOM     85  OE1 GLU     6     123.486  95.104  30.971  1.00  0.00           O
ATOM     86  OE2 GLU     6     121.635  95.221  32.188  1.00  0.00           O
ATOM     87  C   GLU     6     122.768  93.048  36.803  1.00  0.00           C
ATOM     88  O   GLU     6     121.543  93.078  36.970  1.00  0.00           O
ATOM     89  N   PHE     7     123.624  92.913  37.822  1.00  0.00           N
ATOM     90  H   PHE     7     124.597  92.774  37.587  1.00  0.00           H
ATOM     91  CA  PHE     7     123.275  92.961  39.241  1.00  0.00           C
ATOM     92  HA  PHE     7     122.380  92.367  39.430  1.00  0.00           H
ATOM     93  CB  PHE     7     124.438  92.409  40.091  1.00  0.00           C
ATOM     94  HB1 PHE     7     124.254  92.688  41.129  1.00  0.00           H
ATOM     95  HB2 PHE     7     125.361  92.907  39.789  1.00  0.00           H
ATOM     96  CG  PHE     7     124.667  90.906  40.053  1.00  0.00           C
ATOM     97  CD1 PHE     7     124.065  90.078  41.019  1.00  0.00           C
ATOM     98  HD1 PHE     7     123.447  90.513  41.790  1.00  0.00           H
ATOM     99  CE1 PHE     7     124.286  88.688  41.000  1.00  0.00           C
ATOM    100  HE1 PHE     7     123.814  88.054  41.737  1.00  0.00           H
ATOM    101  CZ  PHE     7     125.126  88.120  40.027  1.00  0.00           C
ATOM    102  HZ  PHE     7     125.290  87.052  40.011  1.00  0.00           H
ATOM    103  CE2 PHE     7     125.760  88.946  39.084  1.00  0.00           C
ATOM    104  HE2 PHE     7     126.409  88.517  38.331  1.00  0.00           H
ATOM    105  CD2 PHE     7     125.539  90.336  39.107  1.00  0.00           C
ATOM    106  HD2 PHE     7     126.043  90.964  38.387  1.00  0.00           H
ATOM    107  C   PHE     7     123.008  94.419  39.623  1.00  0.00           C
ATOM    108  O   PHE     7     123.929  95.240  39.595  1.00  0.00           O
ATOM    109  N   ASN     8     121.777  94.770  39.991  1.00  0.00           N
ATOM    110  H   ASN     8     121.030  94.084  39.949  1.00  0.00           H
ATOM    111  CA  ASN     8     121.482  96.124  40.449  1.00  0.00           C
ATOM    112  HA  ASN     8     121.871  96.836  39.721  1.00  0.00           H
ATOM    113  CB  ASN     8     119.966  96.334  40.545  1.00  0.00           C
ATOM    114  HB1 ASN     8     119.805  97.291  41.028  1.00  0.00           H
ATOM    115  HB2 ASN     8     119.528  95.550  41.161  1.00  0.00           H
ATOM    116  CG  ASN     8     119.272  96.387  39.190  1.00  0.00           C
ATOM    117  OD1 ASN     8     119.779  96.943  38.229  1.00  0.00           O
ATOM    118  ND2 ASN     8     118.071  95.870  39.068  1.00  0.00           N
ATOM    119 1HD2 ASN     8     117.647  95.359  39.818  1.00  0.00           H
ATOM    120 2HD2 ASN     8     117.643  95.930  38.150  1.00  0.00           H
ATOM    121  C   ASN     8     122.216  96.390  41.774  1.00  0.00           C
ATOM    122  O   ASN     8     122.062  95.648  42.745  1.00  0.00           O
ATOM    123  N   ARG     9     123.034  97.446  41.812  1.00  0.00           N
ATOM    124  H   ARG     9     123.076  98.045  40.991  1.00  0.00           H
ATOM    125  CA  ARG     9     123.834  97.812  42.985  1.00  0.00           C
ATOM    126  HA  ARG     9     124.163  96.902  43.488  1.00  0.00           H
ATOM    127  CB  ARG     9     125.075  98.591  42.535  1.00  0.00           C
ATOM    128  HB1 ARG     9     124.762  99.453  41.941  1.00  0.00           H
ATOM    129  HB2 ARG     9     125.688  97.946  41.903  1.00  0.00           H
ATOM    130  CG  ARG     9     125.915  99.077  43.729  1.00  0.00           C
ATOM    131  HG1 ARG     9     126.280  98.224  44.302  1.00  0.00           H
ATOM    132  HG2 ARG     9     125.327  99.731  44.374  1.00  0.00           H
ATOM    133  CD  ARG     9     127.085  99.873  43.171  1.00  0.00           C
ATOM    134  HD1 ARG     9     126.680 100.694  42.574  1.00  0.00           H
ATOM    135  HD2 ARG     9     127.654  99.217  42.520  1.00  0.00           H
ATOM    136  NE  ARG     9     127.970 100.424  44.210  1.00  0.00           N
ATOM    137  HE  ARG     9     127.851 100.102  45.154  1.00  0.00           H
ATOM    138  CZ  ARG     9     128.846 101.381  43.971  1.00  0.00           C
ATOM    139  NH1 ARG     9     129.127 101.752  42.759  1.00  0.00           N
ATOM    140 1HH1 ARG     9     128.742 101.240  41.976  1.00  0.00           H
ATOM    141 2HH1 ARG     9     129.604 102.617  42.559  1.00  0.00           H
ATOM    142  NH2 ARG     9     129.412 102.022  44.951  1.00  0.00           N
ATOM    143 1HH2 ARG     9     129.283 101.750  45.904  1.00  0.00           H
ATOM    144 2HH2 ARG     9     129.945 102.855  44.723  1.00  0.00           H
ATOM    145  C   ARG     9     122.986  98.619  43.953  1.00  0.00           C
ATOM    146  O   ARG     9     122.562  99.725  43.629  1.00  0.00           O
ATOM    147  N   TYR    10     122.786  98.109  45.161  1.00  0.00           N
ATOM    148  H   TYR    10     123.141  97.190  45.370  1.00  0.00           H
ATOM    149  CA  TYR    10     121.969  98.797  46.155  1.00  0.00           C
ATOM    150  HA  TYR    10     121.200  99.351  45.623  1.00  0.00           H
ATOM    151  CB  TYR    10     121.223  97.785  47.018  1.00  0.00           C
ATOM    152  HB1 TYR    10     120.641  98.324  47.766  1.00  0.00           H
ATOM    153  HB2 TYR    10     121.938  97.144  47.536  1.00  0.00           H
ATOM    154  CG  TYR    10     120.288  96.938  46.179  1.00  0.00           C
ATOM    155  CD1 TYR    10     119.042  97.451  45.773  1.00  0.00           C
ATOM    156  HD1 TYR    10     118.744  98.439  46.090  1.00  0.00           H
ATOM    157  CE1 TYR    10     118.203  96.693  44.930  1.00  0.00           C
ATOM    158  HE1 TYR    10     117.240  97.073  44.632  1.00  0.00           H
ATOM    159  CZ  TYR    10     118.643  95.440  44.452  1.00  0.00           C
ATOM    160  OH  TYR    10     117.887  94.712  43.586  1.00  0.00           O
ATOM    161  HH  TYR    10     118.350  93.882  43.405  1.00  0.00           H
ATOM    162  CE2 TYR    10     119.894  94.938  44.855  1.00  0.00           C
ATOM    163  HE2 TYR    10     120.244  93.991  44.482  1.00  0.00           H
ATOM    164  CD2 TYR    10     120.710  95.678  45.725  1.00  0.00           C
ATOM    165  HD2 TYR    10     121.674  95.286  46.013  1.00  0.00           H
ATOM    166  C   TYR    10     122.795  99.803  46.956  1.00  0.00           C
ATOM    167  O   TYR    10     123.698  99.432  47.704  1.00  0.00           O
ATOM    168  N   VAL    11     122.477 101.087  46.819  1.00  0.00           N
ATOM    169  H   VAL    11     121.711 101.316  46.191  1.00  0.00           H
ATOM    170  CA  VAL    11     123.155 102.189  47.506  1.00  0.00           C
ATOM    171  HA  VAL    11     124.092 101.820  47.924  1.00  0.00           H
ATOM    172  CB  VAL    11     123.528 103.317  46.525  1.00  0.00           C
ATOM    173  HB  VAL    11     122.624 103.806  46.166  1.00  0.00           H
ATOM    174  CG1 VAL    11     124.426 104.332  47.239  1.00  0.00           C
ATOM    175 1HG1 VAL    11     124.766 105.088  46.532  1.00  0.00           H
ATOM    176 2HG1 VAL    11     123.871 104.830  48.035  1.00  0.00           H
ATOM    177 3HG1 VAL    11     125.298 103.829  47.652  1.00  0.00           H
ATOM    178  CG2 VAL    11     124.311 102.792  45.310  1.00  0.00           C
ATOM    179 1HG2 VAL    11     124.595 103.626  44.668  1.00  0.00           H
ATOM    180 2HG2 VAL    11     125.207 102.264  45.637  1.00  0.00           H
ATOM    181 3HG2 VAL    11     123.689 102.117  44.721  1.00  0.00           H
ATOM    182  C   VAL    11     122.277 102.648  48.670  1.00  0.00           C
ATOM    183  O   VAL    11     121.320 103.407  48.506  1.00  0.00           O
ATOM    184  N   VAL    12     122.562 102.121  49.861  1.00  0.00           N
ATOM    185  H   VAL    12     123.355 101.501  49.937  1.00  0.00           H
ATOM    186  CA  VAL    12     121.810 102.440  51.083  1.00  0.00           C
ATOM    187  HA  VAL    12     120.753 102.472  50.834  1.00  0.00           H
ATOM    188  CB  VAL    12     122.007 101.362  52.165  1.00  0.00           C
ATOM    189  HB  VAL    12     123.063 101.301  52.431  1.00  0.00           H
ATOM    190  CG1 VAL    12     121.199 101.697  53.425  1.00  0.00           C
ATOM    191 1HG1 VAL    12     121.221 100.858  54.121  1.00  0.00           H
ATOM    192 2HG1 VAL    12     121.645 102.555  53.927  1.00  0.00           H
ATOM    193 3HG1 VAL    12     120.170 101.934  53.159  1.00  0.00           H
ATOM    194  CG2 VAL    12     121.554  99.990  51.652  1.00  0.00           C
ATOM    195 1HG2 VAL    12     121.721  99.243  52.427  1.00  0.00           H
ATOM    196 2HG2 VAL    12     120.499 100.017  51.380  1.00  0.00           H
ATOM    197 3HG2 VAL    12     122.139  99.696  50.781  1.00  0.00           H
ATOM    198  C   VAL    12     122.232 103.814  51.593  1.00  0.00           C
ATOM    199  O   VAL    12     123.425 104.042  51.787  1.00  0.00           O
ATOM    200  N   TYR    13     121.279 104.718  51.836  1.00  0.00           N
ATOM    201  H   TYR    13     120.313 104.465  51.654  1.00  0.00           H
ATOM    202  CA  TYR    13     121.573 106.124  52.139  1.00  0.00           C
ATOM    203  HA  TYR    13     122.647 106.235  52.295  1.00  0.00           H
ATOM    204  CB  TYR    13     121.226 106.981  50.925  1.00  0.00           C
ATOM    205  HB1 TYR    13     121.788 106.619  50.061  1.00  0.00           H
ATOM    206  HB2 TYR    13     121.591 107.977  51.155  1.00  0.00           H
ATOM    207  CG  TYR    13     119.754 107.105  50.555  1.00  0.00           C
ATOM    208  CD1 TYR    13     119.213 106.341  49.504  1.00  0.00           C
ATOM    209  HD1 TYR    13     119.831 105.609  49.002  1.00  0.00           H
ATOM    210  CE1 TYR    13     117.871 106.533  49.114  1.00  0.00           C
ATOM    211  HE1 TYR    13     117.434 105.961  48.312  1.00  0.00           H
ATOM    212  CZ  TYR    13     117.064 107.482  49.773  1.00  0.00           C
ATOM    213  OH  TYR    13     115.771 107.646  49.392  1.00  0.00           O
ATOM    214  HH  TYR    13     115.312 108.306  49.916  1.00  0.00           H
ATOM    215  CE2 TYR    13     117.608 108.254  50.817  1.00  0.00           C
ATOM    216  HE2 TYR    13     117.006 109.001  51.313  1.00  0.00           H
ATOM    217  CD2 TYR    13     118.949 108.065  51.198  1.00  0.00           C
ATOM    218  HD2 TYR    13     119.365 108.673  51.988  1.00  0.00           H
ATOM    219  C   TYR    13     120.894 106.667  53.400  1.00  0.00           C
ATOM    220  O   TYR    13     119.753 106.328  53.697  1.00  0.00           O
ATOM    221  N   ASN    14     121.565 107.557  54.134  1.00  0.00           N
ATOM    222  H   ASN    14     122.470 107.863  53.810  1.00  0.00           H
ATOM    223  CA  ASN    14     121.022 108.142  55.368  1.00  0.00           C
ATOM    224  HA  ASN    14     120.576 107.342  55.962  1.00  0.00           H
ATOM    225  CB  ASN    14     122.149 108.775  56.198  1.00  0.00           C
ATOM    226  HB1 ASN    14     121.757 109.050  57.177  1.00  0.00           H
ATOM    227  HB2 ASN    14     122.491 109.687  55.709  1.00  0.00           H
ATOM    228  CG  ASN    14     123.324 107.843  56.406  1.00  0.00           C
ATOM    229  OD1 ASN    14     123.302 106.909  57.195  1.00  0.00           O
ATOM    230  ND2 ASN    14     124.398 108.076  55.692  1.00  0.00           N
ATOM    231 1HD2 ASN    14     124.455 108.878  55.087  1.00  0.00           H
ATOM    232 2HD2 ASN    14     125.174 107.427  55.727  1.00  0.00           H
ATOM    233  C   ASN    14     119.925 109.178  55.073  1.00  0.00           C
ATOM    234  O   ASN    14     120.041 109.957  54.123  1.00  0.00           O
ATOM    235  N   LEU    15     118.886 109.244  55.907  1.00  0.00           N
ATOM    236  H   LEU    15     118.843 108.608  56.699  1.00  0.00           H
ATOM    237  CA  LEU    15     117.849 110.270  55.797  1.00  0.00           C
ATOM    238  HA  LEU    15     117.657 110.459  54.743  1.00  0.00           H
ATOM    239  CB  LEU    15     116.538 109.768  56.429  1.00  0.00           C
ATOM    240  HB1 LEU    15     115.838 110.601  56.487  1.00  0.00           H
ATOM    241  HB2 LEU    15     116.748 109.441  57.448  1.00  0.00           H
ATOM    242  CG  LEU    15     115.861 108.620  55.658  1.00  0.00           C
ATOM    243  HG  LEU    15     116.573 107.812  55.490  1.00  0.00           H
ATOM    244  CD1 LEU    15     114.699 108.073  56.481  1.00  0.00           C
ATOM    245 1HD1 LEU    15     114.319 107.180  55.994  1.00  0.00           H
ATOM    246 2HD1 LEU    15     115.044 107.791  57.476  1.00  0.00           H
ATOM    247 3HD1 LEU    15     113.905 108.812  56.569  1.00  0.00           H
ATOM    248  CD2 LEU    15     115.298 109.086  54.310  1.00  0.00           C
ATOM    249 1HD2 LEU    15     114.694 108.297  53.864  1.00  0.00           H
ATOM    250 2HD2 LEU    15     114.671 109.966  54.446  1.00  0.00           H
ATOM    251 3HD2 LEU    15     116.111 109.326  53.627  1.00  0.00           H
ATOM    252  C   LEU    15     118.312 111.592  56.428  1.00  0.00           C
ATOM    253  O   LEU    15     118.484 111.685  57.644  1.00  0.00           O
ATOM    254  N   ASN    16     118.442 112.643  55.615  1.00  0.00           N
ATOM    255  H   ASN    16     118.229 112.496  54.636  1.00  0.00           H
ATOM    256  CA  ASN    16     118.449 114.026  56.086  1.00  0.00           C
ATOM    257  HA  ASN    16     119.031 114.090  57.008  1.00  0.00           H
ATOM    258  CB  ASN    16     119.118 114.936  55.034  1.00  0.00           C
ATOM    259  HB1 ASN    16     118.574 114.873  54.091  1.00  0.00           H
ATOM    260  HB2 ASN    16     120.136 114.589  54.860  1.00  0.00           H
ATOM    261  CG  ASN    16     119.168 116.403  55.450  1.00  0.00           C
ATOM    262  OD1 ASN    16     118.489 116.869  56.353  1.00  0.00           O
ATOM    263  ND2 ASN    16     120.019 117.203  54.867  1.00  0.00           N
ATOM    264 1HD2 ASN    16     120.764 116.830  54.283  1.00  0.00           H
ATOM    265 2HD2 ASN    16     120.003 118.167  55.141  1.00  0.00           H
ATOM    266  C   ASN    16     116.999 114.441  56.387  1.00  0.00           C
ATOM    267  O   ASN    16     116.159 114.462  55.483  1.00  0.00           O
ATOM    268  N   LEU    17     116.719 114.782  57.646  1.00  0.00           N
ATOM    269  H   LEU    17     117.455 114.665  58.335  1.00  0.00           H
ATOM    270  CA  LEU    17     115.385 115.131  58.145  1.00  0.00           C
ATOM    271  HA  LEU    17     114.646 114.886  57.382  1.00  0.00           H
ATOM    272  CB  LEU    17     115.089 114.269  59.388  1.00  0.00           C
ATOM    273  HB1 LEU    17     114.106 114.538  59.779  1.00  0.00           H
ATOM    274  HB2 LEU    17     115.824 114.506  60.159  1.00  0.00           H
ATOM    275  CG  LEU    17     115.107 112.749  59.134  1.00  0.00           C
ATOM    276  HG  LEU    17     116.076 112.444  58.744  1.00  0.00           H
ATOM    277  CD1 LEU    17     114.900 112.024  60.462  1.00  0.00           C
ATOM    278 1HD1 LEU    17     114.776 110.953  60.297  1.00  0.00           H
ATOM    279 2HD1 LEU    17     115.790 112.178  61.069  1.00  0.00           H
ATOM    280 3HD1 LEU    17     114.054 112.437  61.007  1.00  0.00           H
ATOM    281  CD2 LEU    17     114.037 112.328  58.123  1.00  0.00           C
ATOM    282 1HD2 LEU    17     113.942 111.242  58.108  1.00  0.00           H
ATOM    283 2HD2 LEU    17     113.076 112.782  58.365  1.00  0.00           H
ATOM    284 3HD2 LEU    17     114.335 112.653  57.127  1.00  0.00           H
ATOM    285  C   LEU    17     115.188 116.634  58.422  1.00  0.00           C
ATOM    286  O   LEU    17     114.187 117.013  59.020  1.00  0.00           O
ATOM    287  N   GLU    18     116.106 117.512  58.009  1.00  0.00           N
ATOM    288  H   GLU    18     116.882 117.183  57.443  1.00  0.00           H
ATOM    289  CA  GLU    18     116.042 118.940  58.358  1.00  0.00           C
ATOM    290  HA  GLU    18     116.037 119.030  59.445  1.00  0.00           H
ATOM    291  CB  GLU    18     117.296 119.646  57.824  1.00  0.00           C
ATOM    292  HB1 GLU    18     117.217 119.716  56.737  1.00  0.00           H
ATOM    293  HB2 GLU    18     118.181 119.053  58.060  1.00  0.00           H
ATOM    294  CG  GLU    18     117.487 121.045  58.427  1.00  0.00           C
ATOM    295  HG1 GLU    18     118.041 120.965  59.365  1.00  0.00           H
ATOM    296  HG2 GLU    18     116.520 121.499  58.643  1.00  0.00           H
ATOM    297  CD  GLU    18     118.228 121.937  57.437  1.00  0.00           C
ATOM    298  OE1 GLU    18     117.553 122.537  56.570  1.00  0.00           O
ATOM    299  OE2 GLU    18     119.477 121.962  57.428  1.00  0.00           O
ATOM    300  C   GLU    18     114.760 119.624  57.842  1.00  0.00           C
ATOM    301  O   GLU    18     114.098 120.340  58.593  1.00  0.00           O
ATOM    302  N   GLN    19     114.364 119.373  56.591  1.00  0.00           N
ATOM    303  H   GLN    19     114.905 118.707  56.043  1.00  0.00           H
ATOM    304  CA  GLN    19     113.143 119.939  55.997  1.00  0.00           C
ATOM    305  HA  GLN    19     113.071 120.995  56.259  1.00  0.00           H
ATOM    306  CB  GLN    19     113.181 119.809  54.474  1.00  0.00           C
ATOM    307  HB1 GLN    19     112.265 120.243  54.070  1.00  0.00           H
ATOM    308  HB2 GLN    19     113.209 118.757  54.192  1.00  0.00           H
ATOM    309  CG  GLN    19     114.372 120.519  53.842  1.00  0.00           C
ATOM    310  HG1 GLN    19     114.281 120.377  52.770  1.00  0.00           H
ATOM    311  HG2 GLN    19     115.309 120.070  54.174  1.00  0.00           H
ATOM    312  CD  GLN    19     114.365 122.013  54.129  1.00  0.00           C
ATOM    313  OE1 GLN    19     113.582 122.761  53.576  1.00  0.00           O
ATOM    314  NE2 GLN    19     115.244 122.544  54.951  1.00  0.00           N
ATOM    315 1HE2 GLN    19     115.924 122.006  55.482  1.00  0.00           H
ATOM    316 2HE2 GLN    19     115.118 123.514  55.187  1.00  0.00           H
ATOM    317  C   GLN    19     111.874 119.262  56.507  1.00  0.00           C
ATOM    318  O   GLN    19     110.856 119.921  56.714  1.00  0.00           O
ATOM    319  N   PHE    20     111.945 117.959  56.780  1.00  0.00           N
ATOM    320  H   PHE    20     112.800 117.466  56.565  1.00  0.00           H
ATOM    321  CA  PHE    20     110.900 117.255  57.512  1.00  0.00           C
ATOM    322  HA  PHE    20     109.972 117.295  56.942  1.00  0.00           H
ATOM    323  CB  PHE    20     111.322 115.793  57.664  1.00  0.00           C
ATOM    324  HB1 PHE    20     112.267 115.727  58.195  1.00  0.00           H
ATOM    325  HB2 PHE    20     111.478 115.366  56.673  1.00  0.00           H
ATOM    326  CG  PHE    20     110.308 114.948  58.388  1.00  0.00           C
ATOM    327  CD1 PHE    20     110.478 114.637  59.750  1.00  0.00           C
ATOM    328  HD1 PHE    20     111.324 115.027  60.300  1.00  0.00           H
ATOM    329  CE1 PHE    20     109.556 113.790  60.389  1.00  0.00           C
ATOM    330  HE1 PHE    20     109.699 113.518  61.426  1.00  0.00           H
ATOM    331  CZ  PHE    20     108.475 113.261  59.664  1.00  0.00           C
ATOM    332  HZ  PHE    20     107.807 112.562  60.134  1.00  0.00           H
ATOM    333  CE2 PHE    20     108.280 113.617  58.318  1.00  0.00           C
ATOM    334  HE2 PHE    20     107.448 113.223  57.757  1.00  0.00           H
ATOM    335  CD2 PHE    20     109.197 114.461  57.681  1.00  0.00           C
ATOM    336  HD2 PHE    20     109.063 114.711  56.640  1.00  0.00           H
ATOM    337  C   PHE    20     110.647 117.938  58.864  1.00  0.00           C
ATOM    338  O   PHE    20     109.511 118.292  59.173  1.00  0.00           O
ATOM    339  N   ASN    21     111.711 118.258  59.604  1.00  0.00           N
ATOM    340  H   ASN    21     112.624 117.933  59.301  1.00  0.00           H
ATOM    341  CA  ASN    21     111.628 118.983  60.867  1.00  0.00           C
ATOM    342  HA  ASN    21     110.886 118.477  61.477  1.00  0.00           H
ATOM    343  CB  ASN    21     112.971 118.853  61.620  1.00  0.00           C
ATOM    344  HB1 ASN    21     112.963 119.510  62.489  1.00  0.00           H
ATOM    345  HB2 ASN    21     113.793 119.152  60.971  1.00  0.00           H
ATOM    346  CG  ASN    21     113.214 117.431  62.123  1.00  0.00           C
ATOM    347  OD1 ASN    21     112.295 116.724  62.511  1.00  0.00           O
ATOM    348  ND2 ASN    21     114.433 116.948  62.186  1.00  0.00           N
ATOM    349 1HD2 ASN    21     115.236 117.444  61.812  1.00  0.00           H
ATOM    350 2HD2 ASN    21     114.529 115.980  62.469  1.00  0.00           H
ATOM    351  C   ASN    21     111.107 120.431  60.698  1.00  0.00           C
ATOM    352  O   ASN    21     110.448 120.922  61.609  1.00  0.00           O
ATOM    353  N   VAL    22     111.272 121.100  59.542  1.00  0.00           N
ATOM    354  H   VAL    22     111.815 120.666  58.806  1.00  0.00           H
ATOM    355  CA  VAL    22     110.566 122.376  59.255  1.00  0.00           C
ATOM    356  HA  VAL    22     110.765 123.071  60.071  1.00  0.00           H
ATOM    357  CB  VAL    22     111.041 123.056  57.947  1.00  0.00           C
ATOM    358  HB  VAL    22     110.910 122.376  57.108  1.00  0.00           H
ATOM    359  CG1 VAL    22     110.240 124.329  57.645  1.00  0.00           C
ATOM    360 1HG1 VAL    22     110.671 124.854  56.793  1.00  0.00           H
ATOM    361 2HG1 VAL    22     109.208 124.085  57.396  1.00  0.00           H
ATOM    362 3HG1 VAL    22     110.255 124.990  58.510  1.00  0.00           H
ATOM    363  CG2 VAL    22     112.518 123.460  58.016  1.00  0.00           C
ATOM    364 1HG2 VAL    22     112.812 123.936  57.080  1.00  0.00           H
ATOM    365 2HG2 VAL    22     112.679 124.158  58.837  1.00  0.00           H
ATOM    366 3HG2 VAL    22     113.144 122.585  58.158  1.00  0.00           H
ATOM    367  C   VAL    22     109.045 122.173  59.221  1.00  0.00           C
ATOM    368  O   VAL    22     108.309 122.909  59.878  1.00  0.00           O
ATOM    369  N   TYR    23     108.548 121.151  58.519  1.00  0.00           N
ATOM    370  H   TYR    23     109.182 120.551  58.002  1.00  0.00           H
ATOM    371  CA  TYR    23     107.106 120.871  58.488  1.00  0.00           C
ATOM    372  HA  TYR    23     106.579 121.787  58.220  1.00  0.00           H
ATOM    373  CB  TYR    23     106.785 119.814  57.438  1.00  0.00           C
ATOM    374  HB1 TYR    23     105.739 119.564  57.579  1.00  0.00           H
ATOM    375  HB2 TYR    23     107.373 118.913  57.619  1.00  0.00           H
ATOM    376  CG  TYR    23     106.934 120.255  56.000  1.00  0.00           C
ATOM    377  CD1 TYR    23     105.996 121.155  55.459  1.00  0.00           C
ATOM    378  HD1 TYR    23     105.201 121.546  56.078  1.00  0.00           H
ATOM    379  CE1 TYR    23     106.070 121.514  54.104  1.00  0.00           C
ATOM    380  HE1 TYR    23     105.349 122.191  53.669  1.00  0.00           H
ATOM    381  CZ  TYR    23     107.083 120.971  53.291  1.00  0.00           C
ATOM    382  OH  TYR    23     107.152 121.328  51.990  1.00  0.00           O
ATOM    383  HH  TYR    23     107.896 120.918  51.551  1.00  0.00           H
ATOM    384  CE2 TYR    23     108.038 120.084  53.834  1.00  0.00           C
ATOM    385  HE2 TYR    23     108.821 119.675  53.211  1.00  0.00           H
ATOM    386  CD2 TYR    23     107.958 119.725  55.192  1.00  0.00           C
ATOM    387  HD2 TYR    23     108.672 119.030  55.610  1.00  0.00           H
ATOM    388  C   TYR    23     106.552 120.413  59.844  1.00  0.00           C
ATOM    389  O   TYR    23     105.458 120.820  60.233  1.00  0.00           O
ATOM    390  N   VAL    24     107.313 119.606  60.587  1.00  0.00           N
ATOM    391  H   VAL    24     108.178 119.268  60.172  1.00  0.00           H
ATOM    392  CA  VAL    24     106.976 119.167  61.952  1.00  0.00           C
ATOM    393  HA  VAL    24     106.008 118.668  61.942  1.00  0.00           H
ATOM    394  CB  VAL    24     108.030 118.142  62.415  1.00  0.00           C
ATOM    395  HB  VAL    24     109.011 118.577  62.266  1.00  0.00           H
ATOM    396  CG1 VAL    24     107.917 117.782  63.886  1.00  0.00           C
ATOM    397 1HG1 VAL    24     108.617 116.988  64.134  1.00  0.00           H
ATOM    398 2HG1 VAL    24     108.182 118.662  64.459  1.00  0.00           H
ATOM    399 3HG1 VAL    24     106.901 117.471  64.123  1.00  0.00           H
ATOM    400  CG2 VAL    24     107.948 116.818  61.645  1.00  0.00           C
ATOM    401 1HG2 VAL    24     108.780 116.173  61.930  1.00  0.00           H
ATOM    402 2HG2 VAL    24     107.010 116.312  61.862  1.00  0.00           H
ATOM    403 3HG2 VAL    24     108.014 116.990  60.575  1.00  0.00           H
ATOM    404  C   VAL    24     106.841 120.368  62.909  1.00  0.00           C
ATOM    405  O   VAL    24     105.909 120.410  63.716  1.00  0.00           O
ATOM    406  N   ARG    25     107.686 121.401  62.766  1.00  0.00           N
ATOM    407  H   ARG    25     108.458 121.305  62.113  1.00  0.00           H
ATOM    408  CA  ARG    25     107.542 122.677  63.494  1.00  0.00           C
ATOM    409  HA  ARG    25     107.422 122.469  64.558  1.00  0.00           H
ATOM    410  CB  ARG    25     108.783 123.545  63.306  1.00  0.00           C
ATOM    411  HB1 ARG    25     108.576 124.541  63.699  1.00  0.00           H
ATOM    412  HB2 ARG    25     109.003 123.636  62.242  1.00  0.00           H
ATOM    413  CG  ARG    25     109.998 122.997  64.048  1.00  0.00           C
ATOM    414  HG1 ARG    25     110.132 121.936  63.851  1.00  0.00           H
ATOM    415  HG2 ARG    25     109.861 123.141  65.118  1.00  0.00           H
ATOM    416  CD  ARG    25     111.216 123.774  63.565  1.00  0.00           C
ATOM    417  HD1 ARG    25     111.086 124.825  63.821  1.00  0.00           H
ATOM    418  HD2 ARG    25     111.283 123.683  62.479  1.00  0.00           H
ATOM    419  NE  ARG    25     112.444 123.248  64.165  1.00  0.00           N
ATOM    420  HE  ARG    25     112.344 122.516  64.859  1.00  0.00           H
ATOM    421  CZ  ARG    25     113.669 123.599  63.854  1.00  0.00           C
ATOM    422  NH1 ARG    25     113.891 124.641  63.111  1.00  0.00           N
ATOM    423 1HH1 ARG    25     113.139 125.307  63.070  1.00  0.00           H
ATOM    424 2HH1 ARG    25     114.834 124.972  62.952  1.00  0.00           H
ATOM    425  NH2 ARG    25     114.668 122.895  64.285  1.00  0.00           N
ATOM    426 1HH2 ARG    25     114.459 122.137  64.919  1.00  0.00           H
ATOM    427 2HH2 ARG    25     115.616 123.181  64.089  1.00  0.00           H
ATOM    428  C   ARG    25     106.323 123.482  63.060  1.00  0.00           C
ATOM    429  O   ARG    25     105.600 123.970  63.928  1.00  0.00           O
ATOM    430  N   SER    26     106.052 123.580  61.755  1.00  0.00           N
ATOM    431  H   SER    26     106.737 123.234  61.091  1.00  0.00           H
ATOM    432  CA  SER    26     104.823 124.212  61.253  1.00  0.00           C
ATOM    433  HA  SER    26     104.799 125.245  61.601  1.00  0.00           H
ATOM    434  CB  SER    26     104.787 124.235  59.721  1.00  0.00           C
ATOM    435  HB1 SER    26     103.773 124.463  59.389  1.00  0.00           H
ATOM    436  HB2 SER    26     105.078 123.261  59.327  1.00  0.00           H
ATOM    437  OG  SER    26     105.656 125.243  59.235  1.00  0.00           O
ATOM    438  HG  SER    26     105.908 125.033  58.329  1.00  0.00           H
ATOM    439  C   SER    26     103.572 123.523  61.809  1.00  0.00           C
ATOM    440  O   SER    26     102.656 124.218  62.239  1.00  0.00           O
ATOM    441  N   LEU    27     103.560 122.186  61.917  1.00  0.00           N
ATOM    442  H   LEU    27     104.328 121.658  61.515  1.00  0.00           H
ATOM    443  CA  LEU    27     102.498 121.458  62.619  1.00  0.00           C
ATOM    444  HA  LEU    27     101.550 121.734  62.154  1.00  0.00           H
ATOM    445  CB  LEU    27     102.694 119.936  62.461  1.00  0.00           C
ATOM    446  HB1 LEU    27     103.658 119.659  62.882  1.00  0.00           H
ATOM    447  HB2 LEU    27     102.711 119.690  61.399  1.00  0.00           H
ATOM    448  CG  LEU    27     101.604 119.094  63.162  1.00  0.00           C
ATOM    449  HG  LEU    27     101.552 119.361  64.213  1.00  0.00           H
ATOM    450  CD1 LEU    27     100.227 119.326  62.542  1.00  0.00           C
ATOM    451 1HD1 LEU    27      99.522 118.590  62.930  1.00  0.00           H
ATOM    452 2HD1 LEU    27      99.867 120.318  62.815  1.00  0.00           H
ATOM    453 3HD1 LEU    27     100.297 119.257  61.461  1.00  0.00           H
ATOM    454  CD2 LEU    27     101.927 117.602  63.088  1.00  0.00           C
ATOM    455 1HD2 LEU    27     101.233 117.049  63.719  1.00  0.00           H
ATOM    456 2HD2 LEU    27     101.848 117.234  62.069  1.00  0.00           H
ATOM    457 3HD2 LEU    27     102.937 117.427  63.458  1.00  0.00           H
ATOM    458  C   LEU    27     102.409 121.873  64.097  1.00  0.00           C
ATOM    459  O   LEU    27     101.308 122.126  64.571  1.00  0.00           O
ATOM    460  N   CYS    28     103.532 122.010  64.814  1.00  0.00           N
ATOM    461  H   CYS    28     104.418 121.803  64.369  1.00  0.00           H
ATOM    462  CA  CYS    28     103.524 122.476  66.211  1.00  0.00           C
ATOM    463  HA  CYS    28     102.899 121.805  66.802  1.00  0.00           H
ATOM    464  CB  CYS    28     104.950 122.468  66.786  1.00  0.00           C
ATOM    465  HB1 CYS    28     105.116 123.369  67.381  1.00  0.00           H
ATOM    466  HB2 CYS    28     105.686 122.447  65.982  1.00  0.00           H
ATOM    467  SG  CYS    28     105.177 121.032  67.867  1.00  0.00           S
ATOM    468  HG  CYS    28     106.517 121.080  67.888  1.00  0.00           H
ATOM    469  C   CYS    28     102.884 123.860  66.362  1.00  0.00           C
ATOM    470  O   CYS    28     102.097 124.062  67.284  1.00  0.00           O
ATOM    471  N   VAL    29     103.155 124.788  65.438  1.00  0.00           N
ATOM    472  H   VAL    29     103.815 124.553  64.702  1.00  0.00           H
ATOM    473  CA  VAL    29     102.493 126.102  65.412  1.00  0.00           C
ATOM    474  HA  VAL    29     102.619 126.570  66.388  1.00  0.00           H
ATOM    475  CB  VAL    29     103.136 127.026  64.358  1.00  0.00           C
ATOM    476  HB  VAL    29     103.124 126.535  63.386  1.00  0.00           H
ATOM    477  CG1 VAL    29     102.404 128.367  64.226  1.00  0.00           C
ATOM    478 1HG1 VAL    29     102.944 129.014  63.534  1.00  0.00           H
ATOM    479 2HG1 VAL    29     101.400 128.212  63.833  1.00  0.00           H
ATOM    480 3HG1 VAL    29     102.344 128.859  65.197  1.00  0.00           H
ATOM    481  CG2 VAL    29     104.591 127.329  64.735  1.00  0.00           C
ATOM    482 1HG2 VAL    29     105.029 127.988  63.987  1.00  0.00           H
ATOM    483 2HG2 VAL    29     104.637 127.818  65.708  1.00  0.00           H
ATOM    484 3HG2 VAL    29     105.178 126.412  64.756  1.00  0.00           H
ATOM    485  C   VAL    29     100.984 125.945  65.196  1.00  0.00           C
ATOM    486  O   VAL    29     100.203 126.516  65.953  1.00  0.00           O
ATOM    487  N   THR    30     100.557 125.134  64.226  1.00  0.00           N
ATOM    488  H   THR    30     101.239 124.722  63.594  1.00  0.00           H
ATOM    489  CA  THR    30      99.132 124.903  63.920  1.00  0.00           C
ATOM    490  HA  THR    30      98.648 125.872  63.798  1.00  0.00           H
ATOM    491  CB  THR    30      98.999 124.150  62.588  1.00  0.00           C
ATOM    492  HB  THR    30      99.393 123.140  62.706  1.00  0.00           H
ATOM    493  CG2 THR    30      97.563 124.069  62.076  1.00  0.00           C
ATOM    494 1HG2 THR    30      97.542 123.606  61.090  1.00  0.00           H
ATOM    495 2HG2 THR    30      96.970 123.460  62.756  1.00  0.00           H
ATOM    496 3HG2 THR    30      97.129 125.067  62.013  1.00  0.00           H
ATOM    497  OG1 THR    30      99.763 124.823  61.616  1.00  0.00           O
ATOM    498  HG1 THR    30      99.270 124.887  60.776  1.00  0.00           H
ATOM    499  C   THR    30      98.387 124.163  65.039  1.00  0.00           C
ATOM    500  O   THR    30      97.208 124.434  65.271  1.00  0.00           O
ATOM    501  N   LEU    31      99.051 123.271  65.783  1.00  0.00           N
ATOM    502  H   LEU    31     100.007 123.047  65.521  1.00  0.00           H
ATOM    503  CA  LEU    31      98.481 122.621  66.969  1.00  0.00           C
ATOM    504  HA  LEU    31      97.459 122.328  66.741  1.00  0.00           H
ATOM    505  CB  LEU    31      99.255 121.332  67.316  1.00  0.00           C
ATOM    506  HB1 LEU    31      98.865 120.953  68.262  1.00  0.00           H
ATOM    507  HB2 LEU    31     100.308 121.576  67.465  1.00  0.00           H
ATOM    508  CG  LEU    31      99.148 120.202  66.266  1.00  0.00           C
ATOM    509  HG  LEU    31      99.654 120.498  65.354  1.00  0.00           H
ATOM    510  CD1 LEU    31      99.814 118.929  66.784  1.00  0.00           C
ATOM    511 1HD1 LEU    31      99.777 118.152  66.020  1.00  0.00           H
ATOM    512 2HD1 LEU    31     100.859 119.136  67.009  1.00  0.00           H
ATOM    513 3HD1 LEU    31      99.310 118.575  67.682  1.00  0.00           H
ATOM    514  CD2 LEU    31      97.709 119.850  65.893  1.00  0.00           C
ATOM    515 1HD2 LEU    31      97.698 118.950  65.279  1.00  0.00           H
ATOM    516 2HD2 LEU    31      97.120 119.685  66.793  1.00  0.00           H
ATOM    517 3HD2 LEU    31      97.279 120.662  65.310  1.00  0.00           H
ATOM    518  C   LEU    31      98.377 123.605  68.149  1.00  0.00           C
ATOM    519  O   LEU    31      97.299 123.730  68.732  1.00  0.00           O
ATOM    520  N   ALA    32      99.422 124.398  68.413  1.00  0.00           N
ATOM    521  H   ALA    32     100.276 124.266  67.881  1.00  0.00           H
ATOM    522  CA  ALA    32      99.449 125.406  69.480  1.00  0.00           C
ATOM    523  HA  ALA    32      99.178 124.912  70.415  1.00  0.00           H
ATOM    524  CB  ALA    32     100.888 125.921  69.614  1.00  0.00           C
ATOM    525  HB1 ALA    32     100.949 126.635  70.435  1.00  0.00           H
ATOM    526  HB2 ALA    32     101.563 125.089  69.820  1.00  0.00           H
ATOM    527  HB3 ALA    32     101.193 126.412  68.689  1.00  0.00           H
ATOM    528  C   ALA    32      98.457 126.577  69.293  1.00  0.00           C
ATOM    529  O   ALA    32      98.269 127.377  70.214  1.00  0.00           O
ATOM    530  N   GLN    33      97.797 126.697  68.133  1.00  0.00           N
ATOM    531  H   GLN    33      98.040 126.064  67.384  1.00  0.00           H
ATOM    532  CA  GLN    33      96.714 127.666  67.918  1.00  0.00           C
ATOM    533  HA  GLN    33      97.079 128.655  68.194  1.00  0.00           H
ATOM    534  CB  GLN    33      96.333 127.713  66.429  1.00  0.00           C
ATOM    535  HB1 GLN    33      95.374 128.220  66.325  1.00  0.00           H
ATOM    536  HB2 GLN    33      96.224 126.699  66.047  1.00  0.00           H
ATOM    537  CG  GLN    33      97.372 128.489  65.599  1.00  0.00           C
ATOM    538  HG1 GLN    33      98.357 128.070  65.765  1.00  0.00           H
ATOM    539  HG2 GLN    33      97.393 129.525  65.937  1.00  0.00           H
ATOM    540  CD  GLN    33      97.095 128.478  64.097  1.00  0.00           C
ATOM    541  OE1 GLN    33      96.110 127.941  63.612  1.00  0.00           O
ATOM    542  NE2 GLN    33      97.964 129.063  63.297  1.00  0.00           N
ATOM    543 1HE2 GLN    33      98.816 129.450  63.658  1.00  0.00           H
ATOM    544 2HE2 GLN    33      97.750 129.093  62.310  1.00  0.00           H
ATOM    545  C   GLN    33      95.479 127.397  68.802  1.00  0.00           C
ATOM    546  O   GLN    33      94.797 128.355  69.175  1.00  0.00           O
ATOM    547  N   ASP    34      95.218 126.148  69.211  1.00  0.00           N
ATOM    548  H   ASP    34      95.861 125.406  68.968  1.00  0.00           H
ATOM    549  CA  ASP    34      94.121 125.834  70.136  1.00  0.00           C
ATOM    550  HA  ASP    34      93.266 126.454  69.863  1.00  0.00           H
ATOM    551  CB  ASP    34      93.667 124.377  69.989  1.00  0.00           C
ATOM    552  HB1 ASP    34      94.441 123.705  70.361  1.00  0.00           H
ATOM    553  HB2 ASP    34      93.528 124.177  68.929  1.00  0.00           H
ATOM    554  CG  ASP    34      92.346 124.098  70.720  1.00  0.00           C
ATOM    555  OD1 ASP    34      92.233 124.323  71.946  1.00  0.00           O
ATOM    556  OD2 ASP    34      91.373 123.665  70.065  1.00  0.00           O
ATOM    557  C   ASP    34      94.507 126.163  71.584  1.00  0.00           C
ATOM    558  O   ASP    34      95.537 125.719  72.100  1.00  0.00           O
ATOM    559  N   ALA    35      93.650 126.929  72.256  1.00  0.00           N
ATOM    560  H   ALA    35      92.801 127.213  71.787  1.00  0.00           H
ATOM    561  CA  ALA    35      93.877 127.399  73.616  1.00  0.00           C
ATOM    562  HA  ALA    35      94.774 128.019  73.626  1.00  0.00           H
ATOM    563  CB  ALA    35      92.674 128.266  73.991  1.00  0.00           C
ATOM    564  HB1 ALA    35      92.776 128.603  75.020  1.00  0.00           H
ATOM    565  HB2 ALA    35      92.613 129.131  73.330  1.00  0.00           H
ATOM    566  HB3 ALA    35      91.759 127.680  73.915  1.00  0.00           H
ATOM    567  C   ALA    35      94.073 126.271  74.649  1.00  0.00           C
ATOM    568  O   ALA    35      94.890 126.425  75.562  1.00  0.00           O
ATOM    569  N   ASN    36      93.361 125.146  74.516  1.00  0.00           N
ATOM    570  H   ASN    36      92.834 125.008  73.655  1.00  0.00           H
ATOM    571  CA  ASN    36      93.217 124.155  75.585  1.00  0.00           C
ATOM    572  HA  ASN    36      92.958 124.687  76.499  1.00  0.00           H
ATOM    573  CB  ASN    36      92.047 123.215  75.255  1.00  0.00           C
ATOM    574  HB1 ASN    36      92.135 122.300  75.838  1.00  0.00           H
ATOM    575  HB2 ASN    36      92.076 122.938  74.200  1.00  0.00           H
ATOM    576  CG  ASN    36      90.711 123.849  75.602  1.00  0.00           C
ATOM    577  OD1 ASN    36      90.482 124.280  76.723  1.00  0.00           O
ATOM    578  ND2 ASN    36      89.764 123.882  74.707  1.00  0.00           N
ATOM    579 1HD2 ASN    36      89.970 123.705  73.737  1.00  0.00           H
ATOM    580 2HD2 ASN    36      88.887 124.321  74.973  1.00  0.00           H
ATOM    581  C   ASN    36      94.527 123.404  75.874  1.00  0.00           C
ATOM    582  O   ASN    36      94.976 122.560  75.096  1.00  0.00           O
ATOM    583  N   ALA    37      95.121 123.687  77.038  1.00  0.00           N
ATOM    584  H   ALA    37      94.695 124.405  77.610  1.00  0.00           H
ATOM    585  CA  ALA    37      96.463 123.230  77.410  1.00  0.00           C
ATOM    586  HA  ALA    37      97.138 123.505  76.600  1.00  0.00           H
ATOM    587  CB  ALA    37      96.897 123.996  78.665  1.00  0.00           C
ATOM    588  HB1 ALA    37      97.927 123.737  78.915  1.00  0.00           H
ATOM    589  HB2 ALA    37      96.838 125.071  78.488  1.00  0.00           H
ATOM    590  HB3 ALA    37      96.253 123.732  79.505  1.00  0.00           H
ATOM    591  C   ALA    37      96.603 121.704  77.610  1.00  0.00           C
ATOM    592  O   ALA    37      97.722 121.194  77.634  1.00  0.00           O
ATOM    593  N   TRP    38      95.496 120.963  77.733  1.00  0.00           N
ATOM    594  H   TRP    38      94.601 121.430  77.718  1.00  0.00           H
ATOM    595  CA  TRP    38      95.497 119.502  77.927  1.00  0.00           C
ATOM    596  HA  TRP    38      96.228 119.247  78.697  1.00  0.00           H
ATOM    597  CB  TRP    38      94.115 119.056  78.430  1.00  0.00           C
ATOM    598  HB1 TRP    38      94.129 117.971  78.544  1.00  0.00           H
ATOM    599  HB2 TRP    38      93.379 119.282  77.656  1.00  0.00           H
ATOM    600  CG  TRP    38      93.607 119.631  79.729  1.00  0.00           C
ATOM    601  CD1 TRP    38      94.204 120.562  80.513  1.00  0.00           C
ATOM    602  HD1 TRP    38      95.158 121.033  80.316  1.00  0.00           H
ATOM    603  NE1 TRP    38      93.399 120.855  81.597  1.00  0.00           N
ATOM    604  HE1 TRP    38      93.632 121.570  82.282  1.00  0.00           H
ATOM    605  CE2 TRP    38      92.255 120.084  81.597  1.00  0.00           C
ATOM    606  CZ2 TRP    38      91.169 119.974  82.479  1.00  0.00           C
ATOM    607  HZ2 TRP    38      91.126 120.581  83.372  1.00  0.00           H
ATOM    608  CH2 TRP    38      90.143 119.055  82.192  1.00  0.00           C
ATOM    609  HH2 TRP    38      89.301 118.949  82.863  1.00  0.00           H
ATOM    610  CZ3 TRP    38      90.220 118.261  81.033  1.00  0.00           C
ATOM    611  HZ3 TRP    38      89.440 117.543  80.812  1.00  0.00           H
ATOM    612  CE3 TRP    38      91.317 118.378  80.158  1.00  0.00           C
ATOM    613  HE3 TRP    38      91.374 117.741  79.286  1.00  0.00           H
ATOM    614  CD2 TRP    38      92.360 119.294  80.412  1.00  0.00           C
ATOM    615  C   TRP    38      95.914 118.711  76.670  1.00  0.00           C
ATOM    616  O   TRP    38      96.104 117.499  76.742  1.00  0.00           O
ATOM    617  N   TYR    39      96.092 119.391  75.531  1.00  0.00           N
ATOM    618  H   TYR    39      95.866 120.376  75.533  1.00  0.00           H
ATOM    619  CA  TYR    39      96.592 118.819  74.273  1.00  0.00           C
ATOM    620  HA  TYR    39      96.858 117.776  74.450  1.00  0.00           H
ATOM    621  CB  TYR    39      95.483 118.824  73.214  1.00  0.00           C
ATOM    622  HB1 TYR    39      95.868 118.393  72.289  1.00  0.00           H
ATOM    623  HB2 TYR    39      95.187 119.853  73.003  1.00  0.00           H
ATOM    624  CG  TYR    39      94.275 118.019  73.641  1.00  0.00           C
ATOM    625  CD1 TYR    39      94.290 116.616  73.509  1.00  0.00           C
ATOM    626  HD1 TYR    39      95.154 116.114  73.088  1.00  0.00           H
ATOM    627  CE1 TYR    39      93.191 115.861  73.960  1.00  0.00           C
ATOM    628  HE1 TYR    39      93.190 114.784  73.875  1.00  0.00           H
ATOM    629  CZ  TYR    39      92.089 116.507  74.559  1.00  0.00           C
ATOM    630  OH  TYR    39      91.025 115.775  74.969  1.00  0.00           O
ATOM    631  HH  TYR    39      90.488 116.254  75.621  1.00  0.00           H
ATOM    632  CE2 TYR    39      92.086 117.910  74.712  1.00  0.00           C
ATOM    633  HE2 TYR    39      91.248 118.393  75.191  1.00  0.00           H
ATOM    634  CD2 TYR    39      93.176 118.666  74.241  1.00  0.00           C
ATOM    635  HD2 TYR    39      93.185 119.740  74.363  1.00  0.00           H
ATOM    636  C   TYR    39      97.890 119.488  73.799  1.00  0.00           C
ATOM    637  O   TYR    39      98.181 119.526  72.601  1.00  0.00           O
ATOM    638  N   ARG    40      98.695 120.020  74.731  1.00  0.00           N
ATOM    639  H   ARG    40      98.414 119.964  75.703  1.00  0.00           H
ATOM    640  CA  ARG    40     100.059 120.461  74.413  1.00  0.00           C
ATOM    641  HA  ARG    40     100.031 121.063  73.505  1.00  0.00           H
ATOM    642  CB  ARG    40     100.655 121.336  75.518  1.00  0.00           C
ATOM    643  HB1 ARG    40     101.723 121.450  75.334  1.00  0.00           H
ATOM    644  HB2 ARG    40     100.510 120.864  76.490  1.00  0.00           H
ATOM    645  CG  ARG    40     100.013 122.724  75.486  1.00  0.00           C
ATOM    646  HG1 ARG    40      98.941 122.633  75.645  1.00  0.00           H
ATOM    647  HG2 ARG    40     100.184 123.175  74.507  1.00  0.00           H
ATOM    648  CD  ARG    40     100.614 123.631  76.558  1.00  0.00           C
ATOM    649  HD1 ARG    40     101.689 123.721  76.382  1.00  0.00           H
ATOM    650  HD2 ARG    40     100.451 123.181  77.540  1.00  0.00           H
ATOM    651  NE  ARG    40      99.983 124.960  76.507  1.00  0.00           N
ATOM    652  HE  ARG    40      99.180 125.079  75.902  1.00  0.00           H
ATOM    653  CZ  ARG    40     100.346 126.039  77.163  1.00  0.00           C
ATOM    654  NH1 ARG    40     101.375 126.059  77.966  1.00  0.00           N
ATOM    655 1HH1 ARG    40     101.967 125.249  78.008  1.00  0.00           H
ATOM    656 2HH1 ARG    40     101.671 126.921  78.412  1.00  0.00           H
ATOM    657  NH2 ARG    40      99.637 127.111  77.011  1.00  0.00           N
ATOM    658 1HH2 ARG    40      98.853 127.085  76.370  1.00  0.00           H
ATOM    659 2HH2 ARG    40      99.835 127.939  77.560  1.00  0.00           H
ATOM    660  C   ARG    40     100.937 119.257  74.111  1.00  0.00           C
ATOM    661  O   ARG    40     101.032 118.320  74.908  1.00  0.00           O
ATOM    662  N   VAL    41     101.564 119.301  72.945  1.00  0.00           N
ATOM    663  H   VAL    41     101.432 120.117  72.367  1.00  0.00           H
ATOM    664  CA  VAL    41     102.493 118.284  72.459  1.00  0.00           C
ATOM    665  HA  VAL    41     102.541 117.467  73.179  1.00  0.00           H
ATOM    666  CB  VAL    41     102.023 117.671  71.127  1.00  0.00           C
ATOM    667  HB  VAL    41     102.803 117.001  70.768  1.00  0.00           H
ATOM    668  CG1 VAL    41     100.757 116.834  71.350  1.00  0.00           C
ATOM    669 1HG1 VAL    41     100.436 116.410  70.403  1.00  0.00           H
ATOM    670 2HG1 VAL    41     100.965 116.025  72.050  1.00  0.00           H
ATOM    671 3HG1 VAL    41      99.950 117.454  71.742  1.00  0.00           H
ATOM    672  CG2 VAL    41     101.720 118.699  70.027  1.00  0.00           C
ATOM    673 1HG2 VAL    41     101.465 118.173  69.108  1.00  0.00           H
ATOM    674 2HG2 VAL    41     100.881 119.334  70.313  1.00  0.00           H
ATOM    675 3HG2 VAL    41     102.596 119.318  69.836  1.00  0.00           H
ATOM    676  C   VAL    41     103.885 118.895  72.388  1.00  0.00           C
ATOM    677  O   VAL    41     104.066 120.003  71.876  1.00  0.00           O
ATOM    678  N   GLU    42     104.865 118.200  72.954  1.00  0.00           N
ATOM    679  H   GLU    42     104.654 117.297  73.371  1.00  0.00           H
ATOM    680  CA  GLU    42     106.248 118.667  72.955  1.00  0.00           C
ATOM    681  HA  GLU    42     106.250 119.733  73.188  1.00  0.00           H
ATOM    682  CB  GLU    42     107.071 117.957  74.039  1.00  0.00           C
ATOM    683  HB1 GLU    42     108.109 118.271  73.930  1.00  0.00           H
ATOM    684  HB2 GLU    42     107.026 116.880  73.891  1.00  0.00           H
ATOM    685  CG  GLU    42     106.580 118.310  75.455  1.00  0.00           C
ATOM    686  HG1 GLU    42     105.603 117.851  75.625  1.00  0.00           H
ATOM    687  HG2 GLU    42     106.463 119.393  75.532  1.00  0.00           H
ATOM    688  CD  GLU    42     107.571 117.852  76.530  1.00  0.00           C
ATOM    689  OE1 GLU    42     107.186 117.079  77.440  1.00  0.00           O
ATOM    690  OE2 GLU    42     108.750 118.277  76.469  1.00  0.00           O
ATOM    691  C   GLU    42     106.867 118.499  71.562  1.00  0.00           C
ATOM    692  O   GLU    42     106.648 117.490  70.887  1.00  0.00           O
ATOM    693  N   GLU    43     107.669 119.476  71.125  1.00  0.00           N
ATOM    694  H   GLU    43     107.814 120.281  71.714  1.00  0.00           H
ATOM    695  CA  GLU    43     108.203 119.500  69.754  1.00  0.00           C
ATOM    696  HA  GLU    43     107.347 119.516  69.084  1.00  0.00           H
ATOM    697  CB  GLU    43     109.018 120.795  69.533  1.00  0.00           C
ATOM    698  HB1 GLU    43     109.969 120.722  70.061  1.00  0.00           H
ATOM    699  HB2 GLU    43     108.458 121.637  69.945  1.00  0.00           H
ATOM    700  CG  GLU    43     109.269 121.073  68.043  1.00  0.00           C
ATOM    701  HG1 GLU    43     108.304 121.202  67.551  1.00  0.00           H
ATOM    702  HG2 GLU    43     109.769 120.209  67.600  1.00  0.00           H
ATOM    703  CD  GLU    43     110.096 122.336  67.772  1.00  0.00           C
ATOM    704  OE1 GLU    43     111.210 122.194  67.220  1.00  0.00           O
ATOM    705  OE2 GLU    43     109.579 123.451  68.017  1.00  0.00           O
ATOM    706  C   GLU    43     109.013 118.222  69.446  1.00  0.00           C
ATOM    707  O   GLU    43     108.853 117.608  68.386  1.00  0.00           O
ATOM    708  N   LYS    44     109.781 117.763  70.443  1.00  0.00           N
ATOM    709  H   LYS    44     109.812 118.333  71.278  1.00  0.00           H
ATOM    710  CA  LYS    44     110.531 116.501  70.464  1.00  0.00           C
ATOM    711  HA  LYS    44     111.243 116.497  69.637  1.00  0.00           H
ATOM    712  CB  LYS    44     111.293 116.464  71.796  1.00  0.00           C
ATOM    713  HB1 LYS    44     110.568 116.456  72.613  1.00  0.00           H
ATOM    714  HB2 LYS    44     111.895 117.371  71.883  1.00  0.00           H
ATOM    715  CG  LYS    44     112.216 115.249  71.946  1.00  0.00           C
ATOM    716  HG1 LYS    44     112.974 115.273  71.163  1.00  0.00           H
ATOM    717  HG2 LYS    44     111.642 114.325  71.862  1.00  0.00           H
ATOM    718  CD  LYS    44     112.892 115.282  73.318  1.00  0.00           C
ATOM    719  HD1 LYS    44     112.128 115.197  74.094  1.00  0.00           H
ATOM    720  HD2 LYS    44     113.419 116.229  73.438  1.00  0.00           H
ATOM    721  CE  LYS    44     113.881 114.122  73.437  1.00  0.00           C
ATOM    722  HE1 LYS    44     114.657 114.251  72.678  1.00  0.00           H
ATOM    723  HE2 LYS    44     113.356 113.185  73.228  1.00  0.00           H
ATOM    724  NZ  LYS    44     114.487 114.073  74.786  1.00  0.00           N
ATOM    725  HZ1 LYS    44     115.143 113.305  74.859  1.00  0.00           H
ATOM    726  HZ2 LYS    44     114.987 114.939  74.984  1.00  0.00           H
ATOM    727  HZ3 LYS    44     113.765 113.948  75.487  1.00  0.00           H
ATOM    728  C   LYS    44     109.656 115.250  70.320  1.00  0.00           C
ATOM    729  O   LYS    44     110.045 114.330  69.603  1.00  0.00           O
ATOM    730  N   ASP    45     108.493 115.204  70.967  1.00  0.00           N
ATOM    731  H   ASP    45     108.184 116.028  71.462  1.00  0.00           H
ATOM    732  CA  ASP    45     107.607 114.032  70.947  1.00  0.00           C
ATOM    733  HA  ASP    45     108.210 113.139  71.122  1.00  0.00           H
ATOM    734  CB  ASP    45     106.568 114.115  72.075  1.00  0.00           C
ATOM    735  HB1 ASP    45     105.869 113.284  71.963  1.00  0.00           H
ATOM    736  HB2 ASP    45     105.998 115.039  71.965  1.00  0.00           H
ATOM    737  CG  ASP    45     107.154 114.053  73.488  1.00  0.00           C
ATOM    738  OD1 ASP    45     108.300 113.581  73.666  1.00  0.00           O
ATOM    739  OD2 ASP    45     106.393 114.340  74.441  1.00  0.00           O
ATOM    740  C   ASP    45     106.922 113.842  69.592  1.00  0.00           C
ATOM    741  O   ASP    45     106.837 112.719  69.094  1.00  0.00           O
ATOM    742  N   VAL    46     106.503 114.936  68.949  1.00  0.00           N
ATOM    743  H   VAL    46     106.572 115.829  69.431  1.00  0.00           H
ATOM    744  CA  VAL    46     105.952 114.888  67.583  1.00  0.00           C
ATOM    745  HA  VAL    46     105.214 114.092  67.532  1.00  0.00           H
ATOM    746  CB  VAL    46     105.255 116.205  67.207  1.00  0.00           C
ATOM    747  HB  VAL    46     105.999 116.995  67.195  1.00  0.00           H
ATOM    748  CG1 VAL    46     104.622 116.088  65.818  1.00  0.00           C
ATOM    749 1HG1 VAL    46     104.056 116.983  65.580  1.00  0.00           H
ATOM    750 2HG1 VAL    46     105.396 115.973  65.066  1.00  0.00           H
ATOM    751 3HG1 VAL    46     103.947 115.232  65.778  1.00  0.00           H
ATOM    752  CG2 VAL    46     104.158 116.609  68.193  1.00  0.00           C
ATOM    753 1HG2 VAL    46     103.852 117.635  68.001  1.00  0.00           H
ATOM    754 2HG2 VAL    46     103.296 115.964  68.058  1.00  0.00           H
ATOM    755 3HG2 VAL    46     104.512 116.553  69.221  1.00  0.00           H
ATOM    756  C   VAL    46     107.043 114.549  66.566  1.00  0.00           C
ATOM    757  O   VAL    46     106.822 113.729  65.674  1.00  0.00           O
ATOM    758  N   GLN    47     108.241 115.123  66.726  1.00  0.00           N
ATOM    759  H   GLN    47     108.360 115.794  67.477  1.00  0.00           H
ATOM    760  CA  GLN    47     109.416 114.780  65.921  1.00  0.00           C
ATOM    761  HA  GLN    47     109.215 115.008  64.875  1.00  0.00           H
ATOM    762  CB  GLN    47     110.603 115.628  66.404  1.00  0.00           C
ATOM    763  HB1 GLN    47     110.712 115.500  67.477  1.00  0.00           H
ATOM    764  HB2 GLN    47     110.390 116.680  66.211  1.00  0.00           H
ATOM    765  CG  GLN    47     111.931 115.256  65.729  1.00  0.00           C
ATOM    766  HG1 GLN    47     111.852 115.486  64.668  1.00  0.00           H
ATOM    767  HG2 GLN    47     112.139 114.194  65.834  1.00  0.00           H
ATOM    768  CD  GLN    47     113.109 116.002  66.340  1.00  0.00           C
ATOM    769  OE1 GLN    47     113.254 116.108  67.555  1.00  0.00           O
ATOM    770  NE2 GLN    47     113.993 116.524  65.525  1.00  0.00           N
ATOM    771 1HE2 GLN    47     113.847 116.457  64.526  1.00  0.00           H
ATOM    772 2HE2 GLN    47     114.553 117.272  65.921  1.00  0.00           H
ATOM    773  C   GLN    47     109.737 113.284  66.005  1.00  0.00           C
ATOM    774  O   GLN    47     109.971 112.656  64.972  1.00  0.00           O
ATOM    775  N   GLN    48     109.731 112.712  67.211  1.00  0.00           N
ATOM    776  H   GLN    48     109.561 113.294  68.025  1.00  0.00           H
ATOM    777  CA  GLN    48     109.947 111.285  67.428  1.00  0.00           C
ATOM    778  HA  GLN    48     110.892 110.999  66.965  1.00  0.00           H
ATOM    779  CB  GLN    48     110.056 111.017  68.937  1.00  0.00           C
ATOM    780  HB1 GLN    48     109.161 111.377  69.444  1.00  0.00           H
ATOM    781  HB2 GLN    48     110.914 111.570  69.319  1.00  0.00           H
ATOM    782  CG  GLN    48     110.242 109.527  69.259  1.00  0.00           C
ATOM    783  HG1 GLN    48     111.075 109.130  68.680  1.00  0.00           H
ATOM    784  HG2 GLN    48     109.342 108.977  68.978  1.00  0.00           H
ATOM    785  CD  GLN    48     110.525 109.270  70.736  1.00  0.00           C
ATOM    786  OE1 GLN    48     110.925 110.142  71.496  1.00  0.00           O
ATOM    787  NE2 GLN    48     110.357 108.050  71.183  1.00  0.00           N
ATOM    788 1HE2 GLN    48     110.014 107.323  70.557  1.00  0.00           H
ATOM    789 2HE2 GLN    48     110.633 107.819  72.124  1.00  0.00           H
ATOM    790  C   GLN    48     108.840 110.469  66.757  1.00  0.00           C
ATOM    791  O   GLN    48     109.140 109.661  65.881  1.00  0.00           O
ATOM    792  N   TYR    49     107.573 110.741  67.087  1.00  0.00           N
ATOM    793  H   TYR    49     107.398 111.455  67.788  1.00  0.00           H
ATOM    794  CA  TYR    49     106.422 110.001  66.567  1.00  0.00           C
ATOM    795  HA  TYR    49     106.480 108.975  66.932  1.00  0.00           H
ATOM    796  CB  TYR    49     105.125 110.643  67.087  1.00  0.00           C
ATOM    797  HB1 TYR    49     105.148 111.711  66.867  1.00  0.00           H
ATOM    798  HB2 TYR    49     105.072 110.525  68.170  1.00  0.00           H
ATOM    799  CG  TYR    49     103.885 110.036  66.458  1.00  0.00           C
ATOM    800  CD1 TYR    49     102.998 110.827  65.700  1.00  0.00           C
ATOM    801  HD1 TYR    49     103.145 111.895  65.625  1.00  0.00           H
ATOM    802  CE1 TYR    49     101.935 110.220  65.003  1.00  0.00           C
ATOM    803  HE1 TYR    49     101.251 110.813  64.414  1.00  0.00           H
ATOM    804  CZ  TYR    49     101.775 108.820  65.043  1.00  0.00           C
ATOM    805  OH  TYR    49     100.786 108.221  64.337  1.00  0.00           O
ATOM    806  HH  TYR    49     100.785 107.274  64.463  1.00  0.00           H
ATOM    807  CE2 TYR    49     102.658 108.033  65.809  1.00  0.00           C
ATOM    808  HE2 TYR    49     102.541 106.963  65.838  1.00  0.00           H
ATOM    809  CD2 TYR    49     103.696 108.644  66.533  1.00  0.00           C
ATOM    810  HD2 TYR    49     104.380 108.040  67.113  1.00  0.00           H
ATOM    811  C   TYR    49     106.395 109.940  65.033  1.00  0.00           C
ATOM    812  O   TYR    49     106.309 108.858  64.449  1.00  0.00           O
ATOM    813  N   LEU    50     106.517 111.092  64.367  1.00  0.00           N
ATOM    814  H   LEU    50     106.606 111.955  64.895  1.00  0.00           H
ATOM    815  CA  LEU    50     106.446 111.160  62.909  1.00  0.00           C
ATOM    816  HA  LEU    50     105.640 110.506  62.578  1.00  0.00           H
ATOM    817  CB  LEU    50     106.096 112.596  62.479  1.00  0.00           C
ATOM    818  HB1 LEU    50     106.088 112.644  61.392  1.00  0.00           H
ATOM    819  HB2 LEU    50     106.871 113.271  62.847  1.00  0.00           H
ATOM    820  CG  LEU    50     104.717 113.079  62.970  1.00  0.00           C
ATOM    821  HG  LEU    50     104.646 112.973  64.052  1.00  0.00           H
ATOM    822  CD1 LEU    50     104.531 114.552  62.624  1.00  0.00           C
ATOM    823 1HD1 LEU    50     103.606 114.918  63.070  1.00  0.00           H
ATOM    824 2HD1 LEU    50     105.368 115.129  63.009  1.00  0.00           H
ATOM    825 3HD1 LEU    50     104.476 114.672  61.548  1.00  0.00           H
ATOM    826  CD2 LEU    50     103.575 112.304  62.306  1.00  0.00           C
ATOM    827 1HD2 LEU    50     102.621 112.736  62.607  1.00  0.00           H
ATOM    828 2HD2 LEU    50     103.661 112.357  61.221  1.00  0.00           H
ATOM    829 3HD2 LEU    50     103.592 111.265  62.628  1.00  0.00           H
ATOM    830  C   LEU    50     107.718 110.609  62.242  1.00  0.00           C
ATOM    831  O   LEU    50     107.630 110.084  61.135  1.00  0.00           O
ATOM    832  N   THR    51     108.870 110.626  62.925  1.00  0.00           N
ATOM    833  H   THR    51     108.876 111.043  63.848  1.00  0.00           H
ATOM    834  CA  THR    51     110.081 109.919  62.465  1.00  0.00           C
ATOM    835  HA  THR    51     110.236 110.161  61.417  1.00  0.00           H
ATOM    836  CB  THR    51     111.324 110.350  63.265  1.00  0.00           C
ATOM    837  HB  THR    51     111.146 110.178  64.326  1.00  0.00           H
ATOM    838  CG2 THR    51     112.623 109.640  62.882  1.00  0.00           C
ATOM    839 1HG2 THR    51     113.435 110.008  63.507  1.00  0.00           H
ATOM    840 2HG2 THR    51     112.527 108.568  63.043  1.00  0.00           H
ATOM    841 3HG2 THR    51     112.867 109.823  61.839  1.00  0.00           H
ATOM    842  OG1 THR    51     111.550 111.728  63.056  1.00  0.00           O
ATOM    843  HG1 THR    51     110.954 112.176  63.691  1.00  0.00           H
ATOM    844  C   THR    51     109.901 108.406  62.525  1.00  0.00           C
ATOM    845  O   THR    51     110.231 107.718  61.560  1.00  0.00           O
ATOM    846  N   SER    52     109.328 107.880  63.606  1.00  0.00           N
ATOM    847  H   SER    52     109.122 108.485  64.398  1.00  0.00           H
ATOM    848  CA  SER    52     109.024 106.454  63.764  1.00  0.00           C
ATOM    849  HA  SER    52     109.928 105.875  63.576  1.00  0.00           H
ATOM    850  CB  SER    52     108.593 106.200  65.209  1.00  0.00           C
ATOM    851  HB1 SER    52     108.359 105.143  65.345  1.00  0.00           H
ATOM    852  HB2 SER    52     107.713 106.797  65.450  1.00  0.00           H
ATOM    853  OG  SER    52     109.665 106.562  66.059  1.00  0.00           O
ATOM    854  HG  SER    52     109.989 105.728  66.467  1.00  0.00           H
ATOM    855  C   SER    52     107.955 105.976  62.776  1.00  0.00           C
ATOM    856  O   SER    52     108.093 104.904  62.189  1.00  0.00           O
ATOM    857  N   ALA    53     106.939 106.798  62.502  1.00  0.00           N
ATOM    858  H   ALA    53     106.837 107.641  63.058  1.00  0.00           H
ATOM    859  CA  ALA    53     105.935 106.521  61.475  1.00  0.00           C
ATOM    860  HA  ALA    53     105.572 105.505  61.606  1.00  0.00           H
ATOM    861  CB  ALA    53     104.752 107.460  61.705  1.00  0.00           C
ATOM    862  HB1 ALA    53     103.940 107.183  61.035  1.00  0.00           H
ATOM    863  HB2 ALA    53     104.398 107.372  62.733  1.00  0.00           H
ATOM    864  HB3 ALA    53     105.054 108.489  61.524  1.00  0.00           H
ATOM    865  C   ALA    53     106.505 106.583  60.042  1.00  0.00           C
ATOM    866  O   ALA    53     106.127 105.760  59.206  1.00  0.00           O
ATOM    867  N   LEU    54     107.477 107.466  59.777  1.00  0.00           N
ATOM    868  H   LEU    54     107.683 108.185  60.461  1.00  0.00           H
ATOM    869  CA  LEU    54     108.244 107.466  58.528  1.00  0.00           C
ATOM    870  HA  LEU    54     107.529 107.499  57.704  1.00  0.00           H
ATOM    871  CB  LEU    54     109.117 108.741  58.471  1.00  0.00           C
ATOM    872  HB1 LEU    54     109.722 108.797  59.372  1.00  0.00           H
ATOM    873  HB2 LEU    54     108.467 109.615  58.462  1.00  0.00           H
ATOM    874  CG  LEU    54     110.066 108.816  57.262  1.00  0.00           C
ATOM    875  HG  LEU    54     110.710 107.938  57.255  1.00  0.00           H
ATOM    876  CD1 LEU    54     109.310 108.894  55.945  1.00  0.00           C
ATOM    877 1HD1 LEU    54     110.006 108.710  55.130  1.00  0.00           H
ATOM    878 2HD1 LEU    54     108.547 108.124  55.915  1.00  0.00           H
ATOM    879 3HD1 LEU    54     108.838 109.868  55.834  1.00  0.00           H
ATOM    880  CD2 LEU    54     110.954 110.056  57.322  1.00  0.00           C
ATOM    881 1HD2 LEU    54     111.638 110.052  56.477  1.00  0.00           H
ATOM    882 2HD2 LEU    54     110.345 110.960  57.308  1.00  0.00           H
ATOM    883 3HD2 LEU    54     111.534 110.052  58.235  1.00  0.00           H
ATOM    884  C   LEU    54     109.057 106.164  58.370  1.00  0.00           C
ATOM    885  O   LEU    54     108.972 105.509  57.331  1.00  0.00           O
ATOM    886  N   LYS    55     109.779 105.728  59.415  1.00  0.00           N
ATOM    887  H   LYS    55     109.806 106.311  60.246  1.00  0.00           H
ATOM    888  CA  LYS    55     110.512 104.443  59.417  1.00  0.00           C
ATOM    889  HA  LYS    55     111.250 104.449  58.614  1.00  0.00           H
ATOM    890  CB  LYS    55     111.234 104.220  60.755  1.00  0.00           C
ATOM    891  HB1 LYS    55     111.627 103.203  60.756  1.00  0.00           H
ATOM    892  HB2 LYS    55     110.516 104.299  61.571  1.00  0.00           H
ATOM    893  CG  LYS    55     112.396 105.183  61.020  1.00  0.00           C
ATOM    894  HG1 LYS    55     112.016 106.192  61.082  1.00  0.00           H
ATOM    895  HG2 LYS    55     113.119 105.137  60.206  1.00  0.00           H
ATOM    896  CD  LYS    55     113.075 104.848  62.352  1.00  0.00           C
ATOM    897  HD1 LYS    55     113.472 103.832  62.308  1.00  0.00           H
ATOM    898  HD2 LYS    55     112.337 104.911  63.154  1.00  0.00           H
ATOM    899  CE  LYS    55     114.217 105.821  62.643  1.00  0.00           C
ATOM    900  HE1 LYS    55     113.829 106.843  62.642  1.00  0.00           H
ATOM    901  HE2 LYS    55     114.965 105.735  61.848  1.00  0.00           H
ATOM    902  NZ  LYS    55     114.833 105.511  63.953  1.00  0.00           N
ATOM    903  HZ1 LYS    55     115.663 106.077  64.100  1.00  0.00           H
ATOM    904  HZ2 LYS    55     114.184 105.679  64.717  1.00  0.00           H
ATOM    905  HZ3 LYS    55     115.155 104.545  63.957  1.00  0.00           H
ATOM    906  C   LYS    55     109.585 103.254  59.146  1.00  0.00           C
ATOM    907  O   LYS    55     109.919 102.388  58.338  1.00  0.00           O
ATOM    908  N   ALA    56     108.413 103.238  59.784  1.00  0.00           N
ATOM    909  H   ALA    56     108.235 103.964  60.467  1.00  0.00           H
ATOM    910  CA  ALA    56     107.392 102.214  59.586  1.00  0.00           C
ATOM    911  HA  ALA    56     107.820 101.241  59.835  1.00  0.00           H
ATOM    912  CB  ALA    56     106.232 102.494  60.549  1.00  0.00           C
ATOM    913  HB1 ALA    56     105.439 101.765  60.391  1.00  0.00           H
ATOM    914  HB2 ALA    56     106.579 102.427  61.581  1.00  0.00           H
ATOM    915  HB3 ALA    56     105.824 103.487  60.373  1.00  0.00           H
ATOM    916  C   ALA    56     106.923 102.149  58.122  1.00  0.00           C
ATOM    917  O   ALA    56     106.919 101.066  57.535  1.00  0.00           O
ATOM    918  N   TYR    57     106.604 103.299  57.513  1.00  0.00           N
ATOM    919  H   TYR    57     106.633 104.158  58.054  1.00  0.00           H
ATOM    920  CA  TYR    57     106.198 103.386  56.105  1.00  0.00           C
ATOM    921  HA  TYR    57     105.322 102.754  55.960  1.00  0.00           H
ATOM    922  CB  TYR    57     105.782 104.834  55.784  1.00  0.00           C
ATOM    923  HB1 TYR    57     106.661 105.477  55.831  1.00  0.00           H
ATOM    924  HB2 TYR    57     105.103 105.173  56.568  1.00  0.00           H
ATOM    925  CG  TYR    57     105.095 105.034  54.437  1.00  0.00           C
ATOM    926  CD1 TYR    57     105.808 104.858  53.234  1.00  0.00           C
ATOM    927  HD1 TYR    57     106.840 104.541  53.236  1.00  0.00           H
ATOM    928  CE1 TYR    57     105.178 105.071  51.999  1.00  0.00           C
ATOM    929  HE1 TYR    57     105.716 104.933  51.075  1.00  0.00           H
ATOM    930  CZ  TYR    57     103.819 105.425  51.946  1.00  0.00           C
ATOM    931  OH  TYR    57     103.251 105.589  50.728  1.00  0.00           O
ATOM    932  HH  TYR    57     102.277 105.650  50.725  1.00  0.00           H
ATOM    933  CE2 TYR    57     103.091 105.590  53.141  1.00  0.00           C
ATOM    934  HE2 TYR    57     102.046 105.846  53.093  1.00  0.00           H
ATOM    935  CD2 TYR    57     103.738 105.417  54.382  1.00  0.00           C
ATOM    936  HD2 TYR    57     103.189 105.576  55.295  1.00  0.00           H
ATOM    937  C   TYR    57     107.302 102.874  55.161  1.00  0.00           C
ATOM    938  O   TYR    57     107.012 102.112  54.236  1.00  0.00           O
ATOM    939  N   ILE    58     108.569 103.247  55.396  1.00  0.00           N
ATOM    940  H   ILE    58     108.745 103.912  56.146  1.00  0.00           H
ATOM    941  CA  ILE    58     109.707 102.759  54.597  1.00  0.00           C
ATOM    942  HA  ILE    58     109.533 103.027  53.555  1.00  0.00           H
ATOM    943  CB  ILE    58     111.043 103.401  55.046  1.00  0.00           C
ATOM    944  HB  ILE    58     111.166 103.231  56.116  1.00  0.00           H
ATOM    945  CG2 ILE    58     112.227 102.753  54.296  1.00  0.00           C
ATOM    946 1HG2 ILE    58     113.153 103.287  54.498  1.00  0.00           H
ATOM    947 2HG2 ILE    58     112.364 101.721  54.620  1.00  0.00           H
ATOM    948 3HG2 ILE    58     112.037 102.773  53.224  1.00  0.00           H
ATOM    949  CG1 ILE    58     111.062 104.921  54.782  1.00  0.00           C
ATOM    950 1HG1 ILE    58     110.089 105.352  55.006  1.00  0.00           H
ATOM    951 2HG1 ILE    58     111.278 105.100  53.732  1.00  0.00           H
ATOM    952  CD  ILE    58     112.097 105.677  55.616  1.00  0.00           C
ATOM    953  HD1 ILE    58     112.038 106.738  55.373  1.00  0.00           H
ATOM    954  HD2 ILE    58     111.890 105.546  56.677  1.00  0.00           H
ATOM    955  HD3 ILE    58     113.101 105.318  55.394  1.00  0.00           H
ATOM    956  C   ILE    58     109.795 101.231  54.648  1.00  0.00           C
ATOM    957  O   ILE    58     109.902 100.599  53.598  1.00  0.00           O
ATOM    958  N   ILE    59     109.736 100.625  55.838  1.00  0.00           N
ATOM    959  H   ILE    59     109.635 101.197  56.672  1.00  0.00           H
ATOM    960  CA  ILE    59     109.868  99.168  55.988  1.00  0.00           C
ATOM    961  HA  ILE    59     110.790  98.853  55.498  1.00  0.00           H
ATOM    962  CB  ILE    59     109.985  98.782  57.481  1.00  0.00           C
ATOM    963  HB  ILE    59     109.185  99.279  58.030  1.00  0.00           H
ATOM    964  CG2 ILE    59     109.826  97.258  57.649  1.00  0.00           C
ATOM    965 1HG2 ILE    59     110.105  96.939  58.650  1.00  0.00           H
ATOM    966 2HG2 ILE    59     108.786  96.972  57.491  1.00  0.00           H
ATOM    967 3HG2 ILE    59     110.456  96.736  56.928  1.00  0.00           H
ATOM    968  CG1 ILE    59     111.343  99.259  58.049  1.00  0.00           C
ATOM    969 1HG1 ILE    59     111.515 100.295  57.761  1.00  0.00           H
ATOM    970 2HG1 ILE    59     112.146  98.663  57.615  1.00  0.00           H
ATOM    971  CD  ILE    59     111.440  99.192  59.580  1.00  0.00           C
ATOM    972  HD1 ILE    59     112.414  99.561  59.898  1.00  0.00           H
ATOM    973  HD2 ILE    59     110.662  99.813  60.024  1.00  0.00           H
ATOM    974  HD3 ILE    59     111.340  98.169  59.938  1.00  0.00           H
ATOM    975  C   ILE    59     108.729  98.428  55.271  1.00  0.00           C
ATOM    976  O   ILE    59     109.001  97.500  54.505  1.00  0.00           O
ATOM    977  N   VAL    60     107.466  98.833  55.463  1.00  0.00           N
ATOM    978  H   VAL    60     107.283  99.617  56.084  1.00  0.00           H
ATOM    979  CA  VAL    60     106.332  98.086  54.882  1.00  0.00           C
ATOM    980  HA  VAL    60     106.507  97.041  55.115  1.00  0.00           H
ATOM    981  CB  VAL    60     104.966  98.428  55.507  1.00  0.00           C
ATOM    982  HB  VAL    60     104.214  97.791  55.039  1.00  0.00           H
ATOM    983  CG1 VAL    60     104.971  98.095  56.998  1.00  0.00           C
ATOM    984 1HG1 VAL    60     103.974  98.248  57.412  1.00  0.00           H
ATOM    985 2HG1 VAL    60     105.256  97.053  57.144  1.00  0.00           H
ATOM    986 3HG1 VAL    60     105.674  98.742  57.521  1.00  0.00           H
ATOM    987  CG2 VAL    60     104.533  99.883  55.318  1.00  0.00           C
ATOM    988 1HG2 VAL    60     103.620 100.080  55.880  1.00  0.00           H
ATOM    989 2HG2 VAL    60     105.312 100.553  55.663  1.00  0.00           H
ATOM    990 3HG2 VAL    60     104.334 100.075  54.266  1.00  0.00           H
ATOM    991  C   VAL    60     106.272  98.171  53.357  1.00  0.00           C
ATOM    992  O   VAL    60     105.922  97.181  52.714  1.00  0.00           O
ATOM    993  N   ASN    61     106.664  99.307  52.771  1.00  0.00           N
ATOM    994  H   ASN    61     106.926 100.086  53.365  1.00  0.00           H
ATOM    995  CA  ASN    61     106.531  99.542  51.330  1.00  0.00           C
ATOM    996  HA  ASN    61     105.761  98.874  50.938  1.00  0.00           H
ATOM    997  CB  ASN    61     106.021 100.982  51.125  1.00  0.00           C
ATOM    998  HB1 ASN    61     105.974 101.211  50.061  1.00  0.00           H
ATOM    999  HB2 ASN    61     106.689 101.694  51.608  1.00  0.00           H
ATOM   1000  CG  ASN    61     104.615 101.113  51.690  1.00  0.00           C
ATOM   1001  OD1 ASN    61     103.822 100.199  51.587  1.00  0.00           O
ATOM   1002  ND2 ASN    61     104.250 102.189  52.343  1.00  0.00           N
ATOM   1003 1HD2 ASN    61     104.888 102.952  52.490  1.00  0.00           H
ATOM   1004 2HD2 ASN    61     103.288 102.237  52.663  1.00  0.00           H
ATOM   1005  C   ASN    61     107.796  99.189  50.534  1.00  0.00           C
ATOM   1006  O   ASN    61     107.686  98.724  49.396  1.00  0.00           O
ATOM   1007  N   ASN    62     108.993  99.310  51.121  1.00  0.00           N
ATOM   1008  H   ASN    62     109.039  99.704  52.057  1.00  0.00           H
ATOM   1009  CA  ASN    62     110.253  99.040  50.417  1.00  0.00           C
ATOM   1010  HA  ASN    62     110.081  99.174  49.347  1.00  0.00           H
ATOM   1011  CB  ASN    62     111.334 100.063  50.820  1.00  0.00           C
ATOM   1012  HB1 ASN    62     112.268  99.793  50.333  1.00  0.00           H
ATOM   1013  HB2 ASN    62     111.503 100.013  51.888  1.00  0.00           H
ATOM   1014  CG  ASN    62     111.025 101.500  50.446  1.00  0.00           C
ATOM   1015  OD1 ASN    62     109.934 101.866  50.045  1.00  0.00           O
ATOM   1016  ND2 ASN    62     112.012 102.361  50.513  1.00  0.00           N
ATOM   1017 1HD2 ASN    62     112.924 102.079  50.806  1.00  0.00           H
ATOM   1018 2HD2 ASN    62     111.832 103.288  50.130  1.00  0.00           H
ATOM   1019  C   ASN    62     110.762  97.596  50.577  1.00  0.00           C
ATOM   1020  O   ASN    62     111.793  97.284  49.976  1.00  0.00           O
ATOM   1021  N   ARG    63     110.084  96.719  51.341  1.00  0.00           N
ATOM   1022  H   ARG    63     109.279  97.077  51.844  1.00  0.00           H
ATOM   1023  CA  ARG    63     110.518  95.334  51.653  1.00  0.00           C
ATOM   1024  HA  ARG    63     111.244  95.372  52.469  1.00  0.00           H
ATOM   1025  CB  ARG    63     109.316  94.495  52.131  1.00  0.00           C
ATOM   1026  HB1 ARG    63     108.523  94.532  51.381  1.00  0.00           H
ATOM   1027  HB2 ARG    63     108.931  94.925  53.057  1.00  0.00           H
ATOM   1028  CG  ARG    63     109.710  93.022  52.376  1.00  0.00           C
ATOM   1029  HG1 ARG    63     110.497  92.981  53.131  1.00  0.00           H
ATOM   1030  HG2 ARG    63     110.074  92.567  51.456  1.00  0.00           H
ATOM   1031  CD  ARG    63     108.518  92.197  52.846  1.00  0.00           C
ATOM   1032  HD1 ARG    63     107.711  92.278  52.113  1.00  0.00           H
ATOM   1033  HD2 ARG    63     108.197  92.615  53.789  1.00  0.00           H
ATOM   1034  NE  ARG    63     108.879  90.789  53.074  1.00  0.00           N
ATOM   1035  HE  ARG    63     109.828  90.607  53.364  1.00  0.00           H
ATOM   1036  CZ  ARG    63     108.093  89.736  52.946  1.00  0.00           C
ATOM   1037  NH1 ARG    63     106.869  89.794  52.511  1.00  0.00           N
ATOM   1038 1HH1 ARG    63     106.445  90.666  52.220  1.00  0.00           H
ATOM   1039 2HH1 ARG    63     106.438  88.934  52.192  1.00  0.00           H
ATOM   1040  NH2 ARG    63     108.543  88.550  53.224  1.00  0.00           N
ATOM   1041 1HH2 ARG    63     109.474  88.413  53.598  1.00  0.00           H
ATOM   1042 2HH2 ARG    63     107.930  87.758  53.131  1.00  0.00           H
ATOM   1043  C   ARG    63     111.215  94.621  50.495  1.00  0.00           C
ATOM   1044  O   ARG    63     112.359  94.216  50.628  1.00  0.00           O
ATOM   1045  N   GLU    64     110.552  94.487  49.349  1.00  0.00           N
ATOM   1046  H   GLU    64     109.613  94.847  49.305  1.00  0.00           H
ATOM   1047  CA  GLU    64     111.053  93.682  48.222  1.00  0.00           C
ATOM   1048  HA  GLU    64     111.301  92.684  48.593  1.00  0.00           H
ATOM   1049  CB  GLU    64     109.910  93.545  47.207  1.00  0.00           C
ATOM   1050  HB1 GLU    64     109.807  94.490  46.673  1.00  0.00           H
ATOM   1051  HB2 GLU    64     108.984  93.359  47.755  1.00  0.00           H
ATOM   1052  CG  GLU    64     110.090  92.399  46.199  1.00  0.00           C
ATOM   1053  HG1 GLU    64     110.193  91.461  46.747  1.00  0.00           H
ATOM   1054  HG2 GLU    64     110.999  92.558  45.620  1.00  0.00           H
ATOM   1055  CD  GLU    64     108.907  92.296  45.228  1.00  0.00           C
ATOM   1056  OE1 GLU    64     108.872  91.365  44.392  1.00  0.00           O
ATOM   1057  OE2 GLU    64     108.010  93.171  45.242  1.00  0.00           O
ATOM   1058  C   GLU    64     112.335  94.254  47.579  1.00  0.00           C
ATOM   1059  O   GLU    64     113.016  93.566  46.831  1.00  0.00           O
ATOM   1060  N   MET    65     112.696  95.507  47.864  1.00  0.00           N
ATOM   1061  H   MET    65     112.112  96.028  48.507  1.00  0.00           H
ATOM   1062  CA  MET    65     113.981  96.106  47.477  1.00  0.00           C
ATOM   1063  HA  MET    65     114.411  95.570  46.629  1.00  0.00           H
ATOM   1064  CB  MET    65     113.741  97.555  47.058  1.00  0.00           C
ATOM   1065  HB1 MET    65     114.687  98.089  47.017  1.00  0.00           H
ATOM   1066  HB2 MET    65     113.103  98.038  47.798  1.00  0.00           H
ATOM   1067  CG  MET    65     113.083  97.651  45.683  1.00  0.00           C
ATOM   1068  HG1 MET    65     112.536  98.590  45.619  1.00  0.00           H
ATOM   1069  HG2 MET    65     112.364  96.843  45.572  1.00  0.00           H
ATOM   1070  SD  MET    65     114.240  97.591  44.299  1.00  0.00           S
ATOM   1071  CE  MET    65     113.014  97.822  42.995  1.00  0.00           C
ATOM   1072  HE1 MET    65     113.496  97.700  42.028  1.00  0.00           H
ATOM   1073  HE2 MET    65     112.233  97.072  43.093  1.00  0.00           H
ATOM   1074  HE3 MET    65     112.573  98.817  43.066  1.00  0.00           H
ATOM   1075  C   MET    65     115.008  96.043  48.612  1.00  0.00           C
ATOM   1076  O   MET    65     116.185  95.805  48.357  1.00  0.00           O
ATOM   1077  N   ARG    66     114.571  96.211  49.868  1.00  0.00           N
ATOM   1078  H   ARG    66     113.577  96.365  50.001  1.00  0.00           H
ATOM   1079  CA  ARG    66     115.412  96.051  51.068  1.00  0.00           C
ATOM   1080  HA  ARG    66     116.293  96.688  50.981  1.00  0.00           H
ATOM   1081  CB  ARG    66     114.606  96.475  52.314  1.00  0.00           C
ATOM   1082  HB1 ARG    66     115.178  96.230  53.211  1.00  0.00           H
ATOM   1083  HB2 ARG    66     113.672  95.915  52.337  1.00  0.00           H
ATOM   1084  CG  ARG    66     114.277  97.980  52.338  1.00  0.00           C
ATOM   1085  HG1 ARG    66     113.787  98.252  51.405  1.00  0.00           H
ATOM   1086  HG2 ARG    66     115.206  98.546  52.402  1.00  0.00           H
ATOM   1087  CD  ARG    66     113.342  98.389  53.493  1.00  0.00           C
ATOM   1088  HD1 ARG    66     112.462  97.740  53.489  1.00  0.00           H
ATOM   1089  HD2 ARG    66     113.002  99.412  53.338  1.00  0.00           H
ATOM   1090  NE  ARG    66     113.990  98.306  54.810  1.00  0.00           N
ATOM   1091  HE  ARG    66     113.738  97.496  55.385  1.00  0.00           H
ATOM   1092  CZ  ARG    66     114.916  99.099  55.308  1.00  0.00           C
ATOM   1093  NH1 ARG    66     115.283 100.182  54.690  1.00  0.00           N
ATOM   1094 1HH1 ARG    66     114.809 100.445  53.855  1.00  0.00           H
ATOM   1095 2HH1 ARG    66     116.204 100.569  54.854  1.00  0.00           H
ATOM   1096  NH2 ARG    66     115.496  98.812  56.430  1.00  0.00           N
ATOM   1097 1HH2 ARG    66     115.122  98.011  56.956  1.00  0.00           H
ATOM   1098 2HH2 ARG    66     116.186  99.404  56.839  1.00  0.00           H
ATOM   1099  C   ARG    66     115.950  94.612  51.165  1.00  0.00           C
ATOM   1100  O   ARG    66     117.152  94.426  51.345  1.00  0.00           O
ATOM   1101  N   MET    67     115.106  93.619  50.876  1.00  0.00           N
ATOM   1102  H   MET    67     114.126  93.858  50.791  1.00  0.00           H
ATOM   1103  CA  MET    67     115.480  92.204  50.756  1.00  0.00           C
ATOM   1104  HA  MET    67     115.950  91.899  51.686  1.00  0.00           H
ATOM   1105  CB  MET    67     114.224  91.340  50.560  1.00  0.00           C
ATOM   1106  HB1 MET    67     114.541  90.334  50.290  1.00  0.00           H
ATOM   1107  HB2 MET    67     113.621  91.740  49.742  1.00  0.00           H
ATOM   1108  CG  MET    67     113.373  91.258  51.836  1.00  0.00           C
ATOM   1109  HG1 MET    67     113.019  92.257  52.090  1.00  0.00           H
ATOM   1110  HG2 MET    67     114.004  90.918  52.658  1.00  0.00           H
ATOM   1111  SD  MET    67     111.930  90.154  51.729  1.00  0.00           S
ATOM   1112  CE  MET    67     112.771  88.548  51.665  1.00  0.00           C
ATOM   1113  HE1 MET    67     112.033  87.749  51.724  1.00  0.00           H
ATOM   1114  HE2 MET    67     113.328  88.456  50.732  1.00  0.00           H
ATOM   1115  HE3 MET    67     113.461  88.464  52.505  1.00  0.00           H
ATOM   1116  C   MET    67     116.491  91.939  49.625  1.00  0.00           C
ATOM   1117  O   MET    67     117.470  91.223  49.822  1.00  0.00           O
ATOM   1118  N   ASN    68     116.326  92.556  48.452  1.00  0.00           N
ATOM   1119  H   ASN    68     115.487  93.089  48.283  1.00  0.00           H
ATOM   1120  CA  ASN    68     117.298  92.397  47.362  1.00  0.00           C
ATOM   1121  HA  ASN    68     117.520  91.333  47.250  1.00  0.00           H
ATOM   1122  CB  ASN    68     116.685  92.889  46.042  1.00  0.00           C
ATOM   1123  HB1 ASN    68     117.437  92.752  45.268  1.00  0.00           H
ATOM   1124  HB2 ASN    68     116.467  93.953  46.122  1.00  0.00           H
ATOM   1125  CG  ASN    68     115.429  92.170  45.562  1.00  0.00           C
ATOM   1126  OD1 ASN    68     114.897  91.241  46.151  1.00  0.00           O
ATOM   1127  ND2 ASN    68     114.915  92.608  44.436  1.00  0.00           N
ATOM   1128 1HD2 ASN    68     115.367  93.338  43.924  1.00  0.00           H
ATOM   1129 2HD2 ASN    68     114.102  92.124  44.073  1.00  0.00           H
ATOM   1130  C   ASN    68     118.648  93.100  47.668  1.00  0.00           C
ATOM   1131  O   ASN    68     119.665  92.770  47.060  1.00  0.00           O
ATOM   1132  N   ALA    69     118.674  94.035  48.629  1.00  0.00           N
ATOM   1133  H   ALA    69     117.789  94.297  49.043  1.00  0.00           H
ATOM   1134  CA  ALA    69     119.865  94.740  49.120  1.00  0.00           C
ATOM   1135  HA  ALA    69     120.586  94.797  48.306  1.00  0.00           H
ATOM   1136  CB  ALA    69     119.444  96.171  49.482  1.00  0.00           C
ATOM   1137  HB1 ALA    69     120.325  96.766  49.722  1.00  0.00           H
ATOM   1138  HB2 ALA    69     118.922  96.619  48.637  1.00  0.00           H
ATOM   1139  HB3 ALA    69     118.779  96.162  50.344  1.00  0.00           H
ATOM   1140  C   ALA    69     120.588  94.041  50.297  1.00  0.00           C
ATOM   1141  O   ALA    69     121.542  94.595  50.862  1.00  0.00           O
ATOM   1142  N   GLY    70     120.135  92.850  50.704  1.00  0.00           N
ATOM   1143  H   GLY    70     119.342  92.443  50.224  1.00  0.00           H
ATOM   1144  CA  GLY    70     120.694  92.114  51.845  1.00  0.00           C
ATOM   1145  HA1 GLY    70     121.777  92.084  51.770  1.00  0.00           H
ATOM   1146  HA2 GLY    70     120.331  91.089  51.812  1.00  0.00           H
ATOM   1147  C   GLY    70     120.327  92.700  53.212  1.00  0.00           C
ATOM   1148  O   GLY    70     121.033  92.460  54.191  1.00  0.00           O
ATOM   1149  N   ILE    71     119.254  93.494  53.279  1.00  0.00           N
ATOM   1150  H   ILE    71     118.709  93.621  52.433  1.00  0.00           H
ATOM   1151  CA  ILE    71     118.667  94.012  54.519  1.00  0.00           C
ATOM   1152  HA  ILE    71     119.405  93.955  55.321  1.00  0.00           H
ATOM   1153  CB  ILE    71     118.232  95.486  54.358  1.00  0.00           C
ATOM   1154  HB  ILE    71     117.409  95.520  53.646  1.00  0.00           H
ATOM   1155  CG2 ILE    71     117.709  96.044  55.697  1.00  0.00           C
ATOM   1156 1HG2 ILE    71     117.415  97.084  55.590  1.00  0.00           H
ATOM   1157 2HG2 ILE    71     116.818  95.503  56.017  1.00  0.00           H
ATOM   1158 3HG2 ILE    71     118.475  95.967  56.469  1.00  0.00           H
ATOM   1159  CG1 ILE    71     119.379  96.359  53.799  1.00  0.00           C
ATOM   1160 1HG1 ILE    71     119.777  95.916  52.887  1.00  0.00           H
ATOM   1161 2HG1 ILE    71     120.187  96.419  54.529  1.00  0.00           H
ATOM   1162  CD  ILE    71     118.923  97.770  53.429  1.00  0.00           C
ATOM   1163  HD1 ILE    71     119.719  98.270  52.887  1.00  0.00           H
ATOM   1164  HD2 ILE    71     118.036  97.726  52.795  1.00  0.00           H
ATOM   1165  HD3 ILE    71     118.710  98.333  54.335  1.00  0.00           H
ATOM   1166  C   ILE    71     117.477  93.125  54.885  1.00  0.00           C
ATOM   1167  O   ILE    71     116.715  92.715  54.008  1.00  0.00           O
ATOM   1168  N   PHE    72     117.300  92.838  56.171  1.00  0.00           N
ATOM   1169  H   PHE    72     117.981  93.164  56.843  1.00  0.00           H
ATOM   1170  CA  PHE    72     116.135  92.111  56.671  1.00  0.00           C
ATOM   1171  HA  PHE    72     115.386  92.012  55.883  1.00  0.00           H
ATOM   1172  CB  PHE    72     116.550  90.703  57.107  1.00  0.00           C
ATOM   1173  HB1 PHE    72     115.693  90.213  57.570  1.00  0.00           H
ATOM   1174  HB2 PHE    72     117.330  90.783  57.864  1.00  0.00           H
ATOM   1175  CG  PHE    72     117.050  89.828  55.978  1.00  0.00           C
ATOM   1176  CD1 PHE    72     116.138  89.077  55.216  1.00  0.00           C
ATOM   1177  HD1 PHE    72     115.080  89.136  55.420  1.00  0.00           H
ATOM   1178  CE1 PHE    72     116.605  88.249  54.183  1.00  0.00           C
ATOM   1179  HE1 PHE    72     115.910  87.675  53.588  1.00  0.00           H
ATOM   1180  CZ  PHE    72     117.981  88.162  53.923  1.00  0.00           C
ATOM   1181  HZ  PHE    72     118.330  87.530  53.123  1.00  0.00           H
ATOM   1182  CE2 PHE    72     118.897  88.922  54.670  1.00  0.00           C
ATOM   1183  HE2 PHE    72     119.955  88.878  54.443  1.00  0.00           H
ATOM   1184  CD2 PHE    72     118.425  89.769  55.686  1.00  0.00           C
ATOM   1185  HD2 PHE    72     119.122  90.380  56.241  1.00  0.00           H
ATOM   1186  C   PHE    72     115.503  92.884  57.821  1.00  0.00           C
ATOM   1187  O   PHE    72     116.095  92.997  58.896  1.00  0.00           O
ATOM   1188  N   ASP    73     114.296  93.402  57.602  1.00  0.00           N
ATOM   1189  H   ASP    73     113.879  93.297  56.685  1.00  0.00           H
ATOM   1190  CA  ASP    73     113.500  94.016  58.661  1.00  0.00           C
ATOM   1191  HA  ASP    73     114.179  94.541  59.335  1.00  0.00           H
ATOM   1192  CB  ASP    73     112.549  95.081  58.115  1.00  0.00           C
ATOM   1193  HB1 ASP    73     112.114  95.630  58.951  1.00  0.00           H
ATOM   1194  HB2 ASP    73     111.747  94.590  57.567  1.00  0.00           H
ATOM   1195  CG  ASP    73     113.256  96.051  57.177  1.00  0.00           C
ATOM   1196  OD1 ASP    73     114.116  96.832  57.637  1.00  0.00           O
ATOM   1197  OD2 ASP    73     112.954  96.034  55.965  1.00  0.00           O
ATOM   1198  C   ASP    73     112.773  92.931  59.455  1.00  0.00           C
ATOM   1199  O   ASP    73     111.861  92.255  58.967  1.00  0.00           O
ATOM   1200  N   THR    74     113.208  92.733  60.693  1.00  0.00           N
ATOM   1201  H   THR    74     113.987  93.290  61.025  1.00  0.00           H
ATOM   1202  CA  THR    74     112.752  91.651  61.575  1.00  0.00           C
ATOM   1203  HA  THR    74     112.636  90.753  60.974  1.00  0.00           H
ATOM   1204  CB  THR    74     113.838  91.347  62.624  1.00  0.00           C
ATOM   1205  HB  THR    74     113.404  90.828  63.479  1.00  0.00           H
ATOM   1206  CG2 THR    74     114.926  90.468  62.001  1.00  0.00           C
ATOM   1207 1HG2 THR    74     115.662  90.204  62.759  1.00  0.00           H
ATOM   1208 2HG2 THR    74     114.494  89.547  61.613  1.00  0.00           H
ATOM   1209 3HG2 THR    74     115.425  90.999  61.190  1.00  0.00           H
ATOM   1210  OG1 THR    74     114.488  92.533  63.041  1.00  0.00           O
ATOM   1211  HG1 THR    74     114.142  92.747  63.934  1.00  0.00           H
ATOM   1212  C   THR    74     111.365  91.909  62.178  1.00  0.00           C
ATOM   1213  O   THR    74     110.645  90.958  62.484  1.00  0.00           O
ATOM   1214  N   CYS    75     110.924  93.170  62.238  1.00  0.00           N
ATOM   1215  H   CYS    75     111.592  93.918  62.088  1.00  0.00           H
ATOM   1216  CA  CYS    75     109.560  93.560  62.605  1.00  0.00           C
ATOM   1217  HA  CYS    75     109.151  92.799  63.272  1.00  0.00           H
ATOM   1218  CB  CYS    75     109.630  94.866  63.407  1.00  0.00           C
ATOM   1219  HB1 CYS    75     110.344  94.753  64.226  1.00  0.00           H
ATOM   1220  HB2 CYS    75     108.652  95.084  63.834  1.00  0.00           H
ATOM   1221  SG  CYS    75     110.134  96.238  62.325  1.00  0.00           S
ATOM   1222  HG  CYS    75     110.996  96.791  63.187  1.00  0.00           H
ATOM   1223  C   CYS    75     108.569  93.680  61.424  1.00  0.00           C
ATOM   1224  O   CYS    75     107.393  93.953  61.678  1.00  0.00           O
ATOM   1225  N   TYR    76     108.994  93.489  60.157  1.00  0.00           N
ATOM   1226  H   TYR    76     109.959  93.221  60.011  1.00  0.00           H
ATOM   1227  CA  TYR    76     108.165  93.772  58.964  1.00  0.00           C
ATOM   1228  HA  TYR    76     108.048  94.852  58.873  1.00  0.00           H
ATOM   1229  CB  TYR    76     108.817  93.254  57.665  1.00  0.00           C
ATOM   1230  HB1 TYR    76     109.220  92.255  57.835  1.00  0.00           H
ATOM   1231  HB2 TYR    76     109.646  93.908  57.400  1.00  0.00           H
ATOM   1232  CG  TYR    76     107.839  93.191  56.493  1.00  0.00           C
ATOM   1233  CD1 TYR    76     107.125  92.000  56.227  1.00  0.00           C
ATOM   1234  HD1 TYR    76     107.332  91.105  56.801  1.00  0.00           H
ATOM   1235  CE1 TYR    76     106.112  91.978  55.246  1.00  0.00           C
ATOM   1236  HE1 TYR    76     105.553  91.074  55.051  1.00  0.00           H
ATOM   1237  CZ  TYR    76     105.832  93.141  54.500  1.00  0.00           C
ATOM   1238  OH  TYR    76     104.930  93.112  53.485  1.00  0.00           O
ATOM   1239  HH  TYR    76     104.835  93.983  53.088  1.00  0.00           H
ATOM   1240  CE2 TYR    76     106.562  94.321  54.744  1.00  0.00           C
ATOM   1241  HE2 TYR    76     106.373  95.191  54.140  1.00  0.00           H
ATOM   1242  CD2 TYR    76     107.557  94.350  55.743  1.00  0.00           C
ATOM   1243  HD2 TYR    76     108.106  95.264  55.929  1.00  0.00           H
ATOM   1244  C   TYR    76     106.756  93.179  59.060  1.00  0.00           C
ATOM   1245  O   TYR    76     105.779  93.889  58.821  1.00  0.00           O
ATOM   1246  N   ARG    77     106.645  91.894  59.421  1.00  0.00           N
ATOM   1247  H   ARG    77     107.503  91.363  59.563  1.00  0.00           H
ATOM   1248  CA  ARG    77     105.362  91.185  59.466  1.00  0.00           C
ATOM   1249  HA  ARG    77     104.945  91.172  58.459  1.00  0.00           H
ATOM   1250  CB  ARG    77     105.598  89.737  59.925  1.00  0.00           C
ATOM   1251  HB1 ARG    77     105.993  89.727  60.943  1.00  0.00           H
ATOM   1252  HB2 ARG    77     106.328  89.275  59.258  1.00  0.00           H
ATOM   1253  CG  ARG    77     104.313  88.909  59.864  1.00  0.00           C
ATOM   1254  HG1 ARG    77     103.932  88.947  58.846  1.00  0.00           H
ATOM   1255  HG2 ARG    77     103.566  89.320  60.546  1.00  0.00           H
ATOM   1256  CD  ARG    77     104.578  87.449  60.230  1.00  0.00           C
ATOM   1257  HD1 ARG    77     104.941  87.398  61.258  1.00  0.00           H
ATOM   1258  HD2 ARG    77     105.345  87.052  59.561  1.00  0.00           H
ATOM   1259  NE  ARG    77     103.341  86.664  60.104  1.00  0.00           N
ATOM   1260  HE  ARG    77     102.477  87.172  60.219  1.00  0.00           H
ATOM   1261  CZ  ARG    77     103.238  85.381  59.819  1.00  0.00           C
ATOM   1262  NH1 ARG    77     104.268  84.597  59.681  1.00  0.00           N
ATOM   1263 1HH1 ARG    77     105.141  84.916  60.094  1.00  0.00           H
ATOM   1264 2HH1 ARG    77     104.118  83.611  59.580  1.00  0.00           H
ATOM   1265  NH2 ARG    77     102.068  84.840  59.669  1.00  0.00           N
ATOM   1266 1HH2 ARG    77     101.248  85.340  59.965  1.00  0.00           H
ATOM   1267 2HH2 ARG    77     102.001  83.834  59.577  1.00  0.00           H
ATOM   1268  C   ARG    77     104.362  91.919  60.356  1.00  0.00           C
ATOM   1269  O   ARG    77     103.251  92.199  59.913  1.00  0.00           O
ATOM   1270  N   ASN    78     104.790  92.315  61.551  1.00  0.00           N
ATOM   1271  H   ASN    78     105.752  92.134  61.794  1.00  0.00           H
ATOM   1272  CA  ASN    78     103.936  92.997  62.516  1.00  0.00           C
ATOM   1273  HA  ASN    78     102.958  92.509  62.509  1.00  0.00           H
ATOM   1274  CB  ASN    78     104.530  92.828  63.921  1.00  0.00           C
ATOM   1275  HB1 ASN    78     103.883  93.311  64.653  1.00  0.00           H
ATOM   1276  HB2 ASN    78     105.509  93.308  63.959  1.00  0.00           H
ATOM   1277  CG  ASN    78     104.677  91.369  64.321  1.00  0.00           C
ATOM   1278  OD1 ASN    78     103.955  90.482  63.895  1.00  0.00           O
ATOM   1279  ND2 ASN    78     105.653  91.058  65.126  1.00  0.00           N
ATOM   1280 1HD2 ASN    78     106.242  91.774  65.545  1.00  0.00           H
ATOM   1281 2HD2 ASN    78     105.718  90.102  65.422  1.00  0.00           H
ATOM   1282  C   ASN    78     103.703  94.469  62.143  1.00  0.00           C
ATOM   1283  O   ASN    78     102.605  94.966  62.383  1.00  0.00           O
ATOM   1284  N   LEU    79     104.663  95.150  61.502  1.00  0.00           N
ATOM   1285  H   LEU    79     105.560  94.700  61.348  1.00  0.00           H
ATOM   1286  CA  LEU    79     104.430  96.478  60.916  1.00  0.00           C
ATOM   1287  HA  LEU    79     104.052  97.144  61.691  1.00  0.00           H
ATOM   1288  CB  LEU    79     105.728  97.047  60.318  1.00  0.00           C
ATOM   1289  HB1 LEU    79     105.455  97.811  59.595  1.00  0.00           H
ATOM   1290  HB2 LEU    79     106.253  96.257  59.781  1.00  0.00           H
ATOM   1291  CG  LEU    79     106.687  97.713  61.306  1.00  0.00           C
ATOM   1292  HG  LEU    79     106.956  97.011  62.089  1.00  0.00           H
ATOM   1293  CD1 LEU    79     107.947  98.126  60.556  1.00  0.00           C
ATOM   1294 1HD1 LEU    79     108.652  98.583  61.248  1.00  0.00           H
ATOM   1295 2HD1 LEU    79     108.411  97.239  60.132  1.00  0.00           H
ATOM   1296 3HD1 LEU    79     107.702  98.828  59.760  1.00  0.00           H
ATOM   1297  CD2 LEU    79     106.077  98.982  61.901  1.00  0.00           C
ATOM   1298 1HD2 LEU    79     106.791  99.441  62.578  1.00  0.00           H
ATOM   1299 2HD2 LEU    79     105.823  99.677  61.106  1.00  0.00           H
ATOM   1300 3HD2 LEU    79     105.180  98.754  62.472  1.00  0.00           H
ATOM   1301  C   LEU    79     103.360  96.450  59.818  1.00  0.00           C
ATOM   1302  O   LEU    79     102.534  97.353  59.756  1.00  0.00           O
ATOM   1303  N   PHE    80     103.356  95.423  58.967  1.00  0.00           N
ATOM   1304  H   PHE    80     104.107  94.744  59.035  1.00  0.00           H
ATOM   1305  CA  PHE    80     102.344  95.234  57.927  1.00  0.00           C
ATOM   1306  HA  PHE    80     102.215  96.170  57.381  1.00  0.00           H
ATOM   1307  CB  PHE    80     102.867  94.173  56.952  1.00  0.00           C
ATOM   1308  HB1 PHE    80     103.093  93.266  57.509  1.00  0.00           H
ATOM   1309  HB2 PHE    80     103.813  94.528  56.539  1.00  0.00           H
ATOM   1310  CG  PHE    80     101.945  93.799  55.804  1.00  0.00           C
ATOM   1311  CD1 PHE    80     100.834  92.957  56.017  1.00  0.00           C
ATOM   1312  HD1 PHE    80     100.577  92.629  57.015  1.00  0.00           H
ATOM   1313  CE1 PHE    80     100.063  92.512  54.930  1.00  0.00           C
ATOM   1314  HE1 PHE    80      99.213  91.864  55.103  1.00  0.00           H
ATOM   1315  CZ  PHE    80     100.406  92.894  53.622  1.00  0.00           C
ATOM   1316  HZ  PHE    80      99.815  92.547  52.786  1.00  0.00           H
ATOM   1317  CE2 PHE    80     101.493  93.755  53.406  1.00  0.00           C
ATOM   1318  HE2 PHE    80     101.744  94.064  52.399  1.00  0.00           H
ATOM   1319  CD2 PHE    80     102.248  94.222  54.497  1.00  0.00           C
ATOM   1320  HD2 PHE    80     103.079  94.891  54.328  1.00  0.00           H
ATOM   1321  C   PHE    80     100.978  94.860  58.521  1.00  0.00           C
ATOM   1322  O   PHE    80      99.953  95.341  58.038  1.00  0.00           O
ATOM   1323  N   ASP    81     100.946  94.040  59.578  1.00  0.00           N
ATOM   1324  H   ASP    81     101.808  93.593  59.866  1.00  0.00           H
ATOM   1325  CA  ASP    81      99.698  93.653  60.249  1.00  0.00           C
ATOM   1326  HA  ASP    81      99.001  93.345  59.472  1.00  0.00           H
ATOM   1327  CB  ASP    81      99.916  92.439  61.174  1.00  0.00           C
ATOM   1328  HB1 ASP    81      98.981  92.233  61.697  1.00  0.00           H
ATOM   1329  HB2 ASP    81     100.662  92.704  61.924  1.00  0.00           H
ATOM   1330  CG  ASP    81     100.355  91.146  60.476  1.00  0.00           C
ATOM   1331  OD1 ASP    81     100.196  91.022  59.237  1.00  0.00           O
ATOM   1332  OD2 ASP    81     100.811  90.223  61.187  1.00  0.00           O
ATOM   1333  C   ASP    81      99.037  94.809  61.023  1.00  0.00           C
ATOM   1334  O   ASP    81      97.821  95.001  60.921  1.00  0.00           O
ATOM   1335  N   ASN    82      99.844  95.595  61.750  1.00  0.00           N
ATOM   1336  H   ASN    82     100.836  95.387  61.722  1.00  0.00           H
ATOM   1337  CA  ASN    82      99.420  96.695  62.629  1.00  0.00           C
ATOM   1338  HA  ASN    82      98.361  96.559  62.858  1.00  0.00           H
ATOM   1339  CB  ASN    82     100.204  96.648  63.970  1.00  0.00           C
ATOM   1340  HB1 ASN    82      99.861  97.464  64.605  1.00  0.00           H
ATOM   1341  HB2 ASN    82     101.260  96.823  63.768  1.00  0.00           H
ATOM   1342  CG  ASN    82     100.075  95.360  64.780  1.00  0.00           C
ATOM   1343  OD1 ASN    82      99.424  95.290  65.813  1.00  0.00           O
ATOM   1344  ND2 ASN    82     100.737  94.300  64.390  1.00  0.00           N
ATOM   1345 1HD2 ASN    82     101.320  94.371  63.567  1.00  0.00           H
ATOM   1346 2HD2 ASN    82     100.524  93.427  64.838  1.00  0.00           H
ATOM   1347  C   ASN    82      99.533  98.082  61.947  1.00  0.00           C
ATOM   1348  O   ASN    82      99.401  99.106  62.618  1.00  0.00           O
ATOM   1349  N   SER    83      99.786  98.146  60.632  1.00  0.00           N
ATOM   1350  H   SER    83      99.889  97.276  60.129  1.00  0.00           H
ATOM   1351  CA  SER    83      99.970  99.390  59.853  1.00  0.00           C
ATOM   1352  HA  SER    83     100.887  99.882  60.176  1.00  0.00           H
ATOM   1353  CB  SER    83     100.100  99.039  58.360  1.00  0.00           C
ATOM   1354  HB1 SER    83     101.006  98.458  58.198  1.00  0.00           H
ATOM   1355  HB2 SER    83     100.169  99.956  57.772  1.00  0.00           H
ATOM   1356  OG  SER    83      98.979  98.280  57.935  1.00  0.00           O
ATOM   1357  HG  SER    83      99.204  97.787  57.131  1.00  0.00           H
ATOM   1358  C   SER    83      98.810 100.379  60.029  1.00  0.00           C
ATOM   1359  O   SER    83      99.010 101.580  60.222  1.00  0.00           O
ATOM   1360  N   ASN    84      97.592  99.839  60.061  1.00  0.00           N
ATOM   1361  H   ASN    84      97.554  98.839  59.918  1.00  0.00           H
ATOM   1362  CA  ASN    84      96.331 100.537  60.285  1.00  0.00           C
ATOM   1363  HA  ASN    84      96.219 101.272  59.494  1.00  0.00           H
ATOM   1364  CB  ASN    84      95.189  99.511  60.144  1.00  0.00           C
ATOM   1365  HB1 ASN    84      95.263  99.008  59.180  1.00  0.00           H
ATOM   1366  HB2 ASN    84      94.245 100.056  60.163  1.00  0.00           H
ATOM   1367  CG  ASN    84      95.171  98.456  61.243  1.00  0.00           C
ATOM   1368  OD1 ASN    84      96.187  98.002  61.739  1.00  0.00           O
ATOM   1369  ND2 ASN    84      94.012  98.059  61.709  1.00  0.00           N
ATOM   1370 1HD2 ASN    84      93.153  98.333  61.260  1.00  0.00           H
ATOM   1371 2HD2 ASN    84      94.042  97.288  62.369  1.00  0.00           H
ATOM   1372  C   ASN    84      96.255 101.294  61.628  1.00  0.00           C
ATOM   1373  O   ASN    84      95.475 102.233  61.750  1.00  0.00           O
ATOM   1374  N   GLN    85      97.061 100.921  62.627  1.00  0.00           N
ATOM   1375  H   GLN    85      97.693 100.141  62.471  1.00  0.00           H
ATOM   1376  CA  GLN    85      97.081 101.572  63.942  1.00  0.00           C
ATOM   1377  HA  GLN    85      96.060 101.841  64.218  1.00  0.00           H
ATOM   1378  CB  GLN    85      97.627 100.594  64.996  1.00  0.00           C
ATOM   1379  HB1 GLN    85      97.704 101.110  65.952  1.00  0.00           H
ATOM   1380  HB2 GLN    85      98.632 100.290  64.708  1.00  0.00           H
ATOM   1381  CG  GLN    85      96.752  99.347  65.191  1.00  0.00           C
ATOM   1382  HG1 GLN    85      96.539  98.896  64.223  1.00  0.00           H
ATOM   1383  HG2 GLN    85      95.808  99.631  65.653  1.00  0.00           H
ATOM   1384  CD  GLN    85      97.430  98.299  66.064  1.00  0.00           C
ATOM   1385  OE1 GLN    85      98.177  98.596  66.991  1.00  0.00           O
ATOM   1386  NE2 GLN    85      97.194  97.037  65.791  1.00  0.00           N
ATOM   1387 1HE2 GLN    85      96.592  96.783  65.026  1.00  0.00           H
ATOM   1388 2HE2 GLN    85      97.800  96.351  66.226  1.00  0.00           H
ATOM   1389  C   GLN    85      97.912 102.865  63.964  1.00  0.00           C
ATOM   1390  O   GLN    85      97.797 103.633  64.920  1.00  0.00           O
ATOM   1391  N   ILE    86      98.767 103.104  62.960  1.00  0.00           N
ATOM   1392  H   ILE    86      98.781 102.448  62.184  1.00  0.00           H
ATOM   1393  CA  ILE    86      99.729 104.217  62.924  1.00  0.00           C
ATOM   1394  HA  ILE    86      99.908 104.548  63.943  1.00  0.00           H
ATOM   1395  CB  ILE    86     101.102 103.744  62.376  1.00  0.00           C
ATOM   1396  HB  ILE    86     100.966 103.430  61.344  1.00  0.00           H
ATOM   1397  CG2 ILE    86     102.125 104.900  62.415  1.00  0.00           C
ATOM   1398 1HG2 ILE    86     103.058 104.592  61.945  1.00  0.00           H
ATOM   1399 2HG2 ILE    86     101.755 105.761  61.860  1.00  0.00           H
ATOM   1400 3HG2 ILE    86     102.322 105.194  63.445  1.00  0.00           H
ATOM   1401  CG1 ILE    86     101.655 102.539  63.183  1.00  0.00           C
ATOM   1402 1HG1 ILE    86     100.895 101.760  63.252  1.00  0.00           H
ATOM   1403 2HG1 ILE    86     101.894 102.861  64.198  1.00  0.00           H
ATOM   1404  CD  ILE    86     102.894 101.876  62.568  1.00  0.00           C
ATOM   1405  HD1 ILE    86     103.142 100.982  63.138  1.00  0.00           H
ATOM   1406  HD2 ILE    86     102.680 101.579  61.542  1.00  0.00           H
ATOM   1407  HD3 ILE    86     103.749 102.550  62.587  1.00  0.00           H
ATOM   1408  C   ILE    86      99.102 105.403  62.171  1.00  0.00           C
ATOM   1409  O   ILE    86      99.327 105.597  60.976  1.00  0.00           O
ATOM   1410  N   LEU    87      98.270 106.173  62.884  1.00  0.00           N
ATOM   1411  H   LEU    87      98.091 105.898  63.839  1.00  0.00           H
ATOM   1412  CA  LEU    87      97.430 107.243  62.326  1.00  0.00           C
ATOM   1413  HA  LEU    87      97.166 106.966  61.309  1.00  0.00           H
ATOM   1414  CB  LEU    87      96.118 107.343  63.132  1.00  0.00           C
ATOM   1415  HB1 LEU    87      95.504 108.118  62.674  1.00  0.00           H
ATOM   1416  HB2 LEU    87      96.362 107.672  64.141  1.00  0.00           H
ATOM   1417  CG  LEU    87      95.268 106.064  63.242  1.00  0.00           C
ATOM   1418  HG  LEU    87      95.841 105.282  63.738  1.00  0.00           H
ATOM   1419  CD1 LEU    87      94.026 106.360  64.080  1.00  0.00           C
ATOM   1420 1HD1 LEU    87      93.434 105.452  64.199  1.00  0.00           H
ATOM   1421 2HD1 LEU    87      94.328 106.700  65.071  1.00  0.00           H
ATOM   1422 3HD1 LEU    87      93.422 107.135  63.609  1.00  0.00           H
ATOM   1423  CD2 LEU    87      94.811 105.557  61.876  1.00  0.00           C
ATOM   1424 1HD2 LEU    87      94.150 104.699  62.004  1.00  0.00           H
ATOM   1425 2HD2 LEU    87      94.310 106.350  61.322  1.00  0.00           H
ATOM   1426 3HD2 LEU    87      95.679 105.211  61.322  1.00  0.00           H
ATOM   1427  C   LEU    87      98.144 108.612  62.253  1.00  0.00           C
ATOM   1428  O   LEU    87      98.037 109.433  63.164  1.00  0.00           O
ATOM   1429  N   VAL    88      98.833 108.900  61.149  1.00  0.00           N
ATOM   1430  H   VAL    88      98.757 108.252  60.372  1.00  0.00           H
ATOM   1431  CA  VAL    88      99.483 110.207  60.909  1.00  0.00           C
ATOM   1432  HA  VAL    88      99.674 110.669  61.876  1.00  0.00           H
ATOM   1433  CB  VAL    88     100.847 110.054  60.217  1.00  0.00           C
ATOM   1434  HB  VAL    88     101.283 111.046  60.099  1.00  0.00           H
ATOM   1435  CG1 VAL    88     101.802 109.245  61.095  1.00  0.00           C
ATOM   1436 1HG1 VAL    88     102.812 109.345  60.711  1.00  0.00           H
ATOM   1437 2HG1 VAL    88     101.783 109.631  62.113  1.00  0.00           H
ATOM   1438 3HG1 VAL    88     101.509 108.194  61.108  1.00  0.00           H
ATOM   1439  CG2 VAL    88     100.748 109.420  58.826  1.00  0.00           C
ATOM   1440 1HG2 VAL    88     101.728 109.408  58.354  1.00  0.00           H
ATOM   1441 2HG2 VAL    88     100.362 108.402  58.895  1.00  0.00           H
ATOM   1442 3HG2 VAL    88     100.079 110.013  58.206  1.00  0.00           H
ATOM   1443  C   VAL    88      98.576 111.161  60.120  1.00  0.00           C
ATOM   1444  O   VAL    88      97.675 110.702  59.422  1.00  0.00           O
ATOM   1445  N   PRO    89      98.784 112.489  60.152  1.00  0.00           N
ATOM   1446  CD  PRO    89      99.703 113.235  60.991  1.00  0.00           C
ATOM   1447  HD1 PRO    89     100.677 113.306  60.507  1.00  0.00           H
ATOM   1448  HD2 PRO    89      99.806 112.788  61.976  1.00  0.00           H
ATOM   1449  CG  PRO    89      99.076 114.622  61.101  1.00  0.00           C
ATOM   1450  HG1 PRO    89      99.822 115.389  61.313  1.00  0.00           H
ATOM   1451  HG2 PRO    89      98.302 114.606  61.866  1.00  0.00           H
ATOM   1452  CB  PRO    89      98.422 114.812  59.733  1.00  0.00           C
ATOM   1453  HB1 PRO    89      99.161 115.176  59.021  1.00  0.00           H
ATOM   1454  HB2 PRO    89      97.573 115.495  59.785  1.00  0.00           H
ATOM   1455  CA  PRO    89      97.986 113.402  59.340  1.00  0.00           C
ATOM   1456  HA  PRO    89      96.935 113.272  59.598  1.00  0.00           H
ATOM   1457  C   PRO    89      98.190 113.141  57.843  1.00  0.00           C
ATOM   1458  O   PRO    89      99.304 112.838  57.405  1.00  0.00           O
ATOM   1459  N   ARG    90      97.136 113.301  57.038  1.00  0.00           N
ATOM   1460  H   ARG    90      96.237 113.469  57.487  1.00  0.00           H
ATOM   1461  CA  ARG    90      97.144 112.998  55.595  1.00  0.00           C
ATOM   1462  HA  ARG    90      97.293 111.926  55.482  1.00  0.00           H
ATOM   1463  CB  ARG    90      95.760 113.353  55.031  1.00  0.00           C
ATOM   1464  HB1 ARG    90      95.615 114.433  55.074  1.00  0.00           H
ATOM   1465  HB2 ARG    90      95.001 112.884  55.662  1.00  0.00           H
ATOM   1466  CG  ARG    90      95.559 112.876  53.588  1.00  0.00           C
ATOM   1467  HG1 ARG    90      95.728 111.800  53.526  1.00  0.00           H
ATOM   1468  HG2 ARG    90      96.282 113.378  52.945  1.00  0.00           H
ATOM   1469  CD  ARG    90      94.144 113.205  53.091  1.00  0.00           C
ATOM   1470  HD1 ARG    90      94.089 113.035  52.019  1.00  0.00           H
ATOM   1471  HD2 ARG    90      93.939 114.263  53.270  1.00  0.00           H
ATOM   1472  NE  ARG    90      93.106 112.398  53.745  1.00  0.00           N
ATOM   1473  HE  ARG    90      92.633 112.787  54.563  1.00  0.00           H
ATOM   1474  CZ  ARG    90      92.609 111.238  53.372  1.00  0.00           C
ATOM   1475  NH1 ARG    90      93.043 110.563  52.347  1.00  0.00           N
ATOM   1476 1HH1 ARG    90      93.777 110.945  51.789  1.00  0.00           H
ATOM   1477 2HH1 ARG    90      92.554 109.717  52.096  1.00  0.00           H
ATOM   1478  NH2 ARG    90      91.648 110.729  54.068  1.00  0.00           N
ATOM   1479 1HH2 ARG    90      91.342 111.268  54.886  1.00  0.00           H
ATOM   1480 2HH2 ARG    90      91.223 109.842  53.867  1.00  0.00           H
ATOM   1481  C   ARG    90      98.307 113.653  54.834  1.00  0.00           C
ATOM   1482  O   ARG    90      98.982 112.962  54.073  1.00  0.00           O
ATOM   1483  N   PHE    91      98.619 114.922  55.110  1.00  0.00           N
ATOM   1484  H   PHE    91      97.992 115.435  55.721  1.00  0.00           H
ATOM   1485  CA  PHE    91      99.775 115.635  54.540  1.00  0.00           C
ATOM   1486  HA  PHE    91      99.675 115.645  53.454  1.00  0.00           H
ATOM   1487  CB  PHE    91      99.746 117.086  55.050  1.00  0.00           C
ATOM   1488  HB1 PHE    91      99.899 117.082  56.131  1.00  0.00           H
ATOM   1489  HB2 PHE    91      98.758 117.502  54.875  1.00  0.00           H
ATOM   1490  CG  PHE    91     100.749 118.031  54.414  1.00  0.00           C
ATOM   1491  CD1 PHE    91     101.950 118.325  55.074  1.00  0.00           C
ATOM   1492  HD1 PHE    91     102.163 117.850  56.017  1.00  0.00           H
ATOM   1493  CE1 PHE    91     102.861 119.244  54.524  1.00  0.00           C
ATOM   1494  HE1 PHE    91     103.788 119.454  55.041  1.00  0.00           H
ATOM   1495  CZ  PHE    91     102.569 119.886  53.308  1.00  0.00           C
ATOM   1496  HZ  PHE    91     103.268 120.599  52.889  1.00  0.00           H
ATOM   1497  CE2 PHE    91     101.366 119.596  52.641  1.00  0.00           C
ATOM   1498  HE2 PHE    91     101.138 120.091  51.706  1.00  0.00           H
ATOM   1499  CD2 PHE    91     100.463 118.670  53.194  1.00  0.00           C
ATOM   1500  HD2 PHE    91      99.539 118.455  52.689  1.00  0.00           H
ATOM   1501  C   PHE    91     101.121 114.961  54.873  1.00  0.00           C
ATOM   1502  O   PHE    91     101.990 114.864  54.008  1.00  0.00           O
ATOM   1503  N   PHE    92     101.285 114.425  56.089  1.00  0.00           N
ATOM   1504  H   PHE    92     100.501 114.426  56.728  1.00  0.00           H
ATOM   1505  CA  PHE    92     102.479 113.668  56.477  1.00  0.00           C
ATOM   1506  HA  PHE    92     103.355 114.205  56.114  1.00  0.00           H
ATOM   1507  CB  PHE    92     102.610 113.578  58.004  1.00  0.00           C
ATOM   1508  HB1 PHE    92     103.277 112.749  58.247  1.00  0.00           H
ATOM   1509  HB2 PHE    92     101.642 113.348  58.446  1.00  0.00           H
ATOM   1510  CG  PHE    92     103.182 114.830  58.641  1.00  0.00           C
ATOM   1511  CD1 PHE    92     104.571 114.946  58.839  1.00  0.00           C
ATOM   1512  HD1 PHE    92     105.229 114.143  58.539  1.00  0.00           H
ATOM   1513  CE1 PHE    92     105.107 116.097  59.444  1.00  0.00           C
ATOM   1514  HE1 PHE    92     106.173 116.177  59.588  1.00  0.00           H
ATOM   1515  CZ  PHE    92     104.254 117.138  59.858  1.00  0.00           C
ATOM   1516  HZ  PHE    92     104.658 118.030  60.315  1.00  0.00           H
ATOM   1517  CE2 PHE    92     102.874 117.042  59.617  1.00  0.00           C
ATOM   1518  HE2 PHE    92     102.220 117.860  59.885  1.00  0.00           H
ATOM   1519  CD2 PHE    92     102.338 115.890  59.018  1.00  0.00           C
ATOM   1520  HD2 PHE    92     101.275 115.825  58.843  1.00  0.00           H
ATOM   1521  C   PHE    92     102.531 112.278  55.831  1.00  0.00           C
ATOM   1522  O   PHE    92     103.612 111.874  55.419  1.00  0.00           O
ATOM   1523  N   ARG    93     101.401 111.574  55.652  1.00  0.00           N
ATOM   1524  H   ARG    93     100.541 111.950  56.042  1.00  0.00           H
ATOM   1525  CA  ARG    93     101.361 110.310  54.879  1.00  0.00           C
ATOM   1526  HA  ARG    93     102.102 109.630  55.302  1.00  0.00           H
ATOM   1527  CB  ARG    93      99.964 109.667  54.990  1.00  0.00           C
ATOM   1528  HB1 ARG    93      99.234 110.271  54.451  1.00  0.00           H
ATOM   1529  HB2 ARG    93      99.669 109.682  56.038  1.00  0.00           H
ATOM   1530  CG  ARG    93      99.870 108.198  54.525  1.00  0.00           C
ATOM   1531  HG1 ARG    93      98.897 107.818  54.838  1.00  0.00           H
ATOM   1532  HG2 ARG    93     100.626 107.620  55.058  1.00  0.00           H
ATOM   1533  CD  ARG    93     100.017 107.902  53.018  1.00  0.00           C
ATOM   1534  HD1 ARG    93      99.773 106.849  52.869  1.00  0.00           H
ATOM   1535  HD2 ARG    93     101.050 108.034  52.703  1.00  0.00           H
ATOM   1536  NE  ARG    93      99.136 108.732  52.176  1.00  0.00           N
ATOM   1537  HE  ARG    93      99.003 109.699  52.430  1.00  0.00           H
ATOM   1538  CZ  ARG    93      98.421 108.304  51.154  1.00  0.00           C
ATOM   1539  NH1 ARG    93      98.574 107.148  50.581  1.00  0.00           N
ATOM   1540 1HH1 ARG    93      99.409 106.572  50.698  1.00  0.00           H
ATOM   1541 2HH1 ARG    93      97.944 106.878  49.838  1.00  0.00           H
ATOM   1542  NH2 ARG    93      97.515 109.077  50.641  1.00  0.00           N
ATOM   1543 1HH2 ARG    93      97.566 110.067  50.866  1.00  0.00           H
ATOM   1544 2HH2 ARG    93      96.927 108.688  49.913  1.00  0.00           H
ATOM   1545  C   ARG    93     101.765 110.546  53.423  1.00  0.00           C
ATOM   1546  O   ARG    93     102.589 109.816  52.879  1.00  0.00           O
ATOM   1547  N   ASP    94     101.217 111.589  52.806  1.00  0.00           N
ATOM   1548  H   ASP    94     100.534 112.142  53.313  1.00  0.00           H
ATOM   1549  CA  ASP    94     101.589 112.001  51.453  1.00  0.00           C
ATOM   1550  HA  ASP    94     101.447 111.150  50.786  1.00  0.00           H
ATOM   1551  CB  ASP    94     100.646 113.117  50.981  1.00  0.00           C
ATOM   1552  HB1 ASP    94     100.945 113.418  49.982  1.00  0.00           H
ATOM   1553  HB2 ASP    94     100.780 113.975  51.641  1.00  0.00           H
ATOM   1554  CG  ASP    94      99.149 112.779  50.946  1.00  0.00           C
ATOM   1555  OD1 ASP    94      98.746 111.593  50.796  1.00  0.00           O
ATOM   1556  OD2 ASP    94      98.358 113.744  50.973  1.00  0.00           O
ATOM   1557  C   ASP    94     103.078 112.402  51.341  1.00  0.00           C
ATOM   1558  O   ASP    94     103.726 112.043  50.361  1.00  0.00           O
ATOM   1559  N   ILE    95     103.663 113.039  52.366  1.00  0.00           N
ATOM   1560  H   ILE    95     103.077 113.391  53.115  1.00  0.00           H
ATOM   1561  CA  ILE    95     105.124 113.219  52.475  1.00  0.00           C
ATOM   1562  HA  ILE    95     105.479 113.657  51.540  1.00  0.00           H
ATOM   1563  CB  ILE    95     105.476 114.199  53.624  1.00  0.00           C
ATOM   1564  HB  ILE    95     104.768 114.051  54.436  1.00  0.00           H
ATOM   1565  CG2 ILE    95     106.886 114.010  54.214  1.00  0.00           C
ATOM   1566 1HG2 ILE    95     107.064 114.715  55.023  1.00  0.00           H
ATOM   1567 2HG2 ILE    95     106.992 113.013  54.641  1.00  0.00           H
ATOM   1568 3HG2 ILE    95     107.636 114.153  53.439  1.00  0.00           H
ATOM   1569  CG1 ILE    95     105.313 115.632  53.082  1.00  0.00           C
ATOM   1570 1HG1 ILE    95     104.298 115.729  52.710  1.00  0.00           H
ATOM   1571 2HG1 ILE    95     106.006 115.794  52.256  1.00  0.00           H
ATOM   1572  CD  ILE    95     105.515 116.739  54.113  1.00  0.00           C
ATOM   1573  HD1 ILE    95     105.213 117.696  53.685  1.00  0.00           H
ATOM   1574  HD2 ILE    95     104.888 116.510  54.967  1.00  0.00           H
ATOM   1575  HD3 ILE    95     106.559 116.809  54.416  1.00  0.00           H
ATOM   1576  C   ILE    95     105.853 111.877  52.598  1.00  0.00           C
ATOM   1577  O   ILE    95     106.812 111.654  51.862  1.00  0.00           O
ATOM   1578  N   PHE    96     105.418 110.968  53.479  1.00  0.00           N
ATOM   1579  H   PHE    96     104.630 111.208  54.071  1.00  0.00           H
ATOM   1580  CA  PHE    96     106.071 109.670  53.690  1.00  0.00           C
ATOM   1581  HA  PHE    96     107.075 109.836  54.074  1.00  0.00           H
ATOM   1582  CB  PHE    96     105.307 108.803  54.702  1.00  0.00           C
ATOM   1583  HB1 PHE    96     105.765 107.816  54.694  1.00  0.00           H
ATOM   1584  HB2 PHE    96     104.285 108.671  54.352  1.00  0.00           H
ATOM   1585  CG  PHE    96     105.253 109.226  56.159  1.00  0.00           C
ATOM   1586  CD1 PHE    96     105.990 110.310  56.681  1.00  0.00           C
ATOM   1587  HD1 PHE    96     106.624 110.906  56.044  1.00  0.00           H
ATOM   1588  CE1 PHE    96     105.898 110.625  58.048  1.00  0.00           C
ATOM   1589  HE1 PHE    96     106.471 111.437  58.462  1.00  0.00           H
ATOM   1590  CZ  PHE    96     105.083 109.866  58.899  1.00  0.00           C
ATOM   1591  HZ  PHE    96     105.028 110.117  59.948  1.00  0.00           H
ATOM   1592  CE2 PHE    96     104.368 108.773  58.385  1.00  0.00           C
ATOM   1593  HE2 PHE    96     103.753 108.166  59.029  1.00  0.00           H
ATOM   1594  CD2 PHE    96     104.453 108.458  57.022  1.00  0.00           C
ATOM   1595  HD2 PHE    96     103.907 107.611  56.636  1.00  0.00           H
ATOM   1596  C   PHE    96     106.207 108.897  52.375  1.00  0.00           C
ATOM   1597  O   PHE    96     107.300 108.412  52.080  1.00  0.00           O
ATOM   1598  N   ARG    97     105.157 108.861  51.546  1.00  0.00           N
ATOM   1599  H   ARG    97     104.292 109.288  51.869  1.00  0.00           H
ATOM   1600  CA  ARG    97     105.182 108.239  50.209  1.00  0.00           C
ATOM   1601  HA  ARG    97     105.297 107.162  50.317  1.00  0.00           H
ATOM   1602  CB  ARG    97     103.852 108.544  49.508  1.00  0.00           C
ATOM   1603  HB1 ARG    97     103.771 109.616  49.326  1.00  0.00           H
ATOM   1604  HB2 ARG    97     103.031 108.245  50.162  1.00  0.00           H
ATOM   1605  CG  ARG    97     103.731 107.794  48.176  1.00  0.00           C
ATOM   1606  HG1 ARG    97     103.831 106.725  48.358  1.00  0.00           H
ATOM   1607  HG2 ARG    97     104.512 108.114  47.485  1.00  0.00           H
ATOM   1608  CD  ARG    97     102.370 108.078  47.551  1.00  0.00           C
ATOM   1609  HD1 ARG    97     102.330 109.127  47.261  1.00  0.00           H
ATOM   1610  HD2 ARG    97     101.596 107.879  48.297  1.00  0.00           H
ATOM   1611  NE  ARG    97     102.124 107.210  46.391  1.00  0.00           N
ATOM   1612  HE  ARG    97     102.574 106.310  46.416  1.00  0.00           H
ATOM   1613  CZ  ARG    97     101.046 107.254  45.637  1.00  0.00           C
ATOM   1614  NH1 ARG    97     100.233 108.270  45.659  1.00  0.00           N
ATOM   1615 1HH1 ARG    97     100.474 109.072  46.217  1.00  0.00           H
ATOM   1616 2HH1 ARG    97      99.265 108.074  45.462  1.00  0.00           H
ATOM   1617  NH2 ARG    97     100.752 106.268  44.840  1.00  0.00           N
ATOM   1618 1HH2 ARG    97     101.236 105.383  44.952  1.00  0.00           H
ATOM   1619 2HH2 ARG    97      99.920 106.292  44.284  1.00  0.00           H
ATOM   1620  C   ARG    97     106.355 108.711  49.355  1.00  0.00           C
ATOM   1621  O   ARG    97     107.017 107.915  48.699  1.00  0.00           O
ATOM   1622  N   GLU    98     106.634 110.007  49.388  1.00  0.00           N
ATOM   1623  H   GLU    98     106.058 110.598  49.976  1.00  0.00           H
ATOM   1624  CA  GLU    98     107.727 110.632  48.645  1.00  0.00           C
ATOM   1625  HA  GLU    98     107.889 110.073  47.724  1.00  0.00           H
ATOM   1626  CB  GLU    98     107.309 112.064  48.278  1.00  0.00           C
ATOM   1627  HB1 GLU    98     108.098 112.522  47.680  1.00  0.00           H
ATOM   1628  HB2 GLU    98     107.193 112.633  49.199  1.00  0.00           H
ATOM   1629  CG  GLU    98     105.986 112.155  47.501  1.00  0.00           C
ATOM   1630  HG1 GLU    98     105.802 113.201  47.252  1.00  0.00           H
ATOM   1631  HG2 GLU    98     105.174 111.820  48.145  1.00  0.00           H
ATOM   1632  CD  GLU    98     105.976 111.336  46.209  1.00  0.00           C
ATOM   1633  OE1 GLU    98     104.887 111.000  45.699  1.00  0.00           O
ATOM   1634  OE2 GLU    98     107.056 111.065  45.640  1.00  0.00           O
ATOM   1635  C   GLU    98     109.070 110.598  49.397  1.00  0.00           C
ATOM   1636  O   GLU    98     110.110 110.913  48.813  1.00  0.00           O
ATOM   1637  N   MET    99     109.068 110.189  50.673  1.00  0.00           N
ATOM   1638  H   MET    99     108.164 110.001  51.095  1.00  0.00           H
ATOM   1639  CA  MET    99     110.258 109.994  51.503  1.00  0.00           C
ATOM   1640  HA  MET    99     111.045 110.565  51.053  1.00  0.00           H
ATOM   1641  CB  MET    99     110.042 110.503  52.937  1.00  0.00           C
ATOM   1642  HB1 MET    99     110.895 110.194  53.540  1.00  0.00           H
ATOM   1643  HB2 MET    99     109.150 110.039  53.350  1.00  0.00           H
ATOM   1644  CG  MET    99     109.913 112.026  53.050  1.00  0.00           C
ATOM   1645  HG1 MET    99     108.959 112.326  52.628  1.00  0.00           H
ATOM   1646  HG2 MET    99     110.687 112.506  52.461  1.00  0.00           H
ATOM   1647  SD  MET    99     110.020 112.686  54.735  1.00  0.00           S
ATOM   1648  CE  MET    99     111.805 112.631  55.050  1.00  0.00           C
ATOM   1649  HE1 MET    99     111.997 112.963  56.071  1.00  0.00           H
ATOM   1650  HE2 MET    99     112.177 111.614  54.934  1.00  0.00           H
ATOM   1651  HE3 MET    99     112.327 113.288  54.355  1.00  0.00           H
ATOM   1652  C   MET    99     110.822 108.573  51.517  1.00  0.00           C
ATOM   1653  O   MET    99     112.035 108.424  51.654  1.00  0.00           O
ATOM   1654  N   SER   100     109.998 107.543  51.323  1.00  0.00           N
ATOM   1655  H   SER   100     108.996 107.702  51.282  1.00  0.00           H
ATOM   1656  CA  SER   100     110.491 106.175  51.111  1.00  0.00           C
ATOM   1657  HA  SER   100     111.383 106.029  51.715  1.00  0.00           H
ATOM   1658  CB  SER   100     109.457 105.144  51.562  1.00  0.00           C
ATOM   1659  HB1 SER   100     109.355 105.185  52.640  1.00  0.00           H
ATOM   1660  HB2 SER   100     109.798 104.142  51.306  1.00  0.00           H
ATOM   1661  OG  SER   100     108.204 105.394  50.965  1.00  0.00           O
ATOM   1662  HG  SER   100     108.196 104.932  50.098  1.00  0.00           H
ATOM   1663  C   SER   100     110.880 105.896  49.662  1.00  0.00           C
ATOM   1664  O   SER   100     111.595 104.922  49.417  1.00  0.00           O
ATOM   1665  N   ARG   101     110.399 106.713  48.712  1.00  0.00           N
ATOM   1666  H   ARG   101     109.811 107.474  49.020  1.00  0.00           H
ATOM   1667  CA  ARG   101     110.440 106.423  47.275  1.00  0.00           C
ATOM   1668  HA  ARG   101     109.847 105.521  47.121  1.00  0.00           H
ATOM   1669  CB  ARG   101     109.771 107.559  46.488  1.00  0.00           C
ATOM   1670  HB1 ARG   101     110.392 108.456  46.523  1.00  0.00           H
ATOM   1671  HB2 ARG   101     108.805 107.785  46.932  1.00  0.00           H
ATOM   1672  CG  ARG   101     109.556 107.126  45.032  1.00  0.00           C
ATOM   1673  HG1 ARG   101     108.949 106.223  45.003  1.00  0.00           H
ATOM   1674  HG2 ARG   101     110.519 106.892  44.581  1.00  0.00           H
ATOM   1675  CD  ARG   101     108.894 108.209  44.182  1.00  0.00           C
ATOM   1676  HD1 ARG   101     108.874 107.856  43.157  1.00  0.00           H
ATOM   1677  HD2 ARG   101     109.505 109.110  44.218  1.00  0.00           H
ATOM   1678  NE  ARG   101     107.520 108.533  44.593  1.00  0.00           N
ATOM   1679  HE  ARG   101     107.391 109.346  45.192  1.00  0.00           H
ATOM   1680  CZ  ARG   101     106.410 108.100  44.033  1.00  0.00           C
ATOM   1681  NH1 ARG   101     106.352 107.163  43.129  1.00  0.00           N
ATOM   1682 1HH1 ARG   101     107.176 106.640  42.861  1.00  0.00           H
ATOM   1683 2HH1 ARG   101     105.475 107.087  42.618  1.00  0.00           H
ATOM   1684  NH2 ARG   101     105.273 108.626  44.346  1.00  0.00           N
ATOM   1685 1HH2 ARG   101     105.233 109.479  44.906  1.00  0.00           H
ATOM   1686 2HH2 ARG   101     104.502 108.375  43.740  1.00  0.00           H
ATOM   1687  C   ARG   101     111.859 106.142  46.774  1.00  0.00           C
ATOM   1688  O   ARG   101     112.716 107.022  46.749  1.00  0.00           O
ATOM   1689  N   ILE   102     112.057 104.903  46.333  1.00  0.00           N
ATOM   1690  H   ILE   102     111.289 104.256  46.428  1.00  0.00           H
ATOM   1691  CA  ILE   102     113.322 104.371  45.818  1.00  0.00           C
ATOM   1692  HA  ILE   102     114.110 104.602  46.538  1.00  0.00           H
ATOM   1693  CB  ILE   102     113.195 102.835  45.715  1.00  0.00           C
ATOM   1694  HB  ILE   102     112.260 102.604  45.201  1.00  0.00           H
ATOM   1695  CG2 ILE   102     114.334 102.165  44.923  1.00  0.00           C
ATOM   1696 1HG2 ILE   102     114.141 101.099  44.815  1.00  0.00           H
ATOM   1697 2HG2 ILE   102     114.399 102.575  43.916  1.00  0.00           H
ATOM   1698 3HG2 ILE   102     115.284 102.309  45.435  1.00  0.00           H
ATOM   1699  CG1 ILE   102     113.117 102.285  47.159  1.00  0.00           C
ATOM   1700 1HG1 ILE   102     112.285 102.752  47.686  1.00  0.00           H
ATOM   1701 2HG1 ILE   102     114.036 102.527  47.694  1.00  0.00           H
ATOM   1702  CD  ILE   102     112.891 100.781  47.229  1.00  0.00           C
ATOM   1703  HD1 ILE   102     112.745 100.485  48.263  1.00  0.00           H
ATOM   1704  HD2 ILE   102     112.007 100.513  46.650  1.00  0.00           H
ATOM   1705  HD3 ILE   102     113.768 100.266  46.844  1.00  0.00           H
ATOM   1706  C   ILE   102     113.708 105.049  44.500  1.00  0.00           C
ATOM   1707  O   ILE   102     112.852 105.407  43.689  1.00  0.00           O
ATOM   1708  N   MET   103     115.010 105.221  44.280  1.00  0.00           N
ATOM   1709  H   MET   103     115.667 104.843  44.955  1.00  0.00           H
ATOM   1710  CA  MET   103     115.547 106.002  43.163  1.00  0.00           C
ATOM   1711  HA  MET   103     114.735 106.300  42.503  1.00  0.00           H
ATOM   1712  CB  MET   103     116.208 107.278  43.694  1.00  0.00           C
ATOM   1713  HB1 MET   103     116.434 107.908  42.846  1.00  0.00           H
ATOM   1714  HB2 MET   103     117.149 107.018  44.162  1.00  0.00           H
ATOM   1715  CG  MET   103     115.368 108.084  44.695  1.00  0.00           C
ATOM   1716  HG1 MET   103     115.058 107.440  45.518  1.00  0.00           H
ATOM   1717  HG2 MET   103     114.471 108.442  44.192  1.00  0.00           H
ATOM   1718  SD  MET   103     116.241 109.499  45.419  1.00  0.00           S
ATOM   1719  CE  MET   103     117.449 108.634  46.465  1.00  0.00           C
ATOM   1720  HE1 MET   103     118.462 108.852  46.128  1.00  0.00           H
ATOM   1721  HE2 MET   103     117.340 108.974  47.494  1.00  0.00           H
ATOM   1722  HE3 MET   103     117.283 107.558  46.429  1.00  0.00           H
ATOM   1723  C   MET   103     116.543 105.180  42.339  1.00  0.00           C
ATOM   1724  O   MET   103     117.247 104.339  42.893  1.00  0.00           O
ATOM   1725  N   ILE   104     116.628 105.426  41.031  1.00  0.00           N
ATOM   1726  H   ILE   104     115.973 106.087  40.626  1.00  0.00           H
ATOM   1727  CA  ILE   104     117.452 104.644  40.097  1.00  0.00           C
ATOM   1728  HA  ILE   104     118.086 103.967  40.668  1.00  0.00           H
ATOM   1729  CB  ILE   104     116.569 103.767  39.178  1.00  0.00           C
ATOM   1730  HB  ILE   104     116.011 104.423  38.507  1.00  0.00           H
ATOM   1731  CG2 ILE   104     117.462 102.845  38.325  1.00  0.00           C
ATOM   1732 1HG2 ILE   104     116.855 102.270  37.627  1.00  0.00           H
ATOM   1733 2HG2 ILE   104     118.157 103.426  37.720  1.00  0.00           H
ATOM   1734 3HG2 ILE   104     118.029 102.162  38.960  1.00  0.00           H
ATOM   1735  CG1 ILE   104     115.551 102.928  39.989  1.00  0.00           C
ATOM   1736 1HG1 ILE   104     114.907 103.591  40.566  1.00  0.00           H
ATOM   1737 2HG1 ILE   104     116.083 102.278  40.684  1.00  0.00           H
ATOM   1738  CD  ILE   104     114.628 102.083  39.108  1.00  0.00           C
ATOM   1739  HD1 ILE   104     113.793 101.706  39.691  1.00  0.00           H
ATOM   1740  HD2 ILE   104     114.239 102.701  38.304  1.00  0.00           H
ATOM   1741  HD3 ILE   104     115.172 101.236  38.694  1.00  0.00           H
ATOM   1742  C   ILE   104     118.370 105.564  39.284  1.00  0.00           C
ATOM   1743  O   ILE   104     117.928 106.565  38.712  1.00  0.00           O
ATOM   1744  N   ASN   105     119.654 105.214  39.215  1.00  0.00           N
ATOM   1745  H   ASN   105     119.944 104.373  39.712  1.00  0.00           H
ATOM   1746  CA  ASN   105     120.647 105.877  38.372  1.00  0.00           C
ATOM   1747  HA  ASN   105     120.142 106.530  37.658  1.00  0.00           H
ATOM   1748  CB  ASN   105     121.556 106.744  39.256  1.00  0.00           C
ATOM   1749  HB1 ASN   105     122.177 106.107  39.881  1.00  0.00           H
ATOM   1750  HB2 ASN   105     120.957 107.383  39.900  1.00  0.00           H
ATOM   1751  CG  ASN   105     122.434 107.630  38.403  1.00  0.00           C
ATOM   1752  OD1 ASN   105     121.953 108.517  37.710  1.00  0.00           O
ATOM   1753  ND2 ASN   105     123.726 107.416  38.409  1.00  0.00           N
ATOM   1754 1HD2 ASN   105     124.116 106.636  38.912  1.00  0.00           H
ATOM   1755 2HD2 ASN   105     124.294 107.945  37.755  1.00  0.00           H
ATOM   1756  C   ASN   105     121.419 104.821  37.569  1.00  0.00           C
ATOM   1757  O   ASN   105     122.412 104.266  38.045  1.00  0.00           O
ATOM   1758  N   GLY   106     120.921 104.499  36.372  1.00  0.00           N
ATOM   1759  H   GLY   106     120.096 104.974  36.034  1.00  0.00           H
ATOM   1760  CA  GLY   106     121.428 103.382  35.581  1.00  0.00           C
ATOM   1761  HA1 GLY   106     122.486 103.542  35.364  1.00  0.00           H
ATOM   1762  HA2 GLY   106     120.891 103.328  34.637  1.00  0.00           H
ATOM   1763  C   GLY   106     121.246 102.054  36.320  1.00  0.00           C
ATOM   1764  O   GLY   106     120.124 101.589  36.525  1.00  0.00           O
ATOM   1765  N   TYR   107     122.364 101.463  36.736  1.00  0.00           N
ATOM   1766  H   TYR   107     123.238 101.931  36.554  1.00  0.00           H
ATOM   1767  CA  TYR   107     122.422 100.184  37.448  1.00  0.00           C
ATOM   1768  HA  TYR   107     121.535  99.599  37.201  1.00  0.00           H
ATOM   1769  CB  TYR   107     123.649  99.427  36.931  1.00  0.00           C
ATOM   1770  HB1 TYR   107     123.691  98.451  37.410  1.00  0.00           H
ATOM   1771  HB2 TYR   107     124.536  99.979  37.243  1.00  0.00           H
ATOM   1772  CG  TYR   107     123.688  99.238  35.420  1.00  0.00           C
ATOM   1773  CD1 TYR   107     122.709  98.460  34.769  1.00  0.00           C
ATOM   1774  HD1 TYR   107     121.924  97.981  35.339  1.00  0.00           H
ATOM   1775  CE1 TYR   107     122.747  98.296  33.370  1.00  0.00           C
ATOM   1776  HE1 TYR   107     122.003  97.694  32.860  1.00  0.00           H
ATOM   1777  CZ  TYR   107     123.768  98.905  32.613  1.00  0.00           C
ATOM   1778  OH  TYR   107     123.775  98.777  31.263  1.00  0.00           O
ATOM   1779  HH  TYR   107     124.553  99.163  30.842  1.00  0.00           H
ATOM   1780  CE2 TYR   107     124.764  99.661  33.267  1.00  0.00           C
ATOM   1781  HE2 TYR   107     125.550 100.114  32.685  1.00  0.00           H
ATOM   1782  CD2 TYR   107     124.720  99.831  34.665  1.00  0.00           C
ATOM   1783  HD2 TYR   107     125.484 100.411  35.167  1.00  0.00           H
ATOM   1784  C   TYR   107     122.445 100.324  38.985  1.00  0.00           C
ATOM   1785  O   TYR   107     122.320  99.322  39.692  1.00  0.00           O
ATOM   1786  N   ASP   108     122.580 101.548  39.510  1.00  0.00           N
ATOM   1787  H   ASP   108     122.646 102.338  38.881  1.00  0.00           H
ATOM   1788  CA  ASP   108     122.485 101.840  40.944  1.00  0.00           C
ATOM   1789  HA  ASP   108     122.909 101.003  41.497  1.00  0.00           H
ATOM   1790  CB  ASP   108     123.294 103.097  41.318  1.00  0.00           C
ATOM   1791  HB1 ASP   108     123.196 103.251  42.394  1.00  0.00           H
ATOM   1792  HB2 ASP   108     122.815 103.931  40.810  1.00  0.00           H
ATOM   1793  CG  ASP   108     124.785 103.177  40.965  1.00  0.00           C
ATOM   1794  OD1 ASP   108     125.429 102.162  40.620  1.00  0.00           O
ATOM   1795  OD2 ASP   108     125.327 104.305  41.081  1.00  0.00           O
ATOM   1796  C   ASP   108     121.016 102.035  41.382  1.00  0.00           C
ATOM   1797  O   ASP   108     120.306 102.887  40.838  1.00  0.00           O
ATOM   1798  N   ILE   109     120.574 101.306  42.414  1.00  0.00           N
ATOM   1799  H   ILE   109     121.228 100.648  42.826  1.00  0.00           H
ATOM   1800  CA  ILE   109     119.281 101.486  43.097  1.00  0.00           C
ATOM   1801  HA  ILE   109     118.679 102.203  42.539  1.00  0.00           H
ATOM   1802  CB  ILE   109     118.477 100.164  43.170  1.00  0.00           C
ATOM   1803  HB  ILE   109     119.089  99.414  43.673  1.00  0.00           H
ATOM   1804  CG2 ILE   109     117.182 100.375  43.986  1.00  0.00           C
ATOM   1805 1HG2 ILE   109     116.641  99.440  44.105  1.00  0.00           H
ATOM   1806 2HG2 ILE   109     117.409 100.723  44.993  1.00  0.00           H
ATOM   1807 3HG2 ILE   109     116.552 101.113  43.490  1.00  0.00           H
ATOM   1808  CG1 ILE   109     118.129  99.650  41.755  1.00  0.00           C
ATOM   1809 1HG1 ILE   109     119.050  99.525  41.185  1.00  0.00           H
ATOM   1810 2HG1 ILE   109     117.521 100.391  41.239  1.00  0.00           H
ATOM   1811  CD  ILE   109     117.390  98.304  41.742  1.00  0.00           C
ATOM   1812  HD1 ILE   109     117.250  97.983  40.711  1.00  0.00           H
ATOM   1813  HD2 ILE   109     117.969  97.555  42.279  1.00  0.00           H
ATOM   1814  HD3 ILE   109     116.411  98.381  42.207  1.00  0.00           H
ATOM   1815  C   ILE   109     119.526 102.063  44.494  1.00  0.00           C
ATOM   1816  O   ILE   109     120.101 101.409  45.361  1.00  0.00           O
ATOM   1817  N   TYR   110     119.040 103.271  44.748  1.00  0.00           N
ATOM   1818  H   TYR   110     118.504 103.727  44.019  1.00  0.00           H
ATOM   1819  CA  TYR   110     119.210 103.983  46.012  1.00  0.00           C
ATOM   1820  HA  TYR   110     120.118 103.625  46.490  1.00  0.00           H
ATOM   1821  CB  TYR   110     119.402 105.477  45.728  1.00  0.00           C
ATOM   1822  HB1 TYR   110     119.357 106.022  46.669  1.00  0.00           H
ATOM   1823  HB2 TYR   110     118.577 105.818  45.114  1.00  0.00           H
ATOM   1824  CG  TYR   110     120.705 105.825  45.033  1.00  0.00           C
ATOM   1825  CD1 TYR   110     121.754 106.411  45.765  1.00  0.00           C
ATOM   1826  HD1 TYR   110     121.627 106.643  46.814  1.00  0.00           H
ATOM   1827  CE1 TYR   110     122.990 106.666  45.144  1.00  0.00           C
ATOM   1828  HE1 TYR   110     123.791 107.101  45.709  1.00  0.00           H
ATOM   1829  CZ  TYR   110     123.207 106.306  43.799  1.00  0.00           C
ATOM   1830  OH  TYR   110     124.453 106.403  43.251  1.00  0.00           O
ATOM   1831  HH  TYR   110     124.496 106.009  42.368  1.00  0.00           H
ATOM   1832  CE2 TYR   110     122.128 105.794  43.050  1.00  0.00           C
ATOM   1833  HE2 TYR   110     122.264 105.568  42.012  1.00  0.00           H
ATOM   1834  CD2 TYR   110     120.884 105.553  43.661  1.00  0.00           C
ATOM   1835  HD2 TYR   110     120.080 105.126  43.076  1.00  0.00           H
ATOM   1836  C   TYR   110     118.026 103.711  46.949  1.00  0.00           C
ATOM   1837  O   TYR   110     116.874 103.955  46.578  1.00  0.00           O
ATOM   1838  N   ILE   111     118.303 103.241  48.173  1.00  0.00           N
ATOM   1839  H   ILE   111     119.282 103.131  48.423  1.00  0.00           H
ATOM   1840  CA  ILE   111     117.287 102.869  49.179  1.00  0.00           C
ATOM   1841  HA  ILE   111     116.309 103.139  48.787  1.00  0.00           H
ATOM   1842  CB  ILE   111     117.276 101.339  49.425  1.00  0.00           C
ATOM   1843  HB  ILE   111     118.260 101.046  49.797  1.00  0.00           H
ATOM   1844  CG2 ILE   111     116.226 100.947  50.490  1.00  0.00           C
ATOM   1845 1HG2 ILE   111     116.339  99.896  50.753  1.00  0.00           H
ATOM   1846 2HG2 ILE   111     116.368 101.509  51.410  1.00  0.00           H
ATOM   1847 3HG2 ILE   111     115.220 101.119  50.106  1.00  0.00           H
ATOM   1848  CG1 ILE   111     117.006 100.568  48.112  1.00  0.00           C
ATOM   1849 1HG1 ILE   111     117.783 100.811  47.387  1.00  0.00           H
ATOM   1850 2HG1 ILE   111     116.046 100.879  47.697  1.00  0.00           H
ATOM   1851  CD  ILE   111     117.005  99.046  48.277  1.00  0.00           C
ATOM   1852  HD1 ILE   111     116.901  98.578  47.300  1.00  0.00           H
ATOM   1853  HD2 ILE   111     117.942  98.726  48.732  1.00  0.00           H
ATOM   1854  HD3 ILE   111     116.168  98.722  48.893  1.00  0.00           H
ATOM   1855  C   ILE   111     117.525 103.629  50.499  1.00  0.00           C
ATOM   1856  O   ILE   111     118.633 103.556  51.039  1.00  0.00           O
ATOM   1857  N   PRO   112     116.507 104.295  51.079  1.00  0.00           N
ATOM   1858  CD  PRO   112     115.143 104.427  50.583  1.00  0.00           C
ATOM   1859  HD1 PRO   112     114.730 103.466  50.278  1.00  0.00           H
ATOM   1860  HD2 PRO   112     115.123 105.121  49.742  1.00  0.00           H
ATOM   1861  CG  PRO   112     114.326 104.991  51.742  1.00  0.00           C
ATOM   1862  HG1 PRO   112     113.926 104.172  52.337  1.00  0.00           H
ATOM   1863  HG2 PRO   112     113.528 105.638  51.384  1.00  0.00           H
ATOM   1864  CB  PRO   112     115.351 105.771  52.561  1.00  0.00           C
ATOM   1865  HB1 PRO   112     115.068 105.826  53.613  1.00  0.00           H
ATOM   1866  HB2 PRO   112     115.452 106.773  52.145  1.00  0.00           H
ATOM   1867  CA  PRO   112     116.658 105.000  52.351  1.00  0.00           C
ATOM   1868  HA  PRO   112     117.479 105.714  52.276  1.00  0.00           H
ATOM   1869  C   PRO   112     116.953 104.026  53.500  1.00  0.00           C
ATOM   1870  O   PRO   112     116.290 102.994  53.642  1.00  0.00           O
ATOM   1871  N   LYS   113     117.962 104.350  54.312  1.00  0.00           N
ATOM   1872  H   LYS   113     118.462 105.207  54.099  1.00  0.00           H
ATOM   1873  CA  LYS   113     118.364 103.634  55.529  1.00  0.00           C
ATOM   1874  HA  LYS   113     118.460 102.578  55.296  1.00  0.00           H
ATOM   1875  CB  LYS   113     119.746 104.135  56.008  1.00  0.00           C
ATOM   1876  HB1 LYS   113     119.646 105.144  56.414  1.00  0.00           H
ATOM   1877  HB2 LYS   113     120.423 104.174  55.155  1.00  0.00           H
ATOM   1878  CG  LYS   113     120.370 103.213  57.069  1.00  0.00           C
ATOM   1879  HG1 LYS   113     120.422 102.200  56.666  1.00  0.00           H
ATOM   1880  HG2 LYS   113     119.730 103.202  57.952  1.00  0.00           H
ATOM   1881  CD  LYS   113     121.782 103.644  57.506  1.00  0.00           C
ATOM   1882  HD1 LYS   113     121.733 104.639  57.950  1.00  0.00           H
ATOM   1883  HD2 LYS   113     122.455 103.658  56.647  1.00  0.00           H
ATOM   1884  CE  LYS   113     122.278 102.626  58.542  1.00  0.00           C
ATOM   1885  HE1 LYS   113     122.458 101.668  58.043  1.00  0.00           H
ATOM   1886  HE2 LYS   113     121.474 102.472  59.266  1.00  0.00           H
ATOM   1887  NZ  LYS   113     123.495 103.048  59.280  1.00  0.00           N
ATOM   1888  HZ1 LYS   113     123.730 102.344  59.966  1.00  0.00           H
ATOM   1889  HZ2 LYS   113     124.309 103.149  58.678  1.00  0.00           H
ATOM   1890  HZ3 LYS   113     123.343 103.900  59.808  1.00  0.00           H
ATOM   1891  C   LYS   113     117.285 103.782  56.600  1.00  0.00           C
ATOM   1892  O   LYS   113     116.676 104.841  56.744  1.00  0.00           O
ATOM   1893  N   VAL   114     117.077 102.717  57.370  1.00  0.00           N
ATOM   1894  H   VAL   114     117.650 101.903  57.213  1.00  0.00           H
ATOM   1895  CA  VAL   114     116.209 102.722  58.553  1.00  0.00           C
ATOM   1896  HA  VAL   114     115.963 103.746  58.826  1.00  0.00           H
ATOM   1897  CB  VAL   114     114.868 102.004  58.300  1.00  0.00           C
ATOM   1898  HB  VAL   114     115.045 100.961  58.044  1.00  0.00           H
ATOM   1899  CG1 VAL   114     113.983 102.070  59.547  1.00  0.00           C
ATOM   1900 1HG1 VAL   114     112.978 101.721  59.313  1.00  0.00           H
ATOM   1901 2HG1 VAL   114     114.395 101.445  60.338  1.00  0.00           H
ATOM   1902 3HG1 VAL   114     113.931 103.095  59.899  1.00  0.00           H
ATOM   1903  CG2 VAL   114     114.090 102.663  57.157  1.00  0.00           C
ATOM   1904 1HG2 VAL   114     113.136 102.153  57.024  1.00  0.00           H
ATOM   1905 2HG2 VAL   114     113.909 103.715  57.381  1.00  0.00           H
ATOM   1906 3HG2 VAL   114     114.652 102.589  56.227  1.00  0.00           H
ATOM   1907  C   VAL   114     116.982 102.116  59.714  1.00  0.00           C
ATOM   1908  O   VAL   114     117.118 100.895  59.799  1.00  0.00           O
ATOM   1909  N   ASP   115     117.509 102.972  60.589  1.00  0.00           N
ATOM   1910  H   ASP   115     117.399 103.967  60.429  1.00  0.00           H
ATOM   1911  CA  ASP   115     118.039 102.536  61.882  1.00  0.00           C
ATOM   1912  HA  ASP   115     118.566 101.595  61.723  1.00  0.00           H
ATOM   1913  CB  ASP   115     119.067 103.516  62.461  1.00  0.00           C
ATOM   1914  HB1 ASP   115     119.470 103.090  63.379  1.00  0.00           H
ATOM   1915  HB2 ASP   115     118.557 104.443  62.719  1.00  0.00           H
ATOM   1916  CG  ASP   115     120.230 103.832  61.522  1.00  0.00           C
ATOM   1917  OD1 ASP   115     121.183 103.016  61.482  1.00  0.00           O
ATOM   1918  OD2 ASP   115     120.206 104.904  60.874  1.00  0.00           O
ATOM   1919  C   ASP   115     116.906 102.273  62.883  1.00  0.00           C
ATOM   1920  O   ASP   115     116.015 103.107  63.084  1.00  0.00           O
ATOM   1921  N   TYR   116     116.958 101.110  63.527  1.00  0.00           N
ATOM   1922  H   TYR   116     117.714 100.470  63.307  1.00  0.00           H
ATOM   1923  CA  TYR   116     116.035 100.693  64.579  1.00  0.00           C
ATOM   1924  HA  TYR   116     115.617 101.585  65.049  1.00  0.00           H
ATOM   1925  CB  TYR   116     114.871  99.914  63.949  1.00  0.00           C
ATOM   1926  HB1 TYR   116     114.393 100.571  63.222  1.00  0.00           H
ATOM   1927  HB2 TYR   116     114.135  99.705  64.720  1.00  0.00           H
ATOM   1928  CG  TYR   116     115.197  98.603  63.259  1.00  0.00           C
ATOM   1929  CD1 TYR   116     115.220  98.516  61.851  1.00  0.00           C
ATOM   1930  HD1 TYR   116     115.071  99.403  61.250  1.00  0.00           H
ATOM   1931  CE1 TYR   116     115.399  97.269  61.217  1.00  0.00           C
ATOM   1932  HE1 TYR   116     115.377  97.191  60.137  1.00  0.00           H
ATOM   1933  CZ  TYR   116     115.566  96.103  61.994  1.00  0.00           C
ATOM   1934  OH  TYR   116     115.677  94.880  61.413  1.00  0.00           O
ATOM   1935  HH  TYR   116     115.646  94.158  62.053  1.00  0.00           H
ATOM   1936  CE2 TYR   116     115.578  96.205  63.399  1.00  0.00           C
ATOM   1937  HE2 TYR   116     115.693  95.321  63.995  1.00  0.00           H
ATOM   1938  CD2 TYR   116     115.379  97.442  64.031  1.00  0.00           C
ATOM   1939  HD2 TYR   116     115.342  97.492  65.111  1.00  0.00           H
ATOM   1940  C   TYR   116     116.798  99.929  65.672  1.00  0.00           C
ATOM   1941  O   TYR   116     117.830  99.310  65.394  1.00  0.00           O
ATOM   1942  N   LYS   117     116.338 100.004  66.931  1.00  0.00           N
ATOM   1943  H   LYS   117     115.433 100.436  67.088  1.00  0.00           H
ATOM   1944  CA  LYS   117     117.186  99.692  68.103  1.00  0.00           C
ATOM   1945  HA  LYS   117     118.081 100.316  68.061  1.00  0.00           H
ATOM   1946  CB  LYS   117     116.433 100.000  69.409  1.00  0.00           C
ATOM   1947  HB1 LYS   117     116.812  99.356  70.206  1.00  0.00           H
ATOM   1948  HB2 LYS   117     115.369  99.788  69.284  1.00  0.00           H
ATOM   1949  CG  LYS   117     116.638 101.456  69.847  1.00  0.00           C
ATOM   1950  HG1 LYS   117     116.282 102.125  69.061  1.00  0.00           H
ATOM   1951  HG2 LYS   117     117.701 101.637  70.016  1.00  0.00           H
ATOM   1952  CD  LYS   117     115.865 101.738  71.138  1.00  0.00           C
ATOM   1953  HD1 LYS   117     116.153 101.036  71.920  1.00  0.00           H
ATOM   1954  HD2 LYS   117     114.810 101.591  70.920  1.00  0.00           H
ATOM   1955  CE  LYS   117     116.113 103.177  71.607  1.00  0.00           C
ATOM   1956  HE1 LYS   117     116.059 103.823  70.725  1.00  0.00           H
ATOM   1957  HE2 LYS   117     117.113 103.260  72.039  1.00  0.00           H
ATOM   1958  NZ  LYS   117     115.083 103.628  72.571  1.00  0.00           N
ATOM   1959  HZ1 LYS   117     115.143 104.628  72.724  1.00  0.00           H
ATOM   1960  HZ2 LYS   117     114.165 103.466  72.153  1.00  0.00           H
ATOM   1961  HZ3 LYS   117     115.115 103.141  73.454  1.00  0.00           H
ATOM   1962  C   LYS   117     117.718  98.260  68.139  1.00  0.00           C
ATOM   1963  O   LYS   117     118.886  98.057  68.455  1.00  0.00           O
ATOM   1964  N   ASP   118     116.891  97.280  67.793  1.00  0.00           N
ATOM   1965  H   ASP   118     115.952  97.522  67.524  1.00  0.00           H
ATOM   1966  CA  ASP   118     117.170  95.867  68.055  1.00  0.00           C
ATOM   1967  HA  ASP   118     118.247  95.697  68.114  1.00  0.00           H
ATOM   1968  CB  ASP   118     116.563  95.568  69.437  1.00  0.00           C
ATOM   1969  HB1 ASP   118     115.484  95.723  69.395  1.00  0.00           H
ATOM   1970  HB2 ASP   118     116.970  96.279  70.159  1.00  0.00           H
ATOM   1971  CG  ASP   118     116.844  94.158  69.936  1.00  0.00           C
ATOM   1972  OD1 ASP   118     116.481  93.208  69.214  1.00  0.00           O
ATOM   1973  OD2 ASP   118     117.421  94.021  71.040  1.00  0.00           O
ATOM   1974  C   ASP   118     116.603  94.982  66.927  1.00  0.00           C
ATOM   1975  O   ASP   118     115.418  95.085  66.601  1.00  0.00           O
ATOM   1976  N   ALA   119     117.438  94.132  66.308  1.00  0.00           N
ATOM   1977  H   ALA   119     118.395  94.077  66.630  1.00  0.00           H
ATOM   1978  CA  ALA   119     117.034  93.206  65.238  1.00  0.00           C
ATOM   1979  HA  ALA   119     116.075  93.544  64.866  1.00  0.00           H
ATOM   1980  CB  ALA   119     117.976  93.295  64.028  1.00  0.00           C
ATOM   1981  HB1 ALA   119     117.539  92.754  63.187  1.00  0.00           H
ATOM   1982  HB2 ALA   119     118.119  94.334  63.738  1.00  0.00           H
ATOM   1983  HB3 ALA   119     118.937  92.847  64.257  1.00  0.00           H
ATOM   1984  C   ALA   119     116.715  91.778  65.718  1.00  0.00           C
ATOM   1985  O   ALA   119     116.848  90.815  64.964  1.00  0.00           O
ATOM   1986  N   THR   120     116.262  91.637  66.962  1.00  0.00           N
ATOM   1987  H   THR   120     116.345  92.421  67.606  1.00  0.00           H
ATOM   1988  CA  THR   120     115.464  90.491  67.421  1.00  0.00           C
ATOM   1989  HA  THR   120     115.300  89.828  66.572  1.00  0.00           H
ATOM   1990  CB  THR   120     116.185  89.645  68.490  1.00  0.00           C
ATOM   1991  HB  THR   120     115.766  88.642  68.424  1.00  0.00           H
ATOM   1992  CG2 THR   120     117.695  89.523  68.281  1.00  0.00           C
ATOM   1993 1HG2 THR   120     118.109  88.836  69.018  1.00  0.00           H
ATOM   1994 2HG2 THR   120     117.896  89.137  67.282  1.00  0.00           H
ATOM   1995 3HG2 THR   120     118.171  90.497  68.398  1.00  0.00           H
ATOM   1996  OG1 THR   120     115.957  90.096  69.808  1.00  0.00           O
ATOM   1997  HG1 THR   120     116.721  90.656  70.069  1.00  0.00           H
ATOM   1998  C   THR   120     114.066  90.920  67.884  1.00  0.00           C
ATOM   1999  O   THR   120     113.144  90.112  67.791  1.00  0.00           O
ATOM   2000  N   GLU   121     113.890  92.183  68.308  1.00  0.00           N
ATOM   2001  H   GLU   121     114.735  92.723  68.478  1.00  0.00           H
ATOM   2002  CA  GLU   121     112.629  92.741  68.827  1.00  0.00           C
ATOM   2003  HA  GLU   121     112.388  92.192  69.728  1.00  0.00           H
ATOM   2004  CB  GLU   121     112.831  94.213  69.238  1.00  0.00           C
ATOM   2005  HB1 GLU   121     112.992  94.815  68.342  1.00  0.00           H
ATOM   2006  HB2 GLU   121     113.724  94.286  69.858  1.00  0.00           H
ATOM   2007  CG  GLU   121     111.655  94.811  70.031  1.00  0.00           C
ATOM   2008  HG1 GLU   121     110.721  94.643  69.493  1.00  0.00           H
ATOM   2009  HG2 GLU   121     111.801  95.892  70.099  1.00  0.00           H
ATOM   2010  CD  GLU   121     111.556  94.226  71.448  1.00  0.00           C
ATOM   2011  OE1 GLU   121     111.011  93.107  71.604  1.00  0.00           O
ATOM   2012  OE2 GLU   121     112.028  94.880  72.410  1.00  0.00           O
ATOM   2013  C   GLU   121     111.444  92.586  67.856  1.00  0.00           C
ATOM   2014  O   GLU   121     111.426  93.159  66.765  1.00  0.00           O
ATOM   2015  N   VAL   122     110.440  91.811  68.266  1.00  0.00           N
ATOM   2016  H   VAL   122     110.556  91.329  69.150  1.00  0.00           H
ATOM   2017  CA  VAL   122     109.262  91.458  67.460  1.00  0.00           C
ATOM   2018  HA  VAL   122     109.559  91.400  66.412  1.00  0.00           H
ATOM   2019  CB  VAL   122     108.765  90.060  67.889  1.00  0.00           C
ATOM   2020  HB  VAL   122     108.562  90.065  68.961  1.00  0.00           H
ATOM   2021  CG1 VAL   122     107.501  89.601  67.160  1.00  0.00           C
ATOM   2022 1HG1 VAL   122     107.261  88.575  67.434  1.00  0.00           H
ATOM   2023 2HG1 VAL   122     106.663  90.232  67.454  1.00  0.00           H
ATOM   2024 3HG1 VAL   122     107.669  89.646  66.085  1.00  0.00           H
ATOM   2025  CG2 VAL   122     109.832  89.002  67.588  1.00  0.00           C
ATOM   2026 1HG2 VAL   122     109.474  88.028  67.911  1.00  0.00           H
ATOM   2027 2HG2 VAL   122     110.047  88.972  66.521  1.00  0.00           H
ATOM   2028 3HG2 VAL   122     110.748  89.221  68.130  1.00  0.00           H
ATOM   2029  C   VAL   122     108.163  92.523  67.546  1.00  0.00           C
ATOM   2030  O   VAL   122     107.420  92.710  66.581  1.00  0.00           O
ATOM   2031  N   ASP   123     108.080  93.258  68.659  1.00  0.00           N
ATOM   2032  H   ASP   123     108.751  93.084  69.393  1.00  0.00           H
ATOM   2033  CA  ASP   123     107.173  94.400  68.819  1.00  0.00           C
ATOM   2034  HA  ASP   123     106.182  94.091  68.492  1.00  0.00           H
ATOM   2035  CB  ASP   123     107.049  94.754  70.311  1.00  0.00           C
ATOM   2036  HB1 ASP   123     108.046  94.925  70.719  1.00  0.00           H
ATOM   2037  HB2 ASP   123     106.622  93.896  70.832  1.00  0.00           H
ATOM   2038  CG  ASP   123     106.178  95.985  70.610  1.00  0.00           C
ATOM   2039  OD1 ASP   123     105.764  96.709  69.679  1.00  0.00           O
ATOM   2040  OD2 ASP   123     105.944  96.246  71.812  1.00  0.00           O
ATOM   2041  C   ASP   123     107.661  95.593  67.966  1.00  0.00           C
ATOM   2042  O   ASP   123     108.702  96.188  68.273  1.00  0.00           O
ATOM   2043  N   PRO   124     106.919  95.993  66.914  1.00  0.00           N
ATOM   2044  CD  PRO   124     105.601  95.499  66.527  1.00  0.00           C
ATOM   2045  HD1 PRO   124     104.914  95.490  67.375  1.00  0.00           H
ATOM   2046  HD2 PRO   124     105.693  94.498  66.108  1.00  0.00           H
ATOM   2047  CG  PRO   124     105.084  96.458  65.459  1.00  0.00           C
ATOM   2048  HG1 PRO   124     104.541  97.278  65.926  1.00  0.00           H
ATOM   2049  HG2 PRO   124     104.459  95.952  64.723  1.00  0.00           H
ATOM   2050  CB  PRO   124     106.380  96.976  64.844  1.00  0.00           C
ATOM   2051  HB1 PRO   124     106.244  97.943  64.370  1.00  0.00           H
ATOM   2052  HB2 PRO   124     106.747  96.238  64.133  1.00  0.00           H
ATOM   2053  CA  PRO   124     107.349  97.063  66.021  1.00  0.00           C
ATOM   2054  HA  PRO   124     108.362  96.871  65.668  1.00  0.00           H
ATOM   2055  C   PRO   124     107.322  98.444  66.696  1.00  0.00           C
ATOM   2056  O   PRO   124     108.135  99.309  66.359  1.00  0.00           O
ATOM   2057  N   PHE   125     106.454  98.640  67.696  1.00  0.00           N
ATOM   2058  H   PHE   125     105.928  97.843  68.048  1.00  0.00           H
ATOM   2059  CA  PHE   125     106.349  99.894  68.437  1.00  0.00           C
ATOM   2060  HA  PHE   125     106.348 100.704  67.716  1.00  0.00           H
ATOM   2061  CB  PHE   125     105.014  99.956  69.198  1.00  0.00           C
ATOM   2062  HB1 PHE   125     104.997 100.865  69.799  1.00  0.00           H
ATOM   2063  HB2 PHE   125     104.950  99.119  69.891  1.00  0.00           H
ATOM   2064  CG  PHE   125     103.786  99.954  68.299  1.00  0.00           C
ATOM   2065  CD1 PHE   125     103.265 101.164  67.799  1.00  0.00           C
ATOM   2066  HD1 PHE   125     103.720 102.104  68.071  1.00  0.00           H
ATOM   2067  CE1 PHE   125     102.144 101.160  66.950  1.00  0.00           C
ATOM   2068  HE1 PHE   125     101.740 102.094  66.585  1.00  0.00           H
ATOM   2069  CZ  PHE   125     101.538  99.943  66.592  1.00  0.00           C
ATOM   2070  HZ  PHE   125     100.669  99.935  65.948  1.00  0.00           H
ATOM   2071  CE2 PHE   125     102.050  98.733  67.092  1.00  0.00           C
ATOM   2072  HE2 PHE   125     101.572  97.797  66.834  1.00  0.00           H
ATOM   2073  CD2 PHE   125     103.168  98.738  67.947  1.00  0.00           C
ATOM   2074  HD2 PHE   125     103.551  97.804  68.338  1.00  0.00           H
ATOM   2075  C   PHE   125     107.567 100.093  69.350  1.00  0.00           C
ATOM   2076  O   PHE   125     108.087 101.208  69.433  1.00  0.00           O
ATOM   2077  N   LYS   126     108.089  99.011  69.950  1.00  0.00           N
ATOM   2078  H   LYS   126     107.593  98.131  69.834  1.00  0.00           H
ATOM   2079  CA  LYS   126     109.379  99.023  70.666  1.00  0.00           C
ATOM   2080  HA  LYS   126     109.427  99.911  71.298  1.00  0.00           H
ATOM   2081  CB  LYS   126     109.529  97.781  71.554  1.00  0.00           C
ATOM   2082  HB1 LYS   126     110.581  97.670  71.822  1.00  0.00           H
ATOM   2083  HB2 LYS   126     109.232  96.895  70.992  1.00  0.00           H
ATOM   2084  CG  LYS   126     108.725  97.875  72.857  1.00  0.00           C
ATOM   2085  HG1 LYS   126     107.663  97.963  72.633  1.00  0.00           H
ATOM   2086  HG2 LYS   126     109.041  98.756  73.417  1.00  0.00           H
ATOM   2087  CD  LYS   126     108.991  96.618  73.694  1.00  0.00           C
ATOM   2088  HD1 LYS   126     110.054  96.570  73.933  1.00  0.00           H
ATOM   2089  HD2 LYS   126     108.723  95.738  73.105  1.00  0.00           H
ATOM   2090  CE  LYS   126     108.181  96.616  74.992  1.00  0.00           C
ATOM   2091  HE1 LYS   126     107.121  96.696  74.733  1.00  0.00           H
ATOM   2092  HE2 LYS   126     108.457  97.484  75.596  1.00  0.00           H
ATOM   2093  NZ  LYS   126     108.420  95.364  75.748  1.00  0.00           N
ATOM   2094  HZ1 LYS   126     107.768  95.253  76.514  1.00  0.00           H
ATOM   2095  HZ2 LYS   126     108.302  94.562  75.140  1.00  0.00           H
ATOM   2096  HZ3 LYS   126     109.368  95.335  76.123  1.00  0.00           H
ATOM   2097  C   LYS   126     110.582  99.114  69.727  1.00  0.00           C
ATOM   2098  O   LYS   126     111.530  99.829  70.046  1.00  0.00           O
ATOM   2099  N   ALA   127     110.576  98.425  68.584  1.00  0.00           N
ATOM   2100  H   ALA   127     109.808  97.783  68.407  1.00  0.00           H
ATOM   2101  CA  ALA   127     111.705  98.446  67.648  1.00  0.00           C
ATOM   2102  HA  ALA   127     112.605  98.137  68.183  1.00  0.00           H
ATOM   2103  CB  ALA   127     111.438  97.427  66.534  1.00  0.00           C
ATOM   2104  HB1 ALA   127     112.295  97.387  65.860  1.00  0.00           H
ATOM   2105  HB2 ALA   127     111.282  96.435  66.963  1.00  0.00           H
ATOM   2106  HB3 ALA   127     110.552  97.715  65.967  1.00  0.00           H
ATOM   2107  C   ALA   127     111.969  99.854  67.074  1.00  0.00           C
ATOM   2108  O   ALA   127     113.128 100.252  66.917  1.00  0.00           O
ATOM   2109  N   LEU   128     110.899 100.608  66.791  1.00  0.00           N
ATOM   2110  H   LEU   128     109.984 100.183  66.911  1.00  0.00           H
ATOM   2111  CA  LEU   128     110.940 101.939  66.174  1.00  0.00           C
ATOM   2112  HA  LEU   128     111.929 102.088  65.745  1.00  0.00           H
ATOM   2113  CB  LEU   128     109.904 101.999  65.030  1.00  0.00           C
ATOM   2114  HB1 LEU   128     109.852 103.021  64.652  1.00  0.00           H
ATOM   2115  HB2 LEU   128     108.926 101.753  65.441  1.00  0.00           H
ATOM   2116  CG  LEU   128     110.174 101.074  63.831  1.00  0.00           C
ATOM   2117  HG  LEU   128     110.138 100.030  64.143  1.00  0.00           H
ATOM   2118  CD1 LEU   128     109.107 101.315  62.768  1.00  0.00           C
ATOM   2119 1HD1 LEU   128     109.298 100.692  61.897  1.00  0.00           H
ATOM   2120 2HD1 LEU   128     108.137 101.052  63.181  1.00  0.00           H
ATOM   2121 3HD1 LEU   128     109.097 102.363  62.470  1.00  0.00           H
ATOM   2122  CD2 LEU   128     111.527 101.361  63.187  1.00  0.00           C
ATOM   2123 1HD2 LEU   128     111.643 100.771  62.278  1.00  0.00           H
ATOM   2124 2HD2 LEU   128     111.603 102.419  62.956  1.00  0.00           H
ATOM   2125 3HD2 LEU   128     112.315 101.085  63.879  1.00  0.00           H
ATOM   2126  C   LEU   128     110.777 103.117  67.153  1.00  0.00           C
ATOM   2127  O   LEU   128     110.623 104.243  66.692  1.00  0.00           O
ATOM   2128  N   ASP   129     110.822 102.917  68.473  1.00  0.00           N
ATOM   2129  H   ASP   129     110.992 101.981  68.816  1.00  0.00           H
ATOM   2130  CA  ASP   129     110.639 103.998  69.464  1.00  0.00           C
ATOM   2131  HA  ASP   129     110.577 103.500  70.433  1.00  0.00           H
ATOM   2132  CB  ASP   129     111.867 104.923  69.537  1.00  0.00           C
ATOM   2133  HB1 ASP   129     111.704 105.682  70.302  1.00  0.00           H
ATOM   2134  HB2 ASP   129     112.003 105.435  68.583  1.00  0.00           H
ATOM   2135  CG  ASP   129     113.140 104.187  69.908  1.00  0.00           C
ATOM   2136  OD1 ASP   129     113.064 103.296  70.782  1.00  0.00           O
ATOM   2137  OD2 ASP   129     114.232 104.625  69.468  1.00  0.00           O
ATOM   2138  C   ASP   129     109.320 104.783  69.365  1.00  0.00           C
ATOM   2139  O   ASP   129     109.282 105.995  69.588  1.00  0.00           O
ATOM   2140  N   PHE   130     108.212 104.098  69.087  1.00  0.00           N
ATOM   2141  H   PHE   130     108.282 103.091  68.982  1.00  0.00           H
ATOM   2142  CA  PHE   130     106.895 104.672  69.350  1.00  0.00           C
ATOM   2143  HA  PHE   130     106.869 105.700  68.981  1.00  0.00           H
ATOM   2144  CB  PHE   130     105.800 103.884  68.633  1.00  0.00           C
ATOM   2145  HB1 PHE   130     104.833 104.209  69.021  1.00  0.00           H
ATOM   2146  HB2 PHE   130     105.906 102.830  68.883  1.00  0.00           H
ATOM   2147  CG  PHE   130     105.771 104.038  67.127  1.00  0.00           C
ATOM   2148  CD1 PHE   130     105.000 105.058  66.539  1.00  0.00           C
ATOM   2149  HD1 PHE   130     104.467 105.756  67.167  1.00  0.00           H
ATOM   2150  CE1 PHE   130     104.908 105.155  65.140  1.00  0.00           C
ATOM   2151  HE1 PHE   130     104.330 105.946  64.687  1.00  0.00           H
ATOM   2152  CZ  PHE   130     105.554 104.207  64.330  1.00  0.00           C
ATOM   2153  HZ  PHE   130     105.455 104.244  63.259  1.00  0.00           H
ATOM   2154  CE2 PHE   130     106.342 103.205  64.912  1.00  0.00           C
ATOM   2155  HE2 PHE   130     106.844 102.484  64.287  1.00  0.00           H
ATOM   2156  CD2 PHE   130     106.469 103.133  66.308  1.00  0.00           C
ATOM   2157  HD2 PHE   130     107.091 102.370  66.747  1.00  0.00           H
ATOM   2158  C   PHE   130     106.630 104.691  70.859  1.00  0.00           C
ATOM   2159  O   PHE   130     106.763 103.678  71.552  1.00  0.00           O
ATOM   2160  N   ASP   131     106.199 105.834  71.377  1.00  0.00           N
ATOM   2161  H   ASP   131     106.149 106.642  70.763  1.00  0.00           H
ATOM   2162  CA  ASP   131     105.539 105.946  72.678  1.00  0.00           C
ATOM   2163  HA  ASP   131     105.722 105.055  73.280  1.00  0.00           H
ATOM   2164  CB  ASP   131     106.123 107.144  73.430  1.00  0.00           C
ATOM   2165  HB1 ASP   131     105.955 108.045  72.845  1.00  0.00           H
ATOM   2166  HB2 ASP   131     107.202 107.009  73.505  1.00  0.00           H
ATOM   2167  CG  ASP   131     105.540 107.330  74.835  1.00  0.00           C
ATOM   2168  OD1 ASP   131     104.298 107.314  74.996  1.00  0.00           O
ATOM   2169  OD2 ASP   131     106.356 107.544  75.762  1.00  0.00           O
ATOM   2170  C   ASP   131     104.036 106.064  72.416  1.00  0.00           C
ATOM   2171  O   ASP   131     103.588 107.050  71.822  1.00  0.00           O
ATOM   2172  N   VAL   132     103.272 105.036  72.798  1.00  0.00           N
ATOM   2173  H   VAL   132     103.697 104.285  73.319  1.00  0.00           H
ATOM   2174  CA  VAL   132     101.842 104.927  72.464  1.00  0.00           C
ATOM   2175  HA  VAL   132     101.725 105.086  71.393  1.00  0.00           H
ATOM   2176  CB  VAL   132     101.306 103.513  72.769  1.00  0.00           C
ATOM   2177  HB  VAL   132     101.472 103.290  73.819  1.00  0.00           H
ATOM   2178  CG1 VAL   132      99.809 103.373  72.474  1.00  0.00           C
ATOM   2179 1HG1 VAL   132      99.484 102.351  72.668  1.00  0.00           H
ATOM   2180 2HG1 VAL   132      99.234 104.043  73.111  1.00  0.00           H
ATOM   2181 3HG1 VAL   132      99.610 103.617  71.430  1.00  0.00           H
ATOM   2182  CG2 VAL   132     102.043 102.455  71.933  1.00  0.00           C
ATOM   2183 1HG2 VAL   132     101.650 101.463  72.160  1.00  0.00           H
ATOM   2184 2HG2 VAL   132     101.898 102.653  70.869  1.00  0.00           H
ATOM   2185 3HG2 VAL   132     103.108 102.461  72.156  1.00  0.00           H
ATOM   2186  C   VAL   132     101.041 106.025  73.168  1.00  0.00           C
ATOM   2187  O   VAL   132     100.179 106.639  72.547  1.00  0.00           O
ATOM   2188  N   SER   133     101.376 106.371  74.414  1.00  0.00           N
ATOM   2189  H   SER   133     102.077 105.822  74.899  1.00  0.00           H
ATOM   2190  CA  SER   133     100.738 107.483  75.125  1.00  0.00           C
ATOM   2191  HA  SER   133      99.664 107.295  75.141  1.00  0.00           H
ATOM   2192  CB  SER   133     101.217 107.523  76.581  1.00  0.00           C
ATOM   2193  HB1 SER   133     101.205 106.516  76.995  1.00  0.00           H
ATOM   2194  HB2 SER   133     100.507 108.124  77.145  1.00  0.00           H
ATOM   2195  OG  SER   133     102.510 108.090  76.740  1.00  0.00           O
ATOM   2196  HG  SER   133     103.163 107.635  76.151  1.00  0.00           H
ATOM   2197  C   SER   133     100.948 108.831  74.418  1.00  0.00           C
ATOM   2198  O   SER   133      99.987 109.569  74.188  1.00  0.00           O
ATOM   2199  N   LYS   134     102.183 109.125  73.985  1.00  0.00           N
ATOM   2200  H   LYS   134     102.929 108.467  74.210  1.00  0.00           H
ATOM   2201  CA  LYS   134     102.510 110.361  73.256  1.00  0.00           C
ATOM   2202  HA  LYS   134     102.107 111.212  73.808  1.00  0.00           H
ATOM   2203  CB  LYS   134     104.031 110.524  73.136  1.00  0.00           C
ATOM   2204  HB1 LYS   134     104.243 111.371  72.481  1.00  0.00           H
ATOM   2205  HB2 LYS   134     104.450 109.630  72.680  1.00  0.00           H
ATOM   2206  CG  LYS   134     104.697 110.784  74.496  1.00  0.00           C
ATOM   2207  HG1 LYS   134     104.432 110.001  75.206  1.00  0.00           H
ATOM   2208  HG2 LYS   134     104.335 111.739  74.882  1.00  0.00           H
ATOM   2209  CD  LYS   134     106.224 110.838  74.368  1.00  0.00           C
ATOM   2210  HD1 LYS   134     106.489 111.510  73.555  1.00  0.00           H
ATOM   2211  HD2 LYS   134     106.620 109.851  74.138  1.00  0.00           H
ATOM   2212  CE  LYS   134     106.829 111.339  75.679  1.00  0.00           C
ATOM   2213  HE1 LYS   134     106.653 110.596  76.460  1.00  0.00           H
ATOM   2214  HE2 LYS   134     106.325 112.270  75.957  1.00  0.00           H
ATOM   2215  NZ  LYS   134     108.277 111.597  75.540  1.00  0.00           N
ATOM   2216  HZ1 LYS   134     108.626 112.111  76.343  1.00  0.00           H
ATOM   2217  HZ2 LYS   134     108.798 110.732  75.461  1.00  0.00           H
ATOM   2218  HZ3 LYS   134     108.434 112.216  74.740  1.00  0.00           H
ATOM   2219  C   LYS   134     101.846 110.375  71.883  1.00  0.00           C
ATOM   2220  O   LYS   134     101.238 111.371  71.510  1.00  0.00           O
ATOM   2221  N   MET   135     101.897 109.256  71.163  1.00  0.00           N
ATOM   2222  H   MET   135     102.378 108.462  71.574  1.00  0.00           H
ATOM   2223  CA  MET   135     101.206 109.047  69.887  1.00  0.00           C
ATOM   2224  HA  MET   135     101.609 109.730  69.138  1.00  0.00           H
ATOM   2225  CB  MET   135     101.498 107.608  69.439  1.00  0.00           C
ATOM   2226  HB1 MET   135     101.363 106.937  70.283  1.00  0.00           H
ATOM   2227  HB2 MET   135     102.540 107.548  69.126  1.00  0.00           H
ATOM   2228  CG  MET   135     100.616 107.081  68.313  1.00  0.00           C
ATOM   2229  HG1 MET   135     100.622 107.788  67.484  1.00  0.00           H
ATOM   2230  HG2 MET   135      99.595 106.984  68.681  1.00  0.00           H
ATOM   2231  SD  MET   135     101.169 105.457  67.734  1.00  0.00           S
ATOM   2232  CE  MET   135      99.809 105.101  66.605  1.00  0.00           C
ATOM   2233  HE1 MET   135      99.955 104.111  66.174  1.00  0.00           H
ATOM   2234  HE2 MET   135      98.863 105.121  67.147  1.00  0.00           H
ATOM   2235  HE3 MET   135      99.780 105.849  65.814  1.00  0.00           H
ATOM   2236  C   MET   135      99.704 109.337  70.014  1.00  0.00           C
ATOM   2237  O   MET   135      99.165 110.109  69.225  1.00  0.00           O
ATOM   2238  N   GLN   136      99.043 108.814  71.049  1.00  0.00           N
ATOM   2239  H   GLN   136      99.530 108.159  71.655  1.00  0.00           H
ATOM   2240  CA  GLN   136      97.628 109.072  71.321  1.00  0.00           C
ATOM   2241  HA  GLN   136      97.053 108.815  70.429  1.00  0.00           H
ATOM   2242  CB  GLN   136      97.161 108.172  72.473  1.00  0.00           C
ATOM   2243  HB1 GLN   136      96.212 108.554  72.843  1.00  0.00           H
ATOM   2244  HB2 GLN   136      97.882 108.205  73.289  1.00  0.00           H
ATOM   2245  CG  GLN   136      96.963 106.721  72.007  1.00  0.00           C
ATOM   2246  HG1 GLN   136      97.897 106.332  71.613  1.00  0.00           H
ATOM   2247  HG2 GLN   136      96.230 106.707  71.199  1.00  0.00           H
ATOM   2248  CD  GLN   136      96.479 105.779  73.106  1.00  0.00           C
ATOM   2249  OE1 GLN   136      96.393 106.110  74.282  1.00  0.00           O
ATOM   2250  NE2 GLN   136      96.108 104.567  72.763  1.00  0.00           N
ATOM   2251 1HE2 GLN   136      96.203 104.287  71.798  1.00  0.00           H
ATOM   2252 2HE2 GLN   136      95.512 104.066  73.417  1.00  0.00           H
ATOM   2253  C   GLN   136      97.330 110.551  71.623  1.00  0.00           C
ATOM   2254  O   GLN   136      96.335 111.068  71.106  1.00  0.00           O
ATOM   2255  N   ARG   137      98.189 111.250  72.385  1.00  0.00           N
ATOM   2256  H   ARG   137      98.960 110.746  72.816  1.00  0.00           H
ATOM   2257  CA  ARG   137      98.079 112.710  72.608  1.00  0.00           C
ATOM   2258  HA  ARG   137      97.082 112.937  72.993  1.00  0.00           H
ATOM   2259  CB  ARG   137      99.130 113.201  73.625  1.00  0.00           C
ATOM   2260  HB1 ARG   137      99.153 114.292  73.595  1.00  0.00           H
ATOM   2261  HB2 ARG   137     100.118 112.836  73.345  1.00  0.00           H
ATOM   2262  CG  ARG   137      98.820 112.778  75.067  1.00  0.00           C
ATOM   2263  HG1 ARG   137      98.839 111.691  75.144  1.00  0.00           H
ATOM   2264  HG2 ARG   137      97.823 113.127  75.328  1.00  0.00           H
ATOM   2265  CD  ARG   137      99.824 113.374  76.064  1.00  0.00           C
ATOM   2266  HD1 ARG   137      99.816 114.463  75.979  1.00  0.00           H
ATOM   2267  HD2 ARG   137     100.822 113.002  75.823  1.00  0.00           H
ATOM   2268  NE  ARG   137      99.473 112.989  77.440  1.00  0.00           N
ATOM   2269  HE  ARG   137      98.600 112.497  77.568  1.00  0.00           H
ATOM   2270  CZ  ARG   137     100.217 113.074  78.525  1.00  0.00           C
ATOM   2271  NH1 ARG   137     101.350 113.712  78.576  1.00  0.00           N
ATOM   2272 1HH1 ARG   137     101.643 114.269  77.790  1.00  0.00           H
ATOM   2273 2HH1 ARG   137     101.853 113.705  79.450  1.00  0.00           H
ATOM   2274  NH2 ARG   137      99.818 112.498  79.617  1.00  0.00           N
ATOM   2275 1HH2 ARG   137      98.924 112.024  79.637  1.00  0.00           H
ATOM   2276 2HH2 ARG   137     100.469 112.419  80.391  1.00  0.00           H
ATOM   2277  C   ARG   137      98.212 113.502  71.305  1.00  0.00           C
ATOM   2278  O   ARG   137      97.442 114.430  71.066  1.00  0.00           O
ATOM   2279  N   ILE   138      99.157 113.120  70.447  1.00  0.00           N
ATOM   2280  H   ILE   138      99.763 112.356  70.730  1.00  0.00           H
ATOM   2281  CA  ILE   138      99.419 113.779  69.160  1.00  0.00           C
ATOM   2282  HA  ILE   138      99.481 114.852  69.324  1.00  0.00           H
ATOM   2283  CB  ILE   138     100.773 113.305  68.586  1.00  0.00           C
ATOM   2284  HB  ILE   138     100.752 112.217  68.500  1.00  0.00           H
ATOM   2285  CG2 ILE   138     100.996 113.900  67.184  1.00  0.00           C
ATOM   2286 1HG2 ILE   138     101.977 113.634  66.798  1.00  0.00           H
ATOM   2287 2HG2 ILE   138     100.252 113.501  66.496  1.00  0.00           H
ATOM   2288 3HG2 ILE   138     100.910 114.988  67.217  1.00  0.00           H
ATOM   2289  CG1 ILE   138     101.941 113.713  69.514  1.00  0.00           C
ATOM   2290 1HG1 ILE   138     101.669 113.593  70.559  1.00  0.00           H
ATOM   2291 2HG1 ILE   138     102.153 114.770  69.386  1.00  0.00           H
ATOM   2292  CD  ILE   138     103.211 112.889  69.269  1.00  0.00           C
ATOM   2293  HD1 ILE   138     104.004 113.241  69.928  1.00  0.00           H
ATOM   2294  HD2 ILE   138     103.017 111.837  69.477  1.00  0.00           H
ATOM   2295  HD3 ILE   138     103.533 112.984  68.237  1.00  0.00           H
ATOM   2296  C   ILE   138      98.255 113.568  68.186  1.00  0.00           C
ATOM   2297  O   ILE   138      97.783 114.531  67.585  1.00  0.00           O
ATOM   2298  N   ILE   139      97.736 112.342  68.083  1.00  0.00           N
ATOM   2299  H   ILE   139      98.192 111.584  68.583  1.00  0.00           H
ATOM   2300  CA  ILE   139      96.557 112.022  67.268  1.00  0.00           C
ATOM   2301  HA  ILE   139      96.749 112.333  66.240  1.00  0.00           H
ATOM   2302  CB  ILE   139      96.319 110.494  67.271  1.00  0.00           C
ATOM   2303  HB  ILE   139      96.334 110.138  68.303  1.00  0.00           H
ATOM   2304  CG2 ILE   139      94.956 110.133  66.651  1.00  0.00           C
ATOM   2305 1HG2 ILE   139      94.843 109.052  66.572  1.00  0.00           H
ATOM   2306 2HG2 ILE   139      94.153 110.495  67.291  1.00  0.00           H
ATOM   2307 3HG2 ILE   139      94.866 110.576  65.657  1.00  0.00           H
ATOM   2308  CG1 ILE   139      97.449 109.799  66.479  1.00  0.00           C
ATOM   2309 1HG1 ILE   139      98.414 110.241  66.724  1.00  0.00           H
ATOM   2310 2HG1 ILE   139      97.278 109.967  65.421  1.00  0.00           H
ATOM   2311  CD  ILE   139      97.563 108.293  66.737  1.00  0.00           C
ATOM   2312  HD1 ILE   139      98.410 107.897  66.176  1.00  0.00           H
ATOM   2313  HD2 ILE   139      97.720 108.111  67.800  1.00  0.00           H
ATOM   2314  HD3 ILE   139      96.661 107.776  66.416  1.00  0.00           H
ATOM   2315  C   ILE   139      95.342 112.826  67.752  1.00  0.00           C
ATOM   2316  O   ILE   139      94.676 113.470  66.943  1.00  0.00           O
ATOM   2317  N   ALA   140      95.097 112.885  69.065  1.00  0.00           N
ATOM   2318  H   ALA   140      95.673 112.343  69.700  1.00  0.00           H
ATOM   2319  CA  ALA   140      94.016 113.693  69.630  1.00  0.00           C
ATOM   2320  HA  ALA   140      93.079 113.385  69.162  1.00  0.00           H
ATOM   2321  CB  ALA   140      93.915 113.401  71.131  1.00  0.00           C
ATOM   2322  HB1 ALA   140      93.076 113.953  71.554  1.00  0.00           H
ATOM   2323  HB2 ALA   140      93.742 112.336  71.292  1.00  0.00           H
ATOM   2324  HB3 ALA   140      94.835 113.694  71.639  1.00  0.00           H
ATOM   2325  C   ALA   140      94.192 115.200  69.351  1.00  0.00           C
ATOM   2326  O   ALA   140      93.209 115.890  69.064  1.00  0.00           O
ATOM   2327  N   ALA   141      95.419 115.729  69.393  1.00  0.00           N
ATOM   2328  H   ALA   141      96.193 115.142  69.688  1.00  0.00           H
ATOM   2329  CA  ALA   141      95.704 117.122  69.043  1.00  0.00           C
ATOM   2330  HA  ALA   141      95.040 117.766  69.620  1.00  0.00           H
ATOM   2331  CB  ALA   141      97.145 117.453  69.452  1.00  0.00           C
ATOM   2332  HB1 ALA   141      97.343 118.510  69.272  1.00  0.00           H
ATOM   2333  HB2 ALA   141      97.289 117.247  70.513  1.00  0.00           H
ATOM   2334  HB3 ALA   141      97.850 116.854  68.875  1.00  0.00           H
ATOM   2335  C   ALA   141      95.435 117.412  67.551  1.00  0.00           C
ATOM   2336  O   ALA   141      94.786 118.411  67.235  1.00  0.00           O
ATOM   2337  N   CYS   142      95.849 116.518  66.644  1.00  0.00           N
ATOM   2338  H   CYS   142      96.416 115.737  66.963  1.00  0.00           H
ATOM   2339  CA  CYS   142      95.554 116.602  65.208  1.00  0.00           C
ATOM   2340  HA  CYS   142      95.926 117.548  64.818  1.00  0.00           H
ATOM   2341  CB  CYS   142      96.260 115.452  64.478  1.00  0.00           C
ATOM   2342  HB1 CYS   142      95.898 115.391  63.449  1.00  0.00           H
ATOM   2343  HB2 CYS   142      96.039 114.505  64.973  1.00  0.00           H
ATOM   2344  SG  CYS   142      98.050 115.726  64.461  1.00  0.00           S
ATOM   2345  HG  CYS   142      98.325 114.520  63.938  1.00  0.00           H
ATOM   2346  C   CYS   142      94.048 116.557  64.918  1.00  0.00           C
ATOM   2347  O   CYS   142      93.537 117.418  64.201  1.00  0.00           O
ATOM   2348  N   ASN   143      93.330 115.605  65.520  1.00  0.00           N
ATOM   2349  H   ASN   143      93.825 114.909  66.070  1.00  0.00           H
ATOM   2350  CA  ASN   143      91.890 115.434  65.318  1.00  0.00           C
ATOM   2351  HA  ASN   143      91.702 115.301  64.253  1.00  0.00           H
ATOM   2352  CB  ASN   143      91.426 114.169  66.064  1.00  0.00           C
ATOM   2353  HB1 ASN   143      90.349 114.060  65.936  1.00  0.00           H
ATOM   2354  HB2 ASN   143      91.631 114.284  67.128  1.00  0.00           H
ATOM   2355  CG  ASN   143      92.070 112.874  65.588  1.00  0.00           C
ATOM   2356  OD1 ASN   143      92.629 112.752  64.505  1.00  0.00           O
ATOM   2357  ND2 ASN   143      91.946 111.823  66.362  1.00  0.00           N
ATOM   2358 1HD2 ASN   143      91.397 111.878  67.204  1.00  0.00           H
ATOM   2359 2HD2 ASN   143      92.369 110.961  66.066  1.00  0.00           H
ATOM   2360  C   ASN   143      91.110 116.685  65.773  1.00  0.00           C
ATOM   2361  O   ASN   143      90.214 117.149  65.069  1.00  0.00           O
ATOM   2362  N   ARG   144      91.500 117.286  66.907  1.00  0.00           N
ATOM   2363  H   ARG   144      92.230 116.833  67.449  1.00  0.00           H
ATOM   2364  CA  ARG   144      90.955 118.562  67.411  1.00  0.00           C
ATOM   2365  HA  ARG   144      89.863 118.511  67.417  1.00  0.00           H
ATOM   2366  CB  ARG   144      91.454 118.747  68.847  1.00  0.00           C
ATOM   2367  HB1 ARG   144      92.545 118.789  68.858  1.00  0.00           H
ATOM   2368  HB2 ARG   144      91.118 117.883  69.413  1.00  0.00           H
ATOM   2369  CG  ARG   144      90.886 119.997  69.518  1.00  0.00           C
ATOM   2370  HG1 ARG   144      89.810 119.867  69.614  1.00  0.00           H
ATOM   2371  HG2 ARG   144      91.078 120.879  68.909  1.00  0.00           H
ATOM   2372  CD  ARG   144      91.480 120.250  70.904  1.00  0.00           C
ATOM   2373  HD1 ARG   144      92.534 120.516  70.801  1.00  0.00           H
ATOM   2374  HD2 ARG   144      91.406 119.347  71.510  1.00  0.00           H
ATOM   2375  NE  ARG   144      90.745 121.366  71.518  1.00  0.00           N
ATOM   2376  HE  ARG   144      90.948 122.287  71.129  1.00  0.00           H
ATOM   2377  CZ  ARG   144      89.614 121.254  72.180  1.00  0.00           C
ATOM   2378  NH1 ARG   144      89.281 120.143  72.774  1.00  0.00           N
ATOM   2379 1HH1 ARG   144      89.878 119.345  72.664  1.00  0.00           H
ATOM   2380 2HH1 ARG   144      88.328 120.009  73.094  1.00  0.00           H
ATOM   2381  NH2 ARG   144      88.784 122.256  72.227  1.00  0.00           N
ATOM   2382 1HH2 ARG   144      88.968 123.077  71.663  1.00  0.00           H
ATOM   2383 2HH2 ARG   144      87.882 122.137  72.654  1.00  0.00           H
ATOM   2384  C   ARG   144      91.323 119.761  66.534  1.00  0.00           C
ATOM   2385  O   ARG   144      90.509 120.661  66.340  1.00  0.00           O
ATOM   2386  N   ALA   145      92.513 119.742  65.937  1.00  0.00           N
ATOM   2387  H   ALA   145      93.153 118.993  66.170  1.00  0.00           H
ATOM   2388  CA  ALA   145      92.936 120.718  64.935  1.00  0.00           C
ATOM   2389  HA  ALA   145      92.646 121.711  65.283  1.00  0.00           H
ATOM   2390  CB  ALA   145      94.466 120.686  64.833  1.00  0.00           C
ATOM   2391  HB1 ALA   145      94.810 121.461  64.150  1.00  0.00           H
ATOM   2392  HB2 ALA   145      94.906 120.869  65.812  1.00  0.00           H
ATOM   2393  HB3 ALA   145      94.798 119.715  64.471  1.00  0.00           H
ATOM   2394  C   ALA   145      92.244 120.508  63.574  1.00  0.00           C
ATOM   2395  O   ALA   145      92.582 121.197  62.608  1.00  0.00           O
ATOM   2396  N   LYS   146      91.288 119.568  63.484  1.00  0.00           N
ATOM   2397  H   LYS   146      91.079 119.026  64.314  1.00  0.00           H
ATOM   2398  CA  LYS   146      90.541 119.211  62.270  1.00  0.00           C
ATOM   2399  HA  LYS   146      89.921 118.347  62.517  1.00  0.00           H
ATOM   2400  CB  LYS   146      89.593 120.366  61.898  1.00  0.00           C
ATOM   2401  HB1 LYS   146      88.995 120.070  61.041  1.00  0.00           H
ATOM   2402  HB2 LYS   146      90.182 121.235  61.606  1.00  0.00           H
ATOM   2403  CG  LYS   146      88.644 120.769  63.042  1.00  0.00           C
ATOM   2404  HG1 LYS   146      89.215 121.160  63.885  1.00  0.00           H
ATOM   2405  HG2 LYS   146      88.072 119.900  63.369  1.00  0.00           H
ATOM   2406  CD  LYS   146      87.692 121.858  62.544  1.00  0.00           C
ATOM   2407  HD1 LYS   146      87.111 121.453  61.718  1.00  0.00           H
ATOM   2408  HD2 LYS   146      88.287 122.700  62.193  1.00  0.00           H
ATOM   2409  CE  LYS   146      86.734 122.358  63.625  1.00  0.00           C
ATOM   2410  HE1 LYS   146      87.318 122.706  64.481  1.00  0.00           H
ATOM   2411  HE2 LYS   146      86.103 121.525  63.951  1.00  0.00           H
ATOM   2412  NZ  LYS   146      85.898 123.459  63.089  1.00  0.00           N
ATOM   2413  HZ1 LYS   146      85.301 123.876  63.800  1.00  0.00           H
ATOM   2414  HZ2 LYS   146      86.471 124.206  62.705  1.00  0.00           H
ATOM   2415  HZ3 LYS   146      85.284 123.099  62.363  1.00  0.00           H
ATOM   2416  C   LYS   146      91.453 118.716  61.135  1.00  0.00           C
ATOM   2417  O   LYS   146      91.123 118.841  59.953  1.00  0.00           O
ATOM   2418  N   LEU   147      92.616 118.173  61.508  1.00  0.00           N
ATOM   2419  H   LEU   147      92.763 118.057  62.505  1.00  0.00           H
ATOM   2420  CA  LEU   147      93.596 117.549  60.627  1.00  0.00           C
ATOM   2421  HA  LEU   147      93.511 117.982  59.630  1.00  0.00           H
ATOM   2422  CB  LEU   147      95.023 117.800  61.157  1.00  0.00           C
ATOM   2423  HB1 LEU   147      95.735 117.341  60.470  1.00  0.00           H
ATOM   2424  HB2 LEU   147      95.129 117.300  62.119  1.00  0.00           H
ATOM   2425  CG  LEU   147      95.391 119.285  61.338  1.00  0.00           C
ATOM   2426  HG  LEU   147      94.685 119.758  62.014  1.00  0.00           H
ATOM   2427  CD1 LEU   147      96.778 119.412  61.966  1.00  0.00           C
ATOM   2428 1HD1 LEU   147      97.017 120.465  62.121  1.00  0.00           H
ATOM   2429 2HD1 LEU   147      96.786 118.910  62.933  1.00  0.00           H
ATOM   2430 3HD1 LEU   147      97.523 118.955  61.320  1.00  0.00           H
ATOM   2431  CD2 LEU   147      95.379 120.040  60.009  1.00  0.00           C
ATOM   2432 1HD2 LEU   147      95.763 121.048  60.157  1.00  0.00           H
ATOM   2433 2HD2 LEU   147      95.984 119.519  59.268  1.00  0.00           H
ATOM   2434 3HD2 LEU   147      94.353 120.120  59.653  1.00  0.00           H
ATOM   2435  C   LEU   147      93.273 116.055  60.531  1.00  0.00           C
ATOM   2436  O   LEU   147      93.199 115.354  61.540  1.00  0.00           O
ATOM   2437  N   ASP   148      93.035 115.579  59.314  1.00  0.00           N
ATOM   2438  H   ASP   148      93.055 116.226  58.540  1.00  0.00           H
ATOM   2439  CA  ASP   148      92.572 114.215  59.050  1.00  0.00           C
ATOM   2440  HA  ASP   148      91.729 113.986  59.705  1.00  0.00           H
ATOM   2441  CB  ASP   148      92.067 114.199  57.604  1.00  0.00           C
ATOM   2442  HB1 ASP   148      92.895 114.439  56.934  1.00  0.00           H
ATOM   2443  HB2 ASP   148      91.305 114.973  57.499  1.00  0.00           H
ATOM   2444  CG  ASP   148      91.439 112.890  57.153  1.00  0.00           C
ATOM   2445  OD1 ASP   148      90.893 112.129  57.977  1.00  0.00           O
ATOM   2446  OD2 ASP   148      91.452 112.660  55.928  1.00  0.00           O
ATOM   2447  C   ASP   148      93.687 113.181  59.306  1.00  0.00           C
ATOM   2448  O   ASP   148      94.633 113.071  58.518  1.00  0.00           O
ATOM   2449  N   SER   149      93.591 112.451  60.423  1.00  0.00           N
ATOM   2450  H   SER   149      92.815 112.637  61.041  1.00  0.00           H
ATOM   2451  CA  SER   149      94.538 111.396  60.810  1.00  0.00           C
ATOM   2452  HA  SER   149      95.543 111.704  60.529  1.00  0.00           H
ATOM   2453  CB  SER   149      94.539 111.167  62.329  1.00  0.00           C
ATOM   2454  HB1 SER   149      95.234 110.360  62.560  1.00  0.00           H
ATOM   2455  HB2 SER   149      93.541 110.870  62.655  1.00  0.00           H
ATOM   2456  OG  SER   149      94.944 112.324  63.043  1.00  0.00           O
ATOM   2457  HG  SER   149      94.159 112.640  63.532  1.00  0.00           H
ATOM   2458  C   SER   149      94.210 110.088  60.083  1.00  0.00           C
ATOM   2459  O   SER   149      93.179 109.461  60.339  1.00  0.00           O
ATOM   2460  N   VAL   150      95.099 109.657  59.191  1.00  0.00           N
ATOM   2461  H   VAL   150      95.969 110.174  59.106  1.00  0.00           H
ATOM   2462  CA  VAL   150      94.963 108.473  58.332  1.00  0.00           C
ATOM   2463  HA  VAL   150      93.980 108.037  58.502  1.00  0.00           H
ATOM   2464  CB  VAL   150      95.051 108.842  56.836  1.00  0.00           C
ATOM   2465  HB  VAL   150      94.919 107.932  56.251  1.00  0.00           H
ATOM   2466  CG1 VAL   150      93.934 109.808  56.439  1.00  0.00           C
ATOM   2467 1HG1 VAL   150      93.974 109.972  55.366  1.00  0.00           H
ATOM   2468 2HG1 VAL   150      92.965 109.380  56.698  1.00  0.00           H
ATOM   2469 3HG1 VAL   150      94.047 110.764  56.951  1.00  0.00           H
ATOM   2470  CG2 VAL   150      96.390 109.468  56.421  1.00  0.00           C
ATOM   2471 1HG2 VAL   150      96.375 109.696  55.356  1.00  0.00           H
ATOM   2472 2HG2 VAL   150      96.566 110.379  56.991  1.00  0.00           H
ATOM   2473 3HG2 VAL   150      97.203 108.769  56.612  1.00  0.00           H
ATOM   2474  C   VAL   150      96.019 107.418  58.676  1.00  0.00           C
ATOM   2475  O   VAL   150      97.136 107.775  59.058  1.00  0.00           O
ATOM   2476  N   PRO   151      95.724 106.117  58.529  1.00  0.00           N
ATOM   2477  CD  PRO   151      94.463 105.529  58.091  1.00  0.00           C
ATOM   2478  HD1 PRO   151      94.025 106.074  57.255  1.00  0.00           H
ATOM   2479  HD2 PRO   151      93.766 105.502  58.930  1.00  0.00           H
ATOM   2480  CG  PRO   151      94.804 104.105  57.659  1.00  0.00           C
ATOM   2481  HG1 PRO   151      95.120 104.103  56.618  1.00  0.00           H
ATOM   2482  HG2 PRO   151      93.968 103.421  57.809  1.00  0.00           H
ATOM   2483  CB  PRO   151      95.993 103.761  58.551  1.00  0.00           C
ATOM   2484  HB1 PRO   151      96.618 102.982  58.115  1.00  0.00           H
ATOM   2485  HB2 PRO   151      95.623 103.462  59.528  1.00  0.00           H
ATOM   2486  CA  PRO   151      96.743 105.085  58.686  1.00  0.00           C
ATOM   2487  HA  PRO   151      97.196 105.145  59.674  1.00  0.00           H
ATOM   2488  C   PRO   151      97.841 105.223  57.628  1.00  0.00           C
ATOM   2489  O   PRO   151      97.566 105.597  56.481  1.00  0.00           O
ATOM   2490  N   ILE   152      99.078 104.853  57.977  1.00  0.00           N
ATOM   2491  H   ILE   152      99.263 104.602  58.941  1.00  0.00           H
ATOM   2492  CA  ILE   152     100.105 104.621  56.956  1.00  0.00           C
ATOM   2493  HA  ILE   152     100.184 105.542  56.379  1.00  0.00           H
ATOM   2494  CB  ILE   152     101.513 104.346  57.536  1.00  0.00           C
ATOM   2495  HB  ILE   152     102.186 104.241  56.686  1.00  0.00           H
ATOM   2496  CG2 ILE   152     101.985 105.569  58.348  1.00  0.00           C
ATOM   2497 1HG2 ILE   152     103.048 105.487  58.579  1.00  0.00           H
ATOM   2498 2HG2 ILE   152     101.832 106.483  57.774  1.00  0.00           H
ATOM   2499 3HG2 ILE   152     101.423 105.641  59.280  1.00  0.00           H
ATOM   2500  CG1 ILE   152     101.622 103.034  58.340  1.00  0.00           C
ATOM   2501 1HG1 ILE   152     101.333 102.199  57.704  1.00  0.00           H
ATOM   2502 2HG1 ILE   152     100.938 103.067  59.184  1.00  0.00           H
ATOM   2503  CD  ILE   152     103.038 102.731  58.842  1.00  0.00           C
ATOM   2504  HD1 ILE   152     103.067 101.718  59.244  1.00  0.00           H
ATOM   2505  HD2 ILE   152     103.746 102.796  58.015  1.00  0.00           H
ATOM   2506  HD3 ILE   152     103.323 103.431  59.627  1.00  0.00           H
ATOM   2507  C   ILE   152      99.612 103.531  55.992  1.00  0.00           C
ATOM   2508  O   ILE   152      99.227 102.433  56.401  1.00  0.00           O
ATOM   2509  N   GLN   153      99.563 103.861  54.702  1.00  0.00           N
ATOM   2510  H   GLN   153      99.872 104.772  54.417  1.00  0.00           H
ATOM   2511  CA  GLN   153      99.090 102.935  53.679  1.00  0.00           C
ATOM   2512  HA  GLN   153      98.284 102.338  54.111  1.00  0.00           H
ATOM   2513  CB  GLN   153      98.496 103.709  52.484  1.00  0.00           C
ATOM   2514  HB1 GLN   153      99.300 104.142  51.889  1.00  0.00           H
ATOM   2515  HB2 GLN   153      97.868 104.517  52.864  1.00  0.00           H
ATOM   2516  CG  GLN   153      97.628 102.787  51.608  1.00  0.00           C
ATOM   2517  HG1 GLN   153      96.871 102.322  52.237  1.00  0.00           H
ATOM   2518  HG2 GLN   153      98.256 101.997  51.198  1.00  0.00           H
ATOM   2519  CD  GLN   153      96.895 103.468  50.449  1.00  0.00           C
ATOM   2520  OE1 GLN   153      96.824 104.682  50.299  1.00  0.00           O
ATOM   2521  NE2 GLN   153      96.276 102.696  49.582  1.00  0.00           N
ATOM   2522 1HE2 GLN   153      96.187 101.704  49.746  1.00  0.00           H
ATOM   2523 2HE2 GLN   153      95.785 103.142  48.826  1.00  0.00           H
ATOM   2524  C   GLN   153     100.226 101.980  53.294  1.00  0.00           C
ATOM   2525  O   GLN   153     101.367 102.410  53.096  1.00  0.00           O
ATOM   2526  N   VAL   154      99.906 100.694  53.164  1.00  0.00           N
ATOM   2527  H   VAL   154      98.940 100.419  53.322  1.00  0.00           H
ATOM   2528  CA  VAL   154     100.772  99.723  52.500  1.00  0.00           C
ATOM   2529  HA  VAL   154     101.798 100.032  52.666  1.00  0.00           H
ATOM   2530  CB  VAL   154     100.656  98.303  53.075  1.00  0.00           C
ATOM   2531  HB  VAL   154      99.658  97.904  52.896  1.00  0.00           H
ATOM   2532  CG1 VAL   154     101.699  97.397  52.408  1.00  0.00           C
ATOM   2533 1HG1 VAL   154     101.631  96.401  52.831  1.00  0.00           H
ATOM   2534 2HG1 VAL   154     101.510  97.325  51.338  1.00  0.00           H
ATOM   2535 3HG1 VAL   154     102.704  97.791  52.567  1.00  0.00           H
ATOM   2536  CG2 VAL   154     100.939  98.296  54.584  1.00  0.00           C
ATOM   2537 1HG2 VAL   154     100.969  97.271  54.950  1.00  0.00           H
ATOM   2538 2HG2 VAL   154     101.895  98.775  54.785  1.00  0.00           H
ATOM   2539 3HG2 VAL   154     100.149  98.832  55.109  1.00  0.00           H
ATOM   2540  C   VAL   154     100.470  99.790  51.006  1.00  0.00           C
ATOM   2541  O   VAL   154      99.395  99.411  50.535  1.00  0.00           O
ATOM   2542  N   GLU   155     101.393 100.368  50.252  1.00  0.00           N
ATOM   2543  H   GLU   155     102.288 100.582  50.685  1.00  0.00           H
ATOM   2544  CA  GLU   155     101.225 100.726  48.853  1.00  0.00           C
ATOM   2545  HA  GLU   155     100.504 100.039  48.420  1.00  0.00           H
ATOM   2546  CB  GLU   155     100.650 102.154  48.732  1.00  0.00           C
ATOM   2547  HB1 GLU   155      99.648 102.169  49.159  1.00  0.00           H
ATOM   2548  HB2 GLU   155     100.555 102.383  47.672  1.00  0.00           H
ATOM   2549  CG  GLU   155     101.477 103.248  49.433  1.00  0.00           C
ATOM   2550  HG1 GLU   155     102.518 103.163  49.126  1.00  0.00           H
ATOM   2551  HG2 GLU   155     101.428 103.103  50.512  1.00  0.00           H
ATOM   2552  CD  GLU   155     100.997 104.660  49.079  1.00  0.00           C
ATOM   2553  OE1 GLU   155     100.690 105.455  50.009  1.00  0.00           O
ATOM   2554  OE2 GLU   155     101.025 104.970  47.865  1.00  0.00           O
ATOM   2555  C   GLU   155     102.521 100.548  48.054  1.00  0.00           C
ATOM   2556  O   GLU   155     103.612 100.909  48.497  1.00  0.00           O
ATOM   2557  N   ARG   156     102.403 100.022  46.830  1.00  0.00           N
ATOM   2558  H   ARG   156     101.483  99.718  46.528  1.00  0.00           H
ATOM   2559  CA  ARG   156     103.547  99.772  45.943  1.00  0.00           C
ATOM   2560  HA  ARG   156     104.369  99.401  46.559  1.00  0.00           H
ATOM   2561  CB  ARG   156     103.183  98.672  44.934  1.00  0.00           C
ATOM   2562  HB1 ARG   156     102.522  99.080  44.173  1.00  0.00           H
ATOM   2563  HB2 ARG   156     102.666  97.864  45.455  1.00  0.00           H
ATOM   2564  CG  ARG   156     104.438  98.094  44.276  1.00  0.00           C
ATOM   2565  HG1 ARG   156     105.035  97.640  45.062  1.00  0.00           H
ATOM   2566  HG2 ARG   156     105.012  98.889  43.796  1.00  0.00           H
ATOM   2567  CD  ARG   156     104.079  97.035  43.230  1.00  0.00           C
ATOM   2568  HD1 ARG   156     103.539  97.538  42.428  1.00  0.00           H
ATOM   2569  HD2 ARG   156     103.420  96.292  43.684  1.00  0.00           H
ATOM   2570  NE  ARG   156     105.278  96.357  42.692  1.00  0.00           N
ATOM   2571  HE  ARG   156     106.091  96.308  43.299  1.00  0.00           H
ATOM   2572  CZ  ARG   156     105.380  95.787  41.505  1.00  0.00           C
ATOM   2573  NH1 ARG   156     104.392  95.757  40.664  1.00  0.00           N
ATOM   2574 1HH1 ARG   156     103.488  96.138  40.938  1.00  0.00           H
ATOM   2575 2HH1 ARG   156     104.489  95.433  39.714  1.00  0.00           H
ATOM   2576  NH2 ARG   156     106.488  95.223  41.124  1.00  0.00           N
ATOM   2577 1HH2 ARG   156     107.205  95.065  41.829  1.00  0.00           H
ATOM   2578 2HH2 ARG   156     106.490  94.676  40.282  1.00  0.00           H
ATOM   2579  C   ARG   156     104.036 101.068  45.289  1.00  0.00           C
ATOM   2580  O   ARG   156     103.778 101.333  44.117  1.00  0.00           O
ATOM   2581  N   VAL   157     104.701 101.918  46.071  1.00  0.00           N
ATOM   2582  H   VAL   157     104.807 101.664  47.048  1.00  0.00           H
ATOM   2583  CA  VAL   157     105.298 103.171  45.585  1.00  0.00           C
ATOM   2584  HA  VAL   157     104.504 103.790  45.168  1.00  0.00           H
ATOM   2585  CB  VAL   157     105.979 103.962  46.717  1.00  0.00           C
ATOM   2586  HB  VAL   157     106.894 103.446  46.997  1.00  0.00           H
ATOM   2587  CG1 VAL   157     106.332 105.373  46.238  1.00  0.00           C
ATOM   2588 1HG1 VAL   157     106.905 105.886  47.012  1.00  0.00           H
ATOM   2589 2HG1 VAL   157     106.942 105.321  45.340  1.00  0.00           H
ATOM   2590 3HG1 VAL   157     105.427 105.942  46.029  1.00  0.00           H
ATOM   2591  CG2 VAL   157     105.103 104.106  47.967  1.00  0.00           C
ATOM   2592 1HG2 VAL   157     105.576 104.792  48.671  1.00  0.00           H
ATOM   2593 2HG2 VAL   157     104.117 104.485  47.703  1.00  0.00           H
ATOM   2594 3HG2 VAL   157     104.998 103.144  48.467  1.00  0.00           H
ATOM   2595  C   VAL   157     106.310 102.856  44.477  1.00  0.00           C
ATOM   2596  O   VAL   157     107.286 102.139  44.698  1.00  0.00           O
ATOM   2597  N   ARG   158     106.075 103.379  43.270  1.00  0.00           N
ATOM   2598  H   ARG   158     105.240 103.929  43.141  1.00  0.00           H
ATOM   2599  CA  ARG   158     106.940 103.120  42.110  1.00  0.00           C
ATOM   2600  HA  ARG   158     107.147 102.052  42.089  1.00  0.00           H
ATOM   2601  CB  ARG   158     106.217 103.479  40.803  1.00  0.00           C
ATOM   2602  HB1 ARG   158     106.941 103.440  39.986  1.00  0.00           H
ATOM   2603  HB2 ARG   158     105.821 104.494  40.864  1.00  0.00           H
ATOM   2604  CG  ARG   158     105.085 102.486  40.496  1.00  0.00           C
ATOM   2605  HG1 ARG   158     104.331 102.511  41.284  1.00  0.00           H
ATOM   2606  HG2 ARG   158     105.503 101.480  40.458  1.00  0.00           H
ATOM   2607  CD  ARG   158     104.428 102.782  39.143  1.00  0.00           C
ATOM   2608  HD1 ARG   158     103.897 101.886  38.818  1.00  0.00           H
ATOM   2609  HD2 ARG   158     105.207 103.001  38.410  1.00  0.00           H
ATOM   2610  NE  ARG   158     103.467 103.896  39.231  1.00  0.00           N
ATOM   2611  HE  ARG   158     103.027 104.059  40.123  1.00  0.00           H
ATOM   2612  CZ  ARG   158     103.051 104.677  38.251  1.00  0.00           C
ATOM   2613  NH1 ARG   158     103.495 104.588  37.027  1.00  0.00           N
ATOM   2614 1HH1 ARG   158     104.134 103.840  36.781  1.00  0.00           H
ATOM   2615 2HH1 ARG   158     103.190 105.241  36.325  1.00  0.00           H
ATOM   2616  NH2 ARG   158     102.135 105.563  38.505  1.00  0.00           N
ATOM   2617 1HH2 ARG   158     101.667 105.522  39.406  1.00  0.00           H
ATOM   2618 2HH2 ARG   158     101.793 106.167  37.771  1.00  0.00           H
ATOM   2619  C   ARG   158     108.274 103.873  42.232  1.00  0.00           C
ATOM   2620  O   ARG   158     108.243 105.078  42.522  1.00  0.00           O
ATOM   2621  N   PRO   159     109.426 103.220  41.972  1.00  0.00           N
ATOM   2622  CD  PRO   159     109.638 101.783  41.873  1.00  0.00           C
ATOM   2623  HD1 PRO   159     109.459 101.462  40.847  1.00  0.00           H
ATOM   2624  HD2 PRO   159     109.010 101.229  42.570  1.00  0.00           H
ATOM   2625  CG  PRO   159     111.106 101.557  42.230  1.00  0.00           C
ATOM   2626  HG1 PRO   159     111.506 100.654  41.772  1.00  0.00           H
ATOM   2627  HG2 PRO   159     111.225 101.527  43.313  1.00  0.00           H
ATOM   2628  CB  PRO   159     111.765 102.809  41.665  1.00  0.00           C
ATOM   2629  HB1 PRO   159     111.928 102.672  40.595  1.00  0.00           H
ATOM   2630  HB2 PRO   159     112.704 103.036  42.169  1.00  0.00           H
ATOM   2631  CA  PRO   159     110.713 103.899  41.891  1.00  0.00           C
ATOM   2632  HA  PRO   159     110.887 104.376  42.853  1.00  0.00           H
ATOM   2633  C   PRO   159     110.768 104.956  40.783  1.00  0.00           C
ATOM   2634  O   PRO   159     109.972 104.951  39.839  1.00  0.00           O
ATOM   2635  N   VAL   160     111.738 105.858  40.889  1.00  0.00           N
ATOM   2636  H   VAL   160     112.358 105.786  41.690  1.00  0.00           H
ATOM   2637  CA  VAL   160     111.900 107.032  40.012  1.00  0.00           C
ATOM   2638  HA  VAL   160     111.238 106.931  39.154  1.00  0.00           H
ATOM   2639  CB  VAL   160     111.528 108.329  40.759  1.00  0.00           C
ATOM   2640  HB  VAL   160     111.884 109.189  40.194  1.00  0.00           H
ATOM   2641  CG1 VAL   160     110.010 108.458  40.847  1.00  0.00           C
ATOM   2642 1HG1 VAL   160     109.734 109.310  41.468  1.00  0.00           H
ATOM   2643 2HG1 VAL   160     109.613 108.615  39.848  1.00  0.00           H
ATOM   2644 3HG1 VAL   160     109.576 107.541  41.240  1.00  0.00           H
ATOM   2645  CG2 VAL   160     112.149 108.417  42.158  1.00  0.00           C
ATOM   2646 1HG2 VAL   160     111.955 109.396  42.586  1.00  0.00           H
ATOM   2647 2HG2 VAL   160     111.733 107.658  42.816  1.00  0.00           H
ATOM   2648 3HG2 VAL   160     113.227 108.276  42.094  1.00  0.00           H
ATOM   2649  C   VAL   160     113.324 107.164  39.477  1.00  0.00           C
ATOM   2650  O   VAL   160     114.254 106.640  40.095  1.00  0.00           O
ATOM   2651  N   PRO   161     113.535 107.935  38.394  1.00  0.00           N
ATOM   2652  CD  PRO   161     112.539 108.447  37.463  1.00  0.00           C
ATOM   2653  HD1 PRO   161     111.999 109.279  37.916  1.00  0.00           H
ATOM   2654  HD2 PRO   161     111.843 107.670  37.147  1.00  0.00           H
ATOM   2655  CG  PRO   161     113.337 108.951  36.266  1.00  0.00           C
ATOM   2656  HG1 PRO   161     112.815 109.748  35.736  1.00  0.00           H
ATOM   2657  HG2 PRO   161     113.552 108.117  35.595  1.00  0.00           H
ATOM   2658  CB  PRO   161     114.633 109.446  36.912  1.00  0.00           C
ATOM   2659  HB1 PRO   161     114.489 110.464  37.274  1.00  0.00           H
ATOM   2660  HB2 PRO   161     115.471 109.409  36.219  1.00  0.00           H
ATOM   2661  CA  PRO   161     114.849 108.484  38.085  1.00  0.00           C
ATOM   2662  HA  PRO   161     115.510 107.672  37.777  1.00  0.00           H
ATOM   2663  C   PRO   161     115.433 109.210  39.304  1.00  0.00           C
ATOM   2664  O   PRO   161     114.722 109.940  40.007  1.00  0.00           O
ATOM   2665  N   TYR   162     116.716 108.984  39.582  1.00  0.00           N
ATOM   2666  H   TYR   162     117.218 108.310  39.016  1.00  0.00           H
ATOM   2667  CA  TYR   162     117.431 109.614  40.688  1.00  0.00           C
ATOM   2668  HA  TYR   162     116.896 109.402  41.605  1.00  0.00           H
ATOM   2669  CB  TYR   162     118.843 109.028  40.805  1.00  0.00           C
ATOM   2670  HB1 TYR   162     119.378 109.212  39.872  1.00  0.00           H
ATOM   2671  HB2 TYR   162     118.764 107.949  40.938  1.00  0.00           H
ATOM   2672  CG  TYR   162     119.656 109.601  41.952  1.00  0.00           C
ATOM   2673  CD1 TYR   162     120.300 110.846  41.802  1.00  0.00           C
ATOM   2674  HD1 TYR   162     120.249 111.376  40.857  1.00  0.00           H
ATOM   2675  CE1 TYR   162     121.050 111.383  42.863  1.00  0.00           C
ATOM   2676  HE1 TYR   162     121.589 112.307  42.729  1.00  0.00           H
ATOM   2677  CZ  TYR   162     121.185 110.669  44.072  1.00  0.00           C
ATOM   2678  OH  TYR   162     121.944 111.178  45.077  1.00  0.00           O
ATOM   2679  HH  TYR   162     122.150 110.521  45.760  1.00  0.00           H
ATOM   2680  CE2 TYR   162     120.553 109.417  44.217  1.00  0.00           C
ATOM   2681  HE2 TYR   162     120.678 108.861  45.133  1.00  0.00           H
ATOM   2682  CD2 TYR   162     119.783 108.889  43.161  1.00  0.00           C
ATOM   2683  HD2 TYR   162     119.316 107.922  43.272  1.00  0.00           H
ATOM   2684  C   TYR   162     117.469 111.133  40.548  1.00  0.00           C
ATOM   2685  O   TYR   162     117.795 111.663  39.487  1.00  0.00           O
ATOM   2686  N   SER   163     117.172 111.827  41.648  1.00  0.00           N
ATOM   2687  H   SER   163     116.905 111.323  42.483  1.00  0.00           H
ATOM   2688  CA  SER   163     117.194 113.285  41.699  1.00  0.00           C
ATOM   2689  HA  SER   163     117.905 113.610  40.944  1.00  0.00           H
ATOM   2690  CB  SER   163     115.826 113.854  41.309  1.00  0.00           C
ATOM   2691  HB1 SER   163     115.603 113.562  40.281  1.00  0.00           H
ATOM   2692  HB2 SER   163     115.855 114.944  41.358  1.00  0.00           H
ATOM   2693  OG  SER   163     114.805 113.357  42.162  1.00  0.00           O
ATOM   2694  HG  SER   163     114.989 113.693  43.050  1.00  0.00           H
ATOM   2695  C   SER   163     117.694 113.825  43.042  1.00  0.00           C
ATOM   2696  O   SER   163     117.221 113.444  44.118  1.00  0.00           O
ATOM   2697  N   VAL   164     118.647 114.749  42.970  1.00  0.00           N
ATOM   2698  H   VAL   164     118.864 115.102  42.041  1.00  0.00           H
ATOM   2699  CA  VAL   164     119.390 115.353  44.085  1.00  0.00           C
ATOM   2700  HA  VAL   164     119.042 114.910  45.010  1.00  0.00           H
ATOM   2701  CB  VAL   164     120.901 115.046  43.940  1.00  0.00           C
ATOM   2702  HB  VAL   164     120.995 113.965  43.953  1.00  0.00           H
ATOM   2703  CG1 VAL   164     121.503 115.556  42.624  1.00  0.00           C
ATOM   2704 1HG1 VAL   164     122.530 115.202  42.530  1.00  0.00           H
ATOM   2705 2HG1 VAL   164     120.940 115.180  41.770  1.00  0.00           H
ATOM   2706 3HG1 VAL   164     121.502 116.645  42.612  1.00  0.00           H
ATOM   2707  CG2 VAL   164     121.799 115.563  45.068  1.00  0.00           C
ATOM   2708 1HG2 VAL   164     122.827 115.258  44.880  1.00  0.00           H
ATOM   2709 2HG2 VAL   164     121.754 116.648  45.146  1.00  0.00           H
ATOM   2710 3HG2 VAL   164     121.513 115.109  46.007  1.00  0.00           H
ATOM   2711  C   VAL   164     119.077 116.840  44.184  1.00  0.00           C
ATOM   2712  O   VAL   164     118.743 117.465  43.183  1.00  0.00           O
ATOM   2713  N   TRP   165     119.159 117.411  45.384  1.00  0.00           N
ATOM   2714  H   TRP   165     119.469 116.853  46.175  1.00  0.00           H
ATOM   2715  CA  TRP   165     119.050 118.853  45.598  1.00  0.00           C
ATOM   2716  HA  TRP   165     118.768 119.341  44.665  1.00  0.00           H
ATOM   2717  CB  TRP   165     117.924 119.135  46.597  1.00  0.00           C
ATOM   2718  HB1 TRP   165     118.163 118.645  47.542  1.00  0.00           H
ATOM   2719  HB2 TRP   165     117.003 118.687  46.222  1.00  0.00           H
ATOM   2720  CG  TRP   165     117.660 120.582  46.870  1.00  0.00           C
ATOM   2721  CD1 TRP   165     116.793 121.382  46.208  1.00  0.00           C
ATOM   2722  HD1 TRP   165     116.186 121.080  45.366  1.00  0.00           H
ATOM   2723  NE1 TRP   165     116.778 122.636  46.787  1.00  0.00           N
ATOM   2724  HE1 TRP   165     116.139 123.382  46.517  1.00  0.00           H
ATOM   2725  CE2 TRP   165     117.649 122.707  47.847  1.00  0.00           C
ATOM   2726  CZ2 TRP   165     117.966 123.720  48.758  1.00  0.00           C
ATOM   2727  HZ2 TRP   165     117.484 124.681  48.680  1.00  0.00           H
ATOM   2728  CH2 TRP   165     118.881 123.452  49.785  1.00  0.00           C
ATOM   2729  HH2 TRP   165     119.119 124.220  50.501  1.00  0.00           H
ATOM   2730  CZ3 TRP   165     119.501 122.194  49.864  1.00  0.00           C
ATOM   2731  HZ3 TRP   165     120.237 122.014  50.630  1.00  0.00           H
ATOM   2732  CE3 TRP   165     119.203 121.195  48.919  1.00  0.00           C
ATOM   2733  HE3 TRP   165     119.708 120.242  48.941  1.00  0.00           H
ATOM   2734  CD2 TRP   165     118.243 121.415  47.912  1.00  0.00           C
ATOM   2735  C   TRP   165     120.416 119.415  46.016  1.00  0.00           C
ATOM   2736  O   TRP   165     121.052 118.917  46.951  1.00  0.00           O
ATOM   2737  N   VAL   166     120.897 120.433  45.302  1.00  0.00           N
ATOM   2738  H   VAL   166     120.299 120.828  44.578  1.00  0.00           H
ATOM   2739  CA  VAL   166     122.220 121.039  45.523  1.00  0.00           C
ATOM   2740  HA  VAL   166     122.842 120.358  46.100  1.00  0.00           H
ATOM   2741  CB  VAL   166     122.942 121.301  44.185  1.00  0.00           C
ATOM   2742  HB  VAL   166     122.279 121.850  43.517  1.00  0.00           H
ATOM   2743  CG1 VAL   166     124.245 122.092  44.369  1.00  0.00           C
ATOM   2744 1HG1 VAL   166     124.763 122.173  43.412  1.00  0.00           H
ATOM   2745 2HG1 VAL   166     124.034 123.099  44.721  1.00  0.00           H
ATOM   2746 3HG1 VAL   166     124.897 121.585  45.081  1.00  0.00           H
ATOM   2747  CG2 VAL   166     123.331 119.980  43.516  1.00  0.00           C
ATOM   2748 1HG2 VAL   166     123.723 120.169  42.519  1.00  0.00           H
ATOM   2749 2HG2 VAL   166     124.120 119.504  44.087  1.00  0.00           H
ATOM   2750 3HG2 VAL   166     122.471 119.315  43.437  1.00  0.00           H
ATOM   2751  C   VAL   166     122.056 122.310  46.341  1.00  0.00           C
ATOM   2752  O   VAL   166     121.506 123.297  45.849  1.00  0.00           O
ATOM   2753  N   GLN   167     122.558 122.314  47.582  1.00  0.00           N
ATOM   2754  H   GLN   167     123.026 121.485  47.932  1.00  0.00           H
ATOM   2755  CA  GLN   167     122.257 123.406  48.513  1.00  0.00           C
ATOM   2756  HA  GLN   167     121.175 123.490  48.560  1.00  0.00           H
ATOM   2757  CB  GLN   167     122.789 123.102  49.926  1.00  0.00           C
ATOM   2758  HB1 GLN   167     123.875 123.005  49.909  1.00  0.00           H
ATOM   2759  HB2 GLN   167     122.369 122.161  50.278  1.00  0.00           H
ATOM   2760  CG  GLN   167     122.387 124.261  50.860  1.00  0.00           C
ATOM   2761  HG1 GLN   167     121.359 124.553  50.656  1.00  0.00           H
ATOM   2762  HG2 GLN   167     123.016 125.121  50.635  1.00  0.00           H
ATOM   2763  CD  GLN   167     122.482 123.995  52.354  1.00  0.00           C
ATOM   2764  OE1 GLN   167     122.565 122.873  52.836  1.00  0.00           O
ATOM   2765  NE2 GLN   167     122.381 125.046  53.136  1.00  0.00           N
ATOM   2766 1HE2 GLN   167     122.449 125.975  52.710  1.00  0.00           H
ATOM   2767 2HE2 GLN   167     122.618 124.944  54.111  1.00  0.00           H
ATOM   2768  C   GLN   167     122.740 124.766  48.011  1.00  0.00           C
ATOM   2769  O   GLN   167     121.964 125.721  48.016  1.00  0.00           O
ATOM   2770  N   ALA   168     123.981 124.831  47.532  1.00  0.00           N
ATOM   2771  H   ALA   168     124.552 124.003  47.582  1.00  0.00           H
ATOM   2772  CA  ALA   168     124.591 126.059  47.026  1.00  0.00           C
ATOM   2773  HA  ALA   168     124.555 126.814  47.811  1.00  0.00           H
ATOM   2774  CB  ALA   168     126.059 125.745  46.743  1.00  0.00           C
ATOM   2775  HB1 ALA   168     126.568 126.659  46.438  1.00  0.00           H
ATOM   2776  HB2 ALA   168     126.541 125.377  47.647  1.00  0.00           H
ATOM   2777  HB3 ALA   168     126.146 125.001  45.950  1.00  0.00           H
ATOM   2778  C   ALA   168     123.882 126.637  45.780  1.00  0.00           C
ATOM   2779  O   ALA   168     123.969 127.836  45.518  1.00  0.00           O
ATOM   2780  N   ALA   169     123.168 125.798  45.022  1.00  0.00           N
ATOM   2781  H   ALA   169     123.102 124.835  45.313  1.00  0.00           H
ATOM   2782  CA  ALA   169     122.395 126.197  43.846  1.00  0.00           C
ATOM   2783  HA  ALA   169     122.819 127.113  43.429  1.00  0.00           H
ATOM   2784  CB  ALA   169     122.542 125.093  42.794  1.00  0.00           C
ATOM   2785  HB1 ALA   169     122.030 125.397  41.882  1.00  0.00           H
ATOM   2786  HB2 ALA   169     123.596 124.924  42.572  1.00  0.00           H
ATOM   2787  HB3 ALA   169     122.090 124.169  43.153  1.00  0.00           H
ATOM   2788  C   ALA   169     120.913 126.484  44.162  1.00  0.00           C
ATOM   2789  O   ALA   169     120.269 127.219  43.414  1.00  0.00           O
ATOM   2790  N   ASN   170     120.384 125.951  45.273  1.00  0.00           N
ATOM   2791  H   ASN   170     120.992 125.374  45.840  1.00  0.00           H
ATOM   2792  CA  ASN   170     118.966 125.993  45.664  1.00  0.00           C
ATOM   2793  HA  ASN   170     118.890 125.408  46.582  1.00  0.00           H
ATOM   2794  CB  ASN   170     118.579 127.442  46.021  1.00  0.00           C
ATOM   2795  HB1 ASN   170     118.472 128.021  45.104  1.00  0.00           H
ATOM   2796  HB2 ASN   170     119.364 127.892  46.627  1.00  0.00           H
ATOM   2797  CG  ASN   170     117.289 127.529  46.807  1.00  0.00           C
ATOM   2798  OD1 ASN   170     117.176 127.002  47.906  1.00  0.00           O
ATOM   2799  ND2 ASN   170     116.305 128.246  46.328  1.00  0.00           N
ATOM   2800 1HD2 ASN   170     116.399 128.740  45.447  1.00  0.00           H
ATOM   2801 2HD2 ASN   170     115.402 128.181  46.763  1.00  0.00           H
ATOM   2802  C   ASN   170     118.017 125.289  44.663  1.00  0.00           C
ATOM   2803  O   ASN   170     116.871 125.704  44.486  1.00  0.00           O
ATOM   2804  N   ALA   171     118.504 124.229  44.008  1.00  0.00           N
ATOM   2805  H   ALA   171     119.420 123.890  44.260  1.00  0.00           H
ATOM   2806  CA  ALA   171     117.868 123.602  42.847  1.00  0.00           C
ATOM   2807  HA  ALA   171     116.818 123.896  42.798  1.00  0.00           H
ATOM   2808  CB  ALA   171     118.569 124.145  41.598  1.00  0.00           C
ATOM   2809  HB1 ALA   171     118.077 123.764  40.703  1.00  0.00           H
ATOM   2810  HB2 ALA   171     118.523 125.232  41.586  1.00  0.00           H
ATOM   2811  HB3 ALA   171     119.614 123.831  41.593  1.00  0.00           H
ATOM   2812  C   ALA   171     117.928 122.062  42.886  1.00  0.00           C
ATOM   2813  O   ALA   171     118.850 121.478  43.468  1.00  0.00           O
ATOM   2814  N   VAL   172     116.947 121.411  42.250  1.00  0.00           N
ATOM   2815  H   VAL   172     116.223 121.963  41.798  1.00  0.00           H
ATOM   2816  CA  VAL   172     116.913 119.969  41.965  1.00  0.00           C
ATOM   2817  HA  VAL   172     117.512 119.475  42.724  1.00  0.00           H
ATOM   2818  CB  VAL   172     115.493 119.363  42.039  1.00  0.00           C
ATOM   2819  HB  VAL   172     114.828 119.878  41.352  1.00  0.00           H
ATOM   2820  CG1 VAL   172     115.418 117.865  41.701  1.00  0.00           C
ATOM   2821 1HG1 VAL   172     114.408 117.497  41.875  1.00  0.00           H
ATOM   2822 2HG1 VAL   172     115.637 117.710  40.644  1.00  0.00           H
ATOM   2823 3HG1 VAL   172     116.128 117.305  42.308  1.00  0.00           H
ATOM   2824  CG2 VAL   172     114.961 119.516  43.459  1.00  0.00           C
ATOM   2825 1HG2 VAL   172     113.954 119.109  43.514  1.00  0.00           H
ATOM   2826 2HG2 VAL   172     115.616 119.014  44.168  1.00  0.00           H
ATOM   2827 3HG2 VAL   172     114.910 120.575  43.697  1.00  0.00           H
ATOM   2828  C   VAL   172     117.548 119.672  40.613  1.00  0.00           C
ATOM   2829  O   VAL   172     117.405 120.404  39.638  1.00  0.00           O
ATOM   2830  N   TYR   173     118.198 118.522  40.585  1.00  0.00           N
ATOM   2831  H   TYR   173     118.213 118.006  41.457  1.00  0.00           H
ATOM   2832  CA  TYR   173     119.032 117.955  39.542  1.00  0.00           C
ATOM   2833  HA  TYR   173     118.961 118.521  38.612  1.00  0.00           H
ATOM   2834  CB  TYR   173     120.453 118.009  40.117  1.00  0.00           C
ATOM   2835  HB1 TYR   173     120.931 117.063  39.942  1.00  0.00           H
ATOM   2836  HB2 TYR   173     120.407 118.069  41.205  1.00  0.00           H
ATOM   2837  CG  TYR   173     121.371 119.107  39.633  1.00  0.00           C
ATOM   2838  CD1 TYR   173     121.931 119.056  38.342  1.00  0.00           C
ATOM   2839  HD1 TYR   173     121.612 118.299  37.643  1.00  0.00           H
ATOM   2840  CE1 TYR   173     122.922 119.983  37.969  1.00  0.00           C
ATOM   2841  HE1 TYR   173     123.381 119.940  36.993  1.00  0.00           H
ATOM   2842  CZ  TYR   173     123.338 120.968  38.887  1.00  0.00           C
ATOM   2843  OH  TYR   173     124.337 121.822  38.557  1.00  0.00           O
ATOM   2844  HH  TYR   173     124.526 122.418  39.287  1.00  0.00           H
ATOM   2845  CE2 TYR   173     122.735 121.058  40.158  1.00  0.00           C
ATOM   2846  HE2 TYR   173     123.014 121.842  40.843  1.00  0.00           H
ATOM   2847  CD2 TYR   173     121.751 120.123  40.528  1.00  0.00           C
ATOM   2848  HD2 TYR   173     121.273 120.196  41.495  1.00  0.00           H
ATOM   2849  C   TYR   173     118.591 116.494  39.333  1.00  0.00           C
ATOM   2850  O   TYR   173     118.338 115.811  40.327  1.00  0.00           O
ATOM   2851  N   SER   174     118.495 115.984  38.098  1.00  0.00           N
ATOM   2852  H   SER   174     118.700 116.590  37.307  1.00  0.00           H
ATOM   2853  CA  SER   174     117.937 114.640  37.825  1.00  0.00           C
ATOM   2854  HA  SER   174     117.992 114.044  38.733  1.00  0.00           H
ATOM   2855  CB  SER   174     116.454 114.774  37.459  1.00  0.00           C
ATOM   2856  HB1 SER   174     116.357 115.243  36.478  1.00  0.00           H
ATOM   2857  HB2 SER   174     115.953 115.398  38.202  1.00  0.00           H
ATOM   2858  OG  SER   174     115.838 113.504  37.449  1.00  0.00           O
ATOM   2859  HG  SER   174     115.315 113.425  36.624  1.00  0.00           H
ATOM   2860  C   SER   174     118.671 113.842  36.736  1.00  0.00           C
ATOM   2861  O   SER   174     119.219 114.421  35.793  1.00  0.00           O
ATOM   2862  N   SER   175     118.640 112.506  36.831  1.00  0.00           N
ATOM   2863  H   SER   175     118.184 112.100  37.646  1.00  0.00           H
ATOM   2864  CA  SER   175     119.201 111.580  35.831  1.00  0.00           C
ATOM   2865  HA  SER   175     120.194 111.939  35.558  1.00  0.00           H
ATOM   2866  CB  SER   175     119.375 110.176  36.429  1.00  0.00           C
ATOM   2867  HB1 SER   175     119.925 110.251  37.365  1.00  0.00           H
ATOM   2868  HB2 SER   175     119.955 109.568  35.733  1.00  0.00           H
ATOM   2869  OG  SER   175     118.136 109.533  36.676  1.00  0.00           O
ATOM   2870  HG  SER   175     118.329 108.664  37.048  1.00  0.00           H
ATOM   2871  C   SER   175     118.375 111.497  34.539  1.00  0.00           C
ATOM   2872  O   SER   175     118.936 111.266  33.470  1.00  0.00           O
ATOM   2873  N   SER   176     117.058 111.719  34.619  1.00  0.00           N
ATOM   2874  H   SER   176     116.679 111.893  35.540  1.00  0.00           H
ATOM   2875  CA  SER   176     116.150 111.920  33.475  1.00  0.00           C
ATOM   2876  HA  SER   176     116.661 112.519  32.721  1.00  0.00           H
ATOM   2877  CB  SER   176     115.782 110.583  32.826  1.00  0.00           C
ATOM   2878  HB1 SER   176     116.692 110.048  32.569  1.00  0.00           H
ATOM   2879  HB2 SER   176     115.223 110.774  31.909  1.00  0.00           H
ATOM   2880  OG  SER   176     115.000 109.779  33.678  1.00  0.00           O
ATOM   2881  HG  SER   176     115.564 109.471  34.393  1.00  0.00           H
ATOM   2882  C   SER   176     114.885 112.686  33.892  1.00  0.00           C
ATOM   2883  O   SER   176     114.752 113.064  35.060  1.00  0.00           O
ATOM   2884  N   MET   177     113.971 112.942  32.949  1.00  0.00           N
ATOM   2885  H   MET   177     114.186 112.659  32.000  1.00  0.00           H
ATOM   2886  CA  MET   177     112.833 113.844  33.138  1.00  0.00           C
ATOM   2887  HA  MET   177     113.229 114.788  33.496  1.00  0.00           H
ATOM   2888  CB  MET   177     112.152 114.124  31.787  1.00  0.00           C
ATOM   2889  HB1 MET   177     111.695 113.212  31.403  1.00  0.00           H
ATOM   2890  HB2 MET   177     112.902 114.463  31.073  1.00  0.00           H
ATOM   2891  CG  MET   177     111.079 115.212  31.902  1.00  0.00           C
ATOM   2892  HG1 MET   177     111.528 116.100  32.344  1.00  0.00           H
ATOM   2893  HG2 MET   177     110.291 114.866  32.572  1.00  0.00           H
ATOM   2894  SD  MET   177     110.322 115.673  30.318  1.00  0.00           S
ATOM   2895  CE  MET   177     111.358 117.102  29.889  1.00  0.00           C
ATOM   2896  HE1 MET   177     111.053 117.500  28.922  1.00  0.00           H
ATOM   2897  HE2 MET   177     111.241 117.882  30.643  1.00  0.00           H
ATOM   2898  HE3 MET   177     112.406 116.805  29.839  1.00  0.00           H
ATOM   2899  C   MET   177     111.855 113.338  34.201  1.00  0.00           C
ATOM   2900  O   MET   177     111.042 112.446  33.936  1.00  0.00           O
ATOM   2901  N   ILE   178     111.930 113.942  35.388  1.00  0.00           N
ATOM   2902  H   ILE   178     112.622 114.672  35.492  1.00  0.00           H
ATOM   2903  CA  ILE   178     110.972 113.769  36.481  1.00  0.00           C
ATOM   2904  HA  ILE   178     110.608 112.746  36.427  1.00  0.00           H
ATOM   2905  CB  ILE   178     111.638 113.940  37.869  1.00  0.00           C
ATOM   2906  HB  ILE   178     110.849 113.885  38.622  1.00  0.00           H
ATOM   2907  CG2 ILE   178     112.590 112.752  38.103  1.00  0.00           C
ATOM   2908 1HG2 ILE   178     113.157 112.881  39.021  1.00  0.00           H
ATOM   2909 2HG2 ILE   178     112.018 111.826  38.163  1.00  0.00           H
ATOM   2910 3HG2 ILE   178     113.300 112.671  37.283  1.00  0.00           H
ATOM   2911  CG1 ILE   178     112.365 115.295  38.047  1.00  0.00           C
ATOM   2912 1HG1 ILE   178     111.716 116.094  37.696  1.00  0.00           H
ATOM   2913 2HG1 ILE   178     113.272 115.311  37.442  1.00  0.00           H
ATOM   2914  CD  ILE   178     112.733 115.617  39.504  1.00  0.00           C
ATOM   2915  HD1 ILE   178     113.152 116.623  39.556  1.00  0.00           H
ATOM   2916  HD2 ILE   178     111.844 115.573  40.133  1.00  0.00           H
ATOM   2917  HD3 ILE   178     113.478 114.917  39.879  1.00  0.00           H
ATOM   2918  C   ILE   178     109.781 114.724  36.279  1.00  0.00           C
ATOM   2919  O   ILE   178     109.974 115.832  35.786  1.00  0.00           O
ATOM   2920  N   PRO   179     108.547 114.341  36.647  1.00  0.00           N
ATOM   2921  CD  PRO   179     108.126 113.002  37.033  1.00  0.00           C
ATOM   2922  HD1 PRO   179     108.320 112.845  38.094  1.00  0.00           H
ATOM   2923  HD2 PRO   179     108.616 112.231  36.439  1.00  0.00           H
ATOM   2924  CG  PRO   179     106.627 112.959  36.761  1.00  0.00           C
ATOM   2925  HG1 PRO   179     106.123 112.284  37.452  1.00  0.00           H
ATOM   2926  HG2 PRO   179     106.447 112.666  35.726  1.00  0.00           H
ATOM   2927  CB  PRO   179     106.195 114.407  36.970  1.00  0.00           C
ATOM   2928  HB1 PRO   179     106.036 114.568  38.036  1.00  0.00           H
ATOM   2929  HB2 PRO   179     105.298 114.651  36.400  1.00  0.00           H
ATOM   2930  CA  PRO   179     107.397 115.233  36.515  1.00  0.00           C
ATOM   2931  HA  PRO   179     107.285 115.497  35.464  1.00  0.00           H
ATOM   2932  C   PRO   179     107.525 116.507  37.364  1.00  0.00           C
ATOM   2933  O   PRO   179     108.020 116.444  38.489  1.00  0.00           O
ATOM   2934  N   GLN   180     106.961 117.632  36.912  1.00  0.00           N
ATOM   2935  H   GLN   180     106.656 117.633  35.944  1.00  0.00           H
ATOM   2936  CA  GLN   180     106.984 118.919  37.643  1.00  0.00           C
ATOM   2937  HA  GLN   180     107.999 119.319  37.621  1.00  0.00           H
ATOM   2938  CB  GLN   180     106.052 119.922  36.945  1.00  0.00           C
ATOM   2939  HB1 GLN   180     105.994 120.823  37.559  1.00  0.00           H
ATOM   2940  HB2 GLN   180     105.052 119.491  36.881  1.00  0.00           H
ATOM   2941  CG  GLN   180     106.517 120.342  35.540  1.00  0.00           C
ATOM   2942  HG1 GLN   180     106.624 119.470  34.900  1.00  0.00           H
ATOM   2943  HG2 GLN   180     107.496 120.810  35.619  1.00  0.00           H
ATOM   2944  CD  GLN   180     105.549 121.315  34.866  1.00  0.00           C
ATOM   2945  OE1 GLN   180     104.433 121.552  35.320  1.00  0.00           O
ATOM   2946  NE2 GLN   180     105.929 121.898  33.753  1.00  0.00           N
ATOM   2947 1HE2 GLN   180     106.810 121.676  33.319  1.00  0.00           H
ATOM   2948 2HE2 GLN   180     105.309 122.576  33.340  1.00  0.00           H
ATOM   2949  C   GLN   180     106.565 118.815  39.129  1.00  0.00           C
ATOM   2950  O   GLN   180     107.175 119.428  40.002  1.00  0.00           O
ATOM   2951  N   TYR   181     105.562 117.993  39.463  1.00  0.00           N
ATOM   2952  H   TYR   181     105.096 117.488  38.729  1.00  0.00           H
ATOM   2953  CA  TYR   181     105.128 117.809  40.858  1.00  0.00           C
ATOM   2954  HA  TYR   181     105.035 118.799  41.307  1.00  0.00           H
ATOM   2955  CB  TYR   181     103.733 117.168  40.889  1.00  0.00           C
ATOM   2956  HB1 TYR   181     103.082 117.688  40.185  1.00  0.00           H
ATOM   2957  HB2 TYR   181     103.311 117.316  41.884  1.00  0.00           H
ATOM   2958  CG  TYR   181     103.717 115.685  40.576  1.00  0.00           C
ATOM   2959  CD1 TYR   181     103.586 115.242  39.246  1.00  0.00           C
ATOM   2960  HD1 TYR   181     103.472 115.962  38.448  1.00  0.00           H
ATOM   2961  CE1 TYR   181     103.645 113.863  38.960  1.00  0.00           C
ATOM   2962  HE1 TYR   181     103.568 113.495  37.948  1.00  0.00           H
ATOM   2963  CZ  TYR   181     103.860 112.935  39.999  1.00  0.00           C
ATOM   2964  OH  TYR   181     104.009 111.622  39.703  1.00  0.00           O
ATOM   2965  HH  TYR   181     104.125 111.085  40.522  1.00  0.00           H
ATOM   2966  CE2 TYR   181     103.959 113.379  41.332  1.00  0.00           C
ATOM   2967  HE2 TYR   181     104.144 112.666  42.124  1.00  0.00           H
ATOM   2968  CD2 TYR   181     103.886 114.754  41.619  1.00  0.00           C
ATOM   2969  HD2 TYR   181     104.020 115.095  42.639  1.00  0.00           H
ATOM   2970  C   TYR   181     106.146 117.029  41.724  1.00  0.00           C
ATOM   2971  O   TYR   181     106.169 117.200  42.946  1.00  0.00           O
ATOM   2972  N   ARG   182     107.013 116.216  41.097  1.00  0.00           N
ATOM   2973  H   ARG   182     106.967 116.185  40.085  1.00  0.00           H
ATOM   2974  CA  ARG   182     108.182 115.572  41.720  1.00  0.00           C
ATOM   2975  HA  ARG   182     107.934 115.340  42.754  1.00  0.00           H
ATOM   2976  CB  ARG   182     108.554 114.262  40.994  1.00  0.00           C
ATOM   2977  HB1 ARG   182     109.619 114.067  41.131  1.00  0.00           H
ATOM   2978  HB2 ARG   182     108.393 114.386  39.925  1.00  0.00           H
ATOM   2979  CG  ARG   182     107.769 113.026  41.470  1.00  0.00           C
ATOM   2980  HG1 ARG   182     107.931 112.217  40.757  1.00  0.00           H
ATOM   2981  HG2 ARG   182     106.707 113.265  41.465  1.00  0.00           H
ATOM   2982  CD  ARG   182     108.156 112.521  42.873  1.00  0.00           C
ATOM   2983  HD1 ARG   182     107.519 111.667  43.115  1.00  0.00           H
ATOM   2984  HD2 ARG   182     107.954 113.306  43.602  1.00  0.00           H
ATOM   2985  NE  ARG   182     109.576 112.120  42.974  1.00  0.00           N
ATOM   2986  HE  ARG   182     110.139 112.160  42.135  1.00  0.00           H
ATOM   2987  CZ  ARG   182     110.230 111.824  44.082  1.00  0.00           C
ATOM   2988  NH1 ARG   182     109.667 111.710  45.249  1.00  0.00           N
ATOM   2989 1HH1 ARG   182     108.646 111.678  45.303  1.00  0.00           H
ATOM   2990 2HH1 ARG   182     110.216 111.492  46.062  1.00  0.00           H
ATOM   2991  NH2 ARG   182     111.507 111.616  44.028  1.00  0.00           N
ATOM   2992 1HH2 ARG   182     111.974 111.664  43.129  1.00  0.00           H
ATOM   2993 2HH2 ARG   182     112.036 111.410  44.869  1.00  0.00           H
ATOM   2994  C   ARG   182     109.388 116.508  41.780  1.00  0.00           C
ATOM   2995  O   ARG   182     110.138 116.415  42.743  1.00  0.00           O
ATOM   2996  N   GLU   183     109.561 117.435  40.835  1.00  0.00           N
ATOM   2997  H   GLU   183     108.957 117.422  40.021  1.00  0.00           H
ATOM   2998  CA  GLU   183     110.549 118.520  40.975  1.00  0.00           C
ATOM   2999  HA  GLU   183     111.546 118.093  41.086  1.00  0.00           H
ATOM   3000  CB  GLU   183     110.556 119.449  39.752  1.00  0.00           C
ATOM   3001  HB1 GLU   183     111.306 120.216  39.931  1.00  0.00           H
ATOM   3002  HB2 GLU   183     109.585 119.932  39.691  1.00  0.00           H
ATOM   3003  CG  GLU   183     110.874 118.812  38.390  1.00  0.00           C
ATOM   3004  HG1 GLU   183     110.197 117.975  38.220  1.00  0.00           H
ATOM   3005  HG2 GLU   183     111.898 118.434  38.414  1.00  0.00           H
ATOM   3006  CD  GLU   183     110.720 119.821  37.235  1.00  0.00           C
ATOM   3007  OE1 GLU   183     110.939 119.444  36.064  1.00  0.00           O
ATOM   3008  OE2 GLU   183     110.323 120.982  37.498  1.00  0.00           O
ATOM   3009  C   GLU   183     110.250 119.344  42.242  1.00  0.00           C
ATOM   3010  O   GLU   183     111.130 119.514  43.090  1.00  0.00           O
ATOM   3011  N   ILE   184     108.981 119.739  42.439  1.00  0.00           N
ATOM   3012  H   ILE   184     108.328 119.631  41.668  1.00  0.00           H
ATOM   3013  CA  ILE   184     108.489 120.327  43.698  1.00  0.00           C
ATOM   3014  HA  ILE   184     109.027 121.260  43.873  1.00  0.00           H
ATOM   3015  CB  ILE   184     106.973 120.657  43.609  1.00  0.00           C
ATOM   3016  HB  ILE   184     106.435 119.762  43.301  1.00  0.00           H
ATOM   3017  CG2 ILE   184     106.421 121.106  44.975  1.00  0.00           C
ATOM   3018 1HG2 ILE   184     105.366 121.364  44.904  1.00  0.00           H
ATOM   3019 2HG2 ILE   184     106.496 120.292  45.694  1.00  0.00           H
ATOM   3020 3HG2 ILE   184     106.979 121.970  45.339  1.00  0.00           H
ATOM   3021  CG1 ILE   184     106.710 121.769  42.572  1.00  0.00           C
ATOM   3022 1HG1 ILE   184     107.220 121.523  41.642  1.00  0.00           H
ATOM   3023 2HG1 ILE   184     107.129 122.698  42.955  1.00  0.00           H
ATOM   3024  CD  ILE   184     105.234 122.014  42.228  1.00  0.00           C
ATOM   3025  HD1 ILE   184     105.174 122.718  41.398  1.00  0.00           H
ATOM   3026  HD2 ILE   184     104.760 121.078  41.934  1.00  0.00           H
ATOM   3027  HD3 ILE   184     104.708 122.445  43.079  1.00  0.00           H
ATOM   3028  C   ILE   184     108.810 119.392  44.877  1.00  0.00           C
ATOM   3029  O   ILE   184     109.482 119.811  45.818  1.00  0.00           O
ATOM   3030  N   ALA   185     108.415 118.113  44.816  1.00  0.00           N
ATOM   3031  H   ALA   185     107.851 117.820  44.030  1.00  0.00           H
ATOM   3032  CA  ALA   185     108.599 117.175  45.930  1.00  0.00           C
ATOM   3033  HA  ALA   185     108.007 117.537  46.771  1.00  0.00           H
ATOM   3034  CB  ALA   185     108.095 115.778  45.539  1.00  0.00           C
ATOM   3035  HB1 ALA   185     108.090 115.135  46.419  1.00  0.00           H
ATOM   3036  HB2 ALA   185     107.086 115.828  45.138  1.00  0.00           H
ATOM   3037  HB3 ALA   185     108.752 115.335  44.794  1.00  0.00           H
ATOM   3038  C   ALA   185     110.062 117.084  46.382  1.00  0.00           C
ATOM   3039  O   ALA   185     110.372 117.218  47.563  1.00  0.00           O
ATOM   3040  N   VAL   186     110.983 116.898  45.440  1.00  0.00           N
ATOM   3041  H   VAL   186     110.669 116.838  44.473  1.00  0.00           H
ATOM   3042  CA  VAL   186     112.414 116.733  45.717  1.00  0.00           C
ATOM   3043  HA  VAL   186     112.530 115.981  46.497  1.00  0.00           H
ATOM   3044  CB  VAL   186     113.119 116.214  44.450  1.00  0.00           C
ATOM   3045  HB  VAL   186     112.964 116.933  43.647  1.00  0.00           H
ATOM   3046  CG1 VAL   186     114.623 116.003  44.661  1.00  0.00           C
ATOM   3047 1HG1 VAL   186     115.078 115.659  43.734  1.00  0.00           H
ATOM   3048 2HG1 VAL   186     115.102 116.935  44.950  1.00  0.00           H
ATOM   3049 3HG1 VAL   186     114.775 115.263  45.443  1.00  0.00           H
ATOM   3050  CG2 VAL   186     112.561 114.849  44.008  1.00  0.00           C
ATOM   3051 1HG2 VAL   186     112.808 114.690  42.960  1.00  0.00           H
ATOM   3052 2HG2 VAL   186     112.966 114.044  44.620  1.00  0.00           H
ATOM   3053 3HG2 VAL   186     111.477 114.811  44.086  1.00  0.00           H
ATOM   3054  C   VAL   186     113.017 118.040  46.257  1.00  0.00           C
ATOM   3055  O   VAL   186     113.875 117.986  47.141  1.00  0.00           O
ATOM   3056  N   THR   187     112.510 119.203  45.829  1.00  0.00           N
ATOM   3057  H   THR   187     111.799 119.177  45.104  1.00  0.00           H
ATOM   3058  CA  THR   187     112.906 120.526  46.351  1.00  0.00           C
ATOM   3059  HA  THR   187     113.993 120.591  46.336  1.00  0.00           H
ATOM   3060  CB  THR   187     112.341 121.667  45.482  1.00  0.00           C
ATOM   3061  HB  THR   187     111.259 121.734  45.599  1.00  0.00           H
ATOM   3062  CG2 THR   187     112.975 123.008  45.842  1.00  0.00           C
ATOM   3063 1HG2 THR   187     112.827 123.725  45.037  1.00  0.00           H
ATOM   3064 2HG2 THR   187     112.516 123.399  46.746  1.00  0.00           H
ATOM   3065 3HG2 THR   187     114.046 122.886  45.991  1.00  0.00           H
ATOM   3066  OG1 THR   187     112.634 121.472  44.125  1.00  0.00           O
ATOM   3067  HG1 THR   187     112.037 120.795  43.757  1.00  0.00           H
ATOM   3068  C   THR   187     112.448 120.750  47.795  1.00  0.00           C
ATOM   3069  O   THR   187     113.136 121.405  48.580  1.00  0.00           O
ATOM   3070  N   LEU   188     111.294 120.199  48.175  1.00  0.00           N
ATOM   3071  H   LEU   188     110.743 119.728  47.462  1.00  0.00           H
ATOM   3072  CA  LEU   188     110.719 120.329  49.518  1.00  0.00           C
ATOM   3073  HA  LEU   188     110.969 121.304  49.935  1.00  0.00           H
ATOM   3074  CB  LEU   188     109.196 120.198  49.404  1.00  0.00           C
ATOM   3075  HB1 LEU   188     108.774 120.182  50.404  1.00  0.00           H
ATOM   3076  HB2 LEU   188     108.973 119.238  48.938  1.00  0.00           H
ATOM   3077  CG  LEU   188     108.524 121.306  48.580  1.00  0.00           C
ATOM   3078  HG  LEU   188     108.969 121.353  47.594  1.00  0.00           H
ATOM   3079  CD1 LEU   188     107.045 120.979  48.429  1.00  0.00           C
ATOM   3080 1HD1 LEU   188     106.589 121.718  47.778  1.00  0.00           H
ATOM   3081 2HD1 LEU   188     106.927 119.997  47.971  1.00  0.00           H
ATOM   3082 3HD1 LEU   188     106.546 120.990  49.395  1.00  0.00           H
ATOM   3083  CD2 LEU   188     108.645 122.700  49.181  1.00  0.00           C
ATOM   3084 1HD2 LEU   188     108.275 123.398  48.432  1.00  0.00           H
ATOM   3085 2HD2 LEU   188     108.065 122.791  50.097  1.00  0.00           H
ATOM   3086 3HD2 LEU   188     109.685 122.953  49.373  1.00  0.00           H
ATOM   3087  C   LEU   188     111.249 119.288  50.505  1.00  0.00           C
ATOM   3088  O   LEU   188     111.328 119.557  51.701  1.00  0.00           O
ATOM   3089  N   LEU   189     111.591 118.097  50.016  1.00  0.00           N
ATOM   3090  H   LEU   189     111.393 117.921  49.035  1.00  0.00           H
ATOM   3091  CA  LEU   189     112.055 116.984  50.841  1.00  0.00           C
ATOM   3092  HA  LEU   189     111.655 117.096  51.849  1.00  0.00           H
ATOM   3093  CB  LEU   189     111.516 115.673  50.252  1.00  0.00           C
ATOM   3094  HB1 LEU   189     111.884 114.852  50.861  1.00  0.00           H
ATOM   3095  HB2 LEU   189     111.919 115.559  49.244  1.00  0.00           H
ATOM   3096  CG  LEU   189     109.980 115.586  50.195  1.00  0.00           C
ATOM   3097  HG  LEU   189     109.566 116.477  49.738  1.00  0.00           H
ATOM   3098  CD1 LEU   189     109.570 114.390  49.345  1.00  0.00           C
ATOM   3099 1HD1 LEU   189     108.493 114.425  49.211  1.00  0.00           H
ATOM   3100 2HD1 LEU   189     110.038 114.450  48.362  1.00  0.00           H
ATOM   3101 3HD1 LEU   189     109.850 113.457  49.830  1.00  0.00           H
ATOM   3102  CD2 LEU   189     109.343 115.454  51.574  1.00  0.00           C
ATOM   3103 1HD2 LEU   189     108.270 115.296  51.456  1.00  0.00           H
ATOM   3104 2HD2 LEU   189     109.774 114.614  52.111  1.00  0.00           H
ATOM   3105 3HD2 LEU   189     109.492 116.370  52.142  1.00  0.00           H
ATOM   3106  C   LEU   189     113.582 116.951  50.976  1.00  0.00           C
ATOM   3107  O   LEU   189     114.069 116.408  51.966  1.00  0.00           O
ATOM   3108  N   ARG   190     114.317 117.520  50.004  1.00  0.00           N
ATOM   3109  H   ARG   190     113.806 117.896  49.211  1.00  0.00           H
ATOM   3110  CA  ARG   190     115.784 117.698  49.976  1.00  0.00           C
ATOM   3111  HA  ARG   190     116.064 117.851  48.933  1.00  0.00           H
ATOM   3112  CB  ARG   190     116.200 118.971  50.746  1.00  0.00           C
ATOM   3113  HB1 ARG   190     117.280 119.090  50.643  1.00  0.00           H
ATOM   3114  HB2 ARG   190     115.978 118.828  51.805  1.00  0.00           H
ATOM   3115  CG  ARG   190     115.541 120.275  50.263  1.00  0.00           C
ATOM   3116  HG1 ARG   190     114.473 120.243  50.476  1.00  0.00           H
ATOM   3117  HG2 ARG   190     115.692 120.384  49.188  1.00  0.00           H
ATOM   3118  CD  ARG   190     116.181 121.467  50.994  1.00  0.00           C
ATOM   3119  HD1 ARG   190     117.236 121.483  50.742  1.00  0.00           H
ATOM   3120  HD2 ARG   190     116.116 121.311  52.067  1.00  0.00           H
ATOM   3121  NE  ARG   190     115.590 122.770  50.631  1.00  0.00           N
ATOM   3122  HE  ARG   190     115.174 122.848  49.711  1.00  0.00           H
ATOM   3123  CZ  ARG   190     115.741 123.913  51.286  1.00  0.00           C
ATOM   3124  NH1 ARG   190     116.248 123.984  52.486  1.00  0.00           N
ATOM   3125 1HH1 ARG   190     116.265 123.155  53.051  1.00  0.00           H
ATOM   3126 2HH1 ARG   190     116.381 124.879  52.922  1.00  0.00           H
ATOM   3127  NH2 ARG   190     115.397 125.040  50.745  1.00  0.00           N
ATOM   3128 1HH2 ARG   190     115.043 125.051  49.791  1.00  0.00           H
ATOM   3129 2HH2 ARG   190     115.401 125.896  51.261  1.00  0.00           H
ATOM   3130  C   ARG   190     116.591 116.464  50.421  1.00  0.00           C
ATOM   3131  O   ARG   190     117.613 116.619  51.080  1.00  0.00           O
ATOM   3132  N   HIS   191     116.129 115.253  50.080  1.00  0.00           N
ATOM   3133  H   HIS   191     115.281 115.219  49.542  1.00  0.00           H
ATOM   3134  CA  HIS   191     116.694 113.984  50.571  1.00  0.00           C
ATOM   3135  HA  HIS   191     116.537 113.919  51.646  1.00  0.00           H
ATOM   3136  CB  HIS   191     116.030 112.783  49.886  1.00  0.00           C
ATOM   3137  HB1 HIS   191     116.646 111.893  50.030  1.00  0.00           H
ATOM   3138  HB2 HIS   191     115.935 112.956  48.813  1.00  0.00           H
ATOM   3139  CG  HIS   191     114.694 112.489  50.459  1.00  0.00           C
ATOM   3140  ND1 HIS   191     114.491 111.867  51.685  1.00  0.00           N
ATOM   3141  CE1 HIS   191     113.168 111.764  51.808  1.00  0.00           C
ATOM   3142  HE1 HIS   191     112.682 111.261  52.631  1.00  0.00           H
ATOM   3143  NE2 HIS   191     112.552 112.313  50.743  1.00  0.00           N
ATOM   3144  HE2 HIS   191     111.556 112.280  50.557  1.00  0.00           H
ATOM   3145  CD2 HIS   191     113.502 112.771  49.872  1.00  0.00           C
ATOM   3146  HD2 HIS   191     113.344 113.226  48.904  1.00  0.00           H
ATOM   3147  C   HIS   191     118.189 113.886  50.349  1.00  0.00           C
ATOM   3148  O   HIS   191     118.982 113.982  51.286  1.00  0.00           O
ATOM   3149  N   ASN   192     118.563 113.751  49.082  1.00  0.00           N
ATOM   3150  H   ASN   192     117.849 113.770  48.362  1.00  0.00           H
ATOM   3151  CA  ASN   192     119.942 113.778  48.667  1.00  0.00           C
ATOM   3152  HA  ASN   192     120.551 113.224  49.385  1.00  0.00           H
ATOM   3153  CB  ASN   192     120.083 113.105  47.288  1.00  0.00           C
ATOM   3154  HB1 ASN   192     121.134 112.900  47.093  1.00  0.00           H
ATOM   3155  HB2 ASN   192     119.728 113.787  46.533  1.00  0.00           H
ATOM   3156  CG  ASN   192     119.305 111.814  47.130  1.00  0.00           C
ATOM   3157  OD1 ASN   192     119.411 110.889  47.912  1.00  0.00           O
ATOM   3158  ND2 ASN   192     118.450 111.719  46.141  1.00  0.00           N
ATOM   3159 1HD2 ASN   192     118.329 112.456  45.466  1.00  0.00           H
ATOM   3160 2HD2 ASN   192     117.918 110.868  46.072  1.00  0.00           H
ATOM   3161  C   ASN   192     120.347 115.255  48.686  1.00  0.00           C
ATOM   3162  O   ASN   192     120.077 115.985  47.728  1.00  0.00           O
ATOM   3163  N   ARG   193     120.937 115.726  49.789  1.00  0.00           N
ATOM   3164  H   ARG   193     121.037 115.104  50.582  1.00  0.00           H
ATOM   3165  CA  ARG   193     121.636 117.010  49.796  1.00  0.00           C
ATOM   3166  HA  ARG   193     121.157 117.694  49.095  1.00  0.00           H
ATOM   3167  CB  ARG   193     121.656 117.675  51.182  1.00  0.00           C
ATOM   3168  HB1 ARG   193     122.528 118.332  51.202  1.00  0.00           H
ATOM   3169  HB2 ARG   193     121.799 116.914  51.946  1.00  0.00           H
ATOM   3170  CG  ARG   193     120.420 118.524  51.522  1.00  0.00           C
ATOM   3171  HG1 ARG   193     119.657 117.896  51.981  1.00  0.00           H
ATOM   3172  HG2 ARG   193     120.015 118.967  50.618  1.00  0.00           H
ATOM   3173  CD  ARG   193     120.841 119.639  52.492  1.00  0.00           C
ATOM   3174  HD1 ARG   193     121.687 120.181  52.063  1.00  0.00           H
ATOM   3175  HD2 ARG   193     121.188 119.164  53.409  1.00  0.00           H
ATOM   3176  NE  ARG   193     119.775 120.625  52.773  1.00  0.00           N
ATOM   3177  HE  ARG   193     119.219 120.939  51.996  1.00  0.00           H
ATOM   3178  CZ  ARG   193     119.501 121.163  53.950  1.00  0.00           C
ATOM   3179  NH1 ARG   193     120.107 120.786  55.034  1.00  0.00           N
ATOM   3180 1HH1 ARG   193     121.053 120.435  54.918  1.00  0.00           H
ATOM   3181 2HH1 ARG   193     119.901 121.271  55.907  1.00  0.00           H
ATOM   3182  NH2 ARG   193     118.623 122.118  54.060  1.00  0.00           N
ATOM   3183 1HH2 ARG   193     118.616 122.838  53.349  1.00  0.00           H
ATOM   3184 2HH2 ARG   193     118.374 122.416  55.008  1.00  0.00           H
ATOM   3185  C   ARG   193     123.054 116.772  49.311  1.00  0.00           C
ATOM   3186  O   ARG   193     123.869 116.210  50.048  1.00  0.00           O
ATOM   3187  N   PHE   194     123.368 117.302  48.133  1.00  0.00           N
ATOM   3188  H   PHE   194     122.622 117.725  47.591  1.00  0.00           H
ATOM   3189  CA  PHE   194     124.738 117.722  47.859  1.00  0.00           C
ATOM   3190  HA  PHE   194     125.427 116.902  48.072  1.00  0.00           H
ATOM   3191  CB  PHE   194     124.902 118.146  46.389  1.00  0.00           C
ATOM   3192  HB1 PHE   194     125.538 119.032  46.352  1.00  0.00           H
ATOM   3193  HB2 PHE   194     123.925 118.439  46.011  1.00  0.00           H
ATOM   3194  CG  PHE   194     125.540 117.156  45.428  1.00  0.00           C
ATOM   3195  CD1 PHE   194     126.824 116.632  45.684  1.00  0.00           C
ATOM   3196  HD1 PHE   194     127.317 116.839  46.624  1.00  0.00           H
ATOM   3197  CE1 PHE   194     127.491 115.879  44.697  1.00  0.00           C
ATOM   3198  HE1 PHE   194     128.473 115.469  44.892  1.00  0.00           H
ATOM   3199  CZ  PHE   194     126.872 115.644  43.455  1.00  0.00           C
ATOM   3200  HZ  PHE   194     127.364 115.045  42.703  1.00  0.00           H
ATOM   3201  CE2 PHE   194     125.580 116.135  43.209  1.00  0.00           C
ATOM   3202  HE2 PHE   194     125.095 115.938  42.262  1.00  0.00           H
ATOM   3203  CD2 PHE   194     124.918 116.884  44.194  1.00  0.00           C
ATOM   3204  HD2 PHE   194     123.932 117.269  43.983  1.00  0.00           H
ATOM   3205  C   PHE   194     125.055 118.887  48.810  1.00  0.00           C
ATOM   3206  O   PHE   194     124.687 120.038  48.556  1.00  0.00           O
ATOM   3207  N   ILE   195     125.741 118.568  49.909  1.00  0.00           N
ATOM   3208  H   ILE   195     125.921 117.582  50.063  1.00  0.00           H
ATOM   3209  CA  ILE   195     126.627 119.526  50.569  1.00  0.00           C
ATOM   3210  HA  ILE   195     126.201 120.529  50.498  1.00  0.00           H
ATOM   3211  CB  ILE   195     126.860 119.203  52.061  1.00  0.00           C
ATOM   3212  HB  ILE   195     127.353 118.233  52.133  1.00  0.00           H
ATOM   3213  CG2 ILE   195     127.790 120.287  52.645  1.00  0.00           C
ATOM   3214 1HG2 ILE   195     128.040 120.063  53.680  1.00  0.00           H
ATOM   3215 2HG2 ILE   195     128.734 120.327  52.100  1.00  0.00           H
ATOM   3216 3HG2 ILE   195     127.308 121.262  52.590  1.00  0.00           H
ATOM   3217  CG1 ILE   195     125.539 119.131  52.859  1.00  0.00           C
ATOM   3218 1HG1 ILE   195     124.851 118.445  52.364  1.00  0.00           H
ATOM   3219 2HG1 ILE   195     125.075 120.117  52.884  1.00  0.00           H
ATOM   3220  CD  ILE   195     125.730 118.621  54.294  1.00  0.00           C
ATOM   3221  HD1 ILE   195     124.763 118.561  54.789  1.00  0.00           H
ATOM   3222  HD2 ILE   195     126.189 117.632  54.280  1.00  0.00           H
ATOM   3223  HD3 ILE   195     126.356 119.298  54.866  1.00  0.00           H
ATOM   3224  C   ILE   195     127.927 119.471  49.770  1.00  0.00           C
ATOM   3225  O   ILE   195     128.638 118.461  49.800  1.00  0.00           O
ATOM   3226  N   ASP   196     128.197 120.526  49.009  1.00  0.00           N
ATOM   3227  H   ASP   196     127.569 121.319  49.041  1.00  0.00           H
ATOM   3228  CA  ASP   196     129.339 120.572  48.100  1.00  0.00           C
ATOM   3229  HA  ASP   196     129.494 119.571  47.692  1.00  0.00           H
ATOM   3230  CB  ASP   196     129.021 121.492  46.909  1.00  0.00           C
ATOM   3231  HB1 ASP   196     128.906 122.521  47.251  1.00  0.00           H
ATOM   3232  HB2 ASP   196     128.076 121.175  46.461  1.00  0.00           H
ATOM   3233  CG  ASP   196     130.108 121.425  45.835  1.00  0.00           C
ATOM   3234  OD1 ASP   196     130.987 120.542  45.936  1.00  0.00           O
ATOM   3235  OD2 ASP   196     130.046 122.223  44.872  1.00  0.00           O
ATOM   3236  C   ASP   196     130.617 120.973  48.859  1.00  0.00           C
ATOM   3237  O   ASP   196     130.861 122.152  49.122  1.00  0.00           O
ATOM   3238  N   HIS   197     131.430 119.985  49.233  1.00  0.00           N
ATOM   3239  H   HIS   197     131.225 119.054  48.901  1.00  0.00           H
ATOM   3240  CA  HIS   197     132.666 120.158  50.009  1.00  0.00           C
ATOM   3241  HA  HIS   197     132.507 120.965  50.728  1.00  0.00           H
ATOM   3242  CB  HIS   197     132.942 118.875  50.809  1.00  0.00           C
ATOM   3243  HB1 HIS   197     133.906 118.972  51.308  1.00  0.00           H
ATOM   3244  HB2 HIS   197     133.012 118.032  50.119  1.00  0.00           H
ATOM   3245  CG  HIS   197     131.911 118.559  51.867  1.00  0.00           C
ATOM   3246  ND1 HIS   197     130.732 117.871  51.687  1.00  0.00           N
ATOM   3247  HD1 HIS   197     130.315 117.624  50.795  1.00  0.00           H
ATOM   3248  CE1 HIS   197     130.141 117.727  52.882  1.00  0.00           C
ATOM   3249  HE1 HIS   197     129.195 117.228  53.055  1.00  0.00           H
ATOM   3250  NE2 HIS   197     130.880 118.307  53.840  1.00  0.00           N
ATOM   3251  CD2 HIS   197     132.006 118.845  53.203  1.00  0.00           C
ATOM   3252  HD2 HIS   197     132.824 119.366  53.684  1.00  0.00           H
ATOM   3253  C   HIS   197     133.877 120.579  49.142  1.00  0.00           C
ATOM   3254  O   HIS   197     135.016 120.595  49.617  1.00  0.00           O
ATOM   3255  N   SER   198     133.646 120.923  47.869  1.00  0.00           N
ATOM   3256  H   SER   198     132.704 120.802  47.507  1.00  0.00           H
ATOM   3257  CA  SER   198     134.636 121.473  46.932  1.00  0.00           C
ATOM   3258  HA  SER   198     135.591 121.529  47.455  1.00  0.00           H
ATOM   3259  CB  SER   198     134.892 120.546  45.735  1.00  0.00           C
ATOM   3260  HB1 SER   198     135.608 119.786  46.045  1.00  0.00           H
ATOM   3261  HB2 SER   198     135.326 121.106  44.905  1.00  0.00           H
ATOM   3262  OG  SER   198     133.715 119.894  45.323  1.00  0.00           O
ATOM   3263  HG  SER   198     133.801 119.612  44.393  1.00  0.00           H
ATOM   3264  C   SER   198     134.327 122.929  46.563  1.00  0.00           C
ATOM   3265  O   SER   198     134.451 123.362  45.415  1.00  0.00           O
ATOM   3266  N   HIS   199     134.026 123.720  47.597  1.00  0.00           N
ATOM   3267  H   HIS   199     133.616 123.239  48.388  1.00  0.00           H
ATOM   3268  CA  HIS   199     135.029 124.707  48.012  1.00  0.00           C
ATOM   3269  HA  HIS   199     135.766 124.816  47.215  1.00  0.00           H
ATOM   3270  CB  HIS   199     134.390 126.077  48.264  1.00  0.00           C
ATOM   3271  HB1 HIS   199     135.056 126.689  48.873  1.00  0.00           H
ATOM   3272  HB2 HIS   199     133.445 125.963  48.797  1.00  0.00           H
ATOM   3273  CG  HIS   199     134.171 126.788  46.963  1.00  0.00           C
ATOM   3274  ND1 HIS   199     135.124 126.865  45.943  1.00  0.00           N
ATOM   3275  CE1 HIS   199     134.499 127.469  44.922  1.00  0.00           C
ATOM   3276  HE1 HIS   199     134.931 127.667  43.949  1.00  0.00           H
ATOM   3277  NE2 HIS   199     133.249 127.804  45.271  1.00  0.00           N
ATOM   3278  HE2 HIS   199     132.606 128.275  44.632  1.00  0.00           H
ATOM   3279  CD2 HIS   199     133.019 127.394  46.564  1.00  0.00           C
ATOM   3280  HD2 HIS   199     132.108 127.500  47.141  1.00  0.00           H
ATOM   3281  C   HIS   199     135.771 124.166  49.232  1.00  0.00           C
ATOM   3282  O   HIS   199     135.112 123.824  50.217  1.00  0.00           O
ATOM   3283  N   PRO   200     137.112 124.066  49.145  1.00  0.00           N
ATOM   3284  CD  PRO   200     137.863 123.156  49.999  1.00  0.00           C
ATOM   3285  HD1 PRO   200     138.408 122.448  49.372  1.00  0.00           H
ATOM   3286  HD2 PRO   200     137.211 122.604  50.676  1.00  0.00           H
ATOM   3287  CG  PRO   200     138.852 124.015  50.789  1.00  0.00           C
ATOM   3288  HG1 PRO   200     139.870 123.700  50.560  1.00  0.00           H
ATOM   3289  HG2 PRO   200     138.664 123.941  51.860  1.00  0.00           H
ATOM   3290  CB  PRO   200     138.612 125.443  50.286  1.00  0.00           C
ATOM   3291  HB1 PRO   200     139.539 126.010  50.214  1.00  0.00           H
ATOM   3292  HB2 PRO   200     137.923 125.946  50.966  1.00  0.00           H
ATOM   3293  CA  PRO   200     137.932 125.259  48.923  1.00  0.00           C
ATOM   3294  HA  PRO   200     137.308 126.134  48.743  1.00  0.00           H
ATOM   3295  C   PRO   200     138.967 125.163  47.778  1.00  0.00           C
ATOM   3296  O   PRO   200     139.960 124.444  47.884  1.00  0.00           O
ATOM   3297  N   ALA   201     138.778 125.989  46.739  1.00  0.00           N
ATOM   3298  H   ALA   201     137.883 126.455  46.696  1.00  0.00           H
ATOM   3299  CA  ALA   201     139.811 126.570  45.855  1.00  0.00           C
ATOM   3300  HA  ALA   201     139.267 127.066  45.051  1.00  0.00           H
ATOM   3301  CB  ALA   201     140.518 127.680  46.643  1.00  0.00           C
ATOM   3302  HB1 ALA   201     141.192 128.233  45.990  1.00  0.00           H
ATOM   3303  HB2 ALA   201     139.791 128.374  47.066  1.00  0.00           H
ATOM   3304  HB3 ALA   201     141.107 127.232  47.441  1.00  0.00           H
ATOM   3305  C   ALA   201     140.822 125.658  45.109  1.00  0.00           C
ATOM   3306  O   ALA   201     141.743 126.181  44.474  1.00  0.00           O
ATOM   3307  N   SER   202     140.684 124.330  45.146  1.00  0.00           N
ATOM   3308  H   SER   202     139.974 123.949  45.754  1.00  0.00           H
ATOM   3309  CA  SER   202     141.641 123.395  44.534  1.00  0.00           C
ATOM   3310  HA  SER   202     142.310 123.959  43.883  1.00  0.00           H
ATOM   3311  CB  SER   202     142.547 122.772  45.612  1.00  0.00           C
ATOM   3312  HB1 SER   202     143.042 123.576  46.159  1.00  0.00           H
ATOM   3313  HB2 SER   202     143.317 122.173  45.122  1.00  0.00           H
ATOM   3314  OG  SER   202     141.845 121.952  46.533  1.00  0.00           O
ATOM   3315  HG  SER   202     141.529 121.189  46.024  1.00  0.00           H
ATOM   3316  C   SER   202     140.974 122.365  43.613  1.00  0.00           C
ATOM   3317  O   SER   202     140.956 121.172  43.925  1.00  0.00           O
ATOM   3318  N   ASN   203     140.467 122.816  42.455  1.00  0.00           N
ATOM   3319  H   ASN   203     140.425 123.821  42.310  1.00  0.00           H
ATOM   3320  CA  ASN   203     140.199 121.957  41.292  1.00  0.00           C
ATOM   3321  HA  ASN   203     139.412 121.248  41.547  1.00  0.00           H
ATOM   3322  CB  ASN   203     139.743 122.812  40.079  1.00  0.00           C
ATOM   3323  HB1 ASN   203     140.109 122.347  39.165  1.00  0.00           H
ATOM   3324  HB2 ASN   203     140.186 123.805  40.130  1.00  0.00           H
ATOM   3325  CG  ASN   203     138.238 122.934  39.905  1.00  0.00           C
ATOM   3326  OD1 ASN   203     137.455 122.176  40.449  1.00  0.00           O
ATOM   3327  ND2 ASN   203     137.779 123.817  39.047  1.00  0.00           N
ATOM   3328 1HD2 ASN   203     138.360 124.514  38.607  1.00  0.00           H
ATOM   3329 2HD2 ASN   203     136.780 123.804  38.879  1.00  0.00           H
ATOM   3330  C   ASN   203     141.498 121.201  40.936  1.00  0.00           C
ATOM   3331  O   ASN   203     142.461 121.844  40.506  1.00  0.00           O
ATOM   3332  N   PRO   204     141.568 119.866  41.096  1.00  0.00           N
ATOM   3333  CD  PRO   204     140.493 118.995  41.536  1.00  0.00           C
ATOM   3334  HD1 PRO   204     139.708 118.969  40.779  1.00  0.00           H
ATOM   3335  HD2 PRO   204     140.075 119.345  42.478  1.00  0.00           H
ATOM   3336  CG  PRO   204     141.083 117.599  41.732  1.00  0.00           C
ATOM   3337  HG1 PRO   204     140.644 116.904  41.021  1.00  0.00           H
ATOM   3338  HG2 PRO   204     140.899 117.242  42.745  1.00  0.00           H
ATOM   3339  CB  PRO   204     142.582 117.727  41.478  1.00  0.00           C
ATOM   3340  HB1 PRO   204     142.917 116.955  40.783  1.00  0.00           H
ATOM   3341  HB2 PRO   204     143.106 117.626  42.427  1.00  0.00           H
ATOM   3342  CA  PRO   204     142.816 119.133  40.919  1.00  0.00           C
ATOM   3343  HA  PRO   204     143.574 119.622  41.530  1.00  0.00           H
ATOM   3344  C   PRO   204     143.299 119.131  39.455  1.00  0.00           C
ATOM   3345  O   PRO   204     142.503 119.394  38.543  1.00  0.00           O
ATOM   3346  N   PRO   205     144.583 118.811  39.199  1.00  0.00           N
ATOM   3347  CD  PRO   205     145.600 118.468  40.181  1.00  0.00           C
ATOM   3348  HD1 PRO   205     145.433 117.447  40.517  1.00  0.00           H
ATOM   3349  HD2 PRO   205     145.603 119.153  41.029  1.00  0.00           H
ATOM   3350  CG  PRO   205     146.934 118.546  39.451  1.00  0.00           C
ATOM   3351  HG1 PRO   205     147.649 117.837  39.861  1.00  0.00           H
ATOM   3352  HG2 PRO   205     147.333 119.556  39.512  1.00  0.00           H
ATOM   3353  CB  PRO   205     146.577 118.219  38.004  1.00  0.00           C
ATOM   3354  HB1 PRO   205     146.630 117.140  37.850  1.00  0.00           H
ATOM   3355  HB2 PRO   205     147.249 118.733  37.318  1.00  0.00           H
ATOM   3356  CA  PRO   205     145.131 118.710  37.847  1.00  0.00           C
ATOM   3357  HA  PRO   205     145.142 119.708  37.409  1.00  0.00           H
ATOM   3358  C   PRO   205     144.308 117.779  36.942  1.00  0.00           C
ATOM   3359  O   PRO   205     143.610 116.874  37.411  1.00  0.00           O
ATOM   3360  N   GLY   206     144.373 118.013  35.633  1.00  0.00           N
ATOM   3361  H   GLY   206     145.040 118.696  35.298  1.00  0.00           H
ATOM   3362  CA  GLY   206     143.670 117.189  34.648  1.00  0.00           C
ATOM   3363  HA1 GLY   206     143.834 116.138  34.884  1.00  0.00           H
ATOM   3364  HA2 GLY   206     144.086 117.400  33.667  1.00  0.00           H
ATOM   3365  C   GLY   206     142.161 117.397  34.528  1.00  0.00           C
ATOM   3366  O   GLY   206     141.503 116.607  33.855  1.00  0.00           O
ATOM   3367  N   TYR   207     141.595 118.451  35.125  1.00  0.00           N
ATOM   3368  H   TYR   207     142.165 119.068  35.683  1.00  0.00           H
ATOM   3369  CA  TYR   207     140.196 118.803  34.879  1.00  0.00           C
ATOM   3370  HA  TYR   207     139.585 117.930  35.119  1.00  0.00           H
ATOM   3371  CB  TYR   207     139.755 119.954  35.797  1.00  0.00           C
ATOM   3372  HB1 TYR   207     140.072 120.905  35.369  1.00  0.00           H
ATOM   3373  HB2 TYR   207     140.253 119.852  36.762  1.00  0.00           H
ATOM   3374  CG  TYR   207     138.258 119.976  36.052  1.00  0.00           C
ATOM   3375  CD1 TYR   207     137.390 120.760  35.264  1.00  0.00           C
ATOM   3376  HD1 TYR   207     137.779 121.376  34.466  1.00  0.00           H
ATOM   3377  CE1 TYR   207     136.001 120.738  35.517  1.00  0.00           C
ATOM   3378  HE1 TYR   207     135.317 121.336  34.929  1.00  0.00           H
ATOM   3379  CZ  TYR   207     135.479 119.925  36.546  1.00  0.00           C
ATOM   3380  OH  TYR   207     134.143 119.868  36.772  1.00  0.00           O
ATOM   3381  HH  TYR   207     133.917 119.208  37.432  1.00  0.00           H
ATOM   3382  CE2 TYR   207     136.351 119.152  37.338  1.00  0.00           C
ATOM   3383  HE2 TYR   207     135.957 118.539  38.134  1.00  0.00           H
ATOM   3384  CD2 TYR   207     137.733 119.180  37.087  1.00  0.00           C
ATOM   3385  HD2 TYR   207     138.392 118.580  37.694  1.00  0.00           H
ATOM   3386  C   TYR   207     139.997 119.150  33.392  1.00  0.00           C
ATOM   3387  O   TYR   207     140.592 120.105  32.880  1.00  0.00           O
ATOM   3388  N   ARG   208     139.149 118.392  32.692  1.00  0.00           N
ATOM   3389  H   ARG   208     138.734 117.595  33.159  1.00  0.00           H
ATOM   3390  CA  ARG   208     138.747 118.641  31.300  1.00  0.00           C
ATOM   3391  HA  ARG   208     139.305 119.485  30.892  1.00  0.00           H
ATOM   3392  CB  ARG   208     139.053 117.401  30.429  1.00  0.00           C
ATOM   3393  HB1 ARG   208     138.303 117.329  29.643  1.00  0.00           H
ATOM   3394  HB2 ARG   208     138.985 116.491  31.030  1.00  0.00           H
ATOM   3395  CG  ARG   208     140.439 117.485  29.767  1.00  0.00           C
ATOM   3396  HG1 ARG   208     141.212 117.493  30.538  1.00  0.00           H
ATOM   3397  HG2 ARG   208     140.499 118.413  29.197  1.00  0.00           H
ATOM   3398  CD  ARG   208     140.684 116.309  28.810  1.00  0.00           C
ATOM   3399  HD1 ARG   208     139.837 116.232  28.125  1.00  0.00           H
ATOM   3400  HD2 ARG   208     140.744 115.386  29.391  1.00  0.00           H
ATOM   3401  NE  ARG   208     141.922 116.491  28.024  1.00  0.00           N
ATOM   3402  HE  ARG   208     142.490 117.297  28.238  1.00  0.00           H
ATOM   3403  CZ  ARG   208     142.336 115.722  27.028  1.00  0.00           C
ATOM   3404  NH1 ARG   208     141.693 114.641  26.681  1.00  0.00           N
ATOM   3405 1HH1 ARG   208     140.824 114.423  27.135  1.00  0.00           H
ATOM   3406 2HH1 ARG   208     141.988 114.081  25.895  1.00  0.00           H
ATOM   3407  NH2 ARG   208     143.408 116.036  26.361  1.00  0.00           N
ATOM   3408 1HH2 ARG   208     143.805 116.955  26.449  1.00  0.00           H
ATOM   3409 2HH2 ARG   208     143.634 115.532  25.512  1.00  0.00           H
ATOM   3410  C   ARG   208     137.270 119.029  31.249  1.00  0.00           C
ATOM   3411  O   ARG   208     136.414 118.240  31.642  1.00  0.00           O
ATOM   3412  N   LYS   209     136.966 120.225  30.733  1.00  0.00           N
ATOM   3413  H   LYS   209     137.724 120.840  30.466  1.00  0.00           H
ATOM   3414  CA  LYS   209     135.600 120.607  30.345  1.00  0.00           C
ATOM   3415  HA  LYS   209     134.950 120.510  31.212  1.00  0.00           H
ATOM   3416  CB  LYS   209     135.572 122.071  29.879  1.00  0.00           C
ATOM   3417  HB1 LYS   209     134.700 122.227  29.241  1.00  0.00           H
ATOM   3418  HB2 LYS   209     136.461 122.278  29.283  1.00  0.00           H
ATOM   3419  CG  LYS   209     135.488 123.071  31.044  1.00  0.00           C
ATOM   3420  HG1 LYS   209     136.216 122.819  31.815  1.00  0.00           H
ATOM   3421  HG2 LYS   209     134.486 123.024  31.472  1.00  0.00           H
ATOM   3422  CD  LYS   209     135.769 124.487  30.526  1.00  0.00           C
ATOM   3423  HD1 LYS   209     135.267 124.618  29.567  1.00  0.00           H
ATOM   3424  HD2 LYS   209     136.843 124.600  30.368  1.00  0.00           H
ATOM   3425  CE  LYS   209     135.270 125.571  31.490  1.00  0.00           C
ATOM   3426  HE1 LYS   209     135.736 125.432  32.469  1.00  0.00           H
ATOM   3427  HE2 LYS   209     134.186 125.469  31.606  1.00  0.00           H
ATOM   3428  NZ  LYS   209     135.592 126.914  30.959  1.00  0.00           N
ATOM   3429  HZ1 LYS   209     135.162 127.662  31.500  1.00  0.00           H
ATOM   3430  HZ2 LYS   209     136.596 127.071  30.958  1.00  0.00           H
ATOM   3431  HZ3 LYS   209     135.240 127.012  30.008  1.00  0.00           H
ATOM   3432  C   LYS   209     135.119 119.665  29.224  1.00  0.00           C
ATOM   3433  O   LYS   209     135.872 119.471  28.262  1.00  0.00           O
ATOM   3434  N   PRO   210     133.910 119.077  29.298  1.00  0.00           N
ATOM   3435  CD  PRO   210     132.984 119.113  30.423  1.00  0.00           C
ATOM   3436  HD1 PRO   210     132.368 120.010  30.360  1.00  0.00           H
ATOM   3437  HD2 PRO   210     133.500 119.072  31.383  1.00  0.00           H
ATOM   3438  CG  PRO   210     132.112 117.871  30.279  1.00  0.00           C
ATOM   3439  HG1 PRO   210     131.118 118.031  30.698  1.00  0.00           H
ATOM   3440  HG2 PRO   210     132.605 117.026  30.762  1.00  0.00           H
ATOM   3441  CB  PRO   210     132.067 117.645  28.768  1.00  0.00           C
ATOM   3442  HB1 PRO   210     131.275 118.260  28.339  1.00  0.00           H
ATOM   3443  HB2 PRO   210     131.902 116.595  28.527  1.00  0.00           H
ATOM   3444  CA  PRO   210     133.445 118.123  28.290  1.00  0.00           C
ATOM   3445  HA  PRO   210     134.126 117.270  28.285  1.00  0.00           H
ATOM   3446  C   PRO   210     133.396 118.740  26.885  1.00  0.00           C
ATOM   3447  O   PRO   210     132.672 119.712  26.648  1.00  0.00           O
ATOM   3448  N   SER   211     134.150 118.181  25.938  1.00  0.00           N
ATOM   3449  H   SER   211     134.673 117.340  26.161  1.00  0.00           H
ATOM   3450  CA  SER   211     134.086 118.550  24.518  1.00  0.00           C
ATOM   3451  HA  SER   211     133.904 119.622  24.441  1.00  0.00           H
ATOM   3452  CB  SER   211     135.418 118.288  23.798  1.00  0.00           C
ATOM   3453  HB1 SER   211     136.108 119.094  24.050  1.00  0.00           H
ATOM   3454  HB2 SER   211     135.256 118.305  22.719  1.00  0.00           H
ATOM   3455  OG  SER   211     136.015 117.061  24.176  1.00  0.00           O
ATOM   3456  HG  SER   211     136.781 116.920  23.604  1.00  0.00           H
ATOM   3457  C   SER   211     132.888 117.855  23.867  1.00  0.00           C
ATOM   3458  O   SER   211     133.022 116.875  23.135  1.00  0.00           O
ATOM   3459  N   GLY   212     131.694 118.349  24.198  1.00  0.00           N
ATOM   3460  H   GLY   212     131.677 119.075  24.902  1.00  0.00           H
ATOM   3461  CA  GLY   212     130.420 117.828  23.710  1.00  0.00           C
ATOM   3462  HA1 GLY   212     130.291 116.802  24.055  1.00  0.00           H
ATOM   3463  HA2 GLY   212     130.417 117.824  22.621  1.00  0.00           H
ATOM   3464  C   GLY   212     129.233 118.653  24.198  1.00  0.00           C
ATOM   3465  O   GLY   212     128.661 118.357  25.244  1.00  0.00           O
ATOM   3466  N   PHE   213     128.908 119.730  23.475  1.00  0.00           N
ATOM   3467  H   PHE   213     129.699 120.110  22.978  1.00  0.00           H
ATOM   3468  CA  PHE   213     127.687 119.839  22.652  1.00  0.00           C
ATOM   3469  HA  PHE   213     127.892 119.312  21.718  1.00  0.00           H
ATOM   3470  CB  PHE   213     126.429 119.175  23.256  1.00  0.00           C
ATOM   3471  HB1 PHE   213     125.567 119.818  23.076  1.00  0.00           H
ATOM   3472  HB2 PHE   213     126.500 119.067  24.337  1.00  0.00           H
ATOM   3473  CG  PHE   213     126.135 117.838  22.596  1.00  0.00           C
ATOM   3474  CD1 PHE   213     125.345 117.806  21.430  1.00  0.00           C
ATOM   3475  HD1 PHE   213     124.910 118.716  21.044  1.00  0.00           H
ATOM   3476  CE1 PHE   213     125.129 116.594  20.751  1.00  0.00           C
ATOM   3477  HE1 PHE   213     124.513 116.573  19.861  1.00  0.00           H
ATOM   3478  CZ  PHE   213     125.733 115.414  21.215  1.00  0.00           C
ATOM   3479  HZ  PHE   213     125.588 114.488  20.683  1.00  0.00           H
ATOM   3480  CE2 PHE   213     126.522 115.440  22.377  1.00  0.00           C
ATOM   3481  HE2 PHE   213     126.989 114.534  22.736  1.00  0.00           H
ATOM   3482  CD2 PHE   213     126.709 116.646  23.076  1.00  0.00           C
ATOM   3483  HD2 PHE   213     127.308 116.645  23.975  1.00  0.00           H
ATOM   3484  C   PHE   213     127.401 121.301  22.260  1.00  0.00           C
ATOM   3485  O   PHE   213     126.858 122.073  23.053  1.00  0.00           O
ATOM   3486  N   ALA   214     127.769 121.649  21.020  1.00  0.00           N
ATOM   3487  H   ALA   214     128.269 120.938  20.490  1.00  0.00           H
ATOM   3488  CA  ALA   214     127.346 122.820  20.237  1.00  0.00           C
ATOM   3489  HA  ALA   214     128.221 123.146  19.673  1.00  0.00           H
ATOM   3490  CB  ALA   214     126.318 122.350  19.201  1.00  0.00           C
ATOM   3491  HB1 ALA   214     126.033 123.189  18.563  1.00  0.00           H
ATOM   3492  HB2 ALA   214     126.752 121.566  18.578  1.00  0.00           H
ATOM   3493  HB3 ALA   214     125.431 121.963  19.703  1.00  0.00           H
ATOM   3494  C   ALA   214     126.878 124.065  21.031  1.00  0.00           C
ATOM   3495  O   ALA   214     125.686 124.351  21.148  1.00  0.00           O
ATOM   3496  N   GLN   215     127.859 124.815  21.533  1.00  0.00           N
ATOM   3497  H   GLN   215     128.794 124.456  21.433  1.00  0.00           H
ATOM   3498  CA  GLN   215     127.742 126.135  22.165  1.00  0.00           C
ATOM   3499  HA  GLN   215     127.382 126.030  23.190  1.00  0.00           H
ATOM   3500  CB  GLN   215     129.162 126.734  22.175  1.00  0.00           C
ATOM   3501  HB1 GLN   215     129.112 127.787  22.458  1.00  0.00           H
ATOM   3502  HB2 GLN   215     129.550 126.691  21.156  1.00  0.00           H
ATOM   3503  CG  GLN   215     130.129 126.023  23.136  1.00  0.00           C
ATOM   3504  HG1 GLN   215     129.797 125.005  23.336  1.00  0.00           H
ATOM   3505  HG2 GLN   215     130.110 126.561  24.083  1.00  0.00           H
ATOM   3506  CD  GLN   215     131.573 125.938  22.641  1.00  0.00           C
ATOM   3507  OE1 GLN   215     131.893 125.885  21.459  1.00  0.00           O
ATOM   3508  NE2 GLN   215     132.510 125.833  23.550  1.00  0.00           N
ATOM   3509 1HE2 GLN   215     132.262 125.895  24.527  1.00  0.00           H
ATOM   3510 2HE2 GLN   215     133.455 125.725  23.225  1.00  0.00           H
ATOM   3511  C   GLN   215     126.841 127.134  21.409  1.00  0.00           C
ATOM   3512  O   GLN   215     127.091 127.432  20.239  1.00  0.00           O
ATOM   3513  N   SER   216     125.909 127.785  22.114  1.00  0.00           N
ATOM   3514  H   SER   216     125.623 127.396  23.005  1.00  0.00           H
ATOM   3515  CA  SER   216     125.511 129.168  21.800  1.00  0.00           C
ATOM   3516  HA  SER   216     125.603 129.319  20.728  1.00  0.00           H
ATOM   3517  CB  SER   216     124.039 129.426  22.121  1.00  0.00           C
ATOM   3518  HB1 SER   216     123.830 129.161  23.159  1.00  0.00           H
ATOM   3519  HB2 SER   216     123.427 128.814  21.459  1.00  0.00           H
ATOM   3520  OG  SER   216     123.755 130.801  21.915  1.00  0.00           O
ATOM   3521  HG  SER   216     122.801 130.926  21.807  1.00  0.00           H
ATOM   3522  C   SER   216     126.400 130.170  22.562  1.00  0.00           C
ATOM   3523  O   SER   216     126.527 130.036  23.788  1.00  0.00           O
ATOM   3524  N   PRO   217     126.987 131.193  21.902  1.00  0.00           N
ATOM   3525  CD  PRO   217     127.131 131.312  20.456  1.00  0.00           C
ATOM   3526  HD1 PRO   217     126.313 131.912  20.053  1.00  0.00           H
ATOM   3527  HD2 PRO   217     127.173 130.343  19.958  1.00  0.00           H
ATOM   3528  CG  PRO   217     128.461 132.024  20.239  1.00  0.00           C
ATOM   3529  HG1 PRO   217     128.480 132.566  19.293  1.00  0.00           H
ATOM   3530  HG2 PRO   217     129.275 131.302  20.283  1.00  0.00           H
ATOM   3531  CB  PRO   217     128.539 132.961  21.438  1.00  0.00           C
ATOM   3532  HB1 PRO   217     128.024 133.891  21.190  1.00  0.00           H
ATOM   3533  HB2 PRO   217     129.574 133.165  21.716  1.00  0.00           H
ATOM   3534  CA  PRO   217     127.795 132.228  22.565  1.00  0.00           C
ATOM   3535  HA  PRO   217     128.527 131.737  23.207  1.00  0.00           H
ATOM   3536  C   PRO   217     127.004 133.241  23.415  1.00  0.00           C
ATOM   3537  O   PRO   217     127.616 134.039  24.130  1.00  0.00           O
ATOM   3538  N   GLU   218     125.669 133.267  23.318  1.00  0.00           N
ATOM   3539  H   GLU   218     125.215 132.605  22.698  1.00  0.00           H
ATOM   3540  CA  GLU   218     124.829 134.296  23.957  1.00  0.00           C
ATOM   3541  HA  GLU   218     125.369 135.244  23.966  1.00  0.00           H
ATOM   3542  CB  GLU   218     123.548 134.501  23.133  1.00  0.00           C
ATOM   3543  HB1 GLU   218     122.829 135.071  23.724  1.00  0.00           H
ATOM   3544  HB2 GLU   218     123.118 133.528  22.897  1.00  0.00           H
ATOM   3545  CG  GLU   218     123.819 135.274  21.837  1.00  0.00           C
ATOM   3546  HG1 GLU   218     124.526 134.718  21.220  1.00  0.00           H
ATOM   3547  HG2 GLU   218     124.272 136.233  22.097  1.00  0.00           H
ATOM   3548  CD  GLU   218     122.537 135.519  21.033  1.00  0.00           C
ATOM   3549  OE1 GLU   218     122.325 136.678  20.609  1.00  0.00           O
ATOM   3550  OE2 GLU   218     121.774 134.552  20.815  1.00  0.00           O
ATOM   3551  C   GLU   218     124.482 133.989  25.423  1.00  0.00           C
ATOM   3552  O   GLU   218     124.454 134.911  26.244  1.00  0.00           O
ATOM   3553  N   ILE   219     124.276 132.711  25.774  1.00  0.00           N
ATOM   3554  H   ILE   219     124.279 132.024  25.035  1.00  0.00           H
ATOM   3555  CA  ILE   219     123.803 132.288  27.110  1.00  0.00           C
ATOM   3556  HA  ILE   219     122.858 132.796  27.307  1.00  0.00           H
ATOM   3557  CB  ILE   219     123.533 130.759  27.141  1.00  0.00           C
ATOM   3558  HB  ILE   219     124.443 130.245  26.833  1.00  0.00           H
ATOM   3559  CG2 ILE   219     123.163 130.286  28.564  1.00  0.00           C
ATOM   3560 1HG2 ILE   219     123.017 129.208  28.588  1.00  0.00           H
ATOM   3561 2HG2 ILE   219     123.964 130.505  29.269  1.00  0.00           H
ATOM   3562 3HG2 ILE   219     122.249 130.779  28.898  1.00  0.00           H
ATOM   3563  CG1 ILE   219     122.406 130.377  26.151  1.00  0.00           C
ATOM   3564 1HG1 ILE   219     122.662 130.742  25.156  1.00  0.00           H
ATOM   3565 2HG1 ILE   219     121.481 130.863  26.463  1.00  0.00           H
ATOM   3566  CD  ILE   219     122.133 128.874  26.014  1.00  0.00           C
ATOM   3567  HD1 ILE   219     121.362 128.723  25.259  1.00  0.00           H
ATOM   3568  HD2 ILE   219     123.041 128.354  25.711  1.00  0.00           H
ATOM   3569  HD3 ILE   219     121.765 128.459  26.951  1.00  0.00           H
ATOM   3570  C   ILE   219     124.779 132.727  28.216  1.00  0.00           C
ATOM   3571  O   ILE   219     124.344 133.216  29.260  1.00  0.00           O
ATOM   3572  N   ALA   220     126.093 132.650  27.960  1.00  0.00           N
ATOM   3573  H   ALA   220     126.380 132.242  27.081  1.00  0.00           H
ATOM   3574  CA  ALA   220     127.145 133.089  28.886  1.00  0.00           C
ATOM   3575  HA  ALA   220     127.182 132.401  29.732  1.00  0.00           H
ATOM   3576  CB  ALA   220     128.488 133.029  28.141  1.00  0.00           C
ATOM   3577  HB1 ALA   220     129.275 133.441  28.773  1.00  0.00           H
ATOM   3578  HB2 ALA   220     128.739 131.996  27.907  1.00  0.00           H
ATOM   3579  HB3 ALA   220     128.433 133.609  27.217  1.00  0.00           H
ATOM   3580  C   ALA   220     126.922 134.508  29.447  1.00  0.00           C
ATOM   3581  O   ALA   220     127.226 134.769  30.612  1.00  0.00           O
ATOM   3582  N   LYS   221     126.359 135.414  28.635  1.00  0.00           N
ATOM   3583  H   LYS   221     126.044 135.100  27.724  1.00  0.00           H
ATOM   3584  CA  LYS   221     126.173 136.830  28.977  1.00  0.00           C
ATOM   3585  HA  LYS   221     127.040 137.145  29.563  1.00  0.00           H
ATOM   3586  CB  LYS   221     126.140 137.664  27.678  1.00  0.00           C
ATOM   3587  HB1 LYS   221     125.141 138.075  27.550  1.00  0.00           H
ATOM   3588  HB2 LYS   221     126.342 137.026  26.815  1.00  0.00           H
ATOM   3589  CG  LYS   221     127.158 138.819  27.668  1.00  0.00           C
ATOM   3590  HG1 LYS   221     128.167 138.413  27.741  1.00  0.00           H
ATOM   3591  HG2 LYS   221     126.972 139.472  28.523  1.00  0.00           H
ATOM   3592  CD  LYS   221     127.021 139.626  26.367  1.00  0.00           C
ATOM   3593  HD1 LYS   221     125.989 139.951  26.287  1.00  0.00           H
ATOM   3594  HD2 LYS   221     127.247 138.981  25.516  1.00  0.00           H
ATOM   3595  CE  LYS   221     127.916 140.871  26.326  1.00  0.00           C
ATOM   3596  HE1 LYS   221     128.963 140.556  26.343  1.00  0.00           H
ATOM   3597  HE2 LYS   221     127.723 141.466  27.223  1.00  0.00           H
ATOM   3598  NZ  LYS   221     127.645 141.685  25.112  1.00  0.00           N
ATOM   3599  HZ1 LYS   221     128.052 142.616  25.177  1.00  0.00           H
ATOM   3600  HZ2 LYS   221     128.035 141.232  24.291  1.00  0.00           H
ATOM   3601  HZ3 LYS   221     126.642 141.784  24.957  1.00  0.00           H
ATOM   3602  C   LYS   221     124.957 137.098  29.879  1.00  0.00           C
ATOM   3603  O   LYS   221     124.880 138.175  30.461  1.00  0.00           O
ATOM   3604  N   THR   222     124.018 136.155  30.044  1.00  0.00           N
ATOM   3605  H   THR   222     124.107 135.279  29.540  1.00  0.00           H
ATOM   3606  CA  THR   222     122.860 136.344  30.952  1.00  0.00           C
ATOM   3607  HA  THR   222     122.613 137.404  30.966  1.00  0.00           H
ATOM   3608  CB  THR   222     121.595 135.589  30.498  1.00  0.00           C
ATOM   3609  HB  THR   222     121.644 134.554  30.839  1.00  0.00           H
ATOM   3610  CG2 THR   222     120.337 136.260  31.058  1.00  0.00           C
ATOM   3611 1HG2 THR   222     119.437 135.842  30.616  1.00  0.00           H
ATOM   3612 2HG2 THR   222     120.284 136.107  32.135  1.00  0.00           H
ATOM   3613 3HG2 THR   222     120.354 137.330  30.848  1.00  0.00           H
ATOM   3614  OG1 THR   222     121.435 135.584  29.096  1.00  0.00           O
ATOM   3615  HG1 THR   222     120.685 134.985  28.931  1.00  0.00           H
ATOM   3616  C   THR   222     123.174 135.966  32.401  1.00  0.00           C
ATOM   3617  O   THR   222     122.606 136.552  33.322  1.00  0.00           O
ATOM   3618  N   ILE   223     124.113 135.035  32.613  1.00  0.00           N
ATOM   3619  H   ILE   223     124.533 134.593  31.807  1.00  0.00           H
ATOM   3620  CA  ILE   223     124.497 134.536  33.946  1.00  0.00           C
ATOM   3621  HA  ILE   223     123.590 134.221  34.465  1.00  0.00           H
ATOM   3622  CB  ILE   223     125.427 133.299  33.807  1.00  0.00           C
ATOM   3623  HB  ILE   223     126.354 133.632  33.338  1.00  0.00           H
ATOM   3624  CG2 ILE   223     125.762 132.707  35.191  1.00  0.00           C
ATOM   3625 1HG2 ILE   223     126.465 131.880  35.101  1.00  0.00           H
ATOM   3626 2HG2 ILE   223     126.232 133.454  35.826  1.00  0.00           H
ATOM   3627 3HG2 ILE   223     124.854 132.353  35.679  1.00  0.00           H
ATOM   3628  CG1 ILE   223     124.819 132.183  32.919  1.00  0.00           C
ATOM   3629 1HG1 ILE   223     124.472 132.604  31.977  1.00  0.00           H
ATOM   3630 2HG1 ILE   223     123.958 131.749  33.427  1.00  0.00           H
ATOM   3631  CD  ILE   223     125.798 131.054  32.559  1.00  0.00           C
ATOM   3632  HD1 ILE   223     125.331 130.395  31.827  1.00  0.00           H
ATOM   3633  HD2 ILE   223     126.707 131.473  32.128  1.00  0.00           H
ATOM   3634  HD3 ILE   223     126.049 130.464  33.440  1.00  0.00           H
ATOM   3635  C   ILE   223     125.147 135.652  34.794  1.00  0.00           C
ATOM   3636  O   ILE   223     125.036 135.652  36.016  1.00  0.00           O
ATOM   3637  N   GLU   224     125.792 136.642  34.163  1.00  0.00           N
ATOM   3638  H   GLU   224     125.821 136.622  33.155  1.00  0.00           H
ATOM   3639  CA  GLU   224     126.501 137.725  34.861  1.00  0.00           C
ATOM   3640  HA  GLU   224     127.042 137.277  35.697  1.00  0.00           H
ATOM   3641  CB  GLU   224     127.546 138.377  33.934  1.00  0.00           C
ATOM   3642  HB1 GLU   224     127.824 139.345  34.347  1.00  0.00           H
ATOM   3643  HB2 GLU   224     127.115 138.536  32.944  1.00  0.00           H
ATOM   3644  CG  GLU   224     128.834 137.547  33.819  1.00  0.00           C
ATOM   3645  HG1 GLU   224     128.623 136.625  33.274  1.00  0.00           H
ATOM   3646  HG2 GLU   224     129.161 137.271  34.824  1.00  0.00           H
ATOM   3647  CD  GLU   224     129.981 138.305  33.129  1.00  0.00           C
ATOM   3648  OE1 GLU   224     131.131 137.796  33.166  1.00  0.00           O
ATOM   3649  OE2 GLU   224     129.762 139.381  32.530  1.00  0.00           O
ATOM   3650  C   GLU   224     125.602 138.796  35.515  1.00  0.00           C
ATOM   3651  O   GLU   224     126.137 139.670  36.204  1.00  0.00           O
ATOM   3652  N   THR   225     124.269 138.750  35.383  1.00  0.00           N
ATOM   3653  H   THR   225     123.852 138.002  34.839  1.00  0.00           H
ATOM   3654  CA  THR   225     123.369 139.673  36.106  1.00  0.00           C
ATOM   3655  HA  THR   225     123.952 140.200  36.860  1.00  0.00           H
ATOM   3656  CB  THR   225     122.781 140.785  35.216  1.00  0.00           C
ATOM   3657  HB  THR   225     121.946 141.247  35.742  1.00  0.00           H
ATOM   3658  CG2 THR   225     123.813 141.874  34.936  1.00  0.00           C
ATOM   3659 1HG2 THR   225     123.378 142.643  34.298  1.00  0.00           H
ATOM   3660 2HG2 THR   225     124.122 142.335  35.874  1.00  0.00           H
ATOM   3661 3HG2 THR   225     124.689 141.446  34.450  1.00  0.00           H
ATOM   3662  OG1 THR   225     122.322 140.325  33.963  1.00  0.00           O
ATOM   3663  HG1 THR   225     123.063 140.422  33.351  1.00  0.00           H
ATOM   3664  C   THR   225     122.259 138.973  36.888  1.00  0.00           C
ATOM   3665  O   THR   225     121.300 138.465  36.317  1.00  0.00           O
ATOM   3666  N   HIS   226     122.387 139.055  38.220  1.00  0.00           N
ATOM   3667  H   HIS   226     123.330 139.218  38.535  1.00  0.00           H
ATOM   3668  CA  HIS   226     121.361 139.447  39.208  1.00  0.00           C
ATOM   3669  HA  HIS   226     121.702 140.395  39.621  1.00  0.00           H
ATOM   3670  CB  HIS   226     119.964 139.740  38.635  1.00  0.00           C
ATOM   3671  HB1 HIS   226     119.270 139.862  39.467  1.00  0.00           H
ATOM   3672  HB2 HIS   226     119.600 138.899  38.045  1.00  0.00           H
ATOM   3673  CG  HIS   226     119.910 141.016  37.841  1.00  0.00           C
ATOM   3674  ND1 HIS   226     120.511 142.224  38.211  1.00  0.00           N
ATOM   3675  CE1 HIS   226     120.145 143.111  37.274  1.00  0.00           C
ATOM   3676  HE1 HIS   226     120.423 144.155  37.282  1.00  0.00           H
ATOM   3677  NE2 HIS   226     119.365 142.529  36.349  1.00  0.00           N
ATOM   3678  HE2 HIS   226     118.884 143.011  35.595  1.00  0.00           H
ATOM   3679  CD2 HIS   226     119.206 141.205  36.691  1.00  0.00           C
ATOM   3680  HD2 HIS   226     118.617 140.455  36.180  1.00  0.00           H
ATOM   3681  C   HIS   226     121.232 138.505  40.399  1.00  0.00           C
ATOM   3682  O   HIS   226     120.687 137.406  40.292  1.00  0.00           O
ATOM   3683  N   ALA   227     121.598 139.019  41.572  1.00  0.00           N
ATOM   3684  H   ALA   227     122.098 139.902  41.564  1.00  0.00           H
ATOM   3685  CA  ALA   227     121.073 138.559  42.849  1.00  0.00           C
ATOM   3686  HA  ALA   227     121.335 137.508  42.985  1.00  0.00           H
ATOM   3687  CB  ALA   227     121.731 139.386  43.964  1.00  0.00           C
ATOM   3688  HB1 ALA   227     121.380 139.047  44.939  1.00  0.00           H
ATOM   3689  HB2 ALA   227     122.815 139.277  43.924  1.00  0.00           H
ATOM   3690  HB3 ALA   227     121.479 140.440  43.844  1.00  0.00           H
ATOM   3691  C   ALA   227     119.537 138.706  42.887  1.00  0.00           C
ATOM   3692  O   ALA   227     118.979 139.684  42.380  1.00  0.00           O
ATOM   3693  N   THR   228     118.857 137.787  43.576  1.00  0.00           N
ATOM   3694  H   THR   228     119.381 137.003  43.944  1.00  0.00           H
ATOM   3695  CA  THR   228     117.412 137.836  43.884  1.00  0.00           C
ATOM   3696  HA  THR   228     117.225 136.946  44.486  1.00  0.00           H
ATOM   3697  CB  THR   228     117.037 139.018  44.815  1.00  0.00           C
ATOM   3698  HB  THR   228     116.050 138.818  45.233  1.00  0.00           H
ATOM   3699  CG2 THR   228     118.019 139.204  45.974  1.00  0.00           C
ATOM   3700 1HG2 THR   228     117.603 139.916  46.686  1.00  0.00           H
ATOM   3701 2HG2 THR   228     118.199 138.249  46.467  1.00  0.00           H
ATOM   3702 3HG2 THR   228     118.967 139.603  45.613  1.00  0.00           H
ATOM   3703  OG1 THR   228     116.992 140.259  44.148  1.00  0.00           O
ATOM   3704  HG1 THR   228     117.727 140.240  43.510  1.00  0.00           H
ATOM   3705  C   THR   228     116.455 137.680  42.683  1.00  0.00           C
ATOM   3706  O   THR   228     115.655 138.567  42.373  1.00  0.00           O
ATOM   3707  N   GLY   229     116.446 136.497  42.060  1.00  0.00           N
ATOM   3708  H   GLY   229     117.155 135.812  42.290  1.00  0.00           H
ATOM   3709  CA  GLY   229     115.238 135.991  41.397  1.00  0.00           C
ATOM   3710  HA1 GLY   229     114.424 136.702  41.530  1.00  0.00           H
ATOM   3711  HA2 GLY   229     114.916 135.097  41.927  1.00  0.00           H
ATOM   3712  C   GLY   229     115.286 135.691  39.892  1.00  0.00           C
ATOM   3713  O   GLY   229     115.784 136.486  39.089  1.00  0.00           O
ATOM   3714  N   LEU   230     114.545 134.627  39.561  1.00  0.00           N
ATOM   3715  H   LEU   230     114.409 133.966  40.316  1.00  0.00           H
ATOM   3716  CA  LEU   230     113.621 134.486  38.424  1.00  0.00           C
ATOM   3717  HA  LEU   230     112.933 133.707  38.750  1.00  0.00           H
ATOM   3718  CB  LEU   230     112.754 135.759  38.278  1.00  0.00           C
ATOM   3719  HB1 LEU   230     112.127 135.654  37.398  1.00  0.00           H
ATOM   3720  HB2 LEU   230     113.410 136.605  38.073  1.00  0.00           H
ATOM   3721  CG  LEU   230     111.853 136.116  39.475  1.00  0.00           C
ATOM   3722  HG  LEU   230     112.461 136.274  40.365  1.00  0.00           H
ATOM   3723  CD1 LEU   230     111.102 137.412  39.172  1.00  0.00           C
ATOM   3724 1HD1 LEU   230     110.486 137.690  40.026  1.00  0.00           H
ATOM   3725 2HD1 LEU   230     111.822 138.210  38.983  1.00  0.00           H
ATOM   3726 3HD1 LEU   230     110.474 137.274  38.294  1.00  0.00           H
ATOM   3727  CD2 LEU   230     110.811 135.038  39.779  1.00  0.00           C
ATOM   3728 1HD2 LEU   230     110.155 135.377  40.581  1.00  0.00           H
ATOM   3729 2HD2 LEU   230     110.213 134.825  38.895  1.00  0.00           H
ATOM   3730 3HD2 LEU   230     111.300 134.126  40.118  1.00  0.00           H
ATOM   3731  C   LEU   230     114.129 133.980  37.051  1.00  0.00           C
ATOM   3732  O   LEU   230     114.826 134.662  36.301  1.00  0.00           O
ATOM   3733  N   ILE   231     113.531 132.845  36.658  1.00  0.00           N
ATOM   3734  H   ILE   231     113.073 132.321  37.399  1.00  0.00           H
ATOM   3735  CA  ILE   231     113.049 132.495  35.307  1.00  0.00           C
ATOM   3736  HA  ILE   231     112.620 131.498  35.409  1.00  0.00           H
ATOM   3737  CB  ILE   231     111.862 133.409  34.885  1.00  0.00           C
ATOM   3738  HB  ILE   231     112.271 134.393  34.663  1.00  0.00           H
ATOM   3739  CG2 ILE   231     111.178 132.858  33.619  1.00  0.00           C
ATOM   3740 1HG2 ILE   231     110.366 133.512  33.306  1.00  0.00           H
ATOM   3741 2HG2 ILE   231     111.872 132.798  32.783  1.00  0.00           H
ATOM   3742 3HG2 ILE   231     110.773 131.867  33.825  1.00  0.00           H
ATOM   3743  CG1 ILE   231     110.757 133.582  35.960  1.00  0.00           C
ATOM   3744 1HG1 ILE   231     111.187 133.648  36.955  1.00  0.00           H
ATOM   3745 2HG1 ILE   231     110.093 132.717  35.963  1.00  0.00           H
ATOM   3746  CD  ILE   231     109.933 134.861  35.740  1.00  0.00           C
ATOM   3747  HD1 ILE   231     109.269 135.009  36.589  1.00  0.00           H
ATOM   3748  HD2 ILE   231     110.593 135.726  35.660  1.00  0.00           H
ATOM   3749  HD3 ILE   231     109.338 134.785  34.832  1.00  0.00           H
ATOM   3750  C   ILE   231     114.129 132.352  34.216  1.00  0.00           C
ATOM   3751  O   ILE   231     114.244 133.184  33.319  1.00  0.00           O
ATOM   3752  N   GLU   232     114.901 131.267  34.287  1.00  0.00           N
ATOM   3753  H   GLU   232     114.988 130.882  35.214  1.00  0.00           H
ATOM   3754  CA  GLU   232     115.161 130.252  33.232  1.00  0.00           C
ATOM   3755  HA  GLU   232     114.266 129.637  33.127  1.00  0.00           H
ATOM   3756  CB  GLU   232     115.528 130.815  31.833  1.00  0.00           C
ATOM   3757  HB1 GLU   232     116.178 130.093  31.339  1.00  0.00           H
ATOM   3758  HB2 GLU   232     116.068 131.756  31.920  1.00  0.00           H
ATOM   3759  CG  GLU   232     114.281 130.991  30.941  1.00  0.00           C
ATOM   3760  HG1 GLU   232     113.727 131.879  31.239  1.00  0.00           H
ATOM   3761  HG2 GLU   232     113.626 130.140  31.123  1.00  0.00           H
ATOM   3762  CD  GLU   232     114.557 131.056  29.425  1.00  0.00           C
ATOM   3763  OE1 GLU   232     113.607 130.782  28.653  1.00  0.00           O
ATOM   3764  OE2 GLU   232     115.695 131.356  28.988  1.00  0.00           O
ATOM   3765  C   GLU   232     116.265 129.291  33.725  1.00  0.00           C
ATOM   3766  O   GLU   232     117.052 129.653  34.601  1.00  0.00           O
ATOM   3767  N   GLY   233     116.315 128.057  33.208  1.00  0.00           N
ATOM   3768  H   GLY   233     115.668 127.816  32.465  1.00  0.00           H
ATOM   3769  CA  GLY   233     117.267 127.026  33.653  1.00  0.00           C
ATOM   3770  HA1 GLY   233     116.745 126.071  33.724  1.00  0.00           H
ATOM   3771  HA2 GLY   233     117.639 127.261  34.652  1.00  0.00           H
ATOM   3772  C   GLY   233     118.459 126.835  32.709  1.00  0.00           C
ATOM   3773  O   GLY   233     118.276 126.430  31.561  1.00  0.00           O
ATOM   3774  N   VAL   234     119.686 127.036  33.197  1.00  0.00           N
ATOM   3775  H   VAL   234     119.765 127.387  34.150  1.00  0.00           H
ATOM   3776  CA  VAL   234     120.947 126.731  32.485  1.00  0.00           C
ATOM   3777  HA  VAL   234     120.783 126.808  31.409  1.00  0.00           H
ATOM   3778  CB  VAL   234     122.046 127.744  32.871  1.00  0.00           C
ATOM   3779  HB  VAL   234     122.168 127.744  33.954  1.00  0.00           H
ATOM   3780  CG1 VAL   234     123.406 127.421  32.238  1.00  0.00           C
ATOM   3781 1HG1 VAL   234     124.124 128.202  32.491  1.00  0.00           H
ATOM   3782 2HG1 VAL   234     123.792 126.479  32.626  1.00  0.00           H
ATOM   3783 3HG1 VAL   234     123.308 127.360  31.155  1.00  0.00           H
ATOM   3784  CG2 VAL   234     121.659 129.157  32.419  1.00  0.00           C
ATOM   3785 1HG2 VAL   234     122.436 129.863  32.708  1.00  0.00           H
ATOM   3786 2HG2 VAL   234     121.533 129.185  31.337  1.00  0.00           H
ATOM   3787 3HG2 VAL   234     120.727 129.463  32.895  1.00  0.00           H
ATOM   3788  C   VAL   234     121.389 125.299  32.797  1.00  0.00           C
ATOM   3789  O   VAL   234     121.300 124.866  33.944  1.00  0.00           O
ATOM   3790  N   VAL   235     121.849 124.527  31.810  1.00  0.00           N
ATOM   3791  H   VAL   235     121.912 124.923  30.874  1.00  0.00           H
ATOM   3792  CA  VAL   235     122.303 123.138  32.020  1.00  0.00           C
ATOM   3793  HA  VAL   235     121.878 122.764  32.951  1.00  0.00           H
ATOM   3794  CB  VAL   235     121.801 122.191  30.910  1.00  0.00           C
ATOM   3795  HB  VAL   235     122.163 122.534  29.940  1.00  0.00           H
ATOM   3796  CG1 VAL   235     122.288 120.753  31.140  1.00  0.00           C
ATOM   3797 1HG1 VAL   235     121.917 120.106  30.345  1.00  0.00           H
ATOM   3798 2HG1 VAL   235     123.375 120.726  31.110  1.00  0.00           H
ATOM   3799 3HG1 VAL   235     121.945 120.383  32.106  1.00  0.00           H
ATOM   3800  CG2 VAL   235     120.268 122.139  30.882  1.00  0.00           C
ATOM   3801 1HG2 VAL   235     119.932 121.412  30.146  1.00  0.00           H
ATOM   3802 2HG2 VAL   235     119.881 121.852  31.859  1.00  0.00           H
ATOM   3803 3HG2 VAL   235     119.867 123.114  30.606  1.00  0.00           H
ATOM   3804  C   VAL   235     123.825 123.088  32.162  1.00  0.00           C
ATOM   3805  O   VAL   235     124.556 123.328  31.201  1.00  0.00           O
ATOM   3806  N   ASN   236     124.318 122.723  33.350  1.00  0.00           N
ATOM   3807  H   ASN   236     123.675 122.556  34.108  1.00  0.00           H
ATOM   3808  CA  ASN   236     125.740 122.458  33.591  1.00  0.00           C
ATOM   3809  HA  ASN   236     126.305 122.724  32.702  1.00  0.00           H
ATOM   3810  CB  ASN   236     126.264 123.364  34.724  1.00  0.00           C
ATOM   3811  HB1 ASN   236     125.977 122.961  35.695  1.00  0.00           H
ATOM   3812  HB2 ASN   236     125.833 124.359  34.622  1.00  0.00           H
ATOM   3813  CG  ASN   236     127.776 123.526  34.678  1.00  0.00           C
ATOM   3814  OD1 ASN   236     128.475 123.014  33.812  1.00  0.00           O
ATOM   3815  ND2 ASN   236     128.343 124.253  35.606  1.00  0.00           N
ATOM   3816 1HD2 ASN   236     127.786 124.672  36.343  1.00  0.00           H
ATOM   3817 2HD2 ASN   236     129.348 124.310  35.637  1.00  0.00           H
ATOM   3818  C   ASN   236     125.966 120.958  33.835  1.00  0.00           C
ATOM   3819  O   ASN   236     125.679 120.456  34.921  1.00  0.00           O
ATOM   3820  N   VAL   237     126.454 120.237  32.818  1.00  0.00           N
ATOM   3821  H   VAL   237     126.667 120.733  31.956  1.00  0.00           H
ATOM   3822  CA  VAL   237     126.597 118.761  32.808  1.00  0.00           C
ATOM   3823  HA  VAL   237     125.747 118.351  33.357  1.00  0.00           H
ATOM   3824  CB  VAL   237     126.519 118.190  31.368  1.00  0.00           C
ATOM   3825  HB  VAL   237     127.449 118.407  30.840  1.00  0.00           H
ATOM   3826  CG1 VAL   237     126.267 116.675  31.341  1.00  0.00           C
ATOM   3827 1HG1 VAL   237     126.238 116.328  30.310  1.00  0.00           H
ATOM   3828 2HG1 VAL   237     127.057 116.132  31.844  1.00  0.00           H
ATOM   3829 3HG1 VAL   237     125.325 116.444  31.840  1.00  0.00           H
ATOM   3830  CG2 VAL   237     125.358 118.793  30.567  1.00  0.00           C
ATOM   3831 1HG2 VAL   237     125.273 118.303  29.596  1.00  0.00           H
ATOM   3832 2HG2 VAL   237     124.431 118.656  31.123  1.00  0.00           H
ATOM   3833 3HG2 VAL   237     125.525 119.853  30.389  1.00  0.00           H
ATOM   3834  C   VAL   237     127.853 118.303  33.574  1.00  0.00           C
ATOM   3835  O   VAL   237     128.637 117.472  33.109  1.00  0.00           O
ATOM   3836  N   GLU   238     128.086 118.868  34.759  1.00  0.00           N
ATOM   3837  H   GLU   238     127.385 119.500  35.130  1.00  0.00           H
ATOM   3838  CA  GLU   238     129.264 118.555  35.569  1.00  0.00           C
ATOM   3839  HA  GLU   238     130.148 118.663  34.939  1.00  0.00           H
ATOM   3840  CB  GLU   238     129.422 119.518  36.749  1.00  0.00           C
ATOM   3841  HB1 GLU   238     130.241 119.158  37.374  1.00  0.00           H
ATOM   3842  HB2 GLU   238     128.508 119.529  37.345  1.00  0.00           H
ATOM   3843  CG  GLU   238     129.757 120.939  36.291  1.00  0.00           C
ATOM   3844  HG1 GLU   238     128.859 121.380  35.862  1.00  0.00           H
ATOM   3845  HG2 GLU   238     130.534 120.899  35.525  1.00  0.00           H
ATOM   3846  CD  GLU   238     130.229 121.784  37.473  1.00  0.00           C
ATOM   3847  OE1 GLU   238     131.277 122.464  37.337  1.00  0.00           O
ATOM   3848  OE2 GLU   238     129.566 121.740  38.529  1.00  0.00           O
ATOM   3849  C   GLU   238     129.221 117.116  36.085  1.00  0.00           C
ATOM   3850  O   GLU   238     128.323 116.726  36.833  1.00  0.00           O
ATOM   3851  N   ARG   239     130.245 116.341  35.719  1.00  0.00           N
ATOM   3852  H   ARG   239     130.912 116.739  35.072  1.00  0.00           H
ATOM   3853  CA  ARG   239     130.512 114.986  36.210  1.00  0.00           C
ATOM   3854  HA  ARG   239     129.607 114.379  36.124  1.00  0.00           H
ATOM   3855  CB  ARG   239     131.613 114.402  35.302  1.00  0.00           C
ATOM   3856  HB1 ARG   239     132.514 115.011  35.396  1.00  0.00           H
ATOM   3857  HB2 ARG   239     131.274 114.463  34.268  1.00  0.00           H
ATOM   3858  CG  ARG   239     131.967 112.942  35.600  1.00  0.00           C
ATOM   3859  HG1 ARG   239     131.091 112.319  35.416  1.00  0.00           H
ATOM   3860  HG2 ARG   239     132.272 112.854  36.641  1.00  0.00           H
ATOM   3861  CD  ARG   239     133.129 112.480  34.712  1.00  0.00           C
ATOM   3862  HD1 ARG   239     134.016 113.061  34.975  1.00  0.00           H
ATOM   3863  HD2 ARG   239     132.876 112.685  33.670  1.00  0.00           H
ATOM   3864  NE  ARG   239     133.402 111.037  34.858  1.00  0.00           N
ATOM   3865  HE  ARG   239     132.649 110.456  35.190  1.00  0.00           H
ATOM   3866  CZ  ARG   239     134.502 110.401  34.491  1.00  0.00           C
ATOM   3867  NH1 ARG   239     135.566 111.018  34.060  1.00  0.00           N
ATOM   3868 1HH1 ARG   239     135.542 112.013  33.939  1.00  0.00           H
ATOM   3869 2HH1 ARG   239     136.416 110.502  33.869  1.00  0.00           H
ATOM   3870  NH2 ARG   239     134.543 109.103  34.545  1.00  0.00           N
ATOM   3871 1HH2 ARG   239     133.731 108.584  34.847  1.00  0.00           H
ATOM   3872 2HH2 ARG   239     135.300 108.635  34.056  1.00  0.00           H
ATOM   3873  C   ARG   239     130.893 115.044  37.695  1.00  0.00           C
ATOM   3874  O   ARG   239     132.074 115.144  38.027  1.00  0.00           O
ATOM   3875  N   ARG   240     129.896 115.054  38.584  1.00  0.00           N
ATOM   3876  H   ARG   240     128.954 115.001  38.211  1.00  0.00           H
ATOM   3877  CA  ARG   240     130.068 115.160  40.046  1.00  0.00           C
ATOM   3878  HA  ARG   240     131.083 115.505  40.251  1.00  0.00           H
ATOM   3879  CB  ARG   240     129.093 116.198  40.635  1.00  0.00           C
ATOM   3880  HB1 ARG   240     129.153 116.147  41.722  1.00  0.00           H
ATOM   3881  HB2 ARG   240     128.071 115.958  40.333  1.00  0.00           H
ATOM   3882  CG  ARG   240     129.434 117.640  40.219  1.00  0.00           C
ATOM   3883  HG1 ARG   240     129.273 117.762  39.150  1.00  0.00           H
ATOM   3884  HG2 ARG   240     130.483 117.836  40.445  1.00  0.00           H
ATOM   3885  CD  ARG   240     128.566 118.651  40.982  1.00  0.00           C
ATOM   3886  HD1 ARG   240     128.632 118.421  42.042  1.00  0.00           H
ATOM   3887  HD2 ARG   240     127.525 118.539  40.674  1.00  0.00           H
ATOM   3888  NE  ARG   240     129.003 120.041  40.743  1.00  0.00           N
ATOM   3889  HE  ARG   240     129.267 120.306  39.797  1.00  0.00           H
ATOM   3890  CZ  ARG   240     129.041 121.044  41.602  1.00  0.00           C
ATOM   3891  NH1 ARG   240     128.709 120.946  42.852  1.00  0.00           N
ATOM   3892 1HH1 ARG   240     128.510 120.037  43.250  1.00  0.00           H
ATOM   3893 2HH1 ARG   240     129.053 121.657  43.495  1.00  0.00           H
ATOM   3894  NH2 ARG   240     129.422 122.209  41.193  1.00  0.00           N
ATOM   3895 1HH2 ARG   240     129.635 122.299  40.198  1.00  0.00           H
ATOM   3896 2HH2 ARG   240     129.164 123.028  41.723  1.00  0.00           H
ATOM   3897  C   ARG   240     129.955 113.794  40.726  1.00  0.00           C
ATOM   3898  O   ARG   240     129.449 112.836  40.144  1.00  0.00           O
ATOM   3899  N   THR   241     130.438 113.711  41.967  1.00  0.00           N
ATOM   3900  H   THR   241     130.849 114.535  42.371  1.00  0.00           H
ATOM   3901  CA  THR   241     130.631 112.435  42.675  1.00  0.00           C
ATOM   3902  HA  THR   241     130.198 111.638  42.077  1.00  0.00           H
ATOM   3903  CB  THR   241     132.128 112.112  42.848  1.00  0.00           C
ATOM   3904  HB  THR   241     132.510 112.571  43.760  1.00  0.00           H
ATOM   3905  CG2 THR   241     132.359 110.610  42.903  1.00  0.00           C
ATOM   3906 1HG2 THR   241     133.415 110.398  43.062  1.00  0.00           H
ATOM   3907 2HG2 THR   241     131.778 110.190  43.720  1.00  0.00           H
ATOM   3908 3HG2 THR   241     132.060 110.152  41.964  1.00  0.00           H
ATOM   3909  OG1 THR   241     132.891 112.588  41.763  1.00  0.00           O
ATOM   3910  HG1 THR   241     133.431 113.331  42.102  1.00  0.00           H
ATOM   3911  C   THR   241     129.925 112.434  44.030  1.00  0.00           C
ATOM   3912  O   THR   241     130.324 113.168  44.937  1.00  0.00           O
ATOM   3913  N   ILE   242     128.886 111.609  44.181  1.00  0.00           N
ATOM   3914  H   ILE   242     128.671 110.968  43.420  1.00  0.00           H
ATOM   3915  CA  ILE   242     128.115 111.460  45.424  1.00  0.00           C
ATOM   3916  HA  ILE   242     128.315 112.311  46.075  1.00  0.00           H
ATOM   3917  CB  ILE   242     126.589 111.422  45.159  1.00  0.00           C
ATOM   3918  HB  ILE   242     126.343 110.530  44.581  1.00  0.00           H
ATOM   3919  CG2 ILE   242     125.854 111.359  46.507  1.00  0.00           C
ATOM   3920 1HG2 ILE   242     124.781 111.350  46.334  1.00  0.00           H
ATOM   3921 2HG2 ILE   242     126.100 110.440  47.038  1.00  0.00           H
ATOM   3922 3HG2 ILE   242     126.115 112.219  47.123  1.00  0.00           H
ATOM   3923  CG1 ILE   242     126.126 112.661  44.367  1.00  0.00           C
ATOM   3924 1HG1 ILE   242     126.630 112.672  43.400  1.00  0.00           H
ATOM   3925 2HG1 ILE   242     126.423 113.537  44.934  1.00  0.00           H
ATOM   3926  CD  ILE   242     124.620 112.769  44.097  1.00  0.00           C
ATOM   3927  HD1 ILE   242     124.440 113.514  43.322  1.00  0.00           H
ATOM   3928  HD2 ILE   242     124.230 111.811  43.759  1.00  0.00           H
ATOM   3929  HD3 ILE   242     124.096 113.076  45.002  1.00  0.00           H
ATOM   3930  C   ILE   242     128.572 110.189  46.135  1.00  0.00           C
ATOM   3931  O   ILE   242     128.412 109.095  45.592  1.00  0.00           O
ATOM   3932  N   ASN   243     129.115 110.319  47.351  1.00  0.00           N
ATOM   3933  H   ASN   243     129.209 111.243  47.750  1.00  0.00           H
ATOM   3934  CA  ASN   243     129.557 109.186  48.178  1.00  0.00           C
ATOM   3935  HA  ASN   243     130.189 109.592  48.970  1.00  0.00           H
ATOM   3936  CB  ASN   243     128.323 108.561  48.860  1.00  0.00           C
ATOM   3937  HB1 ASN   243     128.641 107.765  49.531  1.00  0.00           H
ATOM   3938  HB2 ASN   243     127.686 108.112  48.099  1.00  0.00           H
ATOM   3939  CG  ASN   243     127.503 109.561  49.669  1.00  0.00           C
ATOM   3940  OD1 ASN   243     128.007 110.518  50.242  1.00  0.00           O
ATOM   3941  ND2 ASN   243     126.212 109.372  49.749  1.00  0.00           N
ATOM   3942 1HD2 ASN   243     125.773 108.615  49.237  1.00  0.00           H
ATOM   3943 2HD2 ASN   243     125.658 109.966  50.343  1.00  0.00           H
ATOM   3944  C   ASN   243     130.461 108.200  47.393  1.00  0.00           C
ATOM   3945  O   ASN   243     130.305 106.978  47.442  1.00  0.00           O
ATOM   3946  N   GLY   244     131.370 108.760  46.587  1.00  0.00           N
ATOM   3947  H   GLY   244     131.461 109.769  46.613  1.00  0.00           H
ATOM   3948  CA  GLY   244     132.285 108.034  45.706  1.00  0.00           C
ATOM   3949  HA1 GLY   244     132.638 107.146  46.222  1.00  0.00           H
ATOM   3950  HA2 GLY   244     133.149 108.670  45.520  1.00  0.00           H
ATOM   3951  C   GLY   244     131.730 107.592  44.343  1.00  0.00           C
ATOM   3952  O   GLY   244     132.527 107.364  43.438  1.00  0.00           O
ATOM   3953  N   ASN   245     130.411 107.544  44.127  1.00  0.00           N
ATOM   3954  H   ASN   245     129.781 107.813  44.874  1.00  0.00           H
ATOM   3955  CA  ASN   245     129.837 107.217  42.813  1.00  0.00           C
ATOM   3956  HA  ASN   245     130.484 106.490  42.317  1.00  0.00           H
ATOM   3957  CB  ASN   245     128.450 106.569  42.964  1.00  0.00           C
ATOM   3958  HB1 ASN   245     128.017 106.430  41.973  1.00  0.00           H
ATOM   3959  HB2 ASN   245     127.796 107.238  43.519  1.00  0.00           H
ATOM   3960  CG  ASN   245     128.466 105.212  43.644  1.00  0.00           C
ATOM   3961  OD1 ASN   245     129.502 104.648  43.977  1.00  0.00           O
ATOM   3962  ND2 ASN   245     127.310 104.622  43.835  1.00  0.00           N
ATOM   3963 1HD2 ASN   245     126.477 105.016  43.423  1.00  0.00           H
ATOM   3964 2HD2 ASN   245     127.319 103.692  44.200  1.00  0.00           H
ATOM   3965  C   ASN   245     129.769 108.463  41.920  1.00  0.00           C
ATOM   3966  O   ASN   245     129.171 109.474  42.289  1.00  0.00           O
ATOM   3967  N   THR   246     130.360 108.383  40.727  1.00  0.00           N
ATOM   3968  H   THR   246     130.862 107.538  40.500  1.00  0.00           H
ATOM   3969  CA  THR   246     130.319 109.450  39.714  1.00  0.00           C
ATOM   3970  HA  THR   246     130.424 110.418  40.201  1.00  0.00           H
ATOM   3971  CB  THR   246     131.462 109.285  38.707  1.00  0.00           C
ATOM   3972  HB  THR   246     131.294 108.381  38.120  1.00  0.00           H
ATOM   3973  CG2 THR   246     131.554 110.484  37.778  1.00  0.00           C
ATOM   3974 1HG2 THR   246     132.484 110.428  37.220  1.00  0.00           H
ATOM   3975 2HG2 THR   246     130.716 110.480  37.079  1.00  0.00           H
ATOM   3976 3HG2 THR   246     131.538 111.406  38.360  1.00  0.00           H
ATOM   3977  OG1 THR   246     132.719 109.174  39.338  1.00  0.00           O
ATOM   3978  HG1 THR   246     133.283 108.690  38.727  1.00  0.00           H
ATOM   3979  C   THR   246     128.994 109.419  38.956  1.00  0.00           C
ATOM   3980  O   THR   246     128.574 108.340  38.537  1.00  0.00           O
ATOM   3981  N   MET   247     128.347 110.566  38.736  1.00  0.00           N
ATOM   3982  H   MET   247     128.746 111.433  39.088  1.00  0.00           H
ATOM   3983  CA  MET   247     126.974 110.629  38.216  1.00  0.00           C
ATOM   3984  HA  MET   247     126.705 109.661  37.793  1.00  0.00           H
ATOM   3985  CB  MET   247     126.005 110.895  39.385  1.00  0.00           C
ATOM   3986  HB1 MET   247     124.988 110.972  38.999  1.00  0.00           H
ATOM   3987  HB2 MET   247     126.266 111.836  39.873  1.00  0.00           H
ATOM   3988  CG  MET   247     126.073 109.747  40.409  1.00  0.00           C
ATOM   3989  HG1 MET   247     127.095 109.661  40.769  1.00  0.00           H
ATOM   3990  HG2 MET   247     125.822 108.816  39.901  1.00  0.00           H
ATOM   3991  SD  MET   247     125.046 109.875  41.890  1.00  0.00           S
ATOM   3992  CE  MET   247     123.404 109.926  41.143  1.00  0.00           C
ATOM   3993  HE1 MET   247     122.677 109.547  41.858  1.00  0.00           H
ATOM   3994  HE2 MET   247     123.156 110.952  40.869  1.00  0.00           H
ATOM   3995  HE3 MET   247     123.382 109.305  40.253  1.00  0.00           H
ATOM   3996  C   MET   247     126.804 111.656  37.085  1.00  0.00           C
ATOM   3997  O   MET   247     127.440 112.713  37.090  1.00  0.00           O
ATOM   3998  N   PHE   248     125.914 111.342  36.136  1.00  0.00           N
ATOM   3999  H   PHE   248     125.472 110.430  36.189  1.00  0.00           H
ATOM   4000  CA  PHE   248     125.386 112.271  35.129  1.00  0.00           C
ATOM   4001  HA  PHE   248     126.096 113.086  34.987  1.00  0.00           H
ATOM   4002  CB  PHE   248     125.190 111.577  33.778  1.00  0.00           C
ATOM   4003  HB1 PHE   248     124.607 112.229  33.127  1.00  0.00           H
ATOM   4004  HB2 PHE   248     124.619 110.659  33.923  1.00  0.00           H
ATOM   4005  CG  PHE   248     126.498 111.268  33.093  1.00  0.00           C
ATOM   4006  CD1 PHE   248     127.121 112.242  32.292  1.00  0.00           C
ATOM   4007  HD1 PHE   248     126.639 113.195  32.123  1.00  0.00           H
ATOM   4008  CE1 PHE   248     128.382 111.984  31.727  1.00  0.00           C
ATOM   4009  HE1 PHE   248     128.863 112.729  31.110  1.00  0.00           H
ATOM   4010  CZ  PHE   248     129.019 110.756  31.971  1.00  0.00           C
ATOM   4011  HZ  PHE   248     129.993 110.564  31.547  1.00  0.00           H
ATOM   4012  CE2 PHE   248     128.387 109.777  32.759  1.00  0.00           C
ATOM   4013  HE2 PHE   248     128.871 108.832  32.952  1.00  0.00           H
ATOM   4014  CD2 PHE   248     127.125 110.032  33.315  1.00  0.00           C
ATOM   4015  HD2 PHE   248     126.648 109.290  33.938  1.00  0.00           H
ATOM   4016  C   PHE   248     124.072 112.876  35.608  1.00  0.00           C
ATOM   4017  O   PHE   248     123.205 112.171  36.133  1.00  0.00           O
ATOM   4018  N   VAL   249     123.949 114.194  35.474  1.00  0.00           N
ATOM   4019  H   VAL   249     124.677 114.710  34.996  1.00  0.00           H
ATOM   4020  CA  VAL   249     122.929 114.967  36.186  1.00  0.00           C
ATOM   4021  HA  VAL   249     122.038 114.348  36.301  1.00  0.00           H
ATOM   4022  CB  VAL   249     123.448 115.386  37.584  1.00  0.00           C
ATOM   4023  HB  VAL   249     123.892 116.381  37.518  1.00  0.00           H
ATOM   4024  CG1 VAL   249     122.262 115.440  38.534  1.00  0.00           C
ATOM   4025 1HG1 VAL   249     122.604 115.850  39.485  1.00  0.00           H
ATOM   4026 2HG1 VAL   249     121.486 116.068  38.105  1.00  0.00           H
ATOM   4027 3HG1 VAL   249     121.858 114.441  38.699  1.00  0.00           H
ATOM   4028  CG2 VAL   249     124.479 114.472  38.271  1.00  0.00           C
ATOM   4029 1HG2 VAL   249     124.739 114.876  39.249  1.00  0.00           H
ATOM   4030 2HG2 VAL   249     124.073 113.468  38.399  1.00  0.00           H
ATOM   4031 3HG2 VAL   249     125.395 114.428  37.682  1.00  0.00           H
ATOM   4032  C   VAL   249     122.552 116.213  35.383  1.00  0.00           C
ATOM   4033  O   VAL   249     123.441 116.902  34.881  1.00  0.00           O
ATOM   4034  N   SER   250     121.258 116.537  35.266  1.00  0.00           N
ATOM   4035  H   SER   250     120.554 115.903  35.630  1.00  0.00           H
ATOM   4036  CA  SER   250     120.807 117.713  34.504  1.00  0.00           C
ATOM   4037  HA  SER   250     121.636 118.420  34.472  1.00  0.00           H
ATOM   4038  CB  SER   250     120.542 117.307  33.040  1.00  0.00           C
ATOM   4039  HB1 SER   250     121.048 116.366  32.811  1.00  0.00           H
ATOM   4040  HB2 SER   250     120.970 118.073  32.395  1.00  0.00           H
ATOM   4041  OG  SER   250     119.169 117.191  32.716  1.00  0.00           O
ATOM   4042  HG  SER   250     118.874 116.278  32.932  1.00  0.00           H
ATOM   4043  C   SER   250     119.641 118.493  35.144  1.00  0.00           C
ATOM   4044  O   SER   250     118.983 118.005  36.066  1.00  0.00           O
ATOM   4045  N   MET   251     119.401 119.693  34.596  1.00  0.00           N
ATOM   4046  H   MET   251     120.013 119.955  33.843  1.00  0.00           H
ATOM   4047  CA  MET   251     118.322 120.657  34.883  1.00  0.00           C
ATOM   4048  HA  MET   251     118.486 121.454  34.166  1.00  0.00           H
ATOM   4049  CB  MET   251     116.950 120.073  34.504  1.00  0.00           C
ATOM   4050  HB1 MET   251     116.158 120.671  34.954  1.00  0.00           H
ATOM   4051  HB2 MET   251     116.852 119.046  34.858  1.00  0.00           H
ATOM   4052  CG  MET   251     116.806 120.127  32.978  1.00  0.00           C
ATOM   4053  HG1 MET   251     117.669 119.636  32.531  1.00  0.00           H
ATOM   4054  HG2 MET   251     116.821 121.174  32.672  1.00  0.00           H
ATOM   4055  SD  MET   251     115.330 119.358  32.276  1.00  0.00           S
ATOM   4056  CE  MET   251     114.022 120.249  33.159  1.00  0.00           C
ATOM   4057  HE1 MET   251     113.061 119.922  32.772  1.00  0.00           H
ATOM   4058  HE2 MET   251     114.063 120.032  34.227  1.00  0.00           H
ATOM   4059  HE3 MET   251     114.123 121.321  32.998  1.00  0.00           H
ATOM   4060  C   MET   251     118.346 121.416  36.226  1.00  0.00           C
ATOM   4061  O   MET   251     119.009 121.014  37.178  1.00  0.00           O
ATOM   4062  N   TYR   252     117.658 122.568  36.234  1.00  0.00           N
ATOM   4063  H   TYR   252     117.183 122.799  35.369  1.00  0.00           H
ATOM   4064  CA  TYR   252     117.580 123.595  37.291  1.00  0.00           C
ATOM   4065  HA  TYR   252     117.805 123.166  38.268  1.00  0.00           H
ATOM   4066  CB  TYR   252     118.566 124.738  36.971  1.00  0.00           C
ATOM   4067  HB1 TYR   252     118.166 125.664  37.381  1.00  0.00           H
ATOM   4068  HB2 TYR   252     118.592 124.895  35.892  1.00  0.00           H
ATOM   4069  CG  TYR   252     119.993 124.620  37.470  1.00  0.00           C
ATOM   4070  CD1 TYR   252     120.412 125.404  38.563  1.00  0.00           C
ATOM   4071  HD1 TYR   252     119.688 126.001  39.104  1.00  0.00           H
ATOM   4072  CE1 TYR   252     121.771 125.434  38.931  1.00  0.00           C
ATOM   4073  HE1 TYR   252     122.100 126.069  39.738  1.00  0.00           H
ATOM   4074  CZ  TYR   252     122.710 124.660  38.219  1.00  0.00           C
ATOM   4075  OH  TYR   252     124.028 124.710  38.554  1.00  0.00           O
ATOM   4076  HH  TYR   252     124.554 124.186  37.940  1.00  0.00           H
ATOM   4077  CE2 TYR   252     122.282 123.838  37.155  1.00  0.00           C
ATOM   4078  HE2 TYR   252     122.994 123.235  36.614  1.00  0.00           H
ATOM   4079  CD2 TYR   252     120.925 123.820  36.784  1.00  0.00           C
ATOM   4080  HD2 TYR   252     120.602 123.226  35.940  1.00  0.00           H
ATOM   4081  C   TYR   252     116.169 124.223  37.331  1.00  0.00           C
ATOM   4082  O   TYR   252     115.702 124.739  36.308  1.00  0.00           O
ATOM   4083  N   VAL   253     115.490 124.235  38.486  1.00  0.00           N
ATOM   4084  H   VAL   253     115.943 123.875  39.316  1.00  0.00           H
ATOM   4085  CA  VAL   253     114.170 124.891  38.653  1.00  0.00           C
ATOM   4086  HA  VAL   253     114.107 125.700  37.931  1.00  0.00           H
ATOM   4087  CB  VAL   253     112.994 123.921  38.386  1.00  0.00           C
ATOM   4088  HB  VAL   253     112.878 123.261  39.242  1.00  0.00           H
ATOM   4089  CG1 VAL   253     111.685 124.698  38.201  1.00  0.00           C
ATOM   4090 1HG1 VAL   253     110.888 124.016  37.911  1.00  0.00           H
ATOM   4091 2HG1 VAL   253     111.385 125.170  39.137  1.00  0.00           H
ATOM   4092 3HG1 VAL   253     111.796 125.457  37.427  1.00  0.00           H
ATOM   4093  CG2 VAL   253     113.195 123.027  37.155  1.00  0.00           C
ATOM   4094 1HG2 VAL   253     112.310 122.419  36.983  1.00  0.00           H
ATOM   4095 2HG2 VAL   253     113.397 123.635  36.277  1.00  0.00           H
ATOM   4096 3HG2 VAL   253     114.027 122.340  37.317  1.00  0.00           H
ATOM   4097  C   VAL   253     114.020 125.530  40.038  1.00  0.00           C
ATOM   4098  O   VAL   253     114.457 124.953  41.031  1.00  0.00           O
ATOM   4099  N   ASP   254     113.361 126.689  40.120  1.00  0.00           N
ATOM   4100  H   ASP   254     112.955 127.074  39.283  1.00  0.00           H
ATOM   4101  CA  ASP   254     113.163 127.432  41.372  1.00  0.00           C
ATOM   4102  HA  ASP   254     113.814 127.000  42.133  1.00  0.00           H
ATOM   4103  CB  ASP   254     113.596 128.889  41.167  1.00  0.00           C
ATOM   4104  HB1 ASP   254     112.796 129.441  40.672  1.00  0.00           H
ATOM   4105  HB2 ASP   254     114.463 128.904  40.509  1.00  0.00           H
ATOM   4106  CG  ASP   254     113.976 129.605  42.465  1.00  0.00           C
ATOM   4107  OD1 ASP   254     113.791 129.051  43.570  1.00  0.00           O
ATOM   4108  OD2 ASP   254     114.555 130.715  42.364  1.00  0.00           O
ATOM   4109  C   ASP   254     111.715 127.350  41.883  1.00  0.00           C
ATOM   4110  O   ASP   254     110.766 127.580  41.121  1.00  0.00           O
ATOM   4111  N   TYR   255     111.547 127.061  43.176  1.00  0.00           N
ATOM   4112  H   TYR   255     112.374 126.948  43.755  1.00  0.00           H
ATOM   4113  CA  TYR   255     110.251 126.766  43.784  1.00  0.00           C
ATOM   4114  HA  TYR   255     109.466 127.029  43.078  1.00  0.00           H
ATOM   4115  CB  TYR   255     110.139 125.256  44.037  1.00  0.00           C
ATOM   4116  HB1 TYR   255     109.300 125.068  44.709  1.00  0.00           H
ATOM   4117  HB2 TYR   255     111.039 124.902  44.535  1.00  0.00           H
ATOM   4118  CG  TYR   255     109.892 124.477  42.762  1.00  0.00           C
ATOM   4119  CD1 TYR   255     108.670 124.669  42.098  1.00  0.00           C
ATOM   4120  HD1 TYR   255     107.931 125.333  42.516  1.00  0.00           H
ATOM   4121  CE1 TYR   255     108.405 124.002  40.894  1.00  0.00           C
ATOM   4122  HE1 TYR   255     107.465 124.139  40.386  1.00  0.00           H
ATOM   4123  CZ  TYR   255     109.356 123.125  40.348  1.00  0.00           C
ATOM   4124  OH  TYR   255     109.025 122.507  39.184  1.00  0.00           O
ATOM   4125  HH  TYR   255     109.707 121.933  38.781  1.00  0.00           H
ATOM   4126  CE2 TYR   255     110.592 122.929  41.010  1.00  0.00           C
ATOM   4127  HE2 TYR   255     111.335 122.273  40.593  1.00  0.00           H
ATOM   4128  CD2 TYR   255     110.862 123.615  42.214  1.00  0.00           C
ATOM   4129  HD2 TYR   255     111.817 123.487  42.708  1.00  0.00           H
ATOM   4130  C   TYR   255     109.962 127.556  45.060  1.00  0.00           C
ATOM   4131  O   TYR   255     110.747 127.583  46.015  1.00  0.00           O
ATOM   4132  N   THR   256     108.758 128.125  45.116  1.00  0.00           N
ATOM   4133  H   THR   256     108.190 128.138  44.278  1.00  0.00           H
ATOM   4134  CA  THR   256     108.079 128.467  46.372  1.00  0.00           C
ATOM   4135  HA  THR   256     108.697 129.176  46.921  1.00  0.00           H
ATOM   4136  CB  THR   256     106.676 129.073  46.138  1.00  0.00           C
ATOM   4137  HB  THR   256     105.923 128.392  46.532  1.00  0.00           H
ATOM   4138  CG2 THR   256     106.526 130.403  46.870  1.00  0.00           C
ATOM   4139 1HG2 THR   256     105.520 130.794  46.716  1.00  0.00           H
ATOM   4140 2HG2 THR   256     106.675 130.250  47.940  1.00  0.00           H
ATOM   4141 3HG2 THR   256     107.261 131.119  46.499  1.00  0.00           H
ATOM   4142  OG1 THR   256     106.374 129.270  44.768  1.00  0.00           O
ATOM   4143  HG1 THR   256     106.159 130.215  44.641  1.00  0.00           H
ATOM   4144  C   THR   256     107.891 127.209  47.220  1.00  0.00           C
ATOM   4145  O   THR   256     107.489 126.170  46.694  1.00  0.00           O
ATOM   4146  N   ILE   257     108.100 127.313  48.536  1.00  0.00           N
ATOM   4147  H   ILE   257     108.399 128.193  48.924  1.00  0.00           H
ATOM   4148  CA  ILE   257     107.728 126.234  49.459  1.00  0.00           C
ATOM   4149  HA  ILE   257     108.213 125.328  49.116  1.00  0.00           H
ATOM   4150  CB  ILE   257     108.224 126.523  50.898  1.00  0.00           C
ATOM   4151  HB  ILE   257     108.000 127.563  51.144  1.00  0.00           H
ATOM   4152  CG2 ILE   257     107.537 125.627  51.951  1.00  0.00           C
ATOM   4153 1HG2 ILE   257     107.925 125.829  52.947  1.00  0.00           H
ATOM   4154 2HG2 ILE   257     106.472 125.849  51.992  1.00  0.00           H
ATOM   4155 3HG2 ILE   257     107.681 124.573  51.716  1.00  0.00           H
ATOM   4156  CG1 ILE   257     109.753 126.313  50.933  1.00  0.00           C
ATOM   4157 1HG1 ILE   257     110.214 126.880  50.124  1.00  0.00           H
ATOM   4158 2HG1 ILE   257     109.975 125.257  50.772  1.00  0.00           H
ATOM   4159  CD  ILE   257     110.425 126.760  52.232  1.00  0.00           C
ATOM   4160  HD1 ILE   257     111.493 126.574  52.149  1.00  0.00           H
ATOM   4161  HD2 ILE   257     110.250 127.823  52.389  1.00  0.00           H
ATOM   4162  HD3 ILE   257     110.050 126.197  53.084  1.00  0.00           H
ATOM   4163  C   ILE   257     106.214 126.025  49.381  1.00  0.00           C
ATOM   4164  O   ILE   257     105.472 127.003  49.426  1.00  0.00           O
ATOM   4165  N   VAL   258     105.744 124.775  49.298  1.00  0.00           N
ATOM   4166  H   VAL   258     106.405 124.017  49.231  1.00  0.00           H
ATOM   4167  CA  VAL   258     104.333 124.447  49.569  1.00  0.00           C
ATOM   4168  HA  VAL   258     103.693 125.150  49.040  1.00  0.00           H
ATOM   4169  CB  VAL   258     103.965 123.026  49.094  1.00  0.00           C
ATOM   4170  HB  VAL   258     104.644 122.308  49.550  1.00  0.00           H
ATOM   4171  CG1 VAL   258     102.526 122.641  49.474  1.00  0.00           C
ATOM   4172 1HG1 VAL   258     102.292 121.653  49.076  1.00  0.00           H
ATOM   4173 2HG1 VAL   258     102.418 122.604  50.559  1.00  0.00           H
ATOM   4174 3HG1 VAL   258     101.824 123.370  49.069  1.00  0.00           H
ATOM   4175  CG2 VAL   258     104.072 122.901  47.570  1.00  0.00           C
ATOM   4176 1HG2 VAL   258     103.949 121.859  47.274  1.00  0.00           H
ATOM   4177 2HG2 VAL   258     103.297 123.499  47.095  1.00  0.00           H
ATOM   4178 3HG2 VAL   258     105.040 123.255  47.218  1.00  0.00           H
ATOM   4179  C   VAL   258     104.133 124.579  51.083  1.00  0.00           C
ATOM   4180  O   VAL   258     104.686 123.763  51.825  1.00  0.00           O
ATOM   4181  N   PRO   259     103.409 125.596  51.584  1.00  0.00           N
ATOM   4182  CD  PRO   259     102.672 126.621  50.855  1.00  0.00           C
ATOM   4183  HD1 PRO   259     102.007 126.180  50.112  1.00  0.00           H
ATOM   4184  HD2 PRO   259     103.358 127.317  50.381  1.00  0.00           H
ATOM   4185  CG  PRO   259     101.861 127.386  51.895  1.00  0.00           C
ATOM   4186  HG1 PRO   259     100.868 126.953  51.953  1.00  0.00           H
ATOM   4187  HG2 PRO   259     101.802 128.447  51.653  1.00  0.00           H
ATOM   4188  CB  PRO   259     102.614 127.147  53.204  1.00  0.00           C
ATOM   4189  HB1 PRO   259     101.949 127.195  54.067  1.00  0.00           H
ATOM   4190  HB2 PRO   259     103.411 127.885  53.297  1.00  0.00           H
ATOM   4191  CA  PRO   259     103.234 125.758  53.021  1.00  0.00           C
ATOM   4192  HA  PRO   259     104.204 125.732  53.519  1.00  0.00           H
ATOM   4193  C   PRO   259     102.358 124.633  53.583  1.00  0.00           C
ATOM   4194  O   PRO   259     101.503 124.081  52.889  1.00  0.00           O
ATOM   4195  N   PHE   260     102.515 124.323  54.870  1.00  0.00           N
ATOM   4196  H   PHE   260     103.227 124.801  55.401  1.00  0.00           H
ATOM   4197  CA  PHE   260     101.495 123.556  55.583  1.00  0.00           C
ATOM   4198  HA  PHE   260     101.109 122.778  54.921  1.00  0.00           H
ATOM   4199  CB  PHE   260     102.103 122.855  56.803  1.00  0.00           C
ATOM   4200  HB1 PHE   260     102.575 123.597  57.448  1.00  0.00           H
ATOM   4201  HB2 PHE   260     102.873 122.160  56.465  1.00  0.00           H
ATOM   4202  CG  PHE   260     101.067 122.080  57.592  1.00  0.00           C
ATOM   4203  CD1 PHE   260     100.695 122.500  58.883  1.00  0.00           C
ATOM   4204  HD1 PHE   260     101.175 123.354  59.344  1.00  0.00           H
ATOM   4205  CE1 PHE   260      99.666 121.834  59.567  1.00  0.00           C
ATOM   4206  HE1 PHE   260      99.377 122.165  60.553  1.00  0.00           H
ATOM   4207  CZ  PHE   260      98.993 120.762  58.959  1.00  0.00           C
ATOM   4208  HZ  PHE   260      98.180 120.278  59.476  1.00  0.00           H
ATOM   4209  CE2 PHE   260      99.375 120.325  57.679  1.00  0.00           C
ATOM   4210  HE2 PHE   260      98.862 119.494  57.212  1.00  0.00           H
ATOM   4211  CD2 PHE   260     100.416 120.980  56.999  1.00  0.00           C
ATOM   4212  HD2 PHE   260     100.702 120.651  56.010  1.00  0.00           H
ATOM   4213  C   PHE   260     100.336 124.502  55.938  1.00  0.00           C
ATOM   4214  O   PHE   260     100.495 125.388  56.779  1.00  0.00           O
ATOM   4215  N   ILE   261      99.190 124.351  55.264  1.00  0.00           N
ATOM   4216  H   ILE   261      99.142 123.613  54.573  1.00  0.00           H
ATOM   4217  CA  ILE   261      98.071 125.320  55.294  1.00  0.00           C
ATOM   4218  HA  ILE   261      98.479 126.301  55.539  1.00  0.00           H
ATOM   4219  CB  ILE   261      97.426 125.433  53.879  1.00  0.00           C
ATOM   4220  HB  ILE   261      96.976 124.473  53.621  1.00  0.00           H
ATOM   4221  CG2 ILE   261      96.325 126.508  53.813  1.00  0.00           C
ATOM   4222 1HG2 ILE   261      95.917 126.557  52.807  1.00  0.00           H
ATOM   4223 2HG2 ILE   261      95.496 126.251  54.470  1.00  0.00           H
ATOM   4224 3HG2 ILE   261      96.731 127.481  54.094  1.00  0.00           H
ATOM   4225  CG1 ILE   261      98.514 125.756  52.827  1.00  0.00           C
ATOM   4226 1HG1 ILE   261      99.212 124.926  52.793  1.00  0.00           H
ATOM   4227 2HG1 ILE   261      99.051 126.647  53.152  1.00  0.00           H
ATOM   4228  CD  ILE   261      98.052 125.964  51.379  1.00  0.00           C
ATOM   4229  HD1 ILE   261      98.922 125.971  50.722  1.00  0.00           H
ATOM   4230  HD2 ILE   261      97.388 125.153  51.077  1.00  0.00           H
ATOM   4231  HD3 ILE   261      97.541 126.921  51.278  1.00  0.00           H
ATOM   4232  C   ILE   261      97.049 125.000  56.403  1.00  0.00           C
ATOM   4233  O   ILE   261      96.246 125.857  56.764  1.00  0.00           O
ATOM   4234  N   GLY   262      97.099 123.787  56.962  1.00  0.00           N
ATOM   4235  H   GLY   262      97.824 123.160  56.649  1.00  0.00           H
ATOM   4236  CA  GLY   262      96.131 123.272  57.931  1.00  0.00           C
ATOM   4237  HA1 GLY   262      95.529 124.087  58.337  1.00  0.00           H
ATOM   4238  HA2 GLY   262      96.666 122.811  58.760  1.00  0.00           H
ATOM   4239  C   GLY   262      95.212 122.220  57.305  1.00  0.00           C
ATOM   4240  O   GLY   262      95.689 121.299  56.631  1.00  0.00           O
ATOM   4241  N   GLN   263      93.900 122.341  57.526  1.00  0.00           N
ATOM   4242  H   GLN   263      93.572 123.185  57.976  1.00  0.00           H
ATOM   4243  CA  GLN   263      92.900 121.338  57.134  1.00  0.00           C
ATOM   4244  HA  GLN   263      93.067 120.433  57.720  1.00  0.00           H
ATOM   4245  CB  GLN   263      91.475 121.834  57.408  1.00  0.00           C
ATOM   4246  HB1 GLN   263      90.789 121.022  57.159  1.00  0.00           H
ATOM   4247  HB2 GLN   263      91.264 122.667  56.739  1.00  0.00           H
ATOM   4248  CG  GLN   263      91.182 122.290  58.843  1.00  0.00           C
ATOM   4249  HG1 GLN   263      91.846 123.112  59.111  1.00  0.00           H
ATOM   4250  HG2 GLN   263      91.358 121.468  59.534  1.00  0.00           H
ATOM   4251  CD  GLN   263      89.735 122.763  58.980  1.00  0.00           C
ATOM   4252  OE1 GLN   263      88.844 122.433  58.210  1.00  0.00           O
ATOM   4253  NE2 GLN   263      89.418 123.574  59.959  1.00  0.00           N
ATOM   4254 1HE2 GLN   263      90.138 123.917  60.595  1.00  0.00           H
ATOM   4255 2HE2 GLN   263      88.489 123.945  59.977  1.00  0.00           H
ATOM   4256  C   GLN   263      92.979 120.981  55.645  1.00  0.00           C
ATOM   4257  O   GLN   263      93.092 121.856  54.786  1.00  0.00           O
ATOM   4258  N   ASN   264      92.865 119.691  55.332  1.00  0.00           N
ATOM   4259  H   ASN   264      92.766 119.025  56.090  1.00  0.00           H
ATOM   4260  CA  ASN   264      92.819 119.135  53.973  1.00  0.00           C
ATOM   4261  HA  ASN   264      92.906 118.053  54.082  1.00  0.00           H
ATOM   4262  CB  ASN   264      91.434 119.385  53.338  1.00  0.00           C
ATOM   4263  HB1 ASN   264      91.366 118.864  52.383  1.00  0.00           H
ATOM   4264  HB2 ASN   264      91.317 120.452  53.148  1.00  0.00           H
ATOM   4265  CG  ASN   264      90.285 118.902  54.211  1.00  0.00           C
ATOM   4266  OD1 ASN   264      90.427 118.025  55.054  1.00  0.00           O
ATOM   4267  ND2 ASN   264      89.120 119.488  54.076  1.00  0.00           N
ATOM   4268 1HD2 ASN   264      88.959 120.123  53.314  1.00  0.00           H
ATOM   4269 2HD2 ASN   264      88.374 119.141  54.652  1.00  0.00           H
ATOM   4270  C   ASN   264      94.022 119.510  53.087  1.00  0.00           C
ATOM   4271  O   ASN   264      93.962 119.348  51.868  1.00  0.00           O
ATOM   4272  N   SER   265      95.141 119.938  53.686  1.00  0.00           N
ATOM   4273  H   SER   265      95.112 120.136  54.676  1.00  0.00           H
ATOM   4274  CA  SER   265      96.432 119.993  52.998  1.00  0.00           C
ATOM   4275  HA  SER   265      96.348 120.661  52.140  1.00  0.00           H
ATOM   4276  CB  SER   265      97.544 120.521  53.920  1.00  0.00           C
ATOM   4277  HB1 SER   265      98.469 120.597  53.348  1.00  0.00           H
ATOM   4278  HB2 SER   265      97.701 119.825  54.747  1.00  0.00           H
ATOM   4279  OG  SER   265      97.239 121.798  54.445  1.00  0.00           O
ATOM   4280  HG  SER   265      96.608 121.672  55.178  1.00  0.00           H
ATOM   4281  C   SER   265      96.805 118.587  52.512  1.00  0.00           C
ATOM   4282  O   SER   265      96.773 117.635  53.298  1.00  0.00           O
ATOM   4283  N   ARG   266      97.198 118.464  51.240  1.00  0.00           N
ATOM   4284  H   ARG   266      97.145 119.283  50.649  1.00  0.00           H
ATOM   4285  CA  ARG   266      97.793 117.257  50.639  1.00  0.00           C
ATOM   4286  HA  ARG   266      97.887 116.458  51.379  1.00  0.00           H
ATOM   4287  CB  ARG   266      96.947 116.748  49.460  1.00  0.00           C
ATOM   4288  HB1 ARG   266      97.416 115.846  49.065  1.00  0.00           H
ATOM   4289  HB2 ARG   266      96.978 117.497  48.671  1.00  0.00           H
ATOM   4290  CG  ARG   266      95.472 116.451  49.760  1.00  0.00           C
ATOM   4291  HG1 ARG   266      94.984 116.180  48.824  1.00  0.00           H
ATOM   4292  HG2 ARG   266      94.993 117.351  50.145  1.00  0.00           H
ATOM   4293  CD  ARG   266      95.265 115.315  50.761  1.00  0.00           C
ATOM   4294  HD1 ARG   266      94.206 115.241  51.002  1.00  0.00           H
ATOM   4295  HD2 ARG   266      95.796 115.556  51.683  1.00  0.00           H
ATOM   4296  NE  ARG   266      95.763 114.032  50.236  1.00  0.00           N
ATOM   4297  HE  ARG   266      96.745 113.836  50.437  1.00  0.00           H
ATOM   4298  CZ  ARG   266      95.115 113.119  49.541  1.00  0.00           C
ATOM   4299  NH1 ARG   266      93.865 113.227  49.207  1.00  0.00           N
ATOM   4300 1HH1 ARG   266      93.358 114.094  49.376  1.00  0.00           H
ATOM   4301 2HH1 ARG   266      93.453 112.510  48.622  1.00  0.00           H
ATOM   4302  NH2 ARG   266      95.711 112.025  49.172  1.00  0.00           N
ATOM   4303 1HH2 ARG   266      96.715 111.951  49.279  1.00  0.00           H
ATOM   4304 2HH2 ARG   266      95.197 111.388  48.578  1.00  0.00           H
ATOM   4305  C   ARG   266      99.180 117.597  50.116  1.00  0.00           C
ATOM   4306  O   ARG   266      99.330 118.604  49.421  1.00  0.00           O
ATOM   4307  N   PHE   267     100.178 116.771  50.412  1.00  0.00           N
ATOM   4308  H   PHE   267      99.972 115.907  50.894  1.00  0.00           H
ATOM   4309  CA  PHE   267     101.480 116.918  49.764  1.00  0.00           C
ATOM   4310  HA  PHE   267     101.724 117.978  49.740  1.00  0.00           H
ATOM   4311  CB  PHE   267     102.566 116.235  50.593  1.00  0.00           C
ATOM   4312  HB1 PHE   267     102.424 115.159  50.566  1.00  0.00           H
ATOM   4313  HB2 PHE   267     102.466 116.561  51.630  1.00  0.00           H
ATOM   4314  CG  PHE   267     103.968 116.547  50.121  1.00  0.00           C
ATOM   4315  CD1 PHE   267     104.637 115.663  49.254  1.00  0.00           C
ATOM   4316  HD1 PHE   267     104.152 114.757  48.916  1.00  0.00           H
ATOM   4317  CE1 PHE   267     105.944 115.956  48.828  1.00  0.00           C
ATOM   4318  HE1 PHE   267     106.451 115.283  48.155  1.00  0.00           H
ATOM   4319  CZ  PHE   267     106.588 117.120  49.279  1.00  0.00           C
ATOM   4320  HZ  PHE   267     107.592 117.340  48.955  1.00  0.00           H
ATOM   4321  CE2 PHE   267     105.923 118.000  50.151  1.00  0.00           C
ATOM   4322  HE2 PHE   267     106.418 118.891  50.506  1.00  0.00           H
ATOM   4323  CD2 PHE   267     104.610 117.719  50.563  1.00  0.00           C
ATOM   4324  HD2 PHE   267     104.104 118.394  51.239  1.00  0.00           H
ATOM   4325  C   PHE   267     101.383 116.366  48.328  1.00  0.00           C
ATOM   4326  O   PHE   267     100.729 115.338  48.146  1.00  0.00           O
ATOM   4327  N   PRO   268     101.964 117.001  47.294  1.00  0.00           N
ATOM   4328  CD  PRO   268     102.637 118.291  47.319  1.00  0.00           C
ATOM   4329  HD1 PRO   268     103.699 118.149  47.523  1.00  0.00           H
ATOM   4330  HD2 PRO   268     102.206 118.973  48.051  1.00  0.00           H
ATOM   4331  CG  PRO   268     102.433 118.880  45.928  1.00  0.00           C
ATOM   4332  HG1 PRO   268     103.277 119.505  45.633  1.00  0.00           H
ATOM   4333  HG2 PRO   268     101.516 119.467  45.928  1.00  0.00           H
ATOM   4334  CB  PRO   268     102.269 117.666  45.006  1.00  0.00           C
ATOM   4335  HB1 PRO   268     103.227 117.398  44.567  1.00  0.00           H
ATOM   4336  HB2 PRO   268     101.558 117.877  44.207  1.00  0.00           H
ATOM   4337  CA  PRO   268     101.753 116.545  45.920  1.00  0.00           C
ATOM   4338  HA  PRO   268     100.679 116.451  45.755  1.00  0.00           H
ATOM   4339  C   PRO   268     102.423 115.182  45.657  1.00  0.00           C
ATOM   4340  O   PRO   268     103.651 115.069  45.697  1.00  0.00           O
ATOM   4341  N   THR   269     101.615 114.155  45.362  1.00  0.00           N
ATOM   4342  H   THR   269     100.623 114.338  45.364  1.00  0.00           H
ATOM   4343  CA  THR   269     102.046 112.781  45.007  1.00  0.00           C
ATOM   4344  HA  THR   269     103.115 112.789  44.805  1.00  0.00           H
ATOM   4345  CB  THR   269     101.817 111.752  46.136  1.00  0.00           C
ATOM   4346  HB  THR   269     102.445 110.891  45.918  1.00  0.00           H
ATOM   4347  CG2 THR   269     102.174 112.250  47.528  1.00  0.00           C
ATOM   4348 1HG2 THR   269     102.197 111.416  48.227  1.00  0.00           H
ATOM   4349 2HG2 THR   269     103.156 112.720  47.507  1.00  0.00           H
ATOM   4350 3HG2 THR   269     101.444 112.981  47.859  1.00  0.00           H
ATOM   4351  OG1 THR   269     100.486 111.274  46.180  1.00  0.00           O
ATOM   4352  HG1 THR   269     100.066 111.648  46.971  1.00  0.00           H
ATOM   4353  C   THR   269     101.355 112.279  43.736  1.00  0.00           C
ATOM   4354  O   THR   269     100.439 112.932  43.226  1.00  0.00           O
ATOM   4355  N   ASP   270     101.755 111.101  43.243  1.00  0.00           N
ATOM   4356  H   ASP   270     102.565 110.669  43.666  1.00  0.00           H
ATOM   4357  CA  ASP   270     101.186 110.455  42.046  1.00  0.00           C
ATOM   4358  HA  ASP   270     101.456 111.063  41.181  1.00  0.00           H
ATOM   4359  CB  ASP   270     101.773 109.042  41.846  1.00  0.00           C
ATOM   4360  HB1 ASP   270     101.438 108.662  40.881  1.00  0.00           H
ATOM   4361  HB2 ASP   270     101.361 108.389  42.619  1.00  0.00           H
ATOM   4362  CG  ASP   270     103.293 108.920  41.887  1.00  0.00           C
ATOM   4363  OD1 ASP   270     104.005 109.912  41.621  1.00  0.00           O
ATOM   4364  OD2 ASP   270     103.785 107.816  42.203  1.00  0.00           O
ATOM   4365  C   ASP   270      99.652 110.298  42.036  1.00  0.00           C
ATOM   4366  O   ASP   270      99.081 110.183  40.954  1.00  0.00           O
ATOM   4367  N   GLU   271      98.985 110.237  43.196  1.00  0.00           N
ATOM   4368  H   GLU   271      99.519 110.344  44.049  1.00  0.00           H
ATOM   4369  CA  GLU   271      97.522 110.036  43.293  1.00  0.00           C
ATOM   4370  HA  GLU   271      97.132 109.671  42.341  1.00  0.00           H
ATOM   4371  CB  GLU   271      97.190 108.997  44.366  1.00  0.00           C
ATOM   4372  HB1 GLU   271      96.125 109.039  44.599  1.00  0.00           H
ATOM   4373  HB2 GLU   271      97.743 109.239  45.275  1.00  0.00           H
ATOM   4374  CG  GLU   271      97.507 107.578  43.894  1.00  0.00           C
ATOM   4375  HG1 GLU   271      98.562 107.514  43.624  1.00  0.00           H
ATOM   4376  HG2 GLU   271      96.911 107.362  43.005  1.00  0.00           H
ATOM   4377  CD  GLU   271      97.208 106.545  44.981  1.00  0.00           C
ATOM   4378  OE1 GLU   271      96.750 105.430  44.636  1.00  0.00           O
ATOM   4379  OE2 GLU   271      97.496 106.851  46.157  1.00  0.00           O
ATOM   4380  C   GLU   271      96.731 111.303  43.614  1.00  0.00           C
ATOM   4381  O   GLU   271      95.554 111.382  43.267  1.00  0.00           O
ATOM   4382  N   VAL   272      97.348 112.301  44.258  1.00  0.00           N
ATOM   4383  H   VAL   272      98.329 112.202  44.478  1.00  0.00           H
ATOM   4384  CA  VAL   272      96.638 113.528  44.673  1.00  0.00           C
ATOM   4385  HA  VAL   272      95.782 113.236  45.285  1.00  0.00           H
ATOM   4386  CB  VAL   272      97.545 114.434  45.527  1.00  0.00           C
ATOM   4387  HB  VAL   272      98.469 114.641  44.985  1.00  0.00           H
ATOM   4388  CG1 VAL   272      96.884 115.763  45.910  1.00  0.00           C
ATOM   4389 1HG1 VAL   272      97.537 116.315  46.583  1.00  0.00           H
ATOM   4390 2HG1 VAL   272      96.719 116.375  45.023  1.00  0.00           H
ATOM   4391 3HG1 VAL   272      95.926 115.581  46.401  1.00  0.00           H
ATOM   4392  CG2 VAL   272      97.887 113.721  46.838  1.00  0.00           C
ATOM   4393 1HG2 VAL   272      98.548 114.338  47.443  1.00  0.00           H
ATOM   4394 2HG2 VAL   272      96.973 113.537  47.396  1.00  0.00           H
ATOM   4395 3HG2 VAL   272      98.379 112.775  46.639  1.00  0.00           H
ATOM   4396  C   VAL   272      96.068 114.273  43.465  1.00  0.00           C
ATOM   4397  O   VAL   272      95.006 114.883  43.577  1.00  0.00           O
ATOM   4398  N   LYS   273      96.699 114.123  42.291  1.00  0.00           N
ATOM   4399  H   LYS   273      97.546 113.574  42.290  1.00  0.00           H
ATOM   4400  CA  LYS   273      96.209 114.645  41.010  1.00  0.00           C
ATOM   4401  HA  LYS   273      96.296 115.733  41.017  1.00  0.00           H
ATOM   4402  CB  LYS   273      97.029 114.068  39.846  1.00  0.00           C
ATOM   4403  HB1 LYS   273      96.548 114.388  38.919  1.00  0.00           H
ATOM   4404  HB2 LYS   273      97.003 112.977  39.874  1.00  0.00           H
ATOM   4405  CG  LYS   273      98.487 114.534  39.822  1.00  0.00           C
ATOM   4406  HG1 LYS   273      99.084 113.921  40.500  1.00  0.00           H
ATOM   4407  HG2 LYS   273      98.539 115.572  40.139  1.00  0.00           H
ATOM   4408  CD  LYS   273      99.022 114.426  38.390  1.00  0.00           C
ATOM   4409  HD1 LYS   273      98.417 115.058  37.737  1.00  0.00           H
ATOM   4410  HD2 LYS   273      98.947 113.391  38.050  1.00  0.00           H
ATOM   4411  CE  LYS   273     100.474 114.891  38.323  1.00  0.00           C
ATOM   4412  HE1 LYS   273     101.078 114.220  38.943  1.00  0.00           H
ATOM   4413  HE2 LYS   273     100.535 115.902  38.741  1.00  0.00           H
ATOM   4414  NZ  LYS   273     100.959 114.877  36.923  1.00  0.00           N
ATOM   4415  HZ1 LYS   273     101.913 115.195  36.856  1.00  0.00           H
ATOM   4416  HZ2 LYS   273     100.921 113.928  36.548  1.00  0.00           H
ATOM   4417  HZ3 LYS   273     100.377 115.454  36.332  1.00  0.00           H
ATOM   4418  C   LYS   273      94.746 114.315  40.721  1.00  0.00           C
ATOM   4419  O   LYS   273      94.075 115.128  40.090  1.00  0.00           O
ATOM   4420  N   SER   274      94.247 113.144  41.121  1.00  0.00           N
ATOM   4421  H   SER   274      94.803 112.526  41.701  1.00  0.00           H
ATOM   4422  CA  SER   274      92.979 112.653  40.579  1.00  0.00           C
ATOM   4423  HA  SER   274      92.994 112.861  39.511  1.00  0.00           H
ATOM   4424  CB  SER   274      92.871 111.131  40.701  1.00  0.00           C
ATOM   4425  HB1 SER   274      93.804 110.682  40.357  1.00  0.00           H
ATOM   4426  HB2 SER   274      92.068 110.782  40.051  1.00  0.00           H
ATOM   4427  OG  SER   274      92.608 110.716  42.028  1.00  0.00           O
ATOM   4428  HG  SER   274      91.646 110.527  42.077  1.00  0.00           H
ATOM   4429  C   SER   274      91.736 113.373  41.105  1.00  0.00           C
ATOM   4430  O   SER   274      90.683 113.223  40.489  1.00  0.00           O
ATOM   4431  N   ASN   275      91.826 114.186  42.169  1.00  0.00           N
ATOM   4432  H   ASN   275      92.733 114.328  42.593  1.00  0.00           H
ATOM   4433  CA  ASN   275      90.663 114.821  42.805  1.00  0.00           C
ATOM   4434  HA  ASN   275      89.852 114.846  42.075  1.00  0.00           H
ATOM   4435  CB  ASN   275      90.217 113.929  43.987  1.00  0.00           C
ATOM   4436  HB1 ASN   275      89.803 114.546  44.779  1.00  0.00           H
ATOM   4437  HB2 ASN   275      91.082 113.416  44.408  1.00  0.00           H
ATOM   4438  CG  ASN   275      89.169 112.890  43.613  1.00  0.00           C
ATOM   4439  OD1 ASN   275      88.456 112.987  42.627  1.00  0.00           O
ATOM   4440  ND2 ASN   275      89.002 111.859  44.405  1.00  0.00           N
ATOM   4441 1HD2 ASN   275      89.547 111.751  45.239  1.00  0.00           H
ATOM   4442 2HD2 ASN   275      88.317 111.187  44.108  1.00  0.00           H
ATOM   4443  C   ASN   275      90.867 116.300  43.220  1.00  0.00           C
ATOM   4444  O   ASN   275      91.878 116.668  43.825  1.00  0.00           O
ATOM   4445  N   THR   276      89.809 117.081  42.947  1.00  0.00           N
ATOM   4446  H   THR   276      89.045 116.610  42.480  1.00  0.00           H
ATOM   4447  CA  THR   276      89.546 118.514  43.232  1.00  0.00           C
ATOM   4448  HA  THR   276      88.616 118.645  42.688  1.00  0.00           H
ATOM   4449  CB  THR   276      89.185 118.795  44.721  1.00  0.00           C
ATOM   4450  HB  THR   276      89.668 119.716  45.046  1.00  0.00           H
ATOM   4451  CG2 THR   276      87.668 118.939  44.916  1.00  0.00           C
ATOM   4452 1HG2 THR   276      87.384 118.790  45.956  1.00  0.00           H
ATOM   4453 2HG2 THR   276      87.346 119.938  44.646  1.00  0.00           H
ATOM   4454 3HG2 THR   276      87.130 118.215  44.305  1.00  0.00           H
ATOM   4455  OG1 THR   276      89.532 117.763  45.624  1.00  0.00           O
ATOM   4456  HG1 THR   276      89.264 118.063  46.513  1.00  0.00           H
ATOM   4457  C   THR   276      90.461 119.583  42.558  1.00  0.00           C
ATOM   4458  O   THR   276      91.610 119.291  42.229  1.00  0.00           O
ATOM   4459  N   PRO   277      89.949 120.810  42.261  1.00  0.00           N
ATOM   4460  CD  PRO   277      88.626 121.296  42.641  1.00  0.00           C
ATOM   4461  HD1 PRO   277      88.697 121.849  43.579  1.00  0.00           H
ATOM   4462  HD2 PRO   277      87.901 120.495  42.728  1.00  0.00           H
ATOM   4463  CG  PRO   277      88.119 122.210  41.538  1.00  0.00           C
ATOM   4464  HG1 PRO   277      87.748 123.144  41.960  1.00  0.00           H
ATOM   4465  HG2 PRO   277      87.327 121.715  40.978  1.00  0.00           H
ATOM   4466  CB  PRO   277      89.313 122.454  40.628  1.00  0.00           C
ATOM   4467  HB1 PRO   277      89.469 123.530  40.546  1.00  0.00           H
ATOM   4468  HB2 PRO   277      89.111 122.039  39.640  1.00  0.00           H
ATOM   4469  CA  PRO   277      90.522 121.733  41.257  1.00  0.00           C
ATOM   4470  HA  PRO   277      91.005 121.140  40.480  1.00  0.00           H
ATOM   4471  C   PRO   277      91.567 122.757  41.772  1.00  0.00           C
ATOM   4472  O   PRO   277      91.871 122.795  42.967  1.00  0.00           O
ATOM   4473  N   PRO   278      92.123 123.618  40.884  1.00  0.00           N
ATOM   4474  CD  PRO   278      92.057 123.513  39.426  1.00  0.00           C
ATOM   4475  HD1 PRO   278      91.058 123.746  39.056  1.00  0.00           H
ATOM   4476  HD2 PRO   278      92.346 122.510  39.110  1.00  0.00           H
ATOM   4477  CG  PRO   278      93.040 124.540  38.857  1.00  0.00           C
ATOM   4478  HG1 PRO   278      92.492 125.415  38.503  1.00  0.00           H
ATOM   4479  HG2 PRO   278      93.636 124.113  38.051  1.00  0.00           H
ATOM   4480  CB  PRO   278      93.920 124.922  40.044  1.00  0.00           C
ATOM   4481  HB1 PRO   278      94.290 125.946  39.961  1.00  0.00           H
ATOM   4482  HB2 PRO   278      94.751 124.222  40.112  1.00  0.00           H
ATOM   4483  CA  PRO   278      93.001 124.733  41.251  1.00  0.00           C
ATOM   4484  HA  PRO   278      93.610 124.472  42.110  1.00  0.00           H
ATOM   4485  C   PRO   278      92.252 126.033  41.590  1.00  0.00           C
ATOM   4486  O   PRO   278      91.390 126.487  40.835  1.00  0.00           O
ATOM   4487  N   GLY   279      92.659 126.680  42.685  1.00  0.00           N
ATOM   4488  H   GLY   279      93.321 126.221  43.304  1.00  0.00           H
ATOM   4489  CA  GLY   279      92.193 127.996  43.123  1.00  0.00           C
ATOM   4490  HA1 GLY   279      92.535 128.165  44.145  1.00  0.00           H
ATOM   4491  HA2 GLY   279      91.105 128.014  43.122  1.00  0.00           H
ATOM   4492  C   GLY   279      92.714 129.144  42.255  1.00  0.00           C
ATOM   4493  O   GLY   279      93.655 129.835  42.637  1.00  0.00           O
ATOM   4494  N   THR   280      92.088 129.355  41.098  1.00  0.00           N
ATOM   4495  H   THR   280      91.321 128.728  40.880  1.00  0.00           H
ATOM   4496  CA  THR   280      92.314 130.502  40.200  1.00  0.00           C
ATOM   4497  HA  THR   280      93.380 130.732  40.173  1.00  0.00           H
ATOM   4498  CB  THR   280      91.857 130.191  38.760  1.00  0.00           C
ATOM   4499  HB  THR   280      91.681 131.133  38.248  1.00  0.00           H
ATOM   4500  CG2 THR   280      92.893 129.421  37.950  1.00  0.00           C
ATOM   4501 1HG2 THR   280      92.502 129.229  36.949  1.00  0.00           H
ATOM   4502 2HG2 THR   280      93.791 130.030  37.851  1.00  0.00           H
ATOM   4503 3HG2 THR   280      93.146 128.481  38.438  1.00  0.00           H
ATOM   4504  OG1 THR   280      90.667 129.424  38.727  1.00  0.00           O
ATOM   4505  HG1 THR   280      90.933 128.498  38.703  1.00  0.00           H
ATOM   4506  C   THR   280      91.565 131.758  40.674  1.00  0.00           C
ATOM   4507  O   THR   280      90.378 131.673  41.012  1.00  0.00           O
ATOM   4508  N   PRO   281      92.212 132.941  40.664  1.00  0.00           N
ATOM   4509  CD  PRO   281      93.356 133.114  41.561  1.00  0.00           C
ATOM   4510  HD1 PRO   281      94.262 133.331  41.001  1.00  0.00           H
ATOM   4511  HD2 PRO   281      93.514 132.227  42.172  1.00  0.00           H
ATOM   4512  CG  PRO   281      93.018 134.293  42.485  1.00  0.00           C
ATOM   4513  HG1 PRO   281      93.658 135.143  42.247  1.00  0.00           H
ATOM   4514  HG2 PRO   281      93.124 134.023  43.532  1.00  0.00           H
ATOM   4515  CB  PRO   281      91.561 134.624  42.157  1.00  0.00           C
ATOM   4516  HB1 PRO   281      91.316 135.672  42.315  1.00  0.00           H
ATOM   4517  HB2 PRO   281      90.896 133.995  42.752  1.00  0.00           H
ATOM   4518  CA  PRO   281      91.478 134.208  40.690  1.00  0.00           C
ATOM   4519  HA  PRO   281      90.432 134.052  40.421  1.00  0.00           H
ATOM   4520  C   PRO   281      92.041 135.267  39.715  1.00  0.00           C
ATOM   4521  O   PRO   281      92.313 136.403  40.112  1.00  0.00           O
ATOM   4522  N   GLN   282      92.205 134.919  38.431  1.00  0.00           N
ATOM   4523  H   GLN   282      91.929 133.982  38.155  1.00  0.00           H
ATOM   4524  CA  GLN   282      92.421 135.902  37.356  1.00  0.00           C
ATOM   4525  HA  GLN   282      92.344 136.902  37.783  1.00  0.00           H
ATOM   4526  CB  GLN   282      93.811 135.789  36.700  1.00  0.00           C
ATOM   4527  HB1 GLN   282      93.708 136.040  35.642  1.00  0.00           H
ATOM   4528  HB2 GLN   282      94.195 134.770  36.767  1.00  0.00           H
ATOM   4529  CG  GLN   282      94.806 136.783  37.324  1.00  0.00           C
ATOM   4530  HG1 GLN   282      95.158 136.389  38.276  1.00  0.00           H
ATOM   4531  HG2 GLN   282      94.298 137.728  37.519  1.00  0.00           H
ATOM   4532  CD  GLN   282      96.003 137.106  36.431  1.00  0.00           C
ATOM   4533  OE1 GLN   282      96.217 136.541  35.366  1.00  0.00           O
ATOM   4534  NE2 GLN   282      96.809 138.069  36.821  1.00  0.00           N
ATOM   4535 1HE2 GLN   282      96.630 138.542  37.690  1.00  0.00           H
ATOM   4536 2HE2 GLN   282      97.607 138.292  36.241  1.00  0.00           H
ATOM   4537  C   GLN   282      91.313 135.827  36.306  1.00  0.00           C
ATOM   4538  O   GLN   282      91.248 134.901  35.497  1.00  0.00           O
ATOM   4539  N   SER   283      90.449 136.840  36.308  1.00  0.00           N
ATOM   4540  H   SER   283      90.556 137.563  37.007  1.00  0.00           H
ATOM   4541  CA  SER   283      89.311 136.966  35.401  1.00  0.00           C
ATOM   4542  HA  SER   283      88.684 136.079  35.506  1.00  0.00           H
ATOM   4543  CB  SER   283      88.466 138.178  35.819  1.00  0.00           C
ATOM   4544  HB1 SER   283      87.983 137.969  36.775  1.00  0.00           H
ATOM   4545  HB2 SER   283      87.696 138.366  35.069  1.00  0.00           H
ATOM   4546  OG  SER   283      89.286 139.325  35.958  1.00  0.00           O
ATOM   4547  HG  SER   283      89.772 139.425  35.126  1.00  0.00           H
ATOM   4548  C   SER   283      89.738 137.075  33.931  1.00  0.00           C
ATOM   4549  O   SER   283      90.044 138.167  33.437  1.00  0.00           O
ATOM   4550  N   SER   284      89.663 135.953  33.211  1.00  0.00           N
ATOM   4551  H   SER   284      89.535 135.083  33.718  1.00  0.00           H
ATOM   4552  CA  SER   284      89.419 135.954  31.766  1.00  0.00           C
ATOM   4553  HA  SER   284      89.550 136.974  31.405  1.00  0.00           H
ATOM   4554  CB  SER   284      90.451 135.155  30.960  1.00  0.00           C
ATOM   4555  HB1 SER   284      91.449 135.487  31.241  1.00  0.00           H
ATOM   4556  HB2 SER   284      90.306 135.400  29.906  1.00  0.00           H
ATOM   4557  OG  SER   284      90.365 133.750  31.098  1.00  0.00           O
ATOM   4558  HG  SER   284      90.512 133.483  32.018  1.00  0.00           H
ATOM   4559  C   SER   284      87.951 135.626  31.487  1.00  0.00           C
ATOM   4560  O   SER   284      87.528 134.490  31.282  1.00  0.00           O
ATOM   4561  N   ILE   285      87.146 136.684  31.552  1.00  0.00           N
ATOM   4562  H   ILE   285      87.560 137.533  31.904  1.00  0.00           H
ATOM   4563  CA  ILE   285      85.907 136.858  30.788  1.00  0.00           C
ATOM   4564  HA  ILE   285      85.074 136.362  31.290  1.00  0.00           H
ATOM   4565  CB  ILE   285      85.664 138.385  30.745  1.00  0.00           C
ATOM   4566  HB  ILE   285      86.617 138.863  30.505  1.00  0.00           H
ATOM   4567  CG2 ILE   285      84.658 138.821  29.668  1.00  0.00           C
ATOM   4568 1HG2 ILE   285      84.539 139.903  29.702  1.00  0.00           H
ATOM   4569 2HG2 ILE   285      85.038 138.565  28.679  1.00  0.00           H
ATOM   4570 3HG2 ILE   285      83.695 138.339  29.823  1.00  0.00           H
ATOM   4571  CG1 ILE   285      85.206 138.885  32.137  1.00  0.00           C
ATOM   4572 1HG1 ILE   285      85.629 138.266  32.929  1.00  0.00           H
ATOM   4573 2HG1 ILE   285      84.125 138.808  32.203  1.00  0.00           H
ATOM   4574  CD  ILE   285      85.604 140.331  32.440  1.00  0.00           C
ATOM   4575  HD1 ILE   285      85.173 140.630  33.396  1.00  0.00           H
ATOM   4576  HD2 ILE   285      86.688 140.396  32.513  1.00  0.00           H
ATOM   4577  HD3 ILE   285      85.241 141.002  31.662  1.00  0.00           H
ATOM   4578  C   ILE   285      86.094 136.254  29.381  1.00  0.00           C
ATOM   4579  O   ILE   285      87.039 136.619  28.682  1.00  0.00           O
ATOM   4580  N   GLY   286      85.234 135.305  28.987  1.00  0.00           N
ATOM   4581  H   GLY   286      84.477 135.059  29.607  1.00  0.00           H
ATOM   4582  CA  GLY   286      85.568 134.390  27.881  1.00  0.00           C
ATOM   4583  HA1 GLY   286      86.214 133.596  28.254  1.00  0.00           H
ATOM   4584  HA2 GLY   286      86.128 134.953  27.134  1.00  0.00           H
ATOM   4585  C   GLY   286      84.409 133.750  27.118  1.00  0.00           C
ATOM   4586  O   GLY   286      84.622 132.772  26.407  1.00  0.00           O
ATOM   4587  N   LYS   287      83.207 134.331  27.212  1.00  0.00           N
ATOM   4588  H   LYS   287      83.123 135.096  27.867  1.00  0.00           H
ATOM   4589  CA  LYS   287      82.099 134.137  26.259  1.00  0.00           C
ATOM   4590  HA  LYS   287      81.242 134.696  26.633  1.00  0.00           H
ATOM   4591  CB  LYS   287      82.480 134.776  24.912  1.00  0.00           C
ATOM   4592  HB1 LYS   287      81.738 134.496  24.164  1.00  0.00           H
ATOM   4593  HB2 LYS   287      83.442 134.378  24.587  1.00  0.00           H
ATOM   4594  CG  LYS   287      82.554 136.307  24.978  1.00  0.00           C
ATOM   4595  HG1 LYS   287      83.228 136.619  25.777  1.00  0.00           H
ATOM   4596  HG2 LYS   287      81.556 136.694  25.182  1.00  0.00           H
ATOM   4597  CD  LYS   287      83.064 136.872  23.649  1.00  0.00           C
ATOM   4598  HD1 LYS   287      82.464 136.464  22.838  1.00  0.00           H
ATOM   4599  HD2 LYS   287      84.098 136.568  23.499  1.00  0.00           H
ATOM   4600  CE  LYS   287      82.957 138.399  23.636  1.00  0.00           C
ATOM   4601  HE1 LYS   287      83.480 138.811  24.503  1.00  0.00           H
ATOM   4602  HE2 LYS   287      81.900 138.668  23.736  1.00  0.00           H
ATOM   4603  NZ  LYS   287      83.504 138.984  22.389  1.00  0.00           N
ATOM   4604  HZ1 LYS   287      83.076 139.896  22.237  1.00  0.00           H
ATOM   4605  HZ2 LYS   287      84.513 139.121  22.452  1.00  0.00           H
ATOM   4606  HZ3 LYS   287      83.306 138.391  21.588  1.00  0.00           H
ATOM   4607  C   LYS   287      81.604 132.694  26.065  1.00  0.00           C
ATOM   4608  O   LYS   287      82.009 131.986  25.144  1.00  0.00           O
ATOM   4609  N   ARG   288      80.557 132.373  26.833  1.00  0.00           N
ATOM   4610  H   ARG   288      80.499 132.900  27.690  1.00  0.00           H
ATOM   4611  CA  ARG   288      79.264 131.868  26.324  1.00  0.00           C
ATOM   4612  HA  ARG   288      78.804 131.226  27.076  1.00  0.00           H
ATOM   4613  CB  ARG   288      78.345 133.083  26.079  1.00  0.00           C
ATOM   4614  HB1 ARG   288      77.511 132.756  25.458  1.00  0.00           H
ATOM   4615  HB2 ARG   288      78.903 133.821  25.498  1.00  0.00           H
ATOM   4616  CG  ARG   288      77.738 133.779  27.303  1.00  0.00           C
ATOM   4617  HG1 ARG   288      78.521 134.074  28.002  1.00  0.00           H
ATOM   4618  HG2 ARG   288      77.049 133.095  27.799  1.00  0.00           H
ATOM   4619  CD  ARG   288      76.990 135.031  26.809  1.00  0.00           C
ATOM   4620  HD1 ARG   288      76.940 135.001  25.719  1.00  0.00           H
ATOM   4621  HD2 ARG   288      77.562 135.917  27.085  1.00  0.00           H
ATOM   4622  NE  ARG   288      75.610 135.133  27.324  1.00  0.00           N
ATOM   4623  HE  ARG   288      75.369 134.623  28.163  1.00  0.00           H
ATOM   4624  CZ  ARG   288      74.618 135.773  26.730  1.00  0.00           C
ATOM   4625  NH1 ARG   288      74.784 136.488  25.657  1.00  0.00           N
ATOM   4626 1HH1 ARG   288      75.688 136.534  25.191  1.00  0.00           H
ATOM   4627 2HH1 ARG   288      74.008 136.971  25.220  1.00  0.00           H
ATOM   4628  NH2 ARG   288      73.418 135.715  27.220  1.00  0.00           N
ATOM   4629 1HH2 ARG   288      73.261 135.166  28.055  1.00  0.00           H
ATOM   4630 2HH2 ARG   288      72.640 136.049  26.660  1.00  0.00           H
ATOM   4631  C   ARG   288      79.291 131.090  24.994  1.00  0.00           C
ATOM   4632  O   ARG   288      79.447 131.690  23.931  1.00  0.00           O
ATOM   4633  N   ARG   289      78.864 129.827  25.035  1.00  0.00           N
ATOM   4634  H   ARG   289      78.918 129.350  25.924  1.00  0.00           H
ATOM   4635  CA  ARG   289      77.851 129.332  24.083  1.00  0.00           C
ATOM   4636  HA  ARG   289      77.179 130.164  23.863  1.00  0.00           H
ATOM   4637  CB  ARG   289      78.484 128.887  22.735  1.00  0.00           C
ATOM   4638  HB1 ARG   289      78.324 127.818  22.579  1.00  0.00           H
ATOM   4639  HB2 ARG   289      79.561 129.061  22.761  1.00  0.00           H
ATOM   4640  CG  ARG   289      77.896 129.670  21.536  1.00  0.00           C
ATOM   4641  HG1 ARG   289      77.977 130.739  21.734  1.00  0.00           H
ATOM   4642  HG2 ARG   289      76.841 129.413  21.432  1.00  0.00           H
ATOM   4643  CD  ARG   289      78.612 129.370  20.207  1.00  0.00           C
ATOM   4644  HD1 ARG   289      78.561 128.297  20.026  1.00  0.00           H
ATOM   4645  HD2 ARG   289      79.662 129.655  20.303  1.00  0.00           H
ATOM   4646  NE  ARG   289      78.012 130.091  19.057  1.00  0.00           N
ATOM   4647  HE  ARG   289      77.250 130.729  19.253  1.00  0.00           H
ATOM   4648  CZ  ARG   289      78.406 130.018  17.792  1.00  0.00           C
ATOM   4649  NH1 ARG   289      79.392 129.263  17.399  1.00  0.00           N
ATOM   4650 1HH1 ARG   289      79.833 128.623  18.050  1.00  0.00           H
ATOM   4651 2HH1 ARG   289      79.684 129.281  16.438  1.00  0.00           H
ATOM   4652  NH2 ARG   289      77.819 130.693  16.845  1.00  0.00           N
ATOM   4653 1HH2 ARG   289      76.989 131.248  17.015  1.00  0.00           H
ATOM   4654 2HH2 ARG   289      78.127 130.581  15.888  1.00  0.00           H
ATOM   4655  C   ARG   289      76.994 128.254  24.757  1.00  0.00           C
ATOM   4656  O   ARG   289      77.506 127.240  25.230  1.00  0.00           O
ATOM   4657  N   ARG   290      75.684 128.500  24.825  1.00  0.00           N
ATOM   4658  H   ARG   290      75.381 129.383  24.421  1.00  0.00           H
ATOM   4659  CA  ARG   290      74.630 127.500  25.059  1.00  0.00           C
ATOM   4660  HA  ARG   290      74.951 126.773  25.809  1.00  0.00           H
ATOM   4661  CB  ARG   290      73.345 128.217  25.526  1.00  0.00           C
ATOM   4662  HB1 ARG   290      72.481 127.613  25.244  1.00  0.00           H
ATOM   4663  HB2 ARG   290      73.256 129.174  25.008  1.00  0.00           H
ATOM   4664  CG  ARG   290      73.270 128.452  27.043  1.00  0.00           C
ATOM   4665  HG1 ARG   290      74.210 128.862  27.410  1.00  0.00           H
ATOM   4666  HG2 ARG   290      73.107 127.489  27.519  1.00  0.00           H
ATOM   4667  CD  ARG   290      72.126 129.420  27.396  1.00  0.00           C
ATOM   4668  HD1 ARG   290      71.360 129.368  26.624  1.00  0.00           H
ATOM   4669  HD2 ARG   290      72.524 130.436  27.397  1.00  0.00           H
ATOM   4670  NE  ARG   290      71.488 129.126  28.696  1.00  0.00           N
ATOM   4671  HE  ARG   290      71.640 128.214  29.102  1.00  0.00           H
ATOM   4672  CZ  ARG   290      70.668 129.923  29.365  1.00  0.00           C
ATOM   4673  NH1 ARG   290      70.362 131.117  28.943  1.00  0.00           N
ATOM   4674 1HH1 ARG   290      70.703 131.440  28.058  1.00  0.00           H
ATOM   4675 2HH1 ARG   290      69.769 131.732  29.499  1.00  0.00           H
ATOM   4676  NH2 ARG   290      70.129 129.506  30.471  1.00  0.00           N
ATOM   4677 1HH2 ARG   290      70.179 128.521  30.700  1.00  0.00           H
ATOM   4678 2HH2 ARG   290      69.493 130.088  31.009  1.00  0.00           H
ATOM   4679  C   ARG   290      74.390 126.767  23.737  1.00  0.00           C
ATOM   4680  O   ARG   290      74.159 127.424  22.720  1.00  0.00           O
ATOM   4681  N   GLY   291      74.427 125.435  23.734  1.00  0.00           N
ATOM   4682  H   GLY   291      74.665 124.961  24.595  1.00  0.00           H
ATOM   4683  CA  GLY   291      74.476 124.643  22.495  1.00  0.00           C
ATOM   4684  HA1 GLY   291      75.513 124.382  22.283  1.00  0.00           H
ATOM   4685  HA2 GLY   291      74.112 125.240  21.658  1.00  0.00           H
ATOM   4686  C   GLY   291      73.648 123.359  22.510  1.00  0.00           C
ATOM   4687  O   GLY   291      74.166 122.298  22.168  1.00  0.00           O
ATOM   4688  N   LYS   292      72.358 123.444  22.870  1.00  0.00           N
ATOM   4689  H   LYS   292      72.013 124.335  23.192  1.00  0.00           H
ATOM   4690  CA  LYS   292      71.378 122.375  22.600  1.00  0.00           C
ATOM   4691  HA  LYS   292      71.591 121.496  23.206  1.00  0.00           H
ATOM   4692  CB  LYS   292      69.945 122.861  22.895  1.00  0.00           C
ATOM   4693  HB1 LYS   292      69.256 122.148  22.435  1.00  0.00           H
ATOM   4694  HB2 LYS   292      69.797 123.821  22.399  1.00  0.00           H
ATOM   4695  CG  LYS   292      69.526 123.008  24.360  1.00  0.00           C
ATOM   4696  HG1 LYS   292      70.180 123.712  24.873  1.00  0.00           H
ATOM   4697  HG2 LYS   292      69.555 122.035  24.851  1.00  0.00           H
ATOM   4698  CD  LYS   292      68.084 123.533  24.345  1.00  0.00           C
ATOM   4699  HD1 LYS   292      67.467 122.839  23.771  1.00  0.00           H
ATOM   4700  HD2 LYS   292      68.065 124.505  23.849  1.00  0.00           H
ATOM   4701  CE  LYS   292      67.470 123.695  25.732  1.00  0.00           C
ATOM   4702  HE1 LYS   292      67.971 124.519  26.248  1.00  0.00           H
ATOM   4703  HE2 LYS   292      67.627 122.777  26.306  1.00  0.00           H
ATOM   4704  NZ  LYS   292      66.018 123.959  25.603  1.00  0.00           N
ATOM   4705  HZ1 LYS   292      65.652 124.399  26.444  1.00  0.00           H
ATOM   4706  HZ2 LYS   292      65.827 124.562  24.805  1.00  0.00           H
ATOM   4707  HZ3 LYS   292      65.535 123.083  25.428  1.00  0.00           H
ATOM   4708  C   LYS   292      71.397 121.980  21.115  1.00  0.00           C
ATOM   4709  O   LYS   292      70.971 122.805  20.304  1.00  0.00           O
ATOM   4710  N   SER   293      71.786 120.744  20.793  1.00  0.00           N
ATOM   4711  H   SER   293      72.328 120.259  21.498  1.00  0.00           H
ATOM   4712  CA  SER   293      71.062 119.872  19.846  1.00  0.00           C
ATOM   4713  HA  SER   293      70.109 119.633  20.319  1.00  0.00           H
ATOM   4714  CB  SER   293      70.715 120.543  18.499  1.00  0.00           C
ATOM   4715  HB1 SER   293      70.015 121.360  18.667  1.00  0.00           H
ATOM   4716  HB2 SER   293      70.181 119.824  17.887  1.00  0.00           H
ATOM   4717  OG  SER   293      71.830 121.026  17.772  1.00  0.00           O
ATOM   4718  HG  SER   293      71.696 120.780  16.838  1.00  0.00           H
ATOM   4719  C   SER   293      71.763 118.528  19.555  1.00  0.00           C
ATOM   4720  O   SER   293      72.930 118.468  19.172  1.00  0.00           O
ATOM   4721  N   LYS   294      70.969 117.449  19.619  1.00  0.00           N
ATOM   4722  H   LYS   294      70.074 117.581  20.062  1.00  0.00           H
ATOM   4723  CA  LYS   294      71.089 116.233  18.785  1.00  0.00           C
ATOM   4724  HA  LYS   294      72.030 115.725  19.010  1.00  0.00           H
ATOM   4725  CB  LYS   294      69.889 115.332  19.176  1.00  0.00           C
ATOM   4726  HB1 LYS   294      69.434 114.893  18.291  1.00  0.00           H
ATOM   4727  HB2 LYS   294      69.111 115.944  19.630  1.00  0.00           H
ATOM   4728  CG  LYS   294      70.243 114.209  20.170  1.00  0.00           C
ATOM   4729  HG1 LYS   294      70.714 114.640  21.056  1.00  0.00           H
ATOM   4730  HG2 LYS   294      70.946 113.522  19.697  1.00  0.00           H
ATOM   4731  CD  LYS   294      68.979 113.437  20.595  1.00  0.00           C
ATOM   4732  HD1 LYS   294      68.436 113.127  19.702  1.00  0.00           H
ATOM   4733  HD2 LYS   294      68.338 114.096  21.186  1.00  0.00           H
ATOM   4734  CE  LYS   294      69.326 112.185  21.411  1.00  0.00           C
ATOM   4735  HE1 LYS   294      69.868 112.484  22.312  1.00  0.00           H
ATOM   4736  HE2 LYS   294      69.998 111.564  20.811  1.00  0.00           H
ATOM   4737  NZ  LYS   294      68.119 111.398  21.775  1.00  0.00           N
ATOM   4738  HZ1 LYS   294      68.372 110.467  22.102  1.00  0.00           H
ATOM   4739  HZ2 LYS   294      67.569 111.848  22.493  1.00  0.00           H
ATOM   4740  HZ3 LYS   294      67.516 111.235  20.976  1.00  0.00           H
ATOM   4741  C   LYS   294      71.121 116.613  17.272  1.00  0.00           C
ATOM   4742  O   LYS   294      70.689 117.724  16.945  1.00  0.00           O
ATOM   4743  N   PRO   295      71.584 115.754  16.332  1.00  0.00           N
ATOM   4744  CD  PRO   295      71.631 116.158  14.924  1.00  0.00           C
ATOM   4745  HD1 PRO   295      72.635 115.995  14.529  1.00  0.00           H
ATOM   4746  HD2 PRO   295      71.366 117.204  14.773  1.00  0.00           H
ATOM   4747  CG  PRO   295      70.630 115.261  14.192  1.00  0.00           C
ATOM   4748  HG1 PRO   295      71.131 114.728  13.382  1.00  0.00           H
ATOM   4749  HG2 PRO   295      69.791 115.842  13.808  1.00  0.00           H
ATOM   4750  CB  PRO   295      70.153 114.283  15.271  1.00  0.00           C
ATOM   4751  HB1 PRO   295      69.968 113.292  14.858  1.00  0.00           H
ATOM   4752  HB2 PRO   295      69.242 114.672  15.724  1.00  0.00           H
ATOM   4753  CA  PRO   295      71.287 114.318  16.306  1.00  0.00           C
ATOM   4754  HA  PRO   295      70.933 113.946  17.260  1.00  0.00           H
ATOM   4755  C   PRO   295      72.427 113.379  15.862  1.00  0.00           C
ATOM   4756  O   PRO   295      73.547 113.790  15.566  1.00  0.00           O
ATOM   4757  N   ALA   296      72.073 112.094  15.787  1.00  0.00           N
ATOM   4758  H   ALA   296      71.172 111.855  16.164  1.00  0.00           H
ATOM   4759  CA  ALA   296      72.707 111.033  15.002  1.00  0.00           C
ATOM   4760  HA  ALA   296      73.497 110.564  15.588  1.00  0.00           H
ATOM   4761  CB  ALA   296      71.591 110.013  14.721  1.00  0.00           C
ATOM   4762  HB1 ALA   296      72.008 109.111  14.274  1.00  0.00           H
ATOM   4763  HB2 ALA   296      71.061 109.753  15.633  1.00  0.00           H
ATOM   4764  HB3 ALA   296      70.869 110.442  14.022  1.00  0.00           H
ATOM   4765  C   ALA   296      73.268 111.474  13.633  1.00  0.00           C
ATOM   4766  O   ALA   296      72.678 112.345  12.994  1.00  0.00           O
ATOM   4767  N   ALA   297      74.327 110.799  13.156  1.00  0.00           N
ATOM   4768  H   ALA   297      74.852 110.260  13.827  1.00  0.00           H
ATOM   4769  CA  ALA   297      74.432 110.335  11.760  1.00  0.00           C
ATOM   4770  HA  ALA   297      73.550 109.733  11.550  1.00  0.00           H
ATOM   4771  CB  ALA   297      74.413 111.499  10.758  1.00  0.00           C
ATOM   4772  HB1 ALA   297      74.649 111.122   9.762  1.00  0.00           H
ATOM   4773  HB2 ALA   297      73.418 111.939  10.710  1.00  0.00           H
ATOM   4774  HB3 ALA   297      75.133 112.259  11.048  1.00  0.00           H
ATOM   4775  C   ALA   297      75.656 109.421  11.500  1.00  0.00           C
ATOM   4776  O   ALA   297      76.746 109.880  11.158  1.00  0.00           O
ATOM   4777  N   ASP   298      75.415 108.111  11.575  1.00  0.00           N
ATOM   4778  H   ASP   298      74.573 107.850  12.072  1.00  0.00           H
ATOM   4779  CA  ASP   298      75.717 107.152  10.502  1.00  0.00           C
ATOM   4780  HA  ASP   298      75.544 106.177  10.961  1.00  0.00           H
ATOM   4781  CB  ASP   298      74.617 107.267   9.423  1.00  0.00           C
ATOM   4782  HB1 ASP   298      74.919 106.749   8.519  1.00  0.00           H
ATOM   4783  HB2 ASP   298      74.496 108.318   9.152  1.00  0.00           H
ATOM   4784  CG  ASP   298      73.251 106.724   9.862  1.00  0.00           C
ATOM   4785  OD1 ASP   298      73.022 106.542  11.083  1.00  0.00           O
ATOM   4786  OD2 ASP   298      72.432 106.435   8.964  1.00  0.00           O
ATOM   4787  C   ASP   298      77.132 107.033   9.873  1.00  0.00           C
ATOM   4788  O   ASP   298      77.568 107.849   9.062  1.00  0.00           O
ATOM   4789  N   HIS   299      77.680 105.821  10.066  1.00  0.00           N
ATOM   4790  H   HIS   299      77.418 105.365  10.928  1.00  0.00           H
ATOM   4791  CA  HIS   299      78.118 104.875   9.017  1.00  0.00           C
ATOM   4792  HA  HIS   299      78.154 103.922   9.542  1.00  0.00           H
ATOM   4793  CB  HIS   299      77.022 104.691   7.944  1.00  0.00           C
ATOM   4794  HB1 HIS   299      77.475 104.417   6.996  1.00  0.00           H
ATOM   4795  HB2 HIS   299      76.518 105.628   7.734  1.00  0.00           H
ATOM   4796  CG  HIS   299      76.030 103.607   8.270  1.00  0.00           C
ATOM   4797  ND1 HIS   299      76.363 102.263   8.459  1.00  0.00           N
ATOM   4798  CE1 HIS   299      75.193 101.611   8.569  1.00  0.00           C
ATOM   4799  HE1 HIS   299      75.089 100.541   8.699  1.00  0.00           H
ATOM   4800  NE2 HIS   299      74.168 102.475   8.513  1.00  0.00           N
ATOM   4801  HE2 HIS   299      73.184 102.218   8.603  1.00  0.00           H
ATOM   4802  CD2 HIS   299      74.673 103.738   8.309  1.00  0.00           C
ATOM   4803  HD2 HIS   299      74.102 104.641   8.138  1.00  0.00           H
ATOM   4804  C   HIS   299      79.511 104.937   8.363  1.00  0.00           C
ATOM   4805  O   HIS   299      80.145 105.979   8.211  1.00  0.00           O
ATOM   4806  N   LYS   300      79.850 103.731   7.863  1.00  0.00           N
ATOM   4807  H   LYS   300      79.198 102.998   8.106  1.00  0.00           H
ATOM   4808  CA  LYS   300      80.878 103.321   6.885  1.00  0.00           C
ATOM   4809  HA  LYS   300      80.641 102.287   6.684  1.00  0.00           H
ATOM   4810  CB  LYS   300      80.641 104.066   5.555  1.00  0.00           C
ATOM   4811  HB1 LYS   300      81.503 103.970   4.904  1.00  0.00           H
ATOM   4812  HB2 LYS   300      80.491 105.130   5.744  1.00  0.00           H
ATOM   4813  CG  LYS   300      79.415 103.470   4.838  1.00  0.00           C
ATOM   4814  HG1 LYS   300      78.623 103.266   5.555  1.00  0.00           H
ATOM   4815  HG2 LYS   300      79.707 102.517   4.395  1.00  0.00           H
ATOM   4816  CD  LYS   300      78.848 104.378   3.742  1.00  0.00           C
ATOM   4817  HD1 LYS   300      79.602 104.504   2.966  1.00  0.00           H
ATOM   4818  HD2 LYS   300      78.598 105.356   4.156  1.00  0.00           H
ATOM   4819  CE  LYS   300      77.581 103.723   3.173  1.00  0.00           C
ATOM   4820  HE1 LYS   300      76.712 104.081   3.731  1.00  0.00           H
ATOM   4821  HE2 LYS   300      77.654 102.644   3.328  1.00  0.00           H
ATOM   4822  NZ  LYS   300      77.419 103.976   1.724  1.00  0.00           N
ATOM   4823  HZ1 LYS   300      76.590 103.520   1.373  1.00  0.00           H
ATOM   4824  HZ2 LYS   300      77.365 104.967   1.504  1.00  0.00           H
ATOM   4825  HZ3 LYS   300      78.220 103.583   1.230  1.00  0.00           H
ATOM   4826  C   LYS   300      82.325 103.276   7.407  1.00  0.00           C
ATOM   4827  O   LYS   300      82.863 104.282   7.857  1.00  0.00           O
ATOM   4828  N   PHE   301      82.958 102.095   7.508  1.00  0.00           N
ATOM   4829  H   PHE   301      83.616 102.110   8.281  1.00  0.00           H
ATOM   4830  CA  PHE   301      83.423 101.190   6.428  1.00  0.00           C
ATOM   4831  HA  PHE   301      84.169 100.542   6.893  1.00  0.00           H
ATOM   4832  CB  PHE   301      82.361 100.236   5.837  1.00  0.00           C
ATOM   4833  HB1 PHE   301      82.604 100.106   4.783  1.00  0.00           H
ATOM   4834  HB2 PHE   301      81.370 100.670   5.850  1.00  0.00           H
ATOM   4835  CG  PHE   301      82.294  98.835   6.416  1.00  0.00           C
ATOM   4836  CD1 PHE   301      83.133  97.830   5.895  1.00  0.00           C
ATOM   4837  HD1 PHE   301      83.854  98.069   5.128  1.00  0.00           H
ATOM   4838  CE1 PHE   301      83.002  96.497   6.323  1.00  0.00           C
ATOM   4839  HE1 PHE   301      83.622  95.724   5.885  1.00  0.00           H
ATOM   4840  CZ  PHE   301      82.025  96.161   7.275  1.00  0.00           C
ATOM   4841  HZ  PHE   301      81.895  95.129   7.573  1.00  0.00           H
ATOM   4842  CE2 PHE   301      81.188  97.160   7.802  1.00  0.00           C
ATOM   4843  HE2 PHE   301      80.412  96.898   8.507  1.00  0.00           H
ATOM   4844  CD2 PHE   301      81.319  98.494   7.373  1.00  0.00           C
ATOM   4845  HD2 PHE   301      80.636  99.241   7.749  1.00  0.00           H
ATOM   4846  C   PHE   301      84.173 101.923   5.302  1.00  0.00           C
ATOM   4847  O   PHE   301      83.612 102.805   4.653  1.00  0.00           O
ATOM   4848  N   GLY   302      85.410 101.505   5.025  1.00  0.00           N
ATOM   4849  H   GLY   302      85.799 100.727   5.547  1.00  0.00           H
ATOM   4850  CA  GLY   302      86.226 102.085   3.960  1.00  0.00           C
ATOM   4851  HA1 GLY   302      85.997 103.142   3.840  1.00  0.00           H
ATOM   4852  HA2 GLY   302      85.982 101.581   3.023  1.00  0.00           H
ATOM   4853  C   GLY   302      87.728 101.938   4.186  1.00  0.00           C
ATOM   4854  O   GLY   302      88.427 102.915   4.445  1.00  0.00           O
ATOM   4855  N   ASP   303      88.209 100.709   4.028  1.00  0.00           N
ATOM   4856  H   ASP   303      87.534  99.962   3.997  1.00  0.00           H
ATOM   4857  CA  ASP   303      89.569 100.369   3.574  1.00  0.00           C
ATOM   4858  HA  ASP   303      90.246 100.346   4.428  1.00  0.00           H
ATOM   4859  CB  ASP   303      89.518  98.965   2.928  1.00  0.00           C
ATOM   4860  HB1 ASP   303      90.528  98.586   2.777  1.00  0.00           H
ATOM   4861  HB2 ASP   303      89.050  99.065   1.945  1.00  0.00           H
ATOM   4862  CG  ASP   303      88.694  97.957   3.728  1.00  0.00           C
ATOM   4863  OD1 ASP   303      88.867  97.896   4.967  1.00  0.00           O
ATOM   4864  OD2 ASP   303      87.749  97.371   3.150  1.00  0.00           O
ATOM   4865  C   ASP   303      90.115 101.337   2.507  1.00  0.00           C
ATOM   4866  O   ASP   303      89.331 101.855   1.715  1.00  0.00           O
ATOM   4867  N   ASP   304      91.441 101.517   2.442  1.00  0.00           N
ATOM   4868  H   ASP   304      91.973 101.218   3.242  1.00  0.00           H
ATOM   4869  CA  ASP   304      92.206 101.579   1.178  1.00  0.00           C
ATOM   4870  HA  ASP   304      91.959 100.676   0.618  1.00  0.00           H
ATOM   4871  CB  ASP   304      91.832 102.793   0.286  1.00  0.00           C
ATOM   4872  HB1 ASP   304      92.715 103.087  -0.284  1.00  0.00           H
ATOM   4873  HB2 ASP   304      91.545 103.640   0.911  1.00  0.00           H
ATOM   4874  CG  ASP   304      90.726 102.496  -0.750  1.00  0.00           C
ATOM   4875  OD1 ASP   304      90.561 101.325  -1.171  1.00  0.00           O
ATOM   4876  OD2 ASP   304      90.005 103.433  -1.174  1.00  0.00           O
ATOM   4877  C   ASP   304      93.737 101.517   1.438  1.00  0.00           C
ATOM   4878  O   ASP   304      94.367 102.436   1.966  1.00  0.00           O
ATOM   4879  N   ILE   305      94.335 100.357   1.154  1.00  0.00           N
ATOM   4880  H   ILE   305      93.742  99.560   1.347  1.00  0.00           H
ATOM   4881  CA  ILE   305      95.116 100.119  -0.078  1.00  0.00           C
ATOM   4882  HA  ILE   305      95.712  99.228   0.118  1.00  0.00           H
ATOM   4883  CB  ILE   305      94.109  99.697  -1.193  1.00  0.00           C
ATOM   4884  HB  ILE   305      93.328 100.456  -1.255  1.00  0.00           H
ATOM   4885  CG2 ILE   305      94.718  99.591  -2.596  1.00  0.00           C
ATOM   4886 1HG2 ILE   305      93.922  99.420  -3.315  1.00  0.00           H
ATOM   4887 2HG2 ILE   305      95.191 100.530  -2.876  1.00  0.00           H
ATOM   4888 3HG2 ILE   305      95.428  98.767  -2.643  1.00  0.00           H
ATOM   4889  CG1 ILE   305      93.452  98.340  -0.812  1.00  0.00           C
ATOM   4890 1HG1 ILE   305      92.944  98.438   0.146  1.00  0.00           H
ATOM   4891 2HG1 ILE   305      94.234  97.587  -0.697  1.00  0.00           H
ATOM   4892  CD  ILE   305      92.412  97.791  -1.799  1.00  0.00           C
ATOM   4893  HD1 ILE   305      91.919  96.926  -1.355  1.00  0.00           H
ATOM   4894  HD2 ILE   305      91.664  98.554  -2.015  1.00  0.00           H
ATOM   4895  HD3 ILE   305      92.893  97.471  -2.724  1.00  0.00           H
ATOM   4896  C   ILE   305      96.149 101.207  -0.510  1.00  0.00           C
ATOM   4897  O   ILE   305      95.795 102.313  -0.910  1.00  0.00           O
ATOM   4898  N   GLU   306      97.425 100.783  -0.515  1.00  0.00           N
ATOM   4899  H   GLU   306      97.572  99.937   0.012  1.00  0.00           H
ATOM   4900  CA  GLU   306      98.548 101.080  -1.447  1.00  0.00           C
ATOM   4901  HA  GLU   306      99.391 100.543  -1.014  1.00  0.00           H
ATOM   4902  CB  GLU   306      98.288 100.397  -2.807  1.00  0.00           C
ATOM   4903  HB1 GLU   306      99.075 100.691  -3.500  1.00  0.00           H
ATOM   4904  HB2 GLU   306      97.351 100.763  -3.221  1.00  0.00           H
ATOM   4905  CG  GLU   306      98.284  98.862  -2.777  1.00  0.00           C
ATOM   4906  HG1 GLU   306      97.550  98.501  -2.055  1.00  0.00           H
ATOM   4907  HG2 GLU   306      99.267  98.519  -2.446  1.00  0.00           H
ATOM   4908  CD  GLU   306      97.997  98.291  -4.176  1.00  0.00           C
ATOM   4909  OE1 GLU   306      97.152  97.380  -4.317  1.00  0.00           O
ATOM   4910  OE2 GLU   306      98.680  98.714  -5.140  1.00  0.00           O
ATOM   4911  C   GLU   306      99.132 102.500  -1.718  1.00  0.00           C
ATOM   4912  O   GLU   306      98.458 103.526  -1.782  1.00  0.00           O
ATOM   4913  N   SER   307     100.419 102.448  -2.116  1.00  0.00           N
ATOM   4914  H   SER   307     100.899 101.587  -1.886  1.00  0.00           H
ATOM   4915  CA  SER   307     101.110 103.266  -3.137  1.00  0.00           C
ATOM   4916  HA  SER   307     101.984 102.673  -3.406  1.00  0.00           H
ATOM   4917  CB  SER   307     100.296 103.312  -4.436  1.00  0.00           C
ATOM   4918  HB1 SER   307      99.379 103.880  -4.274  1.00  0.00           H
ATOM   4919  HB2 SER   307     100.032 102.297  -4.734  1.00  0.00           H
ATOM   4920  OG  SER   307     101.044 103.907  -5.482  1.00  0.00           O
ATOM   4921  HG  SER   307     100.414 104.030  -6.221  1.00  0.00           H
ATOM   4922  C   SER   307     101.671 104.653  -2.768  1.00  0.00           C
ATOM   4923  O   SER   307     100.993 105.680  -2.852  1.00  0.00           O
ATOM   4924  N   SER   308     102.990 104.694  -2.530  1.00  0.00           N
ATOM   4925  H   SER   308     103.341 103.847  -2.098  1.00  0.00           H
ATOM   4926  CA  SER   308     103.978 105.260  -3.486  1.00  0.00           C
ATOM   4927  HA  SER   308     103.822 104.741  -4.425  1.00  0.00           H
ATOM   4928  CB  SER   308     103.775 106.762  -3.763  1.00  0.00           C
ATOM   4929  HB1 SER   308     102.801 106.900  -4.234  1.00  0.00           H
ATOM   4930  HB2 SER   308     104.527 107.097  -4.480  1.00  0.00           H
ATOM   4931  OG  SER   308     103.845 107.574  -2.605  1.00  0.00           O
ATOM   4932  HG  SER   308     104.784 107.830  -2.511  1.00  0.00           H
ATOM   4933  C   SER   308     105.420 104.958  -3.000  1.00  0.00           C
ATOM   4934  O   SER   308     105.717 105.138  -1.820  1.00  0.00           O
ATOM   4935  N   ALA   309     106.365 104.409  -3.779  1.00  0.00           N
ATOM   4936  H   ALA   309     107.142 104.076  -3.227  1.00  0.00           H
ATOM   4937  CA  ALA   309     106.668 104.476  -5.224  1.00  0.00           C
ATOM   4938  HA  ALA   309     107.474 103.746  -5.331  1.00  0.00           H
ATOM   4939  CB  ALA   309     105.574 103.910  -6.143  1.00  0.00           C
ATOM   4940  HB1 ALA   309     106.018 103.707  -7.121  1.00  0.00           H
ATOM   4941  HB2 ALA   309     105.183 102.976  -5.739  1.00  0.00           H
ATOM   4942  HB3 ALA   309     104.778 104.638  -6.290  1.00  0.00           H
ATOM   4943  C   ALA   309     107.355 105.775  -5.709  1.00  0.00           C
ATOM   4944  O   ALA   309     106.923 106.409  -6.672  1.00  0.00           O
ATOM   4945  N   ASP   310     108.460 106.124  -5.041  1.00  0.00           N
ATOM   4946  H   ASP   310     108.663 105.621  -4.186  1.00  0.00           H
ATOM   4947  CA  ASP   310     109.686 106.684  -5.650  1.00  0.00           C
ATOM   4948  HA  ASP   310     109.813 106.234  -6.634  1.00  0.00           H
ATOM   4949  CB  ASP   310     109.611 108.226  -5.805  1.00  0.00           C
ATOM   4950  HB1 ASP   310     110.348 108.658  -5.132  1.00  0.00           H
ATOM   4951  HB2 ASP   310     108.630 108.575  -5.474  1.00  0.00           H
ATOM   4952  CG  ASP   310     109.893 108.828  -7.201  1.00  0.00           C
ATOM   4953  OD1 ASP   310     110.121 108.104  -8.204  1.00  0.00           O
ATOM   4954  OD2 ASP   310     109.956 110.082  -7.285  1.00  0.00           O
ATOM   4955  C   ASP   310     110.911 106.254  -4.812  1.00  0.00           C
ATOM   4956  OC1 ASP   310     112.012 106.156  -5.395  1.00  0.00           O
ATOM   4957  OC2 ASP   310     110.714 105.970  -3.603  1.00  0.00           O
TER
ENDMDL
