# Supplementary material for: Novel viruses of the family Partitiviridae discovered in Saccharomyces cerevisiae
Source: PLoS Pathog. 2023 Jun 7;19(6):e1011418. doi: 10.1371/journal.ppat.1011418 (PMC10281585; doi:10.1371/journal.ppat.1011418)
Supplement: S1 File — (ZIP) [file ppat.1011418.s011.zip › Relaxed/ScPV5509_capsid_relax.pdb]

REMARK    GENERATED BY TRJCONV
TITLE     Protein in water t= 687.00000
REMARK    THIS IS A SIMULATION BOX
CRYST1  110.753  110.753  110.753  60.00  60.00  90.00 P 1           1
MODEL        1
ATOM      1  N   MET     1      98.824  23.499  47.238  1.00  0.00           N
ATOM      2  H1  MET     1      99.460  23.904  46.561  1.00  0.00           H
ATOM      3  H2  MET     1      98.597  22.556  46.947  1.00  0.00           H
ATOM      4  H3  MET     1      97.977  24.053  47.230  1.00  0.00           H
ATOM      5  CA  MET     1      99.433  23.499  48.578  1.00  0.00           C
ATOM      6  HA  MET     1      99.903  24.466  48.750  1.00  0.00           H
ATOM      7  CB  MET     1      98.395  23.281  49.689  1.00  0.00           C
ATOM      8  HB1 MET     1      98.895  22.921  50.588  1.00  0.00           H
ATOM      9  HB2 MET     1      97.652  22.544  49.378  1.00  0.00           H
ATOM     10  CG  MET     1      97.717  24.613  50.021  1.00  0.00           C
ATOM     11  HG1 MET     1      97.259  25.023  49.121  1.00  0.00           H
ATOM     12  HG2 MET     1      98.482  25.309  50.356  1.00  0.00           H
ATOM     13  SD  MET     1      96.464  24.540  51.318  1.00  0.00           S
ATOM     14  CE  MET     1      96.248  26.315  51.599  1.00  0.00           C
ATOM     15  HE1 MET     1      95.496  26.475  52.372  1.00  0.00           H
ATOM     16  HE2 MET     1      97.195  26.745  51.925  1.00  0.00           H
ATOM     17  HE3 MET     1      95.926  26.802  50.679  1.00  0.00           H
ATOM     18  C   MET     1     100.521  22.446  48.630  1.00  0.00           C
ATOM     19  O   MET     1     100.248  21.251  48.517  1.00  0.00           O
ATOM     20  N   THR     2     101.775  22.869  48.753  1.00  0.00           N
ATOM     21  H   THR     2     101.971  23.856  48.877  1.00  0.00           H
ATOM     22  CA  THR     2     102.896  21.957  48.999  1.00  0.00           C
ATOM     23  HA  THR     2     102.817  21.088  48.348  1.00  0.00           H
ATOM     24  CB  THR     2     104.254  22.627  48.714  1.00  0.00           C
ATOM     25  HB  THR     2     105.038  22.146  49.301  1.00  0.00           H
ATOM     26  CG2 THR     2     104.612  22.492  47.242  1.00  0.00           C
ATOM     27 1HG2 THR     2     105.563  22.985  47.053  1.00  0.00           H
ATOM     28 2HG2 THR     2     104.712  21.438  46.983  1.00  0.00           H
ATOM     29 3HG2 THR     2     103.840  22.951  46.624  1.00  0.00           H
ATOM     30  OG1 THR     2     104.234  24.013  48.975  1.00  0.00           O
ATOM     31  HG1 THR     2     104.977  24.412  48.501  1.00  0.00           H
ATOM     32  C   THR     2     102.830  21.436  50.427  1.00  0.00           C
ATOM     33  O   THR     2     103.350  22.063  51.344  1.00  0.00           O
ATOM     34  N   GLU     3     102.213  20.262  50.596  1.00  0.00           N
ATOM     35  H   GLU     3     101.717  19.856  49.818  1.00  0.00           H
ATOM     36  CA  GLU     3     102.404  19.435  51.791  1.00  0.00           C
ATOM     37  HA  GLU     3     101.938  19.922  52.651  1.00  0.00           H
ATOM     38  CB  GLU     3     101.773  18.042  51.596  1.00  0.00           C
ATOM     39  HB1 GLU     3     102.383  17.300  52.110  1.00  0.00           H
ATOM     40  HB2 GLU     3     101.759  17.788  50.534  1.00  0.00           H
ATOM     41  CG  GLU     3     100.347  17.978  52.168  1.00  0.00           C
ATOM     42  HG1 GLU     3      99.723  18.718  51.665  1.00  0.00           H
ATOM     43  HG2 GLU     3     100.395  18.240  53.228  1.00  0.00           H
ATOM     44  CD  GLU     3      99.698  16.590  52.043  1.00  0.00           C
ATOM     45  OE1 GLU     3      98.812  16.258  52.861  1.00  0.00           O
ATOM     46  OE2 GLU     3     100.088  15.776  51.178  1.00  0.00           O
ATOM     47  C   GLU     3     103.910  19.326  52.064  1.00  0.00           C
ATOM     48  O   GLU     3     104.682  18.822  51.236  1.00  0.00           O
ATOM     49  N   THR     4     104.328  19.881  53.199  1.00  0.00           N
ATOM     50  H   THR     4     103.644  20.279  53.834  1.00  0.00           H
ATOM     51  CA  THR     4     105.718  19.893  53.646  1.00  0.00           C
ATOM     52  HA  THR     4     106.361  20.135  52.801  1.00  0.00           H
ATOM     53  CB  THR     4     105.927  20.960  54.739  1.00  0.00           C
ATOM     54  HB  THR     4     106.860  20.758  55.267  1.00  0.00           H
ATOM     55  CG2 THR     4     106.004  22.372  54.166  1.00  0.00           C
ATOM     56 1HG2 THR     4     106.085  23.098  54.976  1.00  0.00           H
ATOM     57 2HG2 THR     4     106.889  22.452  53.545  1.00  0.00           H
ATOM     58 3HG2 THR     4     105.116  22.590  53.570  1.00  0.00           H
ATOM     59  OG1 THR     4     104.861  20.974  55.658  1.00  0.00           O
ATOM     60  HG1 THR     4     104.715  21.881  55.954  1.00  0.00           H
ATOM     61  C   THR     4     106.057  18.484  54.123  1.00  0.00           C
ATOM     62  O   THR     4     105.398  17.944  55.007  1.00  0.00           O
ATOM     63  N   ASN     5     107.059  17.840  53.516  1.00  0.00           N
ATOM     64  H   ASN     5     107.591  18.337  52.815  1.00  0.00           H
ATOM     65  CA  ASN     5     107.211  16.378  53.575  1.00  0.00           C
ATOM     66  HA  ASN     5     106.281  15.934  53.210  1.00  0.00           H
ATOM     67  CB  ASN     5     108.347  15.930  52.638  1.00  0.00           C
ATOM     68  HB1 ASN     5     108.579  14.887  52.845  1.00  0.00           H
ATOM     69  HB2 ASN     5     109.249  16.511  52.822  1.00  0.00           H
ATOM     70  CG  ASN     5     107.968  15.991  51.174  1.00  0.00           C
ATOM     71  OD1 ASN     5     107.230  15.155  50.683  1.00  0.00           O
ATOM     72  ND2 ASN     5     108.488  16.928  50.421  1.00  0.00           N
ATOM     73 1HD2 ASN     5     109.187  17.547  50.788  1.00  0.00           H
ATOM     74 2HD2 ASN     5     108.253  16.905  49.432  1.00  0.00           H
ATOM     75  C   ASN     5     107.422  15.793  54.986  1.00  0.00           C
ATOM     76  O   ASN     5     107.308  14.574  55.131  1.00  0.00           O
ATOM     77  N   LYS     6     107.692  16.589  56.035  1.00  0.00           N
ATOM     78  H   LYS     6     107.664  17.591  55.900  1.00  0.00           H
ATOM     79  CA  LYS     6     107.638  16.055  57.406  1.00  0.00           C
ATOM     80  HA  LYS     6     108.212  15.135  57.422  1.00  0.00           H
ATOM     81  CB  LYS     6     108.295  16.989  58.440  1.00  0.00           C
ATOM     82  HB1 LYS     6     107.921  16.721  59.429  1.00  0.00           H
ATOM     83  HB2 LYS     6     108.039  18.024  58.235  1.00  0.00           H
ATOM     84  CG  LYS     6     109.822  16.852  58.472  1.00  0.00           C
ATOM     85  HG1 LYS     6     110.232  17.177  57.516  1.00  0.00           H
ATOM     86  HG2 LYS     6     110.081  15.803  58.632  1.00  0.00           H
ATOM     87  CD  LYS     6     110.447  17.691  59.596  1.00  0.00           C
ATOM     88  HD1 LYS     6     110.001  17.412  60.553  1.00  0.00           H
ATOM     89  HD2 LYS     6     110.260  18.750  59.406  1.00  0.00           H
ATOM     90  CE  LYS     6     111.954  17.419  59.630  1.00  0.00           C
ATOM     91  HE1 LYS     6     112.367  17.608  58.634  1.00  0.00           H
ATOM     92  HE2 LYS     6     112.110  16.361  59.863  1.00  0.00           H
ATOM     93  NZ  LYS     6     112.664  18.258  60.623  1.00  0.00           N
ATOM     94  HZ1 LYS     6     113.641  17.967  60.675  1.00  0.00           H
ATOM     95  HZ2 LYS     6     112.661  19.243  60.368  1.00  0.00           H
ATOM     96  HZ3 LYS     6     112.270  18.175  61.550  1.00  0.00           H
ATOM     97  C   LYS     6     106.216  15.613  57.789  1.00  0.00           C
ATOM     98  O   LYS     6     106.101  14.500  58.296  1.00  0.00           O
ATOM     99  N   ASP     7     105.164  16.363  57.428  1.00  0.00           N
ATOM    100  H   ASP     7     105.344  17.224  56.922  1.00  0.00           H
ATOM    101  CA  ASP     7     103.749  16.021  57.696  1.00  0.00           C
ATOM    102  HA  ASP     7     103.623  15.912  58.773  1.00  0.00           H
ATOM    103  CB  ASP     7     102.790  17.149  57.235  1.00  0.00           C
ATOM    104  HB1 ASP     7     101.766  16.789  57.348  1.00  0.00           H
ATOM    105  HB2 ASP     7     102.950  17.319  56.169  1.00  0.00           H
ATOM    106  CG  ASP     7     102.873  18.503  57.964  1.00  0.00           C
ATOM    107  OD1 ASP     7     103.321  18.563  59.132  1.00  0.00           O
ATOM    108  OD2 ASP     7     102.411  19.517  57.390  1.00  0.00           O
ATOM    109  C   ASP     7     103.297  14.688  57.056  1.00  0.00           C
ATOM    110  O   ASP     7     102.403  14.015  57.574  1.00  0.00           O
ATOM    111  N   PHE     8     103.918  14.263  55.949  1.00  0.00           N
ATOM    112  H   PHE     8     104.628  14.857  55.551  1.00  0.00           H
ATOM    113  CA  PHE     8     103.400  13.150  55.144  1.00  0.00           C
ATOM    114  HA  PHE     8     102.351  13.347  54.929  1.00  0.00           H
ATOM    115  CB  PHE     8     104.140  13.091  53.805  1.00  0.00           C
ATOM    116  HB1 PHE     8     105.205  12.943  53.987  1.00  0.00           H
ATOM    117  HB2 PHE     8     104.013  14.035  53.274  1.00  0.00           H
ATOM    118  CG  PHE     8     103.605  11.963  52.951  1.00  0.00           C
ATOM    119  CD1 PHE     8     104.246  10.711  52.965  1.00  0.00           C
ATOM    120  HD1 PHE     8     105.164  10.575  53.518  1.00  0.00           H
ATOM    121  CE1 PHE     8     103.673   9.621  52.299  1.00  0.00           C
ATOM    122  HE1 PHE     8     104.176   8.666  52.322  1.00  0.00           H
ATOM    123  CZ  PHE     8     102.459   9.779  51.611  1.00  0.00           C
ATOM    124  HZ  PHE     8     102.019   8.944  51.093  1.00  0.00           H
ATOM    125  CE2 PHE     8     101.813  11.024  51.601  1.00  0.00           C
ATOM    126  HE2 PHE     8     100.868  11.140  51.096  1.00  0.00           H
ATOM    127  CD2 PHE     8     102.382  12.117  52.275  1.00  0.00           C
ATOM    128  HD2 PHE     8     101.862  13.066  52.302  1.00  0.00           H
ATOM    129  C   PHE     8     103.436  11.786  55.849  1.00  0.00           C
ATOM    130  O   PHE     8     102.537  10.967  55.669  1.00  0.00           O
ATOM    131  N   CYS     9     104.453  11.524  56.669  1.00  0.00           N
ATOM    132  H   CYS     9     105.160  12.231  56.799  1.00  0.00           H
ATOM    133  CA  CYS     9     104.538  10.271  57.423  1.00  0.00           C
ATOM    134  HA  CYS     9     104.004   9.489  56.881  1.00  0.00           H
ATOM    135  CB  CYS     9     106.000   9.826  57.515  1.00  0.00           C
ATOM    136  HB1 CYS     9     106.047   8.931  58.137  1.00  0.00           H
ATOM    137  HB2 CYS     9     106.602  10.610  57.976  1.00  0.00           H
ATOM    138  SG  CYS     9     106.642   9.432  55.862  1.00  0.00           S
ATOM    139  HG  CYS     9     107.874   9.074  56.248  1.00  0.00           H
ATOM    140  C   CYS     9     103.874  10.349  58.807  1.00  0.00           C
ATOM    141  O   CYS     9     103.795   9.331  59.495  1.00  0.00           O
ATOM    142  N   VAL    10     103.399  11.526  59.238  1.00  0.00           N
ATOM    143  H   VAL    10     103.383  12.315  58.601  1.00  0.00           H
ATOM    144  CA  VAL    10     102.891  11.727  60.604  1.00  0.00           C
ATOM    145  HA  VAL    10     103.660  11.375  61.292  1.00  0.00           H
ATOM    146  CB  VAL    10     102.639  13.211  60.930  1.00  0.00           C
ATOM    147  HB  VAL    10     101.944  13.637  60.207  1.00  0.00           H
ATOM    148  CG1 VAL    10     102.061  13.390  62.341  1.00  0.00           C
ATOM    149 1HG1 VAL    10     102.034  14.447  62.602  1.00  0.00           H
ATOM    150 2HG1 VAL    10     101.044  13.001  62.384  1.00  0.00           H
ATOM    151 3HG1 VAL    10     102.682  12.869  63.071  1.00  0.00           H
ATOM    152  CG2 VAL    10     103.956  13.991  60.885  1.00  0.00           C
ATOM    153 1HG2 VAL    10     103.775  15.049  61.076  1.00  0.00           H
ATOM    154 2HG2 VAL    10     104.657  13.604  61.624  1.00  0.00           H
ATOM    155 3HG2 VAL    10     104.395  13.895  59.898  1.00  0.00           H
ATOM    156  C   VAL    10     101.643  10.882  60.834  1.00  0.00           C
ATOM    157  O   VAL    10     100.642  10.979  60.121  1.00  0.00           O
ATOM    158  N   GLY    11     101.710  10.018  61.843  1.00  0.00           N
ATOM    159  H   GLY    11     102.551   9.996  62.412  1.00  0.00           H
ATOM    160  CA  GLY    11     100.655   9.072  62.176  1.00  0.00           C
ATOM    161  HA1 GLY    11      99.714   9.607  62.293  1.00  0.00           H
ATOM    162  HA2 GLY    11     100.922   8.619  63.122  1.00  0.00           H
ATOM    163  C   GLY    11     100.452   7.923  61.185  1.00  0.00           C
ATOM    164  O   GLY    11      99.491   7.172  61.353  1.00  0.00           O
ATOM    165  N   ARG    12     101.314   7.762  60.173  1.00  0.00           N
ATOM    166  H   ARG    12     102.108   8.393  60.105  1.00  0.00           H
ATOM    167  CA  ARG    12     101.272   6.612  59.260  1.00  0.00           C
ATOM    168  HA  ARG    12     100.270   6.182  59.283  1.00  0.00           H
ATOM    169  CB  ARG    12     101.559   7.031  57.812  1.00  0.00           C
ATOM    170  HB1 ARG    12     101.524   6.138  57.183  1.00  0.00           H
ATOM    171  HB2 ARG    12     102.562   7.456  57.745  1.00  0.00           H
ATOM    172  CG  ARG    12     100.537   8.051  57.286  1.00  0.00           C
ATOM    173  HG1 ARG    12     100.660   8.997  57.816  1.00  0.00           H
ATOM    174  HG2 ARG    12      99.525   7.675  57.441  1.00  0.00           H
ATOM    175  CD  ARG    12     100.766   8.272  55.792  1.00  0.00           C
ATOM    176  HD1 ARG    12     100.462   7.370  55.257  1.00  0.00           H
ATOM    177  HD2 ARG    12     101.826   8.442  55.634  1.00  0.00           H
ATOM    178  NE  ARG    12     100.055   9.453  55.281  1.00  0.00           N
ATOM    179  HE  ARG    12     100.052  10.284  55.863  1.00  0.00           H
ATOM    180  CZ  ARG    12      99.674   9.653  54.038  1.00  0.00           C
ATOM    181  NH1 ARG    12      99.807   8.746  53.110  1.00  0.00           N
ATOM    182 1HH1 ARG    12     100.288   7.901  53.339  1.00  0.00           H
ATOM    183 2HH1 ARG    12      99.407   8.907  52.200  1.00  0.00           H
ATOM    184  NH2 ARG    12      99.142  10.786  53.710  1.00  0.00           N
ATOM    185 1HH2 ARG    12      99.175  11.546  54.382  1.00  0.00           H
ATOM    186 2HH2 ARG    12      98.796  10.964  52.783  1.00  0.00           H
ATOM    187  C   ARG    12     102.234   5.523  59.727  1.00  0.00           C
ATOM    188  O   ARG    12     103.380   5.802  60.073  1.00  0.00           O
ATOM    189  N   ASN    13     101.771   4.280  59.696  1.00  0.00           N
ATOM    190  H   ASN    13     100.836   4.151  59.335  1.00  0.00           H
ATOM    191  CA  ASN    13     102.610   3.096  59.813  1.00  0.00           C
ATOM    192  HA  ASN    13     103.267   3.228  60.673  1.00  0.00           H
ATOM    193  CB  ASN    13     101.711   1.865  60.041  1.00  0.00           C
ATOM    194  HB1 ASN    13     101.214   1.596  59.109  1.00  0.00           H
ATOM    195  HB2 ASN    13     100.948   2.100  60.780  1.00  0.00           H
ATOM    196  CG  ASN    13     102.482   0.666  60.566  1.00  0.00           C
ATOM    197  OD1 ASN    13     103.619   0.768  60.998  1.00  0.00           O
ATOM    198  ND2 ASN    13     101.880  -0.499  60.560  1.00  0.00           N
ATOM    199 1HD2 ASN    13     100.909  -0.554  60.319  1.00  0.00           H
ATOM    200 2HD2 ASN    13     102.372  -1.248  61.021  1.00  0.00           H
ATOM    201  C   ASN    13     103.485   2.951  58.557  1.00  0.00           C
ATOM    202  O   ASN    13     103.094   3.400  57.476  1.00  0.00           O
ATOM    203  N   ILE    14     104.653   2.327  58.692  1.00  0.00           N
ATOM    204  H   ILE    14     104.883   1.906  59.587  1.00  0.00           H
ATOM    205  CA  ILE    14     105.606   2.119  57.596  1.00  0.00           C
ATOM    206  HA  ILE    14     105.105   2.325  56.657  1.00  0.00           H
ATOM    207  CB  ILE    14     106.777   3.134  57.700  1.00  0.00           C
ATOM    208  HB  ILE    14     107.299   2.965  58.644  1.00  0.00           H
ATOM    209  CG2 ILE    14     107.758   2.923  56.543  1.00  0.00           C
ATOM    210 1HG2 ILE    14     108.556   3.660  56.536  1.00  0.00           H
ATOM    211 2HG2 ILE    14     108.237   1.975  56.698  1.00  0.00           H
ATOM    212 3HG2 ILE    14     107.242   2.920  55.582  1.00  0.00           H
ATOM    213  CG1 ILE    14     106.303   4.608  57.654  1.00  0.00           C
ATOM    214 1HG1 ILE    14     105.494   4.760  58.365  1.00  0.00           H
ATOM    215 2HG1 ILE    14     105.920   4.837  56.660  1.00  0.00           H
ATOM    216  CD  ILE    14     107.393   5.626  58.013  1.00  0.00           C
ATOM    217  HD1 ILE    14     106.951   6.620  58.049  1.00  0.00           H
ATOM    218  HD2 ILE    14     107.816   5.379  58.987  1.00  0.00           H
ATOM    219  HD3 ILE    14     108.191   5.636  57.275  1.00  0.00           H
ATOM    220  C   ILE    14     106.009   0.628  57.594  1.00  0.00           C
ATOM    221  O   ILE    14     106.447   0.106  58.621  1.00  0.00           O
ATOM    222  N   LYS    15     105.773  -0.086  56.482  1.00  0.00           N
ATOM    223  H   LYS    15     105.419   0.413  55.670  1.00  0.00           H
ATOM    224  CA  LYS    15     105.943  -1.552  56.371  1.00  0.00           C
ATOM    225  HA  LYS    15     106.426  -1.919  57.276  1.00  0.00           H
ATOM    226  CB  LYS    15     104.573  -2.244  56.259  1.00  0.00           C
ATOM    227  HB1 LYS    15     104.741  -3.276  55.945  1.00  0.00           H
ATOM    228  HB2 LYS    15     103.977  -1.749  55.490  1.00  0.00           H
ATOM    229  CG  LYS    15     103.785  -2.261  57.582  1.00  0.00           C
ATOM    230  HG1 LYS    15     103.402  -1.262  57.797  1.00  0.00           H
ATOM    231  HG2 LYS    15     104.446  -2.568  58.394  1.00  0.00           H
ATOM    232  CD  LYS    15     102.624  -3.262  57.488  1.00  0.00           C
ATOM    233  HD1 LYS    15     103.046  -4.250  57.307  1.00  0.00           H
ATOM    234  HD2 LYS    15     101.980  -2.992  56.653  1.00  0.00           H
ATOM    235  CE  LYS    15     101.795  -3.309  58.774  1.00  0.00           C
ATOM    236  HE1 LYS    15     101.245  -2.372  58.881  1.00  0.00           H
ATOM    237  HE2 LYS    15     102.482  -3.392  59.614  1.00  0.00           H
ATOM    238  NZ  LYS    15     100.858  -4.459  58.791  1.00  0.00           N
ATOM    239  HZ1 LYS    15     100.416  -4.558  59.700  1.00  0.00           H
ATOM    240  HZ2 LYS    15     100.136  -4.335  58.090  1.00  0.00           H
ATOM    241  HZ3 LYS    15     101.348  -5.315  58.565  1.00  0.00           H
ATOM    242  C   LYS    15     106.852  -1.962  55.204  1.00  0.00           C
ATOM    243  O   LYS    15     106.578  -1.630  54.050  1.00  0.00           O
ATOM    244  N   GLU    16     107.913  -2.719  55.504  1.00  0.00           N
ATOM    245  H   GLU    16     108.088  -2.944  56.469  1.00  0.00           H
ATOM    246  CA  GLU    16     108.896  -3.155  54.502  1.00  0.00           C
ATOM    247  HA  GLU    16     108.986  -2.378  53.747  1.00  0.00           H
ATOM    248  CB  GLU    16     110.300  -3.401  55.082  1.00  0.00           C
ATOM    249  HB1 GLU    16     110.925  -3.742  54.263  1.00  0.00           H
ATOM    250  HB2 GLU    16     110.251  -4.200  55.819  1.00  0.00           H
ATOM    251  CG  GLU    16     111.006  -2.192  55.699  1.00  0.00           C
ATOM    252  HG1 GLU    16     110.485  -1.907  56.615  1.00  0.00           H
ATOM    253  HG2 GLU    16     110.956  -1.368  54.983  1.00  0.00           H
ATOM    254  CD  GLU    16     112.478  -2.474  56.033  1.00  0.00           C
ATOM    255  OE1 GLU    16     113.253  -1.493  56.037  1.00  0.00           O
ATOM    256  OE2 GLU    16     112.826  -3.650  56.286  1.00  0.00           O
ATOM    257  C   GLU    16     108.442  -4.443  53.821  1.00  0.00           C
ATOM    258  O   GLU    16     108.062  -5.402  54.499  1.00  0.00           O
ATOM    259  N   PHE    17     108.562  -4.512  52.497  1.00  0.00           N
ATOM    260  H   PHE    17     108.883  -3.690  51.991  1.00  0.00           H
ATOM    261  CA  PHE    17     108.256  -5.714  51.722  1.00  0.00           C
ATOM    262  HA  PHE    17     108.020  -6.530  52.404  1.00  0.00           H
ATOM    263  CB  PHE    17     107.019  -5.479  50.863  1.00  0.00           C
ATOM    264  HB1 PHE    17     106.182  -5.232  51.514  1.00  0.00           H
ATOM    265  HB2 PHE    17     106.778  -6.410  50.357  1.00  0.00           H
ATOM    266  CG  PHE    17     107.187  -4.383  49.835  1.00  0.00           C
ATOM    267  CD1 PHE    17     106.671  -3.106  50.103  1.00  0.00           C
ATOM    268  HD1 PHE    17     106.172  -2.910  51.040  1.00  0.00           H
ATOM    269  CE1 PHE    17     106.792  -2.085  49.150  1.00  0.00           C
ATOM    270  HE1 PHE    17     106.372  -1.114  49.348  1.00  0.00           H
ATOM    271  CZ  PHE    17     107.496  -2.318  47.962  1.00  0.00           C
ATOM    272  HZ  PHE    17     107.611  -1.530  47.239  1.00  0.00           H
ATOM    273  CE2 PHE    17     108.072  -3.572  47.721  1.00  0.00           C
ATOM    274  HE2 PHE    17     108.621  -3.736  46.808  1.00  0.00           H
ATOM    275  CD2 PHE    17     107.885  -4.620  48.634  1.00  0.00           C
ATOM    276  HD2 PHE    17     108.299  -5.595  48.420  1.00  0.00           H
ATOM    277  C   PHE    17     109.431  -6.188  50.869  1.00  0.00           C
ATOM    278  O   PHE    17     110.269  -5.413  50.425  1.00  0.00           O
ATOM    279  N   GLU    18     109.469  -7.487  50.617  1.00  0.00           N
ATOM    280  H   GLU    18     108.711  -8.069  50.940  1.00  0.00           H
ATOM    281  CA  GLU    18     110.560  -8.149  49.904  1.00  0.00           C
ATOM    282  HA  GLU    18     111.508  -7.666  50.150  1.00  0.00           H
ATOM    283  CB  GLU    18     110.609  -9.588  50.429  1.00  0.00           C
ATOM    284  HB1 GLU    18     111.109 -10.249  49.730  1.00  0.00           H
ATOM    285  HB2 GLU    18     109.592  -9.957  50.556  1.00  0.00           H
ATOM    286  CG  GLU    18     111.342  -9.594  51.780  1.00  0.00           C
ATOM    287  HG1 GLU    18     110.803  -8.948  52.480  1.00  0.00           H
ATOM    288  HG2 GLU    18     112.344  -9.182  51.648  1.00  0.00           H
ATOM    289  CD  GLU    18     111.451 -10.978  52.413  1.00  0.00           C
ATOM    290  OE1 GLU    18     112.143 -11.088  53.449  1.00  0.00           O
ATOM    291  OE2 GLU    18     110.727 -11.910  52.004  1.00  0.00           O
ATOM    292  C   GLU    18     110.396  -8.037  48.379  1.00  0.00           C
ATOM    293  O   GLU    18     109.399  -8.502  47.812  1.00  0.00           O
ATOM    294  N   VAL    19     111.372  -7.405  47.717  1.00  0.00           N
ATOM    295  H   VAL    19     112.198  -7.112  48.234  1.00  0.00           H
ATOM    296  CA  VAL    19     111.449  -7.279  46.258  1.00  0.00           C
ATOM    297  HA  VAL    19     110.446  -7.341  45.840  1.00  0.00           H
ATOM    298  CB  VAL    19     112.068  -5.943  45.802  1.00  0.00           C
ATOM    299  HB  VAL    19     113.096  -5.875  46.148  1.00  0.00           H
ATOM    300  CG1 VAL    19     112.039  -5.833  44.268  1.00  0.00           C
ATOM    301 1HG1 VAL    19     112.402  -4.854  43.956  1.00  0.00           H
ATOM    302 2HG1 VAL    19     112.681  -6.592  43.820  1.00  0.00           H
ATOM    303 3HG1 VAL    19     111.023  -5.967  43.900  1.00  0.00           H
ATOM    304  CG2 VAL    19     111.309  -4.742  46.352  1.00  0.00           C
ATOM    305 1HG2 VAL    19     111.761  -3.831  45.964  1.00  0.00           H
ATOM    306 2HG2 VAL    19     110.276  -4.798  46.024  1.00  0.00           H
ATOM    307 3HG2 VAL    19     111.363  -4.730  47.442  1.00  0.00           H
ATOM    308  C   VAL    19     112.290  -8.418  45.711  1.00  0.00           C
ATOM    309  O   VAL    19     113.510  -8.450  45.875  1.00  0.00           O
ATOM    310  N   ASN    20     111.647  -9.328  44.990  1.00  0.00           N
ATOM    311  H   ASN    20     110.652  -9.240  44.857  1.00  0.00           H
ATOM    312  CA  ASN    20     112.363 -10.341  44.236  1.00  0.00           C
ATOM    313  HA  ASN    20     113.159 -10.751  44.862  1.00  0.00           H
ATOM    314  CB  ASN    20     111.379 -11.484  43.930  1.00  0.00           C
ATOM    315  HB1 ASN    20     110.497 -11.056  43.484  1.00  0.00           H
ATOM    316  HB2 ASN    20     111.091 -11.959  44.863  1.00  0.00           H
ATOM    317  CG  ASN    20     111.944 -12.538  42.999  1.00  0.00           C
ATOM    318  OD1 ASN    20     112.930 -12.325  42.336  1.00  0.00           O
ATOM    319  ND2 ASN    20     111.387 -13.716  42.896  1.00  0.00           N
ATOM    320 1HD2 ASN    20     110.563 -13.991  43.403  1.00  0.00           H
ATOM    321 2HD2 ASN    20     111.987 -14.414  42.459  1.00  0.00           H
ATOM    322  C   ASN    20     113.027  -9.674  43.011  1.00  0.00           C
ATOM    323  O   ASN    20     112.348  -9.110  42.148  1.00  0.00           O
ATOM    324  N   TYR    21     114.358  -9.763  42.947  1.00  0.00           N
ATOM    325  H   TYR    21     114.836 -10.261  43.691  1.00  0.00           H
ATOM    326  CA  TYR    21     115.191  -9.218  41.875  1.00  0.00           C
ATOM    327  HA  TYR    21     114.668  -8.373  41.428  1.00  0.00           H
ATOM    328  CB  TYR    21     116.511  -8.700  42.463  1.00  0.00           C
ATOM    329  HB1 TYR    21     117.084  -8.209  41.675  1.00  0.00           H
ATOM    330  HB2 TYR    21     117.095  -9.555  42.810  1.00  0.00           H
ATOM    331  CG  TYR    21     116.334  -7.720  43.603  1.00  0.00           C
ATOM    332  CD1 TYR    21     115.642  -6.514  43.391  1.00  0.00           C
ATOM    333  HD1 TYR    21     115.255  -6.272  42.410  1.00  0.00           H
ATOM    334  CE1 TYR    21     115.405  -5.647  44.471  1.00  0.00           C
ATOM    335  HE1 TYR    21     114.811  -4.758  44.329  1.00  0.00           H
ATOM    336  CZ  TYR    21     115.877  -5.972  45.760  1.00  0.00           C
ATOM    337  OH  TYR    21     115.634  -5.149  46.809  1.00  0.00           O
ATOM    338  HH  TYR    21     115.801  -5.611  47.640  1.00  0.00           H
ATOM    339  CE2 TYR    21     116.602  -7.161  45.963  1.00  0.00           C
ATOM    340  HE2 TYR    21     116.962  -7.412  46.949  1.00  0.00           H
ATOM    341  CD2 TYR    21     116.823  -8.037  44.885  1.00  0.00           C
ATOM    342  HD2 TYR    21     117.341  -8.972  45.050  1.00  0.00           H
ATOM    343  C   TYR    21     115.474 -10.213  40.744  1.00  0.00           C
ATOM    344  O   TYR    21     115.997  -9.798  39.719  1.00  0.00           O
ATOM    345  N   ASP    22     115.098 -11.490  40.863  1.00  0.00           N
ATOM    346  H   ASP    22     114.593 -11.755  41.704  1.00  0.00           H
ATOM    347  CA  ASP    22     115.363 -12.549  39.874  1.00  0.00           C
ATOM    348  HA  ASP    22     116.424 -12.789  39.916  1.00  0.00           H
ATOM    349  CB  ASP    22     114.552 -13.825  40.201  1.00  0.00           C
ATOM    350  HB1 ASP    22     114.858 -14.594  39.496  1.00  0.00           H
ATOM    351  HB2 ASP    22     113.503 -13.603  40.003  1.00  0.00           H
ATOM    352  CG  ASP    22     114.638 -14.418  41.620  1.00  0.00           C
ATOM    353  OD1 ASP    22     115.626 -14.152  42.350  1.00  0.00           O
ATOM    354  OD2 ASP    22     113.733 -15.219  41.968  1.00  0.00           O
ATOM    355  C   ASP    22     115.024 -12.129  38.427  1.00  0.00           C
ATOM    356  O   ASP    22     115.734 -12.483  37.488  1.00  0.00           O
ATOM    357  N   ARG    23     113.946 -11.348  38.265  1.00  0.00           N
ATOM    358  H   ARG    23     113.441 -11.122  39.112  1.00  0.00           H
ATOM    359  CA  ARG    23     113.471 -10.761  37.001  1.00  0.00           C
ATOM    360  HA  ARG    23     113.733 -11.405  36.164  1.00  0.00           H
ATOM    361  CB  ARG    23     111.955 -10.616  37.089  1.00  0.00           C
ATOM    362  HB1 ARG    23     111.645  -9.977  36.275  1.00  0.00           H
ATOM    363  HB2 ARG    23     111.734 -10.107  38.025  1.00  0.00           H
ATOM    364  CG  ARG    23     111.123 -11.899  37.007  1.00  0.00           C
ATOM    365  HG1 ARG    23     110.073 -11.617  37.094  1.00  0.00           H
ATOM    366  HG2 ARG    23     111.382 -12.554  37.836  1.00  0.00           H
ATOM    367  CD  ARG    23     111.321 -12.633  35.678  1.00  0.00           C
ATOM    368  HD1 ARG    23     112.347 -12.992  35.617  1.00  0.00           H
ATOM    369  HD2 ARG    23     111.155 -11.923  34.864  1.00  0.00           H
ATOM    370  NE  ARG    23     110.401 -13.782  35.548  1.00  0.00           N
ATOM    371  HE  ARG    23     110.238 -14.340  36.367  1.00  0.00           H
ATOM    372  CZ  ARG    23     109.880 -14.220  34.415  1.00  0.00           C
ATOM    373  NH1 ARG    23     110.230 -13.751  33.259  1.00  0.00           N
ATOM    374 1HH1 ARG    23     111.163 -13.327  33.198  1.00  0.00           H
ATOM    375 2HH1 ARG    23     109.775 -13.992  32.392  1.00  0.00           H
ATOM    376  NH2 ARG    23     108.964 -15.139  34.417  1.00  0.00           N
ATOM    377 1HH2 ARG    23     108.590 -15.502  35.287  1.00  0.00           H
ATOM    378 2HH2 ARG    23     108.705 -15.549  33.546  1.00  0.00           H
ATOM    379  C   ARG    23     114.046  -9.380  36.668  1.00  0.00           C
ATOM    380  O   ARG    23     114.143  -9.024  35.496  1.00  0.00           O
ATOM    381  N   PHE    24     114.434  -8.596  37.674  1.00  0.00           N
ATOM    382  H   PHE    24     114.467  -9.002  38.597  1.00  0.00           H
ATOM    383  CA  PHE    24     115.123  -7.319  37.460  1.00  0.00           C
ATOM    384  HA  PHE    24     114.487  -6.672  36.857  1.00  0.00           H
ATOM    385  CB  PHE    24     115.357  -6.643  38.819  1.00  0.00           C
ATOM    386  HB1 PHE    24     115.828  -7.349  39.498  1.00  0.00           H
ATOM    387  HB2 PHE    24     114.393  -6.372  39.249  1.00  0.00           H
ATOM    388  CG  PHE    24     116.240  -5.417  38.765  1.00  0.00           C
ATOM    389  CD1 PHE    24     117.628  -5.557  38.945  1.00  0.00           C
ATOM    390  HD1 PHE    24     118.062  -6.536  39.114  1.00  0.00           H
ATOM    391  CE1 PHE    24     118.457  -4.427  38.903  1.00  0.00           C
ATOM    392  HE1 PHE    24     119.521  -4.544  39.051  1.00  0.00           H
ATOM    393  CZ  PHE    24     117.903  -3.157  38.667  1.00  0.00           C
ATOM    394  HZ  PHE    24     118.547  -2.292  38.643  1.00  0.00           H
ATOM    395  CE2 PHE    24     116.517  -3.013  38.474  1.00  0.00           C
ATOM    396  HE2 PHE    24     116.096  -2.034  38.300  1.00  0.00           H
ATOM    397  CD2 PHE    24     115.683  -4.144  38.537  1.00  0.00           C
ATOM    398  HD2 PHE    24     114.615  -4.039  38.419  1.00  0.00           H
ATOM    399  C   PHE    24     116.425  -7.541  36.670  1.00  0.00           C
ATOM    400  O   PHE    24     116.744  -6.748  35.777  1.00  0.00           O
ATOM    401  N   ASP    25     117.095  -8.671  36.912  1.00  0.00           N
ATOM    402  H   ASP    25     116.891  -9.180  37.771  1.00  0.00           H
ATOM    403  CA  ASP    25     118.175  -9.198  36.081  1.00  0.00           C
ATOM    404  HA  ASP    25     118.940  -8.424  36.013  1.00  0.00           H
ATOM    405  CB  ASP    25     118.834 -10.443  36.692  1.00  0.00           C
ATOM    406  HB1 ASP    25     119.620 -10.793  36.020  1.00  0.00           H
ATOM    407  HB2 ASP    25     118.094 -11.238  36.779  1.00  0.00           H
ATOM    408  CG  ASP    25     119.426 -10.172  38.066  1.00  0.00           C
ATOM    409  OD1 ASP    25     118.719  -9.615  38.933  1.00  0.00           O
ATOM    410  OD2 ASP    25     120.623 -10.473  38.272  1.00  0.00           O
ATOM    411  C   ASP    25     117.721  -9.518  34.666  1.00  0.00           C
ATOM    412  O   ASP    25     118.298  -8.969  33.742  1.00  0.00           O
ATOM    413  N   GLU    26     116.682 -10.335  34.458  1.00  0.00           N
ATOM    414  H   GLU    26     116.226 -10.753  35.257  1.00  0.00           H
ATOM    415  CA  GLU    26     116.206 -10.668  33.103  1.00  0.00           C
ATOM    416  HA  GLU    26     116.966 -11.254  32.587  1.00  0.00           H
ATOM    417  CB  GLU    26     114.908 -11.472  33.136  1.00  0.00           C
ATOM    418  HB1 GLU    26     114.636 -11.662  32.097  1.00  0.00           H
ATOM    419  HB2 GLU    26     114.119 -10.881  33.595  1.00  0.00           H
ATOM    420  CG  GLU    26     115.012 -12.811  33.865  1.00  0.00           C
ATOM    421  HG1 GLU    26     115.057 -12.640  34.938  1.00  0.00           H
ATOM    422  HG2 GLU    26     115.940 -13.285  33.560  1.00  0.00           H
ATOM    423  CD  GLU    26     113.832 -13.732  33.527  1.00  0.00           C
ATOM    424  OE1 GLU    26     113.916 -14.940  33.833  1.00  0.00           O
ATOM    425  OE2 GLU    26     112.849 -13.250  32.914  1.00  0.00           O
ATOM    426  C   GLU    26     115.928  -9.430  32.248  1.00  0.00           C
ATOM    427  O   GLU    26     116.296  -9.393  31.076  1.00  0.00           O
ATOM    428  N   TYR    27     115.331  -8.397  32.844  1.00  0.00           N
ATOM    429  H   TYR    27     115.046  -8.503  33.813  1.00  0.00           H
ATOM    430  CA  TYR    27     115.111  -7.125  32.168  1.00  0.00           C
ATOM    431  HA  TYR    27     114.630  -7.318  31.207  1.00  0.00           H
ATOM    432  CB  TYR    27     114.182  -6.262  33.017  1.00  0.00           C
ATOM    433  HB1 TYR    27     114.676  -6.003  33.954  1.00  0.00           H
ATOM    434  HB2 TYR    27     113.291  -6.840  33.258  1.00  0.00           H
ATOM    435  CG  TYR    27     113.792  -5.004  32.275  1.00  0.00           C
ATOM    436  CD1 TYR    27     114.536  -3.820  32.437  1.00  0.00           C
ATOM    437  HD1 TYR    27     115.352  -3.782  33.145  1.00  0.00           H
ATOM    438  CE1 TYR    27     114.273  -2.713  31.611  1.00  0.00           C
ATOM    439  HE1 TYR    27     114.873  -1.821  31.681  1.00  0.00           H
ATOM    440  CZ  TYR    27     113.249  -2.777  30.647  1.00  0.00           C
ATOM    441  OH  TYR    27     112.997  -1.708  29.853  1.00  0.00           O
ATOM    442  HH  TYR    27     112.179  -1.851  29.363  1.00  0.00           H
ATOM    443  CE2 TYR    27     112.489  -3.952  30.505  1.00  0.00           C
ATOM    444  HE2 TYR    27     111.731  -4.022  29.738  1.00  0.00           H
ATOM    445  CD2 TYR    27     112.779  -5.072  31.302  1.00  0.00           C
ATOM    446  HD2 TYR    27     112.262  -6.004  31.119  1.00  0.00           H
ATOM    447  C   TYR    27     116.422  -6.382  31.895  1.00  0.00           C
ATOM    448  O   TYR    27     116.647  -5.887  30.791  1.00  0.00           O
ATOM    449  N   THR    28     117.316  -6.323  32.885  1.00  0.00           N
ATOM    450  H   THR    28     117.100  -6.789  33.760  1.00  0.00           H
ATOM    451  CA  THR    28     118.641  -5.710  32.731  1.00  0.00           C
ATOM    452  HA  THR    28     118.499  -4.678  32.421  1.00  0.00           H
ATOM    453  CB  THR    28     119.391  -5.704  34.073  1.00  0.00           C
ATOM    454  HB  THR    28     119.471  -6.719  34.460  1.00  0.00           H
ATOM    455  CG2 THR    28     120.785  -5.080  34.012  1.00  0.00           C
ATOM    456 1HG2 THR    28     121.247  -5.146  34.997  1.00  0.00           H
ATOM    457 2HG2 THR    28     121.415  -5.611  33.298  1.00  0.00           H
ATOM    458 3HG2 THR    28     120.714  -4.032  33.740  1.00  0.00           H
ATOM    459  OG1 THR    28     118.658  -4.911  34.977  1.00  0.00           O
ATOM    460  HG1 THR    28     118.043  -5.511  35.434  1.00  0.00           H
ATOM    461  C   THR    28     119.437  -6.411  31.626  1.00  0.00           C
ATOM    462  O   THR    28     120.049  -5.724  30.811  1.00  0.00           O
ATOM    463  N   ILE    29     119.349  -7.742  31.532  1.00  0.00           N
ATOM    464  H   ILE    29     118.812  -8.217  32.251  1.00  0.00           H
ATOM    465  CA  ILE    29     119.898  -8.576  30.461  1.00  0.00           C
ATOM    466  HA  ILE    29     120.955  -8.344  30.353  1.00  0.00           H
ATOM    467  CB  ILE    29     119.770 -10.083  30.793  1.00  0.00           C
ATOM    468  HB  ILE    29     118.719 -10.322  30.951  1.00  0.00           H
ATOM    469  CG2 ILE    29     120.291 -10.915  29.618  1.00  0.00           C
ATOM    470 1HG2 ILE    29     120.289 -11.969  29.878  1.00  0.00           H
ATOM    471 2HG2 ILE    29     119.635 -10.776  28.764  1.00  0.00           H
ATOM    472 3HG2 ILE    29     121.307 -10.612  29.365  1.00  0.00           H
ATOM    473  CG1 ILE    29     120.564 -10.496  32.042  1.00  0.00           C
ATOM    474 1HG1 ILE    29     120.339  -9.807  32.835  1.00  0.00           H
ATOM    475 2HG1 ILE    29     121.631 -10.432  31.829  1.00  0.00           H
ATOM    476  CD  ILE    29     120.218 -11.889  32.584  1.00  0.00           C
ATOM    477  HD1 ILE    29     120.628 -12.002  33.587  1.00  0.00           H
ATOM    478  HD2 ILE    29     119.138 -12.014  32.639  1.00  0.00           H
ATOM    479  HD3 ILE    29     120.650 -12.658  31.949  1.00  0.00           H
ATOM    480  C   ILE    29     119.216  -8.278  29.125  1.00  0.00           C
ATOM    481  O   ILE    29     119.912  -8.109  28.133  1.00  0.00           O
ATOM    482  N   GLU    30     117.888  -8.206  29.046  1.00  0.00           N
ATOM    483  H   GLU    30     117.330  -8.408  29.873  1.00  0.00           H
ATOM    484  CA  GLU    30     117.194  -7.952  27.777  1.00  0.00           C
ATOM    485  HA  GLU    30     117.529  -8.696  27.056  1.00  0.00           H
ATOM    486  CB  GLU    30     115.682  -8.135  27.965  1.00  0.00           C
ATOM    487  HB1 GLU    30     115.287  -7.347  28.608  1.00  0.00           H
ATOM    488  HB2 GLU    30     115.515  -9.100  28.444  1.00  0.00           H
ATOM    489  CG  GLU    30     114.951  -8.126  26.613  1.00  0.00           C
ATOM    490  HG1 GLU    30     115.540  -8.704  25.899  1.00  0.00           H
ATOM    491  HG2 GLU    30     114.883  -7.102  26.242  1.00  0.00           H
ATOM    492  CD  GLU    30     113.551  -8.747  26.700  1.00  0.00           C
ATOM    493  OE1 GLU    30     113.142  -9.413  25.720  1.00  0.00           O
ATOM    494  OE2 GLU    30     112.893  -8.637  27.760  1.00  0.00           O
ATOM    495  C   GLU    30     117.555  -6.576  27.199  1.00  0.00           C
ATOM    496  O   GLU    30     117.825  -6.459  26.003  1.00  0.00           O
ATOM    497  N   VAL    31     117.695  -5.569  28.065  1.00  0.00           N
ATOM    498  H   VAL    31     117.416  -5.744  29.028  1.00  0.00           H
ATOM    499  CA  VAL    31     118.256  -4.252  27.738  1.00  0.00           C
ATOM    500  HA  VAL    31     117.681  -3.815  26.922  1.00  0.00           H
ATOM    501  CB  VAL    31     118.131  -3.334  28.963  1.00  0.00           C
ATOM    502  HB  VAL    31     118.531  -3.851  29.833  1.00  0.00           H
ATOM    503  CG1 VAL    31     118.895  -2.023  28.796  1.00  0.00           C
ATOM    504 1HG1 VAL    31     118.871  -1.496  29.742  1.00  0.00           H
ATOM    505 2HG1 VAL    31     119.945  -2.189  28.558  1.00  0.00           H
ATOM    506 3HG1 VAL    31     118.421  -1.425  28.021  1.00  0.00           H
ATOM    507  CG2 VAL    31     116.671  -2.964  29.247  1.00  0.00           C
ATOM    508 1HG2 VAL    31     116.617  -2.391  30.169  1.00  0.00           H
ATOM    509 2HG2 VAL    31     116.262  -2.372  28.430  1.00  0.00           H
ATOM    510 3HG2 VAL    31     116.060  -3.860  29.362  1.00  0.00           H
ATOM    511  C   VAL    31     119.715  -4.355  27.273  1.00  0.00           C
ATOM    512  O   VAL    31     120.048  -3.826  26.211  1.00  0.00           O
ATOM    513  N   LEU    32     120.585  -5.055  28.017  1.00  0.00           N
ATOM    514  H   LEU    32     120.260  -5.455  28.892  1.00  0.00           H
ATOM    515  CA  LEU    32     121.971  -5.329  27.600  1.00  0.00           C
ATOM    516  HA  LEU    32     122.523  -4.392  27.509  1.00  0.00           H
ATOM    517  CB  LEU    32     122.677  -6.253  28.611  1.00  0.00           C
ATOM    518  HB1 LEU    32     123.551  -6.679  28.118  1.00  0.00           H
ATOM    519  HB2 LEU    32     122.017  -7.082  28.844  1.00  0.00           H
ATOM    520  CG  LEU    32     123.164  -5.637  29.928  1.00  0.00           C
ATOM    521  HG  LEU    32     122.348  -5.173  30.471  1.00  0.00           H
ATOM    522  CD1 LEU    32     123.762  -6.758  30.783  1.00  0.00           C
ATOM    523 1HD1 LEU    32     123.914  -6.399  31.795  1.00  0.00           H
ATOM    524 2HD1 LEU    32     123.078  -7.603  30.839  1.00  0.00           H
ATOM    525 3HD1 LEU    32     124.722  -7.074  30.378  1.00  0.00           H
ATOM    526  CD2 LEU    32     124.213  -4.572  29.660  1.00  0.00           C
ATOM    527 1HD2 LEU    32     124.871  -4.457  30.509  1.00  0.00           H
ATOM    528 2HD2 LEU    32     124.830  -4.843  28.813  1.00  0.00           H
ATOM    529 3HD2 LEU    32     123.721  -3.621  29.460  1.00  0.00           H
ATOM    530  C   LEU    32     122.020  -6.030  26.236  1.00  0.00           C
ATOM    531  O   LEU    32     122.916  -5.770  25.442  1.00  0.00           O
ATOM    532  N   ARG    33     121.060  -6.911  25.938  1.00  0.00           N
ATOM    533  H   ARG    33     120.375  -7.109  26.663  1.00  0.00           H
ATOM    534  CA  ARG    33     120.956  -7.630  24.663  1.00  0.00           C
ATOM    535  HA  ARG    33     121.954  -7.940  24.370  1.00  0.00           H
ATOM    536  CB  ARG    33     120.093  -8.884  24.817  1.00  0.00           C
ATOM    537  HB1 ARG    33     119.904  -9.288  23.825  1.00  0.00           H
ATOM    538  HB2 ARG    33     119.137  -8.609  25.263  1.00  0.00           H
ATOM    539  CG  ARG    33     120.752  -9.998  25.640  1.00  0.00           C
ATOM    540  HG1 ARG    33     121.057  -9.631  26.617  1.00  0.00           H
ATOM    541  HG2 ARG    33     121.631 -10.371  25.122  1.00  0.00           H
ATOM    542  CD  ARG    33     119.742 -11.133  25.802  1.00  0.00           C
ATOM    543  HD1 ARG    33     119.479 -11.525  24.818  1.00  0.00           H
ATOM    544  HD2 ARG    33     118.844 -10.715  26.261  1.00  0.00           H
ATOM    545  NE  ARG    33     120.262 -12.224  26.644  1.00  0.00           N
ATOM    546  HE  ARG    33     121.237 -12.179  26.918  1.00  0.00           H
ATOM    547  CZ  ARG    33     119.507 -13.089  27.299  1.00  0.00           C
ATOM    548  NH1 ARG    33     118.211 -13.104  27.172  1.00  0.00           N
ATOM    549 1HH1 ARG    33     117.758 -12.432  26.577  1.00  0.00           H
ATOM    550 2HH1 ARG    33     117.674 -13.505  27.931  1.00  0.00           H
ATOM    551  NH2 ARG    33     120.038 -13.920  28.148  1.00  0.00           N
ATOM    552 1HH2 ARG    33     121.011 -13.863  28.374  1.00  0.00           H
ATOM    553 2HH2 ARG    33     119.437 -14.464  28.760  1.00  0.00           H
ATOM    554  C   ARG    33     120.442  -6.749  23.527  1.00  0.00           C
ATOM    555  O   ARG    33     120.849  -6.986  22.392  1.00  0.00           O
ATOM    556  N   THR    34     119.672  -5.694  23.809  1.00  0.00           N
ATOM    557  H   THR    34     119.283  -5.595  24.741  1.00  0.00           H
ATOM    558  CA  THR    34     119.416  -4.634  22.819  1.00  0.00           C
ATOM    559  HA  THR    34     119.058  -5.099  21.900  1.00  0.00           H
ATOM    560  CB  THR    34     118.368  -3.599  23.287  1.00  0.00           C
ATOM    561  HB  THR    34     118.861  -2.812  23.858  1.00  0.00           H
ATOM    562  CG2 THR    34     117.648  -2.988  22.086  1.00  0.00           C
ATOM    563 1HG2 THR    34     116.953  -2.216  22.418  1.00  0.00           H
ATOM    564 2HG2 THR    34     118.367  -2.557  21.394  1.00  0.00           H
ATOM    565 3HG2 THR    34     117.098  -3.760  21.546  1.00  0.00           H
ATOM    566  OG1 THR    34     117.348  -4.148  24.090  1.00  0.00           O
ATOM    567  HG1 THR    34     117.089  -3.481  24.738  1.00  0.00           H
ATOM    568  C   THR    34     120.731  -3.915  22.503  1.00  0.00           C
ATOM    569  O   THR    34     121.021  -3.620  21.348  1.00  0.00           O
ATOM    570  N   ILE    35     121.574  -3.690  23.516  1.00  0.00           N
ATOM    571  H   ILE    35     121.264  -3.932  24.452  1.00  0.00           H
ATOM    572  CA  ILE    35     122.877  -3.019  23.376  1.00  0.00           C
ATOM    573  HA  ILE    35     122.752  -2.240  22.629  1.00  0.00           H
ATOM    574  CB  ILE    35     123.218  -2.301  24.707  1.00  0.00           C
ATOM    575  HB  ILE    35     123.334  -3.072  25.464  1.00  0.00           H
ATOM    576  CG2 ILE    35     124.522  -1.505  24.549  1.00  0.00           C
ATOM    577 1HG2 ILE    35     124.778  -0.921  25.429  1.00  0.00           H
ATOM    578 2HG2 ILE    35     125.364  -2.162  24.341  1.00  0.00           H
ATOM    579 3HG2 ILE    35     124.378  -0.821  23.714  1.00  0.00           H
ATOM    580  CG1 ILE    35     122.123  -1.307  25.185  1.00  0.00           C
ATOM    581 1HG1 ILE    35     121.155  -1.801  25.193  1.00  0.00           H
ATOM    582 2HG1 ILE    35     122.055  -0.470  24.488  1.00  0.00           H
ATOM    583  CD  ILE    35     122.360  -0.754  26.604  1.00  0.00           C
ATOM    584  HD1 ILE    35     121.522  -0.153  26.937  1.00  0.00           H
ATOM    585  HD2 ILE    35     122.487  -1.577  27.307  1.00  0.00           H
ATOM    586  HD3 ILE    35     123.229  -0.100  26.624  1.00  0.00           H
ATOM    587  C   ILE    35     123.997  -3.968  22.841  1.00  0.00           C
ATOM    588  O   ILE    35     125.024  -3.532  22.318  1.00  0.00           O
ATOM    589  N   LYS    36     123.809  -5.299  22.878  1.00  0.00           N
ATOM    590  H   LYS    36     123.014  -5.618  23.418  1.00  0.00           H
ATOM    591  CA  LYS    36     124.787  -6.306  22.389  1.00  0.00           C
ATOM    592  HA  LYS    36     125.728  -6.156  22.921  1.00  0.00           H
ATOM    593  CB  LYS    36     124.281  -7.743  22.627  1.00  0.00           C
ATOM    594  HB1 LYS    36     124.610  -8.373  21.799  1.00  0.00           H
ATOM    595  HB2 LYS    36     123.197  -7.761  22.607  1.00  0.00           H
ATOM    596  CG  LYS    36     124.796  -8.401  23.914  1.00  0.00           C
ATOM    597  HG1 LYS    36     124.343  -7.922  24.782  1.00  0.00           H
ATOM    598  HG2 LYS    36     125.879  -8.286  23.968  1.00  0.00           H
ATOM    599  CD  LYS    36     124.447  -9.899  23.893  1.00  0.00           C
ATOM    600  HD1 LYS    36     124.906 -10.364  23.019  1.00  0.00           H
ATOM    601  HD2 LYS    36     123.368 -10.017  23.819  1.00  0.00           H
ATOM    602  CE  LYS    36     124.972 -10.582  25.159  1.00  0.00           C
ATOM    603  HE1 LYS    36     124.510 -10.103  26.025  1.00  0.00           H
ATOM    604  HE2 LYS    36     126.046 -10.407  25.224  1.00  0.00           H
ATOM    605  NZ  LYS    36     124.698 -12.042  25.197  1.00  0.00           N
ATOM    606  HZ1 LYS    36     125.228 -12.469  25.959  1.00  0.00           H
ATOM    607  HZ2 LYS    36     123.730 -12.214  25.440  1.00  0.00           H
ATOM    608  HZ3 LYS    36     124.940 -12.513  24.335  1.00  0.00           H
ATOM    609  C   LYS    36     125.127  -6.189  20.899  1.00  0.00           C
ATOM    610  O   LYS    36     126.123  -6.775  20.469  1.00  0.00           O
ATOM    611  N   ALA    37     124.311  -5.487  20.113  1.00  0.00           N
ATOM    612  H   ALA    37     123.531  -5.012  20.543  1.00  0.00           H
ATOM    613  CA  ALA    37     124.451  -5.410  18.661  1.00  0.00           C
ATOM    614  HA  ALA    37     124.552  -6.425  18.278  1.00  0.00           H
ATOM    615  CB  ALA    37     123.163  -4.811  18.096  1.00  0.00           C
ATOM    616  HB1 ALA    37     123.213  -4.807  17.009  1.00  0.00           H
ATOM    617  HB2 ALA    37     122.308  -5.413  18.405  1.00  0.00           H
ATOM    618  HB3 ALA    37     123.036  -3.789  18.455  1.00  0.00           H
ATOM    619  C   ALA    37     125.698  -4.641  18.187  1.00  0.00           C
ATOM    620  O   ALA    37     126.044  -4.721  17.001  1.00  0.00           O
ATOM    621  N   THR    38     126.378  -3.922  19.090  1.00  0.00           N
ATOM    622  H   THR    38     125.952  -3.763  19.997  1.00  0.00           H
ATOM    623  CA  THR    38     127.637  -3.222  18.799  1.00  0.00           C
ATOM    624  HA  THR    38     127.963  -3.513  17.802  1.00  0.00           H
ATOM    625  CB  THR    38     127.429  -1.697  18.742  1.00  0.00           C
ATOM    626  HB  THR    38     128.400  -1.207  18.742  1.00  0.00           H
ATOM    627  CG2 THR    38     126.685  -1.271  17.484  1.00  0.00           C
ATOM    628 1HG2 THR    38     126.555  -0.188  17.480  1.00  0.00           H
ATOM    629 2HG2 THR    38     127.284  -1.545  16.620  1.00  0.00           H
ATOM    630 3HG2 THR    38     125.710  -1.754  17.431  1.00  0.00           H
ATOM    631  OG1 THR    38     126.657  -1.228  19.819  1.00  0.00           O
ATOM    632  HG1 THR    38     126.290  -0.369  19.553  1.00  0.00           H
ATOM    633  C   THR    38     128.819  -3.595  19.707  1.00  0.00           C
ATOM    634  O   THR    38     129.952  -3.387  19.265  1.00  0.00           O
ATOM    635  N   ASN    39     128.646  -4.214  20.890  1.00  0.00           N
ATOM    636  H   ASN    39     127.707  -4.425  21.198  1.00  0.00           H
ATOM    637  CA  ASN    39     129.765  -4.442  21.828  1.00  0.00           C
ATOM    638  HA  ASN    39     130.684  -4.153  21.319  1.00  0.00           H
ATOM    639  CB  ASN    39     129.648  -3.472  23.017  1.00  0.00           C
ATOM    640  HB1 ASN    39     128.950  -3.855  23.759  1.00  0.00           H
ATOM    641  HB2 ASN    39     129.266  -2.519  22.666  1.00  0.00           H
ATOM    642  CG  ASN    39     131.000  -3.219  23.662  1.00  0.00           C
ATOM    643  OD1 ASN    39     131.893  -4.050  23.624  1.00  0.00           O
ATOM    644  ND2 ASN    39     131.209  -2.074  24.257  1.00  0.00           N
ATOM    645 1HD2 ASN    39     130.506  -1.352  24.240  1.00  0.00           H
ATOM    646 2HD2 ASN    39     132.119  -1.890  24.644  1.00  0.00           H
ATOM    647  C   ASN    39     130.000  -5.904  22.284  1.00  0.00           C
ATOM    648  O   ASN    39     129.204  -6.510  23.004  1.00  0.00           O
ATOM    649  N   GLN    40     131.192  -6.420  21.960  1.00  0.00           N
ATOM    650  H   GLN    40     131.803  -5.837  21.408  1.00  0.00           H
ATOM    651  CA  GLN    40     131.732  -7.723  22.374  1.00  0.00           C
ATOM    652  HA  GLN    40     131.011  -8.499  22.115  1.00  0.00           H
ATOM    653  CB  GLN    40     133.011  -7.934  21.546  1.00  0.00           C
ATOM    654  HB1 GLN    40     133.740  -7.182  21.851  1.00  0.00           H
ATOM    655  HB2 GLN    40     132.758  -7.768  20.497  1.00  0.00           H
ATOM    656  CG  GLN    40     133.686  -9.313  21.637  1.00  0.00           C
ATOM    657  HG1 GLN    40     132.983 -10.074  21.303  1.00  0.00           H
ATOM    658  HG2 GLN    40     133.972  -9.514  22.669  1.00  0.00           H
ATOM    659  CD  GLN    40     134.940  -9.406  20.764  1.00  0.00           C
ATOM    660  OE1 GLN    40     135.287  -8.498  20.016  1.00  0.00           O
ATOM    661  NE2 GLN    40     135.690 -10.486  20.832  1.00  0.00           N
ATOM    662 1HE2 GLN    40     135.433 -11.275  21.396  1.00  0.00           H
ATOM    663 2HE2 GLN    40     136.512 -10.520  20.251  1.00  0.00           H
ATOM    664  C   GLN    40     132.020  -7.828  23.887  1.00  0.00           C
ATOM    665  O   GLN    40     131.974  -8.934  24.425  1.00  0.00           O
ATOM    666  N   TRP    41     132.273  -6.706  24.576  1.00  0.00           N
ATOM    667  H   TRP    41     132.271  -5.828  24.063  1.00  0.00           H
ATOM    668  CA  TRP    41     132.501  -6.622  26.032  1.00  0.00           C
ATOM    669  HA  TRP    41     133.292  -7.315  26.323  1.00  0.00           H
ATOM    670  CB  TRP    41     132.949  -5.186  26.361  1.00  0.00           C
ATOM    671  HB1 TRP    41     132.132  -4.504  26.126  1.00  0.00           H
ATOM    672  HB2 TRP    41     133.784  -4.921  25.712  1.00  0.00           H
ATOM    673  CG  TRP    41     133.353  -4.907  27.776  1.00  0.00           C
ATOM    674  CD1 TRP    41     134.607  -5.014  28.274  1.00  0.00           C
ATOM    675  HD1 TRP    41     135.482  -5.317  27.712  1.00  0.00           H
ATOM    676  NE1 TRP    41     134.617  -4.627  29.600  1.00  0.00           N
ATOM    677  HE1 TRP    41     135.471  -4.484  30.133  1.00  0.00           H
ATOM    678  CE2 TRP    41     133.362  -4.259  30.030  1.00  0.00           C
ATOM    679  CZ2 TRP    41     132.874  -3.791  31.256  1.00  0.00           C
ATOM    680  HZ2 TRP    41     133.527  -3.713  32.110  1.00  0.00           H
ATOM    681  CH2 TRP    41     131.544  -3.355  31.346  1.00  0.00           C
ATOM    682  HH2 TRP    41     131.170  -2.927  32.269  1.00  0.00           H
ATOM    683  CZ3 TRP    41     130.694  -3.489  30.237  1.00  0.00           C
ATOM    684  HZ3 TRP    41     129.660  -3.189  30.329  1.00  0.00           H
ATOM    685  CE3 TRP    41     131.180  -4.007  29.018  1.00  0.00           C
ATOM    686  HE3 TRP    41     130.514  -4.089  28.174  1.00  0.00           H
ATOM    687  CD2 TRP    41     132.533  -4.395  28.877  1.00  0.00           C
ATOM    688  C   TRP    41     131.245  -6.989  26.835  1.00  0.00           C
ATOM    689  O   TRP    41     131.301  -7.750  27.798  1.00  0.00           O
ATOM    690  N   VAL    42     130.075  -6.530  26.376  1.00  0.00           N
ATOM    691  H   VAL    42     130.083  -5.934  25.561  1.00  0.00           H
ATOM    692  CA  VAL    42     128.782  -6.796  27.034  1.00  0.00           C
ATOM    693  HA  VAL    42     128.861  -6.481  28.074  1.00  0.00           H
ATOM    694  CB  VAL    42     127.672  -5.958  26.370  1.00  0.00           C
ATOM    695  HB  VAL    42     127.648  -6.162  25.300  1.00  0.00           H
ATOM    696  CG1 VAL    42     126.290  -6.259  26.953  1.00  0.00           C
ATOM    697 1HG1 VAL    42     125.567  -5.515  26.614  1.00  0.00           H
ATOM    698 2HG1 VAL    42     125.948  -7.235  26.622  1.00  0.00           H
ATOM    699 3HG1 VAL    42     126.347  -6.240  28.042  1.00  0.00           H
ATOM    700  CG2 VAL    42     127.956  -4.469  26.584  1.00  0.00           C
ATOM    701 1HG2 VAL    42     127.165  -3.877  26.122  1.00  0.00           H
ATOM    702 2HG2 VAL    42     127.976  -4.259  27.654  1.00  0.00           H
ATOM    703 3HG2 VAL    42     128.906  -4.180  26.142  1.00  0.00           H
ATOM    704  C   VAL    42     128.434  -8.292  27.034  1.00  0.00           C
ATOM    705  O   VAL    42     127.747  -8.791  27.929  1.00  0.00           O
ATOM    706  N   ARG    43     128.954  -9.038  26.052  1.00  0.00           N
ATOM    707  H   ARG    43     129.539  -8.561  25.378  1.00  0.00           H
ATOM    708  CA  ARG    43     128.812 -10.498  25.956  1.00  0.00           C
ATOM    709  HA  ARG    43     127.779 -10.771  26.163  1.00  0.00           H
ATOM    710  CB  ARG    43     129.182 -10.958  24.534  1.00  0.00           C
ATOM    711  HB1 ARG    43     129.106 -12.045  24.487  1.00  0.00           H
ATOM    712  HB2 ARG    43     130.217 -10.686  24.363  1.00  0.00           H
ATOM    713  CG  ARG    43     128.338 -10.356  23.397  1.00  0.00           C
ATOM    714  HG1 ARG    43     128.399  -9.267  23.426  1.00  0.00           H
ATOM    715  HG2 ARG    43     127.300 -10.658  23.525  1.00  0.00           H
ATOM    716  CD  ARG    43     128.825 -10.842  22.024  1.00  0.00           C
ATOM    717  HD1 ARG    43     128.711 -11.927  21.969  1.00  0.00           H
ATOM    718  HD2 ARG    43     129.883 -10.596  21.912  1.00  0.00           H
ATOM    719  NE  ARG    43     128.066 -10.207  20.932  1.00  0.00           N
ATOM    720  HE  ARG    43     127.305  -9.595  21.183  1.00  0.00           H
ATOM    721  CZ  ARG    43     128.209 -10.400  19.634  1.00  0.00           C
ATOM    722  NH1 ARG    43     129.029 -11.282  19.131  1.00  0.00           N
ATOM    723 1HH1 ARG    43     129.539 -11.913  19.732  1.00  0.00           H
ATOM    724 2HH1 ARG    43     129.104 -11.401  18.133  1.00  0.00           H
ATOM    725  NH2 ARG    43     127.493  -9.699  18.812  1.00  0.00           N
ATOM    726 1HH2 ARG    43     126.961  -8.912  19.151  1.00  0.00           H
ATOM    727 2HH2 ARG    43     127.517  -9.869  17.820  1.00  0.00           H
ATOM    728  C   ARG    43     129.651 -11.253  27.001  1.00  0.00           C
ATOM    729  O   ARG    43     129.195 -12.292  27.471  1.00  0.00           O
ATOM    730  N   THR    44     130.838 -10.751  27.365  1.00  0.00           N
ATOM    731  H   THR    44     131.122  -9.852  26.992  1.00  0.00           H
ATOM    732  CA  THR    44     131.853 -11.474  28.168  1.00  0.00           C
ATOM    733  HA  THR    44     131.657 -12.545  28.101  1.00  0.00           H
ATOM    734  CB  THR    44     133.266 -11.233  27.612  1.00  0.00           C
ATOM    735  HB  THR    44     133.982 -11.738  28.246  1.00  0.00           H
ATOM    736  CG2 THR    44     133.449 -11.763  26.199  1.00  0.00           C
ATOM    737 1HG2 THR    44     134.482 -11.615  25.883  1.00  0.00           H
ATOM    738 2HG2 THR    44     133.218 -12.828  26.173  1.00  0.00           H
ATOM    739 3HG2 THR    44     132.788 -11.219  25.536  1.00  0.00           H
ATOM    740  OG1 THR    44     133.571  -9.859  27.577  1.00  0.00           O
ATOM    741  HG1 THR    44     134.528  -9.773  27.505  1.00  0.00           H
ATOM    742  C   THR    44     131.862 -11.139  29.665  1.00  0.00           C
ATOM    743  O   THR    44     132.577 -11.788  30.436  1.00  0.00           O
ATOM    744  N   ARG    45     131.091 -10.128  30.084  1.00  0.00           N
ATOM    745  H   ARG    45     130.636  -9.583  29.362  1.00  0.00           H
ATOM    746  CA  ARG    45     130.996  -9.635  31.472  1.00  0.00           C
ATOM    747  HA  ARG    45     131.347 -10.408  32.158  1.00  0.00           H
ATOM    748  CB  ARG    45     131.896  -8.397  31.638  1.00  0.00           C
ATOM    749  HB1 ARG    45     131.758  -8.013  32.644  1.00  0.00           H
ATOM    750  HB2 ARG    45     131.591  -7.621  30.932  1.00  0.00           H
ATOM    751  CG  ARG    45     133.392  -8.686  31.474  1.00  0.00           C
ATOM    752  HG1 ARG    45     133.622  -8.884  30.426  1.00  0.00           H
ATOM    753  HG2 ARG    45     133.658  -9.557  32.074  1.00  0.00           H
ATOM    754  CD  ARG    45     134.196  -7.475  31.960  1.00  0.00           C
ATOM    755  HD1 ARG    45     133.841  -7.182  32.950  1.00  0.00           H
ATOM    756  HD2 ARG    45     134.030  -6.648  31.270  1.00  0.00           H
ATOM    757  NE  ARG    45     135.632  -7.781  32.048  1.00  0.00           N
ATOM    758  HE  ARG    45     135.930  -8.692  31.719  1.00  0.00           H
ATOM    759  CZ  ARG    45     136.585  -6.947  32.413  1.00  0.00           C
ATOM    760  NH1 ARG    45     136.351  -5.697  32.652  1.00  0.00           N
ATOM    761 1HH1 ARG    45     135.420  -5.384  32.874  1.00  0.00           H
ATOM    762 2HH1 ARG    45     137.068  -5.005  32.835  1.00  0.00           H
ATOM    763  NH2 ARG    45     137.807  -7.367  32.542  1.00  0.00           N
ATOM    764 1HH2 ARG    45     137.905  -8.356  32.716  1.00  0.00           H
ATOM    765 2HH2 ARG    45     138.443  -6.743  33.037  1.00  0.00           H
ATOM    766  C   ARG    45     129.553  -9.362  31.913  1.00  0.00           C
ATOM    767  O   ARG    45     129.272  -8.403  32.624  1.00  0.00           O
ATOM    768  N   GLU    46     128.599 -10.159  31.437  1.00  0.00           N
ATOM    769  H   GLU    46     128.878 -10.993  30.940  1.00  0.00           H
ATOM    770  CA  GLU    46     127.179  -9.983  31.784  1.00  0.00           C
ATOM    771  HA  GLU    46     126.848  -8.985  31.489  1.00  0.00           H
ATOM    772  CB  GLU    46     126.370 -11.022  30.999  1.00  0.00           C
ATOM    773  HB1 GLU    46     126.679 -12.016  31.321  1.00  0.00           H
ATOM    774  HB2 GLU    46     126.612 -10.917  29.940  1.00  0.00           H
ATOM    775  CG  GLU    46     124.849 -10.906  31.161  1.00  0.00           C
ATOM    776  HG1 GLU    46     124.498  -9.981  30.699  1.00  0.00           H
ATOM    777  HG2 GLU    46     124.595 -10.877  32.221  1.00  0.00           H
ATOM    778  CD  GLU    46     124.157 -12.112  30.517  1.00  0.00           C
ATOM    779  OE1 GLU    46     123.249 -12.699  31.138  1.00  0.00           O
ATOM    780  OE2 GLU    46     124.550 -12.542  29.403  1.00  0.00           O
ATOM    781  C   GLU    46     126.947 -10.105  33.300  1.00  0.00           C
ATOM    782  O   GLU    46     126.148  -9.361  33.864  1.00  0.00           O
ATOM    783  N   ASP    47     127.698 -10.978  33.977  1.00  0.00           N
ATOM    784  H   ASP    47     128.418 -11.495  33.485  1.00  0.00           H
ATOM    785  CA  ASP    47     127.628 -11.149  35.428  1.00  0.00           C
ATOM    786  HA  ASP    47     126.590 -11.311  35.713  1.00  0.00           H
ATOM    787  CB  ASP    47     128.449 -12.377  35.869  1.00  0.00           C
ATOM    788  HB1 ASP    47     128.031 -13.261  35.387  1.00  0.00           H
ATOM    789  HB2 ASP    47     128.314 -12.501  36.945  1.00  0.00           H
ATOM    790  CG  ASP    47     129.956 -12.334  35.557  1.00  0.00           C
ATOM    791  OD1 ASP    47     130.366 -11.855  34.470  1.00  0.00           O
ATOM    792  OD2 ASP    47     130.713 -12.721  36.481  1.00  0.00           O
ATOM    793  C   ASP    47     128.101  -9.893  36.174  1.00  0.00           C
ATOM    794  O   ASP    47     127.490  -9.495  37.164  1.00  0.00           O
ATOM    795  N   VAL    48     129.164  -9.249  35.686  1.00  0.00           N
ATOM    796  H   VAL    48     129.599  -9.642  34.859  1.00  0.00           H
ATOM    797  CA  VAL    48     129.721  -8.007  36.243  1.00  0.00           C
ATOM    798  HA  VAL    48     129.911  -8.145  37.307  1.00  0.00           H
ATOM    799  CB  VAL    48     131.052  -7.656  35.555  1.00  0.00           C
ATOM    800  HB  VAL    48     130.853  -7.479  34.508  1.00  0.00           H
ATOM    801  CG1 VAL    48     131.670  -6.381  36.131  1.00  0.00           C
ATOM    802 1HG1 VAL    48     132.656  -6.221  35.703  1.00  0.00           H
ATOM    803 2HG1 VAL    48     131.050  -5.524  35.877  1.00  0.00           H
ATOM    804 3HG1 VAL    48     131.755  -6.445  37.215  1.00  0.00           H
ATOM    805  CG2 VAL    48     132.073  -8.795  35.639  1.00  0.00           C
ATOM    806 1HG2 VAL    48     133.030  -8.477  35.224  1.00  0.00           H
ATOM    807 2HG2 VAL    48     132.217  -9.086  36.671  1.00  0.00           H
ATOM    808 3HG2 VAL    48     131.730  -9.660  35.075  1.00  0.00           H
ATOM    809  C   VAL    48     128.737  -6.843  36.111  1.00  0.00           C
ATOM    810  O   VAL    48     128.475  -6.160  37.099  1.00  0.00           O
ATOM    811  N   PHE    49     128.148  -6.629  34.929  1.00  0.00           N
ATOM    812  H   PHE    49     128.433  -7.189  34.132  1.00  0.00           H
ATOM    813  CA  PHE    49     127.170  -5.552  34.733  1.00  0.00           C
ATOM    814  HA  PHE    49     127.617  -4.617  35.070  1.00  0.00           H
ATOM    815  CB  PHE    49     126.850  -5.400  33.243  1.00  0.00           C
ATOM    816  HB1 PHE    49     126.354  -6.306  32.891  1.00  0.00           H
ATOM    817  HB2 PHE    49     127.787  -5.314  32.693  1.00  0.00           H
ATOM    818  CG  PHE    49     125.981  -4.201  32.893  1.00  0.00           C
ATOM    819  CD1 PHE    49     124.588  -4.245  33.106  1.00  0.00           C
ATOM    820  HD1 PHE    49     124.138  -5.096  33.595  1.00  0.00           H
ATOM    821  CE1 PHE    49     123.763  -3.213  32.625  1.00  0.00           C
ATOM    822  HE1 PHE    49     122.692  -3.284  32.725  1.00  0.00           H
ATOM    823  CZ  PHE    49     124.327  -2.099  31.989  1.00  0.00           C
ATOM    824  HZ  PHE    49     123.692  -1.310  31.619  1.00  0.00           H
ATOM    825  CE2 PHE    49     125.714  -2.038  31.798  1.00  0.00           C
ATOM    826  HE2 PHE    49     126.133  -1.206  31.259  1.00  0.00           H
ATOM    827  CD2 PHE    49     126.544  -3.080  32.252  1.00  0.00           C
ATOM    828  HD2 PHE    49     127.609  -3.035  32.072  1.00  0.00           H
ATOM    829  C   PHE    49     125.893  -5.784  35.555  1.00  0.00           C
ATOM    830  O   PHE    49     125.353  -4.845  36.133  1.00  0.00           O
ATOM    831  N   LEU    50     125.412  -7.027  35.657  1.00  0.00           N
ATOM    832  H   LEU    50     125.865  -7.772  35.135  1.00  0.00           H
ATOM    833  CA  LEU    50     124.226  -7.351  36.459  1.00  0.00           C
ATOM    834  HA  LEU    50     123.417  -6.686  36.167  1.00  0.00           H
ATOM    835  CB  LEU    50     123.851  -8.817  36.229  1.00  0.00           C
ATOM    836  HB1 LEU    50     123.217  -9.167  37.044  1.00  0.00           H
ATOM    837  HB2 LEU    50     124.766  -9.410  36.253  1.00  0.00           H
ATOM    838  CG  LEU    50     123.115  -9.061  34.911  1.00  0.00           C
ATOM    839  HG  LEU    50     123.690  -8.656  34.080  1.00  0.00           H
ATOM    840  CD1 LEU    50     122.984 -10.573  34.758  1.00  0.00           C
ATOM    841 1HD1 LEU    50     122.603 -10.813  33.774  1.00  0.00           H
ATOM    842 2HD1 LEU    50     123.965 -11.022  34.861  1.00  0.00           H
ATOM    843 3HD1 LEU    50     122.317 -10.974  35.524  1.00  0.00           H
ATOM    844  CD2 LEU    50     121.729  -8.418  34.903  1.00  0.00           C
ATOM    845 1HD2 LEU    50     121.346  -8.380  33.893  1.00  0.00           H
ATOM    846 2HD2 LEU    50     121.062  -8.981  35.549  1.00  0.00           H
ATOM    847 3HD2 LEU    50     121.758  -7.400  35.269  1.00  0.00           H
ATOM    848  C   LEU    50     124.432  -7.127  37.952  1.00  0.00           C
ATOM    849  O   LEU    50     123.559  -6.574  38.626  1.00  0.00           O
ATOM    850  N   LYS    51     125.597  -7.518  38.470  1.00  0.00           N
ATOM    851  H   LYS    51     126.245  -8.022  37.869  1.00  0.00           H
ATOM    852  CA  LYS    51     126.039  -7.116  39.802  1.00  0.00           C
ATOM    853  HA  LYS    51     125.325  -7.451  40.549  1.00  0.00           H
ATOM    854  CB  LYS    51     127.403  -7.774  40.079  1.00  0.00           C
ATOM    855  HB1 LYS    51     127.887  -7.305  40.922  1.00  0.00           H
ATOM    856  HB2 LYS    51     128.055  -7.656  39.212  1.00  0.00           H
ATOM    857  CG  LYS    51     127.272  -9.262  40.426  1.00  0.00           C
ATOM    858  HG1 LYS    51     126.857  -9.805  39.581  1.00  0.00           H
ATOM    859  HG2 LYS    51     126.614  -9.379  41.287  1.00  0.00           H
ATOM    860  CD  LYS    51     128.646  -9.830  40.776  1.00  0.00           C
ATOM    861  HD1 LYS    51     128.976  -9.390  41.718  1.00  0.00           H
ATOM    862  HD2 LYS    51     129.355  -9.561  39.995  1.00  0.00           H
ATOM    863  CE  LYS    51     128.587 -11.353  40.913  1.00  0.00           C
ATOM    864  HE1 LYS    51     128.244 -11.788  39.969  1.00  0.00           H
ATOM    865  HE2 LYS    51     127.857 -11.609  41.683  1.00  0.00           H
ATOM    866  NZ  LYS    51     129.915 -11.899  41.268  1.00  0.00           N
ATOM    867  HZ1 LYS    51     129.862 -12.887  41.464  1.00  0.00           H
ATOM    868  HZ2 LYS    51     130.568 -11.775  40.500  1.00  0.00           H
ATOM    869  HZ3 LYS    51     130.307 -11.423  42.075  1.00  0.00           H
ATOM    870  C   LYS    51     126.023  -5.583  39.903  1.00  0.00           C
ATOM    871  O   LYS    51     125.262  -5.045  40.707  1.00  0.00           O
ATOM    872  N   TYR    52     126.748  -4.885  39.027  1.00  0.00           N
ATOM    873  H   TYR    52     127.312  -5.400  38.361  1.00  0.00           H
ATOM    874  CA  TYR    52     126.869  -3.423  39.038  1.00  0.00           C
ATOM    875  HA  TYR    52     127.425  -3.133  39.930  1.00  0.00           H
ATOM    876  CB  TYR    52     127.680  -2.994  37.807  1.00  0.00           C
ATOM    877  HB1 TYR    52     127.207  -3.373  36.906  1.00  0.00           H
ATOM    878  HB2 TYR    52     128.673  -3.441  37.870  1.00  0.00           H
ATOM    879  CG  TYR    52     127.839  -1.498  37.672  1.00  0.00           C
ATOM    880  CD1 TYR    52     127.224  -0.791  36.619  1.00  0.00           C
ATOM    881  HD1 TYR    52     126.623  -1.319  35.889  1.00  0.00           H
ATOM    882  CE1 TYR    52     127.382   0.608  36.530  1.00  0.00           C
ATOM    883  HE1 TYR    52     126.897   1.166  35.746  1.00  0.00           H
ATOM    884  CZ  TYR    52     128.146   1.287  37.502  1.00  0.00           C
ATOM    885  OH  TYR    52     128.269   2.638  37.504  1.00  0.00           O
ATOM    886  HH  TYR    52     128.676   2.897  38.333  1.00  0.00           H
ATOM    887  CE2 TYR    52     128.743   0.579  38.550  1.00  0.00           C
ATOM    888  HE2 TYR    52     129.334   1.104  39.279  1.00  0.00           H
ATOM    889  CD2 TYR    52     128.594  -0.813  38.634  1.00  0.00           C
ATOM    890  HD2 TYR    52     129.066  -1.360  39.439  1.00  0.00           H
ATOM    891  C   TYR    52     125.515  -2.693  39.095  1.00  0.00           C
ATOM    892  O   TYR    52     125.298  -1.859  39.975  1.00  0.00           O
ATOM    893  N   ILE    53     124.569  -3.047  38.220  1.00  0.00           N
ATOM    894  H   ILE    53     124.806  -3.747  37.522  1.00  0.00           H
ATOM    895  CA  ILE    53     123.234  -2.435  38.173  1.00  0.00           C
ATOM    896  HA  ILE    53     123.361  -1.355  38.134  1.00  0.00           H
ATOM    897  CB  ILE    53     122.498  -2.882  36.892  1.00  0.00           C
ATOM    898  HB  ILE    53     122.558  -3.970  36.829  1.00  0.00           H
ATOM    899  CG2 ILE    53     121.007  -2.513  36.881  1.00  0.00           C
ATOM    900 1HG2 ILE    53     120.542  -2.825  35.945  1.00  0.00           H
ATOM    901 2HG2 ILE    53     120.500  -3.041  37.681  1.00  0.00           H
ATOM    902 3HG2 ILE    53     120.873  -1.445  37.012  1.00  0.00           H
ATOM    903  CG1 ILE    53     123.143  -2.298  35.620  1.00  0.00           C
ATOM    904 1HG1 ILE    53     122.511  -2.591  34.788  1.00  0.00           H
ATOM    905 2HG1 ILE    53     124.121  -2.750  35.474  1.00  0.00           H
ATOM    906  CD  ILE    53     123.324  -0.777  35.546  1.00  0.00           C
ATOM    907  HD1 ILE    53     123.616  -0.515  34.530  1.00  0.00           H
ATOM    908  HD2 ILE    53     122.399  -0.261  35.789  1.00  0.00           H
ATOM    909  HD3 ILE    53     124.111  -0.457  36.227  1.00  0.00           H
ATOM    910  C   ILE    53     122.418  -2.702  39.444  1.00  0.00           C
ATOM    911  O   ILE    53     121.753  -1.779  39.915  1.00  0.00           O
ATOM    912  N   ARG    54     122.500  -3.894  40.056  1.00  0.00           N
ATOM    913  H   ARG    54     123.077  -4.618  39.638  1.00  0.00           H
ATOM    914  CA  ARG    54     121.902  -4.138  41.385  1.00  0.00           C
ATOM    915  HA  ARG    54     120.848  -3.861  41.369  1.00  0.00           H
ATOM    916  CB  ARG    54     122.003  -5.613  41.777  1.00  0.00           C
ATOM    917  HB1 ARG    54     121.855  -5.695  42.856  1.00  0.00           H
ATOM    918  HB2 ARG    54     123.004  -5.976  41.543  1.00  0.00           H
ATOM    919  CG  ARG    54     120.966  -6.512  41.096  1.00  0.00           C
ATOM    920  HG1 ARG    54     121.056  -6.418  40.019  1.00  0.00           H
ATOM    921  HG2 ARG    54     119.960  -6.228  41.396  1.00  0.00           H
ATOM    922  CD  ARG    54     121.278  -7.940  41.550  1.00  0.00           C
ATOM    923  HD1 ARG    54     121.270  -7.963  42.642  1.00  0.00           H
ATOM    924  HD2 ARG    54     122.278  -8.188  41.202  1.00  0.00           H
ATOM    925  NE  ARG    54     120.335  -8.957  41.067  1.00  0.00           N
ATOM    926  HE  ARG    54     119.609  -8.704  40.398  1.00  0.00           H
ATOM    927  CZ  ARG    54     120.391 -10.246  41.345  1.00  0.00           C
ATOM    928  NH1 ARG    54     121.452 -10.791  41.861  1.00  0.00           N
ATOM    929 1HH1 ARG    54     122.329 -10.306  41.745  1.00  0.00           H
ATOM    930 2HH1 ARG    54     121.421 -11.777  42.083  1.00  0.00           H
ATOM    931  NH2 ARG    54     119.379 -11.018  41.096  1.00  0.00           N
ATOM    932 1HH2 ARG    54     118.749 -10.616  40.399  1.00  0.00           H
ATOM    933 2HH2 ARG    54     119.494 -12.017  41.107  1.00  0.00           H
ATOM    934  C   ARG    54     122.558  -3.285  42.471  1.00  0.00           C
ATOM    935  O   ARG    54     121.848  -2.699  43.283  1.00  0.00           O
ATOM    936  N   GLY    55     123.886  -3.151  42.470  1.00  0.00           N
ATOM    937  H   GLY    55     124.416  -3.680  41.783  1.00  0.00           H
ATOM    938  CA  GLY    55     124.608  -2.287  43.414  1.00  0.00           C
ATOM    939  HA1 GLY    55     125.674  -2.337  43.192  1.00  0.00           H
ATOM    940  HA2 GLY    55     124.438  -2.638  44.432  1.00  0.00           H
ATOM    941  C   GLY    55     124.165  -0.823  43.327  1.00  0.00           C
ATOM    942  O   GLY    55     123.879  -0.195  44.348  1.00  0.00           O
ATOM    943  N   LEU    56     124.007  -0.309  42.104  1.00  0.00           N
ATOM    944  H   LEU    56     124.286  -0.885  41.314  1.00  0.00           H
ATOM    945  CA  LEU    56     123.458   1.022  41.830  1.00  0.00           C
ATOM    946  HA  LEU    56     124.006   1.767  42.404  1.00  0.00           H
ATOM    947  CB  LEU    56     123.599   1.308  40.333  1.00  0.00           C
ATOM    948  HB1 LEU    56     123.006   2.191  40.105  1.00  0.00           H
ATOM    949  HB2 LEU    56     123.158   0.484  39.770  1.00  0.00           H
ATOM    950  CG  LEU    56     125.031   1.534  39.829  1.00  0.00           C
ATOM    951  HG  LEU    56     125.587   0.602  39.815  1.00  0.00           H
ATOM    952  CD1 LEU    56     124.884   2.063  38.412  1.00  0.00           C
ATOM    953 1HD1 LEU    56     125.847   2.225  37.962  1.00  0.00           H
ATOM    954 2HD1 LEU    56     124.320   1.356  37.805  1.00  0.00           H
ATOM    955 3HD1 LEU    56     124.392   3.026  38.451  1.00  0.00           H
ATOM    956  CD2 LEU    56     125.818   2.567  40.633  1.00  0.00           C
ATOM    957 1HD2 LEU    56     126.785   2.724  40.160  1.00  0.00           H
ATOM    958 2HD2 LEU    56     125.268   3.505  40.674  1.00  0.00           H
ATOM    959 3HD2 LEU    56     125.999   2.202  41.643  1.00  0.00           H
ATOM    960  C   LEU    56     121.985   1.168  42.220  1.00  0.00           C
ATOM    961  O   LEU    56     121.584   2.203  42.748  1.00  0.00           O
ATOM    962  N   PHE    57     121.177   0.143  41.976  1.00  0.00           N
ATOM    963  H   PHE    57     121.548  -0.659  41.475  1.00  0.00           H
ATOM    964  CA  PHE    57     119.770   0.113  42.351  1.00  0.00           C
ATOM    965  HA  PHE    57     119.270   0.997  41.955  1.00  0.00           H
ATOM    966  CB  PHE    57     119.158  -1.124  41.693  1.00  0.00           C
ATOM    967  HB1 PHE    57     119.774  -1.995  41.902  1.00  0.00           H
ATOM    968  HB2 PHE    57     119.137  -0.981  40.613  1.00  0.00           H
ATOM    969  CG  PHE    57     117.769  -1.405  42.181  1.00  0.00           C
ATOM    970  CD1 PHE    57     117.571  -2.314  43.230  1.00  0.00           C
ATOM    971  HD1 PHE    57     118.409  -2.849  43.653  1.00  0.00           H
ATOM    972  CE1 PHE    57     116.290  -2.477  43.770  1.00  0.00           C
ATOM    973  HE1 PHE    57     116.156  -3.116  44.628  1.00  0.00           H
ATOM    974  CZ  PHE    57     115.207  -1.755  43.246  1.00  0.00           C
ATOM    975  HZ  PHE    57     114.231  -1.862  43.696  1.00  0.00           H
ATOM    976  CE2 PHE    57     115.410  -0.864  42.178  1.00  0.00           C
ATOM    977  HE2 PHE    57     114.596  -0.297  41.768  1.00  0.00           H
ATOM    978  CD2 PHE    57     116.695  -0.674  41.661  1.00  0.00           C
ATOM    979  HD2 PHE    57     116.866   0.048  40.884  1.00  0.00           H
ATOM    980  C   PHE    57     119.586   0.131  43.880  1.00  0.00           C
ATOM    981  O   PHE    57     118.793   0.916  44.403  1.00  0.00           O
ATOM    982  N   HIS    58     120.381  -0.655  44.611  1.00  0.00           N
ATOM    983  H   HIS    58     120.980  -1.314  44.121  1.00  0.00           H
ATOM    984  CA  HIS    58     120.446  -0.621  46.075  1.00  0.00           C
ATOM    985  HA  HIS    58     119.442  -0.748  46.482  1.00  0.00           H
ATOM    986  CB  HIS    58     121.311  -1.781  46.580  1.00  0.00           C
ATOM    987  HB1 HIS    58     121.589  -1.590  47.617  1.00  0.00           H
ATOM    988  HB2 HIS    58     122.227  -1.854  45.992  1.00  0.00           H
ATOM    989  CG  HIS    58     120.577  -3.093  46.553  1.00  0.00           C
ATOM    990  ND1 HIS    58     119.396  -3.351  47.251  1.00  0.00           N
ATOM    991  CE1 HIS    58     119.108  -4.637  47.006  1.00  0.00           C
ATOM    992  HE1 HIS    58     118.277  -5.173  47.443  1.00  0.00           H
ATOM    993  NE2 HIS    58     120.026  -5.181  46.190  1.00  0.00           N
ATOM    994  HE2 HIS    58     120.051  -6.152  45.904  1.00  0.00           H
ATOM    995  CD2 HIS    58     120.963  -4.220  45.892  1.00  0.00           C
ATOM    996  HD2 HIS    58     121.847  -4.337  45.281  1.00  0.00           H
ATOM    997  C   HIS    58     120.970   0.717  46.596  1.00  0.00           C
ATOM    998  O   HIS    58     120.422   1.258  47.555  1.00  0.00           O
ATOM    999  N   LEU    59     121.990   1.298  45.958  1.00  0.00           N
ATOM   1000  H   LEU    59     122.426   0.802  45.186  1.00  0.00           H
ATOM   1001  CA  LEU    59     122.484   2.635  46.300  1.00  0.00           C
ATOM   1002  HA  LEU    59     122.790   2.630  47.347  1.00  0.00           H
ATOM   1003  CB  LEU    59     123.713   2.942  45.426  1.00  0.00           C
ATOM   1004  HB1 LEU    59     123.431   2.854  44.379  1.00  0.00           H
ATOM   1005  HB2 LEU    59     124.481   2.194  45.627  1.00  0.00           H
ATOM   1006  CG  LEU    59     124.317   4.339  45.634  1.00  0.00           C
ATOM   1007  HG  LEU    59     123.587   5.098  45.353  1.00  0.00           H
ATOM   1008  CD1 LEU    59     124.754   4.582  47.075  1.00  0.00           C
ATOM   1009 1HD1 LEU    59     125.226   5.561  47.157  1.00  0.00           H
ATOM   1010 2HD1 LEU    59     123.888   4.566  47.733  1.00  0.00           H
ATOM   1011 3HD1 LEU    59     125.465   3.814  47.384  1.00  0.00           H
ATOM   1012  CD2 LEU    59     125.537   4.493  44.732  1.00  0.00           C
ATOM   1013 1HD2 LEU    59     126.019   5.445  44.939  1.00  0.00           H
ATOM   1014 2HD2 LEU    59     126.248   3.688  44.924  1.00  0.00           H
ATOM   1015 3HD2 LEU    59     125.226   4.458  43.689  1.00  0.00           H
ATOM   1016  C   LEU    59     121.381   3.694  46.145  1.00  0.00           C
ATOM   1017  O   LEU    59     121.151   4.486  47.059  1.00  0.00           O
ATOM   1018  N   TYR    60     120.654   3.663  45.027  1.00  0.00           N
ATOM   1019  H   TYR    60     120.903   2.986  44.312  1.00  0.00           H
ATOM   1020  CA  TYR    60     119.527   4.553  44.766  1.00  0.00           C
ATOM   1021  HA  TYR    60     119.879   5.584  44.800  1.00  0.00           H
ATOM   1022  CB  TYR    60     118.983   4.268  43.364  1.00  0.00           C
ATOM   1023  HB1 TYR    60     118.701   3.219  43.280  1.00  0.00           H
ATOM   1024  HB2 TYR    60     119.760   4.459  42.626  1.00  0.00           H
ATOM   1025  CG  TYR    60     117.782   5.130  43.066  1.00  0.00           C
ATOM   1026  CD1 TYR    60     116.488   4.578  43.120  1.00  0.00           C
ATOM   1027  HD1 TYR    60     116.353   3.523  43.321  1.00  0.00           H
ATOM   1028  CE1 TYR    60     115.368   5.407  42.939  1.00  0.00           C
ATOM   1029  HE1 TYR    60     114.374   5.000  42.964  1.00  0.00           H
ATOM   1030  CZ  TYR    60     115.542   6.790  42.757  1.00  0.00           C
ATOM   1031  OH  TYR    60     114.465   7.597  42.599  1.00  0.00           O
ATOM   1032  HH  TYR    60     114.732   8.493  42.362  1.00  0.00           H
ATOM   1033  CE2 TYR    60     116.836   7.347  42.765  1.00  0.00           C
ATOM   1034  HE2 TYR    60     116.963   8.417  42.706  1.00  0.00           H
ATOM   1035  CD2 TYR    60     117.957   6.514  42.891  1.00  0.00           C
ATOM   1036  HD2 TYR    60     118.949   6.945  42.910  1.00  0.00           H
ATOM   1037  C   TYR    60     118.410   4.414  45.812  1.00  0.00           C
ATOM   1038  O   TYR    60     117.937   5.418  46.351  1.00  0.00           O
ATOM   1039  N   LEU    61     118.033   3.173  46.139  1.00  0.00           N
ATOM   1040  H   LEU    61     118.443   2.398  45.626  1.00  0.00           H
ATOM   1041  CA  LEU    61     117.082   2.862  47.206  1.00  0.00           C
ATOM   1042  HA  LEU    61     116.108   3.277  46.948  1.00  0.00           H
ATOM   1043  CB  LEU    61     116.982   1.337  47.365  1.00  0.00           C
ATOM   1044  HB1 LEU    61     116.720   1.110  48.396  1.00  0.00           H
ATOM   1045  HB2 LEU    61     117.955   0.891  47.177  1.00  0.00           H
ATOM   1046  CG  LEU    61     115.947   0.672  46.456  1.00  0.00           C
ATOM   1047  HG  LEU    61     116.072   1.008  45.427  1.00  0.00           H
ATOM   1048  CD1 LEU    61     116.128  -0.838  46.521  1.00  0.00           C
ATOM   1049 1HD1 LEU    61     115.304  -1.323  46.002  1.00  0.00           H
ATOM   1050 2HD1 LEU    61     117.070  -1.109  46.046  1.00  0.00           H
ATOM   1051 3HD1 LEU    61     116.152  -1.165  47.554  1.00  0.00           H
ATOM   1052  CD2 LEU    61     114.537   0.988  46.948  1.00  0.00           C
ATOM   1053 1HD2 LEU    61     113.803   0.379  46.422  1.00  0.00           H
ATOM   1054 2HD2 LEU    61     114.469   0.774  48.014  1.00  0.00           H
ATOM   1055 3HD2 LEU    61     114.312   2.035  46.760  1.00  0.00           H
ATOM   1056  C   LEU    61     117.497   3.501  48.533  1.00  0.00           C
ATOM   1057  O   LEU    61     116.711   4.249  49.106  1.00  0.00           O
ATOM   1058  N   ASN    62     118.735   3.277  48.988  1.00  0.00           N
ATOM   1059  H   ASN    62     119.339   2.671  48.445  1.00  0.00           H
ATOM   1060  CA  ASN    62     119.245   3.883  50.222  1.00  0.00           C
ATOM   1061  HA  ASN    62     118.637   3.546  51.062  1.00  0.00           H
ATOM   1062  CB  ASN    62     120.712   3.461  50.452  1.00  0.00           C
ATOM   1063  HB1 ASN    62     121.156   4.137  51.173  1.00  0.00           H
ATOM   1064  HB2 ASN    62     121.279   3.543  49.526  1.00  0.00           H
ATOM   1065  CG  ASN    62     120.893   2.076  51.038  1.00  0.00           C
ATOM   1066  OD1 ASN    62     120.892   1.894  52.246  1.00  0.00           O
ATOM   1067  ND2 ASN    62     121.062   1.062  50.233  1.00  0.00           N
ATOM   1068 1HD2 ASN    62     120.978   1.186  49.233  1.00  0.00           H
ATOM   1069 2HD2 ASN    62     121.315   0.171  50.621  1.00  0.00           H
ATOM   1070  C   ASN    62     119.115   5.417  50.181  1.00  0.00           C
ATOM   1071  O   ASN    62     118.580   6.005  51.124  1.00  0.00           O
ATOM   1072  N   ILE    63     119.558   6.059  49.092  1.00  0.00           N
ATOM   1073  H   ILE    63     119.952   5.499  48.341  1.00  0.00           H
ATOM   1074  CA  ILE    63     119.525   7.522  48.919  1.00  0.00           C
ATOM   1075  HA  ILE    63     120.116   7.986  49.705  1.00  0.00           H
ATOM   1076  CB  ILE    63     120.173   7.903  47.564  1.00  0.00           C
ATOM   1077  HB  ILE    63     119.744   7.275  46.783  1.00  0.00           H
ATOM   1078  CG2 ILE    63     119.881   9.366  47.202  1.00  0.00           C
ATOM   1079 1HG2 ILE    63     120.361   9.641  46.263  1.00  0.00           H
ATOM   1080 2HG2 ILE    63     118.810   9.486  47.060  1.00  0.00           H
ATOM   1081 3HG2 ILE    63     120.224  10.028  47.996  1.00  0.00           H
ATOM   1082  CG1 ILE    63     121.701   7.674  47.607  1.00  0.00           C
ATOM   1083 1HG1 ILE    63     121.913   6.695  48.033  1.00  0.00           H
ATOM   1084 2HG1 ILE    63     122.166   8.418  48.256  1.00  0.00           H
ATOM   1085  CD  ILE    63     122.364   7.731  46.224  1.00  0.00           C
ATOM   1086  HD1 ILE    63     123.401   7.411  46.312  1.00  0.00           H
ATOM   1087  HD2 ILE    63     121.843   7.068  45.531  1.00  0.00           H
ATOM   1088  HD3 ILE    63     122.349   8.748  45.835  1.00  0.00           H
ATOM   1089  C   ILE    63     118.101   8.080  49.070  1.00  0.00           C
ATOM   1090  O   ILE    63     117.889   9.022  49.834  1.00  0.00           O
ATOM   1091  N   VAL    64     117.126   7.504  48.365  1.00  0.00           N
ATOM   1092  H   VAL    64     117.375   6.721  47.762  1.00  0.00           H
ATOM   1093  CA  VAL    64     115.742   8.011  48.315  1.00  0.00           C
ATOM   1094  HA  VAL    64     115.761   9.102  48.317  1.00  0.00           H
ATOM   1095  CB  VAL    64     115.093   7.549  47.000  1.00  0.00           C
ATOM   1096  HB  VAL    64     115.221   6.471  46.889  1.00  0.00           H
ATOM   1097  CG1 VAL    64     113.599   7.859  46.870  1.00  0.00           C
ATOM   1098 1HG1 VAL    64     113.257   7.485  45.909  1.00  0.00           H
ATOM   1099 2HG1 VAL    64     113.024   7.364  47.647  1.00  0.00           H
ATOM   1100 3HG1 VAL    64     113.431   8.933  46.927  1.00  0.00           H
ATOM   1101  CG2 VAL    64     115.796   8.267  45.844  1.00  0.00           C
ATOM   1102 1HG2 VAL    64     115.243   8.091  44.934  1.00  0.00           H
ATOM   1103 2HG2 VAL    64     115.826   9.340  46.020  1.00  0.00           H
ATOM   1104 3HG2 VAL    64     116.809   7.882  45.718  1.00  0.00           H
ATOM   1105  C   VAL    64     114.918   7.596  49.532  1.00  0.00           C
ATOM   1106  O   VAL    64     114.029   8.329  49.969  1.00  0.00           O
ATOM   1107  N   HIS    65     115.202   6.428  50.109  1.00  0.00           N
ATOM   1108  H   HIS    65     115.919   5.837  49.693  1.00  0.00           H
ATOM   1109  CA  HIS    65     114.444   5.894  51.241  1.00  0.00           C
ATOM   1110  HA  HIS    65     113.425   6.265  51.171  1.00  0.00           H
ATOM   1111  CB  HIS    65     114.372   4.370  51.184  1.00  0.00           C
ATOM   1112  HB1 HIS    65     113.867   4.020  52.085  1.00  0.00           H
ATOM   1113  HB2 HIS    65     115.380   3.964  51.187  1.00  0.00           H
ATOM   1114  CG  HIS    65     113.616   3.786  50.028  1.00  0.00           C
ATOM   1115  ND1 HIS    65     113.223   2.457  49.975  1.00  0.00           N
ATOM   1116  CE1 HIS    65     112.503   2.330  48.860  1.00  0.00           C
ATOM   1117  HE1 HIS    65     112.125   1.392  48.494  1.00  0.00           H
ATOM   1118  NE2 HIS    65     112.380   3.510  48.238  1.00  0.00           N
ATOM   1119  HE2 HIS    65     111.774   3.690  47.440  1.00  0.00           H
ATOM   1120  CD2 HIS    65     113.092   4.442  48.951  1.00  0.00           C
ATOM   1121  HD2 HIS    65     113.156   5.497  48.747  1.00  0.00           H
ATOM   1122  C   HIS    65     114.971   6.339  52.600  1.00  0.00           C
ATOM   1123  O   HIS    65     114.293   6.100  53.597  1.00  0.00           O
ATOM   1124  N   ARG    66     116.119   7.029  52.659  1.00  0.00           N
ATOM   1125  H   ARG    66     116.641   7.111  51.791  1.00  0.00           H
ATOM   1126  CA  ARG    66     116.755   7.556  53.883  1.00  0.00           C
ATOM   1127  HA  ARG    66     117.301   6.745  54.369  1.00  0.00           H
ATOM   1128  CB  ARG    66     117.757   8.641  53.450  1.00  0.00           C
ATOM   1129  HB1 ARG    66     117.214   9.452  52.959  1.00  0.00           H
ATOM   1130  HB2 ARG    66     118.446   8.212  52.720  1.00  0.00           H
ATOM   1131  CG  ARG    66     118.581   9.217  54.612  1.00  0.00           C
ATOM   1132  HG1 ARG    66     119.184   8.425  55.059  1.00  0.00           H
ATOM   1133  HG2 ARG    66     117.918   9.636  55.370  1.00  0.00           H
ATOM   1134  CD  ARG    66     119.495  10.328  54.079  1.00  0.00           C
ATOM   1135  HD1 ARG    66     118.876  11.078  53.582  1.00  0.00           H
ATOM   1136  HD2 ARG    66     120.178   9.902  53.341  1.00  0.00           H
ATOM   1137  NE  ARG    66     120.273  10.968  55.157  1.00  0.00           N
ATOM   1138  HE  ARG    66     120.243  10.543  56.075  1.00  0.00           H
ATOM   1139  CZ  ARG    66     120.996  12.067  55.045  1.00  0.00           C
ATOM   1140  NH1 ARG    66     121.121  12.705  53.917  1.00  0.00           N
ATOM   1141 1HH1 ARG    66     120.606  12.393  53.111  1.00  0.00           H
ATOM   1142 2HH1 ARG    66     121.660  13.552  53.873  1.00  0.00           H
ATOM   1143  NH2 ARG    66     121.655  12.525  56.070  1.00  0.00           N
ATOM   1144 1HH2 ARG    66     121.573  12.019  56.950  1.00  0.00           H
ATOM   1145 2HH2 ARG    66     122.089  13.439  56.076  1.00  0.00           H
ATOM   1146  C   ARG    66     115.745   8.089  54.909  1.00  0.00           C
ATOM   1147  O   ARG    66     115.784   7.686  56.067  1.00  0.00           O
ATOM   1148  N   ARG    67     114.785   8.918  54.469  1.00  0.00           N
ATOM   1149  H   ARG    67     114.805   9.145  53.485  1.00  0.00           H
ATOM   1150  CA  ARG    67     113.718   9.481  55.324  1.00  0.00           C
ATOM   1151  HA  ARG    67     114.195  10.006  56.157  1.00  0.00           H
ATOM   1152  CB  ARG    67     112.870  10.488  54.526  1.00  0.00           C
ATOM   1153  HB1 ARG    67     113.527  11.240  54.093  1.00  0.00           H
ATOM   1154  HB2 ARG    67     112.203  10.995  55.226  1.00  0.00           H
ATOM   1155  CG  ARG    67     112.021   9.872  53.396  1.00  0.00           C
ATOM   1156  HG1 ARG    67     111.296   9.172  53.810  1.00  0.00           H
ATOM   1157  HG2 ARG    67     112.662   9.359  52.678  1.00  0.00           H
ATOM   1158  CD  ARG    67     111.258  10.997  52.698  1.00  0.00           C
ATOM   1159  HD1 ARG    67     111.981  11.724  52.321  1.00  0.00           H
ATOM   1160  HD2 ARG    67     110.618  11.477  53.441  1.00  0.00           H
ATOM   1161  NE  ARG    67     110.419  10.532  51.582  1.00  0.00           N
ATOM   1162  HE  ARG    67     110.411   9.543  51.395  1.00  0.00           H
ATOM   1163  CZ  ARG    67     109.632  11.310  50.856  1.00  0.00           C
ATOM   1164  NH1 ARG    67     109.532  12.592  51.100  1.00  0.00           N
ATOM   1165 1HH1 ARG    67     110.104  12.994  51.845  1.00  0.00           H
ATOM   1166 2HH1 ARG    67     109.006  13.188  50.482  1.00  0.00           H
ATOM   1167  NH2 ARG    67     108.918  10.815  49.881  1.00  0.00           N
ATOM   1168 1HH2 ARG    67     108.975   9.843  49.645  1.00  0.00           H
ATOM   1169 2HH2 ARG    67     108.183  11.359  49.432  1.00  0.00           H
ATOM   1170  C   ARG    67     112.803   8.445  55.987  1.00  0.00           C
ATOM   1171  O   ARG    67     112.335   8.678  57.093  1.00  0.00           O
ATOM   1172  N   PHE    68     112.521   7.328  55.324  1.00  0.00           N
ATOM   1173  H   PHE    68     113.012   7.148  54.459  1.00  0.00           H
ATOM   1174  CA  PHE    68     111.703   6.245  55.870  1.00  0.00           C
ATOM   1175  HA  PHE    68     110.902   6.665  56.478  1.00  0.00           H
ATOM   1176  CB  PHE    68     111.065   5.443  54.736  1.00  0.00           C
ATOM   1177  HB1 PHE    68     110.460   4.651  55.179  1.00  0.00           H
ATOM   1178  HB2 PHE    68     111.855   4.966  54.154  1.00  0.00           H
ATOM   1179  CG  PHE    68     110.183   6.256  53.808  1.00  0.00           C
ATOM   1180  CD1 PHE    68     108.869   6.590  54.180  1.00  0.00           C
ATOM   1181  HD1 PHE    68     108.477   6.265  55.131  1.00  0.00           H
ATOM   1182  CE1 PHE    68     108.059   7.330  53.302  1.00  0.00           C
ATOM   1183  HE1 PHE    68     107.056   7.589  53.590  1.00  0.00           H
ATOM   1184  CZ  PHE    68     108.540   7.716  52.041  1.00  0.00           C
ATOM   1185  HZ  PHE    68     107.890   8.251  51.364  1.00  0.00           H
ATOM   1186  CE2 PHE    68     109.849   7.372  51.662  1.00  0.00           C
ATOM   1187  HE2 PHE    68     110.219   7.600  50.672  1.00  0.00           H
ATOM   1188  CD2 PHE    68     110.669   6.661  52.555  1.00  0.00           C
ATOM   1189  HD2 PHE    68     111.661   6.373  52.255  1.00  0.00           H
ATOM   1190  C   PHE    68     112.536   5.341  56.776  1.00  0.00           C
ATOM   1191  O   PHE    68     112.050   4.925  57.819  1.00  0.00           O
ATOM   1192  N   HIS    69     113.806   5.116  56.439  1.00  0.00           N
ATOM   1193  H   HIS    69     114.132   5.440  55.536  1.00  0.00           H
ATOM   1194  CA  HIS    69     114.736   4.348  57.271  1.00  0.00           C
ATOM   1195  HA  HIS    69     114.269   3.395  57.523  1.00  0.00           H
ATOM   1196  CB  HIS    69     115.988   4.051  56.439  1.00  0.00           C
ATOM   1197  HB1 HIS    69     116.710   3.510  57.049  1.00  0.00           H
ATOM   1198  HB2 HIS    69     116.444   4.986  56.114  1.00  0.00           H
ATOM   1199  CG  HIS    69     115.661   3.208  55.232  1.00  0.00           C
ATOM   1200  ND1 HIS    69     114.703   2.193  55.198  1.00  0.00           N
ATOM   1201  CE1 HIS    69     114.744   1.671  53.965  1.00  0.00           C
ATOM   1202  HE1 HIS    69     114.146   0.832  53.626  1.00  0.00           H
ATOM   1203  NE2 HIS    69     115.678   2.303  53.238  1.00  0.00           N
ATOM   1204  HE2 HIS    69     115.987   2.029  52.311  1.00  0.00           H
ATOM   1205  CD2 HIS    69     116.250   3.291  54.008  1.00  0.00           C
ATOM   1206  HD2 HIS    69     117.042   3.966  53.714  1.00  0.00           H
ATOM   1207  C   HIS    69     115.027   5.048  58.603  1.00  0.00           C
ATOM   1208  O   HIS    69     114.993   4.402  59.649  1.00  0.00           O
ATOM   1209  N   ASP    70     115.162   6.380  58.592  1.00  0.00           N
ATOM   1210  H   ASP    70     115.253   6.845  57.694  1.00  0.00           H
ATOM   1211  CA  ASP    70     115.084   7.203  59.806  1.00  0.00           C
ATOM   1212  HA  ASP    70     115.953   6.984  60.425  1.00  0.00           H
ATOM   1213  CB  ASP    70     115.081   8.703  59.460  1.00  0.00           C
ATOM   1214  HB1 ASP    70     114.964   9.243  60.398  1.00  0.00           H
ATOM   1215  HB2 ASP    70     114.205   8.921  58.851  1.00  0.00           H
ATOM   1216  CG  ASP    70     116.314   9.271  58.756  1.00  0.00           C
ATOM   1217  OD1 ASP    70     117.435   8.877  59.134  1.00  0.00           O
ATOM   1218  OD2 ASP    70     116.124  10.245  57.976  1.00  0.00           O
ATOM   1219  C   ASP    70     113.822   6.921  60.646  1.00  0.00           C
ATOM   1220  O   ASP    70     113.912   6.688  61.854  1.00  0.00           O
ATOM   1221  N   LEU    71     112.645   6.920  60.008  1.00  0.00           N
ATOM   1222  H   LEU    71     112.652   7.093  59.012  1.00  0.00           H
ATOM   1223  CA  LEU    71     111.344   6.730  60.664  1.00  0.00           C
ATOM   1224  HA  LEU    71     111.314   7.357  61.553  1.00  0.00           H
ATOM   1225  CB  LEU    71     110.217   7.154  59.713  1.00  0.00           C
ATOM   1226  HB1 LEU    71     109.265   6.827  60.132  1.00  0.00           H
ATOM   1227  HB2 LEU    71     110.351   6.633  58.766  1.00  0.00           H
ATOM   1228  CG  LEU    71     110.128   8.665  59.461  1.00  0.00           C
ATOM   1229  HG  LEU    71     111.106   9.069  59.215  1.00  0.00           H
ATOM   1230  CD1 LEU    71     109.169   8.909  58.299  1.00  0.00           C
ATOM   1231 1HD1 LEU    71     109.114   9.976  58.090  1.00  0.00           H
ATOM   1232 2HD1 LEU    71     109.530   8.391  57.412  1.00  0.00           H
ATOM   1233 3HD1 LEU    71     108.188   8.529  58.572  1.00  0.00           H
ATOM   1234  CD2 LEU    71     109.584   9.412  60.677  1.00  0.00           C
ATOM   1235 1HD2 LEU    71     109.542  10.477  60.456  1.00  0.00           H
ATOM   1236 2HD2 LEU    71     108.587   9.050  60.930  1.00  0.00           H
ATOM   1237 3HD2 LEU    71     110.247   9.249  61.522  1.00  0.00           H
ATOM   1238  C   LEU    71     111.092   5.296  61.145  1.00  0.00           C
ATOM   1239  O   LEU    71     110.253   5.114  62.028  1.00  0.00           O
ATOM   1240  N   LEU    72     111.802   4.311  60.590  1.00  0.00           N
ATOM   1241  H   LEU    72     112.377   4.555  59.790  1.00  0.00           H
ATOM   1242  CA  LEU    72     111.811   2.910  61.020  1.00  0.00           C
ATOM   1243  HA  LEU    72     110.826   2.652  61.403  1.00  0.00           H
ATOM   1244  CB  LEU    72     112.117   2.017  59.804  1.00  0.00           C
ATOM   1245  HB1 LEU    72     112.329   1.001  60.143  1.00  0.00           H
ATOM   1246  HB2 LEU    72     113.016   2.391  59.315  1.00  0.00           H
ATOM   1247  CG  LEU    72     110.966   1.957  58.784  1.00  0.00           C
ATOM   1248  HG  LEU    72     110.653   2.962  58.511  1.00  0.00           H
ATOM   1249  CD1 LEU    72     111.435   1.250  57.517  1.00  0.00           C
ATOM   1250 1HD1 LEU    72     110.713   1.426  56.729  1.00  0.00           H
ATOM   1251 2HD1 LEU    72     112.385   1.666  57.181  1.00  0.00           H
ATOM   1252 3HD1 LEU    72     111.568   0.183  57.701  1.00  0.00           H
ATOM   1253  CD2 LEU    72     109.748   1.221  59.348  1.00  0.00           C
ATOM   1254 1HD2 LEU    72     109.027   1.014  58.563  1.00  0.00           H
ATOM   1255 2HD2 LEU    72     110.060   0.278  59.790  1.00  0.00           H
ATOM   1256 3HD2 LEU    72     109.260   1.828  60.109  1.00  0.00           H
ATOM   1257  C   LEU    72     112.804   2.649  62.164  1.00  0.00           C
ATOM   1258  O   LEU    72     112.745   1.594  62.799  1.00  0.00           O
ATOM   1259  N   GLY    73     113.677   3.609  62.480  1.00  0.00           N
ATOM   1260  H   GLY    73     113.681   4.457  61.923  1.00  0.00           H
ATOM   1261  CA  GLY    73     114.724   3.440  63.489  1.00  0.00           C
ATOM   1262  HA1 GLY    73     114.298   3.025  64.403  1.00  0.00           H
ATOM   1263  HA2 GLY    73     115.157   4.416  63.693  1.00  0.00           H
ATOM   1264  C   GLY    73     115.874   2.544  63.032  1.00  0.00           C
ATOM   1265  O   GLY    73     116.596   2.003  63.871  1.00  0.00           O
ATOM   1266  N   HIS    74     116.049   2.406  61.718  1.00  0.00           N
ATOM   1267  H   HIS    74     115.432   2.920  61.100  1.00  0.00           H
ATOM   1268  CA  HIS    74     117.265   1.862  61.122  1.00  0.00           C
ATOM   1269  HA  HIS    74     117.499   0.913  61.605  1.00  0.00           H
ATOM   1270  CB  HIS    74     117.007   1.592  59.632  1.00  0.00           C
ATOM   1271  HB1 HIS    74     117.925   1.273  59.142  1.00  0.00           H
ATOM   1272  HB2 HIS    74     116.692   2.515  59.151  1.00  0.00           H
ATOM   1273  CG  HIS    74     115.967   0.528  59.387  1.00  0.00           C
ATOM   1274  ND1 HIS    74     115.788  -0.634  60.145  1.00  0.00           N
ATOM   1275  CE1 HIS    74     114.835  -1.335  59.505  1.00  0.00           C
ATOM   1276  HE1 HIS    74     114.479  -2.312  59.800  1.00  0.00           H
ATOM   1277  NE2 HIS    74     114.422  -0.682  58.408  1.00  0.00           N
ATOM   1278  HE2 HIS    74     113.813  -1.072  57.677  1.00  0.00           H
ATOM   1279  CD2 HIS    74     115.112   0.502  58.328  1.00  0.00           C
ATOM   1280  HD2 HIS    74     115.043   1.232  57.537  1.00  0.00           H
ATOM   1281  C   HIS    74     118.437   2.835  61.355  1.00  0.00           C
ATOM   1282  O   HIS    74     118.212   4.037  61.552  1.00  0.00           O
ATOM   1283  N   PRO    75     119.697   2.361  61.338  1.00  0.00           N
ATOM   1284  CD  PRO    75     120.101   0.992  61.065  1.00  0.00           C
ATOM   1285  HD1 PRO    75     119.750   0.668  60.086  1.00  0.00           H
ATOM   1286  HD2 PRO    75     119.704   0.330  61.827  1.00  0.00           H
ATOM   1287  CG  PRO    75     121.626   0.961  61.082  1.00  0.00           C
ATOM   1288  HG1 PRO    75     122.001   0.742  60.081  1.00  0.00           H
ATOM   1289  HG2 PRO    75     121.976   0.208  61.789  1.00  0.00           H
ATOM   1290  CB  PRO    75     122.084   2.351  61.523  1.00  0.00           C
ATOM   1291  HB1 PRO    75     122.891   2.712  60.885  1.00  0.00           H
ATOM   1292  HB2 PRO    75     122.430   2.299  62.554  1.00  0.00           H
ATOM   1293  CA  PRO    75     120.847   3.252  61.446  1.00  0.00           C
ATOM   1294  HA  PRO    75     120.765   3.826  62.369  1.00  0.00           H
ATOM   1295  C   PRO    75     120.882   4.217  60.248  1.00  0.00           C
ATOM   1296  O   PRO    75     120.282   3.924  59.215  1.00  0.00           O
ATOM   1297  N   PRO    76     121.567   5.370  60.328  1.00  0.00           N
ATOM   1298  CD  PRO    76     122.152   5.943  61.526  1.00  0.00           C
ATOM   1299  HD1 PRO    76     122.753   5.211  62.062  1.00  0.00           H
ATOM   1300  HD2 PRO    76     121.352   6.314  62.170  1.00  0.00           H
ATOM   1301  CG  PRO    76     123.018   7.108  61.050  1.00  0.00           C
ATOM   1302  HG1 PRO    76     124.029   6.757  60.842  1.00  0.00           H
ATOM   1303  HG2 PRO    76     123.033   7.918  61.780  1.00  0.00           H
ATOM   1304  CB  PRO    76     122.345   7.542  59.747  1.00  0.00           C
ATOM   1305  HB1 PRO    76     123.048   8.014  59.063  1.00  0.00           H
ATOM   1306  HB2 PRO    76     121.531   8.230  59.979  1.00  0.00           H
ATOM   1307  CA  PRO    76     121.751   6.251  59.176  1.00  0.00           C
ATOM   1308  HA  PRO    76     120.785   6.494  58.739  1.00  0.00           H
ATOM   1309  C   PRO    76     122.616   5.561  58.106  1.00  0.00           C
ATOM   1310  O   PRO    76     123.831   5.473  58.237  1.00  0.00           O
ATOM   1311  N   LEU    77     121.984   5.051  57.046  1.00  0.00           N
ATOM   1312  H   LEU    77     120.972   5.121  57.044  1.00  0.00           H
ATOM   1313  CA  LEU    77     122.604   4.140  56.061  1.00  0.00           C
ATOM   1314  HA  LEU    77     123.265   3.441  56.573  1.00  0.00           H
ATOM   1315  CB  LEU    77     121.487   3.363  55.334  1.00  0.00           C
ATOM   1316  HB1 LEU    77     121.942   2.604  54.694  1.00  0.00           H
ATOM   1317  HB2 LEU    77     120.932   4.049  54.692  1.00  0.00           H
ATOM   1318  CG  LEU    77     120.488   2.688  56.282  1.00  0.00           C
ATOM   1319  HG  LEU    77     120.047   3.442  56.911  1.00  0.00           H
ATOM   1320  CD1 LEU    77     119.310   2.107  55.520  1.00  0.00           C
ATOM   1321 1HD1 LEU    77     118.706   1.497  56.191  1.00  0.00           H
ATOM   1322 2HD1 LEU    77     118.700   2.925  55.146  1.00  0.00           H
ATOM   1323 3HD1 LEU    77     119.641   1.519  54.673  1.00  0.00           H
ATOM   1324  CD2 LEU    77     121.183   1.669  57.179  1.00  0.00           C
ATOM   1325 1HD2 LEU    77     120.458   1.250  57.874  1.00  0.00           H
ATOM   1326 2HD2 LEU    77     121.613   0.890  56.565  1.00  0.00           H
ATOM   1327 3HD2 LEU    77     121.968   2.138  57.768  1.00  0.00           H
ATOM   1328  C   LEU    77     123.446   4.885  55.032  1.00  0.00           C
ATOM   1329  O   LEU    77     124.525   4.459  54.623  1.00  0.00           O
ATOM   1330  N   VAL    78     122.916   6.035  54.637  1.00  0.00           N
ATOM   1331  H   VAL    78     122.031   6.282  55.050  1.00  0.00           H
ATOM   1332  CA  VAL    78     123.500   6.959  53.683  1.00  0.00           C
ATOM   1333  HA  VAL    78     124.133   6.421  52.978  1.00  0.00           H
ATOM   1334  CB  VAL    78     122.371   7.652  52.909  1.00  0.00           C
ATOM   1335  HB  VAL    78     121.730   8.191  53.606  1.00  0.00           H
ATOM   1336  CG1 VAL    78     122.888   8.628  51.863  1.00  0.00           C
ATOM   1337 1HG1 VAL    78     122.046   9.161  51.421  1.00  0.00           H
ATOM   1338 2HG1 VAL    78     123.563   9.349  52.319  1.00  0.00           H
ATOM   1339 3HG1 VAL    78     123.410   8.094  51.070  1.00  0.00           H
ATOM   1340  CG2 VAL    78     121.519   6.642  52.150  1.00  0.00           C
ATOM   1341 1HG2 VAL    78     120.751   7.178  51.603  1.00  0.00           H
ATOM   1342 2HG2 VAL    78     122.143   6.088  51.450  1.00  0.00           H
ATOM   1343 3HG2 VAL    78     121.027   5.950  52.833  1.00  0.00           H
ATOM   1344  C   VAL    78     124.353   7.942  54.466  1.00  0.00           C
ATOM   1345  O   VAL    78     123.840   8.883  55.071  1.00  0.00           O
ATOM   1346  N   THR    79     125.662   7.727  54.485  1.00  0.00           N
ATOM   1347  H   THR    79     126.031   6.906  54.020  1.00  0.00           H
ATOM   1348  CA  THR    79     126.641   8.750  54.874  1.00  0.00           C
ATOM   1349  HA  THR    79     126.369   9.173  55.839  1.00  0.00           H
ATOM   1350  CB  THR    79     128.042   8.127  55.001  1.00  0.00           C
ATOM   1351  HB  THR    79     128.785   8.916  55.120  1.00  0.00           H
ATOM   1352  CG2 THR    79     128.145   7.180  56.192  1.00  0.00           C
ATOM   1353 1HG2 THR    79     129.177   6.852  56.306  1.00  0.00           H
ATOM   1354 2HG2 THR    79     127.861   7.701  57.102  1.00  0.00           H
ATOM   1355 3HG2 THR    79     127.500   6.311  56.054  1.00  0.00           H
ATOM   1356  OG1 THR    79     128.310   7.397  53.830  1.00  0.00           O
ATOM   1357  HG1 THR    79     128.945   6.682  54.060  1.00  0.00           H
ATOM   1358  C   THR    79     126.665   9.888  53.846  1.00  0.00           C
ATOM   1359  O   THR    79     126.213   9.733  52.708  1.00  0.00           O
ATOM   1360  N   SER    80     127.249  11.033  54.212  1.00  0.00           N
ATOM   1361  H   SER    80     127.530  11.172  55.171  1.00  0.00           H
ATOM   1362  CA  SER    80     127.583  12.087  53.238  1.00  0.00           C
ATOM   1363  HA  SER    80     126.670  12.423  52.744  1.00  0.00           H
ATOM   1364  CB  SER    80     128.229  13.280  53.945  1.00  0.00           C
ATOM   1365  HB1 SER    80     128.404  14.077  53.221  1.00  0.00           H
ATOM   1366  HB2 SER    80     129.187  12.972  54.367  1.00  0.00           H
ATOM   1367  OG  SER    80     127.399  13.764  54.984  1.00  0.00           O
ATOM   1368  HG  SER    80     127.926  14.442  55.467  1.00  0.00           H
ATOM   1369  C   SER    80     128.556  11.579  52.163  1.00  0.00           C
ATOM   1370  O   SER    80     128.672  12.168  51.090  1.00  0.00           O
ATOM   1371  N   GLU    81     129.259  10.482  52.447  1.00  0.00           N
ATOM   1372  H   GLU    81     129.143  10.066  53.358  1.00  0.00           H
ATOM   1373  CA  GLU    81     130.121   9.760  51.515  1.00  0.00           C
ATOM   1374  HA  GLU    81     130.711  10.469  50.936  1.00  0.00           H
ATOM   1375  CB  GLU    81     131.094   8.885  52.325  1.00  0.00           C
ATOM   1376  HB1 GLU    81     131.682   8.286  51.633  1.00  0.00           H
ATOM   1377  HB2 GLU    81     130.527   8.206  52.954  1.00  0.00           H
ATOM   1378  CG  GLU    81     132.050   9.749  53.174  1.00  0.00           C
ATOM   1379  HG1 GLU    81     131.657  10.761  53.269  1.00  0.00           H
ATOM   1380  HG2 GLU    81     132.993   9.837  52.630  1.00  0.00           H
ATOM   1381  CD  GLU    81     132.324   9.267  54.607  1.00  0.00           C
ATOM   1382  OE1 GLU    81     133.340   9.738  55.174  1.00  0.00           O
ATOM   1383  OE2 GLU    81     131.503   8.562  55.238  1.00  0.00           O
ATOM   1384  C   GLU    81     129.281   8.956  50.512  1.00  0.00           C
ATOM   1385  O   GLU    81     129.502   9.082  49.311  1.00  0.00           O
ATOM   1386  N   LEU    82     128.239   8.243  50.958  1.00  0.00           N
ATOM   1387  H   LEU    82     128.112   8.147  51.960  1.00  0.00           H
ATOM   1388  CA  LEU    82     127.334   7.497  50.074  1.00  0.00           C
ATOM   1389  HA  LEU    82     127.952   6.816  49.487  1.00  0.00           H
ATOM   1390  CB  LEU    82     126.346   6.664  50.919  1.00  0.00           C
ATOM   1391  HB1 LEU    82     125.384   7.166  50.924  1.00  0.00           H
ATOM   1392  HB2 LEU    82     126.680   6.602  51.954  1.00  0.00           H
ATOM   1393  CG  LEU    82     126.185   5.238  50.364  1.00  0.00           C
ATOM   1394  HG  LEU    82     126.400   5.234  49.298  1.00  0.00           H
ATOM   1395  CD1 LEU    82     127.152   4.294  51.071  1.00  0.00           C
ATOM   1396 1HD1 LEU    82     127.101   3.327  50.577  1.00  0.00           H
ATOM   1397 2HD1 LEU    82     128.172   4.671  50.988  1.00  0.00           H
ATOM   1398 3HD1 LEU    82     126.885   4.191  52.122  1.00  0.00           H
ATOM   1399  CD2 LEU    82     124.768   4.700  50.566  1.00  0.00           C
ATOM   1400 1HD2 LEU    82     124.699   3.705  50.122  1.00  0.00           H
ATOM   1401 2HD2 LEU    82     124.528   4.631  51.626  1.00  0.00           H
ATOM   1402 3HD2 LEU    82     124.057   5.352  50.060  1.00  0.00           H
ATOM   1403  C   LEU    82     126.576   8.405  49.081  1.00  0.00           C
ATOM   1404  O   LEU    82     126.390   8.034  47.924  1.00  0.00           O
ATOM   1405  N   LEU    83     126.184   9.619  49.490  1.00  0.00           N
ATOM   1406  H   LEU    83     126.320   9.846  50.469  1.00  0.00           H
ATOM   1407  CA  LEU    83     125.579  10.624  48.590  1.00  0.00           C
ATOM   1408  HA  LEU    83     124.772  10.156  48.020  1.00  0.00           H
ATOM   1409  CB  LEU    83     125.006  11.781  49.423  1.00  0.00           C
ATOM   1410  HB1 LEU    83     124.874  12.651  48.780  1.00  0.00           H
ATOM   1411  HB2 LEU    83     125.728  12.039  50.199  1.00  0.00           H
ATOM   1412  CG  LEU    83     123.653  11.439  50.055  1.00  0.00           C
ATOM   1413  HG  LEU    83     123.652  10.383  50.273  1.00  0.00           H
ATOM   1414  CD1 LEU    83     123.439  12.211  51.354  1.00  0.00           C
ATOM   1415 1HD1 LEU    83     122.488  11.912  51.785  1.00  0.00           H
ATOM   1416 2HD1 LEU    83     124.236  11.972  52.058  1.00  0.00           H
ATOM   1417 3HD1 LEU    83     123.430  13.283  51.164  1.00  0.00           H
ATOM   1418  CD2 LEU    83     122.477  11.726  49.125  1.00  0.00           C
ATOM   1419 1HD2 LEU    83     121.539  11.472  49.617  1.00  0.00           H
ATOM   1420 2HD2 LEU    83     122.459  12.781  48.858  1.00  0.00           H
ATOM   1421 3HD2 LEU    83     122.568  11.131  48.216  1.00  0.00           H
ATOM   1422  C   LEU    83     126.577  11.195  47.573  1.00  0.00           C
ATOM   1423  O   LEU    83     126.211  11.461  46.425  1.00  0.00           O
ATOM   1424  N   MET    84     127.834  11.390  47.984  1.00  0.00           N
ATOM   1425  H   MET    84     128.063  11.159  48.943  1.00  0.00           H
ATOM   1426  CA  MET    84     128.924  11.790  47.088  1.00  0.00           C
ATOM   1427  HA  MET    84     128.610  12.651  46.501  1.00  0.00           H
ATOM   1428  CB  MET    84     130.161  12.173  47.911  1.00  0.00           C
ATOM   1429  HB1 MET    84     131.031  12.177  47.257  1.00  0.00           H
ATOM   1430  HB2 MET    84     130.327  11.425  48.685  1.00  0.00           H
ATOM   1431  CG  MET    84     130.033  13.551  48.571  1.00  0.00           C
ATOM   1432  HG1 MET    84     130.696  13.579  49.432  1.00  0.00           H
ATOM   1433  HG2 MET    84     129.015  13.678  48.942  1.00  0.00           H
ATOM   1434  SD  MET    84     130.464  14.960  47.513  1.00  0.00           S
ATOM   1435  CE  MET    84     132.272  14.849  47.524  1.00  0.00           C
ATOM   1436  HE1 MET    84     132.695  15.712  47.013  1.00  0.00           H
ATOM   1437  HE2 MET    84     132.633  14.823  48.554  1.00  0.00           H
ATOM   1438  HE3 MET    84     132.586  13.942  47.011  1.00  0.00           H
ATOM   1439  C   MET    84     129.273  10.678  46.092  1.00  0.00           C
ATOM   1440  O   MET    84     129.546  10.970  44.931  1.00  0.00           O
ATOM   1441  N   LEU    85     129.202   9.416  46.517  1.00  0.00           N
ATOM   1442  H   LEU    85     129.052   9.256  47.509  1.00  0.00           H
ATOM   1443  CA  LEU    85     129.338   8.242  45.660  1.00  0.00           C
ATOM   1444  HA  LEU    85     130.233   8.356  45.051  1.00  0.00           H
ATOM   1445  CB  LEU    85     129.501   7.003  46.565  1.00  0.00           C
ATOM   1446  HB1 LEU    85     129.317   6.106  45.988  1.00  0.00           H
ATOM   1447  HB2 LEU    85     128.741   7.033  47.344  1.00  0.00           H
ATOM   1448  CG  LEU    85     130.889   6.878  47.228  1.00  0.00           C
ATOM   1449  HG  LEU    85     131.129   7.792  47.769  1.00  0.00           H
ATOM   1450  CD1 LEU    85     130.912   5.711  48.211  1.00  0.00           C
ATOM   1451 1HD1 LEU    85     131.859   5.696  48.748  1.00  0.00           H
ATOM   1452 2HD1 LEU    85     130.109   5.818  48.939  1.00  0.00           H
ATOM   1453 3HD1 LEU    85     130.802   4.771  47.674  1.00  0.00           H
ATOM   1454  CD2 LEU    85     131.996   6.610  46.206  1.00  0.00           C
ATOM   1455 1HD2 LEU    85     132.934   6.429  46.729  1.00  0.00           H
ATOM   1456 2HD2 LEU    85     131.746   5.733  45.609  1.00  0.00           H
ATOM   1457 3HD2 LEU    85     132.118   7.471  45.556  1.00  0.00           H
ATOM   1458  C   LEU    85     128.167   8.144  44.664  1.00  0.00           C
ATOM   1459  O   LEU    85     128.411   8.071  43.462  1.00  0.00           O
ATOM   1460  N   GLY    86     126.911   8.271  45.110  1.00  0.00           N
ATOM   1461  H   GLY    86     126.760   8.289  46.115  1.00  0.00           H
ATOM   1462  CA  GLY    86     125.730   8.310  44.229  1.00  0.00           C
ATOM   1463  HA1 GLY    86     124.846   8.511  44.832  1.00  0.00           H
ATOM   1464  HA2 GLY    86     125.604   7.342  43.744  1.00  0.00           H
ATOM   1465  C   GLY    86     125.804   9.384  43.135  1.00  0.00           C
ATOM   1466  O   GLY    86     125.510   9.108  41.976  1.00  0.00           O
ATOM   1467  N   MET    87     126.313  10.577  43.462  1.00  0.00           N
ATOM   1468  H   MET    87     126.507  10.750  44.441  1.00  0.00           H
ATOM   1469  CA  MET    87     126.569  11.653  42.487  1.00  0.00           C
ATOM   1470  HA  MET    87     125.640  11.894  41.965  1.00  0.00           H
ATOM   1471  CB  MET    87     127.079  12.892  43.231  1.00  0.00           C
ATOM   1472  HB1 MET    87     127.516  13.584  42.509  1.00  0.00           H
ATOM   1473  HB2 MET    87     127.863  12.604  43.928  1.00  0.00           H
ATOM   1474  CG  MET    87     125.963  13.610  43.984  1.00  0.00           C
ATOM   1475  HG1 MET    87     126.292  13.829  44.997  1.00  0.00           H
ATOM   1476  HG2 MET    87     125.099  12.948  44.058  1.00  0.00           H
ATOM   1477  SD  MET    87     125.446  15.138  43.167  1.00  0.00           S
ATOM   1478  CE  MET    87     126.797  16.290  43.506  1.00  0.00           C
ATOM   1479  HE1 MET    87     126.712  17.142  42.832  1.00  0.00           H
ATOM   1480  HE2 MET    87     126.723  16.660  44.526  1.00  0.00           H
ATOM   1481  HE3 MET    87     127.755  15.795  43.347  1.00  0.00           H
ATOM   1482  C   MET    87     127.613  11.309  41.416  1.00  0.00           C
ATOM   1483  O   MET    87     127.571  11.865  40.315  1.00  0.00           O
ATOM   1484  N   ARG    88     128.583  10.446  41.742  1.00  0.00           N
ATOM   1485  H   ARG    88     128.536  10.001  42.653  1.00  0.00           H
ATOM   1486  CA  ARG    88     129.624  10.007  40.804  1.00  0.00           C
ATOM   1487  HA  ARG    88     129.933  10.847  40.183  1.00  0.00           H
ATOM   1488  CB  ARG    88     130.842   9.474  41.574  1.00  0.00           C
ATOM   1489  HB1 ARG    88     131.512   9.005  40.857  1.00  0.00           H
ATOM   1490  HB2 ARG    88     130.519   8.706  42.275  1.00  0.00           H
ATOM   1491  CG  ARG    88     131.626  10.560  42.328  1.00  0.00           C
ATOM   1492  HG1 ARG    88     130.944  11.161  42.923  1.00  0.00           H
ATOM   1493  HG2 ARG    88     132.127  11.205  41.606  1.00  0.00           H
ATOM   1494  CD  ARG    88     132.669   9.920  43.251  1.00  0.00           C
ATOM   1495  HD1 ARG    88     133.377   9.369  42.632  1.00  0.00           H
ATOM   1496  HD2 ARG    88     132.168   9.212  43.914  1.00  0.00           H
ATOM   1497  NE  ARG    88     133.393  10.913  44.071  1.00  0.00           N
ATOM   1498  HE  ARG    88     132.912  11.768  44.292  1.00  0.00           H
ATOM   1499  CZ  ARG    88     134.588  10.730  44.611  1.00  0.00           C
ATOM   1500  NH1 ARG    88     135.279   9.644  44.443  1.00  0.00           N
ATOM   1501 1HH1 ARG    88     134.870   8.816  44.022  1.00  0.00           H
ATOM   1502 2HH1 ARG    88     136.166   9.553  44.919  1.00  0.00           H
ATOM   1503  NH2 ARG    88     135.143  11.624  45.375  1.00  0.00           N
ATOM   1504 1HH2 ARG    88     134.639  12.437  45.671  1.00  0.00           H
ATOM   1505 2HH2 ARG    88     136.002  11.368  45.842  1.00  0.00           H
ATOM   1506  C   ARG    88     129.095   8.945  39.844  1.00  0.00           C
ATOM   1507  O   ARG    88     129.445   8.969  38.663  1.00  0.00           O
ATOM   1508  N   TYR    89     128.260   8.027  40.329  1.00  0.00           N
ATOM   1509  H   TYR    89     127.989   8.079  41.303  1.00  0.00           H
ATOM   1510  CA  TYR    89     127.687   6.973  39.497  1.00  0.00           C
ATOM   1511  HA  TYR    89     128.474   6.602  38.844  1.00  0.00           H
ATOM   1512  CB  TYR    89     127.218   5.790  40.342  1.00  0.00           C
ATOM   1513  HB1 TYR    89     126.842   5.023  39.667  1.00  0.00           H
ATOM   1514  HB2 TYR    89     126.391   6.112  40.979  1.00  0.00           H
ATOM   1515  CG  TYR    89     128.323   5.197  41.191  1.00  0.00           C
ATOM   1516  CD1 TYR    89     129.485   4.680  40.590  1.00  0.00           C
ATOM   1517  HD1 TYR    89     129.556   4.641  39.521  1.00  0.00           H
ATOM   1518  CE1 TYR    89     130.560   4.235  41.382  1.00  0.00           C
ATOM   1519  HE1 TYR    89     131.456   3.833  40.932  1.00  0.00           H
ATOM   1520  CZ  TYR    89     130.450   4.269  42.786  1.00  0.00           C
ATOM   1521  OH  TYR    89     131.470   3.828  43.561  1.00  0.00           O
ATOM   1522  HH  TYR    89     131.243   3.860  44.495  1.00  0.00           H
ATOM   1523  CE2 TYR    89     129.268   4.741  43.384  1.00  0.00           C
ATOM   1524  HE2 TYR    89     129.165   4.733  44.452  1.00  0.00           H
ATOM   1525  CD2 TYR    89     128.214   5.216  42.588  1.00  0.00           C
ATOM   1526  HD2 TYR    89     127.330   5.626  43.050  1.00  0.00           H
ATOM   1527  C   TYR    89     126.566   7.501  38.611  1.00  0.00           C
ATOM   1528  O   TYR    89     125.657   8.190  39.068  1.00  0.00           O
ATOM   1529  N   GLN    90     126.625   7.137  37.332  1.00  0.00           N
ATOM   1530  H   GLN    90     127.342   6.494  37.033  1.00  0.00           H
ATOM   1531  CA  GLN    90     125.570   7.425  36.373  1.00  0.00           C
ATOM   1532  HA  GLN    90     124.812   8.027  36.864  1.00  0.00           H
ATOM   1533  CB  GLN    90     126.106   8.241  35.186  1.00  0.00           C
ATOM   1534  HB1 GLN    90     125.285   8.416  34.492  1.00  0.00           H
ATOM   1535  HB2 GLN    90     126.871   7.660  34.677  1.00  0.00           H
ATOM   1536  CG  GLN    90     126.687   9.607  35.586  1.00  0.00           C
ATOM   1537  HG1 GLN    90     127.506   9.464  36.291  1.00  0.00           H
ATOM   1538  HG2 GLN    90     125.913  10.193  36.081  1.00  0.00           H
ATOM   1539  CD  GLN    90     127.228  10.407  34.401  1.00  0.00           C
ATOM   1540  OE1 GLN    90     127.351   9.952  33.277  1.00  0.00           O
ATOM   1541  NE2 GLN    90     127.614  11.646  34.609  1.00  0.00           N
ATOM   1542 1HE2 GLN    90     127.607  12.030  35.540  1.00  0.00           H
ATOM   1543 2HE2 GLN    90     128.188  12.045  33.873  1.00  0.00           H
ATOM   1544  C   GLN    90     124.897   6.124  35.933  1.00  0.00           C
ATOM   1545  O   GLN    90     125.519   5.062  35.887  1.00  0.00           O
ATOM   1546  N   VAL    91     123.617   6.224  35.592  1.00  0.00           N
ATOM   1547  H   VAL    91     123.170   7.130  35.703  1.00  0.00           H
ATOM   1548  CA  VAL    91     122.830   5.176  34.934  1.00  0.00           C
ATOM   1549  HA  VAL    91     123.502   4.386  34.604  1.00  0.00           H
ATOM   1550  CB  VAL    91     121.765   4.554  35.857  1.00  0.00           C
ATOM   1551  HB  VAL    91     121.158   3.867  35.267  1.00  0.00           H
ATOM   1552  CG1 VAL    91     122.414   3.747  36.964  1.00  0.00           C
ATOM   1553 1HG1 VAL    91     121.652   3.217  37.530  1.00  0.00           H
ATOM   1554 2HG1 VAL    91     123.095   3.023  36.520  1.00  0.00           H
ATOM   1555 3HG1 VAL    91     122.957   4.421  37.627  1.00  0.00           H
ATOM   1556  CG2 VAL    91     120.835   5.581  36.502  1.00  0.00           C
ATOM   1557 1HG2 VAL    91     120.071   5.073  37.090  1.00  0.00           H
ATOM   1558 2HG2 VAL    91     121.396   6.263  37.142  1.00  0.00           H
ATOM   1559 3HG2 VAL    91     120.355   6.150  35.714  1.00  0.00           H
ATOM   1560  C   VAL    91     122.125   5.766  33.722  1.00  0.00           C
ATOM   1561  O   VAL    91     121.785   6.945  33.743  1.00  0.00           O
ATOM   1562  N   PRO    92     121.826   4.979  32.684  1.00  0.00           N
ATOM   1563  CD  PRO    92     122.399   3.695  32.397  1.00  0.00           C
ATOM   1564  HD1 PRO    92     122.008   2.939  33.074  1.00  0.00           H
ATOM   1565  HD2 PRO    92     123.466   3.796  32.487  1.00  0.00           H
ATOM   1566  CG  PRO    92     122.024   3.397  30.953  1.00  0.00           C
ATOM   1567  HG1 PRO    92     121.989   2.331  30.744  1.00  0.00           H
ATOM   1568  HG2 PRO    92     122.730   3.903  30.294  1.00  0.00           H
ATOM   1569  CB  PRO    92     120.654   4.057  30.866  1.00  0.00           C
ATOM   1570  HB1 PRO    92     119.917   3.428  31.369  1.00  0.00           H
ATOM   1571  HB2 PRO    92     120.345   4.272  29.851  1.00  0.00           H
ATOM   1572  CA  PRO    92     120.895   5.346  31.642  1.00  0.00           C
ATOM   1573  HA  PRO    92     121.351   6.096  30.994  1.00  0.00           H
ATOM   1574  C   PRO    92     119.605   5.870  32.239  1.00  0.00           C
ATOM   1575  O   PRO    92     119.056   5.275  33.169  1.00  0.00           O
ATOM   1576  N   ARG    93     119.108   6.976  31.693  1.00  0.00           N
ATOM   1577  H   ARG    93     119.669   7.464  30.997  1.00  0.00           H
ATOM   1578  CA  ARG    93     117.905   7.634  32.195  1.00  0.00           C
ATOM   1579  HA  ARG    93     118.097   7.996  33.202  1.00  0.00           H
ATOM   1580  CB  ARG    93     117.613   8.816  31.281  1.00  0.00           C
ATOM   1581  HB1 ARG    93     117.363   8.466  30.277  1.00  0.00           H
ATOM   1582  HB2 ARG    93     118.503   9.444  31.227  1.00  0.00           H
ATOM   1583  CG  ARG    93     116.450   9.610  31.868  1.00  0.00           C
ATOM   1584  HG1 ARG    93     116.666   9.876  32.903  1.00  0.00           H
ATOM   1585  HG2 ARG    93     115.537   9.014  31.838  1.00  0.00           H
ATOM   1586  CD  ARG    93     116.198  10.876  31.076  1.00  0.00           C
ATOM   1587  HD1 ARG    93     115.388  11.369  31.583  1.00  0.00           H
ATOM   1588  HD2 ARG    93     115.911  10.621  30.053  1.00  0.00           H
ATOM   1589  NE  ARG    93     117.339  11.789  31.063  1.00  0.00           N
ATOM   1590  HE  ARG    93     118.067  11.623  30.366  1.00  0.00           H
ATOM   1591  CZ  ARG    93     117.544  12.834  31.829  1.00  0.00           C
ATOM   1592  NH1 ARG    93     116.811  13.137  32.869  1.00  0.00           N
ATOM   1593 1HH1 ARG    93     116.166  12.455  33.240  1.00  0.00           H
ATOM   1594 2HH1 ARG    93     117.063  13.928  33.435  1.00  0.00           H
ATOM   1595  NH2 ARG    93     118.553  13.581  31.539  1.00  0.00           N
ATOM   1596 1HH2 ARG    93     119.144  13.247  30.776  1.00  0.00           H
ATOM   1597 2HH2 ARG    93     118.805  14.404  32.071  1.00  0.00           H
ATOM   1598  C   ARG    93     116.712   6.694  32.314  1.00  0.00           C
ATOM   1599  O   ARG    93     115.987   6.758  33.298  1.00  0.00           O
ATOM   1600  N   PHE    94     116.572   5.759  31.384  1.00  0.00           N
ATOM   1601  H   PHE    94     117.178   5.782  30.582  1.00  0.00           H
ATOM   1602  CA  PHE    94     115.522   4.756  31.456  1.00  0.00           C
ATOM   1603  HA  PHE    94     114.583   5.285  31.619  1.00  0.00           H
ATOM   1604  CB  PHE    94     115.429   4.055  30.098  1.00  0.00           C
ATOM   1605  HB1 PHE    94     115.377   4.809  29.311  1.00  0.00           H
ATOM   1606  HB2 PHE    94     114.498   3.497  30.076  1.00  0.00           H
ATOM   1607  CG  PHE    94     116.543   3.099  29.777  1.00  0.00           C
ATOM   1608  CD1 PHE    94     117.644   3.512  29.006  1.00  0.00           C
ATOM   1609  HD1 PHE    94     117.698   4.523  28.626  1.00  0.00           H
ATOM   1610  CE1 PHE    94     118.669   2.597  28.714  1.00  0.00           C
ATOM   1611  HE1 PHE    94     119.514   2.903  28.112  1.00  0.00           H
ATOM   1612  CZ  PHE    94     118.606   1.292  29.226  1.00  0.00           C
ATOM   1613  HZ  PHE    94     119.424   0.613  29.039  1.00  0.00           H
ATOM   1614  CE2 PHE    94     117.489   0.880  29.977  1.00  0.00           C
ATOM   1615  HE2 PHE    94     117.411  -0.122  30.367  1.00  0.00           H
ATOM   1616  CD2 PHE    94     116.452   1.779  30.242  1.00  0.00           C
ATOM   1617  HD2 PHE    94     115.591   1.460  30.814  1.00  0.00           H
ATOM   1618  C   PHE    94     115.680   3.798  32.653  1.00  0.00           C
ATOM   1619  O   PHE    94     114.692   3.518  33.323  1.00  0.00           O
ATOM   1620  N   LEU    95     116.903   3.374  33.012  1.00  0.00           N
ATOM   1621  H   LEU    95     117.701   3.708  32.492  1.00  0.00           H
ATOM   1622  CA  LEU    95     117.142   2.629  34.257  1.00  0.00           C
ATOM   1623  HA  LEU    95     116.421   1.818  34.320  1.00  0.00           H
ATOM   1624  CB  LEU    95     118.561   2.038  34.327  1.00  0.00           C
ATOM   1625  HB1 LEU    95     118.740   1.745  35.363  1.00  0.00           H
ATOM   1626  HB2 LEU    95     119.281   2.819  34.084  1.00  0.00           H
ATOM   1627  CG  LEU    95     118.841   0.809  33.448  1.00  0.00           C
ATOM   1628  HG  LEU    95     118.769   1.087  32.399  1.00  0.00           H
ATOM   1629  CD1 LEU    95     120.263   0.337  33.750  1.00  0.00           C
ATOM   1630 1HD1 LEU    95     120.493  -0.555  33.175  1.00  0.00           H
ATOM   1631 2HD1 LEU    95     120.974   1.118  33.497  1.00  0.00           H
ATOM   1632 3HD1 LEU    95     120.352   0.099  34.809  1.00  0.00           H
ATOM   1633  CD2 LEU    95     117.916  -0.378  33.730  1.00  0.00           C
ATOM   1634 1HD2 LEU    95     118.191  -1.219  33.095  1.00  0.00           H
ATOM   1635 2HD2 LEU    95     117.989  -0.676  34.776  1.00  0.00           H
ATOM   1636 3HD2 LEU    95     116.889  -0.118  33.500  1.00  0.00           H
ATOM   1637  C   LEU    95     116.905   3.498  35.493  1.00  0.00           C
ATOM   1638  O   LEU    95     116.345   3.005  36.465  1.00  0.00           O
ATOM   1639  N   ARG    96     117.265   4.786  35.466  1.00  0.00           N
ATOM   1640  H   ARG    96     117.741   5.132  34.639  1.00  0.00           H
ATOM   1641  CA  ARG    96     116.921   5.712  36.554  1.00  0.00           C
ATOM   1642  HA  ARG    96     117.359   5.341  37.482  1.00  0.00           H
ATOM   1643  CB  ARG    96     117.463   7.116  36.253  1.00  0.00           C
ATOM   1644  HB1 ARG    96     116.964   7.533  35.383  1.00  0.00           H
ATOM   1645  HB2 ARG    96     118.525   7.077  36.057  1.00  0.00           H
ATOM   1646  CG  ARG    96     117.216   8.037  37.439  1.00  0.00           C
ATOM   1647  HG1 ARG    96     117.804   7.691  38.291  1.00  0.00           H
ATOM   1648  HG2 ARG    96     116.156   8.006  37.686  1.00  0.00           H
ATOM   1649  CD  ARG    96     117.563   9.487  37.131  1.00  0.00           C
ATOM   1650  HD1 ARG    96     117.102   9.771  36.183  1.00  0.00           H
ATOM   1651  HD2 ARG    96     118.647   9.593  37.083  1.00  0.00           H
ATOM   1652  NE  ARG    96     117.035  10.338  38.189  1.00  0.00           N
ATOM   1653  HE  ARG    96     116.563   9.860  38.956  1.00  0.00           H
ATOM   1654  CZ  ARG    96     117.197  11.628  38.337  1.00  0.00           C
ATOM   1655  NH1 ARG    96     117.807  12.410  37.500  1.00  0.00           N
ATOM   1656 1HH1 ARG    96     118.232  12.048  36.674  1.00  0.00           H
ATOM   1657 2HH1 ARG    96     117.927  13.380  37.794  1.00  0.00           H
ATOM   1658  NH2 ARG    96     116.702  12.189  39.373  1.00  0.00           N
ATOM   1659 1HH2 ARG    96     116.161  11.629  40.029  1.00  0.00           H
ATOM   1660 2HH2 ARG    96     116.944  13.162  39.554  1.00  0.00           H
ATOM   1661  C   ARG    96     115.409   5.756  36.772  1.00  0.00           C
ATOM   1662  O   ARG    96     114.945   5.571  37.895  1.00  0.00           O
ATOM   1663  N   ASP    97     114.650   5.978  35.704  1.00  0.00           N
ATOM   1664  H   ASP    97     115.107   6.173  34.820  1.00  0.00           H
ATOM   1665  CA  ASP    97     113.195   6.054  35.764  1.00  0.00           C
ATOM   1666  HA  ASP    97     112.944   6.731  36.568  1.00  0.00           H
ATOM   1667  CB  ASP    97     112.611   6.661  34.483  1.00  0.00           C
ATOM   1668  HB1 ASP    97     111.535   6.749  34.635  1.00  0.00           H
ATOM   1669  HB2 ASP    97     112.800   5.959  33.670  1.00  0.00           H
ATOM   1670  CG  ASP    97     113.118   8.048  34.051  1.00  0.00           C
ATOM   1671  OD1 ASP    97     113.691   8.803  34.877  1.00  0.00           O
ATOM   1672  OD2 ASP    97     112.834   8.387  32.876  1.00  0.00           O
ATOM   1673  C   ASP    97     112.540   4.715  36.141  1.00  0.00           C
ATOM   1674  O   ASP    97     111.545   4.727  36.864  1.00  0.00           O
ATOM   1675  N   ILE    98     113.152   3.578  35.777  1.00  0.00           N
ATOM   1676  H   ILE    98     113.908   3.637  35.103  1.00  0.00           H
ATOM   1677  CA  ILE    98     112.848   2.266  36.367  1.00  0.00           C
ATOM   1678  HA  ILE    98     111.799   2.052  36.209  1.00  0.00           H
ATOM   1679  CB  ILE    98     113.648   1.126  35.688  1.00  0.00           C
ATOM   1680  HB  ILE    98     114.691   1.411  35.608  1.00  0.00           H
ATOM   1681  CG2 ILE    98     113.571  -0.196  36.482  1.00  0.00           C
ATOM   1682 1HG2 ILE    98     114.093  -0.990  35.952  1.00  0.00           H
ATOM   1683 2HG2 ILE    98     114.039  -0.088  37.458  1.00  0.00           H
ATOM   1684 3HG2 ILE    98     112.528  -0.484  36.617  1.00  0.00           H
ATOM   1685  CG1 ILE    98     113.080   0.898  34.275  1.00  0.00           C
ATOM   1686 1HG1 ILE    98     112.839   1.846  33.797  1.00  0.00           H
ATOM   1687 2HG1 ILE    98     112.166   0.341  34.387  1.00  0.00           H
ATOM   1688  CD  ILE    98     113.961   0.102  33.319  1.00  0.00           C
ATOM   1689  HD1 ILE    98     113.412  -0.049  32.390  1.00  0.00           H
ATOM   1690  HD2 ILE    98     114.867   0.659  33.101  1.00  0.00           H
ATOM   1691  HD3 ILE    98     114.205  -0.870  33.745  1.00  0.00           H
ATOM   1692  C   ILE    98     113.039   2.321  37.880  1.00  0.00           C
ATOM   1693  O   ILE    98     112.074   2.160  38.623  1.00  0.00           O
ATOM   1694  N   PHE    99     114.257   2.599  38.356  1.00  0.00           N
ATOM   1695  H   PHE    99     114.997   2.800  37.689  1.00  0.00           H
ATOM   1696  CA  PHE    99     114.605   2.549  39.778  1.00  0.00           C
ATOM   1697  HA  PHE    99     114.516   1.520  40.125  1.00  0.00           H
ATOM   1698  CB  PHE    99     116.049   3.023  40.003  1.00  0.00           C
ATOM   1699  HB1 PHE    99     116.217   2.988  41.076  1.00  0.00           H
ATOM   1700  HB2 PHE    99     116.126   4.067  39.699  1.00  0.00           H
ATOM   1701  CG  PHE    99     117.218   2.270  39.386  1.00  0.00           C
ATOM   1702  CD1 PHE    99     117.065   1.120  38.583  1.00  0.00           C
ATOM   1703  HD1 PHE    99     116.087   0.733  38.352  1.00  0.00           H
ATOM   1704  CE1 PHE    99     118.196   0.468  38.060  1.00  0.00           C
ATOM   1705  HE1 PHE    99     118.073  -0.399  37.427  1.00  0.00           H
ATOM   1706  CZ  PHE    99     119.484   0.937  38.368  1.00  0.00           C
ATOM   1707  HZ  PHE    99     120.357   0.427  37.991  1.00  0.00           H
ATOM   1708  CE2 PHE    99     119.642   2.068  39.183  1.00  0.00           C
ATOM   1709  HE2 PHE    99     120.631   2.419  39.438  1.00  0.00           H
ATOM   1710  CD2 PHE    99     118.513   2.739  39.678  1.00  0.00           C
ATOM   1711  HD2 PHE    99     118.642   3.612  40.300  1.00  0.00           H
ATOM   1712  C   PHE    99     113.664   3.407  40.639  1.00  0.00           C
ATOM   1713  O   PHE    99     113.317   2.983  41.744  1.00  0.00           O
ATOM   1714  N   ARG   100     113.216   4.564  40.121  1.00  0.00           N
ATOM   1715  H   ARG   100     113.580   4.816  39.204  1.00  0.00           H
ATOM   1716  CA  ARG   100     112.206   5.448  40.734  1.00  0.00           C
ATOM   1717  HA  ARG   100     112.566   5.819  41.693  1.00  0.00           H
ATOM   1718  CB  ARG   100     111.893   6.634  39.810  1.00  0.00           C
ATOM   1719  HB1 ARG   100     111.013   7.153  40.195  1.00  0.00           H
ATOM   1720  HB2 ARG   100     111.652   6.265  38.815  1.00  0.00           H
ATOM   1721  CG  ARG   100     113.038   7.636  39.710  1.00  0.00           C
ATOM   1722  HG1 ARG   100     113.963   7.120  39.481  1.00  0.00           H
ATOM   1723  HG2 ARG   100     113.145   8.146  40.659  1.00  0.00           H
ATOM   1724  CD  ARG   100     112.770   8.698  38.650  1.00  0.00           C
ATOM   1725  HD1 ARG   100     112.512   8.239  37.702  1.00  0.00           H
ATOM   1726  HD2 ARG   100     113.695   9.257  38.507  1.00  0.00           H
ATOM   1727  NE  ARG   100     111.658   9.565  39.072  1.00  0.00           N
ATOM   1728  HE  ARG   100     110.775   9.122  39.246  1.00  0.00           H
ATOM   1729  CZ  ARG   100     111.724  10.862  39.264  1.00  0.00           C
ATOM   1730  NH1 ARG   100     112.792  11.533  38.980  1.00  0.00           N
ATOM   1731 1HH1 ARG   100     113.627  10.968  39.008  1.00  0.00           H
ATOM   1732 2HH1 ARG   100     112.945  12.397  39.489  1.00  0.00           H
ATOM   1733  NH2 ARG   100     110.715  11.503  39.766  1.00  0.00           N
ATOM   1734 1HH2 ARG   100     109.935  11.019  40.171  1.00  0.00           H
ATOM   1735 2HH2 ARG   100     110.757  12.503  39.902  1.00  0.00           H
ATOM   1736  C   ARG   100     110.890   4.740  40.998  1.00  0.00           C
ATOM   1737  O   ARG   100     110.356   4.840  42.095  1.00  0.00           O
ATOM   1738  N   GLU   101     110.341   4.050  40.009  1.00  0.00           N
ATOM   1739  H   GLU   101     110.839   3.950  39.128  1.00  0.00           H
ATOM   1740  CA  GLU   101     109.027   3.431  40.143  1.00  0.00           C
ATOM   1741  HA  GLU   101     108.358   4.152  40.611  1.00  0.00           H
ATOM   1742  CB  GLU   101     108.505   3.098  38.749  1.00  0.00           C
ATOM   1743  HB1 GLU   101     109.048   2.226  38.403  1.00  0.00           H
ATOM   1744  HB2 GLU   101     108.707   3.931  38.077  1.00  0.00           H
ATOM   1745  CG  GLU   101     107.004   2.809  38.719  1.00  0.00           C
ATOM   1746  HG1 GLU   101     106.805   1.916  39.318  1.00  0.00           H
ATOM   1747  HG2 GLU   101     106.704   2.589  37.694  1.00  0.00           H
ATOM   1748  CD  GLU   101     106.175   3.981  39.255  1.00  0.00           C
ATOM   1749  OE1 GLU   101     105.130   3.717  39.877  1.00  0.00           O
ATOM   1750  OE2 GLU   101     106.531   5.177  39.127  1.00  0.00           O
ATOM   1751  C   GLU   101     109.068   2.197  41.047  1.00  0.00           C
ATOM   1752  O   GLU   101     108.140   1.986  41.826  1.00  0.00           O
ATOM   1753  N   ILE   102     110.179   1.449  41.032  1.00  0.00           N
ATOM   1754  H   ILE   102     110.883   1.660  40.330  1.00  0.00           H
ATOM   1755  CA  ILE   102     110.440   0.391  42.022  1.00  0.00           C
ATOM   1756  HA  ILE   102     109.581  -0.281  42.032  1.00  0.00           H
ATOM   1757  CB  ILE   102     111.703  -0.436  41.692  1.00  0.00           C
ATOM   1758  HB  ILE   102     112.562   0.180  41.927  1.00  0.00           H
ATOM   1759  CG2 ILE   102     111.722  -1.680  42.603  1.00  0.00           C
ATOM   1760 1HG2 ILE   102     112.542  -2.347  42.353  1.00  0.00           H
ATOM   1761 2HG2 ILE   102     111.849  -1.383  43.644  1.00  0.00           H
ATOM   1762 3HG2 ILE   102     110.788  -2.231  42.521  1.00  0.00           H
ATOM   1763  CG1 ILE   102     111.813  -0.762  40.193  1.00  0.00           C
ATOM   1764 1HG1 ILE   102     112.056   0.151  39.686  1.00  0.00           H
ATOM   1765 2HG1 ILE   102     110.833  -1.041  39.831  1.00  0.00           H
ATOM   1766  CD  ILE   102     112.889  -1.759  39.735  1.00  0.00           C
ATOM   1767  HD1 ILE   102     112.771  -1.946  38.668  1.00  0.00           H
ATOM   1768  HD2 ILE   102     113.879  -1.339  39.899  1.00  0.00           H
ATOM   1769  HD3 ILE   102     112.804  -2.709  40.255  1.00  0.00           H
ATOM   1770  C   ILE   102     110.585   0.989  43.425  1.00  0.00           C
ATOM   1771  O   ILE   102     110.078   0.422  44.388  1.00  0.00           O
ATOM   1772  N   ALA   103     111.217   2.158  43.554  1.00  0.00           N
ATOM   1773  H   ALA   103     111.646   2.566  42.733  1.00  0.00           H
ATOM   1774  CA  ALA   103     111.441   2.819  44.839  1.00  0.00           C
ATOM   1775  HA  ALA   103     111.744   2.070  45.570  1.00  0.00           H
ATOM   1776  CB  ALA   103     112.577   3.839  44.693  1.00  0.00           C
ATOM   1777  HB1 ALA   103     112.700   4.406  45.615  1.00  0.00           H
ATOM   1778  HB2 ALA   103     113.518   3.342  44.477  1.00  0.00           H
ATOM   1779  HB3 ALA   103     112.341   4.525  43.883  1.00  0.00           H
ATOM   1780  C   ALA   103     110.187   3.520  45.368  1.00  0.00           C
ATOM   1781  O   ALA   103     110.150   3.872  46.547  1.00  0.00           O
ATOM   1782  N   ARG   104     109.180   3.762  44.522  1.00  0.00           N
ATOM   1783  H   ARG   104     109.289   3.445  43.564  1.00  0.00           H
ATOM   1784  CA  ARG   104     108.060   4.653  44.827  1.00  0.00           C
ATOM   1785  HA  ARG   104     108.472   5.629  45.063  1.00  0.00           H
ATOM   1786  CB  ARG   104     107.190   4.809  43.577  1.00  0.00           C
ATOM   1787  HB1 ARG   104     106.748   3.850  43.306  1.00  0.00           H
ATOM   1788  HB2 ARG   104     107.817   5.148  42.752  1.00  0.00           H
ATOM   1789  CG  ARG   104     106.086   5.839  43.837  1.00  0.00           C
ATOM   1790  HG1 ARG   104     106.544   6.776  44.150  1.00  0.00           H
ATOM   1791  HG2 ARG   104     105.430   5.487  44.633  1.00  0.00           H
ATOM   1792  CD  ARG   104     105.227   6.081  42.599  1.00  0.00           C
ATOM   1793  HD1 ARG   104     104.445   6.789  42.858  1.00  0.00           H
ATOM   1794  HD2 ARG   104     104.766   5.140  42.304  1.00  0.00           H
ATOM   1795  NE  ARG   104     105.995   6.614  41.469  1.00  0.00           N
ATOM   1796  HE  ARG   104     106.194   5.969  40.700  1.00  0.00           H
ATOM   1797  CZ  ARG   104     106.374   7.858  41.283  1.00  0.00           C
ATOM   1798  NH1 ARG   104     106.144   8.818  42.135  1.00  0.00           N
ATOM   1799 1HH1 ARG   104     105.736   8.614  43.038  1.00  0.00           H
ATOM   1800 2HH1 ARG   104     106.370   9.781  41.874  1.00  0.00           H
ATOM   1801  NH2 ARG   104     106.994   8.163  40.192  1.00  0.00           N
ATOM   1802 1HH2 ARG   104     107.121   7.425  39.510  1.00  0.00           H
ATOM   1803 2HH2 ARG   104     107.181   9.125  39.978  1.00  0.00           H
ATOM   1804  C   ARG   104     107.254   4.127  46.016  1.00  0.00           C
ATOM   1805  O   ARG   104     106.670   3.052  45.879  1.00  0.00           O
ATOM   1806  N   PRO   105     107.175   4.854  47.145  1.00  0.00           N
ATOM   1807  CD  PRO   105     107.834   6.121  47.419  1.00  0.00           C
ATOM   1808  HD1 PRO   105     107.285   6.930  46.936  1.00  0.00           H
ATOM   1809  HD2 PRO   105     108.873   6.112  47.086  1.00  0.00           H
ATOM   1810  CG  PRO   105     107.801   6.296  48.930  1.00  0.00           C
ATOM   1811  HG1 PRO   105     107.658   7.343  49.196  1.00  0.00           H
ATOM   1812  HG2 PRO   105     108.729   5.920  49.351  1.00  0.00           H
ATOM   1813  CB  PRO   105     106.637   5.429  49.408  1.00  0.00           C
ATOM   1814  HB1 PRO   105     105.748   6.035  49.524  1.00  0.00           H
ATOM   1815  HB2 PRO   105     106.863   4.958  50.362  1.00  0.00           H
ATOM   1816  CA  PRO   105     106.416   4.397  48.301  1.00  0.00           C
ATOM   1817  HA  PRO   105     106.810   3.432  48.625  1.00  0.00           H
ATOM   1818  C   PRO   105     104.934   4.256  47.943  1.00  0.00           C
ATOM   1819  O   PRO   105     104.322   5.169  47.374  1.00  0.00           O
ATOM   1820  N   MET   106     104.342   3.118  48.277  1.00  0.00           N
ATOM   1821  H   MET   106     104.903   2.406  48.744  1.00  0.00           H
ATOM   1822  CA  MET   106     102.933   2.847  48.010  1.00  0.00           C
ATOM   1823  HA  MET   106     102.586   3.509  47.220  1.00  0.00           H
ATOM   1824  CB  MET   106     102.742   1.413  47.520  1.00  0.00           C
ATOM   1825  HB1 MET   106     101.685   1.169  47.576  1.00  0.00           H
ATOM   1826  HB2 MET   106     103.287   0.720  48.161  1.00  0.00           H
ATOM   1827  CG  MET   106     103.196   1.262  46.067  1.00  0.00           C
ATOM   1828  HG1 MET   106     104.269   1.435  45.994  1.00  0.00           H
ATOM   1829  HG2 MET   106     102.697   2.022  45.464  1.00  0.00           H
ATOM   1830  SD  MET   106     102.794  -0.352  45.362  1.00  0.00           S
ATOM   1831  CE  MET   106     104.017  -1.427  46.163  1.00  0.00           C
ATOM   1832  HE1 MET   106     103.892  -2.447  45.797  1.00  0.00           H
ATOM   1833  HE2 MET   106     105.022  -1.086  45.913  1.00  0.00           H
ATOM   1834  HE3 MET   106     103.880  -1.420  47.244  1.00  0.00           H
ATOM   1835  C   MET   106     102.087   3.124  49.244  1.00  0.00           C
ATOM   1836  O   MET   106     102.484   2.813  50.361  1.00  0.00           O
ATOM   1837  N   THR   107     100.890   3.674  49.060  1.00  0.00           N
ATOM   1838  H   THR   107     100.618   3.952  48.122  1.00  0.00           H
ATOM   1839  CA  THR   107      99.956   3.928  50.158  1.00  0.00           C
ATOM   1840  HA  THR   107     100.400   3.571  51.088  1.00  0.00           H
ATOM   1841  CB  THR   107      99.669   5.418  50.381  1.00  0.00           C
ATOM   1842  HB  THR   107      98.918   5.517  51.166  1.00  0.00           H
ATOM   1843  CG2 THR   107     100.939   6.117  50.851  1.00  0.00           C
ATOM   1844 1HG2 THR   107     100.734   7.174  50.983  1.00  0.00           H
ATOM   1845 2HG2 THR   107     101.253   5.676  51.794  1.00  0.00           H
ATOM   1846 3HG2 THR   107     101.734   5.984  50.120  1.00  0.00           H
ATOM   1847  OG1 THR   107      99.214   6.090  49.226  1.00  0.00           O
ATOM   1848  HG1 THR   107      98.358   5.710  48.980  1.00  0.00           H
ATOM   1849  C   THR   107      98.665   3.161  49.986  1.00  0.00           C
ATOM   1850  O   THR   107      98.019   3.208  48.934  1.00  0.00           O
ATOM   1851  N   ILE   108      98.273   2.512  51.076  1.00  0.00           N
ATOM   1852  H   ILE   108      98.900   2.489  51.878  1.00  0.00           H
ATOM   1853  CA  ILE   108      96.903   2.103  51.337  1.00  0.00           C
ATOM   1854  HA  ILE   108      96.246   2.695  50.700  1.00  0.00           H
ATOM   1855  CB  ILE   108      96.670   0.621  50.977  1.00  0.00           C
ATOM   1856  HB  ILE   108      96.823   0.548  49.904  1.00  0.00           H
ATOM   1857  CG2 ILE   108      97.668  -0.338  51.644  1.00  0.00           C
ATOM   1858 1HG2 ILE   108      97.528  -1.361  51.300  1.00  0.00           H
ATOM   1859 2HG2 ILE   108      98.685  -0.045  51.388  1.00  0.00           H
ATOM   1860 3HG2 ILE   108      97.533  -0.315  52.726  1.00  0.00           H
ATOM   1861  CG1 ILE   108      95.218   0.194  51.253  1.00  0.00           C
ATOM   1862 1HG1 ILE   108      94.546   1.025  51.038  1.00  0.00           H
ATOM   1863 2HG1 ILE   108      95.111  -0.083  52.302  1.00  0.00           H
ATOM   1864  CD  ILE   108      94.809  -0.985  50.367  1.00  0.00           C
ATOM   1865  HD1 ILE   108      93.850  -1.386  50.694  1.00  0.00           H
ATOM   1866  HD2 ILE   108      94.735  -0.663  49.330  1.00  0.00           H
ATOM   1867  HD3 ILE   108      95.562  -1.762  50.421  1.00  0.00           H
ATOM   1868  C   ILE   108      96.602   2.482  52.784  1.00  0.00           C
ATOM   1869  O   ILE   108      97.304   2.085  53.713  1.00  0.00           O
ATOM   1870  N   ASP   109      95.584   3.321  52.961  1.00  0.00           N
ATOM   1871  H   ASP   109      95.105   3.661  52.143  1.00  0.00           H
ATOM   1872  CA  ASP   109      95.232   3.895  54.261  1.00  0.00           C
ATOM   1873  HA  ASP   109      94.471   4.647  54.084  1.00  0.00           H
ATOM   1874  CB  ASP   109      94.611   2.806  55.154  1.00  0.00           C
ATOM   1875  HB1 ASP   109      94.143   3.264  56.023  1.00  0.00           H
ATOM   1876  HB2 ASP   109      95.398   2.138  55.506  1.00  0.00           H
ATOM   1877  CG  ASP   109      93.581   1.974  54.432  1.00  0.00           C
ATOM   1878  OD1 ASP   109      92.590   2.552  53.928  1.00  0.00           O
ATOM   1879  OD2 ASP   109      93.689   0.735  54.441  1.00  0.00           O
ATOM   1880  C   ASP   109      96.384   4.641  54.952  1.00  0.00           C
ATOM   1881  O   ASP   109      97.134   5.392  54.322  1.00  0.00           O
ATOM   1882  N   LYS   110      96.509   4.440  56.266  1.00  0.00           N
ATOM   1883  H   LYS   110      95.906   3.740  56.687  1.00  0.00           H
ATOM   1884  CA  LYS   110      97.560   4.973  57.126  1.00  0.00           C
ATOM   1885  HA  LYS   110      97.877   5.937  56.726  1.00  0.00           H
ATOM   1886  CB  LYS   110      97.029   5.190  58.555  1.00  0.00           C
ATOM   1887  HB1 LYS   110      97.747   5.807  59.099  1.00  0.00           H
ATOM   1888  HB2 LYS   110      96.956   4.232  59.065  1.00  0.00           H
ATOM   1889  CG  LYS   110      95.655   5.858  58.607  1.00  0.00           C
ATOM   1890  HG1 LYS   110      94.902   5.193  58.182  1.00  0.00           H
ATOM   1891  HG2 LYS   110      95.684   6.776  58.026  1.00  0.00           H
ATOM   1892  CD  LYS   110      95.264   6.176  60.047  1.00  0.00           C
ATOM   1893  HD1 LYS   110      96.062   6.737  60.529  1.00  0.00           H
ATOM   1894  HD2 LYS   110      95.088   5.251  60.597  1.00  0.00           H
ATOM   1895  CE  LYS   110      93.994   7.016  59.993  1.00  0.00           C
ATOM   1896  HE1 LYS   110      93.221   6.446  59.469  1.00  0.00           H
ATOM   1897  HE2 LYS   110      94.199   7.924  59.419  1.00  0.00           H
ATOM   1898  NZ  LYS   110      93.516   7.381  61.338  1.00  0.00           N
ATOM   1899  HZ1 LYS   110      92.581   7.757  61.286  1.00  0.00           H
ATOM   1900  HZ2 LYS   110      93.501   6.592  61.969  1.00  0.00           H
ATOM   1901  HZ3 LYS   110      94.092   8.107  61.762  1.00  0.00           H
ATOM   1902  C   LYS   110      98.783   4.059  57.129  1.00  0.00           C
ATOM   1903  O   LYS   110      99.540   4.094  58.094  1.00  0.00           O
ATOM   1904  N   THR   111      98.975   3.220  56.110  1.00  0.00           N
ATOM   1905  H   THR   111      98.282   3.169  55.371  1.00  0.00           H
ATOM   1906  CA  THR   111     100.192   2.422  55.948  1.00  0.00           C
ATOM   1907  HA  THR   111     100.875   2.660  56.759  1.00  0.00           H
ATOM   1908  CB  THR   111      99.930   0.913  56.057  1.00  0.00           C
ATOM   1909  HB  THR   111      99.330   0.575  55.211  1.00  0.00           H
ATOM   1910  CG2 THR   111     101.250   0.145  56.108  1.00  0.00           C
ATOM   1911 1HG2 THR   111     101.050  -0.913  56.260  1.00  0.00           H
ATOM   1912 2HG2 THR   111     101.795   0.263  55.171  1.00  0.00           H
ATOM   1913 3HG2 THR   111     101.873   0.515  56.922  1.00  0.00           H
ATOM   1914  OG1 THR   111      99.257   0.604  57.265  1.00  0.00           O
ATOM   1915  HG1 THR   111      99.134  -0.356  57.289  1.00  0.00           H
ATOM   1916  C   THR   111     100.890   2.803  54.646  1.00  0.00           C
ATOM   1917  O   THR   111     100.342   2.670  53.548  1.00  0.00           O
ATOM   1918  N   ILE   112     102.120   3.293  54.786  1.00  0.00           N
ATOM   1919  H   ILE   112     102.504   3.349  55.726  1.00  0.00           H
ATOM   1920  CA  ILE   112     103.073   3.433  53.689  1.00  0.00           C
ATOM   1921  HA  ILE   112     102.532   3.598  52.758  1.00  0.00           H
ATOM   1922  CB  ILE   112     104.032   4.624  53.909  1.00  0.00           C
ATOM   1923  HB  ILE   112     104.631   4.415  54.796  1.00  0.00           H
ATOM   1924  CG2 ILE   112     104.973   4.748  52.693  1.00  0.00           C
ATOM   1925 1HG2 ILE   112     105.695   5.549  52.834  1.00  0.00           H
ATOM   1926 2HG2 ILE   112     105.543   3.830  52.560  1.00  0.00           H
ATOM   1927 3HG2 ILE   112     104.399   4.932  51.784  1.00  0.00           H
ATOM   1928  CG1 ILE   112     103.280   5.959  54.131  1.00  0.00           C
ATOM   1929 1HG1 ILE   112     102.463   5.820  54.837  1.00  0.00           H
ATOM   1930 2HG1 ILE   112     102.859   6.299  53.187  1.00  0.00           H
ATOM   1931  CD  ILE   112     104.177   7.067  54.691  1.00  0.00           C
ATOM   1932  HD1 ILE   112     103.623   7.998  54.759  1.00  0.00           H
ATOM   1933  HD2 ILE   112     104.543   6.791  55.681  1.00  0.00           H
ATOM   1934  HD3 ILE   112     105.014   7.245  54.028  1.00  0.00           H
ATOM   1935  C   ILE   112     103.833   2.110  53.594  1.00  0.00           C
ATOM   1936  O   ILE   112     104.394   1.630  54.576  1.00  0.00           O
ATOM   1937  N   TYR   113     103.861   1.531  52.408  1.00  0.00           N
ATOM   1938  H   TYR   113     103.400   1.997  51.638  1.00  0.00           H
ATOM   1939  CA  TYR   113     104.687   0.384  52.073  1.00  0.00           C
ATOM   1940  HA  TYR   113     104.999  -0.124  52.984  1.00  0.00           H
ATOM   1941  CB  TYR   113     103.856  -0.601  51.250  1.00  0.00           C
ATOM   1942  HB1 TYR   113     104.509  -1.373  50.851  1.00  0.00           H
ATOM   1943  HB2 TYR   113     103.400  -0.085  50.404  1.00  0.00           H
ATOM   1944  CG  TYR   113     102.782  -1.258  52.092  1.00  0.00           C
ATOM   1945  CD1 TYR   113     103.085  -2.430  52.807  1.00  0.00           C
ATOM   1946  HD1 TYR   113     104.067  -2.875  52.712  1.00  0.00           H
ATOM   1947  CE1 TYR   113     102.127  -3.004  53.662  1.00  0.00           C
ATOM   1948  HE1 TYR   113     102.363  -3.899  54.211  1.00  0.00           H
ATOM   1949  CZ  TYR   113     100.862  -2.403  53.807  1.00  0.00           C
ATOM   1950  OH  TYR   113      99.937  -2.955  54.637  1.00  0.00           O
ATOM   1951  HH  TYR   113      99.050  -2.601  54.488  1.00  0.00           H
ATOM   1952  CE2 TYR   113     100.573  -1.211  53.117  1.00  0.00           C
ATOM   1953  HE2 TYR   113      99.641  -0.709  53.297  1.00  0.00           H
ATOM   1954  CD2 TYR   113     101.526  -0.641  52.252  1.00  0.00           C
ATOM   1955  HD2 TYR   113     101.317   0.292  51.746  1.00  0.00           H
ATOM   1956  C   TYR   113     105.937   0.876  51.354  1.00  0.00           C
ATOM   1957  O   TYR   113     105.851   1.803  50.542  1.00  0.00           O
ATOM   1958  N   ILE   114     107.090   0.279  51.667  1.00  0.00           N
ATOM   1959  H   ILE   114     107.081  -0.465  52.359  1.00  0.00           H
ATOM   1960  CA  ILE   114     108.354   0.545  50.969  1.00  0.00           C
ATOM   1961  HA  ILE   114     108.084   0.963  50.001  1.00  0.00           H
ATOM   1962  CB  ILE   114     109.232   1.606  51.676  1.00  0.00           C
ATOM   1963  HB  ILE   114     110.097   1.786  51.035  1.00  0.00           H
ATOM   1964  CG2 ILE   114     108.471   2.935  51.832  1.00  0.00           C
ATOM   1965 1HG2 ILE   114     109.084   3.699  52.305  1.00  0.00           H
ATOM   1966 2HG2 ILE   114     108.161   3.275  50.846  1.00  0.00           H
ATOM   1967 3HG2 ILE   114     107.592   2.795  52.457  1.00  0.00           H
ATOM   1968  CG1 ILE   114     109.746   1.158  53.055  1.00  0.00           C
ATOM   1969 1HG1 ILE   114     110.015   0.104  53.041  1.00  0.00           H
ATOM   1970 2HG1 ILE   114     108.947   1.308  53.777  1.00  0.00           H
ATOM   1971  CD  ILE   114     110.991   1.928  53.502  1.00  0.00           C
ATOM   1972  HD1 ILE   114     111.320   1.556  54.471  1.00  0.00           H
ATOM   1973  HD2 ILE   114     111.796   1.789  52.780  1.00  0.00           H
ATOM   1974  HD3 ILE   114     110.764   2.985  53.587  1.00  0.00           H
ATOM   1975  C   ILE   114     109.153  -0.749  50.719  1.00  0.00           C
ATOM   1976  O   ILE   114     109.074  -1.685  51.520  1.00  0.00           O
ATOM   1977  N   PRO   115     109.943  -0.801  49.636  1.00  0.00           N
ATOM   1978  CD  PRO   115     109.824   0.072  48.481  1.00  0.00           C
ATOM   1979  HD1 PRO   115     110.188   1.067  48.721  1.00  0.00           H
ATOM   1980  HD2 PRO   115     108.785   0.149  48.175  1.00  0.00           H
ATOM   1981  CG  PRO   115     110.643  -0.573  47.367  1.00  0.00           C
ATOM   1982  HG1 PRO   115     111.148   0.170  46.753  1.00  0.00           H
ATOM   1983  HG2 PRO   115     110.004  -1.210  46.755  1.00  0.00           H
ATOM   1984  CB  PRO   115     111.642  -1.440  48.119  1.00  0.00           C
ATOM   1985  HB1 PRO   115     112.519  -0.847  48.379  1.00  0.00           H
ATOM   1986  HB2 PRO   115     111.925  -2.294  47.518  1.00  0.00           H
ATOM   1987  CA  PRO   115     110.900  -1.872  49.383  1.00  0.00           C
ATOM   1988  HA  PRO   115     110.347  -2.789  49.178  1.00  0.00           H
ATOM   1989  C   PRO   115     111.874  -2.112  50.548  1.00  0.00           C
ATOM   1990  O   PRO   115     112.420  -1.169  51.124  1.00  0.00           O
ATOM   1991  N   LYS   116     112.096  -3.385  50.889  1.00  0.00           N
ATOM   1992  H   LYS   116     111.567  -4.098  50.396  1.00  0.00           H
ATOM   1993  CA  LYS   116     113.037  -3.837  51.918  1.00  0.00           C
ATOM   1994  HA  LYS   116     113.015  -3.128  52.749  1.00  0.00           H
ATOM   1995  CB  LYS   116     112.619  -5.221  52.437  1.00  0.00           C
ATOM   1996  HB1 LYS   116     112.689  -5.957  51.635  1.00  0.00           H
ATOM   1997  HB2 LYS   116     111.585  -5.187  52.777  1.00  0.00           H
ATOM   1998  CG  LYS   116     113.519  -5.649  53.600  1.00  0.00           C
ATOM   1999  HG1 LYS   116     113.486  -4.882  54.364  1.00  0.00           H
ATOM   2000  HG2 LYS   116     114.553  -5.734  53.271  1.00  0.00           H
ATOM   2001  CD  LYS   116     113.072  -6.984  54.194  1.00  0.00           C
ATOM   2002  HD1 LYS   116     113.205  -7.774  53.454  1.00  0.00           H
ATOM   2003  HD2 LYS   116     112.027  -6.917  54.493  1.00  0.00           H
ATOM   2004  CE  LYS   116     113.936  -7.263  55.419  1.00  0.00           C
ATOM   2005  HE1 LYS   116     113.796  -6.438  56.124  1.00  0.00           H
ATOM   2006  HE2 LYS   116     114.986  -7.272  55.116  1.00  0.00           H
ATOM   2007  NZ  LYS   116     113.584  -8.545  56.065  1.00  0.00           N
ATOM   2008  HZ1 LYS   116     114.278  -8.800  56.754  1.00  0.00           H
ATOM   2009  HZ2 LYS   116     112.687  -8.504  56.546  1.00  0.00           H
ATOM   2010  HZ3 LYS   116     113.545  -9.302  55.393  1.00  0.00           H
ATOM   2011  C   LYS   116     114.456  -3.893  51.365  1.00  0.00           C
ATOM   2012  O   LYS   116     114.764  -4.722  50.506  1.00  0.00           O
ATOM   2013  N   VAL   117     115.352  -3.095  51.929  1.00  0.00           N
ATOM   2014  H   VAL   117     115.051  -2.487  52.677  1.00  0.00           H
ATOM   2015  CA  VAL   117     116.742  -3.005  51.472  1.00  0.00           C
ATOM   2016  HA  VAL   117     116.827  -3.450  50.479  1.00  0.00           H
ATOM   2017  CB  VAL   117     117.173  -1.531  51.352  1.00  0.00           C
ATOM   2018  HB  VAL   117     117.304  -1.111  52.349  1.00  0.00           H
ATOM   2019  CG1 VAL   117     118.505  -1.430  50.598  1.00  0.00           C
ATOM   2020 1HG1 VAL   117     118.743  -0.391  50.381  1.00  0.00           H
ATOM   2021 2HG1 VAL   117     119.306  -1.859  51.200  1.00  0.00           H
ATOM   2022 3HG1 VAL   117     118.444  -1.970  49.651  1.00  0.00           H
ATOM   2023  CG2 VAL   117     116.126  -0.668  50.631  1.00  0.00           C
ATOM   2024 1HG2 VAL   117     116.506   0.340  50.477  1.00  0.00           H
ATOM   2025 2HG2 VAL   117     115.869  -1.118  49.678  1.00  0.00           H
ATOM   2026 3HG2 VAL   117     115.217  -0.587  51.228  1.00  0.00           H
ATOM   2027  C   VAL   117     117.658  -3.772  52.422  1.00  0.00           C
ATOM   2028  O   VAL   117     117.791  -3.390  53.581  1.00  0.00           O
ATOM   2029  N   GLU   118     118.338  -4.825  51.959  1.00  0.00           N
ATOM   2030  H   GLU   118     118.194  -5.148  51.008  1.00  0.00           H
ATOM   2031  CA  GLU   118     119.492  -5.332  52.714  1.00  0.00           C
ATOM   2032  HA  GLU   118     119.261  -5.282  53.777  1.00  0.00           H
ATOM   2033  CB  GLU   118     119.839  -6.788  52.434  1.00  0.00           C
ATOM   2034  HB1 GLU   118     120.739  -7.036  52.999  1.00  0.00           H
ATOM   2035  HB2 GLU   118     120.064  -6.891  51.384  1.00  0.00           H
ATOM   2036  CG  GLU   118     118.747  -7.790  52.811  1.00  0.00           C
ATOM   2037  HG1 GLU   118     117.803  -7.479  52.367  1.00  0.00           H
ATOM   2038  HG2 GLU   118     118.624  -7.803  53.896  1.00  0.00           H
ATOM   2039  CD  GLU   118     119.101  -9.191  52.299  1.00  0.00           C
ATOM   2040  OE1 GLU   118     118.230 -10.087  52.352  1.00  0.00           O
ATOM   2041  OE2 GLU   118     120.220  -9.402  51.777  1.00  0.00           O
ATOM   2042  C   GLU   118     120.709  -4.443  52.454  1.00  0.00           C
ATOM   2043  O   GLU   118     121.233  -4.341  51.341  1.00  0.00           O
ATOM   2044  N   ILE   119     121.141  -3.782  53.519  1.00  0.00           N
ATOM   2045  H   ILE   119     120.604  -3.898  54.373  1.00  0.00           H
ATOM   2046  CA  ILE   119     122.142  -2.712  53.501  1.00  0.00           C
ATOM   2047  HA  ILE   119     121.936  -2.017  52.685  1.00  0.00           H
ATOM   2048  CB  ILE   119     122.005  -1.978  54.851  1.00  0.00           C
ATOM   2049  HB  ILE   119     122.073  -2.738  55.631  1.00  0.00           H
ATOM   2050  CG2 ILE   119     123.130  -0.966  55.127  1.00  0.00           C
ATOM   2051 1HG2 ILE   119     123.060  -0.633  56.160  1.00  0.00           H
ATOM   2052 2HG2 ILE   119     124.113  -1.424  55.018  1.00  0.00           H
ATOM   2053 3HG2 ILE   119     123.054  -0.113  54.452  1.00  0.00           H
ATOM   2054  CG1 ILE   119     120.612  -1.308  54.927  1.00  0.00           C
ATOM   2055 1HG1 ILE   119     119.951  -1.682  54.145  1.00  0.00           H
ATOM   2056 2HG1 ILE   119     120.722  -0.250  54.724  1.00  0.00           H
ATOM   2057  CD  ILE   119     119.880  -1.523  56.258  1.00  0.00           C
ATOM   2058  HD1 ILE   119     118.820  -1.661  56.053  1.00  0.00           H
ATOM   2059  HD2 ILE   119     120.251  -2.399  56.783  1.00  0.00           H
ATOM   2060  HD3 ILE   119     119.987  -0.664  56.907  1.00  0.00           H
ATOM   2061  C   ILE   119     123.553  -3.267  53.322  1.00  0.00           C
ATOM   2062  O   ILE   119     124.348  -2.752  52.534  1.00  0.00           O
ATOM   2063  N   GLN   120     123.845  -4.308  54.102  1.00  0.00           N
ATOM   2064  H   GLN   120     123.079  -4.710  54.619  1.00  0.00           H
ATOM   2065  CA  GLN   120     125.192  -4.700  54.516  1.00  0.00           C
ATOM   2066  HA  GLN   120     125.765  -3.798  54.735  1.00  0.00           H
ATOM   2067  CB  GLN   120     125.060  -5.513  55.821  1.00  0.00           C
ATOM   2068  HB1 GLN   120     126.021  -5.960  56.068  1.00  0.00           H
ATOM   2069  HB2 GLN   120     124.340  -6.317  55.676  1.00  0.00           H
ATOM   2070  CG  GLN   120     124.599  -4.631  56.997  1.00  0.00           C
ATOM   2071  HG1 GLN   120     123.637  -4.175  56.768  1.00  0.00           H
ATOM   2072  HG2 GLN   120     125.325  -3.830  57.130  1.00  0.00           H
ATOM   2073  CD  GLN   120     124.436  -5.385  58.316  1.00  0.00           C
ATOM   2074  OE1 GLN   120     123.839  -6.452  58.409  1.00  0.00           O
ATOM   2075  NE2 GLN   120     124.888  -4.825  59.413  1.00  0.00           N
ATOM   2076 1HE2 GLN   120     125.310  -3.911  59.375  1.00  0.00           H
ATOM   2077 2HE2 GLN   120     124.693  -5.251  60.306  1.00  0.00           H
ATOM   2078  C   GLN   120     125.984  -5.451  53.433  1.00  0.00           C
ATOM   2079  O   GLN   120     127.186  -5.658  53.590  1.00  0.00           O
ATOM   2080  N   SER   121     125.343  -5.840  52.328  1.00  0.00           N
ATOM   2081  H   SER   121     124.344  -5.698  52.278  1.00  0.00           H
ATOM   2082  CA  SER   121     125.929  -6.695  51.293  1.00  0.00           C
ATOM   2083  HA  SER   121     126.833  -7.153  51.696  1.00  0.00           H
ATOM   2084  CB  SER   121     124.971  -7.858  50.996  1.00  0.00           C
ATOM   2085  HB1 SER   121     124.969  -8.535  51.852  1.00  0.00           H
ATOM   2086  HB2 SER   121     125.315  -8.410  50.120  1.00  0.00           H
ATOM   2087  OG  SER   121     123.652  -7.381  50.795  1.00  0.00           O
ATOM   2088  HG  SER   121     123.092  -8.125  50.510  1.00  0.00           H
ATOM   2089  C   SER   121     126.379  -5.974  50.010  1.00  0.00           C
ATOM   2090  O   SER   121     127.121  -6.587  49.252  1.00  0.00           O
ATOM   2091  N   TRP   122     126.058  -4.688  49.770  1.00  0.00           N
ATOM   2092  H   TRP   122     125.470  -4.223  50.446  1.00  0.00           H
ATOM   2093  CA  TRP   122     126.285  -4.029  48.451  1.00  0.00           C
ATOM   2094  HA  TRP   122     126.844  -4.713  47.810  1.00  0.00           H
ATOM   2095  CB  TRP   122     124.932  -3.805  47.755  1.00  0.00           C
ATOM   2096  HB1 TRP   122     125.093  -3.239  46.837  1.00  0.00           H
ATOM   2097  HB2 TRP   122     124.295  -3.202  48.401  1.00  0.00           H
ATOM   2098  CG  TRP   122     124.205  -5.056  47.378  1.00  0.00           C
ATOM   2099  CD1 TRP   122     123.393  -5.760  48.192  1.00  0.00           C
ATOM   2100  HD1 TRP   122     123.165  -5.495  49.217  1.00  0.00           H
ATOM   2101  NE1 TRP   122     122.945  -6.892  47.541  1.00  0.00           N
ATOM   2102  HE1 TRP   122     122.358  -7.586  47.993  1.00  0.00           H
ATOM   2103  CE2 TRP   122     123.404  -6.946  46.245  1.00  0.00           C
ATOM   2104  CZ2 TRP   122     123.224  -7.867  45.203  1.00  0.00           C
ATOM   2105  HZ2 TRP   122     122.617  -8.747  45.352  1.00  0.00           H
ATOM   2106  CH2 TRP   122     123.878  -7.648  43.979  1.00  0.00           C
ATOM   2107  HH2 TRP   122     123.770  -8.360  43.174  1.00  0.00           H
ATOM   2108  CZ3 TRP   122     124.687  -6.511  43.813  1.00  0.00           C
ATOM   2109  HZ3 TRP   122     125.200  -6.343  42.876  1.00  0.00           H
ATOM   2110  CE3 TRP   122     124.860  -5.594  44.866  1.00  0.00           C
ATOM   2111  HE3 TRP   122     125.509  -4.743  44.730  1.00  0.00           H
ATOM   2112  CD2 TRP   122     124.226  -5.786  46.112  1.00  0.00           C
ATOM   2113  C   TRP   122     127.110  -2.722  48.429  1.00  0.00           C
ATOM   2114  O   TRP   122     127.353  -2.174  47.351  1.00  0.00           O
ATOM   2115  N   ILE   123     127.554  -2.195  49.576  1.00  0.00           N
ATOM   2116  H   ILE   123     127.374  -2.683  50.442  1.00  0.00           H
ATOM   2117  CA  ILE   123     128.295  -0.915  49.656  1.00  0.00           C
ATOM   2118  HA  ILE   123     128.033  -0.318  48.782  1.00  0.00           H
ATOM   2119  CB  ILE   123     127.776  -0.105  50.883  1.00  0.00           C
ATOM   2120  HB  ILE   123     127.744  -0.758  51.752  1.00  0.00           H
ATOM   2121  CG2 ILE   123     128.652   1.105  51.248  1.00  0.00           C
ATOM   2122 1HG2 ILE   123     128.170   1.712  52.004  1.00  0.00           H
ATOM   2123 2HG2 ILE   123     129.607   0.764  51.649  1.00  0.00           H
ATOM   2124 3HG2 ILE   123     128.823   1.718  50.363  1.00  0.00           H
ATOM   2125  CG1 ILE   123     126.324   0.364  50.607  1.00  0.00           C
ATOM   2126 1HG1 ILE   123     125.751  -0.473  50.213  1.00  0.00           H
ATOM   2127 2HG1 ILE   123     126.336   1.142  49.842  1.00  0.00           H
ATOM   2128  CD  ILE   123     125.549   0.880  51.830  1.00  0.00           C
ATOM   2129  HD1 ILE   123     124.515   1.073  51.543  1.00  0.00           H
ATOM   2130  HD2 ILE   123     125.561   0.130  52.621  1.00  0.00           H
ATOM   2131  HD3 ILE   123     125.976   1.809  52.202  1.00  0.00           H
ATOM   2132  C   ILE   123     129.832  -1.110  49.528  1.00  0.00           C
ATOM   2133  O   ILE   123     130.597  -0.142  49.505  1.00  0.00           O
ATOM   2134  N   GLY   124     130.316  -2.348  49.381  1.00  0.00           N
ATOM   2135  H   GLY   124     129.663  -3.121  49.411  1.00  0.00           H
ATOM   2136  CA  GLY   124     131.738  -2.696  49.287  1.00  0.00           C
ATOM   2137  HA1 GLY   124     131.858  -3.745  49.558  1.00  0.00           H
ATOM   2138  HA2 GLY   124     132.296  -2.107  50.011  1.00  0.00           H
ATOM   2139  C   GLY   124     132.397  -2.485  47.921  1.00  0.00           C
ATOM   2140  O   GLY   124     131.749  -2.223  46.904  1.00  0.00           O
ATOM   2141  N   GLU   125     133.727  -2.615  47.899  1.00  0.00           N
ATOM   2142  H   GLU   125     134.203  -2.835  48.763  1.00  0.00           H
ATOM   2143  CA  GLU   125     134.519  -2.679  46.658  1.00  0.00           C
ATOM   2144  HA  GLU   125     134.327  -1.789  46.057  1.00  0.00           H
ATOM   2145  CB  GLU   125     136.024  -2.718  46.983  1.00  0.00           C
ATOM   2146  HB1 GLU   125     136.580  -2.748  46.046  1.00  0.00           H
ATOM   2147  HB2 GLU   125     136.257  -3.615  47.559  1.00  0.00           H
ATOM   2148  CG  GLU   125     136.446  -1.476  47.783  1.00  0.00           C
ATOM   2149  HG1 GLU   125     136.189  -1.623  48.833  1.00  0.00           H
ATOM   2150  HG2 GLU   125     135.874  -0.618  47.419  1.00  0.00           H
ATOM   2151  CD  GLU   125     137.936  -1.140  47.669  1.00  0.00           C
ATOM   2152  OE1 GLU   125     138.220   0.047  47.370  1.00  0.00           O
ATOM   2153  OE2 GLU   125     138.789  -2.012  47.933  1.00  0.00           O
ATOM   2154  C   GLU   125     134.114  -3.881  45.790  1.00  0.00           C
ATOM   2155  O   GLU   125     134.122  -3.775  44.570  1.00  0.00           O
ATOM   2156  N   ASP   126     133.653  -4.965  46.423  1.00  0.00           N
ATOM   2157  H   ASP   126     133.815  -5.028  47.422  1.00  0.00           H
ATOM   2158  CA  ASP   126     133.100  -6.177  45.811  1.00  0.00           C
ATOM   2159  HA  ASP   126     133.893  -6.671  45.248  1.00  0.00           H
ATOM   2160  CB  ASP   126     132.597  -7.135  46.912  1.00  0.00           C
ATOM   2161  HB1 ASP   126     132.232  -8.045  46.434  1.00  0.00           H
ATOM   2162  HB2 ASP   126     131.745  -6.661  47.394  1.00  0.00           H
ATOM   2163  CG  ASP   126     133.557  -7.520  48.041  1.00  0.00           C
ATOM   2164  OD1 ASP   126     134.389  -6.683  48.468  1.00  0.00           O
ATOM   2165  OD2 ASP   126     133.419  -8.676  48.508  1.00  0.00           O
ATOM   2166  C   ASP   126     131.915  -5.963  44.852  1.00  0.00           C
ATOM   2167  O   ASP   126     131.585  -6.876  44.096  1.00  0.00           O
ATOM   2168  N   TYR   127     131.232  -4.813  44.898  1.00  0.00           N
ATOM   2169  H   TYR   127     131.555  -4.095  45.532  1.00  0.00           H
ATOM   2170  CA  TYR   127     130.016  -4.592  44.106  1.00  0.00           C
ATOM   2171  HA  TYR   127     129.937  -5.397  43.379  1.00  0.00           H
ATOM   2172  CB  TYR   127     128.772  -4.691  45.007  1.00  0.00           C
ATOM   2173  HB1 TYR   127     127.885  -4.398  44.447  1.00  0.00           H
ATOM   2174  HB2 TYR   127     128.870  -3.989  45.836  1.00  0.00           H
ATOM   2175  CG  TYR   127     128.564  -6.095  45.547  1.00  0.00           C
ATOM   2176  CD1 TYR   127     127.904  -7.086  44.788  1.00  0.00           C
ATOM   2177  HD1 TYR   127     127.459  -6.840  43.839  1.00  0.00           H
ATOM   2178  CE1 TYR   127     127.823  -8.409  45.262  1.00  0.00           C
ATOM   2179  HE1 TYR   127     127.332  -9.176  44.682  1.00  0.00           H
ATOM   2180  CZ  TYR   127     128.411  -8.745  46.498  1.00  0.00           C
ATOM   2181  OH  TYR   127     128.348 -10.018  46.963  1.00  0.00           O
ATOM   2182  HH  TYR   127     128.945 -10.118  47.718  1.00  0.00           H
ATOM   2183  CE2 TYR   127     129.050  -7.752  47.263  1.00  0.00           C
ATOM   2184  HE2 TYR   127     129.477  -8.002  48.221  1.00  0.00           H
ATOM   2185  CD2 TYR   127     129.119  -6.431  46.791  1.00  0.00           C
ATOM   2186  HD2 TYR   127     129.629  -5.678  47.372  1.00  0.00           H
ATOM   2187  C   TYR   127     130.042  -3.314  43.268  1.00  0.00           C
ATOM   2188  O   TYR   127     129.534  -3.321  42.145  1.00  0.00           O
ATOM   2189  N   VAL   128     130.656  -2.229  43.736  1.00  0.00           N
ATOM   2190  H   VAL   128     131.093  -2.265  44.649  1.00  0.00           H
ATOM   2191  CA  VAL   128     130.751  -0.994  42.943  1.00  0.00           C
ATOM   2192  HA  VAL   128     130.536  -1.229  41.903  1.00  0.00           H
ATOM   2193  CB  VAL   128     129.679   0.034  43.354  1.00  0.00           C
ATOM   2194  HB  VAL   128     129.934   0.446  44.327  1.00  0.00           H
ATOM   2195  CG1 VAL   128     129.595   1.155  42.318  1.00  0.00           C
ATOM   2196 1HG1 VAL   128     128.907   1.931  42.651  1.00  0.00           H
ATOM   2197 2HG1 VAL   128     130.581   1.581  42.144  1.00  0.00           H
ATOM   2198 3HG1 VAL   128     129.228   0.746  41.381  1.00  0.00           H
ATOM   2199  CG2 VAL   128     128.255  -0.549  43.414  1.00  0.00           C
ATOM   2200 1HG2 VAL   128     127.533   0.241  43.621  1.00  0.00           H
ATOM   2201 2HG2 VAL   128     128.000  -1.016  42.460  1.00  0.00           H
ATOM   2202 3HG2 VAL   128     128.182  -1.292  44.208  1.00  0.00           H
ATOM   2203  C   VAL   128     132.194  -0.481  42.941  1.00  0.00           C
ATOM   2204  O   VAL   128     132.533   0.521  43.576  1.00  0.00           O
ATOM   2205  N   ASP   129     133.061  -1.216  42.237  1.00  0.00           N
ATOM   2206  H   ASP   129     132.719  -2.046  41.767  1.00  0.00           H
ATOM   2207  CA  ASP   129     134.460  -0.848  42.017  1.00  0.00           C
ATOM   2208  HA  ASP   129     134.866  -0.474  42.957  1.00  0.00           H
ATOM   2209  CB  ASP   129     135.305  -2.071  41.606  1.00  0.00           C
ATOM   2210  HB1 ASP   129     135.374  -2.743  42.461  1.00  0.00           H
ATOM   2211  HB2 ASP   129     136.317  -1.731  41.378  1.00  0.00           H
ATOM   2212  CG  ASP   129     134.754  -2.853  40.405  1.00  0.00           C
ATOM   2213  OD1 ASP   129     135.031  -2.434  39.264  1.00  0.00           O
ATOM   2214  OD2 ASP   129     134.043  -3.869  40.571  1.00  0.00           O
ATOM   2215  C   ASP   129     134.569   0.281  40.975  1.00  0.00           C
ATOM   2216  O   ASP   129     133.849   0.314  39.976  1.00  0.00           O
ATOM   2217  N   TYR   130     135.483   1.233  41.171  1.00  0.00           N
ATOM   2218  H   TYR   130     136.062   1.192  41.996  1.00  0.00           H
ATOM   2219  CA  TYR   130     135.628   2.372  40.250  1.00  0.00           C
ATOM   2220  HA  TYR   130     134.680   2.908  40.208  1.00  0.00           H
ATOM   2221  CB  TYR   130     136.683   3.315  40.835  1.00  0.00           C
ATOM   2222  HB1 TYR   130     137.585   2.736  41.026  1.00  0.00           H
ATOM   2223  HB2 TYR   130     136.315   3.676  41.795  1.00  0.00           H
ATOM   2224  CG  TYR   130     137.059   4.518  39.991  1.00  0.00           C
ATOM   2225  CD1 TYR   130     138.229   4.477  39.206  1.00  0.00           C
ATOM   2226  HD1 TYR   130     138.820   3.571  39.160  1.00  0.00           H
ATOM   2227  CE1 TYR   130     138.632   5.618  38.489  1.00  0.00           C
ATOM   2228  HE1 TYR   130     139.515   5.597  37.868  1.00  0.00           H
ATOM   2229  CZ  TYR   130     137.879   6.805  38.557  1.00  0.00           C
ATOM   2230  OH  TYR   130     138.293   7.909  37.879  1.00  0.00           O
ATOM   2231  HH  TYR   130     137.942   8.725  38.253  1.00  0.00           H
ATOM   2232  CE2 TYR   130     136.700   6.840  39.326  1.00  0.00           C
ATOM   2233  HE2 TYR   130     136.136   7.752  39.365  1.00  0.00           H
ATOM   2234  CD2 TYR   130     136.284   5.694  40.037  1.00  0.00           C
ATOM   2235  HD2 TYR   130     135.387   5.720  40.643  1.00  0.00           H
ATOM   2236  C   TYR   130     135.965   1.938  38.808  1.00  0.00           C
ATOM   2237  O   TYR   130     135.576   2.611  37.855  1.00  0.00           O
ATOM   2238  N   GLU   131     136.618   0.785  38.634  1.00  0.00           N
ATOM   2239  H   GLU   131     136.811   0.222  39.448  1.00  0.00           H
ATOM   2240  CA  GLU   131     136.939   0.212  37.325  1.00  0.00           C
ATOM   2241  HA  GLU   131     137.498   0.953  36.755  1.00  0.00           H
ATOM   2242  CB  GLU   131     137.818  -1.038  37.509  1.00  0.00           C
ATOM   2243  HB1 GLU   131     137.708  -1.669  36.631  1.00  0.00           H
ATOM   2244  HB2 GLU   131     137.491  -1.610  38.378  1.00  0.00           H
ATOM   2245  CG  GLU   131     139.295  -0.651  37.676  1.00  0.00           C
ATOM   2246  HG1 GLU   131     139.452  -0.278  38.690  1.00  0.00           H
ATOM   2247  HG2 GLU   131     139.520   0.170  36.992  1.00  0.00           H
ATOM   2248  CD  GLU   131     140.280  -1.794  37.385  1.00  0.00           C
ATOM   2249  OE1 GLU   131     141.503  -1.523  37.399  1.00  0.00           O
ATOM   2250  OE2 GLU   131     139.883  -2.958  37.139  1.00  0.00           O
ATOM   2251  C   GLU   131     135.698  -0.108  36.478  1.00  0.00           C
ATOM   2252  O   GLU   131     135.596   0.387  35.354  1.00  0.00           O
ATOM   2253  N   THR   132     134.741  -0.866  37.014  1.00  0.00           N
ATOM   2254  H   THR   132     134.908  -1.269  37.937  1.00  0.00           H
ATOM   2255  CA  THR   132     133.494  -1.246  36.328  1.00  0.00           C
ATOM   2256  HA  THR   132     133.740  -1.677  35.357  1.00  0.00           H
ATOM   2257  CB  THR   132     132.727  -2.298  37.139  1.00  0.00           C
ATOM   2258  HB  THR   132     132.512  -1.884  38.120  1.00  0.00           H
ATOM   2259  CG2 THR   132     131.409  -2.732  36.494  1.00  0.00           C
ATOM   2260 1HG2 THR   132     130.973  -3.536  37.085  1.00  0.00           H
ATOM   2261 2HG2 THR   132     130.701  -1.903  36.489  1.00  0.00           H
ATOM   2262 3HG2 THR   132     131.586  -3.072  35.474  1.00  0.00           H
ATOM   2263  OG1 THR   132     133.528  -3.445  37.299  1.00  0.00           O
ATOM   2264  HG1 THR   132     134.127  -3.226  38.049  1.00  0.00           H
ATOM   2265  C   THR   132     132.592  -0.040  36.103  1.00  0.00           C
ATOM   2266  O   THR   132     131.952   0.055  35.057  1.00  0.00           O
ATOM   2267  N   TYR   133     132.568   0.925  37.031  1.00  0.00           N
ATOM   2268  H   TYR   133     133.087   0.780  37.890  1.00  0.00           H
ATOM   2269  CA  TYR   133     131.868   2.194  36.820  1.00  0.00           C
ATOM   2270  HA  TYR   133     130.807   1.991  36.675  1.00  0.00           H
ATOM   2271  CB  TYR   133     132.038   3.112  38.039  1.00  0.00           C
ATOM   2272  HB1 TYR   133     133.014   2.930  38.488  1.00  0.00           H
ATOM   2273  HB2 TYR   133     131.288   2.839  38.781  1.00  0.00           H
ATOM   2274  CG  TYR   133     131.928   4.600  37.729  1.00  0.00           C
ATOM   2275  CD1 TYR   133     133.081   5.412  37.739  1.00  0.00           C
ATOM   2276  HD1 TYR   133     134.046   4.973  37.964  1.00  0.00           H
ATOM   2277  CE1 TYR   133     132.986   6.780  37.416  1.00  0.00           C
ATOM   2278  HE1 TYR   133     133.868   7.399  37.382  1.00  0.00           H
ATOM   2279  CZ  TYR   133     131.729   7.347  37.130  1.00  0.00           C
ATOM   2280  OH  TYR   133     131.625   8.679  36.899  1.00  0.00           O
ATOM   2281  HH  TYR   133     130.701   8.962  36.988  1.00  0.00           H
ATOM   2282  CE2 TYR   133     130.581   6.533  37.092  1.00  0.00           C
ATOM   2283  HE2 TYR   133     129.626   6.960  36.829  1.00  0.00           H
ATOM   2284  CD2 TYR   133     130.692   5.158  37.347  1.00  0.00           C
ATOM   2285  HD2 TYR   133     129.823   4.531  37.244  1.00  0.00           H
ATOM   2286  C   TYR   133     132.372   2.894  35.559  1.00  0.00           C
ATOM   2287  O   TYR   133     131.559   3.324  34.737  1.00  0.00           O
ATOM   2288  N   LEU   134     133.697   2.987  35.399  1.00  0.00           N
ATOM   2289  H   LEU   134     134.302   2.591  36.112  1.00  0.00           H
ATOM   2290  CA  LEU   134     134.307   3.650  34.255  1.00  0.00           C
ATOM   2291  HA  LEU   134     133.843   4.626  34.146  1.00  0.00           H
ATOM   2292  CB  LEU   134     135.810   3.819  34.485  1.00  0.00           C
ATOM   2293  HB1 LEU   134     136.242   4.096  33.528  1.00  0.00           H
ATOM   2294  HB2 LEU   134     136.233   2.854  34.767  1.00  0.00           H
ATOM   2295  CG  LEU   134     136.258   4.872  35.510  1.00  0.00           C
ATOM   2296  HG  LEU   134     135.907   4.622  36.504  1.00  0.00           H
ATOM   2297  CD1 LEU   134     137.783   4.862  35.484  1.00  0.00           C
ATOM   2298 1HD1 LEU   134     138.177   5.736  35.991  1.00  0.00           H
ATOM   2299 2HD1 LEU   134     138.144   3.956  35.972  1.00  0.00           H
ATOM   2300 3HD1 LEU   134     138.137   4.895  34.458  1.00  0.00           H
ATOM   2301  CD2 LEU   134     135.791   6.290  35.184  1.00  0.00           C
ATOM   2302 1HD2 LEU   134     136.175   6.973  35.940  1.00  0.00           H
ATOM   2303 2HD2 LEU   134     136.170   6.586  34.213  1.00  0.00           H
ATOM   2304 3HD2 LEU   134     134.704   6.338  35.190  1.00  0.00           H
ATOM   2305  C   LEU   134     134.070   2.893  32.945  1.00  0.00           C
ATOM   2306  O   LEU   134     133.755   3.540  31.945  1.00  0.00           O
ATOM   2307  N   GLU   135     134.190   1.561  32.950  1.00  0.00           N
ATOM   2308  H   GLU   135     134.484   1.107  33.812  1.00  0.00           H
ATOM   2309  CA  GLU   135     133.899   0.708  31.787  1.00  0.00           C
ATOM   2310  HA  GLU   135     134.519   1.017  30.946  1.00  0.00           H
ATOM   2311  CB  GLU   135     134.199  -0.767  32.103  1.00  0.00           C
ATOM   2312  HB1 GLU   135     133.815  -1.367  31.282  1.00  0.00           H
ATOM   2313  HB2 GLU   135     133.691  -1.056  33.024  1.00  0.00           H
ATOM   2314  CG  GLU   135     135.703  -1.034  32.218  1.00  0.00           C
ATOM   2315  HG1 GLU   135     136.117  -0.360  32.961  1.00  0.00           H
ATOM   2316  HG2 GLU   135     136.156  -0.780  31.259  1.00  0.00           H
ATOM   2317  CD  GLU   135     136.059  -2.491  32.568  1.00  0.00           C
ATOM   2318  OE1 GLU   135     136.962  -3.055  31.896  1.00  0.00           O
ATOM   2319  OE2 GLU   135     135.421  -3.091  33.461  1.00  0.00           O
ATOM   2320  C   GLU   135     132.439   0.846  31.349  1.00  0.00           C
ATOM   2321  O   GLU   135     132.156   1.081  30.174  1.00  0.00           O
ATOM   2322  N   THR   136     131.514   0.790  32.303  1.00  0.00           N
ATOM   2323  H   THR   136     131.808   0.555  33.247  1.00  0.00           H
ATOM   2324  CA  THR   136     130.078   0.889  32.050  1.00  0.00           C
ATOM   2325  HA  THR   136     129.832   0.216  31.229  1.00  0.00           H
ATOM   2326  CB  THR   136     129.324   0.383  33.285  1.00  0.00           C
ATOM   2327  HB  THR   136     129.585   0.981  34.158  1.00  0.00           H
ATOM   2328  CG2 THR   136     127.832   0.429  33.061  1.00  0.00           C
ATOM   2329 1HG2 THR   136     127.305  -0.161  33.808  1.00  0.00           H
ATOM   2330 2HG2 THR   136     127.534   1.465  33.139  1.00  0.00           H
ATOM   2331 3HG2 THR   136     127.606   0.061  32.066  1.00  0.00           H
ATOM   2332  OG1 THR   136     129.635  -0.968  33.540  1.00  0.00           O
ATOM   2333  HG1 THR   136     129.889  -1.015  34.468  1.00  0.00           H
ATOM   2334  C   THR   136     129.656   2.305  31.613  1.00  0.00           C
ATOM   2335  O   THR   136     128.840   2.449  30.704  1.00  0.00           O
ATOM   2336  N   ASN   137     130.288   3.369  32.126  1.00  0.00           N
ATOM   2337  H   ASN   137     130.918   3.230  32.908  1.00  0.00           H
ATOM   2338  CA  ASN   137     130.093   4.727  31.598  1.00  0.00           C
ATOM   2339  HA  ASN   137     129.024   4.905  31.477  1.00  0.00           H
ATOM   2340  CB  ASN   137     130.686   5.771  32.560  1.00  0.00           C
ATOM   2341  HB1 ASN   137     131.169   6.549  31.971  1.00  0.00           H
ATOM   2342  HB2 ASN   137     131.446   5.323  33.196  1.00  0.00           H
ATOM   2343  CG  ASN   137     129.674   6.495  33.420  1.00  0.00           C
ATOM   2344  OD1 ASN   137     128.484   6.256  33.413  1.00  0.00           O
ATOM   2345  ND2 ASN   137     130.122   7.487  34.148  1.00  0.00           N
ATOM   2346 1HD2 ASN   137     131.106   7.682  34.186  1.00  0.00           H
ATOM   2347 2HD2 ASN   137     129.423   8.023  34.621  1.00  0.00           H
ATOM   2348  C   ASN   137     130.715   4.918  30.207  1.00  0.00           C
ATOM   2349  O   ASN   137     130.213   5.715  29.411  1.00  0.00           O
ATOM   2350  N   ALA   138     131.815   4.225  29.899  1.00  0.00           N
ATOM   2351  H   ALA   138     132.223   3.609  30.595  1.00  0.00           H
ATOM   2352  CA  ALA   138     132.368   4.216  28.550  1.00  0.00           C
ATOM   2353  HA  ALA   138     132.470   5.246  28.208  1.00  0.00           H
ATOM   2354  CB  ALA   138     133.755   3.576  28.564  1.00  0.00           C
ATOM   2355  HB1 ALA   138     134.220   3.731  27.590  1.00  0.00           H
ATOM   2356  HB2 ALA   138     134.377   4.018  29.340  1.00  0.00           H
ATOM   2357  HB3 ALA   138     133.670   2.507  28.752  1.00  0.00           H
ATOM   2358  C   ALA   138     131.426   3.499  27.573  1.00  0.00           C
ATOM   2359  O   ALA   138     131.302   3.944  26.436  1.00  0.00           O
ATOM   2360  N   LEU   139     130.724   2.460  28.033  1.00  0.00           N
ATOM   2361  H   LEU   139     130.958   2.098  28.953  1.00  0.00           H
ATOM   2362  CA  LEU   139     129.684   1.764  27.282  1.00  0.00           C
ATOM   2363  HA  LEU   139     130.089   1.487  26.311  1.00  0.00           H
ATOM   2364  CB  LEU   139     129.327   0.480  28.041  1.00  0.00           C
ATOM   2365  HB1 LEU   139     128.984   0.746  29.034  1.00  0.00           H
ATOM   2366  HB2 LEU   139     130.229  -0.125  28.156  1.00  0.00           H
ATOM   2367  CG  LEU   139     128.231  -0.372  27.391  1.00  0.00           C
ATOM   2368  HG  LEU   139     127.340   0.227  27.203  1.00  0.00           H
ATOM   2369  CD1 LEU   139     128.699  -1.011  26.086  1.00  0.00           C
ATOM   2370 1HD1 LEU   139     127.892  -1.606  25.661  1.00  0.00           H
ATOM   2371 2HD1 LEU   139     128.969  -0.236  25.369  1.00  0.00           H
ATOM   2372 3HD1 LEU   139     129.558  -1.648  26.290  1.00  0.00           H
ATOM   2373  CD2 LEU   139     127.884  -1.466  28.391  1.00  0.00           C
ATOM   2374 1HD2 LEU   139     127.149  -2.132  27.962  1.00  0.00           H
ATOM   2375 2HD2 LEU   139     128.772  -2.039  28.641  1.00  0.00           H
ATOM   2376 3HD2 LEU   139     127.464  -1.026  29.295  1.00  0.00           H
ATOM   2377  C   LEU   139     128.471   2.660  27.014  1.00  0.00           C
ATOM   2378  O   LEU   139     128.088   2.797  25.857  1.00  0.00           O
ATOM   2379  N   TYR   140     127.903   3.330  28.025  1.00  0.00           N
ATOM   2380  H   TYR   140     128.219   3.149  28.974  1.00  0.00           H
ATOM   2381  CA  TYR   140     126.782   4.261  27.808  1.00  0.00           C
ATOM   2382  HA  TYR   140     125.940   3.706  27.394  1.00  0.00           H
ATOM   2383  CB  TYR   140     126.345   4.908  29.129  1.00  0.00           C
ATOM   2384  HB1 TYR   140     125.485   5.548  28.928  1.00  0.00           H
ATOM   2385  HB2 TYR   140     127.155   5.554  29.472  1.00  0.00           H
ATOM   2386  CG  TYR   140     125.970   3.973  30.264  1.00  0.00           C
ATOM   2387  CD1 TYR   140     125.306   2.749  30.030  1.00  0.00           C
ATOM   2388  HD1 TYR   140     125.042   2.460  29.023  1.00  0.00           H
ATOM   2389  CE1 TYR   140     124.965   1.918  31.117  1.00  0.00           C
ATOM   2390  HE1 TYR   140     124.428   0.995  30.975  1.00  0.00           H
ATOM   2391  CZ  TYR   140     125.286   2.311  32.432  1.00  0.00           C
ATOM   2392  OH  TYR   140     124.869   1.565  33.485  1.00  0.00           O
ATOM   2393  HH  TYR   140     125.194   1.935  34.309  1.00  0.00           H
ATOM   2394  CE2 TYR   140     125.943   3.536  32.664  1.00  0.00           C
ATOM   2395  HE2 TYR   140     126.186   3.850  33.669  1.00  0.00           H
ATOM   2396  CD2 TYR   140     126.273   4.365  31.581  1.00  0.00           C
ATOM   2397  HD2 TYR   140     126.767   5.308  31.772  1.00  0.00           H
ATOM   2398  C   TYR   140     127.134   5.362  26.796  1.00  0.00           C
ATOM   2399  O   TYR   140     126.341   5.655  25.903  1.00  0.00           O
ATOM   2400  N   ARG   141     128.354   5.910  26.891  1.00  0.00           N
ATOM   2401  H   ARG   141     128.937   5.622  27.669  1.00  0.00           H
ATOM   2402  CA  ARG   141     128.913   6.863  25.919  1.00  0.00           C
ATOM   2403  HA  ARG   141     128.213   7.690  25.773  1.00  0.00           H
ATOM   2404  CB  ARG   141     130.249   7.397  26.450  1.00  0.00           C
ATOM   2405  HB1 ARG   141     130.820   7.785  25.609  1.00  0.00           H
ATOM   2406  HB2 ARG   141     130.832   6.592  26.898  1.00  0.00           H
ATOM   2407  CG  ARG   141     130.031   8.529  27.460  1.00  0.00           C
ATOM   2408  HG1 ARG   141     129.534   8.149  28.354  1.00  0.00           H
ATOM   2409  HG2 ARG   141     129.382   9.275  27.000  1.00  0.00           H
ATOM   2410  CD  ARG   141     131.350   9.219  27.831  1.00  0.00           C
ATOM   2411  HD1 ARG   141     131.132  10.280  27.961  1.00  0.00           H
ATOM   2412  HD2 ARG   141     132.060   9.123  27.005  1.00  0.00           H
ATOM   2413  NE  ARG   141     131.948   8.688  29.074  1.00  0.00           N
ATOM   2414  HE  ARG   141     131.624   7.786  29.389  1.00  0.00           H
ATOM   2415  CZ  ARG   141     132.804   9.343  29.843  1.00  0.00           C
ATOM   2416  NH1 ARG   141     133.256  10.526  29.537  1.00  0.00           N
ATOM   2417 1HH1 ARG   141     133.028  10.947  28.652  1.00  0.00           H
ATOM   2418 2HH1 ARG   141     133.949  10.983  30.111  1.00  0.00           H
ATOM   2419  NH2 ARG   141     133.260   8.846  30.954  1.00  0.00           N
ATOM   2420 1HH2 ARG   141     133.119   7.874  31.206  1.00  0.00           H
ATOM   2421 2HH2 ARG   141     133.981   9.348  31.440  1.00  0.00           H
ATOM   2422  C   ARG   141     129.117   6.266  24.529  1.00  0.00           C
ATOM   2423  O   ARG   141     128.899   6.954  23.538  1.00  0.00           O
ATOM   2424  N   LEU   142     129.518   5.000  24.438  1.00  0.00           N
ATOM   2425  H   LEU   142     129.729   4.494  25.289  1.00  0.00           H
ATOM   2426  CA  LEU   142     129.694   4.312  23.163  1.00  0.00           C
ATOM   2427  HA  LEU   142     130.330   4.941  22.544  1.00  0.00           H
ATOM   2428  CB  LEU   142     130.402   2.965  23.422  1.00  0.00           C
ATOM   2429  HB1 LEU   142     129.727   2.320  23.984  1.00  0.00           H
ATOM   2430  HB2 LEU   142     131.295   3.132  24.022  1.00  0.00           H
ATOM   2431  CG  LEU   142     130.816   2.227  22.144  1.00  0.00           C
ATOM   2432  HG  LEU   142     129.955   2.161  21.487  1.00  0.00           H
ATOM   2433  CD1 LEU   142     131.961   2.929  21.418  1.00  0.00           C
ATOM   2434 1HD1 LEU   142     132.062   2.461  20.442  1.00  0.00           H
ATOM   2435 2HD1 LEU   142     131.752   3.984  21.286  1.00  0.00           H
ATOM   2436 3HD1 LEU   142     132.887   2.831  21.983  1.00  0.00           H
ATOM   2437  CD2 LEU   142     131.305   0.815  22.457  1.00  0.00           C
ATOM   2438 1HD2 LEU   142     131.406   0.253  21.530  1.00  0.00           H
ATOM   2439 2HD2 LEU   142     132.261   0.835  22.973  1.00  0.00           H
ATOM   2440 3HD2 LEU   142     130.565   0.317  23.079  1.00  0.00           H
ATOM   2441  C   LEU   142     128.352   4.147  22.428  1.00  0.00           C
ATOM   2442  O   LEU   142     128.304   4.294  21.208  1.00  0.00           O
ATOM   2443  N   VAL   143     127.266   3.902  23.163  1.00  0.00           N
ATOM   2444  H   VAL   143     127.398   3.781  24.162  1.00  0.00           H
ATOM   2445  CA  VAL   143     125.941   3.563  22.610  1.00  0.00           C
ATOM   2446  HA  VAL   143     126.070   3.371  21.545  1.00  0.00           H
ATOM   2447  CB  VAL   143     125.429   2.229  23.203  1.00  0.00           C
ATOM   2448  HB  VAL   143     124.464   1.993  22.753  1.00  0.00           H
ATOM   2449  CG1 VAL   143     126.411   1.114  22.810  1.00  0.00           C
ATOM   2450 1HG1 VAL   143     126.158   0.179  23.291  1.00  0.00           H
ATOM   2451 2HG1 VAL   143     126.386   0.967  21.734  1.00  0.00           H
ATOM   2452 3HG1 VAL   143     127.428   1.356  23.116  1.00  0.00           H
ATOM   2453  CG2 VAL   143     125.257   2.222  24.730  1.00  0.00           C
ATOM   2454 1HG2 VAL   143     124.289   1.788  24.979  1.00  0.00           H
ATOM   2455 2HG2 VAL   143     126.026   1.620  25.208  1.00  0.00           H
ATOM   2456 3HG2 VAL   143     125.314   3.235  25.124  1.00  0.00           H
ATOM   2457  C   VAL   143     124.933   4.726  22.643  1.00  0.00           C
ATOM   2458  O   VAL   143     123.725   4.497  22.612  1.00  0.00           O
ATOM   2459  N   ASP   144     125.435   5.971  22.681  1.00  0.00           N
ATOM   2460  H   ASP   144     126.442   6.048  22.725  1.00  0.00           H
ATOM   2461  CA  ASP   144     124.681   7.243  22.692  1.00  0.00           C
ATOM   2462  HA  ASP   144     125.399   8.011  22.978  1.00  0.00           H
ATOM   2463  CB  ASP   144     124.174   7.602  21.273  1.00  0.00           C
ATOM   2464  HB1 ASP   144     123.328   6.961  21.027  1.00  0.00           H
ATOM   2465  HB2 ASP   144     124.971   7.399  20.556  1.00  0.00           H
ATOM   2466  CG  ASP   144     123.756   9.074  21.095  1.00  0.00           C
ATOM   2467  OD1 ASP   144     124.530   9.965  21.532  1.00  0.00           O
ATOM   2468  OD2 ASP   144     122.734   9.351  20.426  1.00  0.00           O
ATOM   2469  C   ASP   144     123.582   7.313  23.771  1.00  0.00           C
ATOM   2470  O   ASP   144     122.534   7.917  23.560  1.00  0.00           O
ATOM   2471  N   VAL   145     123.786   6.673  24.926  1.00  0.00           N
ATOM   2472  H   VAL   145     124.685   6.225  25.072  1.00  0.00           H
ATOM   2473  CA  VAL   145     122.780   6.581  25.996  1.00  0.00           C
ATOM   2474  HA  VAL   145     121.792   6.625  25.542  1.00  0.00           H
ATOM   2475  CB  VAL   145     122.870   5.231  26.728  1.00  0.00           C
ATOM   2476  HB  VAL   145     123.864   5.102  27.153  1.00  0.00           H
ATOM   2477  CG1 VAL   145     121.836   5.119  27.844  1.00  0.00           C
ATOM   2478 1HG1 VAL   145     121.850   4.100  28.222  1.00  0.00           H
ATOM   2479 2HG1 VAL   145     122.078   5.809  28.651  1.00  0.00           H
ATOM   2480 3HG1 VAL   145     120.841   5.337  27.455  1.00  0.00           H
ATOM   2481  CG2 VAL   145     122.578   4.062  25.788  1.00  0.00           C
ATOM   2482 1HG2 VAL   145     122.661   3.110  26.310  1.00  0.00           H
ATOM   2483 2HG2 VAL   145     121.584   4.161  25.366  1.00  0.00           H
ATOM   2484 3HG2 VAL   145     123.282   4.071  24.968  1.00  0.00           H
ATOM   2485  C   VAL   145     122.893   7.764  26.955  1.00  0.00           C
ATOM   2486  O   VAL   145     123.978   8.078  27.450  1.00  0.00           O
ATOM   2487  N   ASP   146     121.762   8.409  27.266  1.00  0.00           N
ATOM   2488  H   ASP   146     120.884   8.068  26.886  1.00  0.00           H
ATOM   2489  CA  ASP   146     121.720   9.548  28.189  1.00  0.00           C
ATOM   2490  HA  ASP   146     122.550  10.214  27.943  1.00  0.00           H
ATOM   2491  CB  ASP   146     120.416  10.343  28.000  1.00  0.00           C
ATOM   2492  HB1 ASP   146     119.565   9.755  28.348  1.00  0.00           H
ATOM   2493  HB2 ASP   146     120.261  10.550  26.942  1.00  0.00           H
ATOM   2494  CG  ASP   146     120.479  11.674  28.752  1.00  0.00           C
ATOM   2495  OD1 ASP   146     121.285  12.552  28.379  1.00  0.00           O
ATOM   2496  OD2 ASP   146     119.764  11.875  29.755  1.00  0.00           O
ATOM   2497  C   ASP   146     121.906   9.082  29.643  1.00  0.00           C
ATOM   2498  O   ASP   146     120.948   8.716  30.327  1.00  0.00           O
ATOM   2499  N   ALA   147     123.150   9.072  30.126  1.00  0.00           N
ATOM   2500  H   ALA   147     123.917   9.302  29.505  1.00  0.00           H
ATOM   2501  CA  ALA   147     123.468   8.641  31.482  1.00  0.00           C
ATOM   2502  HA  ALA   147     122.753   7.869  31.754  1.00  0.00           H
ATOM   2503  CB  ALA   147     124.848   7.976  31.492  1.00  0.00           C
ATOM   2504  HB1 ALA   147     125.016   7.485  32.450  1.00  0.00           H
ATOM   2505  HB2 ALA   147     124.895   7.217  30.710  1.00  0.00           H
ATOM   2506  HB3 ALA   147     125.629   8.718  31.322  1.00  0.00           H
ATOM   2507  C   ALA   147     123.311   9.805  32.479  1.00  0.00           C
ATOM   2508  O   ALA   147     123.833  10.901  32.268  1.00  0.00           O
ATOM   2509  N   VAL   148     122.561   9.585  33.557  1.00  0.00           N
ATOM   2510  H   VAL   148     122.182   8.649  33.658  1.00  0.00           H
ATOM   2511  CA  VAL   148     122.170  10.541  34.609  1.00  0.00           C
ATOM   2512  HA  VAL   148     122.600  11.513  34.377  1.00  0.00           H
ATOM   2513  CB  VAL   148     120.638  10.694  34.698  1.00  0.00           C
ATOM   2514  HB  VAL   148     120.390  11.233  35.614  1.00  0.00           H
ATOM   2515  CG1 VAL   148     120.064  11.498  33.540  1.00  0.00           C
ATOM   2516 1HG1 VAL   148     118.991  11.592  33.685  1.00  0.00           H
ATOM   2517 2HG1 VAL   148     120.498  12.495  33.535  1.00  0.00           H
ATOM   2518 3HG1 VAL   148     120.252  10.990  32.592  1.00  0.00           H
ATOM   2519  CG2 VAL   148     119.888   9.360  34.713  1.00  0.00           C
ATOM   2520 1HG2 VAL   148     118.818   9.538  34.764  1.00  0.00           H
ATOM   2521 2HG2 VAL   148     120.087   8.808  33.798  1.00  0.00           H
ATOM   2522 3HG2 VAL   148     120.203   8.761  35.567  1.00  0.00           H
ATOM   2523  C   VAL   148     122.677  10.094  35.985  1.00  0.00           C
ATOM   2524  O   VAL   148     122.735   8.891  36.236  1.00  0.00           O
ATOM   2525  N   PRO   149     123.014  11.023  36.896  1.00  0.00           N
ATOM   2526  CD  PRO   149     123.013  12.465  36.697  1.00  0.00           C
ATOM   2527  HD1 PRO   149     122.059  12.818  36.304  1.00  0.00           H
ATOM   2528  HD2 PRO   149     123.825  12.740  36.026  1.00  0.00           H
ATOM   2529  CG  PRO   149     123.269  13.073  38.068  1.00  0.00           C
ATOM   2530  HG1 PRO   149     122.317  13.216  38.582  1.00  0.00           H
ATOM   2531  HG2 PRO   149     123.816  14.012  37.987  1.00  0.00           H
ATOM   2532  CB  PRO   149     124.087  11.997  38.781  1.00  0.00           C
ATOM   2533  HB1 PRO   149     124.000  12.075  39.866  1.00  0.00           H
ATOM   2534  HB2 PRO   149     125.130  12.069  38.477  1.00  0.00           H
ATOM   2535  CA  PRO   149     123.501  10.693  38.235  1.00  0.00           C
ATOM   2536  HA  PRO   149     124.303   9.964  38.153  1.00  0.00           H
ATOM   2537  C   PRO   149     122.418  10.125  39.169  1.00  0.00           C
ATOM   2538  O   PRO   149     121.230  10.455  39.061  1.00  0.00           O
ATOM   2539  N   LEU   150     122.839   9.321  40.151  1.00  0.00           N
ATOM   2540  H   LEU   150     123.828   9.085  40.199  1.00  0.00           H
ATOM   2541  CA  LEU   150     121.969   8.855  41.236  1.00  0.00           C
ATOM   2542  HA  LEU   150     120.967   8.713  40.836  1.00  0.00           H
ATOM   2543  CB  LEU   150     122.433   7.486  41.760  1.00  0.00           C
ATOM   2544  HB1 LEU   150     121.804   7.220  42.612  1.00  0.00           H
ATOM   2545  HB2 LEU   150     123.457   7.572  42.120  1.00  0.00           H
ATOM   2546  CG  LEU   150     122.365   6.346  40.729  1.00  0.00           C
ATOM   2547  HG  LEU   150     123.034   6.558  39.895  1.00  0.00           H
ATOM   2548  CD1 LEU   150     122.835   5.066  41.411  1.00  0.00           C
ATOM   2549 1HD1 LEU   150     122.798   4.249  40.699  1.00  0.00           H
ATOM   2550 2HD1 LEU   150     123.860   5.191  41.755  1.00  0.00           H
ATOM   2551 3HD1 LEU   150     122.195   4.830  42.262  1.00  0.00           H
ATOM   2552  CD2 LEU   150     120.954   6.107  40.179  1.00  0.00           C
ATOM   2553 1HD2 LEU   150     120.943   5.205  39.567  1.00  0.00           H
ATOM   2554 2HD2 LEU   150     120.245   5.991  40.996  1.00  0.00           H
ATOM   2555 3HD2 LEU   150     120.649   6.944  39.553  1.00  0.00           H
ATOM   2556  C   LEU   150     121.836   9.922  42.337  1.00  0.00           C
ATOM   2557  O   LEU   150     122.477   9.866  43.384  1.00  0.00           O
ATOM   2558  N   GLU   151     120.989  10.915  42.065  1.00  0.00           N
ATOM   2559  H   GLU   151     120.625  10.955  41.125  1.00  0.00           H
ATOM   2560  CA  GLU   151     120.637  12.010  42.978  1.00  0.00           C
ATOM   2561  HA  GLU   151     121.526  12.238  43.569  1.00  0.00           H
ATOM   2562  CB  GLU   151     120.312  13.271  42.157  1.00  0.00           C
ATOM   2563  HB1 GLU   151     121.165  13.454  41.505  1.00  0.00           H
ATOM   2564  HB2 GLU   151     120.197  14.102  42.853  1.00  0.00           H
ATOM   2565  CG  GLU   151     119.062  13.239  41.269  1.00  0.00           C
ATOM   2566  HG1 GLU   151     118.178  13.168  41.905  1.00  0.00           H
ATOM   2567  HG2 GLU   151     119.109  12.346  40.643  1.00  0.00           H
ATOM   2568  CD  GLU   151     118.939  14.486  40.362  1.00  0.00           C
ATOM   2569  OE1 GLU   151     118.099  14.478  39.431  1.00  0.00           O
ATOM   2570  OE2 GLU   151     119.671  15.482  40.544  1.00  0.00           O
ATOM   2571  C   GLU   151     119.523  11.677  43.991  1.00  0.00           C
ATOM   2572  O   GLU   151     118.684  10.808  43.739  1.00  0.00           O
ATOM   2573  N   GLU   152     119.502  12.406  45.117  1.00  0.00           N
ATOM   2574  H   GLU   152     120.214  13.110  45.229  1.00  0.00           H
ATOM   2575  CA  GLU   152     118.450  12.347  46.147  1.00  0.00           C
ATOM   2576  HA  GLU   152     118.212  11.304  46.321  1.00  0.00           H
ATOM   2577  CB  GLU   152     118.959  12.949  47.482  1.00  0.00           C
ATOM   2578  HB1 GLU   152     119.177  14.004  47.324  1.00  0.00           H
ATOM   2579  HB2 GLU   152     119.886  12.446  47.752  1.00  0.00           H
ATOM   2580  CG  GLU   152     117.971  12.819  48.663  1.00  0.00           C
ATOM   2581  HG1 GLU   152     117.679  11.771  48.753  1.00  0.00           H
ATOM   2582  HG2 GLU   152     117.071  13.387  48.420  1.00  0.00           H
ATOM   2583  CD  GLU   152     118.502  13.312  50.035  1.00  0.00           C
ATOM   2584  OE1 GLU   152     117.739  13.234  51.030  1.00  0.00           O
ATOM   2585  OE2 GLU   152     119.637  13.838  50.154  1.00  0.00           O
ATOM   2586  C   GLU   152     117.155  13.009  45.658  1.00  0.00           C
ATOM   2587  O   GLU   152     117.124  14.190  45.314  1.00  0.00           O
ATOM   2588  N   GLU   153     116.063  12.243  45.654  1.00  0.00           N
ATOM   2589  H   GLU   153     116.145  11.283  45.952  1.00  0.00           H
ATOM   2590  CA  GLU   153     114.762  12.671  45.143  1.00  0.00           C
ATOM   2591  HA  GLU   153     114.791  13.739  44.922  1.00  0.00           H
ATOM   2592  CB  GLU   153     114.421  11.936  43.848  1.00  0.00           C
ATOM   2593  HB1 GLU   153     113.389  12.181  43.585  1.00  0.00           H
ATOM   2594  HB2 GLU   153     114.484  10.856  43.989  1.00  0.00           H
ATOM   2595  CG  GLU   153     115.324  12.361  42.697  1.00  0.00           C
ATOM   2596  HG1 GLU   153     116.250  11.782  42.716  1.00  0.00           H
ATOM   2597  HG2 GLU   153     115.567  13.423  42.772  1.00  0.00           H
ATOM   2598  CD  GLU   153     114.570  12.117  41.406  1.00  0.00           C
ATOM   2599  OE1 GLU   153     113.813  13.013  40.966  1.00  0.00           O
ATOM   2600  OE2 GLU   153     114.733  11.028  40.815  1.00  0.00           O
ATOM   2601  C   GLU   153     113.629  12.436  46.134  1.00  0.00           C
ATOM   2602  O   GLU   153     113.645  11.488  46.920  1.00  0.00           O
ATOM   2603  N   ILE   154     112.596  13.274  46.037  1.00  0.00           N
ATOM   2604  H   ILE   154     112.654  14.032  45.375  1.00  0.00           H
ATOM   2605  CA  ILE   154     111.326  13.070  46.731  1.00  0.00           C
ATOM   2606  HA  ILE   154     111.478  12.391  47.571  1.00  0.00           H
ATOM   2607  CB  ILE   154     110.780  14.394  47.299  1.00  0.00           C
ATOM   2608  HB  ILE   154     110.633  15.093  46.473  1.00  0.00           H
ATOM   2609  CG2 ILE   154     109.421  14.121  47.967  1.00  0.00           C
ATOM   2610 1HG2 ILE   154     109.095  14.979  48.548  1.00  0.00           H
ATOM   2611 2HG2 ILE   154     108.656  13.913  47.217  1.00  0.00           H
ATOM   2612 3HG2 ILE   154     109.508  13.256  48.614  1.00  0.00           H
ATOM   2613  CG1 ILE   154     111.759  15.022  48.316  1.00  0.00           C
ATOM   2614 1HG1 ILE   154     112.786  14.880  47.989  1.00  0.00           H
ATOM   2615 2HG1 ILE   154     111.655  14.535  49.287  1.00  0.00           H
ATOM   2616  CD  ILE   154     111.543  16.530  48.463  1.00  0.00           C
ATOM   2617  HD1 ILE   154     112.275  16.933  49.162  1.00  0.00           H
ATOM   2618  HD2 ILE   154     111.668  17.013  47.494  1.00  0.00           H
ATOM   2619  HD3 ILE   154     110.545  16.738  48.834  1.00  0.00           H
ATOM   2620  C   ILE   154     110.348  12.417  45.756  1.00  0.00           C
ATOM   2621  O   ILE   154     109.731  13.104  44.937  1.00  0.00           O
ATOM   2622  N   LEU   155     110.207  11.095  45.855  1.00  0.00           N
ATOM   2623  H   LEU   155     110.791  10.598  46.511  1.00  0.00           H
ATOM   2624  CA  LEU   155     109.191  10.349  45.118  1.00  0.00           C
ATOM   2625  HA  LEU   155     109.148  10.716  44.095  1.00  0.00           H
ATOM   2626  CB  LEU   155     109.535   8.852  45.082  1.00  0.00           C
ATOM   2627  HB1 LEU   155     108.739   8.330  44.549  1.00  0.00           H
ATOM   2628  HB2 LEU   155     109.557   8.471  46.105  1.00  0.00           H
ATOM   2629  CG  LEU   155     110.876   8.526  44.410  1.00  0.00           C
ATOM   2630  HG  LEU   155     111.686   8.975  44.982  1.00  0.00           H
ATOM   2631  CD1 LEU   155     111.046   7.013  44.413  1.00  0.00           C
ATOM   2632 1HD1 LEU   155     111.999   6.760  43.950  1.00  0.00           H
ATOM   2633 2HD1 LEU   155     111.033   6.630  45.434  1.00  0.00           H
ATOM   2634 3HD1 LEU   155     110.240   6.553  43.848  1.00  0.00           H
ATOM   2635  CD2 LEU   155     110.962   9.017  42.965  1.00  0.00           C
ATOM   2636 1HD2 LEU   155     111.913   8.702  42.540  1.00  0.00           H
ATOM   2637 2HD2 LEU   155     110.144   8.603  42.378  1.00  0.00           H
ATOM   2638 3HD2 LEU   155     110.928  10.106  42.937  1.00  0.00           H
ATOM   2639  C   LEU   155     107.816  10.561  45.746  1.00  0.00           C
ATOM   2640  O   LEU   155     107.628  10.257  46.926  1.00  0.00           O
ATOM   2641  N   ARG   156     106.844  11.021  44.947  1.00  0.00           N
ATOM   2642  H   ARG   156     107.086  11.283  43.998  1.00  0.00           H
ATOM   2643  CA  ARG   156     105.440  11.070  45.376  1.00  0.00           C
ATOM   2644  HA  ARG   156     105.386  11.602  46.329  1.00  0.00           H
ATOM   2645  CB  ARG   156     104.540  11.766  44.349  1.00  0.00           C
ATOM   2646  HB1 ARG   156     103.497  11.577  44.615  1.00  0.00           H
ATOM   2647  HB2 ARG   156     104.723  11.363  43.352  1.00  0.00           H
ATOM   2648  CG  ARG   156     104.769  13.271  44.359  1.00  0.00           C
ATOM   2649  HG1 ARG   156     105.762  13.483  43.965  1.00  0.00           H
ATOM   2650  HG2 ARG   156     104.695  13.624  45.387  1.00  0.00           H
ATOM   2651  CD  ARG   156     103.714  13.986  43.516  1.00  0.00           C
ATOM   2652  HD1 ARG   156     102.728  13.774  43.933  1.00  0.00           H
ATOM   2653  HD2 ARG   156     103.762  13.604  42.493  1.00  0.00           H
ATOM   2654  NE  ARG   156     103.951  15.438  43.511  1.00  0.00           N
ATOM   2655  HE  ARG   156     104.759  15.764  44.027  1.00  0.00           H
ATOM   2656  CZ  ARG   156     103.247  16.335  42.849  1.00  0.00           C
ATOM   2657  NH1 ARG   156     102.119  16.038  42.268  1.00  0.00           N
ATOM   2658 1HH1 ARG   156     101.687  15.140  42.454  1.00  0.00           H
ATOM   2659 2HH1 ARG   156     101.585  16.749  41.787  1.00  0.00           H
ATOM   2660  NH2 ARG   156     103.663  17.567  42.770  1.00  0.00           N
ATOM   2661 1HH2 ARG   156     104.525  17.833  43.215  1.00  0.00           H
ATOM   2662 2HH2 ARG   156     103.138  18.228  42.223  1.00  0.00           H
ATOM   2663  C   ARG   156     104.896   9.674  45.604  1.00  0.00           C
ATOM   2664  O   ARG   156     105.023   8.805  44.736  1.00  0.00           O
ATOM   2665  N   CYS   157     104.201   9.501  46.719  1.00  0.00           N
ATOM   2666  H   CYS   157     104.179  10.236  47.409  1.00  0.00           H
ATOM   2667  CA  CYS   157     103.499   8.264  46.999  1.00  0.00           C
ATOM   2668  HA  CYS   157     104.221   7.455  46.902  1.00  0.00           H
ATOM   2669  CB  CYS   157     102.989   8.278  48.433  1.00  0.00           C
ATOM   2670  HB1 CYS   157     102.419   7.368  48.615  1.00  0.00           H
ATOM   2671  HB2 CYS   157     102.356   9.151  48.608  1.00  0.00           H
ATOM   2672  SG  CYS   157     104.453   8.321  49.495  1.00  0.00           S
ATOM   2673  HG  CYS   157     103.840   7.940  50.620  1.00  0.00           H
ATOM   2674  C   CYS   157     102.374   7.997  45.996  1.00  0.00           C
ATOM   2675  O   CYS   157     101.780   8.923  45.430  1.00  0.00           O
ATOM   2676  N   ALA   158     102.089   6.716  45.786  1.00  0.00           N
ATOM   2677  H   ALA   158     102.611   6.014  46.303  1.00  0.00           H
ATOM   2678  CA  ALA   158     101.097   6.252  44.827  1.00  0.00           C
ATOM   2679  HA  ALA   158     100.491   7.098  44.508  1.00  0.00           H
ATOM   2680  CB  ALA   158     101.833   5.714  43.609  1.00  0.00           C
ATOM   2681  HB1 ALA   158     101.106   5.362  42.883  1.00  0.00           H
ATOM   2682  HB2 ALA   158     102.408   6.511  43.152  1.00  0.00           H
ATOM   2683  HB3 ALA   158     102.494   4.894  43.899  1.00  0.00           H
ATOM   2684  C   ALA   158     100.165   5.191  45.427  1.00  0.00           C
ATOM   2685  O   ALA   158     100.530   4.546  46.410  1.00  0.00           O
ATOM   2686  N   PRO   159      98.966   4.976  44.856  1.00  0.00           N
ATOM   2687  CD  PRO   159      98.385   5.650  43.709  1.00  0.00           C
ATOM   2688  HD1 PRO   159      98.768   5.207  42.790  1.00  0.00           H
ATOM   2689  HD2 PRO   159      98.587   6.719  43.718  1.00  0.00           H
ATOM   2690  CG  PRO   159      96.882   5.411  43.818  1.00  0.00           C
ATOM   2691  HG1 PRO   159      96.430   5.319  42.831  1.00  0.00           H
ATOM   2692  HG2 PRO   159      96.429   6.228  44.380  1.00  0.00           H
ATOM   2693  CB  PRO   159      96.738   4.113  44.612  1.00  0.00           C
ATOM   2694  HB1 PRO   159      96.589   3.276  43.929  1.00  0.00           H
ATOM   2695  HB2 PRO   159      95.904   4.165  45.309  1.00  0.00           H
ATOM   2696  CA  PRO   159      98.055   3.970  45.371  1.00  0.00           C
ATOM   2697  HA  PRO   159      97.887   4.165  46.427  1.00  0.00           H
ATOM   2698  C   PRO   159      98.634   2.572  45.228  1.00  0.00           C
ATOM   2699  O   PRO   159      99.148   2.210  44.169  1.00  0.00           O
ATOM   2700  N   PHE   160      98.487   1.794  46.292  1.00  0.00           N
ATOM   2701  H   PHE   160      98.107   2.218  47.131  1.00  0.00           H
ATOM   2702  CA  PHE   160      98.938   0.416  46.399  1.00  0.00           C
ATOM   2703  HA  PHE   160     100.018   0.414  46.524  1.00  0.00           H
ATOM   2704  CB  PHE   160      98.302  -0.124  47.680  1.00  0.00           C
ATOM   2705  HB1 PHE   160      97.217  -0.123  47.579  1.00  0.00           H
ATOM   2706  HB2 PHE   160      98.568   0.543  48.500  1.00  0.00           H
ATOM   2707  CG  PHE   160      98.771  -1.501  48.041  1.00  0.00           C
ATOM   2708  CD1 PHE   160      98.029  -2.625  47.640  1.00  0.00           C
ATOM   2709  HD1 PHE   160      97.087  -2.505  47.125  1.00  0.00           H
ATOM   2710  CE1 PHE   160      98.547  -3.908  47.866  1.00  0.00           C
ATOM   2711  HE1 PHE   160      98.009  -4.778  47.519  1.00  0.00           H
ATOM   2712  CZ  PHE   160      99.798  -4.057  48.487  1.00  0.00           C
ATOM   2713  HZ  PHE   160     100.239  -5.034  48.595  1.00  0.00           H
ATOM   2714  CE2 PHE   160     100.499  -2.935  48.952  1.00  0.00           C
ATOM   2715  HE2 PHE   160     101.449  -3.055  49.448  1.00  0.00           H
ATOM   2716  CD2 PHE   160      99.990  -1.652  48.722  1.00  0.00           C
ATOM   2717  HD2 PHE   160     100.558  -0.789  49.039  1.00  0.00           H
ATOM   2718  C   PHE   160      98.619  -0.443  45.158  1.00  0.00           C
ATOM   2719  O   PHE   160      97.466  -0.519  44.716  1.00  0.00           O
ATOM   2720  N   SER   161      99.652  -1.080  44.600  1.00  0.00           N
ATOM   2721  H   SER   161     100.575  -0.955  45.000  1.00  0.00           H
ATOM   2722  CA  SER   161      99.616  -1.829  43.338  1.00  0.00           C
ATOM   2723  HA  SER   161      98.596  -2.160  43.181  1.00  0.00           H
ATOM   2724  CB  SER   161      99.977  -0.926  42.154  1.00  0.00           C
ATOM   2725  HB1 SER   161      99.116  -0.295  41.960  1.00  0.00           H
ATOM   2726  HB2 SER   161     100.190  -1.524  41.271  1.00  0.00           H
ATOM   2727  OG  SER   161     101.072  -0.077  42.402  1.00  0.00           O
ATOM   2728  HG  SER   161     101.899  -0.614  42.334  1.00  0.00           H
ATOM   2729  C   SER   161     100.502  -3.078  43.376  1.00  0.00           C
ATOM   2730  O   SER   161     101.597  -3.056  43.933  1.00  0.00           O
ATOM   2731  N   VAL   162      99.994  -4.180  42.820  1.00  0.00           N
ATOM   2732  H   VAL   162      99.129  -4.098  42.302  1.00  0.00           H
ATOM   2733  CA  VAL   162     100.544  -5.539  42.958  1.00  0.00           C
ATOM   2734  HA  VAL   162     101.617  -5.488  43.153  1.00  0.00           H
ATOM   2735  CB  VAL   162      99.854  -6.283  44.125  1.00  0.00           C
ATOM   2736  HB  VAL   162      98.781  -6.317  43.934  1.00  0.00           H
ATOM   2737  CG1 VAL   162     100.348  -7.722  44.311  1.00  0.00           C
ATOM   2738 1HG1 VAL   162      99.821  -8.183  45.146  1.00  0.00           H
ATOM   2739 2HG1 VAL   162     100.130  -8.317  43.427  1.00  0.00           H
ATOM   2740 3HG1 VAL   162     101.421  -7.724  44.499  1.00  0.00           H
ATOM   2741  CG2 VAL   162     100.081  -5.563  45.453  1.00  0.00           C
ATOM   2742 1HG2 VAL   162      99.691  -6.159  46.277  1.00  0.00           H
ATOM   2743 2HG2 VAL   162     101.146  -5.388  45.600  1.00  0.00           H
ATOM   2744 3HG2 VAL   162      99.572  -4.604  45.451  1.00  0.00           H
ATOM   2745  C   VAL   162     100.309  -6.330  41.675  1.00  0.00           C
ATOM   2746  O   VAL   162      99.193  -6.346  41.157  1.00  0.00           O
ATOM   2747  N   TYR   163     101.316  -7.065  41.212  1.00  0.00           N
ATOM   2748  H   TYR   163     102.209  -7.030  41.694  1.00  0.00           H
ATOM   2749  CA  TYR   163     101.167  -8.089  40.179  1.00  0.00           C
ATOM   2750  HA  TYR   163     100.328  -7.840  39.532  1.00  0.00           H
ATOM   2751  CB  TYR   163     102.443  -8.110  39.333  1.00  0.00           C
ATOM   2752  HB1 TYR   163     103.297  -8.256  39.998  1.00  0.00           H
ATOM   2753  HB2 TYR   163     102.589  -7.135  38.870  1.00  0.00           H
ATOM   2754  CG  TYR   163     102.488  -9.173  38.253  1.00  0.00           C
ATOM   2755  CD1 TYR   163     103.312 -10.294  38.442  1.00  0.00           C
ATOM   2756  HD1 TYR   163     103.848 -10.419  39.375  1.00  0.00           H
ATOM   2757  CE1 TYR   163     103.520 -11.201  37.388  1.00  0.00           C
ATOM   2758  HE1 TYR   163     104.221 -12.010  37.508  1.00  0.00           H
ATOM   2759  CZ  TYR   163     102.874 -11.010  36.151  1.00  0.00           C
ATOM   2760  OH  TYR   163     103.164 -11.845  35.116  1.00  0.00           O
ATOM   2761  HH  TYR   163     102.799 -11.529  34.279  1.00  0.00           H
ATOM   2762  CE2 TYR   163     101.966  -9.938  35.990  1.00  0.00           C
ATOM   2763  HE2 TYR   163     101.455  -9.801  35.049  1.00  0.00           H
ATOM   2764  CD2 TYR   163     101.778  -9.019  37.044  1.00  0.00           C
ATOM   2765  HD2 TYR   163     101.123  -8.174  36.909  1.00  0.00           H
ATOM   2766  C   TYR   163     100.890  -9.463  40.797  1.00  0.00           C
ATOM   2767  O   TYR   163     101.547  -9.852  41.766  1.00  0.00           O
ATOM   2768  N   SER   164      99.962 -10.223  40.212  1.00  0.00           N
ATOM   2769  H   SER   164      99.448  -9.825  39.431  1.00  0.00           H
ATOM   2770  CA  SER   164      99.810 -11.661  40.455  1.00  0.00           C
ATOM   2771  HA  SER   164     100.237 -11.924  41.418  1.00  0.00           H
ATOM   2772  CB  SER   164      98.336 -12.055  40.511  1.00  0.00           C
ATOM   2773  HB1 SER   164      97.884 -11.820  39.549  1.00  0.00           H
ATOM   2774  HB2 SER   164      97.833 -11.482  41.287  1.00  0.00           H
ATOM   2775  OG  SER   164      98.185 -13.441  40.774  1.00  0.00           O
ATOM   2776  HG  SER   164      98.246 -13.589  41.744  1.00  0.00           H
ATOM   2777  C   SER   164     100.520 -12.442  39.352  1.00  0.00           C
ATOM   2778  O   SER   164     100.033 -12.491  38.218  1.00  0.00           O
ATOM   2779  N   ALA   165     101.634 -13.099  39.683  1.00  0.00           N
ATOM   2780  H   ALA   165     102.032 -12.970  40.610  1.00  0.00           H
ATOM   2781  CA  ALA   165     102.312 -14.014  38.766  1.00  0.00           C
ATOM   2782  HA  ALA   165     102.580 -13.477  37.861  1.00  0.00           H
ATOM   2783  CB  ALA   165     103.590 -14.517  39.440  1.00  0.00           C
ATOM   2784  HB1 ALA   165     104.145 -15.148  38.745  1.00  0.00           H
ATOM   2785  HB2 ALA   165     104.209 -13.668  39.728  1.00  0.00           H
ATOM   2786  HB3 ALA   165     103.348 -15.098  40.331  1.00  0.00           H
ATOM   2787  C   ALA   165     101.401 -15.165  38.328  1.00  0.00           C
ATOM   2788  O   ALA   165     101.447 -15.570  37.165  1.00  0.00           O
ATOM   2789  N   ARG   166     100.507 -15.610  39.221  1.00  0.00           N
ATOM   2790  H   ARG   166     100.592 -15.255  40.163  1.00  0.00           H
ATOM   2791  CA  ARG   166      99.496 -16.637  38.965  1.00  0.00           C
ATOM   2792  HA  ARG   166     100.010 -17.525  38.587  1.00  0.00           H
ATOM   2793  CB  ARG   166      98.829 -17.016  40.291  1.00  0.00           C
ATOM   2794  HB1 ARG   166      98.307 -16.157  40.714  1.00  0.00           H
ATOM   2795  HB2 ARG   166      99.607 -17.325  40.992  1.00  0.00           H
ATOM   2796  CG  ARG   166      97.834 -18.165  40.096  1.00  0.00           C
ATOM   2797  HG1 ARG   166      98.278 -18.933  39.465  1.00  0.00           H
ATOM   2798  HG2 ARG   166      96.928 -17.793  39.614  1.00  0.00           H
ATOM   2799  CD  ARG   166      97.486 -18.757  41.458  1.00  0.00           C
ATOM   2800  HD1 ARG   166      97.061 -17.957  42.067  1.00  0.00           H
ATOM   2801  HD2 ARG   166      98.396 -19.126  41.935  1.00  0.00           H
ATOM   2802  NE  ARG   166      96.521 -19.856  41.330  1.00  0.00           N
ATOM   2803  HE  ARG   166      96.435 -20.284  40.419  1.00  0.00           H
ATOM   2804  CZ  ARG   166      95.587 -20.154  42.209  1.00  0.00           C
ATOM   2805  NH1 ARG   166      95.575 -19.623  43.404  1.00  0.00           N
ATOM   2806 1HH1 ARG   166      96.259 -18.912  43.607  1.00  0.00           H
ATOM   2807 2HH1 ARG   166      94.804 -19.739  44.036  1.00  0.00           H
ATOM   2808  NH2 ARG   166      94.660 -21.001  41.872  1.00  0.00           N
ATOM   2809 1HH2 ARG   166      94.642 -21.286  40.907  1.00  0.00           H
ATOM   2810 2HH2 ARG   166      93.778 -20.987  42.357  1.00  0.00           H
ATOM   2811  C   ARG   166      98.476 -16.234  37.904  1.00  0.00           C
ATOM   2812  O   ARG   166      98.370 -16.923  36.896  1.00  0.00           O
ATOM   2813  N   THR   167      97.735 -15.139  38.095  1.00  0.00           N
ATOM   2814  H   THR   167      97.870 -14.592  38.940  1.00  0.00           H
ATOM   2815  CA  THR   167      96.670 -14.749  37.144  1.00  0.00           C
ATOM   2816  HA  THR   167      96.267 -15.658  36.698  1.00  0.00           H
ATOM   2817  CB  THR   167      95.482 -14.060  37.835  1.00  0.00           C
ATOM   2818  HB  THR   167      94.727 -13.812  37.088  1.00  0.00           H
ATOM   2819  CG2 THR   167      94.842 -14.948  38.896  1.00  0.00           C
ATOM   2820 1HG2 THR   167      93.909 -14.496  39.236  1.00  0.00           H
ATOM   2821 2HG2 THR   167      94.615 -15.924  38.470  1.00  0.00           H
ATOM   2822 3HG2 THR   167      95.511 -15.079  39.747  1.00  0.00           H
ATOM   2823  OG1 THR   167      95.870 -12.888  38.504  1.00  0.00           O
ATOM   2824  HG1 THR   167      95.523 -12.983  39.399  1.00  0.00           H
ATOM   2825  C   THR   167      97.169 -13.914  35.962  1.00  0.00           C
ATOM   2826  O   THR   167      96.413 -13.697  35.013  1.00  0.00           O
ATOM   2827  N   LYS   168      98.434 -13.460  36.000  1.00  0.00           N
ATOM   2828  H   LYS   168      98.975 -13.687  36.828  1.00  0.00           H
ATOM   2829  CA  LYS   168      99.042 -12.487  35.070  1.00  0.00           C
ATOM   2830  HA  LYS   168     100.046 -12.283  35.442  1.00  0.00           H
ATOM   2831  CB  LYS   168      99.183 -13.079  33.652  1.00  0.00           C
ATOM   2832  HB1 LYS   168      99.718 -12.366  33.024  1.00  0.00           H
ATOM   2833  HB2 LYS   168      98.192 -13.199  33.220  1.00  0.00           H
ATOM   2834  CG  LYS   168      99.916 -14.429  33.574  1.00  0.00           C
ATOM   2835  HG1 LYS   168      99.892 -14.772  32.539  1.00  0.00           H
ATOM   2836  HG2 LYS   168      99.410 -15.172  34.192  1.00  0.00           H
ATOM   2837  CD  LYS   168     101.372 -14.293  34.022  1.00  0.00           C
ATOM   2838  HD1 LYS   168     101.410 -14.080  35.090  1.00  0.00           H
ATOM   2839  HD2 LYS   168     101.827 -13.470  33.479  1.00  0.00           H
ATOM   2840  CE  LYS   168     102.153 -15.566  33.718  1.00  0.00           C
ATOM   2841  HE1 LYS   168     102.192 -15.697  32.633  1.00  0.00           H
ATOM   2842  HE2 LYS   168     101.625 -16.424  34.141  1.00  0.00           H
ATOM   2843  NZ  LYS   168     103.523 -15.504  34.267  1.00  0.00           N
ATOM   2844  HZ1 LYS   168     104.029 -16.344  34.021  1.00  0.00           H
ATOM   2845  HZ2 LYS   168     104.019 -14.691  33.929  1.00  0.00           H
ATOM   2846  HZ3 LYS   168     103.487 -15.511  35.283  1.00  0.00           H
ATOM   2847  C   LYS   168      98.352 -11.116  35.092  1.00  0.00           C
ATOM   2848  O   LYS   168      98.397 -10.365  34.117  1.00  0.00           O
ATOM   2849  N   LYS   169      97.704 -10.781  36.215  1.00  0.00           N
ATOM   2850  H   LYS   169      97.771 -11.420  36.995  1.00  0.00           H
ATOM   2851  CA  LYS   169      96.929  -9.545  36.381  1.00  0.00           C
ATOM   2852  HA  LYS   169      96.896  -9.059  35.412  1.00  0.00           H
ATOM   2853  CB  LYS   169      95.470  -9.836  36.785  1.00  0.00           C
ATOM   2854  HB1 LYS   169      94.957  -8.890  36.966  1.00  0.00           H
ATOM   2855  HB2 LYS   169      95.466 -10.409  37.708  1.00  0.00           H
ATOM   2856  CG  LYS   169      94.697 -10.617  35.709  1.00  0.00           C
ATOM   2857  HG1 LYS   169      95.233 -11.536  35.489  1.00  0.00           H
ATOM   2858  HG2 LYS   169      94.651 -10.019  34.798  1.00  0.00           H
ATOM   2859  CD  LYS   169      93.270 -10.988  36.149  1.00  0.00           C
ATOM   2860  HD1 LYS   169      92.681 -10.078  36.268  1.00  0.00           H
ATOM   2861  HD2 LYS   169      93.312 -11.518  37.103  1.00  0.00           H
ATOM   2862  CE  LYS   169      92.624 -11.897  35.090  1.00  0.00           C
ATOM   2863  HE1 LYS   169      93.218 -12.813  35.003  1.00  0.00           H
ATOM   2864  HE2 LYS   169      92.661 -11.389  34.121  1.00  0.00           H
ATOM   2865  NZ  LYS   169      91.211 -12.245  35.398  1.00  0.00           N
ATOM   2866  HZ1 LYS   169      90.857 -12.884  34.690  1.00  0.00           H
ATOM   2867  HZ2 LYS   169      91.101 -12.717  36.286  1.00  0.00           H
ATOM   2868  HZ3 LYS   169      90.603 -11.432  35.341  1.00  0.00           H
ATOM   2869  C   LYS   169      97.612  -8.564  37.330  1.00  0.00           C
ATOM   2870  O   LYS   169      98.180  -8.956  38.348  1.00  0.00           O
ATOM   2871  N   LEU   170      97.514  -7.280  37.002  1.00  0.00           N
ATOM   2872  H   LEU   170      97.036  -7.066  36.133  1.00  0.00           H
ATOM   2873  CA  LEU   170      97.856  -6.162  37.878  1.00  0.00           C
ATOM   2874  HA  LEU   170      98.612  -6.468  38.600  1.00  0.00           H
ATOM   2875  CB  LEU   170      98.395  -4.999  37.037  1.00  0.00           C
ATOM   2876  HB1 LEU   170      98.440  -4.114  37.664  1.00  0.00           H
ATOM   2877  HB2 LEU   170      97.696  -4.797  36.232  1.00  0.00           H
ATOM   2878  CG  LEU   170      99.784  -5.216  36.439  1.00  0.00           C
ATOM   2879  HG  LEU   170      99.791  -6.105  35.808  1.00  0.00           H
ATOM   2880  CD1 LEU   170     100.141  -4.008  35.587  1.00  0.00           C
ATOM   2881 1HD1 LEU   170     101.147  -4.149  35.215  1.00  0.00           H
ATOM   2882 2HD1 LEU   170      99.450  -3.919  34.750  1.00  0.00           H
ATOM   2883 3HD1 LEU   170     100.106  -3.097  36.184  1.00  0.00           H
ATOM   2884  CD2 LEU   170     100.827  -5.365  37.539  1.00  0.00           C
ATOM   2885 1HD2 LEU   170     101.835  -5.347  37.125  1.00  0.00           H
ATOM   2886 2HD2 LEU   170     100.718  -4.568  38.274  1.00  0.00           H
ATOM   2887 3HD2 LEU   170     100.677  -6.304  38.051  1.00  0.00           H
ATOM   2888  C   LEU   170      96.627  -5.710  38.662  1.00  0.00           C
ATOM   2889  O   LEU   170      95.587  -5.445  38.066  1.00  0.00           O
ATOM   2890  N   PHE   171      96.771  -5.594  39.979  1.00  0.00           N
ATOM   2891  H   PHE   171      97.684  -5.822  40.361  1.00  0.00           H
ATOM   2892  CA  PHE   171      95.740  -5.213  40.942  1.00  0.00           C
ATOM   2893  HA  PHE   171      94.768  -5.187  40.454  1.00  0.00           H
ATOM   2894  CB  PHE   171      95.683  -6.253  42.077  1.00  0.00           C
ATOM   2895  HB1 PHE   171      95.006  -5.888  42.851  1.00  0.00           H
ATOM   2896  HB2 PHE   171      96.670  -6.347  42.532  1.00  0.00           H
ATOM   2897  CG  PHE   171      95.217  -7.622  41.623  1.00  0.00           C
ATOM   2898  CD1 PHE   171      93.892  -8.036  41.858  1.00  0.00           C
ATOM   2899  HD1 PHE   171      93.217  -7.407  42.420  1.00  0.00           H
ATOM   2900  CE1 PHE   171      93.431  -9.258  41.335  1.00  0.00           C
ATOM   2901  HE1 PHE   171      92.407  -9.567  41.504  1.00  0.00           H
ATOM   2902  CZ  PHE   171      94.285 -10.057  40.556  1.00  0.00           C
ATOM   2903  HZ  PHE   171      93.916 -10.979  40.126  1.00  0.00           H
ATOM   2904  CE2 PHE   171      95.622  -9.667  40.363  1.00  0.00           C
ATOM   2905  HE2 PHE   171      96.291 -10.279  39.778  1.00  0.00           H
ATOM   2906  CD2 PHE   171      96.093  -8.463  40.911  1.00  0.00           C
ATOM   2907  HD2 PHE   171      97.120  -8.166  40.747  1.00  0.00           H
ATOM   2908  C   PHE   171      96.065  -3.832  41.502  1.00  0.00           C
ATOM   2909  O   PHE   171      97.170  -3.629  42.011  1.00  0.00           O
ATOM   2910  N   PHE   172      95.135  -2.881  41.447  1.00  0.00           N
ATOM   2911  H   PHE   172      94.272  -3.084  40.952  1.00  0.00           H
ATOM   2912  CA  PHE   172      95.323  -1.536  42.007  1.00  0.00           C
ATOM   2913  HA  PHE   172      96.270  -1.489  42.546  1.00  0.00           H
ATOM   2914  CB  PHE   172      95.381  -0.480  40.895  1.00  0.00           C
ATOM   2915  HB1 PHE   172      95.545   0.487  41.371  1.00  0.00           H
ATOM   2916  HB2 PHE   172      94.413  -0.434  40.398  1.00  0.00           H
ATOM   2917  CG  PHE   172      96.451  -0.669  39.838  1.00  0.00           C
ATOM   2918  CD1 PHE   172      97.628   0.098  39.881  1.00  0.00           C
ATOM   2919  HD1 PHE   172      97.783   0.787  40.685  1.00  0.00           H
ATOM   2920  CE1 PHE   172      98.605  -0.018  38.878  1.00  0.00           C
ATOM   2921  HE1 PHE   172      99.507   0.577  38.920  1.00  0.00           H
ATOM   2922  CZ  PHE   172      98.397  -0.907  37.814  1.00  0.00           C
ATOM   2923  HZ  PHE   172      99.129  -0.995  37.023  1.00  0.00           H
ATOM   2924  CE2 PHE   172      97.227  -1.684  37.772  1.00  0.00           C
ATOM   2925  HE2 PHE   172      97.077  -2.370  36.953  1.00  0.00           H
ATOM   2926  CD2 PHE   172      96.254  -1.567  38.777  1.00  0.00           C
ATOM   2927  HD2 PHE   172      95.352  -2.162  38.727  1.00  0.00           H
ATOM   2928  C   PHE   172      94.214  -1.194  43.004  1.00  0.00           C
ATOM   2929  O   PHE   172      93.034  -1.386  42.708  1.00  0.00           O
ATOM   2930  N   ALA   173      94.591  -0.651  44.165  1.00  0.00           N
ATOM   2931  H   ALA   173      95.586  -0.581  44.365  1.00  0.00           H
ATOM   2932  CA  ALA   173      93.656  -0.256  45.222  1.00  0.00           C
ATOM   2933  HA  ALA   173      92.988  -1.095  45.417  1.00  0.00           H
ATOM   2934  CB  ALA   173      94.481   0.024  46.484  1.00  0.00           C
ATOM   2935  HB1 ALA   173      93.810   0.309  47.295  1.00  0.00           H
ATOM   2936  HB2 ALA   173      95.025  -0.876  46.773  1.00  0.00           H
ATOM   2937  HB3 ALA   173      95.188   0.834  46.298  1.00  0.00           H
ATOM   2938  C   ALA   173      92.775   0.960  44.857  1.00  0.00           C
ATOM   2939  O   ALA   173      91.675   1.120  45.384  1.00  0.00           O
ATOM   2940  N   LEU   174      93.260   1.806  43.944  1.00  0.00           N
ATOM   2941  H   LEU   174      94.133   1.544  43.513  1.00  0.00           H
ATOM   2942  CA  LEU   174      92.560   2.936  43.321  1.00  0.00           C
ATOM   2943  HA  LEU   174      91.485   2.847  43.478  1.00  0.00           H
ATOM   2944  CB  LEU   174      93.076   4.262  43.914  1.00  0.00           C
ATOM   2945  HB1 LEU   174      92.700   5.090  43.317  1.00  0.00           H
ATOM   2946  HB2 LEU   174      94.158   4.282  43.817  1.00  0.00           H
ATOM   2947  CG  LEU   174      92.690   4.533  45.375  1.00  0.00           C
ATOM   2948  HG  LEU   174      93.126   3.772  46.022  1.00  0.00           H
ATOM   2949  CD1 LEU   174      93.228   5.904  45.789  1.00  0.00           C
ATOM   2950 1HD1 LEU   174      92.958   6.105  46.824  1.00  0.00           H
ATOM   2951 2HD1 LEU   174      94.313   5.914  45.709  1.00  0.00           H
ATOM   2952 3HD1 LEU   174      92.822   6.681  45.142  1.00  0.00           H
ATOM   2953  CD2 LEU   174      91.172   4.559  45.557  1.00  0.00           C
ATOM   2954 1HD2 LEU   174      90.924   4.944  46.544  1.00  0.00           H
ATOM   2955 2HD2 LEU   174      90.718   5.186  44.794  1.00  0.00           H
ATOM   2956 3HD2 LEU   174      90.775   3.550  45.462  1.00  0.00           H
ATOM   2957  C   LEU   174      92.797   2.906  41.807  1.00  0.00           C
ATOM   2958  O   LEU   174      93.547   2.064  41.320  1.00  0.00           O
ATOM   2959  N   GLU   175      92.192   3.829  41.062  1.00  0.00           N
ATOM   2960  H   GLU   175      91.643   4.548  41.519  1.00  0.00           H
ATOM   2961  CA  GLU   175      92.439   3.970  39.629  1.00  0.00           C
ATOM   2962  HA  GLU   175      92.511   2.968  39.223  1.00  0.00           H
ATOM   2963  CB  GLU   175      91.232   4.617  38.942  1.00  0.00           C
ATOM   2964  HB1 GLU   175      91.037   5.600  39.370  1.00  0.00           H
ATOM   2965  HB2 GLU   175      90.367   3.974  39.103  1.00  0.00           H
ATOM   2966  CG  GLU   175      91.466   4.764  37.435  1.00  0.00           C
ATOM   2967  HG1 GLU   175      91.825   3.817  37.034  1.00  0.00           H
ATOM   2968  HG2 GLU   175      92.239   5.509  37.258  1.00  0.00           H
ATOM   2969  CD  GLU   175      90.213   5.179  36.668  1.00  0.00           C
ATOM   2970  OE1 GLU   175      90.260   5.149  35.417  1.00  0.00           O
ATOM   2971  OE2 GLU   175      89.169   5.520  37.270  1.00  0.00           O
ATOM   2972  C   GLU   175      93.753   4.732  39.348  1.00  0.00           C
ATOM   2973  O   GLU   175      93.821   5.948  39.566  1.00  0.00           O
ATOM   2974  N   PRO   176      94.789   4.058  38.817  1.00  0.00           N
ATOM   2975  CD  PRO   176      94.794   2.663  38.397  1.00  0.00           C
ATOM   2976  HD1 PRO   176      93.949   2.464  37.747  1.00  0.00           H
ATOM   2977  HD2 PRO   176      94.802   1.995  39.255  1.00  0.00           H
ATOM   2978  CG  PRO   176      96.055   2.469  37.582  1.00  0.00           C
ATOM   2979  HG1 PRO   176      95.825   2.715  36.552  1.00  0.00           H
ATOM   2980  HG2 PRO   176      96.452   1.459  37.670  1.00  0.00           H
ATOM   2981  CB  PRO   176      96.987   3.525  38.150  1.00  0.00           C
ATOM   2982  HB1 PRO   176      97.766   3.766  37.435  1.00  0.00           H
ATOM   2983  HB2 PRO   176      97.410   3.166  39.088  1.00  0.00           H
ATOM   2984  CA  PRO   176      96.034   4.698  38.414  1.00  0.00           C
ATOM   2985  HA  PRO   176      96.426   5.310  39.228  1.00  0.00           H
ATOM   2986  C   PRO   176      95.827   5.582  37.168  1.00  0.00           C
ATOM   2987  O   PRO   176      94.893   5.390  36.379  1.00  0.00           O
ATOM   2988  N   SER   177      96.737   6.533  36.952  1.00  0.00           N
ATOM   2989  H   SER   177      97.477   6.665  37.622  1.00  0.00           H
ATOM   2990  CA  SER   177      96.879   7.205  35.654  1.00  0.00           C
ATOM   2991  HA  SER   177      95.940   7.698  35.409  1.00  0.00           H
ATOM   2992  CB  SER   177      97.975   8.274  35.729  1.00  0.00           C
ATOM   2993  HB1 SER   177      97.771   8.948  36.564  1.00  0.00           H
ATOM   2994  HB2 SER   177      97.987   8.854  34.806  1.00  0.00           H
ATOM   2995  OG  SER   177      99.228   7.643  35.914  1.00  0.00           O
ATOM   2996  HG  SER   177      99.883   8.313  36.163  1.00  0.00           H
ATOM   2997  C   SER   177      97.209   6.185  34.554  1.00  0.00           C
ATOM   2998  O   SER   177      97.783   5.130  34.836  1.00  0.00           O
ATOM   2999  N   LEU   178      96.881   6.484  33.291  1.00  0.00           N
ATOM   3000  H   LEU   178      96.389   7.345  33.104  1.00  0.00           H
ATOM   3001  CA  LEU   178      97.223   5.606  32.164  1.00  0.00           C
ATOM   3002  HA  LEU   178      96.664   4.678  32.260  1.00  0.00           H
ATOM   3003  CB  LEU   178      96.854   6.294  30.840  1.00  0.00           C
ATOM   3004  HB1 LEU   178      97.281   7.299  30.837  1.00  0.00           H
ATOM   3005  HB2 LEU   178      95.770   6.386  30.775  1.00  0.00           H
ATOM   3006  CG  LEU   178      97.391   5.544  29.600  1.00  0.00           C
ATOM   3007  HG  LEU   178      98.477   5.474  29.641  1.00  0.00           H
ATOM   3008  CD1 LEU   178      96.803   4.141  29.452  1.00  0.00           C
ATOM   3009 1HD1 LEU   178      97.265   3.663  28.587  1.00  0.00           H
ATOM   3010 2HD1 LEU   178      97.038   3.529  30.320  1.00  0.00           H
ATOM   3011 3HD1 LEU   178      95.733   4.214  29.282  1.00  0.00           H
ATOM   3012  CD2 LEU   178      97.040   6.327  28.352  1.00  0.00           C
ATOM   3013 1HD2 LEU   178      97.440   5.795  27.493  1.00  0.00           H
ATOM   3014 2HD2 LEU   178      95.959   6.425  28.263  1.00  0.00           H
ATOM   3015 3HD2 LEU   178      97.515   7.305  28.401  1.00  0.00           H
ATOM   3016  C   LEU   178      98.712   5.251  32.156  1.00  0.00           C
ATOM   3017  O   LEU   178      99.083   4.090  32.020  1.00  0.00           O
ATOM   3018  N   GLN   179      99.560   6.250  32.348  1.00  0.00           N
ATOM   3019  H   GLN   179      99.192   7.183  32.490  1.00  0.00           H
ATOM   3020  CA  GLN   179     101.000   6.077  32.320  1.00  0.00           C
ATOM   3021  HA  GLN   179     101.303   5.626  31.372  1.00  0.00           H
ATOM   3022  CB  GLN   179     101.670   7.426  32.466  1.00  0.00           C
ATOM   3023  HB1 GLN   179     102.731   7.231  32.444  1.00  0.00           H
ATOM   3024  HB2 GLN   179     101.440   7.803  33.453  1.00  0.00           H
ATOM   3025  CG  GLN   179     101.332   8.462  31.381  1.00  0.00           C
ATOM   3026  HG1 GLN   179     101.375   7.976  30.407  1.00  0.00           H
ATOM   3027  HG2 GLN   179     102.095   9.239  31.394  1.00  0.00           H
ATOM   3028  CD  GLN   179      99.978   9.150  31.556  1.00  0.00           C
ATOM   3029  OE1 GLN   179      99.313   9.072  32.584  1.00  0.00           O
ATOM   3030  NE2 GLN   179      99.503   9.846  30.558  1.00  0.00           N
ATOM   3031 1HE2 GLN   179     100.034   9.877  29.686  1.00  0.00           H
ATOM   3032 2HE2 GLN   179      98.657  10.364  30.705  1.00  0.00           H
ATOM   3033  C   GLN   179     101.483   5.191  33.465  1.00  0.00           C
ATOM   3034  O   GLN   179     102.404   4.413  33.272  1.00  0.00           O
ATOM   3035  N   ARG   180     100.845   5.239  34.645  1.00  0.00           N
ATOM   3036  H   ARG   180     100.096   5.914  34.772  1.00  0.00           H
ATOM   3037  CA  ARG   180     101.137   4.295  35.732  1.00  0.00           C
ATOM   3038  HA  ARG   180     102.211   4.301  35.890  1.00  0.00           H
ATOM   3039  CB  ARG   180     100.512   4.789  37.039  1.00  0.00           C
ATOM   3040  HB1 ARG   180      99.446   4.939  36.904  1.00  0.00           H
ATOM   3041  HB2 ARG   180     100.958   5.751  37.288  1.00  0.00           H
ATOM   3042  CG  ARG   180     100.774   3.820  38.200  1.00  0.00           C
ATOM   3043  HG1 ARG   180     101.847   3.630  38.268  1.00  0.00           H
ATOM   3044  HG2 ARG   180     100.260   2.875  38.023  1.00  0.00           H
ATOM   3045  CD  ARG   180     100.277   4.401  39.524  1.00  0.00           C
ATOM   3046  HD1 ARG   180      99.202   4.568  39.466  1.00  0.00           H
ATOM   3047  HD2 ARG   180     100.765   5.360  39.700  1.00  0.00           H
ATOM   3048  NE  ARG   180     100.563   3.490  40.640  1.00  0.00           N
ATOM   3049  HE  ARG   180      99.794   2.943  41.006  1.00  0.00           H
ATOM   3050  CZ  ARG   180     101.717   3.385  41.263  1.00  0.00           C
ATOM   3051  NH1 ARG   180     102.712   4.146  40.956  1.00  0.00           N
ATOM   3052 1HH1 ARG   180     102.663   4.744  40.142  1.00  0.00           H
ATOM   3053 2HH1 ARG   180     103.647   3.811  41.185  1.00  0.00           H
ATOM   3054  NH2 ARG   180     101.919   2.546  42.226  1.00  0.00           N
ATOM   3055 1HH2 ARG   180     101.275   1.785  42.419  1.00  0.00           H
ATOM   3056 2HH2 ARG   180     102.880   2.441  42.540  1.00  0.00           H
ATOM   3057  C   ARG   180     100.744   2.853  35.370  1.00  0.00           C
ATOM   3058  O   ARG   180     101.367   1.919  35.861  1.00  0.00           O
ATOM   3059  N   ARG   181      99.766   2.644  34.488  1.00  0.00           N
ATOM   3060  H   ARG   181      99.292   3.459  34.116  1.00  0.00           H
ATOM   3061  CA  ARG   181      99.405   1.309  33.959  1.00  0.00           C
ATOM   3062  HA  ARG   181      99.426   0.575  34.768  1.00  0.00           H
ATOM   3063  CB  ARG   181      98.006   1.337  33.355  1.00  0.00           C
ATOM   3064  HB1 ARG   181      97.761   0.348  32.973  1.00  0.00           H
ATOM   3065  HB2 ARG   181      97.970   2.023  32.515  1.00  0.00           H
ATOM   3066  CG  ARG   181      96.989   1.750  34.409  1.00  0.00           C
ATOM   3067  HG1 ARG   181      97.141   2.786  34.694  1.00  0.00           H
ATOM   3068  HG2 ARG   181      97.110   1.116  35.288  1.00  0.00           H
ATOM   3069  CD  ARG   181      95.576   1.585  33.885  1.00  0.00           C
ATOM   3070  HD1 ARG   181      94.891   1.892  34.675  1.00  0.00           H
ATOM   3071  HD2 ARG   181      95.452   0.528  33.672  1.00  0.00           H
ATOM   3072  NE  ARG   181      95.314   2.345  32.652  1.00  0.00           N
ATOM   3073  HE  ARG   181      96.100   2.487  32.036  1.00  0.00           H
ATOM   3074  CZ  ARG   181      94.123   2.651  32.178  1.00  0.00           C
ATOM   3075  NH1 ARG   181      93.031   2.427  32.852  1.00  0.00           N
ATOM   3076 1HH1 ARG   181      93.111   1.950  33.740  1.00  0.00           H
ATOM   3077 2HH1 ARG   181      92.136   2.460  32.378  1.00  0.00           H
ATOM   3078  NH2 ARG   181      93.994   3.185  31.004  1.00  0.00           N
ATOM   3079 1HH2 ARG   181      94.778   3.103  30.376  1.00  0.00           H
ATOM   3080 2HH2 ARG   181      93.077   3.274  30.610  1.00  0.00           H
ATOM   3081  C   ARG   181     100.368   0.808  32.898  1.00  0.00           C
ATOM   3082  O   ARG   181     100.679  -0.376  32.861  1.00  0.00           O
ATOM   3083  N   GLU   182     100.868   1.709  32.066  1.00  0.00           N
ATOM   3084  H   GLU   182     100.482   2.646  32.089  1.00  0.00           H
ATOM   3085  CA  GLU   182     101.983   1.436  31.155  1.00  0.00           C
ATOM   3086  HA  GLU   182     101.768   0.545  30.564  1.00  0.00           H
ATOM   3087  CB  GLU   182     102.140   2.628  30.193  1.00  0.00           C
ATOM   3088  HB1 GLU   182     103.048   2.504  29.601  1.00  0.00           H
ATOM   3089  HB2 GLU   182     102.212   3.552  30.765  1.00  0.00           H
ATOM   3090  CG  GLU   182     100.923   2.669  29.253  1.00  0.00           C
ATOM   3091  HG1 GLU   182     100.003   2.597  29.835  1.00  0.00           H
ATOM   3092  HG2 GLU   182     100.982   1.786  28.615  1.00  0.00           H
ATOM   3093  CD  GLU   182     100.794   3.915  28.370  1.00  0.00           C
ATOM   3094  OE1 GLU   182      99.927   3.882  27.461  1.00  0.00           O
ATOM   3095  OE2 GLU   182     101.495   4.924  28.601  1.00  0.00           O
ATOM   3096  C   GLU   182     103.253   1.141  31.964  1.00  0.00           C
ATOM   3097  O   GLU   182     103.960   0.177  31.679  1.00  0.00           O
ATOM   3098  N   ALA   183     103.459   1.885  33.054  1.00  0.00           N
ATOM   3099  H   ALA   183     102.863   2.694  33.182  1.00  0.00           H
ATOM   3100  CA  ALA   183     104.579   1.750  33.964  1.00  0.00           C
ATOM   3101  HA  ALA   183     105.454   1.805  33.342  1.00  0.00           H
ATOM   3102  CB  ALA   183     104.596   2.927  34.949  1.00  0.00           C
ATOM   3103  HB1 ALA   183     105.365   2.785  35.706  1.00  0.00           H
ATOM   3104  HB2 ALA   183     104.771   3.864  34.417  1.00  0.00           H
ATOM   3105  HB3 ALA   183     103.656   2.968  35.478  1.00  0.00           H
ATOM   3106  C   ALA   183     104.590   0.404  34.694  1.00  0.00           C
ATOM   3107  O   ALA   183     105.457  -0.436  34.468  1.00  0.00           O
ATOM   3108  N   VAL   184     103.582   0.166  35.532  1.00  0.00           N
ATOM   3109  H   VAL   184     102.886   0.891  35.670  1.00  0.00           H
ATOM   3110  CA  VAL   184     103.438  -1.087  36.279  1.00  0.00           C
ATOM   3111  HA  VAL   184     104.375  -1.276  36.788  1.00  0.00           H
ATOM   3112  CB  VAL   184     102.383  -0.932  37.395  1.00  0.00           C
ATOM   3113  HB  VAL   184     101.407  -0.773  36.938  1.00  0.00           H
ATOM   3114  CG1 VAL   184     102.328  -2.164  38.295  1.00  0.00           C
ATOM   3115 1HG1 VAL   184     101.510  -2.075  39.011  1.00  0.00           H
ATOM   3116 2HG1 VAL   184     102.171  -3.048  37.690  1.00  0.00           H
ATOM   3117 3HG1 VAL   184     103.268  -2.286  38.835  1.00  0.00           H
ATOM   3118  CG2 VAL   184     102.696   0.243  38.343  1.00  0.00           C
ATOM   3119 1HG2 VAL   184     101.931   0.313  39.115  1.00  0.00           H
ATOM   3120 2HG2 VAL   184     103.663   0.087  38.821  1.00  0.00           H
ATOM   3121 3HG2 VAL   184     102.732   1.188  37.808  1.00  0.00           H
ATOM   3122  C   VAL   184     103.197  -2.269  35.314  1.00  0.00           C
ATOM   3123  O   VAL   184     103.602  -3.390  35.597  1.00  0.00           O
ATOM   3124  N   GLY   185     102.650  -2.021  34.114  1.00  0.00           N
ATOM   3125  H   GLY   185     102.317  -1.083  33.935  1.00  0.00           H
ATOM   3126  CA  GLY   185     102.515  -2.986  33.009  1.00  0.00           C
ATOM   3127  HA1 GLY   185     101.961  -2.499  32.210  1.00  0.00           H
ATOM   3128  HA2 GLY   185     101.947  -3.854  33.325  1.00  0.00           H
ATOM   3129  C   GLY   185     103.834  -3.471  32.406  1.00  0.00           C
ATOM   3130  O   GLY   185     103.949  -4.637  32.030  1.00  0.00           O
ATOM   3131  N   LEU   186     104.844  -2.606  32.360  1.00  0.00           N
ATOM   3132  H   LEU   186     104.664  -1.640  32.616  1.00  0.00           H
ATOM   3133  CA  LEU   186     106.220  -2.959  32.002  1.00  0.00           C
ATOM   3134  HA  LEU   186     106.213  -3.797  31.304  1.00  0.00           H
ATOM   3135  CB  LEU   186     106.836  -1.745  31.291  1.00  0.00           C
ATOM   3136  HB1 LEU   186     107.906  -1.897  31.214  1.00  0.00           H
ATOM   3137  HB2 LEU   186     106.666  -0.871  31.913  1.00  0.00           H
ATOM   3138  CG  LEU   186     106.268  -1.472  29.882  1.00  0.00           C
ATOM   3139  HG  LEU   186     105.182  -1.558  29.894  1.00  0.00           H
ATOM   3140  CD1 LEU   186     106.620  -0.059  29.418  1.00  0.00           C
ATOM   3141 1HD1 LEU   186     106.167   0.137  28.446  1.00  0.00           H
ATOM   3142 2HD1 LEU   186     106.239   0.667  30.136  1.00  0.00           H
ATOM   3143 3HD1 LEU   186     107.700   0.044  29.326  1.00  0.00           H
ATOM   3144  CD2 LEU   186     106.825  -2.449  28.846  1.00  0.00           C
ATOM   3145 1HD2 LEU   186     106.454  -2.191  27.853  1.00  0.00           H
ATOM   3146 2HD2 LEU   186     107.914  -2.405  28.843  1.00  0.00           H
ATOM   3147 3HD2 LEU   186     106.509  -3.464  29.082  1.00  0.00           H
ATOM   3148  C   LEU   186     107.038  -3.426  33.229  1.00  0.00           C
ATOM   3149  O   LEU   186     108.089  -4.043  33.064  1.00  0.00           O
ATOM   3150  N   LEU   187     106.538  -3.195  34.450  1.00  0.00           N
ATOM   3151  H   LEU   187     105.738  -2.578  34.499  1.00  0.00           H
ATOM   3152  CA  LEU   187     107.076  -3.691  35.727  1.00  0.00           C
ATOM   3153  HA  LEU   187     108.083  -4.066  35.547  1.00  0.00           H
ATOM   3154  CB  LEU   187     107.168  -2.544  36.744  1.00  0.00           C
ATOM   3155  HB1 LEU   187     107.440  -2.959  37.710  1.00  0.00           H
ATOM   3156  HB2 LEU   187     106.189  -2.103  36.859  1.00  0.00           H
ATOM   3157  CG  LEU   187     108.174  -1.438  36.418  1.00  0.00           C
ATOM   3158  HG  LEU   187     107.874  -0.919  35.510  1.00  0.00           H
ATOM   3159  CD1 LEU   187     108.176  -0.449  37.578  1.00  0.00           C
ATOM   3160 1HD1 LEU   187     108.925   0.310  37.383  1.00  0.00           H
ATOM   3161 2HD1 LEU   187     107.199   0.026  37.648  1.00  0.00           H
ATOM   3162 3HD1 LEU   187     108.425  -0.945  38.513  1.00  0.00           H
ATOM   3163  CD2 LEU   187     109.577  -2.015  36.241  1.00  0.00           C
ATOM   3164 1HD2 LEU   187     110.319  -1.220  36.305  1.00  0.00           H
ATOM   3165 2HD2 LEU   187     109.770  -2.765  36.994  1.00  0.00           H
ATOM   3166 3HD2 LEU   187     109.637  -2.472  35.257  1.00  0.00           H
ATOM   3167  C   LEU   187     106.316  -4.892  36.324  1.00  0.00           C
ATOM   3168  O   LEU   187     106.511  -5.232  37.493  1.00  0.00           O
ATOM   3169  N   GLN   188     105.538  -5.615  35.513  1.00  0.00           N
ATOM   3170  H   GLN   188     105.387  -5.248  34.585  1.00  0.00           H
ATOM   3171  CA  GLN   188     104.907  -6.909  35.848  1.00  0.00           C
ATOM   3172  HA  GLN   188     104.190  -6.774  36.659  1.00  0.00           H
ATOM   3173  CB  GLN   188     104.203  -7.414  34.595  1.00  0.00           C
ATOM   3174  HB1 GLN   188     104.000  -8.478  34.702  1.00  0.00           H
ATOM   3175  HB2 GLN   188     104.869  -7.284  33.738  1.00  0.00           H
ATOM   3176  CG  GLN   188     102.864  -6.745  34.314  1.00  0.00           C
ATOM   3177  HG1 GLN   188     103.001  -5.692  34.095  1.00  0.00           H
ATOM   3178  HG2 GLN   188     102.231  -6.836  35.194  1.00  0.00           H
ATOM   3179  CD  GLN   188     102.212  -7.463  33.143  1.00  0.00           C
ATOM   3180  OE1 GLN   188     102.867  -7.982  32.252  1.00  0.00           O
ATOM   3181  NE2 GLN   188     100.909  -7.617  33.153  1.00  0.00           N
ATOM   3182 1HE2 GLN   188     100.351  -7.255  33.901  1.00  0.00           H
ATOM   3183 2HE2 GLN   188     100.578  -8.307  32.491  1.00  0.00           H
ATOM   3184  C   GLN   188     105.890  -8.019  36.266  1.00  0.00           C
ATOM   3185  O   GLN   188     105.517  -9.159  36.525  1.00  0.00           O
ATOM   3186  N   PHE   189     107.170  -7.701  36.251  1.00  0.00           N
ATOM   3187  H   PHE   189     107.394  -6.754  36.000  1.00  0.00           H
ATOM   3188  CA  PHE   189     108.290  -8.576  36.514  1.00  0.00           C
ATOM   3189  HA  PHE   189     107.989  -9.620  36.430  1.00  0.00           H
ATOM   3190  CB  PHE   189     109.273  -8.239  35.402  1.00  0.00           C
ATOM   3191  HB1 PHE   189     110.234  -8.675  35.619  1.00  0.00           H
ATOM   3192  HB2 PHE   189     109.422  -7.158  35.370  1.00  0.00           H
ATOM   3193  CG  PHE   189     108.797  -8.742  34.053  1.00  0.00           C
ATOM   3194  CD1 PHE   189     108.784 -10.126  33.807  1.00  0.00           C
ATOM   3195  HD1 PHE   189     109.107 -10.811  34.576  1.00  0.00           H
ATOM   3196  CE1 PHE   189     108.421 -10.614  32.544  1.00  0.00           C
ATOM   3197  HE1 PHE   189     108.445 -11.675  32.355  1.00  0.00           H
ATOM   3198  CZ  PHE   189     108.058  -9.720  31.521  1.00  0.00           C
ATOM   3199  HZ  PHE   189     107.819 -10.092  30.534  1.00  0.00           H
ATOM   3200  CE2 PHE   189     108.012  -8.340  31.781  1.00  0.00           C
ATOM   3201  HE2 PHE   189     107.752  -7.650  30.989  1.00  0.00           H
ATOM   3202  CD2 PHE   189     108.374  -7.851  33.048  1.00  0.00           C
ATOM   3203  HD2 PHE   189     108.384  -6.785  33.226  1.00  0.00           H
ATOM   3204  C   PHE   189     108.854  -8.384  37.923  1.00  0.00           C
ATOM   3205  O   PHE   189     109.533  -9.264  38.445  1.00  0.00           O
ATOM   3206  N   LEU   190     108.530  -7.267  38.576  1.00  0.00           N
ATOM   3207  H   LEU   190     107.897  -6.614  38.132  1.00  0.00           H
ATOM   3208  CA  LEU   190     108.853  -7.050  39.976  1.00  0.00           C
ATOM   3209  HA  LEU   190     109.822  -7.499  40.206  1.00  0.00           H
ATOM   3210  CB  LEU   190     108.938  -5.558  40.269  1.00  0.00           C
ATOM   3211  HB1 LEU   190     109.172  -5.422  41.323  1.00  0.00           H
ATOM   3212  HB2 LEU   190     107.966  -5.104  40.068  1.00  0.00           H
ATOM   3213  CG  LEU   190     110.011  -4.865  39.429  1.00  0.00           C
ATOM   3214  HG  LEU   190     109.866  -5.072  38.369  1.00  0.00           H
ATOM   3215  CD1 LEU   190     109.823  -3.383  39.638  1.00  0.00           C
ATOM   3216 1HD1 LEU   190     110.510  -2.880  38.972  1.00  0.00           H
ATOM   3217 2HD1 LEU   190     108.803  -3.091  39.401  1.00  0.00           H
ATOM   3218 3HD1 LEU   190     110.024  -3.126  40.674  1.00  0.00           H
ATOM   3219  CD2 LEU   190     111.443  -5.233  39.825  1.00  0.00           C
ATOM   3220 1HD2 LEU   190     112.145  -4.707  39.180  1.00  0.00           H
ATOM   3221 2HD2 LEU   190     111.629  -4.957  40.864  1.00  0.00           H
ATOM   3222 3HD2 LEU   190     111.609  -6.302  39.704  1.00  0.00           H
ATOM   3223  C   LEU   190     107.808  -7.742  40.835  1.00  0.00           C
ATOM   3224  O   LEU   190     106.777  -7.168  41.188  1.00  0.00           O
ATOM   3225  N   HIS   191     108.113  -8.990  41.162  1.00  0.00           N
ATOM   3226  H   HIS   191     108.905  -9.400  40.686  1.00  0.00           H
ATOM   3227  CA  HIS   191     107.330  -9.839  42.045  1.00  0.00           C
ATOM   3228  HA  HIS   191     106.301  -9.895  41.684  1.00  0.00           H
ATOM   3229  CB  HIS   191     107.944 -11.249  41.996  1.00  0.00           C
ATOM   3230  HB1 HIS   191     107.538 -11.852  42.808  1.00  0.00           H
ATOM   3231  HB2 HIS   191     109.010 -11.154  42.142  1.00  0.00           H
ATOM   3232  CG  HIS   191     107.777 -12.016  40.711  1.00  0.00           C
ATOM   3233  ND1 HIS   191     106.720 -12.874  40.423  1.00  0.00           N
ATOM   3234  CE1 HIS   191     107.043 -13.496  39.281  1.00  0.00           C
ATOM   3235  HE1 HIS   191     106.456 -14.282  38.826  1.00  0.00           H
ATOM   3236  NE2 HIS   191     108.208 -13.028  38.807  1.00  0.00           N
ATOM   3237  HE2 HIS   191     108.661 -13.351  37.966  1.00  0.00           H
ATOM   3238  CD2 HIS   191     108.698 -12.105  39.705  1.00  0.00           C
ATOM   3239  HD2 HIS   191     109.641 -11.576  39.656  1.00  0.00           H
ATOM   3240  C   HIS   191     107.325  -9.237  43.464  1.00  0.00           C
ATOM   3241  O   HIS   191     108.156  -9.596  44.304  1.00  0.00           O
ATOM   3242  N   PHE   192     106.394  -8.313  43.745  1.00  0.00           N
ATOM   3243  H   PHE   192     105.819  -7.975  42.979  1.00  0.00           H
ATOM   3244  CA  PHE   192     106.070  -7.871  45.108  1.00  0.00           C
ATOM   3245  HA  PHE   192     106.987  -7.575  45.621  1.00  0.00           H
ATOM   3246  CB  PHE   192     105.096  -6.668  45.123  1.00  0.00           C
ATOM   3247  HB1 PHE   192     104.907  -6.419  46.165  1.00  0.00           H
ATOM   3248  HB2 PHE   192     104.127  -6.951  44.727  1.00  0.00           H
ATOM   3249  CG  PHE   192     105.535  -5.390  44.435  1.00  0.00           C
ATOM   3250  CD1 PHE   192     106.174  -4.395  45.189  1.00  0.00           C
ATOM   3251  HD1 PHE   192     106.371  -4.587  46.230  1.00  0.00           H
ATOM   3252  CE1 PHE   192     106.515  -3.160  44.609  1.00  0.00           C
ATOM   3253  HE1 PHE   192     107.010  -2.401  45.195  1.00  0.00           H
ATOM   3254  CZ  PHE   192     106.211  -2.914  43.260  1.00  0.00           C
ATOM   3255  HZ  PHE   192     106.470  -1.965  42.809  1.00  0.00           H
ATOM   3256  CE2 PHE   192     105.568  -3.905  42.499  1.00  0.00           C
ATOM   3257  HE2 PHE   192     105.335  -3.723  41.458  1.00  0.00           H
ATOM   3258  CD2 PHE   192     105.219  -5.136  43.088  1.00  0.00           C
ATOM   3259  HD2 PHE   192     104.701  -5.881  42.501  1.00  0.00           H
ATOM   3260  C   PHE   192     105.461  -9.080  45.830  1.00  0.00           C
ATOM   3261  O   PHE   192     104.290  -9.397  45.588  1.00  0.00           O
ATOM   3262  N   LYS   193     106.308  -9.789  46.595  1.00  0.00           N
ATOM   3263  H   LYS   193     107.237  -9.394  46.674  1.00  0.00           H
ATOM   3264  CA  LYS   193     106.179 -11.163  47.125  1.00  0.00           C
ATOM   3265  HA  LYS   193     106.866 -11.791  46.555  1.00  0.00           H
ATOM   3266  CB  LYS   193     106.658 -11.163  48.594  1.00  0.00           C
ATOM   3267  HB1 LYS   193     105.866 -10.789  49.243  1.00  0.00           H
ATOM   3268  HB2 LYS   193     107.510 -10.486  48.688  1.00  0.00           H
ATOM   3269  CG  LYS   193     107.117 -12.553  49.065  1.00  0.00           C
ATOM   3270  HG1 LYS   193     107.971 -12.850  48.456  1.00  0.00           H
ATOM   3271  HG2 LYS   193     106.313 -13.278  48.929  1.00  0.00           H
ATOM   3272  CD  LYS   193     107.544 -12.537  50.541  1.00  0.00           C
ATOM   3273  HD1 LYS   193     106.673 -12.344  51.170  1.00  0.00           H
ATOM   3274  HD2 LYS   193     108.266 -11.734  50.687  1.00  0.00           H
ATOM   3275  CE  LYS   193     108.194 -13.864  50.957  1.00  0.00           C
ATOM   3276  HE1 LYS   193     108.980 -14.096  50.235  1.00  0.00           H
ATOM   3277  HE2 LYS   193     107.449 -14.664  50.917  1.00  0.00           H
ATOM   3278  NZ  LYS   193     108.796 -13.771  52.310  1.00  0.00           N
ATOM   3279  HZ1 LYS   193     109.171 -14.654  52.644  1.00  0.00           H
ATOM   3280  HZ2 LYS   193     109.582 -13.113  52.285  1.00  0.00           H
ATOM   3281  HZ3 LYS   193     108.150 -13.418  53.000  1.00  0.00           H
ATOM   3282  C   LYS   193     104.784 -11.772  46.987  1.00  0.00           C
ATOM   3283  O   LYS   193     103.861 -11.324  47.669  1.00  0.00           O
ATOM   3284  N   GLU   194     104.652 -12.799  46.137  1.00  0.00           N
ATOM   3285  H   GLU   194     105.454 -13.063  45.588  1.00  0.00           H
ATOM   3286  CA  GLU   194     103.405 -13.545  45.891  1.00  0.00           C
ATOM   3287  HA  GLU   194     102.799 -12.967  45.195  1.00  0.00           H
ATOM   3288  CB  GLU   194     103.710 -14.925  45.248  1.00  0.00           C
ATOM   3289  HB1 GLU   194     103.547 -15.720  45.976  1.00  0.00           H
ATOM   3290  HB2 GLU   194     104.759 -14.962  44.947  1.00  0.00           H
ATOM   3291  CG  GLU   194     102.843 -15.216  44.010  1.00  0.00           C
ATOM   3292  HG1 GLU   194     103.116 -14.507  43.232  1.00  0.00           H
ATOM   3293  HG2 GLU   194     101.792 -15.053  44.265  1.00  0.00           H
ATOM   3294  CD  GLU   194     103.018 -16.634  43.437  1.00  0.00           C
ATOM   3295  OE1 GLU   194     102.025 -17.159  42.885  1.00  0.00           O
ATOM   3296  OE2 GLU   194     104.154 -17.171  43.514  1.00  0.00           O
ATOM   3297  C   GLU   194     102.611 -13.723  47.196  1.00  0.00           C
ATOM   3298  O   GLU   194     103.082 -14.356  48.142  1.00  0.00           O
ATOM   3299  N   VAL   195     101.428 -13.108  47.289  1.00  0.00           N
ATOM   3300  H   VAL   195     101.094 -12.558  46.515  1.00  0.00           H
ATOM   3301  CA  VAL   195     100.478 -13.468  48.343  1.00  0.00           C
ATOM   3302  HA  VAL   195     101.022 -13.708  49.258  1.00  0.00           H
ATOM   3303  CB  VAL   195      99.473 -12.356  48.682  1.00  0.00           C
ATOM   3304  HB  VAL   195      98.869 -12.124  47.805  1.00  0.00           H
ATOM   3305  CG1 VAL   195      98.557 -12.788  49.834  1.00  0.00           C
ATOM   3306 1HG1 VAL   195      97.897 -11.970  50.117  1.00  0.00           H
ATOM   3307 2HG1 VAL   195      97.936 -13.631  49.528  1.00  0.00           H
ATOM   3308 3HG1 VAL   195      99.151 -13.083  50.699  1.00  0.00           H
ATOM   3309  CG2 VAL   195     100.191 -11.082  49.138  1.00  0.00           C
ATOM   3310 1HG2 VAL   195      99.475 -10.278  49.289  1.00  0.00           H
ATOM   3311 2HG2 VAL   195     100.735 -11.270  50.064  1.00  0.00           H
ATOM   3312 3HG2 VAL   195     100.893 -10.766  48.371  1.00  0.00           H
ATOM   3313  C   VAL   195      99.785 -14.719  47.842  1.00  0.00           C
ATOM   3314  O   VAL   195      99.116 -14.687  46.809  1.00  0.00           O
ATOM   3315  N   ASP   196      99.991 -15.821  48.552  1.00  0.00           N
ATOM   3316  H   ASP   196     100.646 -15.780  49.318  1.00  0.00           H
ATOM   3317  CA  ASP   196      99.408 -17.113  48.217  1.00  0.00           C
ATOM   3318  HA  ASP   196      99.607 -17.316  47.162  1.00  0.00           H
ATOM   3319  CB  ASP   196     100.097 -18.204  49.060  1.00  0.00           C
ATOM   3320  HB1 ASP   196      99.445 -18.551  49.860  1.00  0.00           H
ATOM   3321  HB2 ASP   196     100.992 -17.796  49.534  1.00  0.00           H
ATOM   3322  CG  ASP   196     100.495 -19.416  48.230  1.00  0.00           C
ATOM   3323  OD1 ASP   196      99.633 -19.966  47.504  1.00  0.00           O
ATOM   3324  OD2 ASP   196     101.655 -19.857  48.382  1.00  0.00           O
ATOM   3325  C   ASP   196      97.889 -17.054  48.423  1.00  0.00           C
ATOM   3326  O   ASP   196      97.394 -17.247  49.541  1.00  0.00           O
ATOM   3327  N   ILE   197      97.140 -16.729  47.362  1.00  0.00           N
ATOM   3328  H   ILE   197      97.617 -16.493  46.500  1.00  0.00           H
ATOM   3329  CA  ILE   197      95.673 -16.713  47.385  1.00  0.00           C
ATOM   3330  HA  ILE   197      95.358 -16.328  48.356  1.00  0.00           H
ATOM   3331  CB  ILE   197      95.031 -15.788  46.322  1.00  0.00           C
ATOM   3332  HB  ILE   197      95.222 -16.207  45.334  1.00  0.00           H
ATOM   3333  CG2 ILE   197      93.506 -15.732  46.565  1.00  0.00           C
ATOM   3334 1HG2 ILE   197      93.013 -15.155  45.784  1.00  0.00           H
ATOM   3335 2HG2 ILE   197      93.073 -16.731  46.554  1.00  0.00           H
ATOM   3336 3HG2 ILE   197      93.295 -15.267  47.529  1.00  0.00           H
ATOM   3337  CG1 ILE   197      95.610 -14.357  46.370  1.00  0.00           C
ATOM   3338 1HG1 ILE   197      96.690 -14.406  46.271  1.00  0.00           H
ATOM   3339 2HG1 ILE   197      95.377 -13.892  47.329  1.00  0.00           H
ATOM   3340  CD  ILE   197      95.111 -13.453  45.239  1.00  0.00           C
ATOM   3341  HD1 ILE   197      95.678 -12.524  45.258  1.00  0.00           H
ATOM   3342  HD2 ILE   197      95.273 -13.941  44.279  1.00  0.00           H
ATOM   3343  HD3 ILE   197      94.054 -13.219  45.361  1.00  0.00           H
ATOM   3344  C   ILE   197      95.201 -18.163  47.286  1.00  0.00           C
ATOM   3345  O   ILE   197      94.829 -18.662  46.219  1.00  0.00           O
ATOM   3346  N   ALA   198      95.255 -18.837  48.435  1.00  0.00           N
ATOM   3347  H   ALA   198      95.792 -18.412  49.177  1.00  0.00           H
ATOM   3348  CA  ALA   198      94.662 -20.145  48.661  1.00  0.00           C
ATOM   3349  HA  ALA   198      95.288 -20.896  48.183  1.00  0.00           H
ATOM   3350  CB  ALA   198      94.642 -20.444  50.165  1.00  0.00           C
ATOM   3351  HB1 ALA   198      94.245 -21.447  50.323  1.00  0.00           H
ATOM   3352  HB2 ALA   198      95.652 -20.404  50.574  1.00  0.00           H
ATOM   3353  HB3 ALA   198      94.005 -19.724  50.679  1.00  0.00           H
ATOM   3354  C   ALA   198      93.234 -20.159  48.081  1.00  0.00           C
ATOM   3355  O   ALA   198      92.377 -19.405  48.560  1.00  0.00           O
ATOM   3356  N   PRO   199      92.953 -20.975  47.052  1.00  0.00           N
ATOM   3357  CD  PRO   199      93.875 -21.845  46.349  1.00  0.00           C
ATOM   3358  HD1 PRO   199      93.988 -22.765  46.918  1.00  0.00           H
ATOM   3359  HD2 PRO   199      94.845 -21.372  46.190  1.00  0.00           H
ATOM   3360  CG  PRO   199      93.228 -22.132  45.002  1.00  0.00           C
ATOM   3361  HG1 PRO   199      93.434 -23.153  44.684  1.00  0.00           H
ATOM   3362  HG2 PRO   199      93.600 -21.419  44.272  1.00  0.00           H
ATOM   3363  CB  PRO   199      91.732 -21.898  45.206  1.00  0.00           C
ATOM   3364  HB1 PRO   199      91.220 -22.857  45.282  1.00  0.00           H
ATOM   3365  HB2 PRO   199      91.318 -21.336  44.369  1.00  0.00           H
ATOM   3366  CA  PRO   199      91.615 -21.086  46.505  1.00  0.00           C
ATOM   3367  HA  PRO   199      91.232 -20.093  46.270  1.00  0.00           H
ATOM   3368  C   PRO   199      90.718 -21.757  47.545  1.00  0.00           C
ATOM   3369  O   PRO   199      90.757 -22.973  47.722  1.00  0.00           O
ATOM   3370  N   GLN   200      89.866 -20.985  48.221  1.00  0.00           N
ATOM   3371  H   GLN   200      89.898 -19.985  48.100  1.00  0.00           H
ATOM   3372  CA  GLN   200      88.724 -21.576  48.914  1.00  0.00           C
ATOM   3373  HA  GLN   200      89.009 -22.562  49.287  1.00  0.00           H
ATOM   3374  CB  GLN   200      88.288 -20.787  50.147  1.00  0.00           C
ATOM   3375  HB1 GLN   200      87.361 -21.232  50.507  1.00  0.00           H
ATOM   3376  HB2 GLN   200      88.114 -19.743  49.888  1.00  0.00           H
ATOM   3377  CG  GLN   200      89.351 -20.904  51.249  1.00  0.00           C
ATOM   3378  HG1 GLN   200      90.094 -20.124  51.096  1.00  0.00           H
ATOM   3379  HG2 GLN   200      89.854 -21.869  51.173  1.00  0.00           H
ATOM   3380  CD  GLN   200      88.798 -20.801  52.668  1.00  0.00           C
ATOM   3381  OE1 GLN   200      87.680 -20.374  52.920  1.00  0.00           O
ATOM   3382  NE2 GLN   200      89.591 -21.130  53.654  1.00  0.00           N
ATOM   3383 1HE2 GLN   200      90.555 -21.366  53.473  1.00  0.00           H
ATOM   3384 2HE2 GLN   200      89.249 -21.019  54.594  1.00  0.00           H
ATOM   3385  C   GLN   200      87.616 -21.851  47.907  1.00  0.00           C
ATOM   3386  O   GLN   200      86.590 -21.175  47.858  1.00  0.00           O
ATOM   3387  N   SER   201      87.887 -22.891  47.117  1.00  0.00           N
ATOM   3388  H   SER   201      88.839 -23.232  47.187  1.00  0.00           H
ATOM   3389  CA  SER   201      86.910 -23.904  46.739  1.00  0.00           C
ATOM   3390  HA  SER   201      87.320 -24.429  45.876  1.00  0.00           H
ATOM   3391  CB  SER   201      86.824 -24.947  47.866  1.00  0.00           C
ATOM   3392  HB1 SER   201      87.770 -25.489  47.900  1.00  0.00           H
ATOM   3393  HB2 SER   201      86.035 -25.666  47.659  1.00  0.00           H
ATOM   3394  OG  SER   201      86.627 -24.357  49.135  1.00  0.00           O
ATOM   3395  HG  SER   201      85.742 -24.627  49.469  1.00  0.00           H
ATOM   3396  C   SER   201      85.548 -23.349  46.309  1.00  0.00           C
ATOM   3397  O   SER   201      84.642 -23.115  47.116  1.00  0.00           O
ATOM   3398  N   GLY   202      85.398 -23.228  44.989  1.00  0.00           N
ATOM   3399  H   GLY   202      86.218 -23.357  44.412  1.00  0.00           H
ATOM   3400  CA  GLY   202      84.102 -23.106  44.332  1.00  0.00           C
ATOM   3401  HA1 GLY   202      83.312 -23.410  45.021  1.00  0.00           H
ATOM   3402  HA2 GLY   202      84.069 -23.786  43.482  1.00  0.00           H
ATOM   3403  C   GLY   202      83.759 -21.705  43.843  1.00  0.00           C
ATOM   3404  O   GLY   202      83.198 -20.898  44.581  1.00  0.00           O
ATOM   3405  N   SER   203      84.002 -21.458  42.554  1.00  0.00           N
ATOM   3406  H   SER   203      84.811 -21.928  42.175  1.00  0.00           H
ATOM   3407  CA  SER   203      82.880 -21.404  41.602  1.00  0.00           C
ATOM   3408  HA  SER   203      82.299 -22.317  41.737  1.00  0.00           H
ATOM   3409  CB  SER   203      81.915 -20.240  41.876  1.00  0.00           C
ATOM   3410  HB1 SER   203      81.367 -20.447  42.797  1.00  0.00           H
ATOM   3411  HB2 SER   203      81.185 -20.182  41.074  1.00  0.00           H
ATOM   3412  OG  SER   203      82.574 -18.998  42.001  1.00  0.00           O
ATOM   3413  HG  SER   203      82.638 -18.827  42.962  1.00  0.00           H
ATOM   3414  C   SER   203      83.352 -21.395  40.139  1.00  0.00           C
ATOM   3415  O   SER   203      84.237 -20.638  39.739  1.00  0.00           O
ATOM   3416  N   GLN   204      82.729 -22.242  39.316  1.00  0.00           N
ATOM   3417  H   GLN   204      81.951 -22.746  39.719  1.00  0.00           H
ATOM   3418  CA  GLN   204      82.939 -22.442  37.867  1.00  0.00           C
ATOM   3419  HA  GLN   204      83.960 -22.795  37.712  1.00  0.00           H
ATOM   3420  CB  GLN   204      81.956 -23.562  37.452  1.00  0.00           C
ATOM   3421  HB1 GLN   204      80.943 -23.167  37.489  1.00  0.00           H
ATOM   3422  HB2 GLN   204      82.006 -24.364  38.188  1.00  0.00           H
ATOM   3423  CG  GLN   204      82.156 -24.198  36.067  1.00  0.00           C
ATOM   3424  HG1 GLN   204      82.132 -23.430  35.296  1.00  0.00           H
ATOM   3425  HG2 GLN   204      81.315 -24.867  35.877  1.00  0.00           H
ATOM   3426  CD  GLN   204      83.436 -25.020  35.935  1.00  0.00           C
ATOM   3427  OE1 GLN   204      84.022 -25.504  36.897  1.00  0.00           O
ATOM   3428  NE2 GLN   204      83.911 -25.228  34.729  1.00  0.00           N
ATOM   3429 1HE2 GLN   204      83.418 -24.878  33.926  1.00  0.00           H
ATOM   3430 2HE2 GLN   204      84.707 -25.832  34.624  1.00  0.00           H
ATOM   3431  C   GLN   204      82.751 -21.158  37.014  1.00  0.00           C
ATOM   3432  O   GLN   204      83.084 -21.141  35.828  1.00  0.00           O
ATOM   3433  N   VAL   205      82.266 -20.067  37.620  1.00  0.00           N
ATOM   3434  H   VAL   205      82.008 -20.180  38.591  1.00  0.00           H
ATOM   3435  CA  VAL   205      82.043 -18.728  37.036  1.00  0.00           C
ATOM   3436  HA  VAL   205      81.220 -18.793  36.328  1.00  0.00           H
ATOM   3437  CB  VAL   205      81.649 -17.745  38.161  1.00  0.00           C
ATOM   3438  HB  VAL   205      82.440 -17.739  38.910  1.00  0.00           H
ATOM   3439  CG1 VAL   205      81.424 -16.306  37.683  1.00  0.00           C
ATOM   3440 1HG1 VAL   205      81.110 -15.684  38.524  1.00  0.00           H
ATOM   3441 2HG1 VAL   205      82.354 -15.893  37.299  1.00  0.00           H
ATOM   3442 3HG1 VAL   205      80.657 -16.277  36.910  1.00  0.00           H
ATOM   3443  CG2 VAL   205      80.347 -18.192  38.831  1.00  0.00           C
ATOM   3444 1HG2 VAL   205      80.078 -17.484  39.610  1.00  0.00           H
ATOM   3445 2HG2 VAL   205      79.539 -18.251  38.104  1.00  0.00           H
ATOM   3446 3HG2 VAL   205      80.477 -19.157  39.306  1.00  0.00           H
ATOM   3447  C   VAL   205      83.254 -18.180  36.272  1.00  0.00           C
ATOM   3448  O   VAL   205      83.064 -17.476  35.276  1.00  0.00           O
ATOM   3449  N   LEU   206      84.477 -18.550  36.681  1.00  0.00           N
ATOM   3450  H   LEU   206      84.539 -19.115  37.516  1.00  0.00           H
ATOM   3451  CA  LEU   206      85.729 -18.151  36.025  1.00  0.00           C
ATOM   3452  HA  LEU   206      85.878 -17.087  36.200  1.00  0.00           H
ATOM   3453  CB  LEU   206      86.907 -18.943  36.633  1.00  0.00           C
ATOM   3454  HB1 LEU   206      87.082 -19.838  36.035  1.00  0.00           H
ATOM   3455  HB2 LEU   206      86.666 -19.275  37.644  1.00  0.00           H
ATOM   3456  CG  LEU   206      88.193 -18.095  36.672  1.00  0.00           C
ATOM   3457  HG  LEU   206      88.237 -17.429  35.811  1.00  0.00           H
ATOM   3458  CD1 LEU   206      88.210 -17.272  37.953  1.00  0.00           C
ATOM   3459 1HD1 LEU   206      89.123 -16.681  38.009  1.00  0.00           H
ATOM   3460 2HD1 LEU   206      87.347 -16.607  38.000  1.00  0.00           H
ATOM   3461 3HD1 LEU   206      88.193 -17.944  38.804  1.00  0.00           H
ATOM   3462  CD2 LEU   206      89.441 -18.975  36.668  1.00  0.00           C
ATOM   3463 1HD2 LEU   206      90.322 -18.343  36.763  1.00  0.00           H
ATOM   3464 2HD2 LEU   206      89.413 -19.680  37.498  1.00  0.00           H
ATOM   3465 3HD2 LEU   206      89.510 -19.496  35.715  1.00  0.00           H
ATOM   3466  C   LEU   206      85.703 -18.389  34.508  1.00  0.00           C
ATOM   3467  O   LEU   206      86.172 -17.554  33.738  1.00  0.00           O
ATOM   3468  N   VAL   207      85.118 -19.516  34.084  1.00  0.00           N
ATOM   3469  H   VAL   207      84.691 -20.120  34.778  1.00  0.00           H
ATOM   3470  CA  VAL   207      85.135 -19.962  32.689  1.00  0.00           C
ATOM   3471  HA  VAL   207      86.157 -19.884  32.316  1.00  0.00           H
ATOM   3472  CB  VAL   207      84.709 -21.441  32.587  1.00  0.00           C
ATOM   3473  HB  VAL   207      83.685 -21.549  32.948  1.00  0.00           H
ATOM   3474  CG1 VAL   207      84.766 -21.932  31.139  1.00  0.00           C
ATOM   3475 1HG1 VAL   207      84.446 -22.970  31.092  1.00  0.00           H
ATOM   3476 2HG1 VAL   207      84.090 -21.350  30.517  1.00  0.00           H
ATOM   3477 3HG1 VAL   207      85.780 -21.849  30.748  1.00  0.00           H
ATOM   3478  CG2 VAL   207      85.622 -22.348  33.425  1.00  0.00           C
ATOM   3479 1HG2 VAL   207      85.374 -23.394  33.248  1.00  0.00           H
ATOM   3480 2HG2 VAL   207      86.665 -22.186  33.153  1.00  0.00           H
ATOM   3481 3HG2 VAL   207      85.495 -22.142  34.487  1.00  0.00           H
ATOM   3482  C   VAL   207      84.265 -19.068  31.806  1.00  0.00           C
ATOM   3483  O   VAL   207      84.709 -18.649  30.739  1.00  0.00           O
ATOM   3484  N   ASN   208      83.041 -18.735  32.225  1.00  0.00           N
ATOM   3485  H   ASN   208      82.749 -19.025  33.147  1.00  0.00           H
ATOM   3486  CA  ASN   208      82.094 -18.027  31.352  1.00  0.00           C
ATOM   3487  HA  ASN   208      82.150 -18.473  30.357  1.00  0.00           H
ATOM   3488  CB  ASN   208      80.654 -18.239  31.865  1.00  0.00           C
ATOM   3489  HB1 ASN   208      79.981 -17.570  31.330  1.00  0.00           H
ATOM   3490  HB2 ASN   208      80.601 -17.990  32.924  1.00  0.00           H
ATOM   3491  CG  ASN   208      80.143 -19.659  31.643  1.00  0.00           C
ATOM   3492  OD1 ASN   208      80.514 -20.353  30.709  1.00  0.00           O
ATOM   3493  ND2 ASN   208      79.290 -20.172  32.499  1.00  0.00           N
ATOM   3494 1HD2 ASN   208      79.018 -19.654  33.325  1.00  0.00           H
ATOM   3495 2HD2 ASN   208      78.961 -21.109  32.328  1.00  0.00           H
ATOM   3496  C   ASN   208      82.461 -16.545  31.128  1.00  0.00           C
ATOM   3497  O   ASN   208      82.091 -16.000  30.091  1.00  0.00           O
ATOM   3498  N   LEU   209      83.251 -15.905  32.006  1.00  0.00           N
ATOM   3499  H   LEU   209      83.591 -16.407  32.816  1.00  0.00           H
ATOM   3500  CA  LEU   209      83.676 -14.508  31.790  1.00  0.00           C
ATOM   3501  HA  LEU   209      82.809 -13.966  31.412  1.00  0.00           H
ATOM   3502  CB  LEU   209      84.109 -13.862  33.127  1.00  0.00           C
ATOM   3503  HB1 LEU   209      85.187 -13.993  33.243  1.00  0.00           H
ATOM   3504  HB2 LEU   209      83.622 -14.364  33.965  1.00  0.00           H
ATOM   3505  CG  LEU   209      83.766 -12.356  33.189  1.00  0.00           C
ATOM   3506  HG  LEU   209      84.024 -11.878  32.245  1.00  0.00           H
ATOM   3507  CD1 LEU   209      82.278 -12.129  33.469  1.00  0.00           C
ATOM   3508 1HD1 LEU   209      82.064 -11.060  33.458  1.00  0.00           H
ATOM   3509 2HD1 LEU   209      81.668 -12.603  32.701  1.00  0.00           H
ATOM   3510 3HD1 LEU   209      82.018 -12.531  34.447  1.00  0.00           H
ATOM   3511  CD2 LEU   209      84.540 -11.648  34.300  1.00  0.00           C
ATOM   3512 1HD2 LEU   209      84.222 -10.609  34.381  1.00  0.00           H
ATOM   3513 2HD2 LEU   209      84.382 -12.145  35.257  1.00  0.00           H
ATOM   3514 3HD2 LEU   209      85.600 -11.655  34.057  1.00  0.00           H
ATOM   3515  C   LEU   209      84.767 -14.358  30.706  1.00  0.00           C
ATOM   3516  O   LEU   209      84.939 -13.274  30.154  1.00  0.00           O
ATOM   3517  N   LEU   210      85.489 -15.435  30.370  1.00  0.00           N
ATOM   3518  H   LEU   210      85.289 -16.306  30.843  1.00  0.00           H
ATOM   3519  CA  LEU   210      86.614 -15.415  29.421  1.00  0.00           C
ATOM   3520  HA  LEU   210      87.215 -14.526  29.614  1.00  0.00           H
ATOM   3521  CB  LEU   210      87.476 -16.669  29.663  1.00  0.00           C
ATOM   3522  HB1 LEU   210      88.106 -16.844  28.791  1.00  0.00           H
ATOM   3523  HB2 LEU   210      86.819 -17.533  29.755  1.00  0.00           H
ATOM   3524  CG  LEU   210      88.385 -16.588  30.901  1.00  0.00           C
ATOM   3525  HG  LEU   210      87.813 -16.279  31.775  1.00  0.00           H
ATOM   3526  CD1 LEU   210      88.985 -17.967  31.163  1.00  0.00           C
ATOM   3527 1HD1 LEU   210      89.664 -17.917  32.011  1.00  0.00           H
ATOM   3528 2HD1 LEU   210      88.192 -18.676  31.398  1.00  0.00           H
ATOM   3529 3HD1 LEU   210      89.534 -18.303  30.284  1.00  0.00           H
ATOM   3530  CD2 LEU   210      89.538 -15.607  30.676  1.00  0.00           C
ATOM   3531 1HD2 LEU   210      90.265 -15.690  31.483  1.00  0.00           H
ATOM   3532 2HD2 LEU   210      90.050 -15.831  29.741  1.00  0.00           H
ATOM   3533 3HD2 LEU   210      89.166 -14.585  30.634  1.00  0.00           H
ATOM   3534  C   LEU   210      86.207 -15.330  27.937  1.00  0.00           C
ATOM   3535  O   LEU   210      87.064 -15.045  27.097  1.00  0.00           O
ATOM   3536  N   LYS   211      84.933 -15.577  27.601  1.00  0.00           N
ATOM   3537  H   LYS   211      84.292 -15.802  28.350  1.00  0.00           H
ATOM   3538  CA  LYS   211      84.440 -15.669  26.210  1.00  0.00           C
ATOM   3539  HA  LYS   211      85.289 -15.928  25.576  1.00  0.00           H
ATOM   3540  CB  LYS   211      83.403 -16.808  26.101  1.00  0.00           C
ATOM   3541  HB1 LYS   211      82.569 -16.500  25.467  1.00  0.00           H
ATOM   3542  HB2 LYS   211      83.007 -17.046  27.090  1.00  0.00           H
ATOM   3543  CG  LYS   211      84.044 -18.058  25.484  1.00  0.00           C
ATOM   3544  HG1 LYS   211      84.988 -18.251  25.991  1.00  0.00           H
ATOM   3545  HG2 LYS   211      84.257 -17.865  24.434  1.00  0.00           H
ATOM   3546  CD  LYS   211      83.155 -19.304  25.574  1.00  0.00           C
ATOM   3547  HD1 LYS   211      82.271 -19.172  24.951  1.00  0.00           H
ATOM   3548  HD2 LYS   211      82.854 -19.466  26.611  1.00  0.00           H
ATOM   3549  CE  LYS   211      83.984 -20.492  25.077  1.00  0.00           C
ATOM   3550  HE1 LYS   211      84.896 -20.532  25.683  1.00  0.00           H
ATOM   3551  HE2 LYS   211      84.279 -20.317  24.040  1.00  0.00           H
ATOM   3552  NZ  LYS   211      83.283 -21.791  25.200  1.00  0.00           N
ATOM   3553  HZ1 LYS   211      83.869 -22.529  24.813  1.00  0.00           H
ATOM   3554  HZ2 LYS   211      83.145 -22.019  26.179  1.00  0.00           H
ATOM   3555  HZ3 LYS   211      82.382 -21.837  24.738  1.00  0.00           H
ATOM   3556  C   LYS   211      83.920 -14.359  25.609  1.00  0.00           C
ATOM   3557  O   LYS   211      83.747 -14.279  24.394  1.00  0.00           O
ATOM   3558  N   GLU   212      83.697 -13.330  26.426  1.00  0.00           N
ATOM   3559  H   GLU   212      83.853 -13.475  27.412  1.00  0.00           H
ATOM   3560  CA  GLU   212      83.215 -12.007  25.987  1.00  0.00           C
ATOM   3561  HA  GLU   212      82.884 -12.085  24.951  1.00  0.00           H
ATOM   3562  CB  GLU   212      81.987 -11.571  26.828  1.00  0.00           C
ATOM   3563  HB1 GLU   212      82.122 -10.535  27.132  1.00  0.00           H
ATOM   3564  HB2 GLU   212      81.930 -12.168  27.740  1.00  0.00           H
ATOM   3565  CG  GLU   212      80.647 -11.688  26.065  1.00  0.00           C
ATOM   3566  HG1 GLU   212      80.405 -12.749  25.952  1.00  0.00           H
ATOM   3567  HG2 GLU   212      80.779 -11.274  25.063  1.00  0.00           H
ATOM   3568  CD  GLU   212      79.471 -10.947  26.749  1.00  0.00           C
ATOM   3569  OE1 GLU   212      78.296 -11.202  26.386  1.00  0.00           O
ATOM   3570  OE2 GLU   212      79.718 -10.082  27.629  1.00  0.00           O
ATOM   3571  C   GLU   212      84.327 -10.933  25.946  1.00  0.00           C
ATOM   3572  O   GLU   212      84.035  -9.756  25.736  1.00  0.00           O
ATOM   3573  N   ILE   213      85.607 -11.300  26.105  1.00  0.00           N
ATOM   3574  H   ILE   213      85.817 -12.288  26.166  1.00  0.00           H
ATOM   3575  CA  ILE   213      86.726 -10.346  26.244  1.00  0.00           C
ATOM   3576  HA  ILE   213      86.293  -9.344  26.232  1.00  0.00           H
ATOM   3577  CB  ILE   213      87.381 -10.448  27.641  1.00  0.00           C
ATOM   3578  HB  ILE   213      87.822 -11.433  27.763  1.00  0.00           H
ATOM   3579  CG2 ILE   213      88.469  -9.377  27.776  1.00  0.00           C
ATOM   3580 1HG2 ILE   213      88.871  -9.362  28.787  1.00  0.00           H
ATOM   3581 2HG2 ILE   213      89.309  -9.592  27.125  1.00  0.00           H
ATOM   3582 3HG2 ILE   213      88.044  -8.418  27.491  1.00  0.00           H
ATOM   3583  CG1 ILE   213      86.314 -10.229  28.750  1.00  0.00           C
ATOM   3584 1HG1 ILE   213      85.590 -11.042  28.703  1.00  0.00           H
ATOM   3585 2HG1 ILE   213      85.779  -9.297  28.558  1.00  0.00           H
ATOM   3586  CD  ILE   213      86.849 -10.185  30.190  1.00  0.00           C
ATOM   3587  HD1 ILE   213      86.019 -10.290  30.888  1.00  0.00           H
ATOM   3588  HD2 ILE   213      87.553 -11.001  30.353  1.00  0.00           H
ATOM   3589  HD3 ILE   213      87.337  -9.229  30.384  1.00  0.00           H
ATOM   3590  C   ILE   213      87.644 -10.332  24.999  1.00  0.00           C
ATOM   3591  O   ILE   213      88.859 -10.550  25.012  1.00  0.00           O
ATOM   3592  N   SER   214      87.009  -9.989  23.885  1.00  0.00           N
ATOM   3593  H   SER   214      86.007  -9.896  23.970  1.00  0.00           H
ATOM   3594  CA  SER   214      87.598  -9.231  22.775  1.00  0.00           C
ATOM   3595  HA  SER   214      88.683  -9.334  22.797  1.00  0.00           H
ATOM   3596  CB  SER   214      87.099  -9.816  21.443  1.00  0.00           C
ATOM   3597  HB1 SER   214      87.629 -10.753  21.267  1.00  0.00           H
ATOM   3598  HB2 SER   214      87.316  -9.143  20.617  1.00  0.00           H
ATOM   3599  OG  SER   214      85.708 -10.099  21.465  1.00  0.00           O
ATOM   3600  HG  SER   214      85.605 -10.926  20.936  1.00  0.00           H
ATOM   3601  C   SER   214      87.239  -7.742  22.985  1.00  0.00           C
ATOM   3602  O   SER   214      86.168  -7.439  23.504  1.00  0.00           O
ATOM   3603  N   SER   215      88.063  -6.743  22.664  1.00  0.00           N
ATOM   3604  H   SER   215      87.728  -5.832  22.948  1.00  0.00           H
ATOM   3605  CA  SER   215      89.268  -6.728  21.822  1.00  0.00           C
ATOM   3606  HA  SER   215      89.913  -7.580  22.035  1.00  0.00           H
ATOM   3607  CB  SER   215      88.858  -6.785  20.331  1.00  0.00           C
ATOM   3608  HB1 SER   215      88.845  -7.826  20.012  1.00  0.00           H
ATOM   3609  HB2 SER   215      89.599  -6.268  19.723  1.00  0.00           H
ATOM   3610  OG  SER   215      87.568  -6.245  20.065  1.00  0.00           O
ATOM   3611  HG  SER   215      87.540  -5.310  20.318  1.00  0.00           H
ATOM   3612  C   SER   215      90.056  -5.427  22.082  1.00  0.00           C
ATOM   3613  O   SER   215      89.576  -4.365  21.697  1.00  0.00           O
ATOM   3614  N   HIS   216      91.250  -5.519  22.694  1.00  0.00           N
ATOM   3615  H   HIS   216      91.495  -6.441  23.024  1.00  0.00           H
ATOM   3616  CA  HIS   216      92.238  -4.444  23.006  1.00  0.00           C
ATOM   3617  HA  HIS   216      93.199  -4.957  23.026  1.00  0.00           H
ATOM   3618  CB  HIS   216      92.417  -3.404  21.877  1.00  0.00           C
ATOM   3619  HB1 HIS   216      93.278  -2.780  22.119  1.00  0.00           H
ATOM   3620  HB2 HIS   216      91.553  -2.746  21.837  1.00  0.00           H
ATOM   3621  CG  HIS   216      92.648  -3.986  20.513  1.00  0.00           C
ATOM   3622  ND1 HIS   216      93.560  -4.997  20.220  1.00  0.00           N
ATOM   3623  CE1 HIS   216      93.411  -5.251  18.911  1.00  0.00           C
ATOM   3624  HE1 HIS   216      93.961  -6.010  18.370  1.00  0.00           H
ATOM   3625  NE2 HIS   216      92.498  -4.426  18.371  1.00  0.00           N
ATOM   3626  HE2 HIS   216      92.207  -4.424  17.403  1.00  0.00           H
ATOM   3627  CD2 HIS   216      92.001  -3.620  19.370  1.00  0.00           C
ATOM   3628  HD2 HIS   216      91.235  -2.860  19.283  1.00  0.00           H
ATOM   3629  C   HIS   216      92.139  -3.772  24.392  1.00  0.00           C
ATOM   3630  O   HIS   216      91.809  -2.597  24.510  1.00  0.00           O
ATOM   3631  N   MET   217      92.557  -4.503  25.434  1.00  0.00           N
ATOM   3632  H   MET   217      92.763  -5.472  25.242  1.00  0.00           H
ATOM   3633  CA  MET   217      92.645  -4.087  26.850  1.00  0.00           C
ATOM   3634  HA  MET   217      93.077  -4.938  27.379  1.00  0.00           H
ATOM   3635  CB  MET   217      93.607  -2.912  27.096  1.00  0.00           C
ATOM   3636  HB1 MET   217      93.597  -2.704  28.168  1.00  0.00           H
ATOM   3637  HB2 MET   217      93.252  -2.016  26.586  1.00  0.00           H
ATOM   3638  CG  MET   217      95.055  -3.180  26.699  1.00  0.00           C
ATOM   3639  HG1 MET   217      95.154  -3.103  25.616  1.00  0.00           H
ATOM   3640  HG2 MET   217      95.317  -4.194  27.002  1.00  0.00           H
ATOM   3641  SD  MET   217      96.214  -2.038  27.503  1.00  0.00           S
ATOM   3642  CE  MET   217      95.993  -0.562  26.474  1.00  0.00           C
ATOM   3643  HE1 MET   217      96.506   0.280  26.935  1.00  0.00           H
ATOM   3644  HE2 MET   217      96.427  -0.740  25.492  1.00  0.00           H
ATOM   3645  HE3 MET   217      94.937  -0.321  26.365  1.00  0.00           H
ATOM   3646  C   MET   217      91.310  -3.785  27.538  1.00  0.00           C
ATOM   3647  O   MET   217      90.652  -2.770  27.304  1.00  0.00           O
ATOM   3648  N   THR   218      90.970  -4.617  28.516  1.00  0.00           N
ATOM   3649  H   THR   218      91.491  -5.477  28.629  1.00  0.00           H
ATOM   3650  CA  THR   218      89.678  -4.569  29.204  1.00  0.00           C
ATOM   3651  HA  THR   218      89.046  -3.871  28.664  1.00  0.00           H
ATOM   3652  CB  THR   218      88.954  -5.927  29.177  1.00  0.00           C
ATOM   3653  HB  THR   218      88.721  -6.250  30.192  1.00  0.00           H
ATOM   3654  CG2 THR   218      87.653  -5.814  28.381  1.00  0.00           C
ATOM   3655 1HG2 THR   218      87.054  -6.715  28.505  1.00  0.00           H
ATOM   3656 2HG2 THR   218      87.063  -4.977  28.753  1.00  0.00           H
ATOM   3657 3HG2 THR   218      87.870  -5.656  27.322  1.00  0.00           H
ATOM   3658  OG1 THR   218      89.777  -6.893  28.564  1.00  0.00           O
ATOM   3659  HG1 THR   218      89.275  -7.710  28.481  1.00  0.00           H
ATOM   3660  C   THR   218      89.782  -4.037  30.624  1.00  0.00           C
ATOM   3661  O   THR   218      90.638  -4.444  31.411  1.00  0.00           O
ATOM   3662  N   ARG   219      88.871  -3.113  30.935  1.00  0.00           N
ATOM   3663  H   ARG   219      88.265  -2.810  30.183  1.00  0.00           H
ATOM   3664  CA  ARG   219      88.581  -2.571  32.264  1.00  0.00           C
ATOM   3665  HA  ARG   219      89.503  -2.410  32.828  1.00  0.00           H
ATOM   3666  CB  ARG   219      87.873  -1.223  32.019  1.00  0.00           C
ATOM   3667  HB1 ARG   219      87.072  -1.382  31.294  1.00  0.00           H
ATOM   3668  HB2 ARG   219      88.601  -0.553  31.558  1.00  0.00           H
ATOM   3669  CG  ARG   219      87.254  -0.510  33.232  1.00  0.00           C
ATOM   3670  HG1 ARG   219      87.978  -0.438  34.040  1.00  0.00           H
ATOM   3671  HG2 ARG   219      86.387  -1.070  33.588  1.00  0.00           H
ATOM   3672  CD  ARG   219      86.816   0.895  32.781  1.00  0.00           C
ATOM   3673  HD1 ARG   219      86.009   0.784  32.054  1.00  0.00           H
ATOM   3674  HD2 ARG   219      87.654   1.389  32.286  1.00  0.00           H
ATOM   3675  NE  ARG   219      86.357   1.744  33.897  1.00  0.00           N
ATOM   3676  HE  ARG   219      86.515   1.408  34.829  1.00  0.00           H
ATOM   3677  CZ  ARG   219      85.751   2.915  33.784  1.00  0.00           C
ATOM   3678  NH1 ARG   219      85.583   3.534  32.654  1.00  0.00           N
ATOM   3679 1HH1 ARG   219      86.042   3.200  31.816  1.00  0.00           H
ATOM   3680 2HH1 ARG   219      85.161   4.447  32.635  1.00  0.00           H
ATOM   3681  NH2 ARG   219      85.298   3.523  34.835  1.00  0.00           N
ATOM   3682 1HH2 ARG   219      85.594   3.227  35.748  1.00  0.00           H
ATOM   3683 2HH2 ARG   219      84.871   4.428  34.743  1.00  0.00           H
ATOM   3684  C   ARG   219      87.720  -3.567  33.037  1.00  0.00           C
ATOM   3685  O   ARG   219      86.554  -3.739  32.691  1.00  0.00           O
ATOM   3686  N   GLY   220      88.273  -4.190  34.076  1.00  0.00           N
ATOM   3687  H   GLY   220      89.257  -4.055  34.268  1.00  0.00           H
ATOM   3688  CA  GLY   220      87.512  -4.989  35.037  1.00  0.00           C
ATOM   3689  HA1 GLY   220      87.943  -5.989  35.111  1.00  0.00           H
ATOM   3690  HA2 GLY   220      86.474  -5.099  34.717  1.00  0.00           H
ATOM   3691  C   GLY   220      87.546  -4.340  36.418  1.00  0.00           C
ATOM   3692  O   GLY   220      88.609  -4.202  37.027  1.00  0.00           O
ATOM   3693  N   LEU   221      86.382  -3.932  36.928  1.00  0.00           N
ATOM   3694  H   LEU   221      85.540  -4.024  36.366  1.00  0.00           H
ATOM   3695  CA  LEU   221      86.217  -3.661  38.353  1.00  0.00           C
ATOM   3696  HA  LEU   221      87.136  -3.234  38.760  1.00  0.00           H
ATOM   3697  CB  LEU   221      85.063  -2.663  38.558  1.00  0.00           C
ATOM   3698  HB1 LEU   221      84.119  -3.168  38.346  1.00  0.00           H
ATOM   3699  HB2 LEU   221      85.153  -1.845  37.843  1.00  0.00           H
ATOM   3700  CG  LEU   221      85.035  -2.104  39.994  1.00  0.00           C
ATOM   3701  HG  LEU   221      85.553  -2.774  40.681  1.00  0.00           H
ATOM   3702  CD1 LEU   221      85.719  -0.744  40.041  1.00  0.00           C
ATOM   3703 1HD1 LEU   221      85.770  -0.375  41.063  1.00  0.00           H
ATOM   3704 2HD1 LEU   221      86.733  -0.851  39.660  1.00  0.00           H
ATOM   3705 3HD1 LEU   221      85.168  -0.036  39.422  1.00  0.00           H
ATOM   3706  CD2 LEU   221      83.602  -1.921  40.480  1.00  0.00           C
ATOM   3707 1HD2 LEU   221      83.578  -1.308  41.377  1.00  0.00           H
ATOM   3708 2HD2 LEU   221      83.003  -1.442  39.707  1.00  0.00           H
ATOM   3709 3HD2 LEU   221      83.174  -2.898  40.708  1.00  0.00           H
ATOM   3710  C   LEU   221      85.925  -4.997  39.039  1.00  0.00           C
ATOM   3711  O   LEU   221      84.838  -5.548  38.848  1.00  0.00           O
ATOM   3712  N   ILE   222      86.857  -5.550  39.815  1.00  0.00           N
ATOM   3713  H   ILE   222      87.754  -5.096  39.946  1.00  0.00           H
ATOM   3714  CA  ILE   222      86.559  -6.752  40.599  1.00  0.00           C
ATOM   3715  HA  ILE   222      85.688  -7.248  40.183  1.00  0.00           H
ATOM   3716  CB  ILE   222      87.675  -7.812  40.519  1.00  0.00           C
ATOM   3717  HB  ILE   222      88.600  -7.398  40.921  1.00  0.00           H
ATOM   3718  CG2 ILE   222      87.251  -9.035  41.346  1.00  0.00           C
ATOM   3719 1HG2 ILE   222      88.040  -9.788  41.375  1.00  0.00           H
ATOM   3720 2HG2 ILE   222      87.046  -8.734  42.365  1.00  0.00           H
ATOM   3721 3HG2 ILE   222      86.355  -9.485  40.917  1.00  0.00           H
ATOM   3722  CG1 ILE   222      87.905  -8.248  39.056  1.00  0.00           C
ATOM   3723 1HG1 ILE   222      88.282  -7.397  38.490  1.00  0.00           H
ATOM   3724 2HG1 ILE   222      86.956  -8.553  38.614  1.00  0.00           H
ATOM   3725  CD  ILE   222      88.895  -9.412  38.911  1.00  0.00           C
ATOM   3726  HD1 ILE   222      89.302  -9.425  37.904  1.00  0.00           H
ATOM   3727  HD2 ILE   222      89.709  -9.299  39.625  1.00  0.00           H
ATOM   3728  HD3 ILE   222      88.390 -10.360  39.097  1.00  0.00           H
ATOM   3729  C   ILE   222      86.154  -6.329  42.008  1.00  0.00           C
ATOM   3730  O   ILE   222      87.005  -6.020  42.842  1.00  0.00           O
ATOM   3731  N   ASP   223      84.839  -6.346  42.247  1.00  0.00           N
ATOM   3732  H   ASP   223      84.223  -6.570  41.478  1.00  0.00           H
ATOM   3733  CA  ASP   223      84.219  -6.293  43.573  1.00  0.00           C
ATOM   3734  HA  ASP   223      84.832  -5.645  44.194  1.00  0.00           H
ATOM   3735  CB  ASP   223      82.809  -5.654  43.470  1.00  0.00           C
ATOM   3736  HB1 ASP   223      82.055  -6.424  43.310  1.00  0.00           H
ATOM   3737  HB2 ASP   223      82.788  -5.009  42.591  1.00  0.00           H
ATOM   3738  CG  ASP   223      82.390  -4.772  44.659  1.00  0.00           C
ATOM   3739  OD1 ASP   223      83.193  -4.508  45.582  1.00  0.00           O
ATOM   3740  OD2 ASP   223      81.288  -4.181  44.620  1.00  0.00           O
ATOM   3741  C   ASP   223      84.248  -7.712  44.188  1.00  0.00           C
ATOM   3742  O   ASP   223      83.220  -8.367  44.355  1.00  0.00           O
ATOM   3743  N   GLU   224      85.443  -8.258  44.427  1.00  0.00           N
ATOM   3744  H   GLU   224      86.235  -7.625  44.341  1.00  0.00           H
ATOM   3745  CA  GLU   224      85.655  -9.490  45.200  1.00  0.00           C
ATOM   3746  HA  GLU   224      84.690  -9.943  45.424  1.00  0.00           H
ATOM   3747  CB  GLU   224      86.480 -10.564  44.462  1.00  0.00           C
ATOM   3748  HB1 GLU   224      86.804 -11.309  45.190  1.00  0.00           H
ATOM   3749  HB2 GLU   224      87.375 -10.115  44.032  1.00  0.00           H
ATOM   3750  CG  GLU   224      85.650 -11.290  43.387  1.00  0.00           C
ATOM   3751  HG1 GLU   224      85.242 -10.547  42.707  1.00  0.00           H
ATOM   3752  HG2 GLU   224      84.810 -11.785  43.880  1.00  0.00           H
ATOM   3753  CD  GLU   224      86.425 -12.330  42.559  1.00  0.00           C
ATOM   3754  OE1 GLU   224      85.825 -12.930  41.642  1.00  0.00           O
ATOM   3755  OE2 GLU   224      87.643 -12.517  42.811  1.00  0.00           O
ATOM   3756  C   GLU   224      86.298  -9.140  46.539  1.00  0.00           C
ATOM   3757  O   GLU   224      87.394  -8.587  46.621  1.00  0.00           O
ATOM   3758  N   THR   225      85.594  -9.481  47.610  1.00  0.00           N
ATOM   3759  H   THR   225      84.652  -9.830  47.468  1.00  0.00           H
ATOM   3760  CA  THR   225      86.036  -9.520  49.008  1.00  0.00           C
ATOM   3761  HA  THR   225      86.396  -8.548  49.328  1.00  0.00           H
ATOM   3762  CB  THR   225      84.811  -9.869  49.877  1.00  0.00           C
ATOM   3763  HB  THR   225      85.133 -10.305  50.819  1.00  0.00           H
ATOM   3764  CG2 THR   225      83.928  -8.657  50.159  1.00  0.00           C
ATOM   3765 1HG2 THR   225      83.000  -8.986  50.624  1.00  0.00           H
ATOM   3766 2HG2 THR   225      84.432  -7.983  50.845  1.00  0.00           H
ATOM   3767 3HG2 THR   225      83.693  -8.135  49.232  1.00  0.00           H
ATOM   3768  OG1 THR   225      83.953 -10.767  49.206  1.00  0.00           O
ATOM   3769  HG1 THR   225      84.059 -11.621  49.655  1.00  0.00           H
ATOM   3770  C   THR   225      87.223 -10.474  49.208  1.00  0.00           C
ATOM   3771  O   THR   225      87.085 -11.573  49.748  1.00  0.00           O
ATOM   3772  N   THR   226      88.401 -10.048  48.742  1.00  0.00           N
ATOM   3773  H   THR   226      88.421  -9.178  48.220  1.00  0.00           H
ATOM   3774  CA  THR   226      89.687 -10.725  48.934  1.00  0.00           C
ATOM   3775  HA  THR   226      89.580 -11.765  48.622  1.00  0.00           H
ATOM   3776  CB  THR   226      90.815 -10.099  48.088  1.00  0.00           C
ATOM   3777  HB  THR   226      91.760 -10.554  48.385  1.00  0.00           H
ATOM   3778  CG2 THR   226      90.660 -10.311  46.586  1.00  0.00           C
ATOM   3779 1HG2 THR   226      91.482  -9.832  46.052  1.00  0.00           H
ATOM   3780 2HG2 THR   226      90.698 -11.378  46.374  1.00  0.00           H
ATOM   3781 3HG2 THR   226      89.713  -9.904  46.233  1.00  0.00           H
ATOM   3782  OG1 THR   226      90.907  -8.706  48.271  1.00  0.00           O
ATOM   3783  HG1 THR   226      91.196  -8.334  47.432  1.00  0.00           H
ATOM   3784  C   THR   226      90.096 -10.706  50.407  1.00  0.00           C
ATOM   3785  O   THR   226      89.999  -9.687  51.098  1.00  0.00           O
ATOM   3786  N   SER   227      90.625 -11.833  50.880  1.00  0.00           N
ATOM   3787  H   SER   227      90.651 -12.656  50.295  1.00  0.00           H
ATOM   3788  CA  SER   227      91.240 -11.965  52.207  1.00  0.00           C
ATOM   3789  HA  SER   227      90.562 -11.524  52.938  1.00  0.00           H
ATOM   3790  CB  SER   227      91.379 -13.453  52.562  1.00  0.00           C
ATOM   3791  HB1 SER   227      90.413 -13.813  52.919  1.00  0.00           H
ATOM   3792  HB2 SER   227      92.107 -13.578  53.365  1.00  0.00           H
ATOM   3793  OG  SER   227      91.752 -14.231  51.431  1.00  0.00           O
ATOM   3794  HG  SER   227      92.598 -14.686  51.654  1.00  0.00           H
ATOM   3795  C   SER   227      92.569 -11.198  52.340  1.00  0.00           C
ATOM   3796  O   SER   227      93.044 -11.004  53.459  1.00  0.00           O
ATOM   3797  N   LEU   228      93.119 -10.693  51.224  1.00  0.00           N
ATOM   3798  H   LEU   228      92.745 -11.039  50.351  1.00  0.00           H
ATOM   3799  CA  LEU   228      94.222  -9.726  51.142  1.00  0.00           C
ATOM   3800  HA  LEU   228      95.149 -10.201  51.462  1.00  0.00           H
ATOM   3801  CB  LEU   228      94.370  -9.266  49.667  1.00  0.00           C
ATOM   3802  HB1 LEU   228      94.784  -8.260  49.644  1.00  0.00           H
ATOM   3803  HB2 LEU   228      93.379  -9.196  49.224  1.00  0.00           H
ATOM   3804  CG  LEU   228      95.260 -10.166  48.783  1.00  0.00           C
ATOM   3805  HG  LEU   228      95.256 -11.183  49.163  1.00  0.00           H
ATOM   3806  CD1 LEU   228      94.794 -10.189  47.327  1.00  0.00           C
ATOM   3807 1HD1 LEU   228      95.497 -10.773  46.733  1.00  0.00           H
ATOM   3808 2HD1 LEU   228      93.818 -10.668  47.262  1.00  0.00           H
ATOM   3809 3HD1 LEU   228      94.742  -9.178  46.922  1.00  0.00           H
ATOM   3810  CD2 LEU   228      96.701  -9.657  48.771  1.00  0.00           C
ATOM   3811 1HD2 LEU   228      97.329 -10.390  48.268  1.00  0.00           H
ATOM   3812 2HD2 LEU   228      96.768  -8.724  48.215  1.00  0.00           H
ATOM   3813 3HD2 LEU   228      97.049  -9.506  49.789  1.00  0.00           H
ATOM   3814  C   LEU   228      93.993  -8.524  52.075  1.00  0.00           C
ATOM   3815  O   LEU   228      94.820  -8.256  52.952  1.00  0.00           O
ATOM   3816  N   ILE   229      92.900  -7.771  51.868  1.00  0.00           N
ATOM   3817  H   ILE   229      92.236  -8.081  51.169  1.00  0.00           H
ATOM   3818  CA  ILE   229      92.594  -6.546  52.631  1.00  0.00           C
ATOM   3819  HA  ILE   229      92.970  -6.687  53.646  1.00  0.00           H
ATOM   3820  CB  ILE   229      93.287  -5.279  52.043  1.00  0.00           C
ATOM   3821  HB  ILE   229      92.772  -4.977  51.129  1.00  0.00           H
ATOM   3822  CG2 ILE   229      93.176  -4.140  53.079  1.00  0.00           C
ATOM   3823 1HG2 ILE   229      93.598  -3.217  52.685  1.00  0.00           H
ATOM   3824 2HG2 ILE   229      92.131  -3.945  53.323  1.00  0.00           H
ATOM   3825 3HG2 ILE   229      93.708  -4.413  53.991  1.00  0.00           H
ATOM   3826  CG1 ILE   229      94.766  -5.506  51.666  1.00  0.00           C
ATOM   3827 1HG1 ILE   229      94.823  -6.294  50.919  1.00  0.00           H
ATOM   3828 2HG1 ILE   229      95.306  -5.820  52.552  1.00  0.00           H
ATOM   3829  CD  ILE   229      95.506  -4.313  51.076  1.00  0.00           C
ATOM   3830  HD1 ILE   229      96.472  -4.641  50.699  1.00  0.00           H
ATOM   3831  HD2 ILE   229      94.930  -3.902  50.249  1.00  0.00           H
ATOM   3832  HD3 ILE   229      95.676  -3.559  51.844  1.00  0.00           H
ATOM   3833  C   ILE   229      91.074  -6.331  52.733  1.00  0.00           C
ATOM   3834  O   ILE   229      90.497  -5.611  51.921  1.00  0.00           O
ATOM   3835  N   ASN   230      90.452  -6.936  53.752  1.00  0.00           N
ATOM   3836  H   ASN   230      91.002  -7.591  54.294  1.00  0.00           H
ATOM   3837  CA  ASN   230      89.104  -6.667  54.284  1.00  0.00           C
ATOM   3838  HA  ASN   230      88.631  -7.636  54.429  1.00  0.00           H
ATOM   3839  CB  ASN   230      89.233  -6.003  55.671  1.00  0.00           C
ATOM   3840  HB1 ASN   230      88.260  -5.614  55.971  1.00  0.00           H
ATOM   3841  HB2 ASN   230      89.929  -5.167  55.612  1.00  0.00           H
ATOM   3842  CG  ASN   230      89.687  -6.936  56.773  1.00  0.00           C
ATOM   3843  OD1 ASN   230      90.017  -8.090  56.574  1.00  0.00           O
ATOM   3844  ND2 ASN   230      89.683  -6.454  57.993  1.00  0.00           N
ATOM   3845 1HD2 ASN   230      89.414  -5.500  58.163  1.00  0.00           H
ATOM   3846 2HD2 ASN   230      89.997  -7.077  58.719  1.00  0.00           H
ATOM   3847  C   ASN   230      88.148  -5.855  53.377  1.00  0.00           C
ATOM   3848  O   ASN   230      87.882  -4.675  53.633  1.00  0.00           O
ATOM   3849  N   GLY   231      87.589  -6.495  52.348  1.00  0.00           N
ATOM   3850  H   GLY   231      87.892  -7.440  52.156  1.00  0.00           H
ATOM   3851  CA  GLY   231      86.435  -5.965  51.612  1.00  0.00           C
ATOM   3852  HA1 GLY   231      85.616  -5.794  52.307  1.00  0.00           H
ATOM   3853  HA2 GLY   231      86.128  -6.719  50.894  1.00  0.00           H
ATOM   3854  C   GLY   231      86.694  -4.670  50.833  1.00  0.00           C
ATOM   3855  O   GLY   231      85.996  -3.661  51.019  1.00  0.00           O
ATOM   3856  N   ARG   232      87.713  -4.687  49.965  1.00  0.00           N
ATOM   3857  H   ARG   232      88.225  -5.554  49.859  1.00  0.00           H
ATOM   3858  CA  ARG   232      88.071  -3.569  49.085  1.00  0.00           C
ATOM   3859  HA  ARG   232      87.327  -2.782  49.188  1.00  0.00           H
ATOM   3860  CB  ARG   232      89.425  -3.008  49.482  1.00  0.00           C
ATOM   3861  HB1 ARG   232      89.639  -2.169  48.825  1.00  0.00           H
ATOM   3862  HB2 ARG   232      90.200  -3.770  49.371  1.00  0.00           H
ATOM   3863  CG  ARG   232      89.388  -2.503  50.912  1.00  0.00           C
ATOM   3864  HG1 ARG   232      89.231  -3.323  51.612  1.00  0.00           H
ATOM   3865  HG2 ARG   232      88.583  -1.774  51.016  1.00  0.00           H
ATOM   3866  CD  ARG   232      90.714  -1.843  51.215  1.00  0.00           C
ATOM   3867  HD1 ARG   232      90.912  -1.093  50.444  1.00  0.00           H
ATOM   3868  HD2 ARG   232      91.511  -2.589  51.213  1.00  0.00           H
ATOM   3869  NE  ARG   232      90.596  -1.214  52.524  1.00  0.00           N
ATOM   3870  HE  ARG   232      89.943  -1.627  53.181  1.00  0.00           H
ATOM   3871  CZ  ARG   232      91.082  -0.048  52.852  1.00  0.00           C
ATOM   3872  NH1 ARG   232      91.968   0.557  52.124  1.00  0.00           N
ATOM   3873 1HH1 ARG   232      92.348   0.089  51.329  1.00  0.00           H
ATOM   3874 2HH1 ARG   232      92.450   1.319  52.590  1.00  0.00           H
ATOM   3875  NH2 ARG   232      90.684   0.543  53.931  1.00  0.00           N
ATOM   3876 1HH2 ARG   232      89.956   0.148  54.498  1.00  0.00           H
ATOM   3877 2HH2 ARG   232      91.129   1.431  54.132  1.00  0.00           H
ATOM   3878  C   ARG   232      88.126  -3.932  47.613  1.00  0.00           C
ATOM   3879  O   ARG   232      88.661  -4.973  47.237  1.00  0.00           O
ATOM   3880  N   ARG   233      87.658  -2.996  46.786  1.00  0.00           N
ATOM   3881  H   ARG   233      87.306  -2.143  47.203  1.00  0.00           H
ATOM   3882  CA  ARG   233      87.736  -3.058  45.323  1.00  0.00           C
ATOM   3883  HA  ARG   233      87.364  -4.018  44.980  1.00  0.00           H
ATOM   3884  CB  ARG   233      86.841  -1.989  44.685  1.00  0.00           C
ATOM   3885  HB1 ARG   233      87.005  -1.976  43.606  1.00  0.00           H
ATOM   3886  HB2 ARG   233      87.074  -1.005  45.092  1.00  0.00           H
ATOM   3887  CG  ARG   233      85.378  -2.356  44.961  1.00  0.00           C
ATOM   3888  HG1 ARG   233      85.206  -2.423  46.036  1.00  0.00           H
ATOM   3889  HG2 ARG   233      85.179  -3.329  44.513  1.00  0.00           H
ATOM   3890  CD  ARG   233      84.404  -1.339  44.378  1.00  0.00           C
ATOM   3891  HD1 ARG   233      84.526  -1.324  43.297  1.00  0.00           H
ATOM   3892  HD2 ARG   233      84.640  -0.352  44.778  1.00  0.00           H
ATOM   3893  NE  ARG   233      83.024  -1.718  44.719  1.00  0.00           N
ATOM   3894  HE  ARG   233      82.869  -2.689  44.997  1.00  0.00           H
ATOM   3895  CZ  ARG   233      81.953  -0.955  44.744  1.00  0.00           C
ATOM   3896  NH1 ARG   233      82.010   0.318  44.493  1.00  0.00           N
ATOM   3897 1HH1 ARG   233      82.910   0.749  44.411  1.00  0.00           H
ATOM   3898 2HH1 ARG   233      81.207   0.893  44.734  1.00  0.00           H
ATOM   3899  NH2 ARG   233      80.798  -1.475  45.017  1.00  0.00           N
ATOM   3900 1HH2 ARG   233      80.762  -2.493  45.105  1.00  0.00           H
ATOM   3901 2HH2 ARG   233      79.950  -0.933  45.003  1.00  0.00           H
ATOM   3902  C   ARG   233      89.177  -2.981  44.854  1.00  0.00           C
ATOM   3903  O   ARG   233      89.941  -2.119  45.297  1.00  0.00           O
ATOM   3904  N   PHE   234      89.507  -3.871  43.925  1.00  0.00           N
ATOM   3905  H   PHE   234      88.804  -4.540  43.632  1.00  0.00           H
ATOM   3906  CA  PHE   234      90.749  -3.832  43.170  1.00  0.00           C
ATOM   3907  HA  PHE   234      91.291  -2.923  43.428  1.00  0.00           H
ATOM   3908  CB  PHE   234      91.655  -5.019  43.519  1.00  0.00           C
ATOM   3909  HB1 PHE   234      92.496  -5.025  42.825  1.00  0.00           H
ATOM   3910  HB2 PHE   234      91.103  -5.949  43.375  1.00  0.00           H
ATOM   3911  CG  PHE   234      92.200  -4.968  44.934  1.00  0.00           C
ATOM   3912  CD1 PHE   234      93.401  -4.283  45.204  1.00  0.00           C
ATOM   3913  HD1 PHE   234      93.958  -3.825  44.400  1.00  0.00           H
ATOM   3914  CE1 PHE   234      93.884  -4.200  46.522  1.00  0.00           C
ATOM   3915  HE1 PHE   234      94.818  -3.691  46.719  1.00  0.00           H
ATOM   3916  CZ  PHE   234      93.164  -4.792  47.574  1.00  0.00           C
ATOM   3917  HZ  PHE   234      93.531  -4.727  48.586  1.00  0.00           H
ATOM   3918  CE2 PHE   234      91.970  -5.483  47.307  1.00  0.00           C
ATOM   3919  HE2 PHE   234      91.410  -5.939  48.113  1.00  0.00           H
ATOM   3920  CD2 PHE   234      91.493  -5.577  45.987  1.00  0.00           C
ATOM   3921  HD2 PHE   234      90.569  -6.101  45.787  1.00  0.00           H
ATOM   3922  C   PHE   234      90.424  -3.776  41.682  1.00  0.00           C
ATOM   3923  O   PHE   234      89.622  -4.557  41.165  1.00  0.00           O
ATOM   3924  N   TRP   235      91.071  -2.845  40.995  1.00  0.00           N
ATOM   3925  H   TRP   235      91.712  -2.236  41.492  1.00  0.00           H
ATOM   3926  CA  TRP   235      91.041  -2.771  39.542  1.00  0.00           C
ATOM   3927  HA  TRP   235      90.037  -2.981  39.170  1.00  0.00           H
ATOM   3928  CB  TRP   235      91.448  -1.366  39.119  1.00  0.00           C
ATOM   3929  HB1 TRP   235      91.527  -1.357  38.032  1.00  0.00           H
ATOM   3930  HB2 TRP   235      92.434  -1.137  39.524  1.00  0.00           H
ATOM   3931  CG  TRP   235      90.491  -0.296  39.531  1.00  0.00           C
ATOM   3932  CD1 TRP   235      90.555   0.451  40.657  1.00  0.00           C
ATOM   3933  HD1 TRP   235      91.314   0.349  41.428  1.00  0.00           H
ATOM   3934  NE1 TRP   235      89.490   1.332  40.687  1.00  0.00           N
ATOM   3935  HE1 TRP   235      89.262   1.903  41.500  1.00  0.00           H
ATOM   3936  CE2 TRP   235      88.703   1.208  39.559  1.00  0.00           C
ATOM   3937  CZ2 TRP   235      87.537   1.852  39.119  1.00  0.00           C
ATOM   3938  HZ2 TRP   235      87.115   2.657  39.701  1.00  0.00           H
ATOM   3939  CH2 TRP   235      86.912   1.402  37.941  1.00  0.00           C
ATOM   3940  HH2 TRP   235      85.988   1.861  37.618  1.00  0.00           H
ATOM   3941  CZ3 TRP   235      87.488   0.364  37.185  1.00  0.00           C
ATOM   3942  HZ3 TRP   235      87.008   0.008  36.286  1.00  0.00           H
ATOM   3943  CE3 TRP   235      88.679  -0.248  37.615  1.00  0.00           C
ATOM   3944  HE3 TRP   235      89.116  -1.052  37.037  1.00  0.00           H
ATOM   3945  CD2 TRP   235      89.303   0.148  38.818  1.00  0.00           C
ATOM   3946  C   TRP   235      92.008  -3.796  38.970  1.00  0.00           C
ATOM   3947  O   TRP   235      93.184  -3.765  39.339  1.00  0.00           O
ATOM   3948  N   THR   236      91.532  -4.668  38.080  1.00  0.00           N
ATOM   3949  H   THR   236      90.554  -4.641  37.806  1.00  0.00           H
ATOM   3950  CA  THR   236      92.379  -5.658  37.410  1.00  0.00           C
ATOM   3951  HA  THR   236      93.317  -5.709  37.948  1.00  0.00           H
ATOM   3952  CB  THR   236      91.810  -7.079  37.451  1.00  0.00           C
ATOM   3953  HB  THR   236      92.412  -7.716  36.801  1.00  0.00           H
ATOM   3954  CG2 THR   236      91.884  -7.639  38.866  1.00  0.00           C
ATOM   3955 1HG2 THR   236      91.731  -8.716  38.839  1.00  0.00           H
ATOM   3956 2HG2 THR   236      92.873  -7.450  39.281  1.00  0.00           H
ATOM   3957 3HG2 THR   236      91.133  -7.166  39.501  1.00  0.00           H
ATOM   3958  OG1 THR   236      90.474  -7.101  37.015  1.00  0.00           O
ATOM   3959  HG1 THR   236      90.174  -8.013  36.981  1.00  0.00           H
ATOM   3960  C   THR   236      92.713  -5.272  35.979  1.00  0.00           C
ATOM   3961  O   THR   236      91.880  -4.751  35.235  1.00  0.00           O
ATOM   3962  N   TYR   237      93.953  -5.574  35.594  1.00  0.00           N
ATOM   3963  H   TYR   237      94.607  -5.895  36.298  1.00  0.00           H
ATOM   3964  CA  TYR   237      94.448  -5.427  34.230  1.00  0.00           C
ATOM   3965  HA  TYR   237      93.601  -5.292  33.562  1.00  0.00           H
ATOM   3966  CB  TYR   237      95.365  -4.210  34.115  1.00  0.00           C
ATOM   3967  HB1 TYR   237      95.771  -4.176  33.104  1.00  0.00           H
ATOM   3968  HB2 TYR   237      96.205  -4.322  34.794  1.00  0.00           H
ATOM   3969  CG  TYR   237      94.673  -2.905  34.406  1.00  0.00           C
ATOM   3970  CD1 TYR   237      94.178  -2.145  33.335  1.00  0.00           C
ATOM   3971  HD1 TYR   237      94.317  -2.487  32.318  1.00  0.00           H
ATOM   3972  CE1 TYR   237      93.503  -0.945  33.593  1.00  0.00           C
ATOM   3973  HE1 TYR   237      93.147  -0.345  32.770  1.00  0.00           H
ATOM   3974  CZ  TYR   237      93.351  -0.500  34.922  1.00  0.00           C
ATOM   3975  OH  TYR   237      92.742   0.689  35.135  1.00  0.00           O
ATOM   3976  HH  TYR   237      92.612   0.860  36.095  1.00  0.00           H
ATOM   3977  CE2 TYR   237      93.859  -1.253  35.999  1.00  0.00           C
ATOM   3978  HE2 TYR   237      93.750  -0.903  37.015  1.00  0.00           H
ATOM   3979  CD2 TYR   237      94.515  -2.467  35.735  1.00  0.00           C
ATOM   3980  HD2 TYR   237      94.883  -3.077  36.551  1.00  0.00           H
ATOM   3981  C   TYR   237      95.214  -6.666  33.798  1.00  0.00           C
ATOM   3982  O   TYR   237      96.106  -7.111  34.515  1.00  0.00           O
ATOM   3983  N   GLU   238      94.910  -7.184  32.614  1.00  0.00           N
ATOM   3984  H   GLU   238      94.242  -6.679  32.038  1.00  0.00           H
ATOM   3985  CA  GLU   238      95.652  -8.270  31.976  1.00  0.00           C
ATOM   3986  HA  GLU   238      96.344  -8.724  32.689  1.00  0.00           H
ATOM   3987  CB  GLU   238      94.669  -9.353  31.508  1.00  0.00           C
ATOM   3988  HB1 GLU   238      94.178  -8.987  30.608  1.00  0.00           H
ATOM   3989  HB2 GLU   238      93.913  -9.524  32.276  1.00  0.00           H
ATOM   3990  CG  GLU   238      95.366 -10.688  31.213  1.00  0.00           C
ATOM   3991  HG1 GLU   238      95.643 -11.147  32.165  1.00  0.00           H
ATOM   3992  HG2 GLU   238      96.290 -10.496  30.665  1.00  0.00           H
ATOM   3993  CD  GLU   238      94.501 -11.668  30.398  1.00  0.00           C
ATOM   3994  OE1 GLU   238      94.914 -12.845  30.318  1.00  0.00           O
ATOM   3995  OE2 GLU   238      93.465 -11.255  29.812  1.00  0.00           O
ATOM   3996  C   GLU   238      96.450  -7.680  30.805  1.00  0.00           C
ATOM   3997  O   GLU   238      95.878  -7.089  29.887  1.00  0.00           O
ATOM   3998  N   HIS   239      97.776  -7.821  30.817  1.00  0.00           N
ATOM   3999  H   HIS   239      98.194  -8.421  31.517  1.00  0.00           H
ATOM   4000  CA  HIS   239      98.602  -7.409  29.675  1.00  0.00           C
ATOM   4001  HA  HIS   239      98.261  -6.440  29.310  1.00  0.00           H
ATOM   4002  CB  HIS   239     100.056  -7.263  30.128  1.00  0.00           C
ATOM   4003  HB1 HIS   239     100.335  -8.176  30.644  1.00  0.00           H
ATOM   4004  HB2 HIS   239     100.127  -6.433  30.830  1.00  0.00           H
ATOM   4005  CG  HIS   239     101.083  -7.067  29.048  1.00  0.00           C
ATOM   4006  ND1 HIS   239     101.619  -8.108  28.299  1.00  0.00           N
ATOM   4007  CE1 HIS   239     102.682  -7.594  27.666  1.00  0.00           C
ATOM   4008  HE1 HIS   239     103.388  -8.171  27.082  1.00  0.00           H
ATOM   4009  NE2 HIS   239     102.809  -6.287  27.944  1.00  0.00           N
ATOM   4010  HE2 HIS   239     103.626  -5.737  27.676  1.00  0.00           H
ATOM   4011  CD2 HIS   239     101.816  -5.936  28.834  1.00  0.00           C
ATOM   4012  HD2 HIS   239     101.718  -5.000  29.363  1.00  0.00           H
ATOM   4013  C   HIS   239      98.432  -8.418  28.538  1.00  0.00           C
ATOM   4014  O   HIS   239      98.423  -9.628  28.777  1.00  0.00           O
ATOM   4015  N   ILE   240      98.225  -7.920  27.316  1.00  0.00           N
ATOM   4016  H   ILE   240      98.269  -6.922  27.187  1.00  0.00           H
ATOM   4017  CA  ILE   240      98.190  -8.756  26.115  1.00  0.00           C
ATOM   4018  HA  ILE   240      97.818  -9.749  26.371  1.00  0.00           H
ATOM   4019  CB  ILE   240      97.258  -8.185  25.022  1.00  0.00           C
ATOM   4020  HB  ILE   240      97.557  -7.158  24.805  1.00  0.00           H
ATOM   4021  CG2 ILE   240      97.403  -9.024  23.738  1.00  0.00           C
ATOM   4022 1HG2 ILE   240      96.700  -8.706  22.970  1.00  0.00           H
ATOM   4023 2HG2 ILE   240      98.403  -8.904  23.322  1.00  0.00           H
ATOM   4024 3HG2 ILE   240      97.259 -10.080  23.965  1.00  0.00           H
ATOM   4025  CG1 ILE   240      95.790  -8.189  25.506  1.00  0.00           C
ATOM   4026 1HG1 ILE   240      95.733  -7.713  26.485  1.00  0.00           H
ATOM   4027 2HG1 ILE   240      95.448  -9.219  25.609  1.00  0.00           H
ATOM   4028  CD  ILE   240      94.817  -7.444  24.583  1.00  0.00           C
ATOM   4029  HD1 ILE   240      93.846  -7.380  25.072  1.00  0.00           H
ATOM   4030  HD2 ILE   240      95.186  -6.437  24.389  1.00  0.00           H
ATOM   4031  HD3 ILE   240      94.694  -7.981  23.643  1.00  0.00           H
ATOM   4032  C   ILE   240      99.621  -8.919  25.628  1.00  0.00           C
ATOM   4033  O   ILE   240     100.243  -7.950  25.169  1.00  0.00           O
ATOM   4034  N   ASP   241     100.115 -10.154  25.695  1.00  0.00           N
ATOM   4035  H   ASP   241      99.572 -10.886  26.128  1.00  0.00           H
ATOM   4036  CA  ASP   241     101.428 -10.484  25.170  1.00  0.00           C
ATOM   4037  HA  ASP   241     102.021  -9.601  25.358  1.00  0.00           H
ATOM   4038  CB  ASP   241     102.093 -11.640  25.942  1.00  0.00           C
ATOM   4039  HB1 ASP   241     102.038 -12.565  25.367  1.00  0.00           H
ATOM   4040  HB2 ASP   241     101.560 -11.811  26.878  1.00  0.00           H
ATOM   4041  CG  ASP   241     103.563 -11.349  26.272  1.00  0.00           C
ATOM   4042  OD1 ASP   241     104.109 -10.308  25.835  1.00  0.00           O
ATOM   4043  OD2 ASP   241     104.155 -12.176  27.006  1.00  0.00           O
ATOM   4044  C   ASP   241     101.382 -10.676  23.653  1.00  0.00           C
ATOM   4045  O   ASP   241     101.259 -11.789  23.146  1.00  0.00           O
ATOM   4046  N   ASN   242     101.464  -9.568  22.915  1.00  0.00           N
ATOM   4047  H   ASN   242     101.587  -8.690  23.403  1.00  0.00           H
ATOM   4048  CA  ASN   242     101.741  -9.600  21.488  1.00  0.00           C
ATOM   4049  HA  ASN   242     101.305 -10.495  21.052  1.00  0.00           H
ATOM   4050  CB  ASN   242     101.152  -8.355  20.792  1.00  0.00           C
ATOM   4051  HB1 ASN   242     101.553  -8.288  19.781  1.00  0.00           H
ATOM   4052  HB2 ASN   242     101.463  -7.461  21.332  1.00  0.00           H
ATOM   4053  CG  ASN   242      99.640  -8.357  20.674  1.00  0.00           C
ATOM   4054  OD1 ASN   242      98.967  -9.370  20.779  1.00  0.00           O
ATOM   4055  ND2 ASN   242      99.064  -7.221  20.370  1.00  0.00           N
ATOM   4056 1HD2 ASN   242      99.621  -6.397  20.173  1.00  0.00           H
ATOM   4057 2HD2 ASN   242      98.063  -7.212  20.262  1.00  0.00           H
ATOM   4058  C   ASN   242     103.255  -9.673  21.316  1.00  0.00           C
ATOM   4059  O   ASN   242     103.934  -8.675  21.518  1.00  0.00           O
ATOM   4060  N   ASN   243     103.772 -10.815  20.855  1.00  0.00           N
ATOM   4061  H   ASN   243     103.142 -11.606  20.784  1.00  0.00           H
ATOM   4062  CA  ASN   243     105.200 -11.098  20.632  1.00  0.00           C
ATOM   4063  HA  ASN   243     105.708 -11.109  21.599  1.00  0.00           H
ATOM   4064  CB  ASN   243     105.278 -12.502  20.002  1.00  0.00           C
ATOM   4065  HB1 ASN   243     106.182 -12.584  19.407  1.00  0.00           H
ATOM   4066  HB2 ASN   243     104.440 -12.644  19.322  1.00  0.00           H
ATOM   4067  CG  ASN   243     105.296 -13.646  21.004  1.00  0.00           C
ATOM   4068  OD1 ASN   243     105.341 -13.490  22.211  1.00  0.00           O
ATOM   4069  ND2 ASN   243     105.334 -14.863  20.530  1.00  0.00           N
ATOM   4070 1HD2 ASN   243     105.336 -15.019  19.536  1.00  0.00           H
ATOM   4071 2HD2 ASN   243     105.563 -15.591  21.197  1.00  0.00           H
ATOM   4072  C   ASN   243     105.966 -10.071  19.759  1.00  0.00           C
ATOM   4073  O   ASN   243     107.191 -10.146  19.672  1.00  0.00           O
ATOM   4074  N   ASN   244     105.266  -9.109  19.154  1.00  0.00           N
ATOM   4075  H   ASN   244     104.287  -9.085  19.388  1.00  0.00           H
ATOM   4076  CA  ASN   244     105.786  -7.937  18.450  1.00  0.00           C
ATOM   4077  HA  ASN   244     106.742  -8.193  17.988  1.00  0.00           H
ATOM   4078  CB  ASN   244     104.771  -7.558  17.351  1.00  0.00           C
ATOM   4079  HB1 ASN   244     104.947  -6.536  17.022  1.00  0.00           H
ATOM   4080  HB2 ASN   244     103.761  -7.597  17.757  1.00  0.00           H
ATOM   4081  CG  ASN   244     104.826  -8.405  16.104  1.00  0.00           C
ATOM   4082  OD1 ASN   244     105.615  -9.322  15.941  1.00  0.00           O
ATOM   4083  ND2 ASN   244     104.006  -8.075  15.135  1.00  0.00           N
ATOM   4084 1HD2 ASN   244     103.353  -7.312  15.262  1.00  0.00           H
ATOM   4085 2HD2 ASN   244     104.089  -8.560  14.254  1.00  0.00           H
ATOM   4086  C   ASN   244     106.062  -6.727  19.373  1.00  0.00           C
ATOM   4087  O   ASN   244     106.221  -5.621  18.853  1.00  0.00           O
ATOM   4088  N   SER   245     106.107  -6.886  20.703  1.00  0.00           N
ATOM   4089  H   SER   245     105.849  -7.779  21.107  1.00  0.00           H
ATOM   4090  CA  SER   245     106.468  -5.824  21.656  1.00  0.00           C
ATOM   4091  HA  SER   245     105.843  -4.958  21.437  1.00  0.00           H
ATOM   4092  CB  SER   245     106.168  -6.202  23.126  1.00  0.00           C
ATOM   4093  HB1 SER   245     105.344  -5.586  23.488  1.00  0.00           H
ATOM   4094  HB2 SER   245     107.029  -5.988  23.758  1.00  0.00           H
ATOM   4095  OG  SER   245     105.841  -7.565  23.303  1.00  0.00           O
ATOM   4096  HG  SER   245     104.896  -7.617  23.568  1.00  0.00           H
ATOM   4097  C   SER   245     107.920  -5.365  21.464  1.00  0.00           C
ATOM   4098  O   SER   245     108.836  -5.761  22.188  1.00  0.00           O
ATOM   4099  N   HIS   246     108.117  -4.493  20.470  1.00  0.00           N
ATOM   4100  H   HIS   246     107.344  -4.343  19.832  1.00  0.00           H
ATOM   4101  CA  HIS   246     109.283  -3.628  20.362  1.00  0.00           C
ATOM   4102  HA  HIS   246     110.196  -4.228  20.343  1.00  0.00           H
ATOM   4103  CB  HIS   246     109.234  -2.779  19.077  1.00  0.00           C
ATOM   4104  HB1 HIS   246     110.037  -2.041  19.123  1.00  0.00           H
ATOM   4105  HB2 HIS   246     108.290  -2.234  19.037  1.00  0.00           H
ATOM   4106  CG  HIS   246     109.410  -3.551  17.792  1.00  0.00           C
ATOM   4107  ND1 HIS   246     110.590  -4.166  17.370  1.00  0.00           N
ATOM   4108  CE1 HIS   246     110.332  -4.692  16.163  1.00  0.00           C
ATOM   4109  HE1 HIS   246     111.042  -5.260  15.573  1.00  0.00           H
ATOM   4110  NE2 HIS   246     109.069  -4.413  15.798  1.00  0.00           N
ATOM   4111  HE2 HIS   246     108.626  -4.709  14.933  1.00  0.00           H
ATOM   4112  CD2 HIS   246     108.470  -3.703  16.816  1.00  0.00           C
ATOM   4113  HD2 HIS   246     107.453  -3.337  16.847  1.00  0.00           H
ATOM   4114  C   HIS   246     109.299  -2.740  21.604  1.00  0.00           C
ATOM   4115  O   HIS   246     108.535  -1.773  21.712  1.00  0.00           O
ATOM   4116  N   TYR   247     110.179  -3.080  22.545  1.00  0.00           N
ATOM   4117  H   TYR   247     110.686  -3.946  22.422  1.00  0.00           H
ATOM   4118  CA  TYR   247     110.629  -2.163  23.580  1.00  0.00           C
ATOM   4119  HA  TYR   247     109.767  -1.723  24.083  1.00  0.00           H
ATOM   4120  CB  TYR   247     111.494  -2.887  24.623  1.00  0.00           C
ATOM   4121  HB1 TYR   247     111.816  -2.154  25.365  1.00  0.00           H
ATOM   4122  HB2 TYR   247     112.395  -3.272  24.145  1.00  0.00           H
ATOM   4123  CG  TYR   247     110.810  -4.027  25.349  1.00  0.00           C
ATOM   4124  CD1 TYR   247     109.895  -3.748  26.381  1.00  0.00           C
ATOM   4125  HD1 TYR   247     109.666  -2.726  26.638  1.00  0.00           H
ATOM   4126  CE1 TYR   247     109.284  -4.804  27.081  1.00  0.00           C
ATOM   4127  HE1 TYR   247     108.598  -4.605  27.891  1.00  0.00           H
ATOM   4128  CZ  TYR   247     109.586  -6.142  26.751  1.00  0.00           C
ATOM   4129  OH  TYR   247     108.975  -7.142  27.432  1.00  0.00           O
ATOM   4130  HH  TYR   247     109.306  -8.024  27.182  1.00  0.00           H
ATOM   4131  CE2 TYR   247     110.509  -6.422  25.721  1.00  0.00           C
ATOM   4132  HE2 TYR   247     110.756  -7.448  25.476  1.00  0.00           H
ATOM   4133  CD2 TYR   247     111.113  -5.362  25.017  1.00  0.00           C
ATOM   4134  HD2 TYR   247     111.820  -5.581  24.227  1.00  0.00           H
ATOM   4135  C   TYR   247     111.408  -1.048  22.889  1.00  0.00           C
ATOM   4136  O   TYR   247     112.627  -1.133  22.720  1.00  0.00           O
ATOM   4137  N   TYR   248     110.686  -0.019  22.452  1.00  0.00           N
ATOM   4138  H   TYR   248     109.678  -0.076  22.504  1.00  0.00           H
ATOM   4139  CA  TYR   248     111.297   1.248  22.106  1.00  0.00           C
ATOM   4140  HA  TYR   248     112.012   1.101  21.295  1.00  0.00           H
ATOM   4141  CB  TYR   248     110.230   2.258  21.669  1.00  0.00           C
ATOM   4142  HB1 TYR   248     110.696   3.240  21.584  1.00  0.00           H
ATOM   4143  HB2 TYR   248     109.458   2.331  22.438  1.00  0.00           H
ATOM   4144  CG  TYR   248     109.594   1.917  20.341  1.00  0.00           C
ATOM   4145  CD1 TYR   248     110.299   2.183  19.153  1.00  0.00           C
ATOM   4146  HD1 TYR   248     111.282   2.627  19.195  1.00  0.00           H
ATOM   4147  CE1 TYR   248     109.741   1.838  17.912  1.00  0.00           C
ATOM   4148  HE1 TYR   248     110.285   2.041  17.003  1.00  0.00           H
ATOM   4149  CZ  TYR   248     108.489   1.195  17.857  1.00  0.00           C
ATOM   4150  OH  TYR   248     107.980   0.834  16.652  1.00  0.00           O
ATOM   4151  HH  TYR   248     107.110   0.435  16.729  1.00  0.00           H
ATOM   4152  CE2 TYR   248     107.780   0.924  19.049  1.00  0.00           C
ATOM   4153  HE2 TYR   248     106.827   0.418  19.020  1.00  0.00           H
ATOM   4154  CD2 TYR   248     108.333   1.294  20.290  1.00  0.00           C
ATOM   4155  HD2 TYR   248     107.800   1.072  21.206  1.00  0.00           H
ATOM   4156  C   TYR   248     112.024   1.760  23.340  1.00  0.00           C
ATOM   4157  O   TYR   248     111.419   1.906  24.405  1.00  0.00           O
ATOM   4158  N   LEU   249     113.297   2.109  23.184  1.00  0.00           N
ATOM   4159  H   LEU   249     113.763   1.911  22.307  1.00  0.00           H
ATOM   4160  CA  LEU   249     113.944   3.009  24.122  1.00  0.00           C
ATOM   4161  HA  LEU   249     113.703   2.700  25.141  1.00  0.00           H
ATOM   4162  CB  LEU   249     115.464   2.952  23.957  1.00  0.00           C
ATOM   4163  HB1 LEU   249     115.917   3.829  24.421  1.00  0.00           H
ATOM   4164  HB2 LEU   249     115.704   2.983  22.894  1.00  0.00           H
ATOM   4165  CG  LEU   249     116.023   1.677  24.612  1.00  0.00           C
ATOM   4166  HG  LEU   249     115.288   0.874  24.565  1.00  0.00           H
ATOM   4167  CD1 LEU   249     117.247   1.207  23.843  1.00  0.00           C
ATOM   4168 1HD1 LEU   249     117.580   0.255  24.247  1.00  0.00           H
ATOM   4169 2HD1 LEU   249     116.984   1.053  22.799  1.00  0.00           H
ATOM   4170 3HD1 LEU   249     118.046   1.942  23.904  1.00  0.00           H
ATOM   4171  CD2 LEU   249     116.368   1.924  26.086  1.00  0.00           C
ATOM   4172 1HD2 LEU   249     116.884   1.060  26.498  1.00  0.00           H
ATOM   4173 2HD2 LEU   249     116.995   2.806  26.192  1.00  0.00           H
ATOM   4174 3HD2 LEU   249     115.458   2.077  26.658  1.00  0.00           H
ATOM   4175  C   LEU   249     113.346   4.397  23.914  1.00  0.00           C
ATOM   4176  O   LEU   249     113.880   5.248  23.207  1.00  0.00           O
ATOM   4177  N   CYS   250     112.202   4.610  24.556  1.00  0.00           N
ATOM   4178  H   CYS   250     111.792   3.814  25.035  1.00  0.00           H
ATOM   4179  CA  CYS   250     111.841   5.936  25.008  1.00  0.00           C
ATOM   4180  HA  CYS   250     111.746   6.599  24.145  1.00  0.00           H
ATOM   4181  CB  CYS   250     110.498   5.840  25.742  1.00  0.00           C
ATOM   4182  HB1 CYS   250     110.661   5.540  26.780  1.00  0.00           H
ATOM   4183  HB2 CYS   250     109.868   5.090  25.258  1.00  0.00           H
ATOM   4184  SG  CYS   250     109.644   7.436  25.676  1.00  0.00           S
ATOM   4185  HG  CYS   250     108.392   6.956  25.669  1.00  0.00           H
ATOM   4186  C   CYS   250     112.988   6.420  25.910  1.00  0.00           C
ATOM   4187  O   CYS   250     113.519   5.645  26.710  1.00  0.00           O
ATOM   4188  N   ALA   251     113.396   7.679  25.785  1.00  0.00           N
ATOM   4189  H   ALA   251     112.954   8.273  25.088  1.00  0.00           H
ATOM   4190  CA  ALA   251     114.445   8.252  26.627  1.00  0.00           C
ATOM   4191  HA  ALA   251     115.326   7.611  26.583  1.00  0.00           H
ATOM   4192  CB  ALA   251     114.800   9.633  26.062  1.00  0.00           C
ATOM   4193  HB1 ALA   251     115.694  10.007  26.558  1.00  0.00           H
ATOM   4194  HB2 ALA   251     114.991   9.562  24.991  1.00  0.00           H
ATOM   4195  HB3 ALA   251     113.971  10.325  26.228  1.00  0.00           H
ATOM   4196  C   ALA   251     114.019   8.367  28.102  1.00  0.00           C
ATOM   4197  O   ALA   251     114.868   8.558  28.975  1.00  0.00           O
ATOM   4198  N   ARG   252     112.700   8.339  28.349  1.00  0.00           N
ATOM   4199  H   ARG   252     112.098   8.120  27.569  1.00  0.00           H
ATOM   4200  CA  ARG   252     112.046   8.580  29.641  1.00  0.00           C
ATOM   4201  HA  ARG   252     112.773   8.433  30.443  1.00  0.00           H
ATOM   4202  CB  ARG   252     111.488  10.004  29.696  1.00  0.00           C
ATOM   4203  HB1 ARG   252     110.902  10.128  30.609  1.00  0.00           H
ATOM   4204  HB2 ARG   252     110.820  10.147  28.845  1.00  0.00           H
ATOM   4205  CG  ARG   252     112.594  11.058  29.639  1.00  0.00           C
ATOM   4206  HG1 ARG   252     112.270  11.898  29.057  1.00  0.00           H
ATOM   4207  HG2 ARG   252     113.481  10.671  29.150  1.00  0.00           H
ATOM   4208  CD  ARG   252     113.021  11.593  30.984  1.00  0.00           C
ATOM   4209  HD1 ARG   252     113.880  12.218  30.756  1.00  0.00           H
ATOM   4210  HD2 ARG   252     113.295  10.763  31.643  1.00  0.00           H
ATOM   4211  NE  ARG   252     112.035  12.455  31.640  1.00  0.00           N
ATOM   4212  HE  ARG   252     111.063  12.382  31.379  1.00  0.00           H
ATOM   4213  CZ  ARG   252     112.341  13.282  32.616  1.00  0.00           C
ATOM   4214  NH1 ARG   252     113.571  13.563  32.914  1.00  0.00           N
ATOM   4215 1HH1 ARG   252     114.267  13.291  32.258  1.00  0.00           H
ATOM   4216 2HH1 ARG   252     113.733  14.378  33.495  1.00  0.00           H
ATOM   4217  NH2 ARG   252     111.425  13.869  33.302  1.00  0.00           N
ATOM   4218 1HH2 ARG   252     110.473  13.780  32.991  1.00  0.00           H
ATOM   4219 2HH2 ARG   252     111.668  14.291  34.194  1.00  0.00           H
ATOM   4220  C   ARG   252     110.905   7.605  29.859  1.00  0.00           C
ATOM   4221  O   ARG   252     110.097   7.366  28.957  1.00  0.00           O
ATOM   4222  N   PHE   253     110.822   7.081  31.076  1.00  0.00           N
ATOM   4223  H   PHE   253     111.471   7.419  31.785  1.00  0.00           H
ATOM   4224  CA  PHE   253     109.782   6.136  31.458  1.00  0.00           C
ATOM   4225  HA  PHE   253     109.379   5.683  30.551  1.00  0.00           H
ATOM   4226  CB  PHE   253     110.400   4.996  32.265  1.00  0.00           C
ATOM   4227  HB1 PHE   253     110.675   5.364  33.245  1.00  0.00           H
ATOM   4228  HB2 PHE   253     111.302   4.635  31.771  1.00  0.00           H
ATOM   4229  CG  PHE   253     109.472   3.836  32.471  1.00  0.00           C
ATOM   4230  CD1 PHE   253     108.573   3.870  33.542  1.00  0.00           C
ATOM   4231  HD1 PHE   253     108.553   4.716  34.209  1.00  0.00           H
ATOM   4232  CE1 PHE   253     107.756   2.764  33.784  1.00  0.00           C
ATOM   4233  HE1 PHE   253     107.169   2.736  34.681  1.00  0.00           H
ATOM   4234  CZ  PHE   253     107.798   1.649  32.936  1.00  0.00           C
ATOM   4235  HZ  PHE   253     107.228   0.766  33.176  1.00  0.00           H
ATOM   4236  CE2 PHE   253     108.665   1.631  31.841  1.00  0.00           C
ATOM   4237  HE2 PHE   253     108.712   0.767  31.197  1.00  0.00           H
ATOM   4238  CD2 PHE   253     109.524   2.713  31.629  1.00  0.00           C
ATOM   4239  HD2 PHE   253     110.235   2.661  30.825  1.00  0.00           H
ATOM   4240  C   PHE   253     108.666   6.897  32.197  1.00  0.00           C
ATOM   4241  O   PHE   253     108.965   7.704  33.083  1.00  0.00           O
ATOM   4242  N   PRO   254     107.381   6.709  31.846  1.00  0.00           N
ATOM   4243  CD  PRO   254     106.881   5.788  30.832  1.00  0.00           C
ATOM   4244  HD1 PRO   254     107.109   4.748  31.069  1.00  0.00           H
ATOM   4245  HD2 PRO   254     107.320   6.068  29.879  1.00  0.00           H
ATOM   4246  CG  PRO   254     105.372   6.012  30.749  1.00  0.00           C
ATOM   4247  HG1 PRO   254     104.854   5.425  31.509  1.00  0.00           H
ATOM   4248  HG2 PRO   254     104.981   5.797  29.753  1.00  0.00           H
ATOM   4249  CB  PRO   254     105.312   7.501  31.076  1.00  0.00           C
ATOM   4250  HB1 PRO   254     104.324   7.855  31.335  1.00  0.00           H
ATOM   4251  HB2 PRO   254     105.664   8.052  30.205  1.00  0.00           H
ATOM   4252  CA  PRO   254     106.333   7.658  32.207  1.00  0.00           C
ATOM   4253  HA  PRO   254     106.723   8.676  32.162  1.00  0.00           H
ATOM   4254  C   PRO   254     105.817   7.423  33.641  1.00  0.00           C
ATOM   4255  O   PRO   254     104.743   6.863  33.871  1.00  0.00           O
ATOM   4256  N   THR   255     106.585   7.869  34.640  1.00  0.00           N
ATOM   4257  H   THR   255     107.488   8.258  34.389  1.00  0.00           H
ATOM   4258  CA  THR   255     106.295   7.594  36.060  1.00  0.00           C
ATOM   4259  HA  THR   255     105.810   6.619  36.110  1.00  0.00           H
ATOM   4260  CB  THR   255     107.569   7.458  36.909  1.00  0.00           C
ATOM   4261  HB  THR   255     107.254   7.158  37.901  1.00  0.00           H
ATOM   4262  CG2 THR   255     108.544   6.397  36.417  1.00  0.00           C
ATOM   4263 1HG2 THR   255     109.353   6.284  37.139  1.00  0.00           H
ATOM   4264 2HG2 THR   255     108.025   5.441  36.338  1.00  0.00           H
ATOM   4265 3HG2 THR   255     108.965   6.670  35.453  1.00  0.00           H
ATOM   4266  OG1 THR   255     108.272   8.673  37.028  1.00  0.00           O
ATOM   4267  HG1 THR   255     108.891   8.721  36.289  1.00  0.00           H
ATOM   4268  C   THR   255     105.320   8.569  36.742  1.00  0.00           C
ATOM   4269  O   THR   255     104.694   8.164  37.725  1.00  0.00           O
ATOM   4270  N   GLU   256     105.120   9.799  36.241  1.00  0.00           N
ATOM   4271  H   GLU   256     105.562  10.029  35.362  1.00  0.00           H
ATOM   4272  CA  GLU   256     104.182  10.807  36.792  1.00  0.00           C
ATOM   4273  HA  GLU   256     103.368  10.287  37.290  1.00  0.00           H
ATOM   4274  CB  GLU   256     104.869  11.712  37.834  1.00  0.00           C
ATOM   4275  HB1 GLU   256     104.124  12.408  38.220  1.00  0.00           H
ATOM   4276  HB2 GLU   256     105.649  12.294  37.351  1.00  0.00           H
ATOM   4277  CG  GLU   256     105.478  10.959  39.021  1.00  0.00           C
ATOM   4278  HG1 GLU   256     106.231  10.262  38.654  1.00  0.00           H
ATOM   4279  HG2 GLU   256     104.688  10.394  39.519  1.00  0.00           H
ATOM   4280  CD  GLU   256     106.163  11.880  40.032  1.00  0.00           C
ATOM   4281  OE1 GLU   256     106.469  11.352  41.135  1.00  0.00           O
ATOM   4282  OE2 GLU   256     106.444  13.058  39.732  1.00  0.00           O
ATOM   4283  C   GLU   256     103.568  11.729  35.714  1.00  0.00           C
ATOM   4284  O   GLU   256     104.250  12.119  34.768  1.00  0.00           O
ATOM   4285  N   GLU   257     102.313  12.175  35.890  1.00  0.00           N
ATOM   4286  H   GLU   257     101.770  11.771  36.640  1.00  0.00           H
ATOM   4287  CA  GLU   257     101.588  12.981  34.874  1.00  0.00           C
ATOM   4288  HA  GLU   257     101.494  12.394  33.960  1.00  0.00           H
ATOM   4289  CB  GLU   257     100.165  13.335  35.369  1.00  0.00           C
ATOM   4290  HB1 GLU   257      99.800  14.175  34.776  1.00  0.00           H
ATOM   4291  HB2 GLU   257     100.222  13.656  36.411  1.00  0.00           H
ATOM   4292  CG  GLU   257      99.140  12.187  35.244  1.00  0.00           C
ATOM   4293  HG1 GLU   257      99.503  11.339  35.821  1.00  0.00           H
ATOM   4294  HG2 GLU   257      99.077  11.889  34.194  1.00  0.00           H
ATOM   4295  CD  GLU   257      97.729  12.534  35.757  1.00  0.00           C
ATOM   4296  OE1 GLU   257      96.973  11.596  36.114  1.00  0.00           O
ATOM   4297  OE2 GLU   257      97.395  13.739  35.843  1.00  0.00           O
ATOM   4298  C   GLU   257     102.335  14.269  34.470  1.00  0.00           C
ATOM   4299  O   GLU   257     102.330  14.652  33.296  1.00  0.00           O
ATOM   4300  N   ASN   258     103.023  14.909  35.422  1.00  0.00           N
ATOM   4301  H   ASN   258     103.013  14.507  36.347  1.00  0.00           H
ATOM   4302  CA  ASN   258     103.840  16.110  35.202  1.00  0.00           C
ATOM   4303  HA  ASN   258     103.582  16.534  34.229  1.00  0.00           H
ATOM   4304  CB  ASN   258     103.499  17.163  36.266  1.00  0.00           C
ATOM   4305  HB1 ASN   258     104.062  18.074  36.063  1.00  0.00           H
ATOM   4306  HB2 ASN   258     103.789  16.797  37.249  1.00  0.00           H
ATOM   4307  CG  ASN   258     102.031  17.524  36.256  1.00  0.00           C
ATOM   4308  OD1 ASN   258     101.521  18.089  35.304  1.00  0.00           O
ATOM   4309  ND2 ASN   258     101.311  17.235  37.313  1.00  0.00           N
ATOM   4310 1HD2 ASN   258     101.696  16.686  38.061  1.00  0.00           H
ATOM   4311 2HD2 ASN   258     100.313  17.384  37.240  1.00  0.00           H
ATOM   4312  C   ASN   258     105.350  15.818  35.134  1.00  0.00           C
ATOM   4313  O   ASN   258     106.159  16.745  35.248  1.00  0.00           O
ATOM   4314  N   PHE   259     105.749  14.555  34.955  1.00  0.00           N
ATOM   4315  H   PHE   259     105.054  13.824  34.836  1.00  0.00           H
ATOM   4316  CA  PHE   259     107.144  14.206  34.709  1.00  0.00           C
ATOM   4317  HA  PHE   259     107.718  14.609  35.539  1.00  0.00           H
ATOM   4318  CB  PHE   259     107.320  12.677  34.717  1.00  0.00           C
ATOM   4319  HB1 PHE   259     106.943  12.261  33.793  1.00  0.00           H
ATOM   4320  HB2 PHE   259     106.720  12.254  35.514  1.00  0.00           H
ATOM   4321  CG  PHE   259     108.729  12.192  34.960  1.00  0.00           C
ATOM   4322  CD1 PHE   259     109.389  11.343  34.048  1.00  0.00           C
ATOM   4323  HD1 PHE   259     108.905  11.037  33.131  1.00  0.00           H
ATOM   4324  CE1 PHE   259     110.685  10.875  34.342  1.00  0.00           C
ATOM   4325  HE1 PHE   259     111.199  10.215  33.655  1.00  0.00           H
ATOM   4326  CZ  PHE   259     111.330  11.280  35.523  1.00  0.00           C
ATOM   4327  HZ  PHE   259     112.331  10.934  35.738  1.00  0.00           H
ATOM   4328  CE2 PHE   259     110.671  12.142  36.414  1.00  0.00           C
ATOM   4329  HE2 PHE   259     111.171  12.507  37.292  1.00  0.00           H
ATOM   4330  CD2 PHE   259     109.364  12.566  36.153  1.00  0.00           C
ATOM   4331  HD2 PHE   259     108.854  13.192  36.869  1.00  0.00           H
ATOM   4332  C   PHE   259     107.592  14.854  33.381  1.00  0.00           C
ATOM   4333  O   PHE   259     106.930  14.643  32.360  1.00  0.00           O
ATOM   4334  N   PRO   260     108.668  15.667  33.366  1.00  0.00           N
ATOM   4335  CD  PRO   260     109.425  16.088  34.530  1.00  0.00           C
ATOM   4336  HD1 PRO   260     109.938  15.228  34.948  1.00  0.00           H
ATOM   4337  HD2 PRO   260     108.762  16.509  35.282  1.00  0.00           H
ATOM   4338  CG  PRO   260     110.417  17.158  34.071  1.00  0.00           C
ATOM   4339  HG1 PRO   260     111.410  16.985  34.488  1.00  0.00           H
ATOM   4340  HG2 PRO   260     110.053  18.140  34.371  1.00  0.00           H
ATOM   4341  CB  PRO   260     110.443  17.058  32.547  1.00  0.00           C
ATOM   4342  HB1 PRO   260     111.286  16.438  32.239  1.00  0.00           H
ATOM   4343  HB2 PRO   260     110.525  18.045  32.089  1.00  0.00           H
ATOM   4344  CA  PRO   260     109.119  16.383  32.177  1.00  0.00           C
ATOM   4345  HA  PRO   260     108.382  17.152  31.946  1.00  0.00           H
ATOM   4346  C   PRO   260     109.282  15.462  30.967  1.00  0.00           C
ATOM   4347  O   PRO   260     109.773  14.338  31.085  1.00  0.00           O
ATOM   4348  N   GLY   261     108.858  15.935  29.797  1.00  0.00           N
ATOM   4349  H   GLY   261     108.420  16.844  29.771  1.00  0.00           H
ATOM   4350  CA  GLY   261     108.973  15.198  28.540  1.00  0.00           C
ATOM   4351  HA1 GLY   261     110.013  14.902  28.402  1.00  0.00           H
ATOM   4352  HA2 GLY   261     108.693  15.854  27.716  1.00  0.00           H
ATOM   4353  C   GLY   261     108.113  13.936  28.430  1.00  0.00           C
ATOM   4354  O   GLY   261     108.121  13.330  27.362  1.00  0.00           O
ATOM   4355  N   THR   262     107.370  13.511  29.461  1.00  0.00           N
ATOM   4356  H   THR   262     107.426  13.973  30.361  1.00  0.00           H
ATOM   4357  CA  THR   262     106.306  12.521  29.250  1.00  0.00           C
ATOM   4358  HA  THR   262     106.748  11.606  28.865  1.00  0.00           H
ATOM   4359  CB  THR   262     105.538  12.176  30.530  1.00  0.00           C
ATOM   4360  HB  THR   262     105.008  13.054  30.902  1.00  0.00           H
ATOM   4361  CG2 THR   262     104.553  11.030  30.314  1.00  0.00           C
ATOM   4362 1HG2 THR   262     104.059  10.787  31.254  1.00  0.00           H
ATOM   4363 2HG2 THR   262     103.802  11.295  29.573  1.00  0.00           H
ATOM   4364 3HG2 THR   262     105.098  10.159  29.958  1.00  0.00           H
ATOM   4365  OG1 THR   262     106.425  11.710  31.507  1.00  0.00           O
ATOM   4366  HG1 THR   262     105.972  11.825  32.350  1.00  0.00           H
ATOM   4367  C   THR   262     105.326  13.131  28.251  1.00  0.00           C
ATOM   4368  O   THR   262     104.787  14.203  28.563  1.00  0.00           O
ATOM   4369  N   PRO   263     105.081  12.494  27.085  1.00  0.00           N
ATOM   4370  CD  PRO   263     105.621  11.217  26.646  1.00  0.00           C
ATOM   4371  HD1 PRO   263     105.158  10.420  27.229  1.00  0.00           H
ATOM   4372  HD2 PRO   263     106.706  11.178  26.745  1.00  0.00           H
ATOM   4373  CG  PRO   263     105.234  11.078  25.175  1.00  0.00           C
ATOM   4374  HG1 PRO   263     105.053  10.035  24.909  1.00  0.00           H
ATOM   4375  HG2 PRO   263     106.018  11.506  24.552  1.00  0.00           H
ATOM   4376  CB  PRO   263     103.971  11.922  25.039  1.00  0.00           C
ATOM   4377  HB1 PRO   263     103.097  11.304  25.252  1.00  0.00           H
ATOM   4378  HB2 PRO   263     103.888  12.358  24.042  1.00  0.00           H
ATOM   4379  CA  PRO   263     104.131  13.007  26.109  1.00  0.00           C
ATOM   4380  HA  PRO   263     104.556  13.908  25.666  1.00  0.00           H
ATOM   4381  C   PRO   263     102.798  13.302  26.800  1.00  0.00           C
ATOM   4382  O   PRO   263     102.409  12.531  27.688  1.00  0.00           O
ATOM   4383  N   PRO   264     102.103  14.397  26.443  1.00  0.00           N
ATOM   4384  CD  PRO   264     102.416  15.333  25.379  1.00  0.00           C
ATOM   4385  HD1 PRO   264     102.806  14.822  24.498  1.00  0.00           H
ATOM   4386  HD2 PRO   264     103.137  16.067  25.744  1.00  0.00           H
ATOM   4387  CG  PRO   264     101.094  16.017  25.040  1.00  0.00           C
ATOM   4388  HG1 PRO   264     100.566  15.433  24.284  1.00  0.00           H
ATOM   4389  HG2 PRO   264     101.253  17.037  24.692  1.00  0.00           H
ATOM   4390  CB  PRO   264     100.312  15.979  26.355  1.00  0.00           C
ATOM   4391  HB1 PRO   264      99.237  15.923  26.177  1.00  0.00           H
ATOM   4392  HB2 PRO   264     100.546  16.854  26.958  1.00  0.00           H
ATOM   4393  CA  PRO   264     100.843  14.742  27.078  1.00  0.00           C
ATOM   4394  HA  PRO   264     101.020  14.985  28.126  1.00  0.00           H
ATOM   4395  C   PRO   264      99.883  13.562  26.991  1.00  0.00           C
ATOM   4396  O   PRO   264      99.547  13.099  25.899  1.00  0.00           O
ATOM   4397  N   GLY   265      99.479  13.073  28.164  1.00  0.00           N
ATOM   4398  H   GLY   265      99.877  13.447  29.011  1.00  0.00           H
ATOM   4399  CA  GLY   265      98.559  11.957  28.269  1.00  0.00           C
ATOM   4400  HA1 GLY   265      98.339  11.761  29.315  1.00  0.00           H
ATOM   4401  HA2 GLY   265      99.033  11.081  27.825  1.00  0.00           H
ATOM   4402  C   GLY   265      97.241  12.243  27.552  1.00  0.00           C
ATOM   4403  O   GLY   265      96.842  13.414  27.443  1.00  0.00           O
ATOM   4404  N   PRO   266      96.555  11.189  27.074  1.00  0.00           N
ATOM   4405  CD  PRO   266      96.829   9.790  27.346  1.00  0.00           C
ATOM   4406  HD1 PRO   266      97.038   9.630  28.405  1.00  0.00           H
ATOM   4407  HD2 PRO   266      97.673   9.454  26.745  1.00  0.00           H
ATOM   4408  CG  PRO   266      95.560   9.041  26.948  1.00  0.00           C
ATOM   4409  HG1 PRO   266      94.898   8.965  27.810  1.00  0.00           H
ATOM   4410  HG2 PRO   266      95.786   8.056  26.549  1.00  0.00           H
ATOM   4411  CB  PRO   266      94.916   9.922  25.884  1.00  0.00           C
ATOM   4412  HB1 PRO   266      93.833   9.809  25.859  1.00  0.00           H
ATOM   4413  HB2 PRO   266      95.342   9.688  24.909  1.00  0.00           H
ATOM   4414  CA  PRO   266      95.338  11.330  26.296  1.00  0.00           C
ATOM   4415  HA  PRO   266      95.552  11.911  25.399  1.00  0.00           H
ATOM   4416  C   PRO   266      94.297  12.059  27.137  1.00  0.00           C
ATOM   4417  O   PRO   266      93.839  11.575  28.180  1.00  0.00           O
ATOM   4418  N   SER   267      94.019  13.277  26.682  1.00  0.00           N
ATOM   4419  H   SER   267      94.506  13.576  25.850  1.00  0.00           H
ATOM   4420  CA  SER   267      93.256  14.313  27.357  1.00  0.00           C
ATOM   4421  HA  SER   267      93.810  14.618  28.245  1.00  0.00           H
ATOM   4422  CB  SER   267      93.155  15.549  26.436  1.00  0.00           C
ATOM   4423  HB1 SER   267      93.963  16.236  26.686  1.00  0.00           H
ATOM   4424  HB2 SER   267      92.210  16.063  26.614  1.00  0.00           H
ATOM   4425  OG  SER   267      93.267  15.226  25.054  1.00  0.00           O
ATOM   4426  HG  SER   267      92.928  15.976  24.541  1.00  0.00           H
ATOM   4427  C   SER   267      91.882  13.804  27.803  1.00  0.00           C
ATOM   4428  O   SER   267      90.957  13.653  27.003  1.00  0.00           O
ATOM   4429  N   LYS   268      91.721  13.605  29.119  1.00  0.00           N
ATOM   4430  H   LYS   268      92.564  13.645  29.687  1.00  0.00           H
ATOM   4431  CA  LYS   268      90.465  13.208  29.785  1.00  0.00           C
ATOM   4432  HA  LYS   268      90.063  12.344  29.256  1.00  0.00           H
ATOM   4433  CB  LYS   268      90.759  12.781  31.241  1.00  0.00           C
ATOM   4434  HB1 LYS   268      89.804  12.611  31.738  1.00  0.00           H
ATOM   4435  HB2 LYS   268      91.262  13.606  31.751  1.00  0.00           H
ATOM   4436  CG  LYS   268      91.586  11.500  31.434  1.00  0.00           C
ATOM   4437  HG1 LYS   268      92.562  11.609  30.962  1.00  0.00           H
ATOM   4438  HG2 LYS   268      91.059  10.655  30.987  1.00  0.00           H
ATOM   4439  CD  LYS   268      91.768  11.260  32.944  1.00  0.00           C
ATOM   4440  HD1 LYS   268      90.788  11.206  33.423  1.00  0.00           H
ATOM   4441  HD2 LYS   268      92.320  12.102  33.366  1.00  0.00           H
ATOM   4442  CE  LYS   268      92.530   9.964  33.234  1.00  0.00           C
ATOM   4443  HE1 LYS   268      93.455   9.948  32.650  1.00  0.00           H
ATOM   4444  HE2 LYS   268      91.918   9.117  32.911  1.00  0.00           H
ATOM   4445  NZ  LYS   268      92.846   9.819  34.676  1.00  0.00           N
ATOM   4446  HZ1 LYS   268      93.240   8.893  34.834  1.00  0.00           H
ATOM   4447  HZ2 LYS   268      93.493  10.528  34.996  1.00  0.00           H
ATOM   4448  HZ3 LYS   268      92.001   9.840  35.231  1.00  0.00           H
ATOM   4449  C   LYS   268      89.379  14.310  29.738  1.00  0.00           C
ATOM   4450  O   LYS   268      88.904  14.744  30.789  1.00  0.00           O
ATOM   4451  N   GLY   269      88.999  14.798  28.550  1.00  0.00           N
ATOM   4452  H   GLY   269      89.486  14.463  27.724  1.00  0.00           H
ATOM   4453  CA  GLY   269      87.999  15.866  28.409  1.00  0.00           C
ATOM   4454  HA1 GLY   269      88.449  16.811  28.715  1.00  0.00           H
ATOM   4455  HA2 GLY   269      87.189  15.648  29.105  1.00  0.00           H
ATOM   4456  C   GLY   269      87.323  16.086  27.045  1.00  0.00           C
ATOM   4457  O   GLY   269      86.807  17.178  26.836  1.00  0.00           O
ATOM   4458  N   ALA   270      87.242  15.100  26.139  1.00  0.00           N
ATOM   4459  H   ALA   270      87.672  14.208  26.342  1.00  0.00           H
ATOM   4460  CA  ALA   270      86.467  15.242  24.892  1.00  0.00           C
ATOM   4461  HA  ALA   270      85.803  16.098  25.016  1.00  0.00           H
ATOM   4462  CB  ALA   270      87.363  15.600  23.710  1.00  0.00           C
ATOM   4463  HB1 ALA   270      86.730  15.892  22.873  1.00  0.00           H
ATOM   4464  HB2 ALA   270      88.005  16.443  23.968  1.00  0.00           H
ATOM   4465  HB3 ALA   270      87.958  14.736  23.414  1.00  0.00           H
ATOM   4466  C   ALA   270      85.494  14.096  24.569  1.00  0.00           C
ATOM   4467  O   ALA   270      85.090  13.927  23.421  1.00  0.00           O
ATOM   4468  N   VAL   271      84.999  13.361  25.571  1.00  0.00           N
ATOM   4469  H   VAL   271      85.447  13.414  26.478  1.00  0.00           H
ATOM   4470  CA  VAL   271      83.660  12.744  25.452  1.00  0.00           C
ATOM   4471  HA  VAL   271      83.618  12.184  24.516  1.00  0.00           H
ATOM   4472  CB  VAL   271      83.367  11.739  26.592  1.00  0.00           C
ATOM   4473  HB  VAL   271      83.384  12.261  27.550  1.00  0.00           H
ATOM   4474  CG1 VAL   271      82.003  11.052  26.417  1.00  0.00           C
ATOM   4475 1HG1 VAL   271      81.849  10.324  27.213  1.00  0.00           H
ATOM   4476 2HG1 VAL   271      81.192  11.778  26.468  1.00  0.00           H
ATOM   4477 3HG1 VAL   271      81.957  10.539  25.456  1.00  0.00           H
ATOM   4478  CG2 VAL   271      84.408  10.612  26.633  1.00  0.00           C
ATOM   4479 1HG2 VAL   271      84.174   9.918  27.441  1.00  0.00           H
ATOM   4480 2HG2 VAL   271      84.415  10.066  25.692  1.00  0.00           H
ATOM   4481 3HG2 VAL   271      85.401  11.014  26.816  1.00  0.00           H
ATOM   4482  C   VAL   271      82.603  13.864  25.351  1.00  0.00           C
ATOM   4483  O   VAL   271      81.937  14.195  26.333  1.00  0.00           O
ATOM   4484  N   ARG   272      82.479  14.495  24.171  1.00  0.00           N
ATOM   4485  H   ARG   272      83.141  14.235  23.443  1.00  0.00           H
ATOM   4486  CA  ARG   272      81.419  15.462  23.834  1.00  0.00           C
ATOM   4487  HA  ARG   272      81.235  16.080  24.715  1.00  0.00           H
ATOM   4488  CB  ARG   272      81.827  16.407  22.670  1.00  0.00           C
ATOM   4489  HB1 ARG   272      81.066  16.380  21.890  1.00  0.00           H
ATOM   4490  HB2 ARG   272      82.765  16.067  22.231  1.00  0.00           H
ATOM   4491  CG  ARG   272      81.985  17.877  23.117  1.00  0.00           C
ATOM   4492  HG1 ARG   272      82.955  17.998  23.602  1.00  0.00           H
ATOM   4493  HG2 ARG   272      81.205  18.107  23.841  1.00  0.00           H
ATOM   4494  CD  ARG   272      81.850  18.888  21.961  1.00  0.00           C
ATOM   4495  HD1 ARG   272      80.868  18.757  21.503  1.00  0.00           H
ATOM   4496  HD2 ARG   272      82.610  18.674  21.209  1.00  0.00           H
ATOM   4497  NE  ARG   272      81.987  20.287  22.435  1.00  0.00           N
ATOM   4498  HE  ARG   272      82.331  20.419  23.378  1.00  0.00           H
ATOM   4499  CZ  ARG   272      81.723  21.409  21.782  1.00  0.00           C
ATOM   4500  NH1 ARG   272      81.301  21.459  20.551  1.00  0.00           N
ATOM   4501 1HH1 ARG   272      81.133  20.589  20.052  1.00  0.00           H
ATOM   4502 2HH1 ARG   272      80.935  22.316  20.163  1.00  0.00           H
ATOM   4503  NH2 ARG   272      81.850  22.556  22.378  1.00  0.00           N
ATOM   4504 1HH2 ARG   272      82.158  22.583  23.348  1.00  0.00           H
ATOM   4505 2HH2 ARG   272      81.723  23.431  21.900  1.00  0.00           H
ATOM   4506  C   ARG   272      80.125  14.683  23.578  1.00  0.00           C
ATOM   4507  O   ARG   272      79.780  14.355  22.442  1.00  0.00           O
ATOM   4508  N   ARG   273      79.461  14.364  24.694  1.00  0.00           N
ATOM   4509  H   ARG   273      79.951  14.596  25.548  1.00  0.00           H
ATOM   4510  CA  ARG   273      78.186  13.640  24.832  1.00  0.00           C
ATOM   4511  HA  ARG   273      78.405  12.598  25.060  1.00  0.00           H
ATOM   4512  CB  ARG   273      77.412  14.233  26.019  1.00  0.00           C
ATOM   4513  HB1 ARG   273      76.344  14.042  25.890  1.00  0.00           H
ATOM   4514  HB2 ARG   273      77.557  15.314  26.038  1.00  0.00           H
ATOM   4515  CG  ARG   273      77.846  13.623  27.360  1.00  0.00           C
ATOM   4516  HG1 ARG   273      78.930  13.690  27.476  1.00  0.00           H
ATOM   4517  HG2 ARG   273      77.549  12.573  27.380  1.00  0.00           H
ATOM   4518  CD  ARG   273      77.162  14.376  28.506  1.00  0.00           C
ATOM   4519  HD1 ARG   273      76.102  14.490  28.267  1.00  0.00           H
ATOM   4520  HD2 ARG   273      77.609  15.370  28.582  1.00  0.00           H
ATOM   4521  NE  ARG   273      77.280  13.669  29.796  1.00  0.00           N
ATOM   4522  HE  ARG   273      77.685  12.747  29.787  1.00  0.00           H
ATOM   4523  CZ  ARG   273      76.798  14.103  30.949  1.00  0.00           C
ATOM   4524  NH1 ARG   273      76.293  15.297  31.087  1.00  0.00           N
ATOM   4525 1HH1 ARG   273      76.363  15.949  30.323  1.00  0.00           H
ATOM   4526 2HH1 ARG   273      75.948  15.614  31.976  1.00  0.00           H
ATOM   4527  NH2 ARG   273      76.819  13.341  32.002  1.00  0.00           N
ATOM   4528 1HH2 ARG   273      77.248  12.428  31.982  1.00  0.00           H
ATOM   4529 2HH2 ARG   273      76.349  13.634  32.842  1.00  0.00           H
ATOM   4530  C   ARG   273      77.291  13.641  23.582  1.00  0.00           C
ATOM   4531  O   ARG   273      76.838  14.690  23.129  1.00  0.00           O
ATOM   4532  N   ARG   274      77.003  12.423  23.110  1.00  0.00           N
ATOM   4533  H   ARG   274      77.688  11.719  23.366  1.00  0.00           H
ATOM   4534  CA  ARG   274      75.710  11.923  22.597  1.00  0.00           C
ATOM   4535  HA  ARG   274      75.890  11.317  21.715  1.00  0.00           H
ATOM   4536  CB  ARG   274      75.074  11.018  23.668  1.00  0.00           C
ATOM   4537  HB1 ARG   274      74.013  10.904  23.439  1.00  0.00           H
ATOM   4538  HB2 ARG   274      75.154  11.499  24.646  1.00  0.00           H
ATOM   4539  CG  ARG   274      75.686   9.616  23.730  1.00  0.00           C
ATOM   4540  HG1 ARG   274      76.727   9.676  24.047  1.00  0.00           H
ATOM   4541  HG2 ARG   274      75.637   9.158  22.741  1.00  0.00           H
ATOM   4542  CD  ARG   274      74.879   8.774  24.726  1.00  0.00           C
ATOM   4543  HD1 ARG   274      73.819   8.855  24.473  1.00  0.00           H
ATOM   4544  HD2 ARG   274      75.030   9.179  25.730  1.00  0.00           H
ATOM   4545  NE  ARG   274      75.263   7.353  24.684  1.00  0.00           N
ATOM   4546  HE  ARG   274      75.776   7.041  23.870  1.00  0.00           H
ATOM   4547  CZ  ARG   274      74.836   6.405  25.499  1.00  0.00           C
ATOM   4548  NH1 ARG   274      74.044   6.627  26.508  1.00  0.00           N
ATOM   4549 1HH1 ARG   274      73.691   7.557  26.678  1.00  0.00           H
ATOM   4550 2HH1 ARG   274      73.786   5.862  27.102  1.00  0.00           H
ATOM   4551  NH2 ARG   274      75.201   5.177  25.310  1.00  0.00           N
ATOM   4552 1HH2 ARG   274      75.658   4.924  24.440  1.00  0.00           H
ATOM   4553 2HH2 ARG   274      74.731   4.427  25.811  1.00  0.00           H
ATOM   4554  C   ARG   274      74.664  12.974  22.210  1.00  0.00           C
ATOM   4555  O   ARG   274      74.084  13.619  23.083  1.00  0.00           O
ATOM   4556  N   GLY   275      74.268  12.991  20.937  1.00  0.00           N
ATOM   4557  H   GLY   275      74.780  12.443  20.262  1.00  0.00           H
ATOM   4558  CA  GLY   275      73.117  13.776  20.484  1.00  0.00           C
ATOM   4559  HA1 GLY   275      73.433  14.795  20.295  1.00  0.00           H
ATOM   4560  HA2 GLY   275      72.379  13.807  21.282  1.00  0.00           H
ATOM   4561  C   GLY   275      72.390  13.222  19.260  1.00  0.00           C
ATOM   4562  O   GLY   275      72.268  13.887  18.237  1.00  0.00           O
ATOM   4563  N   SER   276      71.863  12.005  19.364  1.00  0.00           N
ATOM   4564  H   SER   276      72.048  11.458  20.192  1.00  0.00           H
ATOM   4565  CA  SER   276      70.975  11.395  18.366  1.00  0.00           C
ATOM   4566  HA  SER   276      71.309  11.699  17.373  1.00  0.00           H
ATOM   4567  CB  SER   276      71.126   9.870  18.421  1.00  0.00           C
ATOM   4568  HB1 SER   276      72.049   9.591  17.912  1.00  0.00           H
ATOM   4569  HB2 SER   276      70.292   9.417  17.893  1.00  0.00           H
ATOM   4570  OG  SER   276      71.175   9.375  19.751  1.00  0.00           O
ATOM   4571  HG  SER   276      71.037   8.421  19.695  1.00  0.00           H
ATOM   4572  C   SER   276      69.506  11.857  18.487  1.00  0.00           C
ATOM   4573  O   SER   276      68.620  11.081  18.861  1.00  0.00           O
ATOM   4574  N   ASN   277      69.215  13.119  18.139  1.00  0.00           N
ATOM   4575  H   ASN   277      69.960  13.715  17.797  1.00  0.00           H
ATOM   4576  CA  ASN   277      67.836  13.627  18.043  1.00  0.00           C
ATOM   4577  HA  ASN   277      67.203  13.027  18.699  1.00  0.00           H
ATOM   4578  CB  ASN   277      67.704  15.063  18.576  1.00  0.00           C
ATOM   4579  HB1 ASN   277      66.722  15.445  18.293  1.00  0.00           H
ATOM   4580  HB2 ASN   277      68.453  15.706  18.119  1.00  0.00           H
ATOM   4581  CG  ASN   277      67.792  15.158  20.094  1.00  0.00           C
ATOM   4582  OD1 ASN   277      67.804  14.175  20.825  1.00  0.00           O
ATOM   4583  ND2 ASN   277      67.829  16.357  20.622  1.00  0.00           N
ATOM   4584 1HD2 ASN   277      67.696  17.153  20.021  1.00  0.00           H
ATOM   4585 2HD2 ASN   277      67.626  16.435  21.611  1.00  0.00           H
ATOM   4586  C   ASN   277      67.259  13.400  16.636  1.00  0.00           C
ATOM   4587  O   ASN   277      67.186  14.273  15.768  1.00  0.00           O
ATOM   4588  N   ILE   278      66.824  12.153  16.479  1.00  0.00           N
ATOM   4589  H   ILE   278      67.109  11.523  17.217  1.00  0.00           H
ATOM   4590  CA  ILE   278      65.708  11.675  15.658  1.00  0.00           C
ATOM   4591  HA  ILE   278      66.082  11.370  14.681  1.00  0.00           H
ATOM   4592  CB  ILE   278      65.167  10.422  16.408  1.00  0.00           C
ATOM   4593  HB  ILE   278      65.072  10.699  17.458  1.00  0.00           H
ATOM   4594  CG2 ILE   278      63.782   9.971  15.935  1.00  0.00           C
ATOM   4595 1HG2 ILE   278      63.452   9.088  16.476  1.00  0.00           H
ATOM   4596 2HG2 ILE   278      63.060  10.746  16.177  1.00  0.00           H
ATOM   4597 3HG2 ILE   278      63.796   9.765  14.866  1.00  0.00           H
ATOM   4598  CG1 ILE   278      66.155   9.233  16.323  1.00  0.00           C
ATOM   4599 1HG1 ILE   278      67.162   9.584  16.540  1.00  0.00           H
ATOM   4600 2HG1 ILE   278      66.146   8.831  15.309  1.00  0.00           H
ATOM   4601  CD  ILE   278      65.863   8.090  17.309  1.00  0.00           C
ATOM   4602  HD1 ILE   278      66.648   7.338  17.236  1.00  0.00           H
ATOM   4603  HD2 ILE   278      65.837   8.475  18.328  1.00  0.00           H
ATOM   4604  HD3 ILE   278      64.915   7.605  17.079  1.00  0.00           H
ATOM   4605  C   ILE   278      64.582  12.722  15.445  1.00  0.00           C
ATOM   4606  O   ILE   278      64.165  13.391  16.394  1.00  0.00           O
ATOM   4607  N   LYS   279      64.028  12.673  14.217  1.00  0.00           N
ATOM   4608  H   LYS   279      64.561  12.135  13.553  1.00  0.00           H
ATOM   4609  CA  LYS   279      62.687  13.076  13.721  1.00  0.00           C
ATOM   4610  HA  LYS   279      62.557  12.387  12.888  1.00  0.00           H
ATOM   4611  CB  LYS   279      61.542  12.701  14.689  1.00  0.00           C
ATOM   4612  HB1 LYS   279      60.724  13.418  14.593  1.00  0.00           H
ATOM   4613  HB2 LYS   279      61.876  12.761  15.723  1.00  0.00           H
ATOM   4614  CG  LYS   279      60.989  11.298  14.383  1.00  0.00           C
ATOM   4615  HG1 LYS   279      61.809  10.605  14.220  1.00  0.00           H
ATOM   4616  HG2 LYS   279      60.398  11.340  13.468  1.00  0.00           H
ATOM   4617  CD  LYS   279      60.115  10.793  15.532  1.00  0.00           C
ATOM   4618  HD1 LYS   279      59.195  11.378  15.533  1.00  0.00           H
ATOM   4619  HD2 LYS   279      60.642  10.937  16.477  1.00  0.00           H
ATOM   4620  CE  LYS   279      59.771   9.310  15.401  1.00  0.00           C
ATOM   4621  HE1 LYS   279      60.679   8.719  15.561  1.00  0.00           H
ATOM   4622  HE2 LYS   279      59.415   9.126  14.386  1.00  0.00           H
ATOM   4623  NZ  LYS   279      58.726   8.924  16.379  1.00  0.00           N
ATOM   4624  HZ1 LYS   279      58.406   7.977  16.222  1.00  0.00           H
ATOM   4625  HZ2 LYS   279      59.063   8.990  17.336  1.00  0.00           H
ATOM   4626  HZ3 LYS   279      57.903   9.520  16.288  1.00  0.00           H
ATOM   4627  C   LYS   279      62.434  14.440  13.044  1.00  0.00           C
ATOM   4628  O   LYS   279      62.649  15.507  13.605  1.00  0.00           O
ATOM   4629  N   GLU   280      61.771  14.269  11.889  1.00  0.00           N
ATOM   4630  H   GLU   280      61.873  13.340  11.506  1.00  0.00           H
ATOM   4631  CA  GLU   280      60.940  15.156  11.044  1.00  0.00           C
ATOM   4632  HA  GLU   280      60.329  14.443  10.506  1.00  0.00           H
ATOM   4633  CB  GLU   280      59.867  15.943  11.823  1.00  0.00           C
ATOM   4634  HB1 GLU   280      59.439  16.693  11.158  1.00  0.00           H
ATOM   4635  HB2 GLU   280      60.304  16.436  12.690  1.00  0.00           H
ATOM   4636  CG  GLU   280      58.749  14.978  12.265  1.00  0.00           C
ATOM   4637  HG1 GLU   280      59.172  14.236  12.947  1.00  0.00           H
ATOM   4638  HG2 GLU   280      58.393  14.450  11.381  1.00  0.00           H
ATOM   4639  CD  GLU   280      57.521  15.623  12.922  1.00  0.00           C
ATOM   4640  OE1 GLU   280      56.751  14.873  13.568  1.00  0.00           O
ATOM   4641  OE2 GLU   280      57.287  16.845  12.772  1.00  0.00           O
ATOM   4642  C   GLU   280      61.586  15.845   9.838  1.00  0.00           C
ATOM   4643  OC1 GLU   280      61.564  15.170   8.778  1.00  0.00           O
ATOM   4644  OC2 GLU   280      62.011  17.016   9.922  1.00  0.00           O
TER
ENDMDL
