# Supplementary material for: Novel viruses of the family Partitiviridae discovered in Saccharomyces cerevisiae
Source: PLoS Pathog. 2023 Jun 7;19(6):e1011418. doi: 10.1371/journal.ppat.1011418 (PMC10281585; doi:10.1371/journal.ppat.1011418)
Supplement: S1 File — (ZIP) [file ppat.1011418.s011.zip › Relaxed/ScPV1172_RdRp_relaxed.pdb]

REMARK    GENERATED BY TRJCONV
TITLE     Protein in water t= 1417.00000 step= 1417
REMARK    THIS IS A SIMULATION BOX
CRYST1  100.692  100.692  100.692  60.00  60.00  90.00 P 1           1
MODEL        1
ATOM      1  N   MET     1     -33.612 114.721  32.204  1.00  0.00           N
ATOM      2  H1  MET     1     -32.817 114.425  32.769  1.00  0.00           H
ATOM      3  H2  MET     1     -33.972 115.559  32.666  1.00  0.00           H
ATOM      4  H3  MET     1     -34.341 114.025  32.368  1.00  0.00           H
ATOM      5  CA  MET     1     -33.301 114.962  30.765  1.00  0.00           C
ATOM      6  HA  MET     1     -32.971 114.025  30.314  1.00  0.00           H
ATOM      7  CB  MET     1     -34.575 115.443  30.023  1.00  0.00           C
ATOM      8  HB1 MET     1     -34.568 116.532  29.968  1.00  0.00           H
ATOM      9  HB2 MET     1     -35.467 115.163  30.587  1.00  0.00           H
ATOM     10  CG  MET     1     -34.721 114.876  28.602  1.00  0.00           C
ATOM     11  HG1 MET     1     -35.131 113.864  28.670  1.00  0.00           H
ATOM     12  HG2 MET     1     -33.739 114.795  28.135  1.00  0.00           H
ATOM     13  SD  MET     1     -35.775 115.863  27.498  1.00  0.00           S
ATOM     14  CE  MET     1     -37.413 115.345  28.079  1.00  0.00           C
ATOM     15  HE1 MET     1     -38.195 115.885  27.545  1.00  0.00           H
ATOM     16  HE2 MET     1     -37.553 114.279  27.897  1.00  0.00           H
ATOM     17  HE3 MET     1     -37.514 115.522  29.150  1.00  0.00           H
ATOM     18  C   MET     1     -32.178 116.012  30.597  1.00  0.00           C
ATOM     19  O   MET     1     -31.971 116.790  31.530  1.00  0.00           O
ATOM     20  N   LEU     2     -31.551 116.073  29.411  1.00  0.00           N
ATOM     21  H   LEU     2     -31.532 115.202  28.889  1.00  0.00           H
ATOM     22  CA  LEU     2     -31.264 117.284  28.605  1.00  0.00           C
ATOM     23  HA  LEU     2     -32.050 117.270  27.862  1.00  0.00           H
ATOM     24  CB  LEU     2     -31.430 118.655  29.320  1.00  0.00           C
ATOM     25  HB1 LEU     2     -30.981 119.419  28.683  1.00  0.00           H
ATOM     26  HB2 LEU     2     -30.848 118.651  30.243  1.00  0.00           H
ATOM     27  CG  LEU     2     -32.866 119.153  29.614  1.00  0.00           C
ATOM     28  HG  LEU     2     -33.348 118.507  30.343  1.00  0.00           H
ATOM     29  CD1 LEU     2     -32.779 120.559  30.215  1.00  0.00           C
ATOM     30 1HD1 LEU     2     -33.776 120.905  30.490  1.00  0.00           H
ATOM     31 2HD1 LEU     2     -32.155 120.534  31.108  1.00  0.00           H
ATOM     32 3HD1 LEU     2     -32.345 121.255  29.496  1.00  0.00           H
ATOM     33  CD2 LEU     2     -33.764 119.223  28.369  1.00  0.00           C
ATOM     34 1HD2 LEU     2     -34.734 119.639  28.638  1.00  0.00           H
ATOM     35 2HD2 LEU     2     -33.303 119.860  27.616  1.00  0.00           H
ATOM     36 3HD2 LEU     2     -33.934 118.229  27.961  1.00  0.00           H
ATOM     37  C   LEU     2     -29.994 117.224  27.725  1.00  0.00           C
ATOM     38  O   LEU     2     -29.082 118.037  27.875  1.00  0.00           O
ATOM     39  N   ARG     3     -30.053 116.407  26.667  1.00  0.00           N
ATOM     40  H   ARG     3     -30.592 115.563  26.808  1.00  0.00           H
ATOM     41  CA  ARG     3     -30.092 116.890  25.269  1.00  0.00           C
ATOM     42  HA  ARG     3     -30.717 116.167  24.742  1.00  0.00           H
ATOM     43  CB  ARG     3     -30.781 118.268  25.124  1.00  0.00           C
ATOM     44  HB1 ARG     3     -30.442 118.751  24.210  1.00  0.00           H
ATOM     45  HB2 ARG     3     -30.524 118.948  25.936  1.00  0.00           H
ATOM     46  CG  ARG     3     -32.296 118.106  25.030  1.00  0.00           C
ATOM     47  HG1 ARG     3     -32.691 117.702  25.956  1.00  0.00           H
ATOM     48  HG2 ARG     3     -32.531 117.404  24.236  1.00  0.00           H
ATOM     49  CD  ARG     3     -32.963 119.444  24.730  1.00  0.00           C
ATOM     50  HD1 ARG     3     -32.669 119.782  23.734  1.00  0.00           H
ATOM     51  HD2 ARG     3     -32.640 120.181  25.467  1.00  0.00           H
ATOM     52  NE  ARG     3     -34.415 119.280  24.779  1.00  0.00           N
ATOM     53  HE  ARG     3     -34.778 118.360  24.544  1.00  0.00           H
ATOM     54  CZ  ARG     3     -35.315 120.217  25.010  1.00  0.00           C
ATOM     55  NH1 ARG     3     -34.999 121.477  25.215  1.00  0.00           N
ATOM     56 1HH1 ARG     3     -34.039 121.777  25.259  1.00  0.00           H
ATOM     57 2HH1 ARG     3     -35.720 122.195  25.212  1.00  0.00           H
ATOM     58  NH2 ARG     3     -36.575 119.862  25.016  1.00  0.00           N
ATOM     59 1HH2 ARG     3     -36.830 118.909  24.805  1.00  0.00           H
ATOM     60 2HH2 ARG     3     -37.286 120.570  25.182  1.00  0.00           H
ATOM     61  C   ARG     3     -28.777 116.945  24.481  1.00  0.00           C
ATOM     62  O   ARG     3     -27.844 117.666  24.827  1.00  0.00           O
ATOM     63  N   ARG     4     -28.853 116.359  23.277  1.00  0.00           N
ATOM     64  H   ARG     4     -29.613 115.704  23.161  1.00  0.00           H
ATOM     65  CA  ARG     4     -28.236 116.820  22.019  1.00  0.00           C
ATOM     66  HA  ARG     4     -28.750 116.277  21.223  1.00  0.00           H
ATOM     67  CB  ARG     4     -28.500 118.316  21.724  1.00  0.00           C
ATOM     68  HB1 ARG     4     -27.875 118.626  20.884  1.00  0.00           H
ATOM     69  HB2 ARG     4     -28.235 118.931  22.585  1.00  0.00           H
ATOM     70  CG  ARG     4     -29.972 118.547  21.327  1.00  0.00           C
ATOM     71  HG1 ARG     4     -30.627 118.136  22.093  1.00  0.00           H
ATOM     72  HG2 ARG     4     -30.171 118.016  20.395  1.00  0.00           H
ATOM     73  CD  ARG     4     -30.307 120.032  21.130  1.00  0.00           C
ATOM     74  HD1 ARG     4     -29.692 120.429  20.320  1.00  0.00           H
ATOM     75  HD2 ARG     4     -30.067 120.569  22.050  1.00  0.00           H
ATOM     76  NE  ARG     4     -31.735 120.217  20.793  1.00  0.00           N
ATOM     77  HE  ARG     4     -32.209 119.414  20.405  1.00  0.00           H
ATOM     78  CZ  ARG     4     -32.449 121.335  20.917  1.00  0.00           C
ATOM     79  NH1 ARG     4     -31.952 122.441  21.425  1.00  0.00           N
ATOM     80 1HH1 ARG     4     -30.974 122.517  21.642  1.00  0.00           H
ATOM     81 2HH1 ARG     4     -32.575 123.229  21.583  1.00  0.00           H
ATOM     82  NH2 ARG     4     -33.705 121.368  20.531  1.00  0.00           N
ATOM     83 1HH2 ARG     4     -34.078 120.641  19.933  1.00  0.00           H
ATOM     84 2HH2 ARG     4     -34.226 122.241  20.548  1.00  0.00           H
ATOM     85  C   ARG     4     -26.761 116.432  21.874  1.00  0.00           C
ATOM     86  O   ARG     4     -25.851 117.226  22.120  1.00  0.00           O
ATOM     87  N   ASN     5     -26.587 115.197  21.397  1.00  0.00           N
ATOM     88  H   ASN     5     -27.441 114.668  21.315  1.00  0.00           H
ATOM     89  CA  ASN     5     -25.482 114.691  20.566  1.00  0.00           C
ATOM     90  HA  ASN     5     -25.989 114.176  19.749  1.00  0.00           H
ATOM     91  CB  ASN     5     -24.641 115.771  19.850  1.00  0.00           C
ATOM     92  HB1 ASN     5     -23.895 115.279  19.224  1.00  0.00           H
ATOM     93  HB2 ASN     5     -24.111 116.391  20.569  1.00  0.00           H
ATOM     94  CG  ASN     5     -25.482 116.649  18.932  1.00  0.00           C
ATOM     95  OD1 ASN     5     -26.663 116.414  18.712  1.00  0.00           O
ATOM     96  ND2 ASN     5     -24.899 117.683  18.365  1.00  0.00           N
ATOM     97 1HD2 ASN     5     -23.911 117.838  18.474  1.00  0.00           H
ATOM     98 2HD2 ASN     5     -25.458 118.160  17.666  1.00  0.00           H
ATOM     99  C   ASN     5     -24.671 113.567  21.223  1.00  0.00           C
ATOM    100  O   ASN     5     -23.438 113.553  21.190  1.00  0.00           O
ATOM    101  N   PHE     6     -25.396 112.537  21.676  1.00  0.00           N
ATOM    102  H   PHE     6     -26.383 112.694  21.806  1.00  0.00           H
ATOM    103  CA  PHE     6     -25.040 111.188  21.241  1.00  0.00           C
ATOM    104  HA  PHE     6     -24.035 110.951  21.585  1.00  0.00           H
ATOM    105  CB  PHE     6     -26.033 110.159  21.798  1.00  0.00           C
ATOM    106  HB1 PHE     6     -25.800 109.180  21.374  1.00  0.00           H
ATOM    107  HB2 PHE     6     -27.036 110.426  21.465  1.00  0.00           H
ATOM    108  CG  PHE     6     -26.040 110.025  23.302  1.00  0.00           C
ATOM    109  CD1 PHE     6     -25.016 109.308  23.948  1.00  0.00           C
ATOM    110  HD1 PHE     6     -24.225 108.847  23.371  1.00  0.00           H
ATOM    111  CE1 PHE     6     -25.027 109.178  25.348  1.00  0.00           C
ATOM    112  HE1 PHE     6     -24.245 108.616  25.843  1.00  0.00           H
ATOM    113  CZ  PHE     6     -26.056 109.775  26.099  1.00  0.00           C
ATOM    114  HZ  PHE     6     -26.076 109.678  27.174  1.00  0.00           H
ATOM    115  CE2 PHE     6     -27.091 110.468  25.450  1.00  0.00           C
ATOM    116  HE2 PHE     6     -27.912 110.874  26.024  1.00  0.00           H
ATOM    117  CD2 PHE     6     -27.085 110.594  24.053  1.00  0.00           C
ATOM    118  HD2 PHE     6     -27.896 111.111  23.558  1.00  0.00           H
ATOM    119  C   PHE     6     -25.092 111.150  19.708  1.00  0.00           C
ATOM    120  O   PHE     6     -26.115 111.514  19.123  1.00  0.00           O
ATOM    121  N   ALA     7     -24.022 110.710  19.056  1.00  0.00           N
ATOM    122  H   ALA     7     -23.231 110.375  19.602  1.00  0.00           H
ATOM    123  CA  ALA     7     -23.956 110.569  17.603  1.00  0.00           C
ATOM    124  HA  ALA     7     -24.896 110.875  17.137  1.00  0.00           H
ATOM    125  CB  ALA     7     -22.870 111.506  17.066  1.00  0.00           C
ATOM    126  HB1 ALA     7     -22.652 111.267  16.023  1.00  0.00           H
ATOM    127  HB2 ALA     7     -23.207 112.542  17.131  1.00  0.00           H
ATOM    128  HB3 ALA     7     -21.967 111.397  17.660  1.00  0.00           H
ATOM    129  C   ALA     7     -23.745 109.089  17.263  1.00  0.00           C
ATOM    130  O   ALA     7     -22.625 108.582  17.296  1.00  0.00           O
ATOM    131  N   ASN     8     -24.867 108.412  17.003  1.00  0.00           N
ATOM    132  H   ASN     8     -25.731 108.934  17.026  1.00  0.00           H
ATOM    133  CA  ASN     8     -24.982 107.013  16.589  1.00  0.00           C
ATOM    134  HA  ASN     8     -26.049 106.782  16.584  1.00  0.00           H
ATOM    135  CB  ASN     8     -24.493 106.845  15.141  1.00  0.00           C
ATOM    136  HB1 ASN     8     -24.441 105.787  14.890  1.00  0.00           H
ATOM    137  HB2 ASN     8     -23.489 107.257  15.042  1.00  0.00           H
ATOM    138  CG  ASN     8     -25.432 107.513  14.141  1.00  0.00           C
ATOM    139  OD1 ASN     8     -26.649 107.493  14.276  1.00  0.00           O
ATOM    140  ND2 ASN     8     -24.899 108.131  13.112  1.00  0.00           N
ATOM    141 1HD2 ASN     8     -23.888 108.170  13.016  1.00  0.00           H
ATOM    142 2HD2 ASN     8     -25.498 108.544  12.417  1.00  0.00           H
ATOM    143  C   ASN     8     -24.344 105.997  17.557  1.00  0.00           C
ATOM    144  O   ASN     8     -23.167 105.643  17.458  1.00  0.00           O
ATOM    145  N   PHE     9     -25.190 105.418  18.419  1.00  0.00           N
ATOM    146  H   PHE     9     -26.126 105.788  18.480  1.00  0.00           H
ATOM    147  CA  PHE     9     -24.903 104.188  19.175  1.00  0.00           C
ATOM    148  HA  PHE     9     -24.016 104.352  19.791  1.00  0.00           H
ATOM    149  CB  PHE     9     -26.099 103.883  20.099  1.00  0.00           C
ATOM    150  HB1 PHE     9     -26.389 102.838  19.978  1.00  0.00           H
ATOM    151  HB2 PHE     9     -26.968 104.477  19.811  1.00  0.00           H
ATOM    152  CG  PHE     9     -25.824 104.120  21.570  1.00  0.00           C
ATOM    153  CD1 PHE     9     -25.616 103.025  22.430  1.00  0.00           C
ATOM    154  HD1 PHE     9     -25.632 102.018  22.038  1.00  0.00           H
ATOM    155  CE1 PHE     9     -25.380 103.235  23.800  1.00  0.00           C
ATOM    156  HE1 PHE     9     -25.205 102.395  24.458  1.00  0.00           H
ATOM    157  CZ  PHE     9     -25.347 104.540  24.314  1.00  0.00           C
ATOM    158  HZ  PHE     9     -25.166 104.704  25.367  1.00  0.00           H
ATOM    159  CE2 PHE     9     -25.544 105.634  23.456  1.00  0.00           C
ATOM    160  HE2 PHE     9     -25.518 106.634  23.856  1.00  0.00           H
ATOM    161  CD2 PHE     9     -25.785 105.428  22.087  1.00  0.00           C
ATOM    162  HD2 PHE     9     -25.949 106.277  21.440  1.00  0.00           H
ATOM    163  C   PHE     9     -24.603 102.977  18.265  1.00  0.00           C
ATOM    164  O   PHE     9     -24.035 101.986  18.713  1.00  0.00           O
ATOM    165  N   SER    10     -24.971 103.043  16.986  1.00  0.00           N
ATOM    166  H   SER    10     -25.485 103.843  16.647  1.00  0.00           H
ATOM    167  CA  SER    10     -24.642 102.049  15.961  1.00  0.00           C
ATOM    168  HA  SER    10     -24.800 101.048  16.364  1.00  0.00           H
ATOM    169  CB  SER    10     -25.601 102.239  14.771  1.00  0.00           C
ATOM    170  HB1 SER    10     -26.506 101.667  14.973  1.00  0.00           H
ATOM    171  HB2 SER    10     -25.145 101.844  13.861  1.00  0.00           H
ATOM    172  OG  SER    10     -25.984 103.596  14.572  1.00  0.00           O
ATOM    173  HG  SER    10     -26.734 103.601  13.940  1.00  0.00           H
ATOM    174  C   SER    10     -23.172 102.087  15.504  1.00  0.00           C
ATOM    175  O   SER    10     -22.657 101.043  15.100  1.00  0.00           O
ATOM    176  N   ASP    11     -22.485 103.236  15.618  1.00  0.00           N
ATOM    177  H   ASP    11     -22.971 104.054  15.959  1.00  0.00           H
ATOM    178  CA  ASP    11     -21.039 103.373  15.367  1.00  0.00           C
ATOM    179  HA  ASP    11     -20.728 102.584  14.682  1.00  0.00           H
ATOM    180  CB  ASP    11     -20.739 104.727  14.687  1.00  0.00           C
ATOM    181  HB1 ASP    11     -19.663 104.902  14.725  1.00  0.00           H
ATOM    182  HB2 ASP    11     -21.227 105.531  15.241  1.00  0.00           H
ATOM    183  CG  ASP    11     -21.160 104.780  13.206  1.00  0.00           C
ATOM    184  OD1 ASP    11     -21.459 103.717  12.614  1.00  0.00           O
ATOM    185  OD2 ASP    11     -21.147 105.881  12.608  1.00  0.00           O
ATOM    186  C   ASP    11     -20.197 103.153  16.640  1.00  0.00           C
ATOM    187  O   ASP    11     -18.982 102.939  16.562  1.00  0.00           O
ATOM    188  N   LEU    12     -20.844 103.054  17.810  1.00  0.00           N
ATOM    189  H   LEU    12     -21.833 103.259  17.798  1.00  0.00           H
ATOM    190  CA  LEU    12     -20.345 102.282  18.957  1.00  0.00           C
ATOM    191  HA  LEU    12     -19.290 102.509  19.090  1.00  0.00           H
ATOM    192  CB  LEU    12     -21.091 102.681  20.250  1.00  0.00           C
ATOM    193  HB1 LEU    12     -21.252 101.808  20.882  1.00  0.00           H
ATOM    194  HB2 LEU    12     -22.074 103.069  19.989  1.00  0.00           H
ATOM    195  CG  LEU    12     -20.353 103.716  21.114  1.00  0.00           C
ATOM    196  HG  LEU    12     -20.071 104.569  20.500  1.00  0.00           H
ATOM    197  CD1 LEU    12     -21.324 104.186  22.202  1.00  0.00           C
ATOM    198 1HD1 LEU    12     -20.799 104.833  22.904  1.00  0.00           H
ATOM    199 2HD1 LEU    12     -22.148 104.738  21.750  1.00  0.00           H
ATOM    200 3HD1 LEU    12     -21.730 103.330  22.742  1.00  0.00           H
ATOM    201  CD2 LEU    12     -19.079 103.147  21.762  1.00  0.00           C
ATOM    202 1HD2 LEU    12     -18.651 103.885  22.439  1.00  0.00           H
ATOM    203 2HD2 LEU    12     -19.314 102.248  22.331  1.00  0.00           H
ATOM    204 3HD2 LEU    12     -18.336 102.908  21.003  1.00  0.00           H
ATOM    205  C   LEU    12     -20.413 100.776  18.644  1.00  0.00           C
ATOM    206  O   LEU    12     -21.060  99.987  19.329  1.00  0.00           O
ATOM    207  N   LYS    13     -19.717 100.358  17.584  1.00  0.00           N
ATOM    208  H   LYS    13     -19.317 101.059  16.976  1.00  0.00           H
ATOM    209  CA  LYS    13     -19.509  98.954  17.252  1.00  0.00           C
ATOM    210  HA  LYS    13     -20.492  98.478  17.209  1.00  0.00           H
ATOM    211  CB  LYS    13     -18.850  98.818  15.862  1.00  0.00           C
ATOM    212  HB1 LYS    13     -18.156  97.977  15.878  1.00  0.00           H
ATOM    213  HB2 LYS    13     -18.279  99.716  15.616  1.00  0.00           H
ATOM    214  CG  LYS    13     -19.892  98.544  14.767  1.00  0.00           C
ATOM    215  HG1 LYS    13     -20.517  99.424  14.615  1.00  0.00           H
ATOM    216  HG2 LYS    13     -20.518  97.709  15.083  1.00  0.00           H
ATOM    217  CD  LYS    13     -19.205  98.157  13.453  1.00  0.00           C
ATOM    218  HD1 LYS    13     -18.446  97.403  13.664  1.00  0.00           H
ATOM    219  HD2 LYS    13     -18.720  99.035  13.024  1.00  0.00           H
ATOM    220  CE  LYS    13     -20.209  97.575  12.452  1.00  0.00           C
ATOM    221  HE1 LYS    13     -20.836  98.384  12.063  1.00  0.00           H
ATOM    222  HE2 LYS    13     -20.856  96.857  12.966  1.00  0.00           H
ATOM    223  NZ  LYS    13     -19.494  96.894  11.349  1.00  0.00           N
ATOM    224  HZ1 LYS    13     -20.133  96.538  10.648  1.00  0.00           H
ATOM    225  HZ2 LYS    13     -18.884  97.550  10.869  1.00  0.00           H
ATOM    226  HZ3 LYS    13     -18.945  96.117  11.702  1.00  0.00           H
ATOM    227  C   LYS    13     -18.727  98.231  18.365  1.00  0.00           C
ATOM    228  O   LYS    13     -17.495  98.150  18.328  1.00  0.00           O
ATOM    229  N   LEU    14     -19.505  97.682  19.302  1.00  0.00           N
ATOM    230  H   LEU    14     -20.424  98.105  19.374  1.00  0.00           H
ATOM    231  CA  LEU    14     -19.356  96.399  19.994  1.00  0.00           C
ATOM    232  HA  LEU    14     -19.561  96.529  21.058  1.00  0.00           H
ATOM    233  CB  LEU    14     -20.412  95.456  19.390  1.00  0.00           C
ATOM    234  HB1 LEU    14     -20.184  94.427  19.677  1.00  0.00           H
ATOM    235  HB2 LEU    14     -20.335  95.508  18.303  1.00  0.00           H
ATOM    236  CG  LEU    14     -21.852  95.781  19.817  1.00  0.00           C
ATOM    237  HG  LEU    14     -22.000  96.859  19.844  1.00  0.00           H
ATOM    238  CD1 LEU    14     -22.815  95.218  18.772  1.00  0.00           C
ATOM    239 1HD1 LEU    14     -23.844  95.339  19.111  1.00  0.00           H
ATOM    240 2HD1 LEU    14     -22.691  95.754  17.831  1.00  0.00           H
ATOM    241 3HD1 LEU    14     -22.594  94.164  18.613  1.00  0.00           H
ATOM    242  CD2 LEU    14     -22.134  95.188  21.204  1.00  0.00           C
ATOM    243 1HD2 LEU    14     -23.168  95.380  21.481  1.00  0.00           H
ATOM    244 2HD2 LEU    14     -21.964  94.111  21.196  1.00  0.00           H
ATOM    245 3HD2 LEU    14     -21.479  95.646  21.945  1.00  0.00           H
ATOM    246  C   LEU    14     -17.970  95.774  19.870  1.00  0.00           C
ATOM    247  O   LEU    14     -17.678  95.127  18.861  1.00  0.00           O
ATOM    248  N   GLY    15     -17.122  95.989  20.882  1.00  0.00           N
ATOM    249  H   GLY    15     -17.472  96.507  21.678  1.00  0.00           H
ATOM    250  CA  GLY    15     -15.833  95.309  21.039  1.00  0.00           C
ATOM    251  HA1 GLY    15     -16.011  94.238  21.149  1.00  0.00           H
ATOM    252  HA2 GLY    15     -15.333  95.683  21.929  1.00  0.00           H
ATOM    253  C   GLY    15     -14.905  95.494  19.847  1.00  0.00           C
ATOM    254  O   GLY    15     -14.005  94.681  19.659  1.00  0.00           O
ATOM    255  N   GLY    16     -15.141  96.540  19.041  1.00  0.00           N
ATOM    256  H   GLY    16     -15.889  97.155  19.337  1.00  0.00           H
ATOM    257  CA  GLY    16     -14.864  96.552  17.608  1.00  0.00           C
ATOM    258  HA1 GLY    16     -14.964  97.557  17.205  1.00  0.00           H
ATOM    259  HA2 GLY    16     -15.606  95.924  17.114  1.00  0.00           H
ATOM    260  C   GLY    16     -13.486  96.032  17.272  1.00  0.00           C
ATOM    261  O   GLY    16     -12.477  96.563  17.750  1.00  0.00           O
ATOM    262  N   GLY    17     -13.448  94.987  16.451  1.00  0.00           N
ATOM    263  H   GLY    17     -14.331  94.597  16.123  1.00  0.00           H
ATOM    264  CA  GLY    17     -12.223  94.524  15.833  1.00  0.00           C
ATOM    265  HA1 GLY    17     -12.406  93.606  15.272  1.00  0.00           H
ATOM    266  HA2 GLY    17     -11.454  94.346  16.585  1.00  0.00           H
ATOM    267  C   GLY    17     -11.766  95.611  14.876  1.00  0.00           C
ATOM    268  O   GLY    17     -12.396  95.807  13.835  1.00  0.00           O
ATOM    269  N   PHE    18     -10.660  96.286  15.218  1.00  0.00           N
ATOM    270  H   PHE    18     -10.271  96.118  16.131  1.00  0.00           H
ATOM    271  CA  PHE    18      -9.807  96.935  14.222  1.00  0.00           C
ATOM    272  HA  PHE    18     -10.279  97.843  13.842  1.00  0.00           H
ATOM    273  CB  PHE    18      -8.430  97.262  14.827  1.00  0.00           C
ATOM    274  HB1 PHE    18      -7.699  97.296  14.016  1.00  0.00           H
ATOM    275  HB2 PHE    18      -8.117  96.449  15.486  1.00  0.00           H
ATOM    276  CG  PHE    18      -8.349  98.577  15.572  1.00  0.00           C
ATOM    277  CD1 PHE    18      -7.924  99.734  14.890  1.00  0.00           C
ATOM    278  HD1 PHE    18      -7.668  99.680  13.841  1.00  0.00           H
ATOM    279  CE1 PHE    18      -7.826 100.959  15.571  1.00  0.00           C
ATOM    280  HE1 PHE    18      -7.503 101.848  15.045  1.00  0.00           H
ATOM    281  CZ  PHE    18      -8.141 101.028  16.940  1.00  0.00           C
ATOM    282  HZ  PHE    18      -8.057 101.968  17.467  1.00  0.00           H
ATOM    283  CE2 PHE    18      -8.559  99.874  17.626  1.00  0.00           C
ATOM    284  HE2 PHE    18      -8.791  99.934  18.679  1.00  0.00           H
ATOM    285  CD2 PHE    18      -8.668  98.648  16.942  1.00  0.00           C
ATOM    286  HD2 PHE    18      -8.989  97.762  17.469  1.00  0.00           H
ATOM    287  C   PHE    18      -9.648  95.925  13.092  1.00  0.00           C
ATOM    288  O   PHE    18      -9.201  94.809  13.362  1.00  0.00           O
ATOM    289  N   SER    19     -10.117  96.243  11.885  1.00  0.00           N
ATOM    290  H   SER    19     -10.480  97.163  11.692  1.00  0.00           H
ATOM    291  CA  SER    19     -10.238  95.215  10.854  1.00  0.00           C
ATOM    292  HA  SER    19     -10.857  94.409  11.253  1.00  0.00           H
ATOM    293  CB  SER    19     -10.961  95.716   9.591  1.00  0.00           C
ATOM    294  HB1 SER    19     -12.001  95.921   9.849  1.00  0.00           H
ATOM    295  HB2 SER    19     -10.953  94.917   8.848  1.00  0.00           H
ATOM    296  OG  SER    19     -10.399  96.885   9.017  1.00  0.00           O
ATOM    297  HG  SER    19     -10.793  96.971   8.117  1.00  0.00           H
ATOM    298  C   SER    19      -8.855  94.634  10.562  1.00  0.00           C
ATOM    299  O   SER    19      -7.972  95.318  10.037  1.00  0.00           O
ATOM    300  N   THR    20      -8.651  93.358  10.921  1.00  0.00           N
ATOM    301  H   THR    20      -9.376  92.854  11.410  1.00  0.00           H
ATOM    302  CA  THR    20      -7.410  92.629  10.657  1.00  0.00           C
ATOM    303  HA  THR    20      -6.591  93.345  10.726  1.00  0.00           H
ATOM    304  CB  THR    20      -7.127  91.554  11.710  1.00  0.00           C
ATOM    305  HB  THR    20      -6.251  90.980  11.410  1.00  0.00           H
ATOM    306  CG2 THR    20      -6.833  92.150  13.086  1.00  0.00           C
ATOM    307 1HG2 THR    20      -6.531  91.353  13.764  1.00  0.00           H
ATOM    308 2HG2 THR    20      -6.021  92.874  13.013  1.00  0.00           H
ATOM    309 3HG2 THR    20      -7.719  92.639  13.487  1.00  0.00           H
ATOM    310  OG1 THR    20      -8.238  90.707  11.825  1.00  0.00           O
ATOM    311  HG1 THR    20      -7.981  89.861  11.419  1.00  0.00           H
ATOM    312  C   THR    20      -7.398  92.148   9.211  1.00  0.00           C
ATOM    313  O   THR    20      -6.987  91.034   8.888  1.00  0.00           O
ATOM    314  N   LYS    21      -7.711  93.095   8.324  1.00  0.00           N
ATOM    315  H   LYS    21      -8.147  93.915   8.724  1.00  0.00           H
ATOM    316  CA  LYS    21      -6.850  93.433   7.202  1.00  0.00           C
ATOM    317  HA  LYS    21      -6.834  92.597   6.513  1.00  0.00           H
ATOM    318  CB  LYS    21      -7.414  94.660   6.456  1.00  0.00           C
ATOM    319  HB1 LYS    21      -6.676  94.961   5.713  1.00  0.00           H
ATOM    320  HB2 LYS    21      -7.560  95.491   7.149  1.00  0.00           H
ATOM    321  CG  LYS    21      -8.734  94.349   5.732  1.00  0.00           C
ATOM    322  HG1 LYS    21      -9.543  94.283   6.463  1.00  0.00           H
ATOM    323  HG2 LYS    21      -8.632  93.387   5.230  1.00  0.00           H
ATOM    324  CD  LYS    21      -9.086  95.394   4.663  1.00  0.00           C
ATOM    325  HD1 LYS    21      -8.254  95.463   3.960  1.00  0.00           H
ATOM    326  HD2 LYS    21      -9.239  96.371   5.124  1.00  0.00           H
ATOM    327  CE  LYS    21     -10.356  94.937   3.927  1.00  0.00           C
ATOM    328  HE1 LYS    21     -11.234  95.185   4.530  1.00  0.00           H
ATOM    329  HE2 LYS    21     -10.320  93.849   3.825  1.00  0.00           H
ATOM    330  NZ  LYS    21     -10.480  95.525   2.571  1.00  0.00           N
ATOM    331  HZ1 LYS    21     -11.243  95.084   2.061  1.00  0.00           H
ATOM    332  HZ2 LYS    21     -10.677  96.520   2.596  1.00  0.00           H
ATOM    333  HZ3 LYS    21      -9.629  95.374   2.039  1.00  0.00           H
ATOM    334  C   LYS    21      -5.409  93.657   7.706  1.00  0.00           C
ATOM    335  O   LYS    21      -4.918  94.784   7.826  1.00  0.00           O
ATOM    336  N   ARG    22      -4.742  92.557   8.078  1.00  0.00           N
ATOM    337  H   ARG    22      -5.241  91.677   8.014  1.00  0.00           H
ATOM    338  CA  ARG    22      -3.338  92.528   8.480  1.00  0.00           C
ATOM    339  HA  ARG    22      -3.198  93.104   9.397  1.00  0.00           H
ATOM    340  CB  ARG    22      -2.880  91.069   8.707  1.00  0.00           C
ATOM    341  HB1 ARG    22      -1.793  91.048   8.787  1.00  0.00           H
ATOM    342  HB2 ARG    22      -3.166  90.470   7.840  1.00  0.00           H
ATOM    343  CG  ARG    22      -3.473  90.433   9.978  1.00  0.00           C
ATOM    344  HG1 ARG    22      -4.546  90.612   9.996  1.00  0.00           H
ATOM    345  HG2 ARG    22      -3.030  90.915  10.850  1.00  0.00           H
ATOM    346  CD  ARG    22      -3.239  88.914  10.065  1.00  0.00           C
ATOM    347  HD1 ARG    22      -2.166  88.708  10.047  1.00  0.00           H
ATOM    348  HD2 ARG    22      -3.708  88.431   9.206  1.00  0.00           H
ATOM    349  NE  ARG    22      -3.818  88.367  11.306  1.00  0.00           N
ATOM    350  HE  ARG    22      -4.314  89.018  11.889  1.00  0.00           H
ATOM    351  CZ  ARG    22      -3.781  87.104  11.722  1.00  0.00           C
ATOM    352  NH1 ARG    22      -3.343  86.114  10.976  1.00  0.00           N
ATOM    353 1HH1 ARG    22      -3.102  86.264  10.003  1.00  0.00           H
ATOM    354 2HH1 ARG    22      -3.340  85.166  11.326  1.00  0.00           H
ATOM    355  NH2 ARG    22      -4.200  86.810  12.934  1.00  0.00           N
ATOM    356 1HH2 ARG    22      -4.550  87.520  13.551  1.00  0.00           H
ATOM    357 2HH2 ARG    22      -4.022  85.878  13.294  1.00  0.00           H
ATOM    358  C   ARG    22      -2.548  93.170   7.344  1.00  0.00           C
ATOM    359  O   ARG    22      -2.625  92.675   6.214  1.00  0.00           O
ATOM    360  N   ALA    23      -1.795  94.238   7.620  1.00  0.00           N
ATOM    361  H   ALA    23      -1.769  94.591   8.562  1.00  0.00           H
ATOM    362  CA  ALA    23      -0.768  94.692   6.686  1.00  0.00           C
ATOM    363  HA  ALA    23      -1.239  95.087   5.784  1.00  0.00           H
ATOM    364  CB  ALA    23       0.059  95.804   7.352  1.00  0.00           C
ATOM    365  HB1 ALA    23       0.844  96.142   6.674  1.00  0.00           H
ATOM    366  HB2 ALA    23      -0.579  96.658   7.591  1.00  0.00           H
ATOM    367  HB3 ALA    23       0.523  95.441   8.271  1.00  0.00           H
ATOM    368  C   ALA    23       0.071  93.457   6.320  1.00  0.00           C
ATOM    369  O   ALA    23       0.386  92.679   7.222  1.00  0.00           O
ATOM    370  N   GLU    24       0.361  93.217   5.037  1.00  0.00           N
ATOM    371  H   GLU    24      -0.034  93.835   4.330  1.00  0.00           H
ATOM    372  CA  GLU    24       1.082  92.003   4.596  1.00  0.00           C
ATOM    373  HA  GLU    24       0.414  91.143   4.645  1.00  0.00           H
ATOM    374  CB  GLU    24       1.574  92.184   3.159  1.00  0.00           C
ATOM    375  HB1 GLU    24       2.401  91.495   3.002  1.00  0.00           H
ATOM    376  HB2 GLU    24       1.951  93.199   3.044  1.00  0.00           H
ATOM    377  CG  GLU    24       0.532  91.901   2.079  1.00  0.00           C
ATOM    378  HG1 GLU    24      -0.306  92.589   2.173  1.00  0.00           H
ATOM    379  HG2 GLU    24       0.165  90.879   2.189  1.00  0.00           H
ATOM    380  CD  GLU    24       1.200  92.064   0.717  1.00  0.00           C
ATOM    381  OE1 GLU    24       1.662  91.051   0.149  1.00  0.00           O
ATOM    382  OE2 GLU    24       1.380  93.211   0.247  1.00  0.00           O
ATOM    383  C   GLU    24       2.313  91.693   5.464  1.00  0.00           C
ATOM    384  O   GLU    24       2.558  90.539   5.819  1.00  0.00           O
ATOM    385  N   LEU    25       3.012  92.759   5.858  1.00  0.00           N
ATOM    386  H   LEU    25       2.729  93.643   5.470  1.00  0.00           H
ATOM    387  CA  LEU    25       4.151  92.790   6.764  1.00  0.00           C
ATOM    388  HA  LEU    25       4.993  92.293   6.279  1.00  0.00           H
ATOM    389  CB  LEU    25       4.462  94.283   6.977  1.00  0.00           C
ATOM    390  HB1 LEU    25       3.798  94.659   7.756  1.00  0.00           H
ATOM    391  HB2 LEU    25       4.246  94.853   6.070  1.00  0.00           H
ATOM    392  CG  LEU    25       5.928  94.536   7.361  1.00  0.00           C
ATOM    393  HG  LEU    25       6.283  93.731   8.006  1.00  0.00           H
ATOM    394  CD1 LEU    25       6.801  94.609   6.098  1.00  0.00           C
ATOM    395 1HD1 LEU    25       7.846  94.715   6.381  1.00  0.00           H
ATOM    396 2HD1 LEU    25       6.689  93.697   5.512  1.00  0.00           H
ATOM    397 3HD1 LEU    25       6.508  95.462   5.483  1.00  0.00           H
ATOM    398  CD2 LEU    25       6.023  95.855   8.133  1.00  0.00           C
ATOM    399 1HD2 LEU    25       7.010  95.944   8.576  1.00  0.00           H
ATOM    400 2HD2 LEU    25       5.825  96.703   7.476  1.00  0.00           H
ATOM    401 3HD2 LEU    25       5.301  95.851   8.943  1.00  0.00           H
ATOM    402  C   LEU    25       3.892  92.074   8.103  1.00  0.00           C
ATOM    403  O   LEU    25       4.749  91.342   8.588  1.00  0.00           O
ATOM    404  N   SER    26       2.704  92.229   8.694  1.00  0.00           N
ATOM    405  H   SER    26       1.987  92.757   8.212  1.00  0.00           H
ATOM    406  CA  SER    26       2.335  91.570   9.953  1.00  0.00           C
ATOM    407  HA  SER    26       3.076  91.807  10.719  1.00  0.00           H
ATOM    408  CB  SER    26       0.948  92.023  10.451  1.00  0.00           C
ATOM    409  HB1 SER    26       0.843  91.723  11.496  1.00  0.00           H
ATOM    410  HB2 SER    26       0.178  91.511   9.876  1.00  0.00           H
ATOM    411  OG  SER    26       0.721  93.420  10.334  1.00  0.00           O
ATOM    412  HG  SER    26       0.262  93.724  11.139  1.00  0.00           H
ATOM    413  C   SER    26       2.307  90.049   9.778  1.00  0.00           C
ATOM    414  O   SER    26       2.878  89.327  10.594  1.00  0.00           O
ATOM    415  N   ARG    27       1.702  89.567   8.681  1.00  0.00           N
ATOM    416  H   ARG    27       1.360  90.231   7.998  1.00  0.00           H
ATOM    417  CA  ARG    27       1.704  88.144   8.319  1.00  0.00           C
ATOM    418  HA  ARG    27       1.296  87.564   9.147  1.00  0.00           H
ATOM    419  CB  ARG    27       0.837  87.894   7.080  1.00  0.00           C
ATOM    420  HB1 ARG    27       1.049  86.889   6.718  1.00  0.00           H
ATOM    421  HB2 ARG    27       1.120  88.593   6.298  1.00  0.00           H
ATOM    422  CG  ARG    27      -0.675  87.991   7.305  1.00  0.00           C
ATOM    423  HG1 ARG    27      -0.940  88.979   7.679  1.00  0.00           H
ATOM    424  HG2 ARG    27      -0.991  87.227   8.017  1.00  0.00           H
ATOM    425  CD  ARG    27      -1.338  87.756   5.943  1.00  0.00           C
ATOM    426  HD1 ARG    27      -0.956  86.826   5.514  1.00  0.00           H
ATOM    427  HD2 ARG    27      -1.064  88.584   5.290  1.00  0.00           H
ATOM    428  NE  ARG    27      -2.801  87.665   6.019  1.00  0.00           N
ATOM    429  HE  ARG    27      -3.199  87.435   6.920  1.00  0.00           H
ATOM    430  CZ  ARG    27      -3.614  87.612   4.969  1.00  0.00           C
ATOM    431  NH1 ARG    27      -3.177  87.743   3.735  1.00  0.00           N
ATOM    432 1HH1 ARG    27      -2.182  87.815   3.541  1.00  0.00           H
ATOM    433 2HH1 ARG    27      -3.809  87.521   2.975  1.00  0.00           H
ATOM    434  NH2 ARG    27      -4.896  87.396   5.142  1.00  0.00           N
ATOM    435 1HH2 ARG    27      -5.279  87.178   6.055  1.00  0.00           H
ATOM    436 2HH2 ARG    27      -5.527  87.418   4.349  1.00  0.00           H
ATOM    437  C   ARG    27       3.125  87.642   8.033  1.00  0.00           C
ATOM    438  O   ARG    27       3.449  86.511   8.374  1.00  0.00           O
ATOM    439  N   PHE    28       3.984  88.477   7.441  1.00  0.00           N
ATOM    440  H   PHE    28       3.642  89.386   7.150  1.00  0.00           H
ATOM    441  CA  PHE    28       5.361  88.120   7.093  1.00  0.00           C
ATOM    442  HA  PHE    28       5.339  87.141   6.610  1.00  0.00           H
ATOM    443  CB  PHE    28       5.889  89.166   6.098  1.00  0.00           C
ATOM    444  HB1 PHE    28       6.410  89.960   6.636  1.00  0.00           H
ATOM    445  HB2 PHE    28       5.048  89.632   5.584  1.00  0.00           H
ATOM    446  CG  PHE    28       6.780  88.592   5.020  1.00  0.00           C
ATOM    447  CD1 PHE    28       8.094  89.057   4.840  1.00  0.00           C
ATOM    448  HD1 PHE    28       8.501  89.812   5.498  1.00  0.00           H
ATOM    449  CE1 PHE    28       8.877  88.549   3.789  1.00  0.00           C
ATOM    450  HE1 PHE    28       9.888  88.905   3.649  1.00  0.00           H
ATOM    451  CZ  PHE    28       8.353  87.586   2.911  1.00  0.00           C
ATOM    452  HZ  PHE    28       8.962  87.210   2.099  1.00  0.00           H
ATOM    453  CE2 PHE    28       7.042  87.117   3.097  1.00  0.00           C
ATOM    454  HE2 PHE    28       6.616  86.389   2.425  1.00  0.00           H
ATOM    455  CD2 PHE    28       6.261  87.617   4.150  1.00  0.00           C
ATOM    456  HD2 PHE    28       5.244  87.270   4.272  1.00  0.00           H
ATOM    457  C   PHE    28       6.271  87.994   8.325  1.00  0.00           C
ATOM    458  O   PHE    28       7.130  87.111   8.384  1.00  0.00           O
ATOM    459  N   ILE    29       6.045  88.842   9.334  1.00  0.00           N
ATOM    460  H   ILE    29       5.407  89.616   9.159  1.00  0.00           H
ATOM    461  CA  ILE    29       6.640  88.709  10.674  1.00  0.00           C
ATOM    462  HA  ILE    29       7.708  88.546  10.592  1.00  0.00           H
ATOM    463  CB  ILE    29       6.454  90.013  11.478  1.00  0.00           C
ATOM    464  HB  ILE    29       5.399  90.294  11.469  1.00  0.00           H
ATOM    465  CG2 ILE    29       6.905  89.840  12.940  1.00  0.00           C
ATOM    466 1HG2 ILE    29       6.781  90.772  13.490  1.00  0.00           H
ATOM    467 2HG2 ILE    29       6.303  89.082  13.440  1.00  0.00           H
ATOM    468 3HG2 ILE    29       7.954  89.544  12.976  1.00  0.00           H
ATOM    469  CG1 ILE    29       7.284  91.124  10.796  1.00  0.00           C
ATOM    470 1HG1 ILE    29       7.027  91.185   9.740  1.00  0.00           H
ATOM    471 2HG1 ILE    29       8.347  90.881  10.856  1.00  0.00           H
ATOM    472  CD  ILE    29       7.058  92.513  11.388  1.00  0.00           C
ATOM    473  HD1 ILE    29       7.430  93.242  10.672  1.00  0.00           H
ATOM    474  HD2 ILE    29       5.995  92.691  11.550  1.00  0.00           H
ATOM    475  HD3 ILE    29       7.602  92.615  12.328  1.00  0.00           H
ATOM    476  C   ILE    29       6.094  87.466  11.375  1.00  0.00           C
ATOM    477  O   ILE    29       6.882  86.658  11.863  1.00  0.00           O
ATOM    478  N   GLN    30       4.772  87.280  11.358  1.00  0.00           N
ATOM    479  H   GLN    30       4.188  87.991  10.931  1.00  0.00           H
ATOM    480  CA  GLN    30       4.111  86.120  11.950  1.00  0.00           C
ATOM    481  HA  GLN    30       4.359  86.108  13.007  1.00  0.00           H
ATOM    482  CB  GLN    30       2.581  86.247  11.795  1.00  0.00           C
ATOM    483  HB1 GLN    30       2.113  85.275  11.951  1.00  0.00           H
ATOM    484  HB2 GLN    30       2.346  86.574  10.786  1.00  0.00           H
ATOM    485  CG  GLN    30       2.002  87.236  12.824  1.00  0.00           C
ATOM    486  HG1 GLN    30       2.645  88.113  12.889  1.00  0.00           H
ATOM    487  HG2 GLN    30       2.010  86.753  13.799  1.00  0.00           H
ATOM    488  CD  GLN    30       0.574  87.726  12.556  1.00  0.00           C
ATOM    489  OE1 GLN    30      -0.132  87.334  11.639  1.00  0.00           O
ATOM    490  NE2 GLN    30       0.085  88.629  13.379  1.00  0.00           N
ATOM    491 1HE2 GLN    30       0.688  89.015  14.101  1.00  0.00           H
ATOM    492 2HE2 GLN    30      -0.862  88.923  13.246  1.00  0.00           H
ATOM    493  C   GLN    30       4.656  84.804  11.381  1.00  0.00           C
ATOM    494  O   GLN    30       5.047  83.937  12.157  1.00  0.00           O
ATOM    495  N   TYR    31       4.773  84.664  10.056  1.00  0.00           N
ATOM    496  H   TYR    31       4.409  85.398   9.457  1.00  0.00           H
ATOM    497  CA  TYR    31       5.321  83.468   9.408  1.00  0.00           C
ATOM    498  HA  TYR    31       4.612  82.652   9.543  1.00  0.00           H
ATOM    499  CB  TYR    31       5.479  83.729   7.898  1.00  0.00           C
ATOM    500  HB1 TYR    31       6.214  84.519   7.739  1.00  0.00           H
ATOM    501  HB2 TYR    31       4.527  84.086   7.502  1.00  0.00           H
ATOM    502  CG  TYR    31       5.890  82.496   7.111  1.00  0.00           C
ATOM    503  CD1 TYR    31       7.244  82.240   6.817  1.00  0.00           C
ATOM    504  HD1 TYR    31       8.008  82.941   7.124  1.00  0.00           H
ATOM    505  CE1 TYR    31       7.610  81.059   6.139  1.00  0.00           C
ATOM    506  HE1 TYR    31       8.648  80.852   5.924  1.00  0.00           H
ATOM    507  CZ  TYR    31       6.623  80.121   5.762  1.00  0.00           C
ATOM    508  OH  TYR    31       6.979  78.965   5.138  1.00  0.00           O
ATOM    509  HH  TYR    31       6.209  78.409   4.932  1.00  0.00           H
ATOM    510  CE2 TYR    31       5.264  80.388   6.040  1.00  0.00           C
ATOM    511  HE2 TYR    31       4.505  79.671   5.763  1.00  0.00           H
ATOM    512  CD2 TYR    31       4.907  81.575   6.707  1.00  0.00           C
ATOM    513  HD2 TYR    31       3.873  81.772   6.932  1.00  0.00           H
ATOM    514  C   TYR    31       6.655  83.023  10.029  1.00  0.00           C
ATOM    515  O   TYR    31       6.802  81.861  10.403  1.00  0.00           O
ATOM    516  N   ARG    32       7.609  83.948  10.181  1.00  0.00           N
ATOM    517  H   ARG    32       7.386  84.903   9.931  1.00  0.00           H
ATOM    518  CA  ARG    32       8.953  83.631  10.670  1.00  0.00           C
ATOM    519  HA  ARG    32       9.258  82.691  10.210  1.00  0.00           H
ATOM    520  CB  ARG    32       9.908  84.742  10.222  1.00  0.00           C
ATOM    521  HB1 ARG    32       9.650  85.649  10.764  1.00  0.00           H
ATOM    522  HB2 ARG    32       9.765  84.926   9.155  1.00  0.00           H
ATOM    523  CG  ARG    32      11.392  84.439  10.465  1.00  0.00           C
ATOM    524  HG1 ARG    32      11.585  84.330  11.533  1.00  0.00           H
ATOM    525  HG2 ARG    32      11.975  85.289  10.108  1.00  0.00           H
ATOM    526  CD  ARG    32      11.837  83.170   9.726  1.00  0.00           C
ATOM    527  HD1 ARG    32      11.486  83.210   8.695  1.00  0.00           H
ATOM    528  HD2 ARG    32      11.398  82.291  10.199  1.00  0.00           H
ATOM    529  NE  ARG    32      13.296  83.057   9.711  1.00  0.00           N
ATOM    530  HE  ARG    32      13.782  83.542   8.968  1.00  0.00           H
ATOM    531  CZ  ARG    32      14.048  82.486  10.638  1.00  0.00           C
ATOM    532  NH1 ARG    32      13.540  81.893  11.698  1.00  0.00           N
ATOM    533 1HH1 ARG    32      12.544  81.829  11.817  1.00  0.00           H
ATOM    534 2HH1 ARG    32      14.151  81.615  12.456  1.00  0.00           H
ATOM    535  NH2 ARG    32      15.346  82.525  10.477  1.00  0.00           N
ATOM    536 1HH2 ARG    32      15.745  83.053   9.723  1.00  0.00           H
ATOM    537 2HH2 ARG    32      15.972  82.180  11.200  1.00  0.00           H
ATOM    538  C   ARG    32       9.026  83.457  12.193  1.00  0.00           C
ATOM    539  O   ARG    32       9.768  82.597  12.664  1.00  0.00           O
ATOM    540  N   PHE    33       8.298  84.285  12.950  1.00  0.00           N
ATOM    541  H   PHE    33       7.729  84.985  12.484  1.00  0.00           H
ATOM    542  CA  PHE    33       8.478  84.426  14.399  1.00  0.00           C
ATOM    543  HA  PHE    33       9.330  83.821  14.714  1.00  0.00           H
ATOM    544  CB  PHE    33       8.837  85.891  14.715  1.00  0.00           C
ATOM    545  HB1 PHE    33       8.875  86.019  15.799  1.00  0.00           H
ATOM    546  HB2 PHE    33       8.052  86.545  14.337  1.00  0.00           H
ATOM    547  CG  PHE    33      10.173  86.349  14.152  1.00  0.00           C
ATOM    548  CD1 PHE    33      11.372  85.921  14.754  1.00  0.00           C
ATOM    549  HD1 PHE    33      11.341  85.273  15.617  1.00  0.00           H
ATOM    550  CE1 PHE    33      12.612  86.337  14.238  1.00  0.00           C
ATOM    551  HE1 PHE    33      13.531  86.007  14.704  1.00  0.00           H
ATOM    552  CZ  PHE    33      12.659  87.183  13.117  1.00  0.00           C
ATOM    553  HZ  PHE    33      13.614  87.501  12.725  1.00  0.00           H
ATOM    554  CE2 PHE    33      11.465  87.622  12.517  1.00  0.00           C
ATOM    555  HE2 PHE    33      11.506  88.283  11.663  1.00  0.00           H
ATOM    556  CD2 PHE    33      10.224  87.206  13.035  1.00  0.00           C
ATOM    557  HD2 PHE    33       9.309  87.546  12.574  1.00  0.00           H
ATOM    558  C   PHE    33       7.292  83.912  15.238  1.00  0.00           C
ATOM    559  O   PHE    33       7.370  83.962  16.461  1.00  0.00           O
ATOM    560  N   VAL    34       6.208  83.390  14.647  1.00  0.00           N
ATOM    561  H   VAL    34       6.099  83.460  13.634  1.00  0.00           H
ATOM    562  CA  VAL    34       5.192  82.644  15.416  1.00  0.00           C
ATOM    563  HA  VAL    34       4.967  83.222  16.314  1.00  0.00           H
ATOM    564  CB  VAL    34       3.849  82.466  14.664  1.00  0.00           C
ATOM    565  HB  VAL    34       4.049  82.115  13.653  1.00  0.00           H
ATOM    566  CG1 VAL    34       2.873  81.475  15.329  1.00  0.00           C
ATOM    567 1HG1 VAL    34       1.931  81.465  14.781  1.00  0.00           H
ATOM    568 2HG1 VAL    34       3.277  80.465  15.311  1.00  0.00           H
ATOM    569 3HG1 VAL    34       2.682  81.769  16.362  1.00  0.00           H
ATOM    570  CG2 VAL    34       3.114  83.817  14.604  1.00  0.00           C
ATOM    571 1HG2 VAL    34       2.338  83.780  13.843  1.00  0.00           H
ATOM    572 2HG2 VAL    34       2.670  84.056  15.571  1.00  0.00           H
ATOM    573 3HG2 VAL    34       3.806  84.613  14.356  1.00  0.00           H
ATOM    574  C   VAL    34       5.772  81.297  15.857  1.00  0.00           C
ATOM    575  O   VAL    34       5.850  80.336  15.088  1.00  0.00           O
ATOM    576  N   LYS    35       6.115  81.234  17.143  1.00  0.00           N
ATOM    577  H   LYS    35       6.135  82.107  17.654  1.00  0.00           H
ATOM    578  CA  LYS    35       5.969  80.016  17.935  1.00  0.00           C
ATOM    579  HA  LYS    35       6.258  79.147  17.340  1.00  0.00           H
ATOM    580  CB  LYS    35       6.867  80.081  19.183  1.00  0.00           C
ATOM    581  HB1 LYS    35       6.766  79.128  19.702  1.00  0.00           H
ATOM    582  HB2 LYS    35       6.515  80.868  19.854  1.00  0.00           H
ATOM    583  CG  LYS    35       8.353  80.331  18.863  1.00  0.00           C
ATOM    584  HG1 LYS    35       8.509  81.390  18.647  1.00  0.00           H
ATOM    585  HG2 LYS    35       8.640  79.761  17.982  1.00  0.00           H
ATOM    586  CD  LYS    35       9.240  79.911  20.042  1.00  0.00           C
ATOM    587  HD1 LYS    35       8.983  78.890  20.328  1.00  0.00           H
ATOM    588  HD2 LYS    35       9.045  80.574  20.887  1.00  0.00           H
ATOM    589  CE  LYS    35      10.729  79.950  19.676  1.00  0.00           C
ATOM    590  HE1 LYS    35      10.999  80.966  19.380  1.00  0.00           H
ATOM    591  HE2 LYS    35      10.891  79.301  18.810  1.00  0.00           H
ATOM    592  NZ  LYS    35      11.568  79.494  20.813  1.00  0.00           N
ATOM    593  HZ1 LYS    35      12.545  79.385  20.550  1.00  0.00           H
ATOM    594  HZ2 LYS    35      11.549  80.162  21.578  1.00  0.00           H
ATOM    595  HZ3 LYS    35      11.243  78.604  21.165  1.00  0.00           H
ATOM    596  C   LYS    35       4.482  79.888  18.312  1.00  0.00           C
ATOM    597  O   LYS    35       3.893  80.840  18.827  1.00  0.00           O
ATOM    598  N   GLU    36       3.844  78.752  18.030  1.00  0.00           N
ATOM    599  H   GLU    36       4.378  77.995  17.613  1.00  0.00           H
ATOM    600  CA  GLU    36       2.373  78.640  17.997  1.00  0.00           C
ATOM    601  HA  GLU    36       1.990  79.490  17.430  1.00  0.00           H
ATOM    602  CB  GLU    36       1.994  77.360  17.233  1.00  0.00           C
ATOM    603  HB1 GLU    36       0.936  77.151  17.375  1.00  0.00           H
ATOM    604  HB2 GLU    36       2.558  76.517  17.630  1.00  0.00           H
ATOM    605  CG  GLU    36       2.257  77.533  15.729  1.00  0.00           C
ATOM    606  HG1 GLU    36       3.325  77.601  15.535  1.00  0.00           H
ATOM    607  HG2 GLU    36       1.806  78.472  15.411  1.00  0.00           H
ATOM    608  CD  GLU    36       1.663  76.411  14.883  1.00  0.00           C
ATOM    609  OE1 GLU    36       1.099  76.748  13.813  1.00  0.00           O
ATOM    610  OE2 GLU    36       1.712  75.234  15.301  1.00  0.00           O
ATOM    611  C   GLU    36       1.648  78.712  19.361  1.00  0.00           C
ATOM    612  O   GLU    36       0.422  78.596  19.401  1.00  0.00           O
ATOM    613  N   GLU    37       2.372  78.933  20.458  1.00  0.00           N
ATOM    614  H   GLU    37       3.355  79.119  20.334  1.00  0.00           H
ATOM    615  CA  GLU    37       1.906  78.805  21.844  1.00  0.00           C
ATOM    616  HA  GLU    37       1.153  78.017  21.886  1.00  0.00           H
ATOM    617  CB  GLU    37       3.098  78.384  22.722  1.00  0.00           C
ATOM    618  HB1 GLU    37       2.757  78.236  23.747  1.00  0.00           H
ATOM    619  HB2 GLU    37       3.851  79.173  22.714  1.00  0.00           H
ATOM    620  CG  GLU    37       3.732  77.079  22.225  1.00  0.00           C
ATOM    621  HG1 GLU    37       4.204  77.243  21.255  1.00  0.00           H
ATOM    622  HG2 GLU    37       2.942  76.336  22.099  1.00  0.00           H
ATOM    623  CD  GLU    37       4.787  76.526  23.176  1.00  0.00           C
ATOM    624  OE1 GLU    37       4.991  75.293  23.122  1.00  0.00           O
ATOM    625  OE2 GLU    37       5.437  77.313  23.904  1.00  0.00           O
ATOM    626  C   GLU    37       1.258  80.075  22.425  1.00  0.00           C
ATOM    627  O   GLU    37       0.938  80.101  23.611  1.00  0.00           O
ATOM    628  N   TYR    38       1.083  81.140  21.632  1.00  0.00           N
ATOM    629  H   TYR    38       1.366  81.061  20.667  1.00  0.00           H
ATOM    630  CA  TYR    38       0.569  82.437  22.097  1.00  0.00           C
ATOM    631  HA  TYR    38       0.056  82.294  23.048  1.00  0.00           H
ATOM    632  CB  TYR    38       1.742  83.405  22.334  1.00  0.00           C
ATOM    633  HB1 TYR    38       1.360  84.426  22.337  1.00  0.00           H
ATOM    634  HB2 TYR    38       2.444  83.327  21.502  1.00  0.00           H
ATOM    635  CG  TYR    38       2.480  83.192  23.642  1.00  0.00           C
ATOM    636  CD1 TYR    38       2.182  84.001  24.756  1.00  0.00           C
ATOM    637  HD1 TYR    38       1.448  84.785  24.668  1.00  0.00           H
ATOM    638  CE1 TYR    38       2.821  83.781  25.988  1.00  0.00           C
ATOM    639  HE1 TYR    38       2.591  84.397  26.844  1.00  0.00           H
ATOM    640  CZ  TYR    38       3.779  82.752  26.105  1.00  0.00           C
ATOM    641  OH  TYR    38       4.410  82.555  27.291  1.00  0.00           O
ATOM    642  HH  TYR    38       5.264  82.116  27.202  1.00  0.00           H
ATOM    643  CE2 TYR    38       4.074  81.936  24.993  1.00  0.00           C
ATOM    644  HE2 TYR    38       4.765  81.114  25.093  1.00  0.00           H
ATOM    645  CD2 TYR    38       3.444  82.175  23.759  1.00  0.00           C
ATOM    646  HD2 TYR    38       3.680  81.556  22.907  1.00  0.00           H
ATOM    647  C   TYR    38      -0.451  83.080  21.144  1.00  0.00           C
ATOM    648  O   TYR    38      -0.487  82.803  19.943  1.00  0.00           O
ATOM    649  N   TRP    39      -1.247  84.001  21.694  1.00  0.00           N
ATOM    650  H   TRP    39      -1.153  84.147  22.695  1.00  0.00           H
ATOM    651  CA  TRP    39      -2.256  84.821  21.014  1.00  0.00           C
ATOM    652  HA  TRP    39      -1.862  85.123  20.042  1.00  0.00           H
ATOM    653  CB  TRP    39      -3.532  83.980  20.782  1.00  0.00           C
ATOM    654  HB1 TRP    39      -3.254  83.016  20.354  1.00  0.00           H
ATOM    655  HB2 TRP    39      -4.132  84.491  20.027  1.00  0.00           H
ATOM    656  CG  TRP    39      -4.431  83.725  21.964  1.00  0.00           C
ATOM    657  CD1 TRP    39      -4.042  83.460  23.234  1.00  0.00           C
ATOM    658  HD1 TRP    39      -3.021  83.376  23.571  1.00  0.00           H
ATOM    659  NE1 TRP    39      -5.146  83.333  24.052  1.00  0.00           N
ATOM    660  HE1 TRP    39      -5.104  83.118  25.050  1.00  0.00           H
ATOM    661  CE2 TRP    39      -6.315  83.488  23.345  1.00  0.00           C
ATOM    662  CZ2 TRP    39      -7.663  83.453  23.721  1.00  0.00           C
ATOM    663  HZ2 TRP    39      -7.919  83.308  24.757  1.00  0.00           H
ATOM    664  CH2 TRP    39      -8.655  83.565  22.734  1.00  0.00           C
ATOM    665  HH2 TRP    39      -9.698  83.528  23.008  1.00  0.00           H
ATOM    666  CZ3 TRP    39      -8.278  83.697  21.386  1.00  0.00           C
ATOM    667  HZ3 TRP    39      -9.038  83.738  20.620  1.00  0.00           H
ATOM    668  CE3 TRP    39      -6.918  83.776  21.024  1.00  0.00           C
ATOM    669  HE3 TRP    39      -6.647  83.890  19.986  1.00  0.00           H
ATOM    670  CD2 TRP    39      -5.896  83.684  21.997  1.00  0.00           C
ATOM    671  C   TRP    39      -2.544  86.098  21.833  1.00  0.00           C
ATOM    672  O   TRP    39      -2.096  86.209  22.974  1.00  0.00           O
ATOM    673  N   ARG    40      -3.290  87.069  21.290  1.00  0.00           N
ATOM    674  H   ARG    40      -3.576  86.968  20.324  1.00  0.00           H
ATOM    675  CA  ARG    40      -3.963  88.085  22.123  1.00  0.00           C
ATOM    676  HA  ARG    40      -3.371  88.251  23.020  1.00  0.00           H
ATOM    677  CB  ARG    40      -4.114  89.445  21.413  1.00  0.00           C
ATOM    678  HB1 ARG    40      -4.900  90.014  21.912  1.00  0.00           H
ATOM    679  HB2 ARG    40      -4.399  89.302  20.370  1.00  0.00           H
ATOM    680  CG  ARG    40      -2.813  90.250  21.509  1.00  0.00           C
ATOM    681  HG1 ARG    40      -2.067  89.794  20.857  1.00  0.00           H
ATOM    682  HG2 ARG    40      -2.456  90.208  22.536  1.00  0.00           H
ATOM    683  CD  ARG    40      -2.977  91.731  21.139  1.00  0.00           C
ATOM    684  HD1 ARG    40      -3.682  92.206  21.820  1.00  0.00           H
ATOM    685  HD2 ARG    40      -3.389  91.810  20.133  1.00  0.00           H
ATOM    686  NE  ARG    40      -1.672  92.412  21.189  1.00  0.00           N
ATOM    687  HE  ARG    40      -1.096  92.356  20.359  1.00  0.00           H
ATOM    688  CZ  ARG    40      -1.079  92.968  22.239  1.00  0.00           C
ATOM    689  NH1 ARG    40      -1.685  93.194  23.382  1.00  0.00           N
ATOM    690 1HH1 ARG    40      -2.668  92.975  23.516  1.00  0.00           H
ATOM    691 2HH1 ARG    40      -1.160  93.564  24.160  1.00  0.00           H
ATOM    692  NH2 ARG    40       0.184  93.312  22.144  1.00  0.00           N
ATOM    693 1HH2 ARG    40       0.715  93.105  21.308  1.00  0.00           H
ATOM    694 2HH2 ARG    40       0.641  93.781  22.921  1.00  0.00           H
ATOM    695  C   ARG    40      -5.329  87.588  22.595  1.00  0.00           C
ATOM    696  O   ARG    40      -6.058  86.985  21.808  1.00  0.00           O
ATOM    697  N   ASP    41      -5.675  87.936  23.836  1.00  0.00           N
ATOM    698  H   ASP    41      -4.962  88.380  24.407  1.00  0.00           H
ATOM    699  CA  ASP    41      -7.011  87.796  24.424  1.00  0.00           C
ATOM    700  HA  ASP    41      -7.169  86.762  24.741  1.00  0.00           H
ATOM    701  CB  ASP    41      -7.132  88.733  25.635  1.00  0.00           C
ATOM    702  HB1 ASP    41      -8.187  88.786  25.878  1.00  0.00           H
ATOM    703  HB2 ASP    41      -6.802  89.724  25.337  1.00  0.00           H
ATOM    704  CG  ASP    41      -6.418  88.327  26.921  1.00  0.00           C
ATOM    705  OD1 ASP    41      -6.622  87.177  27.354  1.00  0.00           O
ATOM    706  OD2 ASP    41      -5.830  89.205  27.596  1.00  0.00           O
ATOM    707  C   ASP    41      -8.126  88.212  23.443  1.00  0.00           C
ATOM    708  O   ASP    41      -8.020  89.253  22.790  1.00  0.00           O
ATOM    709  N   VAL    42      -9.231  87.463  23.404  1.00  0.00           N
ATOM    710  H   VAL    42      -9.277  86.650  24.024  1.00  0.00           H
ATOM    711  CA  VAL    42     -10.427  87.820  22.620  1.00  0.00           C
ATOM    712  HA  VAL    42     -10.193  88.667  21.973  1.00  0.00           H
ATOM    713  CB  VAL    42     -10.882  86.667  21.693  1.00  0.00           C
ATOM    714  HB  VAL    42     -10.906  85.736  22.262  1.00  0.00           H
ATOM    715  CG1 VAL    42     -12.282  86.903  21.092  1.00  0.00           C
ATOM    716 1HG1 VAL    42     -12.512  86.122  20.366  1.00  0.00           H
ATOM    717 2HG1 VAL    42     -13.041  86.867  21.873  1.00  0.00           H
ATOM    718 3HG1 VAL    42     -12.322  87.873  20.596  1.00  0.00           H
ATOM    719  CG2 VAL    42      -9.892  86.526  20.524  1.00  0.00           C
ATOM    720 1HG2 VAL    42     -10.185  85.690  19.887  1.00  0.00           H
ATOM    721 2HG2 VAL    42      -9.884  87.438  19.926  1.00  0.00           H
ATOM    722 3HG2 VAL    42      -8.885  86.348  20.900  1.00  0.00           H
ATOM    723  C   VAL    42     -11.545  88.267  23.557  1.00  0.00           C
ATOM    724  O   VAL    42     -11.953  87.540  24.464  1.00  0.00           O
ATOM    725  N   THR    43     -12.065  89.473  23.296  1.00  0.00           N
ATOM    726  H   THR    43     -11.654  90.010  22.545  1.00  0.00           H
ATOM    727  CA  THR    43     -13.264  90.014  23.943  1.00  0.00           C
ATOM    728  HA  THR    43     -13.131  89.980  25.023  1.00  0.00           H
ATOM    729  CB  THR    43     -13.513  91.468  23.505  1.00  0.00           C
ATOM    730  HB  THR    43     -13.857  91.487  22.468  1.00  0.00           H
ATOM    731  CG2 THR    43     -14.564  92.143  24.389  1.00  0.00           C
ATOM    732 1HG2 THR    43     -14.661  93.194  24.114  1.00  0.00           H
ATOM    733 2HG2 THR    43     -15.532  91.661  24.246  1.00  0.00           H
ATOM    734 3HG2 THR    43     -14.286  92.068  25.440  1.00  0.00           H
ATOM    735  OG1 THR    43     -12.318  92.218  23.587  1.00  0.00           O
ATOM    736  HG1 THR    43     -12.078  92.266  24.516  1.00  0.00           H
ATOM    737  C   THR    43     -14.454  89.136  23.566  1.00  0.00           C
ATOM    738  O   THR    43     -14.821  89.080  22.396  1.00  0.00           O
ATOM    739  N   SER    44     -15.063  88.478  24.547  1.00  0.00           N
ATOM    740  H   SER    44     -14.690  88.527  25.481  1.00  0.00           H
ATOM    741  CA  SER    44     -16.383  87.845  24.437  1.00  0.00           C
ATOM    742  HA  SER    44     -16.823  88.069  23.463  1.00  0.00           H
ATOM    743  CB  SER    44     -16.297  86.312  24.589  1.00  0.00           C
ATOM    744  HB1 SER    44     -15.502  85.931  23.946  1.00  0.00           H
ATOM    745  HB2 SER    44     -17.241  85.881  24.253  1.00  0.00           H
ATOM    746  OG  SER    44     -16.065  85.892  25.931  1.00  0.00           O
ATOM    747  HG  SER    44     -16.729  85.223  26.174  1.00  0.00           H
ATOM    748  C   SER    44     -17.302  88.418  25.522  1.00  0.00           C
ATOM    749  O   SER    44     -16.824  88.841  26.581  1.00  0.00           O
ATOM    750  N   ARG    45     -18.619  88.410  25.291  1.00  0.00           N
ATOM    751  H   ARG    45     -18.966  88.103  24.388  1.00  0.00           H
ATOM    752  CA  ARG    45     -19.593  88.875  26.281  1.00  0.00           C
ATOM    753  HA  ARG    45     -19.353  89.911  26.513  1.00  0.00           H
ATOM    754  CB  ARG    45     -20.996  88.848  25.653  1.00  0.00           C
ATOM    755  HB1 ARG    45     -21.318  87.815  25.519  1.00  0.00           H
ATOM    756  HB2 ARG    45     -20.942  89.321  24.671  1.00  0.00           H
ATOM    757  CG  ARG    45     -22.038  89.608  26.482  1.00  0.00           C
ATOM    758  HG1 ARG    45     -21.691  90.625  26.669  1.00  0.00           H
ATOM    759  HG2 ARG    45     -22.174  89.107  27.440  1.00  0.00           H
ATOM    760  CD  ARG    45     -23.374  89.665  25.729  1.00  0.00           C
ATOM    761  HD1 ARG    45     -23.643  88.656  25.408  1.00  0.00           H
ATOM    762  HD2 ARG    45     -23.260  90.297  24.846  1.00  0.00           H
ATOM    763  NE  ARG    45     -24.443  90.183  26.591  1.00  0.00           N
ATOM    764  HE  ARG    45     -24.316  90.056  27.593  1.00  0.00           H
ATOM    765  CZ  ARG    45     -25.651  90.586  26.222  1.00  0.00           C
ATOM    766  NH1 ARG    45     -25.991  90.816  24.970  1.00  0.00           N
ATOM    767 1HH1 ARG    45     -25.269  90.919  24.265  1.00  0.00           H
ATOM    768 2HH1 ARG    45     -26.932  91.094  24.751  1.00  0.00           H
ATOM    769  NH2 ARG    45     -26.551  90.748  27.159  1.00  0.00           N
ATOM    770 1HH2 ARG    45     -26.247  90.697  28.124  1.00  0.00           H
ATOM    771 2HH2 ARG    45     -27.502  91.031  26.954  1.00  0.00           H
ATOM    772  C   ARG    45     -19.484  88.081  27.595  1.00  0.00           C
ATOM    773  O   ARG    45     -19.455  88.696  28.654  1.00  0.00           O
ATOM    774  N   SER    46     -19.285  86.762  27.542  1.00  0.00           N
ATOM    775  H   SER    46     -19.326  86.302  26.637  1.00  0.00           H
ATOM    776  CA  SER    46     -19.112  85.912  28.734  1.00  0.00           C
ATOM    777  HA  SER    46     -20.002  85.999  29.356  1.00  0.00           H
ATOM    778  CB  SER    46     -18.985  84.441  28.306  1.00  0.00           C
ATOM    779  HB1 SER    46     -19.879  84.154  27.751  1.00  0.00           H
ATOM    780  HB2 SER    46     -18.939  83.829  29.207  1.00  0.00           H
ATOM    781  OG  SER    46     -17.835  84.169  27.506  1.00  0.00           O
ATOM    782  HG  SER    46     -17.530  83.297  27.798  1.00  0.00           H
ATOM    783  C   SER    46     -17.921  86.308  29.628  1.00  0.00           C
ATOM    784  O   SER    46     -18.078  86.483  30.839  1.00  0.00           O
ATOM    785  N   ALA    47     -16.738  86.523  29.038  1.00  0.00           N
ATOM    786  H   ALA    47     -16.661  86.365  28.042  1.00  0.00           H
ATOM    787  CA  ALA    47     -15.540  86.944  29.768  1.00  0.00           C
ATOM    788  HA  ALA    47     -15.397  86.274  30.621  1.00  0.00           H
ATOM    789  CB  ALA    47     -14.338  86.813  28.823  1.00  0.00           C
ATOM    790  HB1 ALA    47     -13.426  87.104  29.345  1.00  0.00           H
ATOM    791  HB2 ALA    47     -14.236  85.776  28.501  1.00  0.00           H
ATOM    792  HB3 ALA    47     -14.476  87.449  27.947  1.00  0.00           H
ATOM    793  C   ALA    47     -15.669  88.374  30.322  1.00  0.00           C
ATOM    794  O   ALA    47     -14.965  88.740  31.268  1.00  0.00           O
ATOM    795  N   MET    48     -16.543  89.197  29.730  1.00  0.00           N
ATOM    796  H   MET    48     -17.070  88.848  28.938  1.00  0.00           H
ATOM    797  CA  MET    48     -16.860  90.524  30.257  1.00  0.00           C
ATOM    798  HA  MET    48     -15.962  90.958  30.694  1.00  0.00           H
ATOM    799  CB  MET    48     -17.364  91.467  29.153  1.00  0.00           C
ATOM    800  HB1 MET    48     -17.649  92.401  29.633  1.00  0.00           H
ATOM    801  HB2 MET    48     -18.244  91.042  28.669  1.00  0.00           H
ATOM    802  CG  MET    48     -16.316  91.810  28.087  1.00  0.00           C
ATOM    803  HG1 MET    48     -16.699  92.633  27.481  1.00  0.00           H
ATOM    804  HG2 MET    48     -16.172  90.957  27.428  1.00  0.00           H
ATOM    805  SD  MET    48     -14.718  92.313  28.752  1.00  0.00           S
ATOM    806  CE  MET    48     -13.797  90.768  28.517  1.00  0.00           C
ATOM    807  HE1 MET    48     -13.059  90.641  29.310  1.00  0.00           H
ATOM    808  HE2 MET    48     -14.467  89.915  28.541  1.00  0.00           H
ATOM    809  HE3 MET    48     -13.296  90.786  27.551  1.00  0.00           H
ATOM    810  C   MET    48     -17.862  90.433  31.404  1.00  0.00           C
ATOM    811  O   MET    48     -17.660  91.114  32.403  1.00  0.00           O
ATOM    812  N   ASP    49     -18.889  89.587  31.288  1.00  0.00           N
ATOM    813  H   ASP    49     -19.002  89.079  30.416  1.00  0.00           H
ATOM    814  CA  ASP    49     -19.877  89.343  32.345  1.00  0.00           C
ATOM    815  HA  ASP    49     -20.409  90.270  32.570  1.00  0.00           H
ATOM    816  CB  ASP    49     -20.899  88.280  31.908  1.00  0.00           C
ATOM    817  HB1 ASP    49     -21.464  87.970  32.788  1.00  0.00           H
ATOM    818  HB2 ASP    49     -20.363  87.406  31.543  1.00  0.00           H
ATOM    819  CG  ASP    49     -21.918  88.720  30.854  1.00  0.00           C
ATOM    820  OD1 ASP    49     -22.527  89.801  30.996  1.00  0.00           O
ATOM    821  OD2 ASP    49     -22.231  87.899  29.960  1.00  0.00           O
ATOM    822  C   ASP    49     -19.184  88.867  33.628  1.00  0.00           C
ATOM    823  O   ASP    49     -19.456  89.399  34.697  1.00  0.00           O
ATOM    824  N   GLU    50     -18.238  87.923  33.523  1.00  0.00           N
ATOM    825  H   GLU    50     -18.075  87.511  32.607  1.00  0.00           H
ATOM    826  CA  GLU    50     -17.464  87.427  34.670  1.00  0.00           C
ATOM    827  HA  GLU    50     -18.144  86.882  35.327  1.00  0.00           H
ATOM    828  CB  GLU    50     -16.385  86.448  34.160  1.00  0.00           C
ATOM    829  HB1 GLU    50     -15.666  86.989  33.543  1.00  0.00           H
ATOM    830  HB2 GLU    50     -16.863  85.686  33.545  1.00  0.00           H
ATOM    831  CG  GLU    50     -15.650  85.756  35.318  1.00  0.00           C
ATOM    832  HG1 GLU    50     -16.392  85.274  35.953  1.00  0.00           H
ATOM    833  HG2 GLU    50     -15.131  86.508  35.914  1.00  0.00           H
ATOM    834  CD  GLU    50     -14.620  84.708  34.880  1.00  0.00           C
ATOM    835  OE1 GLU    50     -14.292  83.829  35.711  1.00  0.00           O
ATOM    836  OE2 GLU    50     -14.054  84.793  33.768  1.00  0.00           O
ATOM    837  C   GLU    50     -16.840  88.582  35.482  1.00  0.00           C
ATOM    838  O   GLU    50     -16.963  88.635  36.710  1.00  0.00           O
ATOM    839  N   ARG    51     -16.214  89.540  34.787  1.00  0.00           N
ATOM    840  H   ARG    51     -16.235  89.465  33.779  1.00  0.00           H
ATOM    841  CA  ARG    51     -15.518  90.691  35.379  1.00  0.00           C
ATOM    842  HA  ARG    51     -14.954  90.356  36.252  1.00  0.00           H
ATOM    843  CB  ARG    51     -14.552  91.275  34.350  1.00  0.00           C
ATOM    844  HB1 ARG    51     -14.177  92.239  34.696  1.00  0.00           H
ATOM    845  HB2 ARG    51     -15.062  91.412  33.394  1.00  0.00           H
ATOM    846  CG  ARG    51     -13.378  90.322  34.195  1.00  0.00           C
ATOM    847  HG1 ARG    51     -13.744  89.316  33.991  1.00  0.00           H
ATOM    848  HG2 ARG    51     -12.804  90.303  35.123  1.00  0.00           H
ATOM    849  CD  ARG    51     -12.480  90.766  33.050  1.00  0.00           C
ATOM    850  HD1 ARG    51     -12.136  91.783  33.236  1.00  0.00           H
ATOM    851  HD2 ARG    51     -13.027  90.738  32.106  1.00  0.00           H
ATOM    852  NE  ARG    51     -11.328  89.876  32.998  1.00  0.00           N
ATOM    853  HE  ARG    51     -10.466  90.245  33.367  1.00  0.00           H
ATOM    854  CZ  ARG    51     -11.362  88.600  32.646  1.00  0.00           C
ATOM    855  NH1 ARG    51     -12.405  87.993  32.122  1.00  0.00           N
ATOM    856 1HH1 ARG    51     -13.274  88.488  31.947  1.00  0.00           H
ATOM    857 2HH1 ARG    51     -12.412  86.983  32.072  1.00  0.00           H
ATOM    858  NH2 ARG    51     -10.314  87.866  32.878  1.00  0.00           N
ATOM    859 1HH2 ARG    51      -9.537  88.257  33.374  1.00  0.00           H
ATOM    860 2HH2 ARG    51     -10.474  86.859  32.890  1.00  0.00           H
ATOM    861  C   ARG    51     -16.454  91.802  35.833  1.00  0.00           C
ATOM    862  O   ARG    51     -16.159  92.467  36.823  1.00  0.00           O
ATOM    863  N   TRP    52     -17.555  92.013  35.122  1.00  0.00           N
ATOM    864  H   TRP    52     -17.706  91.447  34.294  1.00  0.00           H
ATOM    865  CA  TRP    52     -18.617  92.936  35.501  1.00  0.00           C
ATOM    866  HA  TRP    52     -18.218  93.945  35.607  1.00  0.00           H
ATOM    867  CB  TRP    52     -19.657  92.906  34.381  1.00  0.00           C
ATOM    868  HB1 TRP    52     -20.013  91.887  34.229  1.00  0.00           H
ATOM    869  HB2 TRP    52     -19.177  93.219  33.453  1.00  0.00           H
ATOM    870  CG  TRP    52     -20.836  93.785  34.603  1.00  0.00           C
ATOM    871  CD1 TRP    52     -22.103  93.392  34.866  1.00  0.00           C
ATOM    872  HD1 TRP    52     -22.424  92.364  35.002  1.00  0.00           H
ATOM    873  NE1 TRP    52     -22.927  94.502  34.898  1.00  0.00           N
ATOM    874  HE1 TRP    52     -23.905  94.478  35.172  1.00  0.00           H
ATOM    875  CE2 TRP    52     -22.229  95.646  34.584  1.00  0.00           C
ATOM    876  CZ2 TRP    52     -22.598  96.973  34.352  1.00  0.00           C
ATOM    877  HZ2 TRP    52     -23.636  97.233  34.278  1.00  0.00           H
ATOM    878  CH2 TRP    52     -21.609  97.947  34.168  1.00  0.00           C
ATOM    879  HH2 TRP    52     -21.898  98.969  33.970  1.00  0.00           H
ATOM    880  CZ3 TRP    52     -20.254  97.579  34.214  1.00  0.00           C
ATOM    881  HZ3 TRP    52     -19.491  98.323  34.065  1.00  0.00           H
ATOM    882  CE3 TRP    52     -19.892  96.236  34.409  1.00  0.00           C
ATOM    883  HE3 TRP    52     -18.853  95.954  34.452  1.00  0.00           H
ATOM    884  CD2 TRP    52     -20.872  95.234  34.542  1.00  0.00           C
ATOM    885  C   TRP    52     -19.235  92.514  36.834  1.00  0.00           C
ATOM    886  O   TRP    52     -19.228  93.268  37.810  1.00  0.00           O
ATOM    887  N   ASN    53     -19.665  91.252  36.890  1.00  0.00           N
ATOM    888  H   ASN    53     -19.645  90.706  36.033  1.00  0.00           H
ATOM    889  CA  ASN    53     -20.282  90.640  38.055  1.00  0.00           C
ATOM    890  HA  ASN    53     -21.173  91.217  38.298  1.00  0.00           H
ATOM    891  CB  ASN    53     -20.700  89.197  37.717  1.00  0.00           C
ATOM    892  HB1 ASN    53     -21.168  88.769  38.602  1.00  0.00           H
ATOM    893  HB2 ASN    53     -19.809  88.615  37.477  1.00  0.00           H
ATOM    894  CG  ASN    53     -21.699  89.058  36.569  1.00  0.00           C
ATOM    895  OD1 ASN    53     -22.337  90.004  36.139  1.00  0.00           O
ATOM    896  ND2 ASN    53     -21.865  87.863  36.027  1.00  0.00           N
ATOM    897 1HD2 ASN    53     -21.279  87.078  36.272  1.00  0.00           H
ATOM    898 2HD2 ASN    53     -22.515  87.801  35.263  1.00  0.00           H
ATOM    899  C   ASN    53     -19.342  90.661  39.273  1.00  0.00           C
ATOM    900  O   ASN    53     -19.807  90.800  40.402  1.00  0.00           O
ATOM    901  N   ALA    54     -18.021  90.586  39.058  1.00  0.00           N
ATOM    902  H   ALA    54     -17.711  90.421  38.109  1.00  0.00           H
ATOM    903  CA  ALA    54     -17.005  90.616  40.111  1.00  0.00           C
ATOM    904  HA  ALA    54     -17.232  89.822  40.826  1.00  0.00           H
ATOM    905  CB  ALA    54     -15.649  90.322  39.475  1.00  0.00           C
ATOM    906  HB1 ALA    54     -14.897  90.278  40.263  1.00  0.00           H
ATOM    907  HB2 ALA    54     -15.686  89.371  38.945  1.00  0.00           H
ATOM    908  HB3 ALA    54     -15.372  91.115  38.784  1.00  0.00           H
ATOM    909  C   ALA    54     -16.928  91.927  40.910  1.00  0.00           C
ATOM    910  O   ALA    54     -16.677  91.866  42.110  1.00  0.00           O
ATOM    911  N   PHE    55     -17.151  93.094  40.293  1.00  0.00           N
ATOM    912  H   PHE    55     -17.350  93.089  39.301  1.00  0.00           H
ATOM    913  CA  PHE    55     -17.296  94.357  41.036  1.00  0.00           C
ATOM    914  HA  PHE    55     -16.486  94.453  41.761  1.00  0.00           H
ATOM    915  CB  PHE    55     -17.231  95.548  40.064  1.00  0.00           C
ATOM    916  HB1 PHE    55     -17.677  96.414  40.556  1.00  0.00           H
ATOM    917  HB2 PHE    55     -17.857  95.329  39.198  1.00  0.00           H
ATOM    918  CG  PHE    55     -15.846  95.957  39.585  1.00  0.00           C
ATOM    919  CD1 PHE    55     -15.164  97.023  40.206  1.00  0.00           C
ATOM    920  HD1 PHE    55     -15.599  97.516  41.064  1.00  0.00           H
ATOM    921  CE1 PHE    55     -13.929  97.467  39.698  1.00  0.00           C
ATOM    922  HE1 PHE    55     -13.408  98.292  40.164  1.00  0.00           H
ATOM    923  CZ  PHE    55     -13.362  96.843  38.574  1.00  0.00           C
ATOM    924  HZ  PHE    55     -12.420  97.200  38.176  1.00  0.00           H
ATOM    925  CE2 PHE    55     -14.033  95.774  37.957  1.00  0.00           C
ATOM    926  HE2 PHE    55     -13.608  95.315  37.076  1.00  0.00           H
ATOM    927  CD2 PHE    55     -15.268  95.332  38.464  1.00  0.00           C
ATOM    928  HD2 PHE    55     -15.793  94.530  37.975  1.00  0.00           H
ATOM    929  C   PHE    55     -18.619  94.387  41.826  1.00  0.00           C
ATOM    930  O   PHE    55     -18.681  94.963  42.909  1.00  0.00           O
ATOM    931  N   HIS    56     -19.665  93.750  41.286  1.00  0.00           N
ATOM    932  H   HIS    56     -19.530  93.308  40.388  1.00  0.00           H
ATOM    933  CA  HIS    56     -21.022  93.736  41.842  1.00  0.00           C
ATOM    934  HA  HIS    56     -21.202  94.680  42.344  1.00  0.00           H
ATOM    935  CB  HIS    56     -22.005  93.607  40.668  1.00  0.00           C
ATOM    936  HB1 HIS    56     -23.008  93.453  41.065  1.00  0.00           H
ATOM    937  HB2 HIS    56     -21.738  92.724  40.094  1.00  0.00           H
ATOM    938  CG  HIS    56     -22.104  94.769  39.714  1.00  0.00           C
ATOM    939  ND1 HIS    56     -22.454  96.080  40.054  1.00  0.00           N
ATOM    940  CE1 HIS    56     -22.729  96.695  38.889  1.00  0.00           C
ATOM    941  HE1 HIS    56     -23.098  97.707  38.792  1.00  0.00           H
ATOM    942  NE2 HIS    56     -22.552  95.859  37.853  1.00  0.00           N
ATOM    943  HE2 HIS    56     -22.812  96.044  36.888  1.00  0.00           H
ATOM    944  CD2 HIS    56     -22.143  94.647  38.357  1.00  0.00           C
ATOM    945  HD2 HIS    56     -22.029  93.728  37.797  1.00  0.00           H
ATOM    946  C   HIS    56     -21.300  92.634  42.896  1.00  0.00           C
ATOM    947  O   HIS    56     -22.345  92.664  43.550  1.00  0.00           O
ATOM    948  N   SER    57     -20.436  91.630  43.056  1.00  0.00           N
ATOM    949  H   SER    57     -19.650  91.583  42.422  1.00  0.00           H
ATOM    950  CA  SER    57     -20.601  90.569  44.068  1.00  0.00           C
ATOM    951  HA  SER    57     -21.591  90.135  43.950  1.00  0.00           H
ATOM    952  CB  SER    57     -19.578  89.443  43.847  1.00  0.00           C
ATOM    953  HB1 SER    57     -19.518  88.826  44.746  1.00  0.00           H
ATOM    954  HB2 SER    57     -18.592  89.872  43.658  1.00  0.00           H
ATOM    955  OG  SER    57     -19.978  88.618  42.762  1.00  0.00           O
ATOM    956  HG  SER    57     -19.378  87.860  42.719  1.00  0.00           H
ATOM    957  C   SER    57     -20.488  91.112  45.508  1.00  0.00           C
ATOM    958  O   SER    57     -19.884  92.165  45.723  1.00  0.00           O
ATOM    959  N   PRO    58     -21.034  90.435  46.532  1.00  0.00           N
ATOM    960  CD  PRO    58     -22.004  89.356  46.483  1.00  0.00           C
ATOM    961  HD1 PRO    58     -21.486  88.395  46.486  1.00  0.00           H
ATOM    962  HD2 PRO    58     -22.673  89.431  45.626  1.00  0.00           H
ATOM    963  CG  PRO    58     -22.802  89.522  47.773  1.00  0.00           C
ATOM    964  HG1 PRO    58     -23.284  88.601  48.092  1.00  0.00           H
ATOM    965  HG2 PRO    58     -23.544  90.309  47.632  1.00  0.00           H
ATOM    966  CB  PRO    58     -21.739  89.981  48.769  1.00  0.00           C
ATOM    967  HB1 PRO    58     -21.228  89.111  49.182  1.00  0.00           H
ATOM    968  HB2 PRO    58     -22.174  90.585  49.562  1.00  0.00           H
ATOM    969  CA  PRO    58     -20.782  90.815  47.915  1.00  0.00           C
ATOM    970  HA  PRO    58     -21.030  91.869  48.045  1.00  0.00           H
ATOM    971  C   PRO    58     -19.318  90.569  48.295  1.00  0.00           C
ATOM    972  O   PRO    58     -18.729  89.554  47.927  1.00  0.00           O
ATOM    973  N   ILE    59     -18.736  91.485  49.070  1.00  0.00           N
ATOM    974  H   ILE    59     -19.256  92.320  49.320  1.00  0.00           H
ATOM    975  CA  ILE    59     -17.542  91.209  49.878  1.00  0.00           C
ATOM    976  HA  ILE    59     -17.155  90.217  49.632  1.00  0.00           H
ATOM    977  CB  ILE    59     -16.419  92.234  49.566  1.00  0.00           C
ATOM    978  HB  ILE    59     -16.873  93.169  49.238  1.00  0.00           H
ATOM    979  CG2 ILE    59     -15.527  92.575  50.767  1.00  0.00           C
ATOM    980 1HG2 ILE    59     -14.804  93.343  50.493  1.00  0.00           H
ATOM    981 2HG2 ILE    59     -16.145  92.979  51.562  1.00  0.00           H
ATOM    982 3HG2 ILE    59     -15.002  91.687  51.117  1.00  0.00           H
ATOM    983  CG1 ILE    59     -15.563  91.670  48.414  1.00  0.00           C
ATOM    984 1HG1 ILE    59     -16.219  91.392  47.594  1.00  0.00           H
ATOM    985 2HG1 ILE    59     -15.059  90.766  48.746  1.00  0.00           H
ATOM    986  CD  ILE    59     -14.504  92.634  47.877  1.00  0.00           C
ATOM    987  HD1 ILE    59     -14.114  92.246  46.938  1.00  0.00           H
ATOM    988  HD2 ILE    59     -14.935  93.621  47.709  1.00  0.00           H
ATOM    989  HD3 ILE    59     -13.682  92.717  48.587  1.00  0.00           H
ATOM    990  C   ILE    59     -17.968  91.129  51.347  1.00  0.00           C
ATOM    991  O   ILE    59     -18.881  91.831  51.796  1.00  0.00           O
ATOM    992  N   SER    60     -17.327  90.236  52.087  1.00  0.00           N
ATOM    993  H   SER    60     -16.506  89.801  51.671  1.00  0.00           H
ATOM    994  CA  SER    60     -17.469  90.088  53.537  1.00  0.00           C
ATOM    995  HA  SER    60     -18.413  90.509  53.890  1.00  0.00           H
ATOM    996  CB  SER    60     -17.438  88.596  53.868  1.00  0.00           C
ATOM    997  HB1 SER    60     -16.471  88.178  53.582  1.00  0.00           H
ATOM    998  HB2 SER    60     -18.216  88.103  53.286  1.00  0.00           H
ATOM    999  OG  SER    60     -17.677  88.325  55.234  1.00  0.00           O
ATOM   1000  HG  SER    60     -17.954  87.389  55.270  1.00  0.00           H
ATOM   1001  C   SER    60     -16.304  90.807  54.213  1.00  0.00           C
ATOM   1002  O   SER    60     -15.165  90.662  53.767  1.00  0.00           O
ATOM   1003  N   GLN    61     -16.572  91.606  55.249  1.00  0.00           N
ATOM   1004  H   GLN    61     -17.510  91.650  55.628  1.00  0.00           H
ATOM   1005  CA  GLN    61     -15.545  92.399  55.926  1.00  0.00           C
ATOM   1006  HA  GLN    61     -14.557  92.019  55.656  1.00  0.00           H
ATOM   1007  CB  GLN    61     -15.623  93.878  55.506  1.00  0.00           C
ATOM   1008  HB1 GLN    61     -14.764  94.402  55.931  1.00  0.00           H
ATOM   1009  HB2 GLN    61     -16.532  94.338  55.897  1.00  0.00           H
ATOM   1010  CG  GLN    61     -15.601  94.024  53.980  1.00  0.00           C
ATOM   1011  HG1 GLN    61     -16.619  94.042  53.591  1.00  0.00           H
ATOM   1012  HG2 GLN    61     -15.079  93.167  53.561  1.00  0.00           H
ATOM   1013  CD  GLN    61     -14.850  95.248  53.503  1.00  0.00           C
ATOM   1014  OE1 GLN    61     -15.076  96.374  53.916  1.00  0.00           O
ATOM   1015  NE2 GLN    61     -13.866  95.056  52.655  1.00  0.00           N
ATOM   1016 1HE2 GLN    61     -13.623  94.128  52.356  1.00  0.00           H
ATOM   1017 2HE2 GLN    61     -13.193  95.801  52.525  1.00  0.00           H
ATOM   1018  C   GLN    61     -15.669  92.264  57.439  1.00  0.00           C
ATOM   1019  O   GLN    61     -16.712  91.859  57.954  1.00  0.00           O
ATOM   1020  N   SER    62     -14.598  92.591  58.153  1.00  0.00           N
ATOM   1021  H   SER    62     -13.761  92.900  57.664  1.00  0.00           H
ATOM   1022  CA  SER    62     -14.555  92.548  59.616  1.00  0.00           C
ATOM   1023  HA  SER    62     -15.459  93.010  60.011  1.00  0.00           H
ATOM   1024  CB  SER    62     -14.546  91.097  60.115  1.00  0.00           C
ATOM   1025  HB1 SER    62     -13.577  90.634  59.925  1.00  0.00           H
ATOM   1026  HB2 SER    62     -15.315  90.526  59.597  1.00  0.00           H
ATOM   1027  OG  SER    62     -14.848  91.075  61.492  1.00  0.00           O
ATOM   1028  HG  SER    62     -14.025  90.858  61.985  1.00  0.00           H
ATOM   1029  C   SER    62     -13.356  93.359  60.121  1.00  0.00           C
ATOM   1030  O   SER    62     -12.362  92.795  60.576  1.00  0.00           O
ATOM   1031  N   VAL    63     -13.404  94.683  59.941  1.00  0.00           N
ATOM   1032  H   VAL    63     -14.278  95.095  59.604  1.00  0.00           H
ATOM   1033  CA  VAL    63     -12.229  95.542  60.173  1.00  0.00           C
ATOM   1034  HA  VAL    63     -11.354  94.964  59.866  1.00  0.00           H
ATOM   1035  CB  VAL    63     -12.211  96.829  59.317  1.00  0.00           C
ATOM   1036  HB  VAL    63     -12.958  97.514  59.697  1.00  0.00           H
ATOM   1037  CG1 VAL    63     -10.824  97.497  59.399  1.00  0.00           C
ATOM   1038 1HG1 VAL    63     -10.769  98.344  58.719  1.00  0.00           H
ATOM   1039 2HG1 VAL    63     -10.640  97.868  60.407  1.00  0.00           H
ATOM   1040 3HG1 VAL    63     -10.044  96.784  59.136  1.00  0.00           H
ATOM   1041  CG2 VAL    63     -12.568  96.540  57.846  1.00  0.00           C
ATOM   1042 1HG2 VAL    63     -12.388  97.423  57.233  1.00  0.00           H
ATOM   1043 2HG2 VAL    63     -11.974  95.712  57.466  1.00  0.00           H
ATOM   1044 3HG2 VAL    63     -13.623  96.280  57.763  1.00  0.00           H
ATOM   1045  C   VAL    63     -12.072  95.894  61.656  1.00  0.00           C
ATOM   1046  O   VAL    63     -12.987  96.399  62.309  1.00  0.00           O
ATOM   1047  N   ASP    64     -10.861  95.667  62.162  1.00  0.00           N
ATOM   1048  H   ASP    64     -10.219  95.174  61.563  1.00  0.00           H
ATOM   1049  CA  ASP    64     -10.385  96.206  63.437  1.00  0.00           C
ATOM   1050  HA  ASP    64     -11.196  96.143  64.164  1.00  0.00           H
ATOM   1051  CB  ASP    64      -9.224  95.359  63.982  1.00  0.00           C
ATOM   1052  HB1 ASP    64      -8.343  95.478  63.351  1.00  0.00           H
ATOM   1053  HB2 ASP    64      -9.516  94.307  63.951  1.00  0.00           H
ATOM   1054  CG  ASP    64      -8.855  95.716  65.427  1.00  0.00           C
ATOM   1055  OD1 ASP    64      -9.246  96.800  65.932  1.00  0.00           O
ATOM   1056  OD2 ASP    64      -8.217  94.862  66.073  1.00  0.00           O
ATOM   1057  C   ASP    64      -9.993  97.685  63.280  1.00  0.00           C
ATOM   1058  O   ASP    64      -8.844  98.015  62.989  1.00  0.00           O
ATOM   1059  N   GLU    65     -10.957  98.581  63.485  1.00  0.00           N
ATOM   1060  H   GLU    65     -11.901  98.239  63.586  1.00  0.00           H
ATOM   1061  CA  GLU    65     -10.761 100.031  63.371  1.00  0.00           C
ATOM   1062  HA  GLU    65     -10.515 100.265  62.334  1.00  0.00           H
ATOM   1063  CB  GLU    65     -12.062 100.774  63.731  1.00  0.00           C
ATOM   1064  HB1 GLU    65     -11.935 101.835  63.513  1.00  0.00           H
ATOM   1065  HB2 GLU    65     -12.212 100.679  64.808  1.00  0.00           H
ATOM   1066  CG  GLU    65     -13.348 100.267  63.048  1.00  0.00           C
ATOM   1067  HG1 GLU    65     -14.196 100.758  63.513  1.00  0.00           H
ATOM   1068  HG2 GLU    65     -13.467  99.199  63.231  1.00  0.00           H
ATOM   1069  CD  GLU    65     -13.451 100.540  61.550  1.00  0.00           C
ATOM   1070  OE1 GLU    65     -13.873  99.614  60.826  1.00  0.00           O
ATOM   1071  OE2 GLU    65     -13.190 101.681  61.109  1.00  0.00           O
ATOM   1072  C   GLU    65      -9.603 100.537  64.262  1.00  0.00           C
ATOM   1073  O   GLU    65      -8.870 101.434  63.861  1.00  0.00           O
ATOM   1074  N   SER    66      -9.349  99.917  65.425  1.00  0.00           N
ATOM   1075  H   SER    66      -9.858  99.071  65.638  1.00  0.00           H
ATOM   1076  CA  SER    66      -8.252 100.324  66.329  1.00  0.00           C
ATOM   1077  HA  SER    66      -8.336 101.396  66.519  1.00  0.00           H
ATOM   1078  CB  SER    66      -8.360  99.574  67.666  1.00  0.00           C
ATOM   1079  HB1 SER    66      -9.403  99.547  67.972  1.00  0.00           H
ATOM   1080  HB2 SER    66      -7.791 100.128  68.415  1.00  0.00           H
ATOM   1081  OG  SER    66      -7.859  98.245  67.632  1.00  0.00           O
ATOM   1082  HG  SER    66      -8.351  97.705  66.972  1.00  0.00           H
ATOM   1083  C   SER    66      -6.858 100.087  65.735  1.00  0.00           C
ATOM   1084  O   SER    66      -5.880 100.752  66.090  1.00  0.00           O
ATOM   1085  N   LYS    67      -6.772  99.133  64.808  1.00  0.00           N
ATOM   1086  H   LYS    67      -7.621  98.628  64.576  1.00  0.00           H
ATOM   1087  CA  LYS    67      -5.601  98.898  63.988  1.00  0.00           C
ATOM   1088  HA  LYS    67      -4.707  99.184  64.543  1.00  0.00           H
ATOM   1089  CB  LYS    67      -5.521  97.398  63.652  1.00  0.00           C
ATOM   1090  HB1 LYS    67      -4.671  97.215  62.994  1.00  0.00           H
ATOM   1091  HB2 LYS    67      -6.421  97.103  63.115  1.00  0.00           H
ATOM   1092  CG  LYS    67      -5.389  96.497  64.894  1.00  0.00           C
ATOM   1093  HG1 LYS    67      -5.511  95.461  64.584  1.00  0.00           H
ATOM   1094  HG2 LYS    67      -6.182  96.714  65.608  1.00  0.00           H
ATOM   1095  CD  LYS    67      -4.034  96.643  65.592  1.00  0.00           C
ATOM   1096  HD1 LYS    67      -3.966  97.622  66.068  1.00  0.00           H
ATOM   1097  HD2 LYS    67      -3.237  96.538  64.855  1.00  0.00           H
ATOM   1098  CE  LYS    67      -3.906  95.548  66.652  1.00  0.00           C
ATOM   1099  HE1 LYS    67      -4.109  94.580  66.185  1.00  0.00           H
ATOM   1100  HE2 LYS    67      -4.661  95.706  67.428  1.00  0.00           H
ATOM   1101  NZ  LYS    67      -2.553  95.524  67.251  1.00  0.00           N
ATOM   1102  HZ1 LYS    67      -2.492  94.798  67.963  1.00  0.00           H
ATOM   1103  HZ2 LYS    67      -1.858  95.311  66.538  1.00  0.00           H
ATOM   1104  HZ3 LYS    67      -2.323  96.400  67.693  1.00  0.00           H
ATOM   1105  C   LYS    67      -5.646  99.793  62.746  1.00  0.00           C
ATOM   1106  O   LYS    67      -4.620 100.383  62.419  1.00  0.00           O
ATOM   1107  N   MET    68      -6.781  99.949  62.056  1.00  0.00           N
ATOM   1108  H   MET    68      -7.626  99.503  62.397  1.00  0.00           H
ATOM   1109  CA  MET    68      -6.842 100.809  60.860  1.00  0.00           C
ATOM   1110  HA  MET    68      -6.076 100.465  60.167  1.00  0.00           H
ATOM   1111  CB  MET    68      -8.201 100.662  60.157  1.00  0.00           C
ATOM   1112  HB1 MET    68      -8.972 101.162  60.746  1.00  0.00           H
ATOM   1113  HB2 MET    68      -8.457  99.605  60.078  1.00  0.00           H
ATOM   1114  CG  MET    68      -8.171 101.266  58.744  1.00  0.00           C
ATOM   1115  HG1 MET    68      -8.010 102.339  58.841  1.00  0.00           H
ATOM   1116  HG2 MET    68      -9.155 101.139  58.294  1.00  0.00           H
ATOM   1117  SD  MET    68      -6.911 100.630  57.598  1.00  0.00           S
ATOM   1118  CE  MET    68      -7.670  99.064  57.118  1.00  0.00           C
ATOM   1119  HE1 MET    68      -6.980  98.522  56.473  1.00  0.00           H
ATOM   1120  HE2 MET    68      -7.887  98.470  58.004  1.00  0.00           H
ATOM   1121  HE3 MET    68      -8.591  99.265  56.572  1.00  0.00           H
ATOM   1122  C   MET    68      -6.475 102.270  61.174  1.00  0.00           C
ATOM   1123  O   MET    68      -5.768 102.900  60.391  1.00  0.00           O
ATOM   1124  N   ASP    69      -6.816 102.767  62.365  1.00  0.00           N
ATOM   1125  H   ASP    69      -7.503 102.257  62.918  1.00  0.00           H
ATOM   1126  CA  ASP    69      -6.328 104.046  62.897  1.00  0.00           C
ATOM   1127  HA  ASP    69      -6.691 104.863  62.271  1.00  0.00           H
ATOM   1128  CB  ASP    69      -6.873 104.242  64.322  1.00  0.00           C
ATOM   1129  HB1 ASP    69      -6.349 105.093  64.754  1.00  0.00           H
ATOM   1130  HB2 ASP    69      -6.631 103.364  64.924  1.00  0.00           H
ATOM   1131  CG  ASP    69      -8.372 104.544  64.439  1.00  0.00           C
ATOM   1132  OD1 ASP    69      -8.970 105.116  63.500  1.00  0.00           O
ATOM   1133  OD2 ASP    69      -8.913 104.365  65.556  1.00  0.00           O
ATOM   1134  C   ASP    69      -4.785 104.122  62.921  1.00  0.00           C
ATOM   1135  O   ASP    69      -4.202 105.107  62.475  1.00  0.00           O
ATOM   1136  N   ILE    70      -4.106 103.072  63.402  1.00  0.00           N
ATOM   1137  H   ILE    70      -4.648 102.272  63.700  1.00  0.00           H
ATOM   1138  CA  ILE    70      -2.630 102.990  63.414  1.00  0.00           C
ATOM   1139  HA  ILE    70      -2.233 103.901  63.863  1.00  0.00           H
ATOM   1140  CB  ILE    70      -2.130 101.776  64.241  1.00  0.00           C
ATOM   1141  HB  ILE    70      -2.593 100.869  63.855  1.00  0.00           H
ATOM   1142  CG2 ILE    70      -0.603 101.617  64.092  1.00  0.00           C
ATOM   1143 1HG2 ILE    70      -0.235 100.800  64.708  1.00  0.00           H
ATOM   1144 2HG2 ILE    70      -0.338 101.376  63.064  1.00  0.00           H
ATOM   1145 3HG2 ILE    70      -0.109 102.547  64.373  1.00  0.00           H
ATOM   1146  CG1 ILE    70      -2.508 101.922  65.734  1.00  0.00           C
ATOM   1147 1HG1 ILE    70      -3.566 102.165  65.817  1.00  0.00           H
ATOM   1148 2HG1 ILE    70      -1.942 102.744  66.173  1.00  0.00           H
ATOM   1149  CD  ILE    70      -2.263 100.649  66.560  1.00  0.00           C
ATOM   1150  HD1 ILE    70      -2.632 100.800  67.573  1.00  0.00           H
ATOM   1151  HD2 ILE    70      -2.790  99.808  66.110  1.00  0.00           H
ATOM   1152  HD3 ILE    70      -1.199 100.423  66.624  1.00  0.00           H
ATOM   1153  C   ILE    70      -2.057 102.955  61.993  1.00  0.00           C
ATOM   1154  O   ILE    70      -1.059 103.624  61.738  1.00  0.00           O
ATOM   1155  N   ALA    71      -2.661 102.199  61.072  1.00  0.00           N
ATOM   1156  H   ALA    71      -3.514 101.722  61.328  1.00  0.00           H
ATOM   1157  CA  ALA    71      -2.181 102.118  59.691  1.00  0.00           C
ATOM   1158  HA  ALA    71      -1.128 101.846  59.712  1.00  0.00           H
ATOM   1159  CB  ALA    71      -2.961 101.039  58.928  1.00  0.00           C
ATOM   1160  HB1 ALA    71      -2.637 101.021  57.887  1.00  0.00           H
ATOM   1161  HB2 ALA    71      -2.765 100.061  59.360  1.00  0.00           H
ATOM   1162  HB3 ALA    71      -4.031 101.248  58.959  1.00  0.00           H
ATOM   1163  C   ALA    71      -2.270 103.482  58.999  1.00  0.00           C
ATOM   1164  O   ALA    71      -1.306 103.914  58.360  1.00  0.00           O
ATOM   1165  N   PHE    72      -3.394 104.179  59.189  1.00  0.00           N
ATOM   1166  H   PHE    72      -4.142 103.749  59.723  1.00  0.00           H
ATOM   1167  CA  PHE    72      -3.595 105.540  58.714  1.00  0.00           C
ATOM   1168  HA  PHE    72      -3.517 105.543  57.627  1.00  0.00           H
ATOM   1169  CB  PHE    72      -5.002 106.007  59.090  1.00  0.00           C
ATOM   1170  HB1 PHE    72      -5.127 105.973  60.172  1.00  0.00           H
ATOM   1171  HB2 PHE    72      -5.725 105.317  58.652  1.00  0.00           H
ATOM   1172  CG  PHE    72      -5.313 107.405  58.599  1.00  0.00           C
ATOM   1173  CD1 PHE    72      -5.126 108.521  59.436  1.00  0.00           C
ATOM   1174  HD1 PHE    72      -4.755 108.393  60.443  1.00  0.00           H
ATOM   1175  CE1 PHE    72      -5.418 109.812  58.960  1.00  0.00           C
ATOM   1176  HE1 PHE    72      -5.268 110.670  59.599  1.00  0.00           H
ATOM   1177  CZ  PHE    72      -5.922 109.989  57.660  1.00  0.00           C
ATOM   1178  HZ  PHE    72      -6.176 110.977  57.302  1.00  0.00           H
ATOM   1179  CE2 PHE    72      -6.099 108.876  56.824  1.00  0.00           C
ATOM   1180  HE2 PHE    72      -6.490 109.009  55.828  1.00  0.00           H
ATOM   1181  CD2 PHE    72      -5.769 107.591  57.283  1.00  0.00           C
ATOM   1182  HD2 PHE    72      -5.869 106.743  56.626  1.00  0.00           H
ATOM   1183  C   PHE    72      -2.515 106.484  59.242  1.00  0.00           C
ATOM   1184  O   PHE    72      -1.858 107.127  58.428  1.00  0.00           O
ATOM   1185  N   GLU    73      -2.262 106.524  60.555  1.00  0.00           N
ATOM   1186  H   GLU    73      -2.834 105.973  61.188  1.00  0.00           H
ATOM   1187  CA  GLU    73      -1.191 107.367  61.100  1.00  0.00           C
ATOM   1188  HA  GLU    73      -1.364 108.393  60.770  1.00  0.00           H
ATOM   1189  CB  GLU    73      -1.190 107.360  62.636  1.00  0.00           C
ATOM   1190  HB1 GLU    73      -0.317 107.915  62.985  1.00  0.00           H
ATOM   1191  HB2 GLU    73      -1.091 106.332  62.986  1.00  0.00           H
ATOM   1192  CG  GLU    73      -2.443 107.980  63.273  1.00  0.00           C
ATOM   1193  HG1 GLU    73      -2.335 107.937  64.358  1.00  0.00           H
ATOM   1194  HG2 GLU    73      -3.313 107.385  63.006  1.00  0.00           H
ATOM   1195  CD  GLU    73      -2.704 109.434  62.873  1.00  0.00           C
ATOM   1196  OE1 GLU    73      -3.886 109.760  62.612  1.00  0.00           O
ATOM   1197  OE2 GLU    73      -1.758 110.256  62.893  1.00  0.00           O
ATOM   1198  C   GLU    73       0.187 106.956  60.556  1.00  0.00           C
ATOM   1199  O   GLU    73       0.940 107.816  60.117  1.00  0.00           O
ATOM   1200  N   LYS    74       0.523 105.660  60.479  1.00  0.00           N
ATOM   1201  H   LYS    74      -0.115 104.963  60.854  1.00  0.00           H
ATOM   1202  CA  LYS    74       1.812 105.218  59.919  1.00  0.00           C
ATOM   1203  HA  LYS    74       2.610 105.746  60.444  1.00  0.00           H
ATOM   1204  CB  LYS    74       1.996 103.703  60.132  1.00  0.00           C
ATOM   1205  HB1 LYS    74       2.778 103.358  59.454  1.00  0.00           H
ATOM   1206  HB2 LYS    74       1.073 103.179  59.884  1.00  0.00           H
ATOM   1207  CG  LYS    74       2.425 103.360  61.569  1.00  0.00           C
ATOM   1208  HG1 LYS    74       1.603 103.559  62.258  1.00  0.00           H
ATOM   1209  HG2 LYS    74       3.269 103.995  61.842  1.00  0.00           H
ATOM   1210  CD  LYS    74       2.860 101.891  61.689  1.00  0.00           C
ATOM   1211  HD1 LYS    74       3.627 101.685  60.943  1.00  0.00           H
ATOM   1212  HD2 LYS    74       2.006 101.234  61.513  1.00  0.00           H
ATOM   1213  CE  LYS    74       3.440 101.629  63.083  1.00  0.00           C
ATOM   1214  HE1 LYS    74       2.618 101.580  63.802  1.00  0.00           H
ATOM   1215  HE2 LYS    74       4.083 102.468  63.362  1.00  0.00           H
ATOM   1216  NZ  LYS    74       4.225 100.373  63.142  1.00  0.00           N
ATOM   1217  HZ1 LYS    74       4.590 100.218  64.074  1.00  0.00           H
ATOM   1218  HZ2 LYS    74       3.629  99.570  62.945  1.00  0.00           H
ATOM   1219  HZ3 LYS    74       5.003 100.380  62.490  1.00  0.00           H
ATOM   1220  C   LYS    74       1.992 105.587  58.435  1.00  0.00           C
ATOM   1221  O   LYS    74       3.104 105.935  58.033  1.00  0.00           O
ATOM   1222  N   VAL    75       0.934 105.520  57.623  1.00  0.00           N
ATOM   1223  H   VAL    75       0.059 105.174  58.021  1.00  0.00           H
ATOM   1224  CA  VAL    75       0.968 105.947  56.210  1.00  0.00           C
ATOM   1225  HA  VAL    75       1.892 105.564  55.772  1.00  0.00           H
ATOM   1226  CB  VAL    75      -0.206 105.330  55.407  1.00  0.00           C
ATOM   1227  HB  VAL    75      -1.134 105.493  55.953  1.00  0.00           H
ATOM   1228  CG1 VAL    75      -0.355 105.901  53.983  1.00  0.00           C
ATOM   1229 1HG1 VAL    75      -1.162 105.388  53.458  1.00  0.00           H
ATOM   1230 2HG1 VAL    75      -0.599 106.962  54.019  1.00  0.00           H
ATOM   1231 3HG1 VAL    75       0.571 105.769  53.423  1.00  0.00           H
ATOM   1232  CG2 VAL    75       0.015 103.810  55.270  1.00  0.00           C
ATOM   1233 1HG2 VAL    75      -0.790 103.365  54.686  1.00  0.00           H
ATOM   1234 2HG2 VAL    75       0.965 103.615  54.773  1.00  0.00           H
ATOM   1235 3HG2 VAL    75       0.035 103.333  56.247  1.00  0.00           H
ATOM   1236  C   VAL    75       1.018 107.482  56.094  1.00  0.00           C
ATOM   1237  O   VAL    75       1.723 107.995  55.224  1.00  0.00           O
ATOM   1238  N   LEU    76       0.353 108.224  56.989  1.00  0.00           N
ATOM   1239  H   LEU    76      -0.195 107.759  57.705  1.00  0.00           H
ATOM   1240  CA  LEU    76       0.332 109.689  56.977  1.00  0.00           C
ATOM   1241  HA  LEU    76       0.150 110.010  55.952  1.00  0.00           H
ATOM   1242  CB  LEU    76      -0.812 110.192  57.884  1.00  0.00           C
ATOM   1243  HB1 LEU    76      -0.587 109.917  58.917  1.00  0.00           H
ATOM   1244  HB2 LEU    76      -1.741 109.696  57.607  1.00  0.00           H
ATOM   1245  CG  LEU    76      -1.048 111.713  57.816  1.00  0.00           C
ATOM   1246  HG  LEU    76      -0.123 112.227  58.074  1.00  0.00           H
ATOM   1247  CD1 LEU    76      -1.489 112.164  56.415  1.00  0.00           C
ATOM   1248 1HD1 LEU    76      -1.648 113.242  56.407  1.00  0.00           H
ATOM   1249 2HD1 LEU    76      -0.720 111.934  55.684  1.00  0.00           H
ATOM   1250 3HD1 LEU    76      -2.412 111.658  56.129  1.00  0.00           H
ATOM   1251  CD2 LEU    76      -2.123 112.117  58.835  1.00  0.00           C
ATOM   1252 1HD2 LEU    76      -2.268 113.198  58.812  1.00  0.00           H
ATOM   1253 2HD2 LEU    76      -3.067 111.626  58.598  1.00  0.00           H
ATOM   1254 3HD2 LEU    76      -1.810 111.827  59.839  1.00  0.00           H
ATOM   1255  C   LEU    76       1.688 110.250  57.407  1.00  0.00           C
ATOM   1256  O   LEU    76       2.257 111.086  56.708  1.00  0.00           O
ATOM   1257  N   ASP    77       2.236 109.724  58.503  1.00  0.00           N
ATOM   1258  H   ASP    77       1.664 109.076  59.041  1.00  0.00           H
ATOM   1259  CA  ASP    77       3.562 110.027  59.040  1.00  0.00           C
ATOM   1260  HA  ASP    77       3.592 111.063  59.382  1.00  0.00           H
ATOM   1261  CB  ASP    77       3.849 109.089  60.227  1.00  0.00           C
ATOM   1262  HB1 ASP    77       4.927 109.043  60.356  1.00  0.00           H
ATOM   1263  HB2 ASP    77       3.534 108.075  59.976  1.00  0.00           H
ATOM   1264  CG  ASP    77       3.256 109.489  61.585  1.00  0.00           C
ATOM   1265  OD1 ASP    77       2.560 110.519  61.709  1.00  0.00           O
ATOM   1266  OD2 ASP    77       3.599 108.778  62.563  1.00  0.00           O
ATOM   1267  C   ASP    77       4.670 109.824  57.997  1.00  0.00           C
ATOM   1268  O   ASP    77       5.616 110.614  57.956  1.00  0.00           O
ATOM   1269  N   LEU    78       4.573 108.777  57.167  1.00  0.00           N
ATOM   1270  H   LEU    78       3.789 108.147  57.296  1.00  0.00           H
ATOM   1271  CA  LEU    78       5.527 108.490  56.092  1.00  0.00           C
ATOM   1272  HA  LEU    78       6.538 108.564  56.499  1.00  0.00           H
ATOM   1273  CB  LEU    78       5.310 107.036  55.624  1.00  0.00           C
ATOM   1274  HB1 LEU    78       4.249 106.899  55.415  1.00  0.00           H
ATOM   1275  HB2 LEU    78       5.567 106.366  56.446  1.00  0.00           H
ATOM   1276  CG  LEU    78       6.105 106.612  54.371  1.00  0.00           C
ATOM   1277  HG  LEU    78       5.815 107.253  53.542  1.00  0.00           H
ATOM   1278  CD1 LEU    78       7.626 106.695  54.542  1.00  0.00           C
ATOM   1279 1HD1 LEU    78       8.110 106.394  53.614  1.00  0.00           H
ATOM   1280 2HD1 LEU    78       7.934 107.710  54.786  1.00  0.00           H
ATOM   1281 3HD1 LEU    78       7.942 106.019  55.332  1.00  0.00           H
ATOM   1282  CD2 LEU    78       5.749 105.167  54.003  1.00  0.00           C
ATOM   1283 1HD2 LEU    78       6.092 104.948  52.991  1.00  0.00           H
ATOM   1284 2HD2 LEU    78       6.214 104.472  54.695  1.00  0.00           H
ATOM   1285 3HD2 LEU    78       4.673 105.034  54.065  1.00  0.00           H
ATOM   1286  C   LEU    78       5.427 109.533  54.965  1.00  0.00           C
ATOM   1287  O   LEU    78       6.458 110.063  54.550  1.00  0.00           O
ATOM   1288  N   PHE    79       4.222 109.924  54.529  1.00  0.00           N
ATOM   1289  H   PHE    79       3.400 109.488  54.926  1.00  0.00           H
ATOM   1290  CA  PHE    79       4.047 111.023  53.569  1.00  0.00           C
ATOM   1291  HA  PHE    79       4.672 110.832  52.696  1.00  0.00           H
ATOM   1292  CB  PHE    79       2.581 111.108  53.115  1.00  0.00           C
ATOM   1293  HB1 PHE    79       2.420 112.121  52.751  1.00  0.00           H
ATOM   1294  HB2 PHE    79       1.933 110.956  53.978  1.00  0.00           H
ATOM   1295  CG  PHE    79       2.138 110.200  51.982  1.00  0.00           C
ATOM   1296  CD1 PHE    79       2.672 110.380  50.691  1.00  0.00           C
ATOM   1297  HD1 PHE    79       3.445 111.116  50.525  1.00  0.00           H
ATOM   1298  CE1 PHE    79       2.187 109.623  49.611  1.00  0.00           C
ATOM   1299  HE1 PHE    79       2.585 109.778  48.621  1.00  0.00           H
ATOM   1300  CZ  PHE    79       1.170 108.675  49.816  1.00  0.00           C
ATOM   1301  HZ  PHE    79       0.782 108.106  48.982  1.00  0.00           H
ATOM   1302  CE2 PHE    79       0.635 108.489  51.102  1.00  0.00           C
ATOM   1303  HE2 PHE    79      -0.159 107.773  51.262  1.00  0.00           H
ATOM   1304  CD2 PHE    79       1.102 109.265  52.177  1.00  0.00           C
ATOM   1305  HD2 PHE    79       0.647 109.149  53.151  1.00  0.00           H
ATOM   1306  C   PHE    79       4.506 112.377  54.150  1.00  0.00           C
ATOM   1307  O   PHE    79       5.178 113.136  53.454  1.00  0.00           O
ATOM   1308  N   GLN    80       4.199 112.664  55.422  1.00  0.00           N
ATOM   1309  H   GLN    80       3.609 112.006  55.927  1.00  0.00           H
ATOM   1310  CA  GLN    80       4.674 113.848  56.159  1.00  0.00           C
ATOM   1311  HA  GLN    80       4.475 114.750  55.575  1.00  0.00           H
ATOM   1312  CB  GLN    80       3.933 113.953  57.507  1.00  0.00           C
ATOM   1313  HB1 GLN    80       4.463 114.666  58.139  1.00  0.00           H
ATOM   1314  HB2 GLN    80       3.936 112.985  58.008  1.00  0.00           H
ATOM   1315  CG  GLN    80       2.490 114.453  57.350  1.00  0.00           C
ATOM   1316  HG1 GLN    80       1.929 113.769  56.714  1.00  0.00           H
ATOM   1317  HG2 GLN    80       2.522 115.426  56.866  1.00  0.00           H
ATOM   1318  CD  GLN    80       1.730 114.638  58.665  1.00  0.00           C
ATOM   1319  OE1 GLN    80       2.260 114.567  59.773  1.00  0.00           O
ATOM   1320  NE2 GLN    80       0.454 114.942  58.579  1.00  0.00           N
ATOM   1321 1HE2 GLN    80       0.048 115.158  57.677  1.00  0.00           H
ATOM   1322 2HE2 GLN    80      -0.058 115.154  59.421  1.00  0.00           H
ATOM   1323  C   GLN    80       6.193 113.832  56.405  1.00  0.00           C
ATOM   1324  O   GLN    80       6.778 114.871  56.712  1.00  0.00           O
ATOM   1325  N   SER    81       6.858 112.683  56.259  1.00  0.00           N
ATOM   1326  H   SER    81       6.336 111.831  56.096  1.00  0.00           H
ATOM   1327  CA  SER    81       8.320 112.611  56.311  1.00  0.00           C
ATOM   1328  HA  SER    81       8.662 113.301  57.082  1.00  0.00           H
ATOM   1329  CB  SER    81       8.786 111.201  56.713  1.00  0.00           C
ATOM   1330  HB1 SER    81       8.122 110.798  57.476  1.00  0.00           H
ATOM   1331  HB2 SER    81       9.782 111.278  57.148  1.00  0.00           H
ATOM   1332  OG  SER    81       8.862 110.305  55.618  1.00  0.00           O
ATOM   1333  HG  SER    81       7.981 110.205  55.206  1.00  0.00           H
ATOM   1334  C   SER    81       8.987 113.052  54.998  1.00  0.00           C
ATOM   1335  O   SER    81      10.149 113.459  55.027  1.00  0.00           O
ATOM   1336  N   HIS    82       8.272 112.998  53.866  1.00  0.00           N
ATOM   1337  H   HIS    82       7.318 112.665  53.927  1.00  0.00           H
ATOM   1338  CA  HIS    82       8.758 113.438  52.556  1.00  0.00           C
ATOM   1339  HA  HIS    82       9.846 113.427  52.566  1.00  0.00           H
ATOM   1340  CB  HIS    82       8.299 112.425  51.495  1.00  0.00           C
ATOM   1341  HB1 HIS    82       7.208 112.385  51.476  1.00  0.00           H
ATOM   1342  HB2 HIS    82       8.668 111.435  51.763  1.00  0.00           H
ATOM   1343  CG  HIS    82       8.797 112.761  50.114  1.00  0.00           C
ATOM   1344  ND1 HIS    82      10.073 112.484  49.614  1.00  0.00           N
ATOM   1345  CE1 HIS    82      10.078 112.984  48.363  1.00  0.00           C
ATOM   1346  HE1 HIS    82      10.910 112.923  47.676  1.00  0.00           H
ATOM   1347  NE2 HIS    82       8.892 113.542  48.060  1.00  0.00           N
ATOM   1348  HE2 HIS    82       8.637 113.963  47.168  1.00  0.00           H
ATOM   1349  CD2 HIS    82       8.077 113.412  49.160  1.00  0.00           C
ATOM   1350  HD2 HIS    82       7.061 113.757  49.256  1.00  0.00           H
ATOM   1351  C   HIS    82       8.323 114.879  52.214  1.00  0.00           C
ATOM   1352  O   HIS    82       9.153 115.682  51.777  1.00  0.00           O
ATOM   1353  N   TYR    83       7.053 115.234  52.439  1.00  0.00           N
ATOM   1354  H   TYR    83       6.423 114.543  52.832  1.00  0.00           H
ATOM   1355  CA  TYR    83       6.517 116.574  52.168  1.00  0.00           C
ATOM   1356  HA  TYR    83       7.076 117.022  51.346  1.00  0.00           H
ATOM   1357  CB  TYR    83       5.052 116.476  51.727  1.00  0.00           C
ATOM   1358  HB1 TYR    83       4.695 117.484  51.510  1.00  0.00           H
ATOM   1359  HB2 TYR    83       4.466 116.097  52.565  1.00  0.00           H
ATOM   1360  CG  TYR    83       4.770 115.617  50.509  1.00  0.00           C
ATOM   1361  CD1 TYR    83       5.422 115.863  49.282  1.00  0.00           C
ATOM   1362  HD1 TYR    83       6.156 116.652  49.202  1.00  0.00           H
ATOM   1363  CE1 TYR    83       5.092 115.106  48.141  1.00  0.00           C
ATOM   1364  HE1 TYR    83       5.572 115.304  47.193  1.00  0.00           H
ATOM   1365  CZ  TYR    83       4.094 114.111  48.225  1.00  0.00           C
ATOM   1366  OH  TYR    83       3.715 113.427  47.117  1.00  0.00           O
ATOM   1367  HH  TYR    83       2.949 112.879  47.286  1.00  0.00           H
ATOM   1368  CE2 TYR    83       3.452 113.852  49.455  1.00  0.00           C
ATOM   1369  HE2 TYR    83       2.667 113.114  49.514  1.00  0.00           H
ATOM   1370  CD2 TYR    83       3.796 114.602  50.592  1.00  0.00           C
ATOM   1371  HD2 TYR    83       3.282 114.429  51.526  1.00  0.00           H
ATOM   1372  C   TYR    83       6.642 117.502  53.391  1.00  0.00           C
ATOM   1373  O   TYR    83       5.903 117.382  54.368  1.00  0.00           O
ATOM   1374  N   SER    84       7.559 118.467  53.334  1.00  0.00           N
ATOM   1375  H   SER    84       8.147 118.555  52.518  1.00  0.00           H
ATOM   1376  CA  SER    84       7.827 119.403  54.436  1.00  0.00           C
ATOM   1377  HA  SER    84       7.895 118.846  55.372  1.00  0.00           H
ATOM   1378  CB  SER    84       9.178 120.088  54.196  1.00  0.00           C
ATOM   1379  HB1 SER    84       9.978 119.382  54.417  1.00  0.00           H
ATOM   1380  HB2 SER    84       9.274 120.937  54.875  1.00  0.00           H
ATOM   1381  OG  SER    84       9.313 120.525  52.852  1.00  0.00           O
ATOM   1382  HG  SER    84       9.712 121.423  52.877  1.00  0.00           H
ATOM   1383  C   SER    84       6.737 120.470  54.640  1.00  0.00           C
ATOM   1384  O   SER    84       6.573 120.948  55.764  1.00  0.00           O
ATOM   1385  N   GLU    85       5.972 120.811  53.600  1.00  0.00           N
ATOM   1386  H   GLU    85       6.137 120.350  52.717  1.00  0.00           H
ATOM   1387  CA  GLU    85       4.802 121.698  53.639  1.00  0.00           C
ATOM   1388  HA  GLU    85       4.496 121.840  54.674  1.00  0.00           H
ATOM   1389  CB  GLU    85       5.137 123.073  53.024  1.00  0.00           C
ATOM   1390  HB1 GLU    85       4.245 123.697  53.090  1.00  0.00           H
ATOM   1391  HB2 GLU    85       5.384 122.947  51.969  1.00  0.00           H
ATOM   1392  CG  GLU    85       6.303 123.790  53.726  1.00  0.00           C
ATOM   1393  HG1 GLU    85       7.227 123.236  53.551  1.00  0.00           H
ATOM   1394  HG2 GLU    85       6.112 123.811  54.800  1.00  0.00           H
ATOM   1395  CD  GLU    85       6.486 125.230  53.243  1.00  0.00           C
ATOM   1396  OE1 GLU    85       7.621 125.614  52.867  1.00  0.00           O
ATOM   1397  OE2 GLU    85       5.518 126.018  53.328  1.00  0.00           O
ATOM   1398  C   GLU    85       3.658 121.041  52.837  1.00  0.00           C
ATOM   1399  O   GLU    85       3.974 120.326  51.878  1.00  0.00           O
ATOM   1400  N   PRO    86       2.369 121.272  53.176  1.00  0.00           N
ATOM   1401  CD  PRO    86       1.910 122.013  54.347  1.00  0.00           C
ATOM   1402  HD1 PRO    86       2.000 123.084  54.157  1.00  0.00           H
ATOM   1403  HD2 PRO    86       2.462 121.738  55.245  1.00  0.00           H
ATOM   1404  CG  PRO    86       0.437 121.645  54.528  1.00  0.00           C
ATOM   1405  HG1 PRO    86      -0.134 122.453  54.987  1.00  0.00           H
ATOM   1406  HG2 PRO    86       0.351 120.727  55.112  1.00  0.00           H
ATOM   1407  CB  PRO    86      -0.010 121.388  53.096  1.00  0.00           C
ATOM   1408  HB1 PRO    86      -0.177 122.343  52.601  1.00  0.00           H
ATOM   1409  HB2 PRO    86      -0.899 120.757  53.048  1.00  0.00           H
ATOM   1410  CA  PRO    86       1.209 120.716  52.471  1.00  0.00           C
ATOM   1411  HA  PRO    86       1.158 119.652  52.685  1.00  0.00           H
ATOM   1412  C   PRO    86       1.213 120.929  50.952  1.00  0.00           C
ATOM   1413  O   PRO    86       1.809 121.878  50.447  1.00  0.00           O
ATOM   1414  N   LEU    87       0.509 120.061  50.222  1.00  0.00           N
ATOM   1415  H   LEU    87       0.033 119.302  50.700  1.00  0.00           H
ATOM   1416  CA  LEU    87       0.401 120.107  48.762  1.00  0.00           C
ATOM   1417  HA  LEU    87       1.306 120.545  48.346  1.00  0.00           H
ATOM   1418  CB  LEU    87       0.251 118.667  48.239  1.00  0.00           C
ATOM   1419  HB1 LEU    87       0.053 118.696  47.168  1.00  0.00           H
ATOM   1420  HB2 LEU    87      -0.620 118.243  48.726  1.00  0.00           H
ATOM   1421  CG  LEU    87       1.422 117.705  48.511  1.00  0.00           C
ATOM   1422  HG  LEU    87       1.615 117.670  49.581  1.00  0.00           H
ATOM   1423  CD1 LEU    87       1.002 116.304  48.058  1.00  0.00           C
ATOM   1424 1HD1 LEU    87       1.800 115.595  48.256  1.00  0.00           H
ATOM   1425 2HD1 LEU    87       0.115 115.988  48.609  1.00  0.00           H
ATOM   1426 3HD1 LEU    87       0.786 116.306  46.989  1.00  0.00           H
ATOM   1427  CD2 LEU    87       2.715 118.117  47.799  1.00  0.00           C
ATOM   1428 1HD2 LEU    87       3.511 117.428  48.069  1.00  0.00           H
ATOM   1429 2HD2 LEU    87       2.582 118.086  46.719  1.00  0.00           H
ATOM   1430 3HD2 LEU    87       3.007 119.118  48.104  1.00  0.00           H
ATOM   1431  C   LEU    87      -0.794 120.963  48.312  1.00  0.00           C
ATOM   1432  O   LEU    87      -1.930 120.722  48.709  1.00  0.00           O
ATOM   1433  N   ASN    88      -0.573 121.932  47.426  1.00  0.00           N
ATOM   1434  H   ASN    88       0.374 122.131  47.137  1.00  0.00           H
ATOM   1435  CA  ASN    88      -1.668 122.683  46.798  1.00  0.00           C
ATOM   1436  HA  ASN    88      -2.485 122.801  47.513  1.00  0.00           H
ATOM   1437  CB  ASN    88      -1.182 124.092  46.424  1.00  0.00           C
ATOM   1438  HB1 ASN    88      -1.961 124.606  45.859  1.00  0.00           H
ATOM   1439  HB2 ASN    88      -0.296 124.017  45.792  1.00  0.00           H
ATOM   1440  CG  ASN    88      -0.858 124.923  47.660  1.00  0.00           C
ATOM   1441  OD1 ASN    88      -1.648 125.734  48.126  1.00  0.00           O
ATOM   1442  ND2 ASN    88       0.321 124.768  48.222  1.00  0.00           N
ATOM   1443 1HD2 ASN    88       0.986 124.107  47.840  1.00  0.00           H
ATOM   1444 2HD2 ASN    88       0.476 125.198  49.128  1.00  0.00           H
ATOM   1445  C   ASN    88      -2.228 121.935  45.573  1.00  0.00           C
ATOM   1446  O   ASN    88      -1.536 121.108  44.960  1.00  0.00           O
ATOM   1447  N   THR    89      -3.461 122.258  45.162  1.00  0.00           N
ATOM   1448  H   THR    89      -4.015 122.903  45.723  1.00  0.00           H
ATOM   1449  CA  THR    89      -3.960 121.914  43.820  1.00  0.00           C
ATOM   1450  HA  THR    89      -3.840 120.843  43.678  1.00  0.00           H
ATOM   1451  CB  THR    89      -5.457 122.241  43.677  1.00  0.00           C
ATOM   1452  HB  THR    89      -5.772 122.039  42.652  1.00  0.00           H
ATOM   1453  CG2 THR    89      -6.310 121.378  44.608  1.00  0.00           C
ATOM   1454 1HG2 THR    89      -7.366 121.572  44.427  1.00  0.00           H
ATOM   1455 2HG2 THR    89      -6.116 120.322  44.413  1.00  0.00           H
ATOM   1456 3HG2 THR    89      -6.079 121.597  45.649  1.00  0.00           H
ATOM   1457  OG1 THR    89      -5.652 123.609  43.959  1.00  0.00           O
ATOM   1458  HG1 THR    89      -6.531 123.758  44.359  1.00  0.00           H
ATOM   1459  C   THR    89      -3.127 122.626  42.746  1.00  0.00           C
ATOM   1460  O   THR    89      -2.413 123.588  43.034  1.00  0.00           O
ATOM   1461  N   VAL    90      -3.217 122.154  41.505  1.00  0.00           N
ATOM   1462  H   VAL    90      -3.786 121.323  41.376  1.00  0.00           H
ATOM   1463  CA  VAL    90      -2.813 122.933  40.313  1.00  0.00           C
ATOM   1464  HA  VAL    90      -2.285 123.828  40.643  1.00  0.00           H
ATOM   1465  CB  VAL    90      -1.844 122.184  39.366  1.00  0.00           C
ATOM   1466  HB  VAL    90      -1.551 122.879  38.580  1.00  0.00           H
ATOM   1467  CG1 VAL    90      -0.563 121.747  40.095  1.00  0.00           C
ATOM   1468 1HG1 VAL    90       0.134 121.306  39.382  1.00  0.00           H
ATOM   1469 2HG1 VAL    90      -0.087 122.613  40.555  1.00  0.00           H
ATOM   1470 3HG1 VAL    90      -0.792 121.011  40.867  1.00  0.00           H
ATOM   1471  CG2 VAL    90      -2.495 120.978  38.677  1.00  0.00           C
ATOM   1472 1HG2 VAL    90      -1.794 120.527  37.974  1.00  0.00           H
ATOM   1473 2HG2 VAL    90      -2.783 120.243  39.424  1.00  0.00           H
ATOM   1474 3HG2 VAL    90      -3.375 121.292  38.120  1.00  0.00           H
ATOM   1475  C   VAL    90      -4.057 123.408  39.556  1.00  0.00           C
ATOM   1476  O   VAL    90      -5.140 122.830  39.717  1.00  0.00           O
ATOM   1477  N   THR    91      -3.910 124.442  38.716  1.00  0.00           N
ATOM   1478  H   THR    91      -2.985 124.853  38.594  1.00  0.00           H
ATOM   1479  CA  THR    91      -5.029 124.978  37.924  1.00  0.00           C
ATOM   1480  HA  THR    91      -5.863 125.159  38.603  1.00  0.00           H
ATOM   1481  CB  THR    91      -4.680 126.314  37.254  1.00  0.00           C
ATOM   1482  HB  THR    91      -5.558 126.674  36.715  1.00  0.00           H
ATOM   1483  CG2 THR    91      -4.251 127.400  38.238  1.00  0.00           C
ATOM   1484 1HG2 THR    91      -4.026 128.319  37.697  1.00  0.00           H
ATOM   1485 2HG2 THR    91      -5.061 127.598  38.938  1.00  0.00           H
ATOM   1486 3HG2 THR    91      -3.363 127.095  38.793  1.00  0.00           H
ATOM   1487  OG1 THR    91      -3.650 126.106  36.328  1.00  0.00           O
ATOM   1488  HG1 THR    91      -2.819 125.974  36.848  1.00  0.00           H
ATOM   1489  C   THR    91      -5.495 123.976  36.872  1.00  0.00           C
ATOM   1490  O   THR    91      -4.749 123.095  36.441  1.00  0.00           O
ATOM   1491  N   ILE    92      -6.719 124.165  36.378  1.00  0.00           N
ATOM   1492  H   ILE    92      -7.270 124.918  36.775  1.00  0.00           H
ATOM   1493  CA  ILE    92      -7.242 123.460  35.189  1.00  0.00           C
ATOM   1494  HA  ILE    92      -7.321 122.393  35.402  1.00  0.00           H
ATOM   1495  CB  ILE    92      -8.646 124.034  34.857  1.00  0.00           C
ATOM   1496  HB  ILE    92      -8.568 125.116  34.769  1.00  0.00           H
ATOM   1497  CG2 ILE    92      -9.176 123.504  33.514  1.00  0.00           C
ATOM   1498 1HG2 ILE    92     -10.213 123.791  33.352  1.00  0.00           H
ATOM   1499 2HG2 ILE    92      -8.602 123.968  32.719  1.00  0.00           H
ATOM   1500 3HG2 ILE    92      -9.087 122.419  33.468  1.00  0.00           H
ATOM   1501  CG1 ILE    92      -9.631 123.743  36.004  1.00  0.00           C
ATOM   1502 1HG1 ILE    92      -9.228 124.128  36.940  1.00  0.00           H
ATOM   1503 2HG1 ILE    92      -9.735 122.668  36.096  1.00  0.00           H
ATOM   1504  CD  ILE    92     -11.014 124.376  35.818  1.00  0.00           C
ATOM   1505  HD1 ILE    92     -11.529 124.392  36.775  1.00  0.00           H
ATOM   1506  HD2 ILE    92     -10.908 125.403  35.470  1.00  0.00           H
ATOM   1507  HD3 ILE    92     -11.605 123.798  35.107  1.00  0.00           H
ATOM   1508  C   ILE    92      -6.264 123.612  34.011  1.00  0.00           C
ATOM   1509  O   ILE    92      -5.997 122.663  33.265  1.00  0.00           O
ATOM   1510  N   GLU    93      -5.716 124.816  33.877  1.00  0.00           N
ATOM   1511  H   GLU    93      -6.038 125.521  34.537  1.00  0.00           H
ATOM   1512  CA  GLU    93      -4.807 125.286  32.835  1.00  0.00           C
ATOM   1513  HA  GLU    93      -5.256 125.107  31.858  1.00  0.00           H
ATOM   1514  CB  GLU    93      -4.605 126.799  33.034  1.00  0.00           C
ATOM   1515  HB1 GLU    93      -3.761 127.119  32.428  1.00  0.00           H
ATOM   1516  HB2 GLU    93      -4.349 127.002  34.070  1.00  0.00           H
ATOM   1517  CG  GLU    93      -5.803 127.672  32.642  1.00  0.00           C
ATOM   1518  HG1 GLU    93      -5.927 127.606  31.564  1.00  0.00           H
ATOM   1519  HG2 GLU    93      -5.581 128.709  32.893  1.00  0.00           H
ATOM   1520  CD  GLU    93      -7.116 127.267  33.301  1.00  0.00           C
ATOM   1521  OE1 GLU    93      -8.067 126.986  32.542  1.00  0.00           O
ATOM   1522  OE2 GLU    93      -7.201 127.188  34.543  1.00  0.00           O
ATOM   1523  C   GLU    93      -3.437 124.594  32.852  1.00  0.00           C
ATOM   1524  O   GLU    93      -2.776 124.566  31.813  1.00  0.00           O
ATOM   1525  N   GLU    94      -3.019 124.047  33.996  1.00  0.00           N
ATOM   1526  H   GLU    94      -3.585 124.194  34.827  1.00  0.00           H
ATOM   1527  CA  GLU    94      -1.789 123.266  34.156  1.00  0.00           C
ATOM   1528  HA  GLU    94      -1.100 123.477  33.336  1.00  0.00           H
ATOM   1529  CB  GLU    94      -1.111 123.672  35.471  1.00  0.00           C
ATOM   1530  HB1 GLU    94      -0.351 122.935  35.732  1.00  0.00           H
ATOM   1531  HB2 GLU    94      -1.865 123.666  36.258  1.00  0.00           H
ATOM   1532  CG  GLU    94      -0.430 125.051  35.322  1.00  0.00           C
ATOM   1533  HG1 GLU    94      -0.786 125.541  34.414  1.00  0.00           H
ATOM   1534  HG2 GLU    94       0.643 124.897  35.200  1.00  0.00           H
ATOM   1535  CD  GLU    94      -0.663 126.030  36.472  1.00  0.00           C
ATOM   1536  OE1 GLU    94      -0.227 127.195  36.316  1.00  0.00           O
ATOM   1537  OE2 GLU    94      -1.361 125.697  37.454  1.00  0.00           O
ATOM   1538  C   GLU    94      -2.077 121.762  34.136  1.00  0.00           C
ATOM   1539  O   GLU    94      -1.355 121.021  33.464  1.00  0.00           O
ATOM   1540  N   ALA    95      -3.157 121.311  34.789  1.00  0.00           N
ATOM   1541  H   ALA    95      -3.690 121.971  35.352  1.00  0.00           H
ATOM   1542  CA  ALA    95      -3.571 119.907  34.830  1.00  0.00           C
ATOM   1543  HA  ALA    95      -2.785 119.332  35.318  1.00  0.00           H
ATOM   1544  CB  ALA    95      -4.850 119.797  35.669  1.00  0.00           C
ATOM   1545  HB1 ALA    95      -5.189 118.761  35.692  1.00  0.00           H
ATOM   1546  HB2 ALA    95      -4.648 120.113  36.690  1.00  0.00           H
ATOM   1547  HB3 ALA    95      -5.638 120.422  35.248  1.00  0.00           H
ATOM   1548  C   ALA    95      -3.773 119.302  33.434  1.00  0.00           C
ATOM   1549  O   ALA    95      -3.385 118.160  33.191  1.00  0.00           O
ATOM   1550  N   ILE    96      -4.326 120.062  32.479  1.00  0.00           N
ATOM   1551  H   ILE    96      -4.658 120.989  32.736  1.00  0.00           H
ATOM   1552  CA  ILE    96      -4.439 119.570  31.094  1.00  0.00           C
ATOM   1553  HA  ILE    96      -4.870 118.569  31.143  1.00  0.00           H
ATOM   1554  CB  ILE    96      -5.369 120.460  30.244  1.00  0.00           C
ATOM   1555  HB  ILE    96      -6.230 120.712  30.863  1.00  0.00           H
ATOM   1556  CG2 ILE    96      -4.672 121.761  29.782  1.00  0.00           C
ATOM   1557 1HG2 ILE    96      -5.368 122.403  29.245  1.00  0.00           H
ATOM   1558 2HG2 ILE    96      -4.296 122.308  30.648  1.00  0.00           H
ATOM   1559 3HG2 ILE    96      -3.849 121.543  29.102  1.00  0.00           H
ATOM   1560  CG1 ILE    96      -5.888 119.652  29.035  1.00  0.00           C
ATOM   1561 1HG1 ILE    96      -6.243 118.684  29.385  1.00  0.00           H
ATOM   1562 2HG1 ILE    96      -5.078 119.481  28.327  1.00  0.00           H
ATOM   1563  CD  ILE    96      -7.044 120.327  28.297  1.00  0.00           C
ATOM   1564  HD1 ILE    96      -7.438 119.633  27.555  1.00  0.00           H
ATOM   1565  HD2 ILE    96      -7.837 120.580  28.999  1.00  0.00           H
ATOM   1566  HD3 ILE    96      -6.702 121.231  27.794  1.00  0.00           H
ATOM   1567  C   ILE    96      -3.082 119.394  30.414  1.00  0.00           C
ATOM   1568  O   ILE    96      -2.942 118.515  29.571  1.00  0.00           O
ATOM   1569  N   GLN    97      -2.090 120.221  30.740  1.00  0.00           N
ATOM   1570  H   GLN    97      -2.207 120.838  31.537  1.00  0.00           H
ATOM   1571  CA  GLN    97      -0.800 120.215  30.052  1.00  0.00           C
ATOM   1572  HA  GLN    97      -0.952 120.017  28.992  1.00  0.00           H
ATOM   1573  CB  GLN    97      -0.109 121.578  30.205  1.00  0.00           C
ATOM   1574  HB1 GLN    97       0.824 121.553  29.644  1.00  0.00           H
ATOM   1575  HB2 GLN    97       0.136 121.725  31.257  1.00  0.00           H
ATOM   1576  CG  GLN    97      -0.929 122.794  29.741  1.00  0.00           C
ATOM   1577  HG1 GLN    97      -0.386 123.689  30.048  1.00  0.00           H
ATOM   1578  HG2 GLN    97      -1.885 122.808  30.258  1.00  0.00           H
ATOM   1579  CD  GLN    97      -1.198 122.896  28.237  1.00  0.00           C
ATOM   1580  OE1 GLN    97      -1.194 121.933  27.472  1.00  0.00           O
ATOM   1581  NE2 GLN    97      -1.459 124.089  27.745  1.00  0.00           N
ATOM   1582 1HE2 GLN    97      -1.471 124.885  28.367  1.00  0.00           H
ATOM   1583 2HE2 GLN    97      -1.607 124.199  26.754  1.00  0.00           H
ATOM   1584  C   GLN    97       0.093 119.085  30.565  1.00  0.00           C
ATOM   1585  O   GLN    97       1.028 118.682  29.877  1.00  0.00           O
ATOM   1586  N   LEU    98      -0.187 118.559  31.759  1.00  0.00           N
ATOM   1587  H   LEU    98      -0.901 119.000  32.328  1.00  0.00           H
ATOM   1588  CA  LEU    98       0.404 117.318  32.251  1.00  0.00           C
ATOM   1589  HA  LEU    98       1.476 117.317  32.049  1.00  0.00           H
ATOM   1590  CB  LEU    98       0.167 117.222  33.766  1.00  0.00           C
ATOM   1591  HB1 LEU    98       0.608 116.295  34.132  1.00  0.00           H
ATOM   1592  HB2 LEU    98      -0.908 117.177  33.941  1.00  0.00           H
ATOM   1593  CG  LEU    98       0.753 118.389  34.580  1.00  0.00           C
ATOM   1594  HG  LEU    98       0.443 119.323  34.126  1.00  0.00           H
ATOM   1595  CD1 LEU    98       0.179 118.381  35.993  1.00  0.00           C
ATOM   1596 1HD1 LEU    98       0.498 119.283  36.515  1.00  0.00           H
ATOM   1597 2HD1 LEU    98      -0.907 118.378  35.953  1.00  0.00           H
ATOM   1598 3HD1 LEU    98       0.522 117.499  36.533  1.00  0.00           H
ATOM   1599  CD2 LEU    98       2.286 118.345  34.612  1.00  0.00           C
ATOM   1600 1HD2 LEU    98       2.668 119.160  35.226  1.00  0.00           H
ATOM   1601 2HD2 LEU    98       2.629 117.397  35.028  1.00  0.00           H
ATOM   1602 3HD2 LEU    98       2.675 118.464  33.603  1.00  0.00           H
ATOM   1603  C   LEU    98      -0.200 116.104  31.534  1.00  0.00           C
ATOM   1604  O   LEU    98       0.513 115.119  31.324  1.00  0.00           O
ATOM   1605  N   LEU    99      -1.485 116.160  31.154  1.00  0.00           N
ATOM   1606  H   LEU    99      -2.003 117.007  31.347  1.00  0.00           H
ATOM   1607  CA  LEU    99      -2.168 115.073  30.451  1.00  0.00           C
ATOM   1608  HA  LEU    99      -1.907 114.167  30.987  1.00  0.00           H
ATOM   1609  CB  LEU    99      -3.693 115.248  30.483  1.00  0.00           C
ATOM   1610  HB1 LEU    99      -4.132 114.551  29.767  1.00  0.00           H
ATOM   1611  HB2 LEU    99      -3.934 116.255  30.144  1.00  0.00           H
ATOM   1612  CG  LEU    99      -4.355 114.996  31.845  1.00  0.00           C
ATOM   1613  HG  LEU    99      -3.918 115.652  32.597  1.00  0.00           H
ATOM   1614  CD1 LEU    99      -5.838 115.332  31.695  1.00  0.00           C
ATOM   1615 1HD1 LEU    99      -6.312 115.243  32.664  1.00  0.00           H
ATOM   1616 2HD1 LEU    99      -5.943 116.354  31.340  1.00  0.00           H
ATOM   1617 3HD1 LEU    99      -6.317 114.646  30.995  1.00  0.00           H
ATOM   1618  CD2 LEU    99      -4.223 113.541  32.311  1.00  0.00           C
ATOM   1619 1HD2 LEU    99      -4.793 113.390  33.229  1.00  0.00           H
ATOM   1620 2HD2 LEU    99      -4.597 112.863  31.545  1.00  0.00           H
ATOM   1621 3HD2 LEU    99      -3.181 113.311  32.510  1.00  0.00           H
ATOM   1622  C   LEU    99      -1.699 114.947  28.988  1.00  0.00           C
ATOM   1623  O   LEU    99      -1.605 115.969  28.294  1.00  0.00           O
ATOM   1624  N   PRO   100      -1.484 113.712  28.489  1.00  0.00           N
ATOM   1625  CD  PRO   100      -1.841 112.447  29.121  1.00  0.00           C
ATOM   1626  HD1 PRO   100      -2.900 112.247  28.960  1.00  0.00           H
ATOM   1627  HD2 PRO   100      -1.613 112.418  30.185  1.00  0.00           H
ATOM   1628  CG  PRO   100      -0.992 111.392  28.440  1.00  0.00           C
ATOM   1629  HG1 PRO   100      -1.507 110.433  28.380  1.00  0.00           H
ATOM   1630  HG2 PRO   100      -0.088 111.294  29.031  1.00  0.00           H
ATOM   1631  CB  PRO   100      -0.668 111.967  27.058  1.00  0.00           C
ATOM   1632  HB1 PRO   100      -1.364 111.580  26.320  1.00  0.00           H
ATOM   1633  HB2 PRO   100       0.352 111.722  26.760  1.00  0.00           H
ATOM   1634  CA  PRO   100      -0.853 113.480  27.194  1.00  0.00           C
ATOM   1635  HA  PRO   100       0.128 113.952  27.199  1.00  0.00           H
ATOM   1636  C   PRO   100      -1.682 114.058  26.045  1.00  0.00           C
ATOM   1637  O   PRO   100      -2.898 113.896  25.991  1.00  0.00           O
ATOM   1638  N   SER   101      -1.026 114.745  25.108  1.00  0.00           N
ATOM   1639  H   SER   101      -0.035 114.890  25.237  1.00  0.00           H
ATOM   1640  CA  SER   101      -1.748 115.492  24.064  1.00  0.00           C
ATOM   1641  HA  SER   101      -2.588 115.988  24.541  1.00  0.00           H
ATOM   1642  CB  SER   101      -0.860 116.585  23.460  1.00  0.00           C
ATOM   1643  HB1 SER   101      -0.252 117.041  24.241  1.00  0.00           H
ATOM   1644  HB2 SER   101      -1.505 117.355  23.033  1.00  0.00           H
ATOM   1645  OG  SER   101      -0.037 116.067  22.428  1.00  0.00           O
ATOM   1646  HG  SER   101       0.798 115.764  22.809  1.00  0.00           H
ATOM   1647  C   SER   101      -2.358 114.620  22.949  1.00  0.00           C
ATOM   1648  O   SER   101      -3.063 115.140  22.080  1.00  0.00           O
ATOM   1649  N   ASP   102      -2.065 113.316  22.931  1.00  0.00           N
ATOM   1650  H   ASP   102      -1.458 112.960  23.665  1.00  0.00           H
ATOM   1651  CA  ASP   102      -2.613 112.331  21.992  1.00  0.00           C
ATOM   1652  HA  ASP   102      -3.210 112.849  21.243  1.00  0.00           H
ATOM   1653  CB  ASP   102      -1.470 111.597  21.280  1.00  0.00           C
ATOM   1654  HB1 ASP   102      -0.844 112.336  20.794  1.00  0.00           H
ATOM   1655  HB2 ASP   102      -1.894 110.970  20.493  1.00  0.00           H
ATOM   1656  CG  ASP   102      -0.612 110.725  22.204  1.00  0.00           C
ATOM   1657  OD1 ASP   102      -0.115 111.265  23.219  1.00  0.00           O
ATOM   1658  OD2 ASP   102      -0.385 109.547  21.852  1.00  0.00           O
ATOM   1659  C   ASP   102      -3.529 111.284  22.626  1.00  0.00           C
ATOM   1660  O   ASP   102      -4.218 110.588  21.875  1.00  0.00           O
ATOM   1661  N   THR   103      -3.555 111.155  23.960  1.00  0.00           N
ATOM   1662  H   THR   103      -3.024 111.789  24.545  1.00  0.00           H
ATOM   1663  CA  THR   103      -4.486 110.237  24.610  1.00  0.00           C
ATOM   1664  HA  THR   103      -4.550 109.332  24.007  1.00  0.00           H
ATOM   1665  CB  THR   103      -4.038 109.794  26.011  1.00  0.00           C
ATOM   1666  HB  THR   103      -4.823 109.170  26.442  1.00  0.00           H
ATOM   1667  CG2 THR   103      -2.743 108.978  25.950  1.00  0.00           C
ATOM   1668 1HG2 THR   103      -2.503 108.588  26.941  1.00  0.00           H
ATOM   1669 2HG2 THR   103      -2.848 108.146  25.258  1.00  0.00           H
ATOM   1670 3HG2 THR   103      -1.917 109.591  25.596  1.00  0.00           H
ATOM   1671  OG1 THR   103      -3.829 110.896  26.856  1.00  0.00           O
ATOM   1672  HG1 THR   103      -3.844 110.585  27.767  1.00  0.00           H
ATOM   1673  C   THR   103      -5.859 110.881  24.600  1.00  0.00           C
ATOM   1674  O   THR   103      -6.203 111.687  25.455  1.00  0.00           O
ATOM   1675  N   SER   104      -6.698 110.449  23.666  1.00  0.00           N
ATOM   1676  H   SER   104      -6.340 109.850  22.935  1.00  0.00           H
ATOM   1677  CA  SER   104      -8.146 110.706  23.678  1.00  0.00           C
ATOM   1678  HA  SER   104      -8.309 111.759  23.905  1.00  0.00           H
ATOM   1679  CB  SER   104      -8.727 110.420  22.290  1.00  0.00           C
ATOM   1680  HB1 SER   104      -8.214 111.048  21.563  1.00  0.00           H
ATOM   1681  HB2 SER   104      -9.789 110.667  22.279  1.00  0.00           H
ATOM   1682  OG  SER   104      -8.547 109.062  21.931  1.00  0.00           O
ATOM   1683  HG  SER   104      -8.806 108.976  20.984  1.00  0.00           H
ATOM   1684  C   SER   104      -8.878 109.910  24.775  1.00  0.00           C
ATOM   1685  O   SER   104     -10.078 109.638  24.675  1.00  0.00           O
ATOM   1686  N   ALA   105      -8.146 109.532  25.828  1.00  0.00           N
ATOM   1687  H   ALA   105      -7.207 109.902  25.870  1.00  0.00           H
ATOM   1688  CA  ALA   105      -8.645 108.916  27.038  1.00  0.00           C
ATOM   1689  HA  ALA   105      -9.170 108.001  26.766  1.00  0.00           H
ATOM   1690  CB  ALA   105      -7.443 108.554  27.923  1.00  0.00           C
ATOM   1691  HB1 ALA   105      -7.789 108.145  28.873  1.00  0.00           H
ATOM   1692  HB2 ALA   105      -6.828 107.805  27.424  1.00  0.00           H
ATOM   1693  HB3 ALA   105      -6.838 109.439  28.116  1.00  0.00           H
ATOM   1694  C   ALA   105      -9.636 109.886  27.695  1.00  0.00           C
ATOM   1695  O   ALA   105      -9.246 110.899  28.289  1.00  0.00           O
ATOM   1696  N   GLY   106     -10.925 109.608  27.489  1.00  0.00           N
ATOM   1697  H   GLY   106     -11.130 108.741  27.012  1.00  0.00           H
ATOM   1698  CA  GLY   106     -12.033 110.460  27.915  1.00  0.00           C
ATOM   1699  HA1 GLY   106     -11.684 111.051  28.754  1.00  0.00           H
ATOM   1700  HA2 GLY   106     -12.845 109.822  28.238  1.00  0.00           H
ATOM   1701  C   GLY   106     -12.638 111.405  26.874  1.00  0.00           C
ATOM   1702  O   GLY   106     -13.598 112.100  27.211  1.00  0.00           O
ATOM   1703  N   ALA   107     -12.157 111.401  25.626  1.00  0.00           N
ATOM   1704  H   ALA   107     -11.325 110.848  25.439  1.00  0.00           H
ATOM   1705  CA  ALA   107     -12.788 112.097  24.498  1.00  0.00           C
ATOM   1706  HA  ALA   107     -13.815 112.333  24.775  1.00  0.00           H
ATOM   1707  CB  ALA   107     -12.044 113.420  24.329  1.00  0.00           C
ATOM   1708  HB1 ALA   107     -12.557 114.035  23.590  1.00  0.00           H
ATOM   1709  HB2 ALA   107     -12.029 113.952  25.273  1.00  0.00           H
ATOM   1710  HB3 ALA   107     -11.019 113.227  24.013  1.00  0.00           H
ATOM   1711  C   ALA   107     -12.888 111.324  23.149  1.00  0.00           C
ATOM   1712  O   ALA   107     -12.761 111.974  22.101  1.00  0.00           O
ATOM   1713  N   PRO   108     -13.108 109.987  23.092  1.00  0.00           N
ATOM   1714  CD  PRO   108     -13.302 109.016  24.165  1.00  0.00           C
ATOM   1715  HD1 PRO   108     -14.363 108.939  24.398  1.00  0.00           H
ATOM   1716  HD2 PRO   108     -12.743 109.220  25.068  1.00  0.00           H
ATOM   1717  CG  PRO   108     -12.786 107.696  23.616  1.00  0.00           C
ATOM   1718  HG1 PRO   108     -13.304 106.848  24.064  1.00  0.00           H
ATOM   1719  HG2 PRO   108     -11.714 107.623  23.803  1.00  0.00           H
ATOM   1720  CB  PRO   108     -13.036 107.790  22.113  1.00  0.00           C
ATOM   1721  HB1 PRO   108     -13.943 107.240  21.861  1.00  0.00           H
ATOM   1722  HB2 PRO   108     -12.191 107.382  21.558  1.00  0.00           H
ATOM   1723  CA  PRO   108     -13.199 109.286  21.808  1.00  0.00           C
ATOM   1724  HA  PRO   108     -12.368 109.604  21.176  1.00  0.00           H
ATOM   1725  C   PRO   108     -14.509 109.528  21.034  1.00  0.00           C
ATOM   1726  O   PRO   108     -14.645 109.003  19.934  1.00  0.00           O
ATOM   1727  N   TYR   109     -15.490 110.263  21.581  1.00  0.00           N
ATOM   1728  H   TYR   109     -15.325 110.710  22.479  1.00  0.00           H
ATOM   1729  CA  TYR   109     -16.878 110.300  21.082  1.00  0.00           C
ATOM   1730  HA  TYR   109     -16.906 109.820  20.104  1.00  0.00           H
ATOM   1731  CB  TYR   109     -17.786 109.468  22.003  1.00  0.00           C
ATOM   1732  HB1 TYR   109     -18.767 109.377  21.535  1.00  0.00           H
ATOM   1733  HB2 TYR   109     -17.920 109.992  22.949  1.00  0.00           H
ATOM   1734  CG  TYR   109     -17.263 108.071  22.267  1.00  0.00           C
ATOM   1735  CD1 TYR   109     -17.271 107.109  21.238  1.00  0.00           C
ATOM   1736  HD1 TYR   109     -17.676 107.359  20.267  1.00  0.00           H
ATOM   1737  CE1 TYR   109     -16.721 105.833  21.460  1.00  0.00           C
ATOM   1738  HE1 TYR   109     -16.724 105.099  20.667  1.00  0.00           H
ATOM   1739  CZ  TYR   109     -16.164 105.516  22.719  1.00  0.00           C
ATOM   1740  OH  TYR   109     -15.630 104.286  22.950  1.00  0.00           O
ATOM   1741  HH  TYR   109     -15.375 104.174  23.872  1.00  0.00           H
ATOM   1742  CE2 TYR   109     -16.152 106.483  23.747  1.00  0.00           C
ATOM   1743  HE2 TYR   109     -15.715 106.250  24.706  1.00  0.00           H
ATOM   1744  CD2 TYR   109     -16.711 107.753  23.522  1.00  0.00           C
ATOM   1745  HD2 TYR   109     -16.706 108.490  24.312  1.00  0.00           H
ATOM   1746  C   TYR   109     -17.422 111.720  20.840  1.00  0.00           C
ATOM   1747  O   TYR   109     -18.629 111.963  20.948  1.00  0.00           O
ATOM   1748  N   LEU   110     -16.536 112.652  20.465  1.00  0.00           N
ATOM   1749  H   LEU   110     -15.560 112.387  20.490  1.00  0.00           H
ATOM   1750  CA  LEU   110     -16.896 113.866  19.722  1.00  0.00           C
ATOM   1751  HA  LEU   110     -17.967 114.046  19.799  1.00  0.00           H
ATOM   1752  CB  LEU   110     -16.175 115.099  20.297  1.00  0.00           C
ATOM   1753  HB1 LEU   110     -16.397 115.937  19.639  1.00  0.00           H
ATOM   1754  HB2 LEU   110     -15.098 114.928  20.265  1.00  0.00           H
ATOM   1755  CG  LEU   110     -16.563 115.515  21.726  1.00  0.00           C
ATOM   1756  HG  LEU   110     -16.280 114.721  22.416  1.00  0.00           H
ATOM   1757  CD1 LEU   110     -15.769 116.778  22.083  1.00  0.00           C
ATOM   1758 1HD1 LEU   110     -15.935 117.012  23.130  1.00  0.00           H
ATOM   1759 2HD1 LEU   110     -14.702 116.611  21.932  1.00  0.00           H
ATOM   1760 3HD1 LEU   110     -16.092 117.619  21.467  1.00  0.00           H
ATOM   1761  CD2 LEU   110     -18.067 115.803  21.878  1.00  0.00           C
ATOM   1762 1HD2 LEU   110     -18.268 116.197  22.875  1.00  0.00           H
ATOM   1763 2HD2 LEU   110     -18.389 116.535  21.137  1.00  0.00           H
ATOM   1764 3HD2 LEU   110     -18.641 114.885  21.755  1.00  0.00           H
ATOM   1765  C   LEU   110     -16.543 113.676  18.232  1.00  0.00           C
ATOM   1766  O   LEU   110     -15.399 113.942  17.846  1.00  0.00           O
ATOM   1767  N   PRO   111     -17.478 113.215  17.381  1.00  0.00           N
ATOM   1768  CD  PRO   111     -18.818 112.761  17.725  1.00  0.00           C
ATOM   1769  HD1 PRO   111     -19.366 113.510  18.297  1.00  0.00           H
ATOM   1770  HD2 PRO   111     -18.753 111.830  18.289  1.00  0.00           H
ATOM   1771  CG  PRO   111     -19.536 112.505  16.405  1.00  0.00           C
ATOM   1772  HG1 PRO   111     -20.136 113.375  16.137  1.00  0.00           H
ATOM   1773  HG2 PRO   111     -20.154 111.614  16.463  1.00  0.00           H
ATOM   1774  CB  PRO   111     -18.418 112.304  15.389  1.00  0.00           C
ATOM   1775  HB1 PRO   111     -18.713 112.699  14.425  1.00  0.00           H
ATOM   1776  HB2 PRO   111     -18.175 111.247  15.297  1.00  0.00           H
ATOM   1777  CA  PRO   111     -17.214 113.046  15.956  1.00  0.00           C
ATOM   1778  HA  PRO   111     -16.326 112.427  15.818  1.00  0.00           H
ATOM   1779  C   PRO   111     -16.999 114.393  15.261  1.00  0.00           C
ATOM   1780  O   PRO   111     -17.599 115.398  15.637  1.00  0.00           O
ATOM   1781  N   GLY   112     -16.137 114.426  14.239  1.00  0.00           N
ATOM   1782  H   GLY   112     -15.687 113.562  13.959  1.00  0.00           H
ATOM   1783  CA  GLY   112     -15.850 115.620  13.425  1.00  0.00           C
ATOM   1784  HA1 GLY   112     -16.780 116.148  13.218  1.00  0.00           H
ATOM   1785  HA2 GLY   112     -15.406 115.305  12.481  1.00  0.00           H
ATOM   1786  C   GLY   112     -14.896 116.627  14.077  1.00  0.00           C
ATOM   1787  O   GLY   112     -14.271 117.415  13.369  1.00  0.00           O
ATOM   1788  N   VAL   113     -14.765 116.582  15.401  1.00  0.00           N
ATOM   1789  H   VAL   113     -15.379 115.931  15.873  1.00  0.00           H
ATOM   1790  CA  VAL   113     -13.913 117.469  16.214  1.00  0.00           C
ATOM   1791  HA  VAL   113     -14.043 118.483  15.837  1.00  0.00           H
ATOM   1792  CB  VAL   113     -14.373 117.450  17.692  1.00  0.00           C
ATOM   1793  HB  VAL   113     -14.301 116.427  18.064  1.00  0.00           H
ATOM   1794  CG1 VAL   113     -13.552 118.349  18.624  1.00  0.00           C
ATOM   1795 1HG1 VAL   113     -13.878 118.211  19.656  1.00  0.00           H
ATOM   1796 2HG1 VAL   113     -12.499 118.092  18.567  1.00  0.00           H
ATOM   1797 3HG1 VAL   113     -13.693 119.391  18.343  1.00  0.00           H
ATOM   1798  CG2 VAL   113     -15.838 117.908  17.794  1.00  0.00           C
ATOM   1799 1HG2 VAL   113     -16.118 118.057  18.838  1.00  0.00           H
ATOM   1800 2HG2 VAL   113     -15.974 118.848  17.261  1.00  0.00           H
ATOM   1801 3HG2 VAL   113     -16.497 117.154  17.365  1.00  0.00           H
ATOM   1802  C   VAL   113     -12.428 117.087  16.082  1.00  0.00           C
ATOM   1803  O   VAL   113     -12.082 115.905  16.114  1.00  0.00           O
ATOM   1804  N   LYS   114     -11.545 118.081  15.943  1.00  0.00           N
ATOM   1805  H   LYS   114     -11.918 119.033  15.921  1.00  0.00           H
ATOM   1806  CA  LYS   114     -10.091 117.911  15.779  1.00  0.00           C
ATOM   1807  HA  LYS   114      -9.914 116.950  15.295  1.00  0.00           H
ATOM   1808  CB  LYS   114      -9.555 119.009  14.832  1.00  0.00           C
ATOM   1809  HB1 LYS   114      -8.471 118.915  14.767  1.00  0.00           H
ATOM   1810  HB2 LYS   114      -9.792 119.989  15.250  1.00  0.00           H
ATOM   1811  CG  LYS   114     -10.125 118.908  13.401  1.00  0.00           C
ATOM   1812  HG1 LYS   114     -11.213 118.979  13.438  1.00  0.00           H
ATOM   1813  HG2 LYS   114      -9.855 117.938  12.983  1.00  0.00           H
ATOM   1814  CD  LYS   114      -9.600 120.019  12.472  1.00  0.00           C
ATOM   1815  HD1 LYS   114      -8.509 119.998  12.459  1.00  0.00           H
ATOM   1816  HD2 LYS   114      -9.938 120.984  12.858  1.00  0.00           H
ATOM   1817  CE  LYS   114     -10.131 119.814  11.039  1.00  0.00           C
ATOM   1818  HE1 LYS   114     -11.210 119.645  11.097  1.00  0.00           H
ATOM   1819  HE2 LYS   114      -9.666 118.920  10.612  1.00  0.00           H
ATOM   1820  NZ  LYS   114      -9.883 120.986  10.158  1.00  0.00           N
ATOM   1821  HZ1 LYS   114     -10.238 120.834   9.222  1.00  0.00           H
ATOM   1822  HZ2 LYS   114     -10.375 121.798  10.527  1.00  0.00           H
ATOM   1823  HZ3 LYS   114      -8.892 121.197  10.069  1.00  0.00           H
ATOM   1824  C   LYS   114      -9.322 117.869  17.127  1.00  0.00           C
ATOM   1825  O   LYS   114      -9.791 118.332  18.170  1.00  0.00           O
ATOM   1826  N   LYS   115      -8.093 117.334  17.123  1.00  0.00           N
ATOM   1827  H   LYS   115      -7.732 117.001  16.244  1.00  0.00           H
ATOM   1828  CA  LYS   115      -7.344 116.984  18.351  1.00  0.00           C
ATOM   1829  HA  LYS   115      -7.951 116.285  18.934  1.00  0.00           H
ATOM   1830  CB  LYS   115      -6.034 116.277  17.965  1.00  0.00           C
ATOM   1831  HB1 LYS   115      -5.433 116.157  18.869  1.00  0.00           H
ATOM   1832  HB2 LYS   115      -5.469 116.882  17.254  1.00  0.00           H
ATOM   1833  CG  LYS   115      -6.296 114.885  17.382  1.00  0.00           C
ATOM   1834  HG1 LYS   115      -6.775 114.970  16.405  1.00  0.00           H
ATOM   1835  HG2 LYS   115      -6.962 114.355  18.058  1.00  0.00           H
ATOM   1836  CD  LYS   115      -4.997 114.088  17.250  1.00  0.00           C
ATOM   1837  HD1 LYS   115      -4.462 114.122  18.200  1.00  0.00           H
ATOM   1838  HD2 LYS   115      -4.370 114.527  16.473  1.00  0.00           H
ATOM   1839  CE  LYS   115      -5.324 112.630  16.918  1.00  0.00           C
ATOM   1840  HE1 LYS   115      -5.990 112.592  16.051  1.00  0.00           H
ATOM   1841  HE2 LYS   115      -5.861 112.196  17.767  1.00  0.00           H
ATOM   1842  NZ  LYS   115      -4.101 111.847  16.644  1.00  0.00           N
ATOM   1843  HZ1 LYS   115      -4.333 110.859  16.612  1.00  0.00           H
ATOM   1844  HZ2 LYS   115      -3.708 112.109  15.742  1.00  0.00           H
ATOM   1845  HZ3 LYS   115      -3.396 112.027  17.353  1.00  0.00           H
ATOM   1846  C   LYS   115      -7.032 118.154  19.306  1.00  0.00           C
ATOM   1847  O   LYS   115      -6.891 117.930  20.510  1.00  0.00           O
ATOM   1848  N   GLY   116      -6.931 119.388  18.793  1.00  0.00           N
ATOM   1849  H   GLY   116      -7.026 119.496  17.790  1.00  0.00           H
ATOM   1850  CA  GLY   116      -6.789 120.598  19.617  1.00  0.00           C
ATOM   1851  HA1 GLY   116      -6.359 121.397  19.016  1.00  0.00           H
ATOM   1852  HA2 GLY   116      -6.141 120.396  20.473  1.00  0.00           H
ATOM   1853  C   GLY   116      -8.137 121.085  20.158  1.00  0.00           C
ATOM   1854  O   GLY   116      -8.235 121.406  21.340  1.00  0.00           O
ATOM   1855  N   GLU   117      -9.181 121.059  19.321  1.00  0.00           N
ATOM   1856  H   GLU   117      -8.993 120.890  18.344  1.00  0.00           H
ATOM   1857  CA  GLU   117     -10.565 121.366  19.701  1.00  0.00           C
ATOM   1858  HA  GLU   117     -10.612 122.399  20.045  1.00  0.00           H
ATOM   1859  CB  GLU   117     -11.519 121.208  18.501  1.00  0.00           C
ATOM   1860  HB1 GLU   117     -12.531 121.437  18.837  1.00  0.00           H
ATOM   1861  HB2 GLU   117     -11.491 120.171  18.183  1.00  0.00           H
ATOM   1862  CG  GLU   117     -11.206 122.088  17.282  1.00  0.00           C
ATOM   1863  HG1 GLU   117     -10.202 121.867  16.930  1.00  0.00           H
ATOM   1864  HG2 GLU   117     -11.258 123.136  17.578  1.00  0.00           H
ATOM   1865  CD  GLU   117     -12.164 121.846  16.111  1.00  0.00           C
ATOM   1866  OE1 GLU   117     -12.417 122.802  15.343  1.00  0.00           O
ATOM   1867  OE2 GLU   117     -12.632 120.702  15.938  1.00  0.00           O
ATOM   1868  C   GLU   117     -11.029 120.457  20.852  1.00  0.00           C
ATOM   1869  O   GLU   117     -11.599 120.954  21.817  1.00  0.00           O
ATOM   1870  N   VAL   118     -10.714 119.155  20.804  1.00  0.00           N
ATOM   1871  H   VAL   118     -10.346 118.804  19.920  1.00  0.00           H
ATOM   1872  CA  VAL   118     -10.972 118.201  21.904  1.00  0.00           C
ATOM   1873  HA  VAL   118     -12.054 118.088  21.994  1.00  0.00           H
ATOM   1874  CB  VAL   118     -10.369 116.806  21.613  1.00  0.00           C
ATOM   1875  HB  VAL   118      -9.336 116.931  21.284  1.00  0.00           H
ATOM   1876  CG1 VAL   118     -10.378 115.899  22.855  1.00  0.00           C
ATOM   1877 1HG1 VAL   118     -10.159 114.871  22.571  1.00  0.00           H
ATOM   1878 2HG1 VAL   118      -9.620 116.219  23.571  1.00  0.00           H
ATOM   1879 3HG1 VAL   118     -11.358 115.944  23.329  1.00  0.00           H
ATOM   1880  CG2 VAL   118     -11.146 116.093  20.499  1.00  0.00           C
ATOM   1881 1HG2 VAL   118     -10.686 115.126  20.311  1.00  0.00           H
ATOM   1882 2HG2 VAL   118     -12.187 115.950  20.790  1.00  0.00           H
ATOM   1883 3HG2 VAL   118     -11.103 116.666  19.578  1.00  0.00           H
ATOM   1884  C   VAL   118     -10.441 118.707  23.254  1.00  0.00           C
ATOM   1885  O   VAL   118     -11.201 118.759  24.221  1.00  0.00           O
ATOM   1886  N   ARG   119      -9.157 119.086  23.338  1.00  0.00           N
ATOM   1887  H   ARG   119      -8.582 119.055  22.507  1.00  0.00           H
ATOM   1888  CA  ARG   119      -8.549 119.547  24.597  1.00  0.00           C
ATOM   1889  HA  ARG   119      -8.733 118.788  25.360  1.00  0.00           H
ATOM   1890  CB  ARG   119      -7.021 119.692  24.437  1.00  0.00           C
ATOM   1891  HB1 ARG   119      -6.617 120.232  25.294  1.00  0.00           H
ATOM   1892  HB2 ARG   119      -6.798 120.264  23.534  1.00  0.00           H
ATOM   1893  CG  ARG   119      -6.349 118.307  24.368  1.00  0.00           C
ATOM   1894  HG1 ARG   119      -6.831 117.729  23.579  1.00  0.00           H
ATOM   1895  HG2 ARG   119      -6.503 117.781  25.311  1.00  0.00           H
ATOM   1896  CD  ARG   119      -4.847 118.339  24.045  1.00  0.00           C
ATOM   1897  HD1 ARG   119      -4.701 118.927  23.137  1.00  0.00           H
ATOM   1898  HD2 ARG   119      -4.517 117.322  23.830  1.00  0.00           H
ATOM   1899  NE  ARG   119      -4.000 118.901  25.115  1.00  0.00           N
ATOM   1900  HE  ARG   119      -3.647 119.832  24.941  1.00  0.00           H
ATOM   1901  CZ  ARG   119      -3.487 118.256  26.161  1.00  0.00           C
ATOM   1902  NH1 ARG   119      -3.854 117.043  26.523  1.00  0.00           N
ATOM   1903 1HH1 ARG   119      -4.615 116.559  26.074  1.00  0.00           H
ATOM   1904 2HH1 ARG   119      -3.344 116.587  27.275  1.00  0.00           H
ATOM   1905  NH2 ARG   119      -2.553 118.825  26.884  1.00  0.00           N
ATOM   1906 1HH2 ARG   119      -2.215 119.756  26.699  1.00  0.00           H
ATOM   1907 2HH2 ARG   119      -2.300 118.380  27.769  1.00  0.00           H
ATOM   1908  C   ARG   119      -9.211 120.839  25.100  1.00  0.00           C
ATOM   1909  O   ARG   119      -9.394 121.004  26.305  1.00  0.00           O
ATOM   1910  N   ASN   120      -9.657 121.717  24.200  1.00  0.00           N
ATOM   1911  H   ASN   120      -9.510 121.518  23.219  1.00  0.00           H
ATOM   1912  CA  ASN   120     -10.434 122.906  24.563  1.00  0.00           C
ATOM   1913  HA  ASN   120      -9.946 123.393  25.409  1.00  0.00           H
ATOM   1914  CB  ASN   120     -10.413 123.890  23.380  1.00  0.00           C
ATOM   1915  HB1 ASN   120     -11.123 124.695  23.573  1.00  0.00           H
ATOM   1916  HB2 ASN   120     -10.725 123.380  22.469  1.00  0.00           H
ATOM   1917  CG  ASN   120      -9.034 124.519  23.168  1.00  0.00           C
ATOM   1918  OD1 ASN   120      -8.167 124.493  24.036  1.00  0.00           O
ATOM   1919  ND2 ASN   120      -8.799 125.138  22.026  1.00  0.00           N
ATOM   1920 1HD2 ASN   120      -9.532 125.222  21.343  1.00  0.00           H
ATOM   1921 2HD2 ASN   120      -7.918 125.623  21.934  1.00  0.00           H
ATOM   1922  C   ASN   120     -11.862 122.562  25.036  1.00  0.00           C
ATOM   1923  O   ASN   120     -12.333 123.127  26.024  1.00  0.00           O
ATOM   1924  N   HIS   121     -12.535 121.577  24.429  1.00  0.00           N
ATOM   1925  H   HIS   121     -12.146 121.172  23.579  1.00  0.00           H
ATOM   1926  CA  HIS   121     -13.843 121.104  24.895  1.00  0.00           C
ATOM   1927  HA  HIS   121     -14.507 121.968  24.964  1.00  0.00           H
ATOM   1928  CB  HIS   121     -14.444 120.120  23.879  1.00  0.00           C
ATOM   1929  HB1 HIS   121     -13.827 119.222  23.826  1.00  0.00           H
ATOM   1930  HB2 HIS   121     -14.445 120.576  22.889  1.00  0.00           H
ATOM   1931  CG  HIS   121     -15.854 119.720  24.237  1.00  0.00           C
ATOM   1932  ND1 HIS   121     -17.021 120.370  23.817  1.00  0.00           N
ATOM   1933  CE1 HIS   121     -18.035 119.708  24.402  1.00  0.00           C
ATOM   1934  HE1 HIS   121     -19.084 119.957  24.292  1.00  0.00           H
ATOM   1935  NE2 HIS   121     -17.571 118.698  25.158  1.00  0.00           N
ATOM   1936  HE2 HIS   121     -18.133 118.055  25.704  1.00  0.00           H
ATOM   1937  CD2 HIS   121     -16.198 118.703  25.076  1.00  0.00           C
ATOM   1938  HD2 HIS   121     -15.520 118.025  25.576  1.00  0.00           H
ATOM   1939  C   HIS   121     -13.774 120.478  26.299  1.00  0.00           C
ATOM   1940  O   HIS   121     -14.583 120.822  27.161  1.00  0.00           O
ATOM   1941  N   LEU   122     -12.794 119.601  26.555  1.00  0.00           N
ATOM   1942  H   LEU   122     -12.159 119.363  25.801  1.00  0.00           H
ATOM   1943  CA  LEU   122     -12.574 119.008  27.879  1.00  0.00           C
ATOM   1944  HA  LEU   122     -13.487 118.509  28.208  1.00  0.00           H
ATOM   1945  CB  LEU   122     -11.431 117.982  27.822  1.00  0.00           C
ATOM   1946  HB1 LEU   122     -11.250 117.642  28.841  1.00  0.00           H
ATOM   1947  HB2 LEU   122     -10.526 118.481  27.469  1.00  0.00           H
ATOM   1948  CG  LEU   122     -11.678 116.727  26.966  1.00  0.00           C
ATOM   1949  HG  LEU   122     -11.804 117.008  25.923  1.00  0.00           H
ATOM   1950  CD1 LEU   122     -10.421 115.854  27.080  1.00  0.00           C
ATOM   1951 1HD1 LEU   122     -10.521 114.974  26.453  1.00  0.00           H
ATOM   1952 2HD1 LEU   122      -9.550 116.415  26.740  1.00  0.00           H
ATOM   1953 3HD1 LEU   122     -10.263 115.541  28.112  1.00  0.00           H
ATOM   1954  CD2 LEU   122     -12.939 115.970  27.413  1.00  0.00           C
ATOM   1955 1HD2 LEU   122     -13.000 115.003  26.919  1.00  0.00           H
ATOM   1956 2HD2 LEU   122     -12.921 115.813  28.487  1.00  0.00           H
ATOM   1957 3HD2 LEU   122     -13.830 116.541  27.152  1.00  0.00           H
ATOM   1958  C   LEU   122     -12.279 120.086  28.925  1.00  0.00           C
ATOM   1959  O   LEU   122     -12.911 120.096  29.975  1.00  0.00           O
ATOM   1960  N   LYS   123     -11.410 121.053  28.614  1.00  0.00           N
ATOM   1961  H   LYS   123     -10.883 120.973  27.751  1.00  0.00           H
ATOM   1962  CA  LYS   123     -11.158 122.223  29.464  1.00  0.00           C
ATOM   1963  HA  LYS   123     -10.742 121.880  30.413  1.00  0.00           H
ATOM   1964  CB  LYS   123     -10.109 123.085  28.748  1.00  0.00           C
ATOM   1965  HB1 LYS   123     -10.489 123.403  27.778  1.00  0.00           H
ATOM   1966  HB2 LYS   123      -9.222 122.473  28.584  1.00  0.00           H
ATOM   1967  CG  LYS   123      -9.705 124.328  29.546  1.00  0.00           C
ATOM   1968  HG1 LYS   123      -9.428 124.030  30.553  1.00  0.00           H
ATOM   1969  HG2 LYS   123     -10.543 125.019  29.623  1.00  0.00           H
ATOM   1970  CD  LYS   123      -8.529 125.021  28.845  1.00  0.00           C
ATOM   1971  HD1 LYS   123      -8.891 125.502  27.937  1.00  0.00           H
ATOM   1972  HD2 LYS   123      -7.768 124.287  28.579  1.00  0.00           H
ATOM   1973  CE  LYS   123      -7.902 126.052  29.780  1.00  0.00           C
ATOM   1974  HE1 LYS   123      -7.423 125.531  30.615  1.00  0.00           H
ATOM   1975  HE2 LYS   123      -8.696 126.666  30.204  1.00  0.00           H
ATOM   1976  NZ  LYS   123      -6.917 126.903  29.077  1.00  0.00           N
ATOM   1977  HZ1 LYS   123      -6.518 127.596  29.699  1.00  0.00           H
ATOM   1978  HZ2 LYS   123      -6.157 126.346  28.717  1.00  0.00           H
ATOM   1979  HZ3 LYS   123      -7.344 127.383  28.290  1.00  0.00           H
ATOM   1980  C   LYS   123     -12.441 123.011  29.795  1.00  0.00           C
ATOM   1981  O   LYS   123     -12.669 123.367  30.953  1.00  0.00           O
ATOM   1982  N   ALA   124     -13.318 123.229  28.812  1.00  0.00           N
ATOM   1983  H   ALA   124     -13.049 122.975  27.868  1.00  0.00           H
ATOM   1984  CA  ALA   124     -14.610 123.884  29.019  1.00  0.00           C
ATOM   1985  HA  ALA   124     -14.433 124.833  29.529  1.00  0.00           H
ATOM   1986  CB  ALA   124     -15.217 124.191  27.647  1.00  0.00           C
ATOM   1987  HB1 ALA   124     -16.167 124.710  27.780  1.00  0.00           H
ATOM   1988  HB2 ALA   124     -14.541 124.831  27.078  1.00  0.00           H
ATOM   1989  HB3 ALA   124     -15.391 123.274  27.086  1.00  0.00           H
ATOM   1990  C   ALA   124     -15.570 123.070  29.912  1.00  0.00           C
ATOM   1991  O   ALA   124     -16.243 123.670  30.752  1.00  0.00           O
ATOM   1992  N   MET   125     -15.602 121.735  29.770  1.00  0.00           N
ATOM   1993  H   MET   125     -15.032 121.330  29.034  1.00  0.00           H
ATOM   1994  CA  MET   125     -16.356 120.809  30.640  1.00  0.00           C
ATOM   1995  HA  MET   125     -17.401 121.116  30.694  1.00  0.00           H
ATOM   1996  CB  MET   125     -16.290 119.374  30.092  1.00  0.00           C
ATOM   1997  HB1 MET   125     -16.729 118.711  30.839  1.00  0.00           H
ATOM   1998  HB2 MET   125     -15.249 119.088  29.960  1.00  0.00           H
ATOM   1999  CG  MET   125     -17.016 119.145  28.766  1.00  0.00           C
ATOM   2000  HG1 MET   125     -16.565 119.774  28.003  1.00  0.00           H
ATOM   2001  HG2 MET   125     -18.055 119.452  28.869  1.00  0.00           H
ATOM   2002  SD  MET   125     -16.950 117.424  28.194  1.00  0.00           S
ATOM   2003  CE  MET   125     -18.113 116.642  29.343  1.00  0.00           C
ATOM   2004  HE1 MET   125     -18.128 115.567  29.163  1.00  0.00           H
ATOM   2005  HE2 MET   125     -17.807 116.823  30.371  1.00  0.00           H
ATOM   2006  HE3 MET   125     -19.114 117.044  29.198  1.00  0.00           H
ATOM   2007  C   MET   125     -15.809 120.789  32.073  1.00  0.00           C
ATOM   2008  O   MET   125     -16.571 120.835  33.032  1.00  0.00           O
ATOM   2009  N   SER   126     -14.488 120.752  32.226  1.00  0.00           N
ATOM   2010  H   SER   126     -13.917 120.608  31.397  1.00  0.00           H
ATOM   2011  CA  SER   126     -13.779 120.855  33.506  1.00  0.00           C
ATOM   2012  HA  SER   126     -14.030 120.008  34.145  1.00  0.00           H
ATOM   2013  CB  SER   126     -12.275 120.821  33.208  1.00  0.00           C
ATOM   2014  HB1 SER   126     -11.711 121.330  33.983  1.00  0.00           H
ATOM   2015  HB2 SER   126     -12.070 121.336  32.272  1.00  0.00           H
ATOM   2016  OG  SER   126     -11.854 119.479  33.101  1.00  0.00           O
ATOM   2017  HG  SER   126     -11.640 119.165  33.992  1.00  0.00           H
ATOM   2018  C   SER   126     -14.168 122.120  34.276  1.00  0.00           C
ATOM   2019  O   SER   126     -14.574 122.040  35.435  1.00  0.00           O
ATOM   2020  N   ARG   127     -14.152 123.277  33.608  1.00  0.00           N
ATOM   2021  H   ARG   127     -13.781 123.284  32.664  1.00  0.00           H
ATOM   2022  CA  ARG   127     -14.651 124.535  34.170  1.00  0.00           C
ATOM   2023  HA  ARG   127     -14.118 124.743  35.099  1.00  0.00           H
ATOM   2024  CB  ARG   127     -14.376 125.662  33.175  1.00  0.00           C
ATOM   2025  HB1 ARG   127     -14.967 126.537  33.449  1.00  0.00           H
ATOM   2026  HB2 ARG   127     -14.681 125.341  32.179  1.00  0.00           H
ATOM   2027  CG  ARG   127     -12.900 126.064  33.147  1.00  0.00           C
ATOM   2028  HG1 ARG   127     -12.279 125.211  32.873  1.00  0.00           H
ATOM   2029  HG2 ARG   127     -12.600 126.436  34.127  1.00  0.00           H
ATOM   2030  CD  ARG   127     -12.737 127.170  32.110  1.00  0.00           C
ATOM   2031  HD1 ARG   127     -13.335 128.029  32.419  1.00  0.00           H
ATOM   2032  HD2 ARG   127     -13.099 126.805  31.147  1.00  0.00           H
ATOM   2033  NE  ARG   127     -11.341 127.583  31.983  1.00  0.00           N
ATOM   2034  HE  ARG   127     -10.726 127.409  32.780  1.00  0.00           H
ATOM   2035  CZ  ARG   127     -10.838 128.305  30.998  1.00  0.00           C
ATOM   2036  NH1 ARG   127     -11.532 128.703  29.951  1.00  0.00           N
ATOM   2037 1HH1 ARG   127     -12.426 128.285  29.730  1.00  0.00           H
ATOM   2038 2HH1 ARG   127     -11.046 129.172  29.201  1.00  0.00           H
ATOM   2039  NH2 ARG   127      -9.582 128.645  31.063  1.00  0.00           N
ATOM   2040 1HH2 ARG   127      -9.009 128.229  31.805  1.00  0.00           H
ATOM   2041 2HH2 ARG   127      -9.180 129.299  30.414  1.00  0.00           H
ATOM   2042  C   ARG   127     -16.151 124.491  34.494  1.00  0.00           C
ATOM   2043  O   ARG   127     -16.576 125.021  35.522  1.00  0.00           O
ATOM   2044  N   TYR   128     -16.975 123.882  33.633  1.00  0.00           N
ATOM   2045  H   TYR   128     -16.587 123.474  32.791  1.00  0.00           H
ATOM   2046  CA  TYR   128     -18.415 123.736  33.881  1.00  0.00           C
ATOM   2047  HA  TYR   128     -18.823 124.724  34.094  1.00  0.00           H
ATOM   2048  CB  TYR   128     -19.119 123.201  32.622  1.00  0.00           C
ATOM   2049  HB1 TYR   128     -18.730 122.211  32.389  1.00  0.00           H
ATOM   2050  HB2 TYR   128     -18.877 123.854  31.782  1.00  0.00           H
ATOM   2051  CG  TYR   128     -20.635 123.124  32.737  1.00  0.00           C
ATOM   2052  CD1 TYR   128     -21.284 121.876  32.810  1.00  0.00           C
ATOM   2053  HD1 TYR   128     -20.703 120.965  32.774  1.00  0.00           H
ATOM   2054  CE1 TYR   128     -22.686 121.806  32.932  1.00  0.00           C
ATOM   2055  HE1 TYR   128     -23.172 120.843  33.005  1.00  0.00           H
ATOM   2056  CZ  TYR   128     -23.451 122.993  33.000  1.00  0.00           C
ATOM   2057  OH  TYR   128     -24.794 122.922  33.216  1.00  0.00           O
ATOM   2058  HH  TYR   128     -25.226 123.778  33.373  1.00  0.00           H
ATOM   2059  CE2 TYR   128     -22.803 124.247  32.924  1.00  0.00           C
ATOM   2060  HE2 TYR   128     -23.377 125.160  32.990  1.00  0.00           H
ATOM   2061  CD2 TYR   128     -21.402 124.306  32.788  1.00  0.00           C
ATOM   2062  HD2 TYR   128     -20.911 125.267  32.740  1.00  0.00           H
ATOM   2063  C   TYR   128     -18.704 122.861  35.113  1.00  0.00           C
ATOM   2064  O   TYR   128     -19.607 123.190  35.881  1.00  0.00           O
ATOM   2065  N   ALA   129     -17.922 121.802  35.351  1.00  0.00           N
ATOM   2066  H   ALA   129     -17.208 121.570  34.666  1.00  0.00           H
ATOM   2067  CA  ALA   129     -18.017 120.972  36.552  1.00  0.00           C
ATOM   2068  HA  ALA   129     -19.019 120.547  36.602  1.00  0.00           H
ATOM   2069  CB  ALA   129     -17.013 119.821  36.436  1.00  0.00           C
ATOM   2070  HB1 ALA   129     -17.081 119.185  37.317  1.00  0.00           H
ATOM   2071  HB2 ALA   129     -17.219 119.227  35.544  1.00  0.00           H
ATOM   2072  HB3 ALA   129     -15.999 120.213  36.378  1.00  0.00           H
ATOM   2073  C   ALA   129     -17.832 121.802  37.834  1.00  0.00           C
ATOM   2074  O   ALA   129     -18.755 121.848  38.647  1.00  0.00           O
ATOM   2075  N   TRP   130     -16.719 122.540  37.965  1.00  0.00           N
ATOM   2076  H   TRP   130     -15.988 122.453  37.269  1.00  0.00           H
ATOM   2077  CA  TRP   130     -16.495 123.457  39.095  1.00  0.00           C
ATOM   2078  HA  TRP   130     -16.458 122.873  40.016  1.00  0.00           H
ATOM   2079  CB  TRP   130     -15.148 124.178  38.942  1.00  0.00           C
ATOM   2080  HB1 TRP   130     -15.132 125.023  39.635  1.00  0.00           H
ATOM   2081  HB2 TRP   130     -15.066 124.592  37.936  1.00  0.00           H
ATOM   2082  CG  TRP   130     -13.924 123.365  39.240  1.00  0.00           C
ATOM   2083  CD1 TRP   130     -13.090 122.842  38.315  1.00  0.00           C
ATOM   2084  HD1 TRP   130     -13.213 122.954  37.248  1.00  0.00           H
ATOM   2085  NE1 TRP   130     -12.026 122.225  38.944  1.00  0.00           N
ATOM   2086  HE1 TRP   130     -11.193 121.872  38.478  1.00  0.00           H
ATOM   2087  CE2 TRP   130     -12.143 122.276  40.309  1.00  0.00           C
ATOM   2088  CZ2 TRP   130     -11.347 121.767  41.341  1.00  0.00           C
ATOM   2089  HZ2 TRP   130     -10.449 121.209  41.119  1.00  0.00           H
ATOM   2090  CH2 TRP   130     -11.730 122.006  42.666  1.00  0.00           C
ATOM   2091  HH2 TRP   130     -11.131 121.609  43.471  1.00  0.00           H
ATOM   2092  CZ3 TRP   130     -12.883 122.763  42.938  1.00  0.00           C
ATOM   2093  HZ3 TRP   130     -13.155 122.958  43.964  1.00  0.00           H
ATOM   2094  CE3 TRP   130     -13.680 123.263  41.888  1.00  0.00           C
ATOM   2095  HE3 TRP   130     -14.561 123.843  42.116  1.00  0.00           H
ATOM   2096  CD2 TRP   130     -13.337 123.022  40.539  1.00  0.00           C
ATOM   2097  C   TRP   130     -17.637 124.476  39.259  1.00  0.00           C
ATOM   2098  O   TRP   130     -18.119 124.666  40.372  1.00  0.00           O
ATOM   2099  N   ARG   131     -18.148 125.070  38.169  1.00  0.00           N
ATOM   2100  H   ARG   131     -17.699 124.898  37.278  1.00  0.00           H
ATOM   2101  CA  ARG   131     -19.276 126.019  38.238  1.00  0.00           C
ATOM   2102  HA  ARG   131     -19.019 126.783  38.975  1.00  0.00           H
ATOM   2103  CB  ARG   131     -19.479 126.728  36.888  1.00  0.00           C
ATOM   2104  HB1 ARG   131     -20.424 127.269  36.918  1.00  0.00           H
ATOM   2105  HB2 ARG   131     -19.532 125.985  36.091  1.00  0.00           H
ATOM   2106  CG  ARG   131     -18.365 127.743  36.588  1.00  0.00           C
ATOM   2107  HG1 ARG   131     -17.409 127.231  36.629  1.00  0.00           H
ATOM   2108  HG2 ARG   131     -18.369 128.523  37.351  1.00  0.00           H
ATOM   2109  CD  ARG   131     -18.534 128.387  35.204  1.00  0.00           C
ATOM   2110  HD1 ARG   131     -19.453 128.975  35.197  1.00  0.00           H
ATOM   2111  HD2 ARG   131     -18.617 127.594  34.460  1.00  0.00           H
ATOM   2112  NE  ARG   131     -17.393 129.262  34.872  1.00  0.00           N
ATOM   2113  HE  ARG   131     -16.808 129.540  35.651  1.00  0.00           H
ATOM   2114  CZ  ARG   131     -17.011 129.667  33.663  1.00  0.00           C
ATOM   2115  NH1 ARG   131     -17.630 129.291  32.559  1.00  0.00           N
ATOM   2116 1HH1 ARG   131     -18.470 128.727  32.597  1.00  0.00           H
ATOM   2117 2HH1 ARG   131     -17.385 129.711  31.679  1.00  0.00           H
ATOM   2118  NH2 ARG   131     -15.977 130.471  33.534  1.00  0.00           N
ATOM   2119 1HH2 ARG   131     -15.579 130.934  34.349  1.00  0.00           H
ATOM   2120 2HH2 ARG   131     -15.591 130.704  32.631  1.00  0.00           H
ATOM   2121  C   ARG   131     -20.595 125.381  38.716  1.00  0.00           C
ATOM   2122  O   ARG   131     -21.402 126.067  39.347  1.00  0.00           O
ATOM   2123  N   ASN   132     -20.850 124.092  38.459  1.00  0.00           N
ATOM   2124  H   ASN   132     -20.155 123.552  37.957  1.00  0.00           H
ATOM   2125  CA  ASN   132     -22.025 123.393  39.016  1.00  0.00           C
ATOM   2126  HA  ASN   132     -22.875 124.078  39.025  1.00  0.00           H
ATOM   2127  CB  ASN   132     -22.428 122.191  38.153  1.00  0.00           C
ATOM   2128  HB1 ASN   132     -23.098 121.544  38.723  1.00  0.00           H
ATOM   2129  HB2 ASN   132     -21.536 121.621  37.895  1.00  0.00           H
ATOM   2130  CG  ASN   132     -23.154 122.624  36.887  1.00  0.00           C
ATOM   2131  OD1 ASN   132     -24.377 122.646  36.790  1.00  0.00           O
ATOM   2132  ND2 ASN   132     -22.410 123.017  35.880  1.00  0.00           N
ATOM   2133 1HD2 ASN   132     -21.400 123.016  35.961  1.00  0.00           H
ATOM   2134 2HD2 ASN   132     -22.856 123.274  35.019  1.00  0.00           H
ATOM   2135  C   ASN   132     -21.802 122.964  40.473  1.00  0.00           C
ATOM   2136  O   ASN   132     -22.743 123.024  41.260  1.00  0.00           O
ATOM   2137  N   LEU   133     -20.567 122.634  40.866  1.00  0.00           N
ATOM   2138  H   LEU   133     -19.838 122.510  40.172  1.00  0.00           H
ATOM   2139  CA  LEU   133     -20.223 122.457  42.275  1.00  0.00           C
ATOM   2140  HA  LEU   133     -20.892 121.706  42.696  1.00  0.00           H
ATOM   2141  CB  LEU   133     -18.775 121.950  42.370  1.00  0.00           C
ATOM   2142  HB1 LEU   133     -18.097 122.732  42.030  1.00  0.00           H
ATOM   2143  HB2 LEU   133     -18.647 121.086  41.713  1.00  0.00           H
ATOM   2144  CG  LEU   133     -18.388 121.549  43.803  1.00  0.00           C
ATOM   2145  HG  LEU   133     -18.605 122.369  44.486  1.00  0.00           H
ATOM   2146  CD1 LEU   133     -19.183 120.319  44.264  1.00  0.00           C
ATOM   2147 1HD1 LEU   133     -18.702 119.857  45.123  1.00  0.00           H
ATOM   2148 2HD1 LEU   133     -20.190 120.618  44.550  1.00  0.00           H
ATOM   2149 3HD1 LEU   133     -19.251 119.589  43.460  1.00  0.00           H
ATOM   2150  CD2 LEU   133     -16.880 121.299  43.857  1.00  0.00           C
ATOM   2151 1HD2 LEU   133     -16.589 121.106  44.884  1.00  0.00           H
ATOM   2152 2HD2 LEU   133     -16.612 120.448  43.239  1.00  0.00           H
ATOM   2153 3HD2 LEU   133     -16.338 122.178  43.509  1.00  0.00           H
ATOM   2154  C   LEU   133     -20.442 123.762  43.058  1.00  0.00           C
ATOM   2155  O   LEU   133     -21.141 123.754  44.063  1.00  0.00           O
ATOM   2156  N   GLU   134     -19.915 124.878  42.550  1.00  0.00           N
ATOM   2157  H   GLU   134     -19.296 124.777  41.756  1.00  0.00           H
ATOM   2158  CA  GLU   134     -20.031 126.215  43.137  1.00  0.00           C
ATOM   2159  HA  GLU   134     -19.635 126.174  44.153  1.00  0.00           H
ATOM   2160  CB  GLU   134     -19.147 127.178  42.315  1.00  0.00           C
ATOM   2161  HB1 GLU   134     -19.563 127.275  41.311  1.00  0.00           H
ATOM   2162  HB2 GLU   134     -18.149 126.745  42.231  1.00  0.00           H
ATOM   2163  CG  GLU   134     -19.002 128.572  42.940  1.00  0.00           C
ATOM   2164  HG1 GLU   134     -18.617 128.456  43.955  1.00  0.00           H
ATOM   2165  HG2 GLU   134     -19.981 129.047  43.001  1.00  0.00           H
ATOM   2166  CD  GLU   134     -18.056 129.494  42.157  1.00  0.00           C
ATOM   2167  OE1 GLU   134     -17.418 130.361  42.795  1.00  0.00           O
ATOM   2168  OE2 GLU   134     -17.934 129.384  40.916  1.00  0.00           O
ATOM   2169  C   GLU   134     -21.498 126.687  43.224  1.00  0.00           C
ATOM   2170  O   GLU   134     -21.954 127.070  44.297  1.00  0.00           O
ATOM   2171  N   SER   135     -22.259 126.647  42.124  1.00  0.00           N
ATOM   2172  H   SER   135     -21.827 126.341  41.263  1.00  0.00           H
ATOM   2173  CA  SER   135     -23.617 127.235  42.071  1.00  0.00           C
ATOM   2174  HA  SER   135     -23.684 128.012  42.836  1.00  0.00           H
ATOM   2175  CB  SER   135     -23.841 127.930  40.715  1.00  0.00           C
ATOM   2176  HB1 SER   135     -23.055 128.665  40.563  1.00  0.00           H
ATOM   2177  HB2 SER   135     -24.794 128.459  40.749  1.00  0.00           H
ATOM   2178  OG  SER   135     -23.848 127.045  39.602  1.00  0.00           O
ATOM   2179  HG  SER   135     -22.940 126.689  39.517  1.00  0.00           H
ATOM   2180  C   SER   135     -24.785 126.271  42.365  1.00  0.00           C
ATOM   2181  O   SER   135     -25.938 126.712  42.420  1.00  0.00           O
ATOM   2182  N   LYS   136     -24.529 124.963  42.515  1.00  0.00           N
ATOM   2183  H   LYS   136     -23.569 124.656  42.419  1.00  0.00           H
ATOM   2184  CA  LYS   136     -25.568 123.934  42.728  1.00  0.00           C
ATOM   2185  HA  LYS   136     -26.433 124.408  43.195  1.00  0.00           H
ATOM   2186  CB  LYS   136     -26.020 123.330  41.380  1.00  0.00           C
ATOM   2187  HB1 LYS   136     -26.883 122.698  41.583  1.00  0.00           H
ATOM   2188  HB2 LYS   136     -25.224 122.694  40.993  1.00  0.00           H
ATOM   2189  CG  LYS   136     -26.423 124.331  40.289  1.00  0.00           C
ATOM   2190  HG1 LYS   136     -25.577 124.977  40.059  1.00  0.00           H
ATOM   2191  HG2 LYS   136     -27.258 124.939  40.640  1.00  0.00           H
ATOM   2192  CD  LYS   136     -26.825 123.601  39.004  1.00  0.00           C
ATOM   2193  HD1 LYS   136     -27.726 123.015  39.179  1.00  0.00           H
ATOM   2194  HD2 LYS   136     -26.016 122.931  38.710  1.00  0.00           H
ATOM   2195  CE  LYS   136     -27.073 124.635  37.903  1.00  0.00           C
ATOM   2196  HE1 LYS   136     -26.202 125.293  37.846  1.00  0.00           H
ATOM   2197  HE2 LYS   136     -27.935 125.251  38.177  1.00  0.00           H
ATOM   2198  NZ  LYS   136     -27.298 124.012  36.579  1.00  0.00           N
ATOM   2199  HZ1 LYS   136     -27.363 124.732  35.865  1.00  0.00           H
ATOM   2200  HZ2 LYS   136     -26.534 123.389  36.344  1.00  0.00           H
ATOM   2201  HZ3 LYS   136     -28.183 123.516  36.558  1.00  0.00           H
ATOM   2202  C   LYS   136     -25.165 122.786  43.681  1.00  0.00           C
ATOM   2203  O   LYS   136     -26.025 121.965  44.004  1.00  0.00           O
ATOM   2204  N   GLY   137     -23.898 122.695  44.107  1.00  0.00           N
ATOM   2205  H   GLY   137     -23.236 123.395  43.797  1.00  0.00           H
ATOM   2206  CA  GLY   137     -23.420 121.764  45.139  1.00  0.00           C
ATOM   2207  HA1 GLY   137     -24.201 121.629  45.882  1.00  0.00           H
ATOM   2208  HA2 GLY   137     -22.545 122.202  45.621  1.00  0.00           H
ATOM   2209  C   GLY   137     -23.016 120.362  44.679  1.00  0.00           C
ATOM   2210  O   GLY   137     -22.651 119.562  45.540  1.00  0.00           O
ATOM   2211  N   PHE   138     -23.063 120.037  43.379  1.00  0.00           N
ATOM   2212  H   PHE   138     -23.323 120.748  42.712  1.00  0.00           H
ATOM   2213  CA  PHE   138     -22.817 118.678  42.867  1.00  0.00           C
ATOM   2214  HA  PHE   138     -22.285 118.103  43.627  1.00  0.00           H
ATOM   2215  CB  PHE   138     -24.165 117.969  42.617  1.00  0.00           C
ATOM   2216  HB1 PHE   138     -24.800 118.078  43.498  1.00  0.00           H
ATOM   2217  HB2 PHE   138     -23.972 116.902  42.499  1.00  0.00           H
ATOM   2218  CG  PHE   138     -24.914 118.458  41.386  1.00  0.00           C
ATOM   2219  CD1 PHE   138     -25.809 119.539  41.474  1.00  0.00           C
ATOM   2220  HD1 PHE   138     -26.014 119.986  42.435  1.00  0.00           H
ATOM   2221  CE1 PHE   138     -26.432 120.033  40.313  1.00  0.00           C
ATOM   2222  HE1 PHE   138     -27.131 120.848  40.375  1.00  0.00           H
ATOM   2223  CZ  PHE   138     -26.149 119.465  39.062  1.00  0.00           C
ATOM   2224  HZ  PHE   138     -26.617 119.855  38.172  1.00  0.00           H
ATOM   2225  CE2 PHE   138     -25.288 118.361  38.975  1.00  0.00           C
ATOM   2226  HE2 PHE   138     -25.106 117.893  38.019  1.00  0.00           H
ATOM   2227  CD2 PHE   138     -24.688 117.849  40.138  1.00  0.00           C
ATOM   2228  HD2 PHE   138     -24.044 116.988  40.073  1.00  0.00           H
ATOM   2229  C   PHE   138     -21.949 118.649  41.595  1.00  0.00           C
ATOM   2230  O   PHE   138     -21.897 119.619  40.831  1.00  0.00           O
ATOM   2231  N   LEU   139     -21.322 117.497  41.333  1.00  0.00           N
ATOM   2232  H   LEU   139     -21.375 116.757  42.034  1.00  0.00           H
ATOM   2233  CA  LEU   139     -20.577 117.194  40.109  1.00  0.00           C
ATOM   2234  HA  LEU   139     -20.052 118.096  39.800  1.00  0.00           H
ATOM   2235  CB  LEU   139     -19.530 116.123  40.472  1.00  0.00           C
ATOM   2236  HB1 LEU   139     -20.051 115.239  40.847  1.00  0.00           H
ATOM   2237  HB2 LEU   139     -18.944 116.518  41.294  1.00  0.00           H
ATOM   2238  CG  LEU   139     -18.551 115.671  39.372  1.00  0.00           C
ATOM   2239  HG  LEU   139     -19.110 115.136  38.604  1.00  0.00           H
ATOM   2240  CD1 LEU   139     -17.809 116.834  38.700  1.00  0.00           C
ATOM   2241 1HD1 LEU   139     -17.070 116.448  37.998  1.00  0.00           H
ATOM   2242 2HD1 LEU   139     -18.513 117.451  38.147  1.00  0.00           H
ATOM   2243 3HD1 LEU   139     -17.302 117.443  39.448  1.00  0.00           H
ATOM   2244  CD2 LEU   139     -17.522 114.710  39.992  1.00  0.00           C
ATOM   2245 1HD2 LEU   139     -16.824 114.363  39.231  1.00  0.00           H
ATOM   2246 2HD2 LEU   139     -16.957 115.218  40.775  1.00  0.00           H
ATOM   2247 3HD2 LEU   139     -18.030 113.847  40.425  1.00  0.00           H
ATOM   2248  C   LEU   139     -21.534 116.702  39.002  1.00  0.00           C
ATOM   2249  O   LEU   139     -22.160 115.655  39.176  1.00  0.00           O
ATOM   2250  N   PRO   140     -21.670 117.389  37.849  1.00  0.00           N
ATOM   2251  CD  PRO   140     -21.197 118.736  37.576  1.00  0.00           C
ATOM   2252  HD1 PRO   140     -20.144 118.866  37.818  1.00  0.00           H
ATOM   2253  HD2 PRO   140     -21.803 119.430  38.156  1.00  0.00           H
ATOM   2254  CG  PRO   140     -21.429 118.964  36.083  1.00  0.00           C
ATOM   2255  HG1 PRO   140     -20.577 118.581  35.519  1.00  0.00           H
ATOM   2256  HG2 PRO   140     -21.600 120.016  35.853  1.00  0.00           H
ATOM   2257  CB  PRO   140     -22.664 118.111  35.796  1.00  0.00           C
ATOM   2258  HB1 PRO   140     -22.723 117.815  34.748  1.00  0.00           H
ATOM   2259  HB2 PRO   140     -23.560 118.666  36.078  1.00  0.00           H
ATOM   2260  CA  PRO   140     -22.495 116.912  36.738  1.00  0.00           C
ATOM   2261  HA  PRO   140     -23.480 116.622  37.106  1.00  0.00           H
ATOM   2262  C   PRO   140     -21.850 115.687  36.076  1.00  0.00           C
ATOM   2263  O   PRO   140     -21.051 115.814  35.149  1.00  0.00           O
ATOM   2264  N   VAL   141     -22.191 114.505  36.597  1.00  0.00           N
ATOM   2265  H   VAL   141     -22.716 114.540  37.470  1.00  0.00           H
ATOM   2266  CA  VAL   141     -21.579 113.219  36.228  1.00  0.00           C
ATOM   2267  HA  VAL   141     -20.504 113.391  36.235  1.00  0.00           H
ATOM   2268  CB  VAL   141     -21.857 112.106  37.275  1.00  0.00           C
ATOM   2269  HB  VAL   141     -21.241 111.253  37.002  1.00  0.00           H
ATOM   2270  CG1 VAL   141     -21.474 112.521  38.704  1.00  0.00           C
ATOM   2271 1HG1 VAL   141     -21.432 111.638  39.340  1.00  0.00           H
ATOM   2272 2HG1 VAL   141     -20.505 113.015  38.721  1.00  0.00           H
ATOM   2273 3HG1 VAL   141     -22.227 113.187  39.117  1.00  0.00           H
ATOM   2274  CG2 VAL   141     -23.315 111.619  37.304  1.00  0.00           C
ATOM   2275 1HG2 VAL   141     -23.436 110.865  38.084  1.00  0.00           H
ATOM   2276 2HG2 VAL   141     -23.986 112.453  37.506  1.00  0.00           H
ATOM   2277 3HG2 VAL   141     -23.579 111.164  36.353  1.00  0.00           H
ATOM   2278  C   VAL   141     -21.943 112.731  34.814  1.00  0.00           C
ATOM   2279  O   VAL   141     -23.083 112.861  34.355  1.00  0.00           O
ATOM   2280  N   THR   142     -20.965 112.109  34.147  1.00  0.00           N
ATOM   2281  H   THR   142     -20.049 112.104  34.580  1.00  0.00           H
ATOM   2282  CA  THR   142     -21.097 111.386  32.867  1.00  0.00           C
ATOM   2283  HA  THR   142     -22.127 111.419  32.523  1.00  0.00           H
ATOM   2284  CB  THR   142     -20.215 112.049  31.802  1.00  0.00           C
ATOM   2285  HB  THR   142     -19.176 112.037  32.138  1.00  0.00           H
ATOM   2286  CG2 THR   142     -20.312 111.390  30.425  1.00  0.00           C
ATOM   2287 1HG2 THR   142     -19.735 111.962  29.699  1.00  0.00           H
ATOM   2288 2HG2 THR   142     -19.915 110.376  30.460  1.00  0.00           H
ATOM   2289 3HG2 THR   142     -21.354 111.357  30.102  1.00  0.00           H
ATOM   2290  OG1 THR   142     -20.653 113.375  31.645  1.00  0.00           O
ATOM   2291  HG1 THR   142     -19.963 113.890  31.224  1.00  0.00           H
ATOM   2292  C   THR   142     -20.644 109.938  33.080  1.00  0.00           C
ATOM   2293  O   THR   142     -19.668 109.753  33.807  1.00  0.00           O
ATOM   2294  N   PRO   143     -21.276 108.915  32.472  1.00  0.00           N
ATOM   2295  CD  PRO   143     -22.576 108.947  31.823  1.00  0.00           C
ATOM   2296  HD1 PRO   143     -22.457 109.215  30.773  1.00  0.00           H
ATOM   2297  HD2 PRO   143     -23.259 109.636  32.317  1.00  0.00           H
ATOM   2298  CG  PRO   143     -23.116 107.522  31.939  1.00  0.00           C
ATOM   2299  HG1 PRO   143     -23.830 107.288  31.151  1.00  0.00           H
ATOM   2300  HG2 PRO   143     -23.570 107.382  32.921  1.00  0.00           H
ATOM   2301  CB  PRO   143     -21.850 106.677  31.833  1.00  0.00           C
ATOM   2302  HB1 PRO   143     -21.586 106.552  30.782  1.00  0.00           H
ATOM   2303  HB2 PRO   143     -21.971 105.706  32.315  1.00  0.00           H
ATOM   2304  CA  PRO   143     -20.802 107.538  32.548  1.00  0.00           C
ATOM   2305  HA  PRO   143     -20.783 107.249  33.595  1.00  0.00           H
ATOM   2306  C   PRO   143     -19.407 107.331  31.951  1.00  0.00           C
ATOM   2307  O   PRO   143     -19.053 107.896  30.911  1.00  0.00           O
ATOM   2308  N   ALA   144     -18.647 106.432  32.579  1.00  0.00           N
ATOM   2309  H   ALA   144     -19.013 106.010  33.427  1.00  0.00           H
ATOM   2310  CA  ALA   144     -17.541 105.743  31.925  1.00  0.00           C
ATOM   2311  HA  ALA   144     -16.893 106.486  31.462  1.00  0.00           H
ATOM   2312  CB  ALA   144     -16.734 104.945  32.959  1.00  0.00           C
ATOM   2313  HB1 ALA   144     -15.668 105.073  32.768  1.00  0.00           H
ATOM   2314  HB2 ALA   144     -16.954 105.288  33.968  1.00  0.00           H
ATOM   2315  HB3 ALA   144     -16.981 103.886  32.897  1.00  0.00           H
ATOM   2316  C   ALA   144     -18.079 104.800  30.842  1.00  0.00           C
ATOM   2317  O   ALA   144     -19.253 104.428  30.851  1.00  0.00           O
ATOM   2318  N   ILE   145     -17.208 104.330  29.951  1.00  0.00           N
ATOM   2319  H   ILE   145     -16.248 104.645  30.009  1.00  0.00           H
ATOM   2320  CA  ILE   145     -17.554 103.240  29.024  1.00  0.00           C
ATOM   2321  HA  ILE   145     -18.576 102.901  29.204  1.00  0.00           H
ATOM   2322  CB  ILE   145     -17.501 103.721  27.559  1.00  0.00           C
ATOM   2323  HB  ILE   145     -16.524 104.165  27.366  1.00  0.00           H
ATOM   2324  CG2 ILE   145     -17.699 102.518  26.616  1.00  0.00           C
ATOM   2325 1HG2 ILE   145     -17.661 102.833  25.575  1.00  0.00           H
ATOM   2326 2HG2 ILE   145     -16.912 101.786  26.763  1.00  0.00           H
ATOM   2327 3HG2 ILE   145     -18.657 102.037  26.819  1.00  0.00           H
ATOM   2328  CG1 ILE   145     -18.599 104.782  27.304  1.00  0.00           C
ATOM   2329 1HG1 ILE   145     -18.612 105.512  28.112  1.00  0.00           H
ATOM   2330 2HG1 ILE   145     -19.574 104.297  27.286  1.00  0.00           H
ATOM   2331  CD  ILE   145     -18.405 105.566  26.005  1.00  0.00           C
ATOM   2332  HD1 ILE   145     -19.276 106.197  25.833  1.00  0.00           H
ATOM   2333  HD2 ILE   145     -17.523 106.195  26.103  1.00  0.00           H
ATOM   2334  HD3 ILE   145     -18.291 104.899  25.152  1.00  0.00           H
ATOM   2335  C   ILE   145     -16.655 102.036  29.294  1.00  0.00           C
ATOM   2336  O   ILE   145     -15.425 102.147  29.246  1.00  0.00           O
ATOM   2337  N   ALA   146     -17.277 100.884  29.542  1.00  0.00           N
ATOM   2338  H   ALA   146     -18.296 100.868  29.550  1.00  0.00           H
ATOM   2339  CA  ALA   146     -16.604  99.602  29.690  1.00  0.00           C
ATOM   2340  HA  ALA   146     -15.823  99.694  30.446  1.00  0.00           H
ATOM   2341  CB  ALA   146     -17.648  98.596  30.175  1.00  0.00           C
ATOM   2342  HB1 ALA   146     -17.201  97.606  30.231  1.00  0.00           H
ATOM   2343  HB2 ALA   146     -18.023  98.882  31.159  1.00  0.00           H
ATOM   2344  HB3 ALA   146     -18.481  98.568  29.472  1.00  0.00           H
ATOM   2345  C   ALA   146     -15.960  99.143  28.371  1.00  0.00           C
ATOM   2346  O   ALA   146     -16.601  99.146  27.316  1.00  0.00           O
ATOM   2347  N   ALA   147     -14.702  98.714  28.441  1.00  0.00           N
ATOM   2348  H   ALA   147     -14.225  98.776  29.332  1.00  0.00           H
ATOM   2349  CA  ALA   147     -13.928  98.194  27.318  1.00  0.00           C
ATOM   2350  HA  ALA   147     -14.605  97.714  26.608  1.00  0.00           H
ATOM   2351  CB  ALA   147     -13.230  99.367  26.622  1.00  0.00           C
ATOM   2352  HB1 ALA   147     -12.615  98.999  25.802  1.00  0.00           H
ATOM   2353  HB2 ALA   147     -13.979 100.043  26.217  1.00  0.00           H
ATOM   2354  HB3 ALA   147     -12.597  99.904  27.330  1.00  0.00           H
ATOM   2355  C   ALA   147     -12.910  97.139  27.766  1.00  0.00           C
ATOM   2356  O   ALA   147     -12.524  97.071  28.938  1.00  0.00           O
ATOM   2357  N   ALA   148     -12.441  96.334  26.813  1.00  0.00           N
ATOM   2358  H   ALA   148     -12.803  96.456  25.869  1.00  0.00           H
ATOM   2359  CA  ALA   148     -11.548  95.207  27.050  1.00  0.00           C
ATOM   2360  HA  ALA   148     -11.478  95.030  28.122  1.00  0.00           H
ATOM   2361  CB  ALA   148     -12.179  93.994  26.358  1.00  0.00           C
ATOM   2362  HB1 ALA   148     -11.558  93.111  26.510  1.00  0.00           H
ATOM   2363  HB2 ALA   148     -13.180  93.822  26.756  1.00  0.00           H
ATOM   2364  HB3 ALA   148     -12.263  94.200  25.292  1.00  0.00           H
ATOM   2365  C   ALA   148     -10.126  95.463  26.539  1.00  0.00           C
ATOM   2366  O   ALA   148      -9.922  95.661  25.342  1.00  0.00           O
ATOM   2367  N   ARG   149      -9.144  95.444  27.446  1.00  0.00           N
ATOM   2368  H   ARG   149      -9.389  95.251  28.413  1.00  0.00           H
ATOM   2369  CA  ARG   149      -7.718  95.500  27.118  1.00  0.00           C
ATOM   2370  HA  ARG   149      -7.585  96.120  26.230  1.00  0.00           H
ATOM   2371  CB  ARG   149      -6.945  96.158  28.272  1.00  0.00           C
ATOM   2372  HB1 ARG   149      -7.026  95.549  29.171  1.00  0.00           H
ATOM   2373  HB2 ARG   149      -7.388  97.134  28.468  1.00  0.00           H
ATOM   2374  CG  ARG   149      -5.468  96.363  27.913  1.00  0.00           C
ATOM   2375  HG1 ARG   149      -5.410  96.977  27.014  1.00  0.00           H
ATOM   2376  HG2 ARG   149      -5.009  95.392  27.723  1.00  0.00           H
ATOM   2377  CD  ARG   149      -4.681  97.051  29.030  1.00  0.00           C
ATOM   2378  HD1 ARG   149      -4.674  96.396  29.902  1.00  0.00           H
ATOM   2379  HD2 ARG   149      -5.174  97.988  29.297  1.00  0.00           H
ATOM   2380  NE  ARG   149      -3.298  97.333  28.602  1.00  0.00           N
ATOM   2381  HE  ARG   149      -3.106  97.305  27.604  1.00  0.00           H
ATOM   2382  CZ  ARG   149      -2.290  97.652  29.405  1.00  0.00           C
ATOM   2383  NH1 ARG   149      -2.438  97.739  30.713  1.00  0.00           N
ATOM   2384 1HH1 ARG   149      -3.329  97.549  31.151  1.00  0.00           H
ATOM   2385 2HH1 ARG   149      -1.630  97.910  31.298  1.00  0.00           H
ATOM   2386  NH2 ARG   149      -1.101  97.879  28.892  1.00  0.00           N
ATOM   2387 1HH2 ARG   149      -0.955  97.791  27.894  1.00  0.00           H
ATOM   2388 2HH2 ARG   149      -0.341  98.193  29.488  1.00  0.00           H
ATOM   2389  C   ARG   149      -7.232  94.079  26.813  1.00  0.00           C
ATOM   2390  O   ARG   149      -7.288  93.202  27.679  1.00  0.00           O
ATOM   2391  N   ARG   150      -6.818  93.841  25.566  1.00  0.00           N
ATOM   2392  H   ARG   150      -6.748  94.632  24.934  1.00  0.00           H
ATOM   2393  CA  ARG   150      -6.519  92.504  25.040  1.00  0.00           C
ATOM   2394  HA  ARG   150      -7.043  91.768  25.647  1.00  0.00           H
ATOM   2395  CB  ARG   150      -7.021  92.382  23.596  1.00  0.00           C
ATOM   2396  HB1 ARG   150      -6.665  91.436  23.185  1.00  0.00           H
ATOM   2397  HB2 ARG   150      -6.585  93.191  23.007  1.00  0.00           H
ATOM   2398  CG  ARG   150      -8.552  92.419  23.475  1.00  0.00           C
ATOM   2399  HG1 ARG   150      -8.943  93.351  23.886  1.00  0.00           H
ATOM   2400  HG2 ARG   150      -8.980  91.584  24.032  1.00  0.00           H
ATOM   2401  CD  ARG   150      -8.964  92.305  22.002  1.00  0.00           C
ATOM   2402  HD1 ARG   150     -10.050  92.217  21.945  1.00  0.00           H
ATOM   2403  HD2 ARG   150      -8.524  91.398  21.583  1.00  0.00           H
ATOM   2404  NE  ARG   150      -8.532  93.490  21.237  1.00  0.00           N
ATOM   2405  HE  ARG   150      -8.411  94.341  21.764  1.00  0.00           H
ATOM   2406  CZ  ARG   150      -8.295  93.546  19.933  1.00  0.00           C
ATOM   2407  NH1 ARG   150      -8.378  92.485  19.154  1.00  0.00           N
ATOM   2408 1HH1 ARG   150      -8.466  91.558  19.554  1.00  0.00           H
ATOM   2409 2HH1 ARG   150      -8.263  92.552  18.160  1.00  0.00           H
ATOM   2410  NH2 ARG   150      -7.955  94.697  19.389  1.00  0.00           N
ATOM   2411 1HH2 ARG   150      -7.946  95.547  19.947  1.00  0.00           H
ATOM   2412 2HH2 ARG   150      -7.798  94.751  18.401  1.00  0.00           H
ATOM   2413  C   ARG   150      -5.018  92.200  25.096  1.00  0.00           C
ATOM   2414  O   ARG   150      -4.290  92.495  24.143  1.00  0.00           O
ATOM   2415  N   THR   151      -4.557  91.593  26.189  1.00  0.00           N
ATOM   2416  H   THR   151      -5.224  91.270  26.880  1.00  0.00           H
ATOM   2417  CA  THR   151      -3.138  91.301  26.437  1.00  0.00           C
ATOM   2418  HA  THR   151      -2.540  92.136  26.072  1.00  0.00           H
ATOM   2419  CB  THR   151      -2.925  91.205  27.952  1.00  0.00           C
ATOM   2420  HB  THR   151      -3.579  90.440  28.377  1.00  0.00           H
ATOM   2421  CG2 THR   151      -1.483  90.917  28.349  1.00  0.00           C
ATOM   2422 1HG2 THR   151      -1.289  91.246  29.369  1.00  0.00           H
ATOM   2423 2HG2 THR   151      -1.292  89.848  28.277  1.00  0.00           H
ATOM   2424 3HG2 THR   151      -0.814  91.449  27.681  1.00  0.00           H
ATOM   2425  OG1 THR   151      -3.247  92.465  28.499  1.00  0.00           O
ATOM   2426  HG1 THR   151      -2.978  92.481  29.420  1.00  0.00           H
ATOM   2427  C   THR   151      -2.705  90.048  25.674  1.00  0.00           C
ATOM   2428  O   THR   151      -3.531  89.214  25.313  1.00  0.00           O
ATOM   2429  N   ILE   152      -1.408  89.914  25.391  1.00  0.00           N
ATOM   2430  H   ILE   152      -0.783  90.677  25.634  1.00  0.00           H
ATOM   2431  CA  ILE   152      -0.816  88.660  24.889  1.00  0.00           C
ATOM   2432  HA  ILE   152      -1.456  88.258  24.106  1.00  0.00           H
ATOM   2433  CB  ILE   152       0.577  88.926  24.284  1.00  0.00           C
ATOM   2434  HB  ILE   152       1.144  89.533  24.993  1.00  0.00           H
ATOM   2435  CG2 ILE   152       1.369  87.628  24.039  1.00  0.00           C
ATOM   2436 1HG2 ILE   152       2.352  87.862  23.644  1.00  0.00           H
ATOM   2437 2HG2 ILE   152       1.538  87.096  24.974  1.00  0.00           H
ATOM   2438 3HG2 ILE   152       0.832  86.982  23.342  1.00  0.00           H
ATOM   2439  CG1 ILE   152       0.419  89.703  22.962  1.00  0.00           C
ATOM   2440 1HG1 ILE   152      -0.268  90.530  23.114  1.00  0.00           H
ATOM   2441 2HG1 ILE   152       0.013  89.052  22.187  1.00  0.00           H
ATOM   2442  CD  ILE   152       1.737  90.304  22.490  1.00  0.00           C
ATOM   2443  HD1 ILE   152       1.577  90.901  21.600  1.00  0.00           H
ATOM   2444  HD2 ILE   152       2.115  90.945  23.280  1.00  0.00           H
ATOM   2445  HD3 ILE   152       2.456  89.524  22.254  1.00  0.00           H
ATOM   2446  C   ILE   152      -0.750  87.606  25.999  1.00  0.00           C
ATOM   2447  O   ILE   152      -0.226  87.877  27.082  1.00  0.00           O
ATOM   2448  N   ARG   153      -1.232  86.397  25.694  1.00  0.00           N
ATOM   2449  H   ARG   153      -1.595  86.251  24.759  1.00  0.00           H
ATOM   2450  CA  ARG   153      -1.330  85.257  26.608  1.00  0.00           C
ATOM   2451  HA  ARG   153      -0.629  85.396  27.432  1.00  0.00           H
ATOM   2452  CB  ARG   153      -2.752  85.163  27.178  1.00  0.00           C
ATOM   2453  HB1 ARG   153      -2.744  84.391  27.944  1.00  0.00           H
ATOM   2454  HB2 ARG   153      -3.454  84.865  26.396  1.00  0.00           H
ATOM   2455  CG  ARG   153      -3.228  86.478  27.800  1.00  0.00           C
ATOM   2456  HG1 ARG   153      -3.700  87.096  27.036  1.00  0.00           H
ATOM   2457  HG2 ARG   153      -2.386  87.025  28.215  1.00  0.00           H
ATOM   2458  CD  ARG   153      -4.209  86.209  28.930  1.00  0.00           C
ATOM   2459  HD1 ARG   153      -3.764  85.506  29.635  1.00  0.00           H
ATOM   2460  HD2 ARG   153      -5.103  85.737  28.522  1.00  0.00           H
ATOM   2461  NE  ARG   153      -4.552  87.473  29.600  1.00  0.00           N
ATOM   2462  HE  ARG   153      -5.178  88.081  29.069  1.00  0.00           H
ATOM   2463  CZ  ARG   153      -4.125  87.859  30.796  1.00  0.00           C
ATOM   2464  NH1 ARG   153      -3.187  87.210  31.450  1.00  0.00           N
ATOM   2465 1HH1 ARG   153      -2.633  86.517  30.952  1.00  0.00           H
ATOM   2466 2HH1 ARG   153      -2.847  87.543  32.337  1.00  0.00           H
ATOM   2467  NH2 ARG   153      -4.650  88.906  31.383  1.00  0.00           N
ATOM   2468 1HH2 ARG   153      -5.496  89.295  30.977  1.00  0.00           H
ATOM   2469 2HH2 ARG   153      -4.380  89.130  32.336  1.00  0.00           H
ATOM   2470  C   ARG   153      -0.994  83.934  25.918  1.00  0.00           C
ATOM   2471  O   ARG   153      -0.931  83.866  24.689  1.00  0.00           O
ATOM   2472  N   ALA   154      -0.811  82.885  26.720  1.00  0.00           N
ATOM   2473  H   ALA   154      -0.917  83.024  27.711  1.00  0.00           H
ATOM   2474  CA  ALA   154      -0.654  81.513  26.252  1.00  0.00           C
ATOM   2475  HA  ALA   154       0.185  81.471  25.553  1.00  0.00           H
ATOM   2476  CB  ALA   154      -0.325  80.632  27.464  1.00  0.00           C
ATOM   2477  HB1 ALA   154      -0.116  79.615  27.130  1.00  0.00           H
ATOM   2478  HB2 ALA   154       0.555  81.019  27.980  1.00  0.00           H
ATOM   2479  HB3 ALA   154      -1.172  80.611  28.152  1.00  0.00           H
ATOM   2480  C   ALA   154      -1.918  81.019  25.523  1.00  0.00           C
ATOM   2481  O   ALA   154      -3.044  81.324  25.919  1.00  0.00           O
ATOM   2482  N   LYS   155      -1.743  80.227  24.469  1.00  0.00           N
ATOM   2483  H   LYS   155      -0.794  79.985  24.197  1.00  0.00           H
ATOM   2484  CA  LYS   155      -2.846  79.602  23.743  1.00  0.00           C
ATOM   2485  HA  LYS   155      -3.539  80.387  23.436  1.00  0.00           H
ATOM   2486  CB  LYS   155      -2.278  78.933  22.482  1.00  0.00           C
ATOM   2487  HB1 LYS   155      -1.598  78.135  22.777  1.00  0.00           H
ATOM   2488  HB2 LYS   155      -1.711  79.672  21.913  1.00  0.00           H
ATOM   2489  CG  LYS   155      -3.372  78.348  21.581  1.00  0.00           C
ATOM   2490  HG1 LYS   155      -4.043  79.147  21.260  1.00  0.00           H
ATOM   2491  HG2 LYS   155      -3.944  77.602  22.135  1.00  0.00           H
ATOM   2492  CD  LYS   155      -2.741  77.683  20.353  1.00  0.00           C
ATOM   2493  HD1 LYS   155      -2.050  76.902  20.681  1.00  0.00           H
ATOM   2494  HD2 LYS   155      -2.192  78.430  19.779  1.00  0.00           H
ATOM   2495  CE  LYS   155      -3.841  77.071  19.484  1.00  0.00           C
ATOM   2496  HE1 LYS   155      -4.506  77.869  19.138  1.00  0.00           H
ATOM   2497  HE2 LYS   155      -4.425  76.374  20.091  1.00  0.00           H
ATOM   2498  NZ  LYS   155      -3.287  76.353  18.315  1.00  0.00           N
ATOM   2499  HZ1 LYS   155      -4.034  75.905  17.800  1.00  0.00           H
ATOM   2500  HZ2 LYS   155      -2.833  76.997  17.678  1.00  0.00           H
ATOM   2501  HZ3 LYS   155      -2.637  75.627  18.587  1.00  0.00           H
ATOM   2502  C   LYS   155      -3.606  78.625  24.661  1.00  0.00           C
ATOM   2503  O   LYS   155      -3.039  77.672  25.198  1.00  0.00           O
ATOM   2504  N   GLY   156      -4.909  78.859  24.827  1.00  0.00           N
ATOM   2505  H   GLY   156      -5.329  79.630  24.314  1.00  0.00           H
ATOM   2506  CA  GLY   156      -5.790  78.149  25.759  1.00  0.00           C
ATOM   2507  HA1 GLY   156      -5.270  77.301  26.206  1.00  0.00           H
ATOM   2508  HA2 GLY   156      -6.661  77.795  25.207  1.00  0.00           H
ATOM   2509  C   GLY   156      -6.318  79.032  26.893  1.00  0.00           C
ATOM   2510  O   GLY   156      -7.386  78.704  27.422  1.00  0.00           O
ATOM   2511  N   THR   157      -5.642  80.144  27.240  1.00  0.00           N
ATOM   2512  H   THR   157      -4.790  80.383  26.742  1.00  0.00           H
ATOM   2513  CA  THR   157      -6.095  81.085  28.280  1.00  0.00           C
ATOM   2514  HA  THR   157      -6.878  80.598  28.860  1.00  0.00           H
ATOM   2515  CB  THR   157      -4.988  81.451  29.289  1.00  0.00           C
ATOM   2516  HB  THR   157      -5.456  81.959  30.135  1.00  0.00           H
ATOM   2517  CG2 THR   157      -4.259  80.220  29.815  1.00  0.00           C
ATOM   2518 1HG2 THR   157      -3.533  80.529  30.562  1.00  0.00           H
ATOM   2519 2HG2 THR   157      -4.975  79.533  30.268  1.00  0.00           H
ATOM   2520 3HG2 THR   157      -3.733  79.712  29.006  1.00  0.00           H
ATOM   2521  OG1 THR   157      -4.011  82.310  28.757  1.00  0.00           O
ATOM   2522  HG1 THR   157      -3.265  82.358  29.369  1.00  0.00           H
ATOM   2523  C   THR   157      -6.710  82.322  27.638  1.00  0.00           C
ATOM   2524  O   THR   157      -6.121  82.941  26.755  1.00  0.00           O
ATOM   2525  N   ASN   158      -7.905  82.695  28.100  1.00  0.00           N
ATOM   2526  H   ASN   158      -8.351  82.119  28.803  1.00  0.00           H
ATOM   2527  CA  ASN   158      -8.573  83.938  27.713  1.00  0.00           C
ATOM   2528  HA  ASN   158      -7.907  84.530  27.082  1.00  0.00           H
ATOM   2529  CB  ASN   158      -9.842  83.620  26.903  1.00  0.00           C
ATOM   2530  HB1 ASN   158     -10.595  83.183  27.561  1.00  0.00           H
ATOM   2531  HB2 ASN   158      -9.610  82.882  26.141  1.00  0.00           H
ATOM   2532  CG  ASN   158     -10.417  84.842  26.190  1.00  0.00           C
ATOM   2533  OD1 ASN   158      -9.713  85.632  25.570  1.00  0.00           O
ATOM   2534  ND2 ASN   158     -11.722  85.025  26.240  1.00  0.00           N
ATOM   2535 1HD2 ASN   158     -12.303  84.357  26.727  1.00  0.00           H
ATOM   2536 2HD2 ASN   158     -12.105  85.802  25.720  1.00  0.00           H
ATOM   2537  C   ASN   158      -8.879  84.745  28.979  1.00  0.00           C
ATOM   2538  O   ASN   158      -9.783  84.423  29.748  1.00  0.00           O
ATOM   2539  N   LYS   159      -8.107  85.803  29.220  1.00  0.00           N
ATOM   2540  H   LYS   159      -7.410  86.046  28.515  1.00  0.00           H
ATOM   2541  CA  LYS   159      -8.238  86.686  30.383  1.00  0.00           C
ATOM   2542  HA  LYS   159      -9.245  86.566  30.781  1.00  0.00           H
ATOM   2543  CB  LYS   159      -7.244  86.165  31.460  1.00  0.00           C
ATOM   2544  HB1 LYS   159      -6.231  86.363  31.141  1.00  0.00           H
ATOM   2545  HB2 LYS   159      -7.342  85.080  31.522  1.00  0.00           H
ATOM   2546  CG  LYS   159      -7.445  86.719  32.878  1.00  0.00           C
ATOM   2547  HG1 LYS   159      -8.373  86.303  33.265  1.00  0.00           H
ATOM   2548  HG2 LYS   159      -7.523  87.805  32.843  1.00  0.00           H
ATOM   2549  CD  LYS   159      -6.337  86.351  33.875  1.00  0.00           C
ATOM   2550  HD1 LYS   159      -5.370  86.714  33.523  1.00  0.00           H
ATOM   2551  HD2 LYS   159      -6.297  85.267  33.994  1.00  0.00           H
ATOM   2552  CE  LYS   159      -6.689  87.018  35.212  1.00  0.00           C
ATOM   2553  HE1 LYS   159      -7.745  86.835  35.427  1.00  0.00           H
ATOM   2554  HE2 LYS   159      -6.548  88.098  35.126  1.00  0.00           H
ATOM   2555  NZ  LYS   159      -5.895  86.506  36.352  1.00  0.00           N
ATOM   2556  HZ1 LYS   159      -6.135  87.050  37.181  1.00  0.00           H
ATOM   2557  HZ2 LYS   159      -6.108  85.532  36.530  1.00  0.00           H
ATOM   2558  HZ3 LYS   159      -4.901  86.641  36.199  1.00  0.00           H
ATOM   2559  C   LYS   159      -8.123  88.190  29.978  1.00  0.00           C
ATOM   2560  O   LYS   159      -7.331  88.914  30.596  1.00  0.00           O
ATOM   2561  N   PRO   160      -8.907  88.683  28.983  1.00  0.00           N
ATOM   2562  CD  PRO   160      -9.893  87.941  28.207  1.00  0.00           C
ATOM   2563  HD1 PRO   160     -10.441  87.226  28.821  1.00  0.00           H
ATOM   2564  HD2 PRO   160      -9.391  87.426  27.387  1.00  0.00           H
ATOM   2565  CG  PRO   160     -10.858  88.974  27.644  1.00  0.00           C
ATOM   2566  HG1 PRO   160     -11.641  89.143  28.379  1.00  0.00           H
ATOM   2567  HG2 PRO   160     -11.287  88.655  26.696  1.00  0.00           H
ATOM   2568  CB  PRO   160     -10.008  90.234  27.491  1.00  0.00           C
ATOM   2569  HB1 PRO   160     -10.615  91.131  27.605  1.00  0.00           H
ATOM   2570  HB2 PRO   160      -9.533  90.259  26.514  1.00  0.00           H
ATOM   2571  CA  PRO   160      -8.957  90.101  28.603  1.00  0.00           C
ATOM   2572  HA  PRO   160      -7.986  90.435  28.236  1.00  0.00           H
ATOM   2573  C   PRO   160      -9.366  90.939  29.806  1.00  0.00           C
ATOM   2574  O   PRO   160     -10.321  90.584  30.491  1.00  0.00           O
ATOM   2575  N   ARG   161      -8.652  92.035  30.068  1.00  0.00           N
ATOM   2576  H   ARG   161      -7.941  92.330  29.405  1.00  0.00           H
ATOM   2577  CA  ARG   161      -8.867  92.841  31.270  1.00  0.00           C
ATOM   2578  HA  ARG   161      -9.225  92.198  32.075  1.00  0.00           H
ATOM   2579  CB  ARG   161      -7.572  93.490  31.726  1.00  0.00           C
ATOM   2580  HB1 ARG   161      -7.827  94.187  32.520  1.00  0.00           H
ATOM   2581  HB2 ARG   161      -7.120  94.045  30.904  1.00  0.00           H
ATOM   2582  CG  ARG   161      -6.579  92.480  32.283  1.00  0.00           C
ATOM   2583  HG1 ARG   161      -6.224  91.817  31.493  1.00  0.00           H
ATOM   2584  HG2 ARG   161      -7.048  91.898  33.078  1.00  0.00           H
ATOM   2585  CD  ARG   161      -5.423  93.295  32.847  1.00  0.00           C
ATOM   2586  HD1 ARG   161      -5.800  93.980  33.610  1.00  0.00           H
ATOM   2587  HD2 ARG   161      -4.977  93.876  32.038  1.00  0.00           H
ATOM   2588  NE  ARG   161      -4.412  92.431  33.447  1.00  0.00           N
ATOM   2589  HE  ARG   161      -4.674  91.480  33.661  1.00  0.00           H
ATOM   2590  CZ  ARG   161      -3.231  92.847  33.864  1.00  0.00           C
ATOM   2591  NH1 ARG   161      -2.866  94.104  33.752  1.00  0.00           N
ATOM   2592 1HH1 ARG   161      -3.499  94.794  33.370  1.00  0.00           H
ATOM   2593 2HH1 ARG   161      -1.992  94.431  34.156  1.00  0.00           H
ATOM   2594  NH2 ARG   161      -2.420  91.975  34.402  1.00  0.00           N
ATOM   2595 1HH2 ARG   161      -2.691  91.007  34.501  1.00  0.00           H
ATOM   2596 2HH2 ARG   161      -1.495  92.248  34.708  1.00  0.00           H
ATOM   2597  C   ARG   161      -9.881  93.954  31.059  1.00  0.00           C
ATOM   2598  O   ARG   161      -9.746  94.772  30.143  1.00  0.00           O
ATOM   2599  N   LEU   162     -10.849  94.035  31.973  1.00  0.00           N
ATOM   2600  H   LEU   162     -10.828  93.398  32.754  1.00  0.00           H
ATOM   2601  CA  LEU   162     -11.836  95.104  31.963  1.00  0.00           C
ATOM   2602  HA  LEU   162     -12.234  95.155  30.948  1.00  0.00           H
ATOM   2603  CB  LEU   162     -12.979  94.748  32.934  1.00  0.00           C
ATOM   2604  HB1 LEU   162     -12.575  94.717  33.948  1.00  0.00           H
ATOM   2605  HB2 LEU   162     -13.352  93.754  32.683  1.00  0.00           H
ATOM   2606  CG  LEU   162     -14.176  95.721  32.915  1.00  0.00           C
ATOM   2607  HG  LEU   162     -13.831  96.720  33.177  1.00  0.00           H
ATOM   2608  CD1 LEU   162     -14.852  95.799  31.537  1.00  0.00           C
ATOM   2609 1HD1 LEU   162     -15.601  96.586  31.560  1.00  0.00           H
ATOM   2610 2HD1 LEU   162     -14.140  96.058  30.759  1.00  0.00           H
ATOM   2611 3HD1 LEU   162     -15.325  94.847  31.292  1.00  0.00           H
ATOM   2612  CD2 LEU   162     -15.201  95.267  33.967  1.00  0.00           C
ATOM   2613 1HD2 LEU   162     -16.057  95.939  33.968  1.00  0.00           H
ATOM   2614 2HD2 LEU   162     -15.552  94.258  33.747  1.00  0.00           H
ATOM   2615 3HD2 LEU   162     -14.748  95.284  34.957  1.00  0.00           H
ATOM   2616  C   LEU   162     -11.144  96.441  32.272  1.00  0.00           C
ATOM   2617  O   LEU   162     -10.278  96.516  33.144  1.00  0.00           O
ATOM   2618  N   VAL   163     -11.505  97.470  31.516  1.00  0.00           N
ATOM   2619  H   VAL   163     -12.133  97.287  30.735  1.00  0.00           H
ATOM   2620  CA  VAL   163     -11.041  98.853  31.659  1.00  0.00           C
ATOM   2621  HA  VAL   163     -10.584  98.989  32.640  1.00  0.00           H
ATOM   2622  CB  VAL   163     -10.008  99.204  30.560  1.00  0.00           C
ATOM   2623  HB  VAL   163     -10.438  98.941  29.593  1.00  0.00           H
ATOM   2624  CG1 VAL   163      -9.628 100.696  30.509  1.00  0.00           C
ATOM   2625 1HG1 VAL   163      -8.893 100.863  29.720  1.00  0.00           H
ATOM   2626 2HG1 VAL   163     -10.500 101.308  30.282  1.00  0.00           H
ATOM   2627 3HG1 VAL   163      -9.200 101.010  31.460  1.00  0.00           H
ATOM   2628  CG2 VAL   163      -8.720  98.384  30.743  1.00  0.00           C
ATOM   2629 1HG2 VAL   163      -7.972  98.702  30.017  1.00  0.00           H
ATOM   2630 2HG2 VAL   163      -8.322  98.531  31.747  1.00  0.00           H
ATOM   2631 3HG2 VAL   163      -8.923  97.325  30.586  1.00  0.00           H
ATOM   2632  C   VAL   163     -12.265  99.757  31.556  1.00  0.00           C
ATOM   2633  O   VAL   163     -13.155  99.512  30.741  1.00  0.00           O
ATOM   2634  N   PHE   164     -12.301 100.811  32.370  1.00  0.00           N
ATOM   2635  H   PHE   164     -11.535 100.952  33.013  1.00  0.00           H
ATOM   2636  CA  PHE   164     -13.296 101.871  32.261  1.00  0.00           C
ATOM   2637  HA  PHE   164     -14.141 101.542  31.656  1.00  0.00           H
ATOM   2638  CB  PHE   164     -13.817 102.239  33.659  1.00  0.00           C
ATOM   2639  HB1 PHE   164     -14.665 102.914  33.551  1.00  0.00           H
ATOM   2640  HB2 PHE   164     -13.032 102.791  34.180  1.00  0.00           H
ATOM   2641  CG  PHE   164     -14.242 101.074  34.537  1.00  0.00           C
ATOM   2642  CD1 PHE   164     -14.989  99.995  34.026  1.00  0.00           C
ATOM   2643  HD1 PHE   164     -15.282  99.974  32.987  1.00  0.00           H
ATOM   2644  CE1 PHE   164     -15.372  98.944  34.877  1.00  0.00           C
ATOM   2645  HE1 PHE   164     -15.969  98.130  34.496  1.00  0.00           H
ATOM   2646  CZ  PHE   164     -15.014  98.963  36.236  1.00  0.00           C
ATOM   2647  HZ  PHE   164     -15.328  98.160  36.888  1.00  0.00           H
ATOM   2648  CE2 PHE   164     -14.258 100.030  36.746  1.00  0.00           C
ATOM   2649  HE2 PHE   164     -13.972 100.042  37.789  1.00  0.00           H
ATOM   2650  CD2 PHE   164     -13.884 101.082  35.894  1.00  0.00           C
ATOM   2651  HD2 PHE   164     -13.323 101.912  36.278  1.00  0.00           H
ATOM   2652  C   PHE   164     -12.646 103.075  31.580  1.00  0.00           C
ATOM   2653  O   PHE   164     -11.688 103.637  32.106  1.00  0.00           O
ATOM   2654  N   ALA   165     -13.165 103.491  30.425  1.00  0.00           N
ATOM   2655  H   ALA   165     -13.945 102.983  30.017  1.00  0.00           H
ATOM   2656  CA  ALA   165     -12.768 104.763  29.834  1.00  0.00           C
ATOM   2657  HA  ALA   165     -11.681 104.861  29.878  1.00  0.00           H
ATOM   2658  CB  ALA   165     -13.192 104.808  28.362  1.00  0.00           C
ATOM   2659  HB1 ALA   165     -12.966 105.789  27.944  1.00  0.00           H
ATOM   2660  HB2 ALA   165     -12.629 104.062  27.802  1.00  0.00           H
ATOM   2661  HB3 ALA   165     -14.262 104.628  28.270  1.00  0.00           H
ATOM   2662  C   ALA   165     -13.376 105.902  30.656  1.00  0.00           C
ATOM   2663  O   ALA   165     -14.563 106.208  30.511  1.00  0.00           O
ATOM   2664  N   TYR   166     -12.566 106.531  31.507  1.00  0.00           N
ATOM   2665  H   TYR   166     -11.629 106.165  31.626  1.00  0.00           H
ATOM   2666  CA  TYR   166     -12.957 107.691  32.312  1.00  0.00           C
ATOM   2667  HA  TYR   166     -13.881 107.429  32.820  1.00  0.00           H
ATOM   2668  CB  TYR   166     -11.881 107.969  33.379  1.00  0.00           C
ATOM   2669  HB1 TYR   166     -11.516 108.993  33.278  1.00  0.00           H
ATOM   2670  HB2 TYR   166     -11.024 107.313  33.233  1.00  0.00           H
ATOM   2671  CG  TYR   166     -12.390 107.764  34.786  1.00  0.00           C
ATOM   2672  CD1 TYR   166     -12.560 108.860  35.651  1.00  0.00           C
ATOM   2673  HD1 TYR   166     -12.245 109.851  35.351  1.00  0.00           H
ATOM   2674  CE1 TYR   166     -13.068 108.661  36.948  1.00  0.00           C
ATOM   2675  HE1 TYR   166     -13.151 109.497  37.631  1.00  0.00           H
ATOM   2676  CZ  TYR   166     -13.462 107.372  37.365  1.00  0.00           C
ATOM   2677  OH  TYR   166     -14.027 107.182  38.587  1.00  0.00           O
ATOM   2678  HH  TYR   166     -14.310 106.280  38.742  1.00  0.00           H
ATOM   2679  CE2 TYR   166     -13.346 106.288  36.470  1.00  0.00           C
ATOM   2680  HE2 TYR   166     -13.718 105.321  36.755  1.00  0.00           H
ATOM   2681  CD2 TYR   166     -12.761 106.473  35.205  1.00  0.00           C
ATOM   2682  HD2 TYR   166     -12.640 105.634  34.533  1.00  0.00           H
ATOM   2683  C   TYR   166     -13.188 108.940  31.439  1.00  0.00           C
ATOM   2684  O   TYR   166     -12.346 109.191  30.574  1.00  0.00           O
ATOM   2685  N   PRO   167     -14.278 109.714  31.628  1.00  0.00           N
ATOM   2686  CD  PRO   167     -15.435 109.358  32.435  1.00  0.00           C
ATOM   2687  HD1 PRO   167     -15.176 109.457  33.486  1.00  0.00           H
ATOM   2688  HD2 PRO   167     -15.765 108.340  32.228  1.00  0.00           H
ATOM   2689  CG  PRO   167     -16.545 110.337  32.066  1.00  0.00           C
ATOM   2690  HG1 PRO   167     -17.185 110.560  32.920  1.00  0.00           H
ATOM   2691  HG2 PRO   167     -17.131 109.931  31.241  1.00  0.00           H
ATOM   2692  CB  PRO   167     -15.777 111.569  31.598  1.00  0.00           C
ATOM   2693  HB1 PRO   167     -15.512 112.175  32.466  1.00  0.00           H
ATOM   2694  HB2 PRO   167     -16.356 112.152  30.885  1.00  0.00           H
ATOM   2695  CA  PRO   167     -14.514 110.992  30.955  1.00  0.00           C
ATOM   2696  HA  PRO   167     -14.709 110.795  29.900  1.00  0.00           H
ATOM   2697  C   PRO   167     -13.333 111.962  31.089  1.00  0.00           C
ATOM   2698  O   PRO   167     -12.721 112.066  32.149  1.00  0.00           O
ATOM   2699  N   GLY   168     -13.012 112.691  30.017  1.00  0.00           N
ATOM   2700  H   GLY   168     -13.549 112.569  29.164  1.00  0.00           H
ATOM   2701  CA  GLY   168     -11.730 113.407  29.913  1.00  0.00           C
ATOM   2702  HA1 GLY   168     -11.561 113.691  28.875  1.00  0.00           H
ATOM   2703  HA2 GLY   168     -10.927 112.748  30.243  1.00  0.00           H
ATOM   2704  C   GLY   168     -11.671 114.665  30.770  1.00  0.00           C
ATOM   2705  O   GLY   168     -10.597 115.074  31.210  1.00  0.00           O
ATOM   2706  N   TYR   169     -12.832 115.249  31.070  1.00  0.00           N
ATOM   2707  H   TYR   169     -13.674 114.848  30.685  1.00  0.00           H
ATOM   2708  CA  TYR   169     -12.941 116.352  32.023  1.00  0.00           C
ATOM   2709  HA  TYR   169     -12.194 117.103  31.762  1.00  0.00           H
ATOM   2710  CB  TYR   169     -14.322 117.011  31.890  1.00  0.00           C
ATOM   2711  HB1 TYR   169     -14.536 117.144  30.829  1.00  0.00           H
ATOM   2712  HB2 TYR   169     -14.261 118.003  32.335  1.00  0.00           H
ATOM   2713  CG  TYR   169     -15.478 116.270  32.536  1.00  0.00           C
ATOM   2714  CD1 TYR   169     -16.158 115.260  31.832  1.00  0.00           C
ATOM   2715  HD1 TYR   169     -15.883 115.027  30.811  1.00  0.00           H
ATOM   2716  CE1 TYR   169     -17.195 114.543  32.455  1.00  0.00           C
ATOM   2717  HE1 TYR   169     -17.705 113.758  31.922  1.00  0.00           H
ATOM   2718  CZ  TYR   169     -17.544 114.808  33.797  1.00  0.00           C
ATOM   2719  OH  TYR   169     -18.485 114.038  34.406  1.00  0.00           O
ATOM   2720  HH  TYR   169     -18.600 114.226  35.345  1.00  0.00           H
ATOM   2721  CE2 TYR   169     -16.892 115.853  34.490  1.00  0.00           C
ATOM   2722  HE2 TYR   169     -17.154 116.068  35.517  1.00  0.00           H
ATOM   2723  CD2 TYR   169     -15.867 116.583  33.854  1.00  0.00           C
ATOM   2724  HD2 TYR   169     -15.353 117.367  34.392  1.00  0.00           H
ATOM   2725  C   TYR   169     -12.636 115.885  33.457  1.00  0.00           C
ATOM   2726  O   TYR   169     -12.047 116.642  34.227  1.00  0.00           O
ATOM   2727  N   LEU   170     -12.950 114.625  33.795  1.00  0.00           N
ATOM   2728  H   LEU   170     -13.358 114.023  33.094  1.00  0.00           H
ATOM   2729  CA  LEU   170     -12.565 114.018  35.071  1.00  0.00           C
ATOM   2730  HA  LEU   170     -12.727 114.740  35.870  1.00  0.00           H
ATOM   2731  CB  LEU   170     -13.391 112.763  35.382  1.00  0.00           C
ATOM   2732  HB1 LEU   170     -13.015 112.311  36.304  1.00  0.00           H
ATOM   2733  HB2 LEU   170     -13.250 112.036  34.585  1.00  0.00           H
ATOM   2734  CG  LEU   170     -14.887 113.060  35.556  1.00  0.00           C
ATOM   2735  HG  LEU   170     -15.233 113.633  34.699  1.00  0.00           H
ATOM   2736  CD1 LEU   170     -15.646 111.738  35.574  1.00  0.00           C
ATOM   2737 1HD1 LEU   170     -16.717 111.917  35.529  1.00  0.00           H
ATOM   2738 2HD1 LEU   170     -15.364 111.140  34.716  1.00  0.00           H
ATOM   2739 3HD1 LEU   170     -15.388 111.200  36.483  1.00  0.00           H
ATOM   2740  CD2 LEU   170     -15.185 113.838  36.848  1.00  0.00           C
ATOM   2741 1HD2 LEU   170     -16.223 114.160  36.848  1.00  0.00           H
ATOM   2742 2HD2 LEU   170     -14.998 113.210  37.720  1.00  0.00           H
ATOM   2743 3HD2 LEU   170     -14.565 114.724  36.926  1.00  0.00           H
ATOM   2744  C   LEU   170     -11.077 113.716  35.099  1.00  0.00           C
ATOM   2745  O   LEU   170     -10.448 114.122  36.060  1.00  0.00           O
ATOM   2746  N   ASN   171     -10.484 113.162  34.035  1.00  0.00           N
ATOM   2747  H   ASN   171     -11.060 112.780  33.297  1.00  0.00           H
ATOM   2748  CA  ASN   171      -9.021 113.020  33.958  1.00  0.00           C
ATOM   2749  HA  ASN   171      -8.701 112.330  34.742  1.00  0.00           H
ATOM   2750  CB  ASN   171      -8.607 112.431  32.593  1.00  0.00           C
ATOM   2751  HB1 ASN   171      -7.529 112.548  32.479  1.00  0.00           H
ATOM   2752  HB2 ASN   171      -9.083 112.995  31.794  1.00  0.00           H
ATOM   2753  CG  ASN   171      -8.907 110.940  32.413  1.00  0.00           C
ATOM   2754  OD1 ASN   171      -8.967 110.161  33.351  1.00  0.00           O
ATOM   2755  ND2 ASN   171      -9.075 110.480  31.185  1.00  0.00           N
ATOM   2756 1HD2 ASN   171      -9.111 111.088  30.379  1.00  0.00           H
ATOM   2757 2HD2 ASN   171      -9.185 109.482  31.075  1.00  0.00           H
ATOM   2758  C   ASN   171      -8.296 114.366  34.223  1.00  0.00           C
ATOM   2759  O   ASN   171      -7.280 114.387  34.911  1.00  0.00           O
ATOM   2760  N   ILE   172      -8.826 115.502  33.732  1.00  0.00           N
ATOM   2761  H   ILE   172      -9.636 115.414  33.132  1.00  0.00           H
ATOM   2762  CA  ILE   172      -8.301 116.852  34.052  1.00  0.00           C
ATOM   2763  HA  ILE   172      -7.215 116.855  33.937  1.00  0.00           H
ATOM   2764  CB  ILE   172      -8.892 117.930  33.110  1.00  0.00           C
ATOM   2765  HB  ILE   172      -9.973 117.830  33.144  1.00  0.00           H
ATOM   2766  CG2 ILE   172      -8.512 119.359  33.564  1.00  0.00           C
ATOM   2767 1HG2 ILE   172      -8.923 120.102  32.884  1.00  0.00           H
ATOM   2768 2HG2 ILE   172      -8.921 119.576  34.551  1.00  0.00           H
ATOM   2769 3HG2 ILE   172      -7.427 119.467  33.596  1.00  0.00           H
ATOM   2770  CG1 ILE   172      -8.438 117.731  31.650  1.00  0.00           C
ATOM   2771 1HG1 ILE   172      -8.514 116.678  31.382  1.00  0.00           H
ATOM   2772 2HG1 ILE   172      -7.396 118.035  31.551  1.00  0.00           H
ATOM   2773  CD  ILE   172      -9.279 118.525  30.644  1.00  0.00           C
ATOM   2774  HD1 ILE   172      -8.996 118.236  29.632  1.00  0.00           H
ATOM   2775  HD2 ILE   172     -10.335 118.310  30.801  1.00  0.00           H
ATOM   2776  HD3 ILE   172      -9.112 119.594  30.757  1.00  0.00           H
ATOM   2777  C   ILE   172      -8.528 117.223  35.521  1.00  0.00           C
ATOM   2778  O   ILE   172      -7.571 117.626  36.172  1.00  0.00           O
ATOM   2779  N   ILE   173      -9.759 117.104  36.039  1.00  0.00           N
ATOM   2780  H   ILE   173     -10.494 116.737  35.448  1.00  0.00           H
ATOM   2781  CA  ILE   173     -10.073 117.397  37.454  1.00  0.00           C
ATOM   2782  HA  ILE   173      -9.844 118.442  37.674  1.00  0.00           H
ATOM   2783  CB  ILE   173     -11.570 117.134  37.766  1.00  0.00           C
ATOM   2784  HB  ILE   173     -11.815 116.119  37.452  1.00  0.00           H
ATOM   2785  CG2 ILE   173     -11.836 117.248  39.274  1.00  0.00           C
ATOM   2786 1HG2 ILE   173     -12.877 117.023  39.490  1.00  0.00           H
ATOM   2787 2HG2 ILE   173     -11.230 116.525  39.806  1.00  0.00           H
ATOM   2788 3HG2 ILE   173     -11.594 118.249  39.635  1.00  0.00           H
ATOM   2789  CG1 ILE   173     -12.514 118.129  37.061  1.00  0.00           C
ATOM   2790 1HG1 ILE   173     -12.141 118.344  36.063  1.00  0.00           H
ATOM   2791 2HG1 ILE   173     -12.533 119.059  37.628  1.00  0.00           H
ATOM   2792  CD  ILE   173     -13.958 117.645  36.918  1.00  0.00           C
ATOM   2793  HD1 ILE   173     -14.535 118.414  36.410  1.00  0.00           H
ATOM   2794  HD2 ILE   173     -13.979 116.741  36.315  1.00  0.00           H
ATOM   2795  HD3 ILE   173     -14.406 117.455  37.893  1.00  0.00           H
ATOM   2796  C   ILE   173      -9.165 116.574  38.372  1.00  0.00           C
ATOM   2797  O   ILE   173      -8.529 117.140  39.249  1.00  0.00           O
ATOM   2798  N   GLU   174      -9.066 115.268  38.134  1.00  0.00           N
ATOM   2799  H   GLU   174      -9.614 114.882  37.378  1.00  0.00           H
ATOM   2800  CA  GLU   174      -8.261 114.333  38.909  1.00  0.00           C
ATOM   2801  HA  GLU   174      -8.705 114.257  39.893  1.00  0.00           H
ATOM   2802  CB  GLU   174      -8.264 112.951  38.247  1.00  0.00           C
ATOM   2803  HB1 GLU   174      -7.405 112.398  38.617  1.00  0.00           H
ATOM   2804  HB2 GLU   174      -8.151 113.057  37.168  1.00  0.00           H
ATOM   2805  CG  GLU   174      -9.519 112.136  38.558  1.00  0.00           C
ATOM   2806  HG1 GLU   174     -10.404 112.677  38.226  1.00  0.00           H
ATOM   2807  HG2 GLU   174      -9.594 111.990  39.636  1.00  0.00           H
ATOM   2808  CD  GLU   174      -9.471 110.771  37.876  1.00  0.00           C
ATOM   2809  OE1 GLU   174     -10.551 110.191  37.649  1.00  0.00           O
ATOM   2810  OE2 GLU   174      -8.376 110.230  37.613  1.00  0.00           O
ATOM   2811  C   GLU   174      -6.812 114.801  39.035  1.00  0.00           C
ATOM   2812  O   GLU   174      -6.260 114.864  40.138  1.00  0.00           O
ATOM   2813  N   THR   175      -6.211 115.155  37.892  1.00  0.00           N
ATOM   2814  H   THR   175      -6.731 115.058  37.027  1.00  0.00           H
ATOM   2815  CA  THR   175      -4.842 115.656  37.805  1.00  0.00           C
ATOM   2816  HA  THR   175      -4.190 114.941  38.299  1.00  0.00           H
ATOM   2817  CB  THR   175      -4.409 115.725  36.336  1.00  0.00           C
ATOM   2818  HB  THR   175      -5.138 116.298  35.758  1.00  0.00           H
ATOM   2819  CG2 THR   175      -3.020 116.321  36.129  1.00  0.00           C
ATOM   2820 1HG2 THR   175      -2.762 116.285  35.072  1.00  0.00           H
ATOM   2821 2HG2 THR   175      -3.010 117.360  36.447  1.00  0.00           H
ATOM   2822 3HG2 THR   175      -2.281 115.763  36.706  1.00  0.00           H
ATOM   2823  OG1 THR   175      -4.327 114.407  35.842  1.00  0.00           O
ATOM   2824  HG1 THR   175      -3.814 114.457  35.028  1.00  0.00           H
ATOM   2825  C   THR   175      -4.661 116.972  38.558  1.00  0.00           C
ATOM   2826  O   THR   175      -3.547 117.210  39.009  1.00  0.00           O
ATOM   2827  N   GLN   176      -5.701 117.783  38.803  1.00  0.00           N
ATOM   2828  H   GLN   176      -6.632 117.510  38.503  1.00  0.00           H
ATOM   2829  CA  GLN   176      -5.554 118.976  39.653  1.00  0.00           C
ATOM   2830  HA  GLN   176      -4.782 119.599  39.214  1.00  0.00           H
ATOM   2831  CB  GLN   176      -6.834 119.820  39.736  1.00  0.00           C
ATOM   2832  HB1 GLN   176      -6.650 120.620  40.455  1.00  0.00           H
ATOM   2833  HB2 GLN   176      -7.656 119.229  40.133  1.00  0.00           H
ATOM   2834  CG  GLN   176      -7.240 120.466  38.404  1.00  0.00           C
ATOM   2835  HG1 GLN   176      -7.528 119.695  37.693  1.00  0.00           H
ATOM   2836  HG2 GLN   176      -6.395 121.023  38.000  1.00  0.00           H
ATOM   2837  CD  GLN   176      -8.403 121.430  38.600  1.00  0.00           C
ATOM   2838  OE1 GLN   176      -9.515 121.195  38.135  1.00  0.00           O
ATOM   2839  NE2 GLN   176      -8.177 122.531  39.291  1.00  0.00           N
ATOM   2840 1HE2 GLN   176      -7.253 122.704  39.664  1.00  0.00           H
ATOM   2841 2HE2 GLN   176      -8.943 123.118  39.612  1.00  0.00           H
ATOM   2842  C   GLN   176      -5.085 118.643  41.076  1.00  0.00           C
ATOM   2843  O   GLN   176      -4.440 119.496  41.692  1.00  0.00           O
ATOM   2844  N   PHE   177      -5.363 117.427  41.571  1.00  0.00           N
ATOM   2845  H   PHE   177      -5.927 116.803  41.003  1.00  0.00           H
ATOM   2846  CA  PHE   177      -4.921 116.915  42.873  1.00  0.00           C
ATOM   2847  HA  PHE   177      -4.604 117.747  43.499  1.00  0.00           H
ATOM   2848  CB  PHE   177      -6.095 116.209  43.569  1.00  0.00           C
ATOM   2849  HB1 PHE   177      -5.757 115.853  44.543  1.00  0.00           H
ATOM   2850  HB2 PHE   177      -6.350 115.325  42.991  1.00  0.00           H
ATOM   2851  CG  PHE   177      -7.350 117.041  43.777  1.00  0.00           C
ATOM   2852  CD1 PHE   177      -7.586 117.665  45.017  1.00  0.00           C
ATOM   2853  HD1 PHE   177      -6.873 117.562  45.821  1.00  0.00           H
ATOM   2854  CE1 PHE   177      -8.766 118.399  45.229  1.00  0.00           C
ATOM   2855  HE1 PHE   177      -8.952 118.857  46.190  1.00  0.00           H
ATOM   2856  CZ  PHE   177      -9.713 118.520  44.199  1.00  0.00           C
ATOM   2857  HZ  PHE   177     -10.619 119.078  44.372  1.00  0.00           H
ATOM   2858  CE2 PHE   177      -9.484 117.901  42.958  1.00  0.00           C
ATOM   2859  HE2 PHE   177     -10.212 117.979  42.164  1.00  0.00           H
ATOM   2860  CD2 PHE   177      -8.309 117.158  42.751  1.00  0.00           C
ATOM   2861  HD2 PHE   177      -8.152 116.664  41.803  1.00  0.00           H
ATOM   2862  C   PHE   177      -3.737 115.933  42.775  1.00  0.00           C
ATOM   2863  O   PHE   177      -3.036 115.745  43.768  1.00  0.00           O
ATOM   2864  N   THR   178      -3.512 115.278  41.624  1.00  0.00           N
ATOM   2865  H   THR   178      -4.220 115.350  40.902  1.00  0.00           H
ATOM   2866  CA  THR   178      -2.387 114.334  41.412  1.00  0.00           C
ATOM   2867  HA  THR   178      -2.228 113.762  42.327  1.00  0.00           H
ATOM   2868  CB  THR   178      -2.708 113.349  40.280  1.00  0.00           C
ATOM   2869  HB  THR   178      -2.604 113.851  39.317  1.00  0.00           H
ATOM   2870  CG2 THR   178      -1.828 112.102  40.304  1.00  0.00           C
ATOM   2871 1HG2 THR   178      -2.069 111.478  39.446  1.00  0.00           H
ATOM   2872 2HG2 THR   178      -0.776 112.376  40.248  1.00  0.00           H
ATOM   2873 3HG2 THR   178      -2.014 111.542  41.221  1.00  0.00           H
ATOM   2874  OG1 THR   178      -4.020 112.886  40.433  1.00  0.00           O
ATOM   2875  HG1 THR   178      -4.362 112.621  39.576  1.00  0.00           H
ATOM   2876  C   THR   178      -1.079 115.051  41.077  1.00  0.00           C
ATOM   2877  O   THR   178      -0.002 114.560  41.410  1.00  0.00           O
ATOM   2878  N   ALA   179      -1.165 116.201  40.408  1.00  0.00           N
ATOM   2879  H   ALA   179      -2.091 116.543  40.174  1.00  0.00           H
ATOM   2880  CA  ALA   179      -0.038 116.951  39.856  1.00  0.00           C
ATOM   2881  HA  ALA   179       0.432 116.362  39.070  1.00  0.00           H
ATOM   2882  CB  ALA   179      -0.632 118.210  39.231  1.00  0.00           C
ATOM   2883  HB1 ALA   179       0.153 118.887  38.906  1.00  0.00           H
ATOM   2884  HB2 ALA   179      -1.242 117.942  38.370  1.00  0.00           H
ATOM   2885  HB3 ALA   179      -1.249 118.722  39.967  1.00  0.00           H
ATOM   2886  C   ALA   179       1.049 117.313  40.881  1.00  0.00           C
ATOM   2887  O   ALA   179       2.242 117.179  40.586  1.00  0.00           O
ATOM   2888  N   ALA   180       0.645 117.747  42.077  1.00  0.00           N
ATOM   2889  H   ALA   180      -0.352 117.902  42.212  1.00  0.00           H
ATOM   2890  CA  ALA   180       1.544 118.082  43.180  1.00  0.00           C
ATOM   2891  HA  ALA   180       2.266 118.828  42.842  1.00  0.00           H
ATOM   2892  CB  ALA   180       0.695 118.685  44.302  1.00  0.00           C
ATOM   2893  HB1 ALA   180       1.337 118.994  45.124  1.00  0.00           H
ATOM   2894  HB2 ALA   180       0.175 119.561  43.924  1.00  0.00           H
ATOM   2895  HB3 ALA   180      -0.037 117.959  44.663  1.00  0.00           H
ATOM   2896  C   ALA   180       2.334 116.861  43.669  1.00  0.00           C
ATOM   2897  O   ALA   180       3.551 116.938  43.840  1.00  0.00           O
ATOM   2898  N   PHE   181       1.654 115.716  43.816  1.00  0.00           N
ATOM   2899  H   PHE   181       0.665 115.715  43.613  1.00  0.00           H
ATOM   2900  CA  PHE   181       2.299 114.447  44.139  1.00  0.00           C
ATOM   2901  HA  PHE   181       2.886 114.578  45.048  1.00  0.00           H
ATOM   2902  CB  PHE   181       1.242 113.347  44.376  1.00  0.00           C
ATOM   2903  HB1 PHE   181       1.768 112.399  44.445  1.00  0.00           H
ATOM   2904  HB2 PHE   181       0.590 113.277  43.506  1.00  0.00           H
ATOM   2905  CG  PHE   181       0.367 113.467  45.612  1.00  0.00           C
ATOM   2906  CD1 PHE   181       0.573 112.612  46.714  1.00  0.00           C
ATOM   2907  HD1 PHE   181       1.372 111.887  46.699  1.00  0.00           H
ATOM   2908  CE1 PHE   181      -0.283 112.671  47.828  1.00  0.00           C
ATOM   2909  HE1 PHE   181      -0.129 112.007  48.667  1.00  0.00           H
ATOM   2910  CZ  PHE   181      -1.354 113.582  47.845  1.00  0.00           C
ATOM   2911  HZ  PHE   181      -2.011 113.632  48.703  1.00  0.00           H
ATOM   2912  CE2 PHE   181      -1.571 114.428  46.744  1.00  0.00           C
ATOM   2913  HE2 PHE   181      -2.392 115.133  46.755  1.00  0.00           H
ATOM   2914  CD2 PHE   181      -0.715 114.366  45.630  1.00  0.00           C
ATOM   2915  HD2 PHE   181      -0.892 115.012  44.784  1.00  0.00           H
ATOM   2916  C   PHE   181       3.273 114.035  43.023  1.00  0.00           C
ATOM   2917  O   PHE   181       4.342 113.509  43.304  1.00  0.00           O
ATOM   2918  N   SER   182       2.936 114.253  41.747  1.00  0.00           N
ATOM   2919  H   SER   182       2.018 114.644  41.541  1.00  0.00           H
ATOM   2920  CA  SER   182       3.764 113.757  40.640  1.00  0.00           C
ATOM   2921  HA  SER   182       4.153 112.779  40.923  1.00  0.00           H
ATOM   2922  CB  SER   182       2.915 113.539  39.383  1.00  0.00           C
ATOM   2923  HB1 SER   182       2.132 112.816  39.615  1.00  0.00           H
ATOM   2924  HB2 SER   182       3.549 113.111  38.605  1.00  0.00           H
ATOM   2925  OG  SER   182       2.308 114.723  38.890  1.00  0.00           O
ATOM   2926  HG  SER   182       2.899 115.479  39.000  1.00  0.00           H
ATOM   2927  C   SER   182       5.009 114.593  40.313  1.00  0.00           C
ATOM   2928  O   SER   182       5.950 114.038  39.749  1.00  0.00           O
ATOM   2929  N   GLU   183       5.063 115.887  40.653  1.00  0.00           N
ATOM   2930  H   GLU   183       4.262 116.312  41.111  1.00  0.00           H
ATOM   2931  CA  GLU   183       6.282 116.699  40.464  1.00  0.00           C
ATOM   2932  HA  GLU   183       6.681 116.503  39.467  1.00  0.00           H
ATOM   2933  CB  GLU   183       5.957 118.203  40.565  1.00  0.00           C
ATOM   2934  HB1 GLU   183       6.852 118.754  40.853  1.00  0.00           H
ATOM   2935  HB2 GLU   183       5.179 118.363  41.314  1.00  0.00           H
ATOM   2936  CG  GLU   183       5.508 118.714  39.191  1.00  0.00           C
ATOM   2937  HG1 GLU   183       4.793 118.000  38.791  1.00  0.00           H
ATOM   2938  HG2 GLU   183       6.369 118.706  38.521  1.00  0.00           H
ATOM   2939  CD  GLU   183       4.889 120.119  39.162  1.00  0.00           C
ATOM   2940  OE1 GLU   183       4.445 120.514  38.056  1.00  0.00           O
ATOM   2941  OE2 GLU   183       4.877 120.842  40.179  1.00  0.00           O
ATOM   2942  C   GLU   183       7.398 116.317  41.447  1.00  0.00           C
ATOM   2943  O   GLU   183       8.576 116.357  41.088  1.00  0.00           O
ATOM   2944  N   ASN   184       7.032 115.887  42.657  1.00  0.00           N
ATOM   2945  H   ASN   184       6.046 115.894  42.880  1.00  0.00           H
ATOM   2946  CA  ASN   184       7.955 115.478  43.715  1.00  0.00           C
ATOM   2947  HA  ASN   184       8.949 115.335  43.289  1.00  0.00           H
ATOM   2948  CB  ASN   184       8.038 116.607  44.750  1.00  0.00           C
ATOM   2949  HB1 ASN   184       7.046 116.756  45.174  1.00  0.00           H
ATOM   2950  HB2 ASN   184       8.340 117.529  44.255  1.00  0.00           H
ATOM   2951  CG  ASN   184       9.028 116.323  45.874  1.00  0.00           C
ATOM   2952  OD1 ASN   184       9.980 115.563  45.736  1.00  0.00           O
ATOM   2953  ND2 ASN   184       8.818 116.921  47.027  1.00  0.00           N
ATOM   2954 1HD2 ASN   184       8.042 117.567  47.129  1.00  0.00           H
ATOM   2955 2HD2 ASN   184       9.512 116.807  47.751  1.00  0.00           H
ATOM   2956  C   ASN   184       7.525 114.128  44.316  1.00  0.00           C
ATOM   2957  O   ASN   184       7.310 114.000  45.525  1.00  0.00           O
ATOM   2958  N   ALA   185       7.375 113.120  43.448  1.00  0.00           N
ATOM   2959  H   ALA   185       7.500 113.320  42.468  1.00  0.00           H
ATOM   2960  CA  ALA   185       6.974 111.769  43.835  1.00  0.00           C
ATOM   2961  HA  ALA   185       5.934 111.808  44.155  1.00  0.00           H
ATOM   2962  CB  ALA   185       7.038 110.854  42.604  1.00  0.00           C
ATOM   2963  HB1 ALA   185       6.675 109.862  42.878  1.00  0.00           H
ATOM   2964  HB2 ALA   185       6.414 111.258  41.807  1.00  0.00           H
ATOM   2965  HB3 ALA   185       8.068 110.768  42.255  1.00  0.00           H
ATOM   2966  C   ALA   185       7.856 111.246  44.993  1.00  0.00           C
ATOM   2967  O   ALA   185       9.083 111.229  44.843  1.00  0.00           O
ATOM   2968  N   PRO   186       7.273 110.839  46.139  1.00  0.00           N
ATOM   2969  CD  PRO   186       5.872 110.922  46.496  1.00  0.00           C
ATOM   2970  HD1 PRO   186       5.360 110.075  46.046  1.00  0.00           H
ATOM   2971  HD2 PRO   186       5.430 111.864  46.174  1.00  0.00           H
ATOM   2972  CG  PRO   186       5.817 110.806  48.013  1.00  0.00           C
ATOM   2973  HG1 PRO   186       4.878 110.371  48.352  1.00  0.00           H
ATOM   2974  HG2 PRO   186       5.969 111.786  48.463  1.00  0.00           H
ATOM   2975  CB  PRO   186       7.003 109.900  48.324  1.00  0.00           C
ATOM   2976  HB1 PRO   186       6.675 108.860  48.284  1.00  0.00           H
ATOM   2977  HB2 PRO   186       7.432 110.135  49.297  1.00  0.00           H
ATOM   2978  CA  PRO   186       8.007 110.181  47.204  1.00  0.00           C
ATOM   2979  HA  PRO   186       8.771 110.864  47.561  1.00  0.00           H
ATOM   2980  C   PRO   186       8.626 108.892  46.662  1.00  0.00           C
ATOM   2981  O   PRO   186       7.953 108.181  45.918  1.00  0.00           O
ATOM   2982  N   PRO   187       9.874 108.560  47.027  1.00  0.00           N
ATOM   2983  CD  PRO   187      10.708 109.268  47.985  1.00  0.00           C
ATOM   2984  HD1 PRO   187      10.192 109.406  48.936  1.00  0.00           H
ATOM   2985  HD2 PRO   187      11.002 110.232  47.566  1.00  0.00           H
ATOM   2986  CG  PRO   187      11.940 108.388  48.167  1.00  0.00           C
ATOM   2987  HG1 PRO   187      11.729 107.630  48.918  1.00  0.00           H
ATOM   2988  HG2 PRO   187      12.824 108.970  48.425  1.00  0.00           H
ATOM   2989  CB  PRO   187      12.067 107.731  46.798  1.00  0.00           C
ATOM   2990  HB1 PRO   187      12.675 106.833  46.810  1.00  0.00           H
ATOM   2991  HB2 PRO   187      12.492 108.455  46.103  1.00  0.00           H
ATOM   2992  CA  PRO   187      10.610 107.449  46.428  1.00  0.00           C
ATOM   2993  HA  PRO   187      10.502 107.488  45.344  1.00  0.00           H
ATOM   2994  C   PRO   187      10.120 106.066  46.897  1.00  0.00           C
ATOM   2995  O   PRO   187      10.619 105.049  46.421  1.00  0.00           O
ATOM   2996  N   PHE   188       9.128 106.016  47.797  1.00  0.00           N
ATOM   2997  H   PHE   188       8.774 106.887  48.162  1.00  0.00           H
ATOM   2998  CA  PHE   188       8.357 104.812  48.106  1.00  0.00           C
ATOM   2999  HA  PHE   188       9.000 103.940  47.973  1.00  0.00           H
ATOM   3000  CB  PHE   188       7.943 104.850  49.583  1.00  0.00           C
ATOM   3001  HB1 PHE   188       8.846 104.834  50.195  1.00  0.00           H
ATOM   3002  HB2 PHE   188       7.408 103.929  49.804  1.00  0.00           H
ATOM   3003  CG  PHE   188       7.081 106.028  50.008  1.00  0.00           C
ATOM   3004  CD1 PHE   188       7.672 107.145  50.628  1.00  0.00           C
ATOM   3005  HD1 PHE   188       8.741 107.191  50.755  1.00  0.00           H
ATOM   3006  CE1 PHE   188       6.874 108.199  51.103  1.00  0.00           C
ATOM   3007  HE1 PHE   188       7.326 109.037  51.616  1.00  0.00           H
ATOM   3008  CZ  PHE   188       5.484 108.163  50.911  1.00  0.00           C
ATOM   3009  HZ  PHE   188       4.871 108.968  51.283  1.00  0.00           H
ATOM   3010  CE2 PHE   188       4.890 107.068  50.260  1.00  0.00           C
ATOM   3011  HE2 PHE   188       3.818 107.037  50.126  1.00  0.00           H
ATOM   3012  CD2 PHE   188       5.685 105.993  49.825  1.00  0.00           C
ATOM   3013  HD2 PHE   188       5.218 105.138  49.361  1.00  0.00           H
ATOM   3014  C   PHE   188       7.145 104.611  47.172  1.00  0.00           C
ATOM   3015  O   PHE   188       6.506 103.562  47.232  1.00  0.00           O
ATOM   3016  N   LEU   189       6.820 105.574  46.301  1.00  0.00           N
ATOM   3017  H   LEU   189       7.397 106.407  46.268  1.00  0.00           H
ATOM   3018  CA  LEU   189       5.827 105.424  45.234  1.00  0.00           C
ATOM   3019  HA  LEU   189       5.232 104.527  45.405  1.00  0.00           H
ATOM   3020  CB  LEU   189       4.875 106.639  45.197  1.00  0.00           C
ATOM   3021  HB1 LEU   189       4.163 106.481  44.386  1.00  0.00           H
ATOM   3022  HB2 LEU   189       5.449 107.539  44.965  1.00  0.00           H
ATOM   3023  CG  LEU   189       4.094 106.878  46.506  1.00  0.00           C
ATOM   3024  HG  LEU   189       4.790 107.202  47.280  1.00  0.00           H
ATOM   3025  CD1 LEU   189       3.042 107.981  46.317  1.00  0.00           C
ATOM   3026 1HD1 LEU   189       2.296 107.939  47.109  1.00  0.00           H
ATOM   3027 2HD1 LEU   189       3.528 108.949  46.371  1.00  0.00           H
ATOM   3028 3HD1 LEU   189       2.535 107.869  45.357  1.00  0.00           H
ATOM   3029  CD2 LEU   189       3.377 105.624  47.009  1.00  0.00           C
ATOM   3030 1HD2 LEU   189       2.924 105.851  47.971  1.00  0.00           H
ATOM   3031 2HD2 LEU   189       2.614 105.316  46.294  1.00  0.00           H
ATOM   3032 3HD2 LEU   189       4.072 104.805  47.178  1.00  0.00           H
ATOM   3033  C   LEU   189       6.550 105.227  43.901  1.00  0.00           C
ATOM   3034  O   LEU   189       7.336 106.070  43.476  1.00  0.00           O
ATOM   3035  N   GLY   190       6.258 104.119  43.215  1.00  0.00           N
ATOM   3036  H   GLY   190       5.591 103.478  43.631  1.00  0.00           H
ATOM   3037  CA  GLY   190       7.030 103.642  42.060  1.00  0.00           C
ATOM   3038  HA1 GLY   190       6.737 102.620  41.825  1.00  0.00           H
ATOM   3039  HA2 GLY   190       8.079 103.653  42.352  1.00  0.00           H
ATOM   3040  C   GLY   190       6.910 104.484  40.783  1.00  0.00           C
ATOM   3041  O   GLY   190       7.420 104.081  39.740  1.00  0.00           O
ATOM   3042  N   TRP   191       6.279 105.659  40.837  1.00  0.00           N
ATOM   3043  H   TRP   191       5.956 105.962  41.745  1.00  0.00           H
ATOM   3044  CA  TRP   191       6.171 106.609  39.723  1.00  0.00           C
ATOM   3045  HA  TRP   191       5.576 106.166  38.926  1.00  0.00           H
ATOM   3046  CB  TRP   191       5.475 107.881  40.241  1.00  0.00           C
ATOM   3047  HB1 TRP   191       5.595 108.669  39.497  1.00  0.00           H
ATOM   3048  HB2 TRP   191       5.971 108.214  41.155  1.00  0.00           H
ATOM   3049  CG  TRP   191       4.011 107.737  40.515  1.00  0.00           C
ATOM   3050  CD1 TRP   191       3.271 106.667  40.166  1.00  0.00           C
ATOM   3051  HD1 TRP   191       3.645 105.787  39.667  1.00  0.00           H
ATOM   3052  NE1 TRP   191       1.957 106.866  40.494  1.00  0.00           N
ATOM   3053  HE1 TRP   191       1.236 106.194  40.244  1.00  0.00           H
ATOM   3054  CE2 TRP   191       1.760 108.099  41.056  1.00  0.00           C
ATOM   3055  CZ2 TRP   191       0.611 108.763  41.485  1.00  0.00           C
ATOM   3056  HZ2 TRP   191      -0.341 108.258  41.448  1.00  0.00           H
ATOM   3057  CH2 TRP   191       0.716 110.096  41.907  1.00  0.00           C
ATOM   3058  HH2 TRP   191      -0.161 110.640  42.226  1.00  0.00           H
ATOM   3059  CZ3 TRP   191       1.966 110.735  41.882  1.00  0.00           C
ATOM   3060  HZ3 TRP   191       2.031 111.769  42.176  1.00  0.00           H
ATOM   3061  CE3 TRP   191       3.126 110.042  41.483  1.00  0.00           C
ATOM   3062  HE3 TRP   191       4.083 110.544  41.483  1.00  0.00           H
ATOM   3063  CD2 TRP   191       3.056 108.698  41.065  1.00  0.00           C
ATOM   3064  C   TRP   191       7.522 106.947  39.094  1.00  0.00           C
ATOM   3065  O   TRP   191       7.644 106.961  37.870  1.00  0.00           O
ATOM   3066  N   SER   192       8.540 107.139  39.925  1.00  0.00           N
ATOM   3067  H   SER   192       8.388 107.068  40.928  1.00  0.00           H
ATOM   3068  CA  SER   192       9.901 107.487  39.519  1.00  0.00           C
ATOM   3069  HA  SER   192       9.865 108.224  38.718  1.00  0.00           H
ATOM   3070  CB  SER   192      10.598 108.128  40.723  1.00  0.00           C
ATOM   3071  HB1 SER   192      10.151 109.106  40.915  1.00  0.00           H
ATOM   3072  HB2 SER   192      11.658 108.267  40.510  1.00  0.00           H
ATOM   3073  OG  SER   192      10.435 107.317  41.874  1.00  0.00           O
ATOM   3074  HG  SER   192      10.986 107.721  42.588  1.00  0.00           H
ATOM   3075  C   SER   192      10.727 106.301  38.991  1.00  0.00           C
ATOM   3076  O   SER   192      11.853 106.517  38.549  1.00  0.00           O
ATOM   3077  N   VAL   193      10.191 105.070  39.009  1.00  0.00           N
ATOM   3078  H   VAL   193       9.252 104.974  39.381  1.00  0.00           H
ATOM   3079  CA  VAL   193      10.898 103.844  38.594  1.00  0.00           C
ATOM   3080  HA  VAL   193      11.887 103.878  39.052  1.00  0.00           H
ATOM   3081  CB  VAL   193      10.206 102.557  39.108  1.00  0.00           C
ATOM   3082  HB  VAL   193       9.193 102.523  38.708  1.00  0.00           H
ATOM   3083  CG1 VAL   193      10.923 101.263  38.675  1.00  0.00           C
ATOM   3084 1HG1 VAL   193      10.420 100.399  39.106  1.00  0.00           H
ATOM   3085 2HG1 VAL   193      10.925 101.156  37.591  1.00  0.00           H
ATOM   3086 3HG1 VAL   193      11.947 101.258  39.031  1.00  0.00           H
ATOM   3087  CG2 VAL   193      10.136 102.551  40.645  1.00  0.00           C
ATOM   3088 1HG2 VAL   193       9.462 101.762  40.976  1.00  0.00           H
ATOM   3089 2HG2 VAL   193      11.127 102.386  41.069  1.00  0.00           H
ATOM   3090 3HG2 VAL   193       9.763 103.501  41.018  1.00  0.00           H
ATOM   3091  C   VAL   193      11.079 103.831  37.071  1.00  0.00           C
ATOM   3092  O   VAL   193      10.263 103.291  36.317  1.00  0.00           O
ATOM   3093  N   ASN   194      12.173 104.436  36.621  1.00  0.00           N
ATOM   3094  H   ASN   194      12.739 104.935  37.304  1.00  0.00           H
ATOM   3095  CA  ASN   194      12.634 104.433  35.240  1.00  0.00           C
ATOM   3096  HA  ASN   194      11.834 104.096  34.582  1.00  0.00           H
ATOM   3097  CB  ASN   194      13.000 105.869  34.839  1.00  0.00           C
ATOM   3098  HB1 ASN   194      13.805 106.227  35.480  1.00  0.00           H
ATOM   3099  HB2 ASN   194      12.136 106.513  35.001  1.00  0.00           H
ATOM   3100  CG  ASN   194      13.428 106.005  33.380  1.00  0.00           C
ATOM   3101  OD1 ASN   194      13.415 105.060  32.596  1.00  0.00           O
ATOM   3102  ND2 ASN   194      13.789 107.200  32.968  1.00  0.00           N
ATOM   3103 1HD2 ASN   194      13.788 107.974  33.616  1.00  0.00           H
ATOM   3104 2HD2 ASN   194      14.039 107.333  32.006  1.00  0.00           H
ATOM   3105  C   ASN   194      13.818 103.467  35.109  1.00  0.00           C
ATOM   3106  O   ASN   194      14.931 103.764  35.529  1.00  0.00           O
ATOM   3107  N   TRP   195      13.594 102.306  34.489  1.00  0.00           N
ATOM   3108  H   TRP   195      12.670 102.106  34.137  1.00  0.00           H
ATOM   3109  CA  TRP   195      14.637 101.297  34.288  1.00  0.00           C
ATOM   3110  HA  TRP   195      15.181 101.179  35.227  1.00  0.00           H
ATOM   3111  CB  TRP   195      13.976  99.955  33.945  1.00  0.00           C
ATOM   3112  HB1 TRP   195      14.769  99.214  33.854  1.00  0.00           H
ATOM   3113  HB2 TRP   195      13.501 100.042  32.966  1.00  0.00           H
ATOM   3114  CG  TRP   195      12.982  99.398  34.921  1.00  0.00           C
ATOM   3115  CD1 TRP   195      11.689  99.127  34.638  1.00  0.00           C
ATOM   3116  HD1 TRP   195      11.209  99.324  33.688  1.00  0.00           H
ATOM   3117  NE1 TRP   195      11.084  98.535  35.727  1.00  0.00           N
ATOM   3118  HE1 TRP   195      10.118  98.207  35.721  1.00  0.00           H
ATOM   3119  CE2 TRP   195      11.967  98.369  36.767  1.00  0.00           C
ATOM   3120  CZ2 TRP   195      11.850  97.766  38.025  1.00  0.00           C
ATOM   3121  HZ2 TRP   195      10.914  97.326  38.339  1.00  0.00           H
ATOM   3122  CH2 TRP   195      12.969  97.744  38.871  1.00  0.00           C
ATOM   3123  HH2 TRP   195      12.894  97.283  39.842  1.00  0.00           H
ATOM   3124  CZ3 TRP   195      14.179  98.331  38.459  1.00  0.00           C
ATOM   3125  HZ3 TRP   195      15.029  98.326  39.127  1.00  0.00           H
ATOM   3126  CE3 TRP   195      14.289  98.919  37.184  1.00  0.00           C
ATOM   3127  HE3 TRP   195      15.230  99.351  36.876  1.00  0.00           H
ATOM   3128  CD2 TRP   195      13.187  98.947  36.299  1.00  0.00           C
ATOM   3129  C   TRP   195      15.689 101.687  33.225  1.00  0.00           C
ATOM   3130  O   TRP   195      16.521 100.856  32.881  1.00  0.00           O
ATOM   3131  N   LEU   196      15.646 102.909  32.677  1.00  0.00           N
ATOM   3132  H   LEU   196      14.922 103.538  32.996  1.00  0.00           H
ATOM   3133  CA  LEU   196      16.581 103.436  31.672  1.00  0.00           C
ATOM   3134  HA  LEU   196      17.410 102.739  31.560  1.00  0.00           H
ATOM   3135  CB  LEU   196      15.845 103.553  30.320  1.00  0.00           C
ATOM   3136  HB1 LEU   196      16.512 104.007  29.587  1.00  0.00           H
ATOM   3137  HB2 LEU   196      14.996 104.221  30.457  1.00  0.00           H
ATOM   3138  CG  LEU   196      15.345 102.206  29.751  1.00  0.00           C
ATOM   3139  HG  LEU   196      14.736 101.693  30.495  1.00  0.00           H
ATOM   3140  CD1 LEU   196      14.461 102.452  28.527  1.00  0.00           C
ATOM   3141 1HD1 LEU   196      14.072 101.502  28.161  1.00  0.00           H
ATOM   3142 2HD1 LEU   196      13.620 103.071  28.822  1.00  0.00           H
ATOM   3143 3HD1 LEU   196      15.027 102.948  27.737  1.00  0.00           H
ATOM   3144  CD2 LEU   196      16.501 101.289  29.338  1.00  0.00           C
ATOM   3145 1HD2 LEU   196      16.098 100.406  28.846  1.00  0.00           H
ATOM   3146 2HD2 LEU   196      17.161 101.804  28.642  1.00  0.00           H
ATOM   3147 3HD2 LEU   196      17.067 100.973  30.213  1.00  0.00           H
ATOM   3148  C   LEU   196      17.219 104.763  32.137  1.00  0.00           C
ATOM   3149  O   LEU   196      17.473 105.666  31.334  1.00  0.00           O
ATOM   3150  N   ASP   197      17.442 104.892  33.448  1.00  0.00           N
ATOM   3151  H   ASP   197      17.186 104.123  34.055  1.00  0.00           H
ATOM   3152  CA  ASP   197      18.034 106.057  34.123  1.00  0.00           C
ATOM   3153  HA  ASP   197      17.935 106.917  33.461  1.00  0.00           H
ATOM   3154  CB  ASP   197      17.207 106.368  35.381  1.00  0.00           C
ATOM   3155  HB1 ASP   197      16.152 106.370  35.105  1.00  0.00           H
ATOM   3156  HB2 ASP   197      17.461 107.379  35.702  1.00  0.00           H
ATOM   3157  CG  ASP   197      17.392 105.432  36.584  1.00  0.00           C
ATOM   3158  OD1 ASP   197      18.013 104.346  36.475  1.00  0.00           O
ATOM   3159  OD2 ASP   197      16.922 105.827  37.676  1.00  0.00           O
ATOM   3160  C   ASP   197      19.542 105.915  34.426  1.00  0.00           C
ATOM   3161  O   ASP   197      20.096 106.670  35.226  1.00  0.00           O
ATOM   3162  N   TYR   198      20.195 104.930  33.798  1.00  0.00           N
ATOM   3163  H   TYR   198      19.637 104.340  33.192  1.00  0.00           H
ATOM   3164  CA  TYR   198      21.608 104.549  33.950  1.00  0.00           C
ATOM   3165  HA  TYR   198      21.825 103.858  33.138  1.00  0.00           H
ATOM   3166  CB  TYR   198      22.574 105.738  33.776  1.00  0.00           C
ATOM   3167  HB1 TYR   198      23.591 105.343  33.771  1.00  0.00           H
ATOM   3168  HB2 TYR   198      22.510 106.397  34.641  1.00  0.00           H
ATOM   3169  CG  TYR   198      22.405 106.556  32.507  1.00  0.00           C
ATOM   3170  CD1 TYR   198      22.940 106.084  31.293  1.00  0.00           C
ATOM   3171  HD1 TYR   198      23.403 105.108  31.258  1.00  0.00           H
ATOM   3172  CE1 TYR   198      22.933 106.904  30.148  1.00  0.00           C
ATOM   3173  HE1 TYR   198      23.376 106.562  29.227  1.00  0.00           H
ATOM   3174  CZ  TYR   198      22.406 108.212  30.220  1.00  0.00           C
ATOM   3175  OH  TYR   198      22.521 109.042  29.148  1.00  0.00           O
ATOM   3176  HH  TYR   198      22.353 109.968  29.374  1.00  0.00           H
ATOM   3177  CE2 TYR   198      21.817 108.667  31.420  1.00  0.00           C
ATOM   3178  HE2 TYR   198      21.412 109.667  31.477  1.00  0.00           H
ATOM   3179  CD2 TYR   198      21.809 107.832  32.555  1.00  0.00           C
ATOM   3180  HD2 TYR   198      21.406 108.195  33.489  1.00  0.00           H
ATOM   3181  C   TYR   198      21.863 103.744  35.242  1.00  0.00           C
ATOM   3182  O   TYR   198      22.927 103.847  35.852  1.00  0.00           O
ATOM   3183  N   GLY   199      20.884 102.938  35.675  1.00  0.00           N
ATOM   3184  H   GLY   199      20.002 102.971  35.178  1.00  0.00           H
ATOM   3185  CA  GLY   199      21.000 102.017  36.820  1.00  0.00           C
ATOM   3186  HA1 GLY   199      22.012 101.616  36.859  1.00  0.00           H
ATOM   3187  HA2 GLY   199      20.281 101.210  36.702  1.00  0.00           H
ATOM   3188  C   GLY   199      20.728 102.648  38.185  1.00  0.00           C
ATOM   3189  O   GLY   199      20.732 101.939  39.190  1.00  0.00           O
ATOM   3190  N   THR   200      20.450 103.952  38.220  1.00  0.00           N
ATOM   3191  H   THR   200      20.404 104.430  37.330  1.00  0.00           H
ATOM   3192  CA  THR   200      20.165 104.759  39.413  1.00  0.00           C
ATOM   3193  HA  THR   200      21.023 104.733  40.083  1.00  0.00           H
ATOM   3194  CB  THR   200      19.968 106.195  38.917  1.00  0.00           C
ATOM   3195  HB  THR   200      19.267 106.195  38.088  1.00  0.00           H
ATOM   3196  CG2 THR   200      19.485 107.196  39.952  1.00  0.00           C
ATOM   3197 1HG2 THR   200      19.199 108.119  39.447  1.00  0.00           H
ATOM   3198 2HG2 THR   200      18.618 106.793  40.468  1.00  0.00           H
ATOM   3199 3HG2 THR   200      20.268 107.408  40.673  1.00  0.00           H
ATOM   3200  OG1 THR   200      21.203 106.661  38.442  1.00  0.00           O
ATOM   3201  HG1 THR   200      21.006 107.457  37.919  1.00  0.00           H
ATOM   3202  C   THR   200      18.958 104.222  40.191  1.00  0.00           C
ATOM   3203  O   THR   200      19.029 104.133  41.419  1.00  0.00           O
ATOM   3204  N   THR   201      17.889 103.818  39.492  1.00  0.00           N
ATOM   3205  H   THR   201      17.888 104.035  38.496  1.00  0.00           H
ATOM   3206  CA  THR   201      16.668 103.208  40.055  1.00  0.00           C
ATOM   3207  HA  THR   201      16.362 103.761  40.942  1.00  0.00           H
ATOM   3208  CB  THR   201      15.557 103.311  39.004  1.00  0.00           C
ATOM   3209  HB  THR   201      15.966 103.104  38.012  1.00  0.00           H
ATOM   3210  CG2 THR   201      14.355 102.399  39.215  1.00  0.00           C
ATOM   3211 1HG2 THR   201      13.651 102.582  38.406  1.00  0.00           H
ATOM   3212 2HG2 THR   201      14.655 101.353  39.171  1.00  0.00           H
ATOM   3213 3HG2 THR   201      13.886 102.615  40.175  1.00  0.00           H
ATOM   3214  OG1 THR   201      15.079 104.631  39.054  1.00  0.00           O
ATOM   3215  HG1 THR   201      15.719 105.164  38.525  1.00  0.00           H
ATOM   3216  C   THR   201      16.890 101.770  40.503  1.00  0.00           C
ATOM   3217  O   THR   201      16.413 101.375  41.566  1.00  0.00           O
ATOM   3218  N   TYR   202      17.631 100.988  39.718  1.00  0.00           N
ATOM   3219  H   TYR   202      18.020 101.390  38.879  1.00  0.00           H
ATOM   3220  CA  TYR   202      18.010  99.620  40.081  1.00  0.00           C
ATOM   3221  HA  TYR   202      17.109  99.025  40.231  1.00  0.00           H
ATOM   3222  CB  TYR   202      18.817  99.017  38.923  1.00  0.00           C
ATOM   3223  HB1 TYR   202      19.635  99.685  38.656  1.00  0.00           H
ATOM   3224  HB2 TYR   202      18.171  98.930  38.048  1.00  0.00           H
ATOM   3225  CG  TYR   202      19.399  97.659  39.241  1.00  0.00           C
ATOM   3226  CD1 TYR   202      20.725  97.538  39.701  1.00  0.00           C
ATOM   3227  HD1 TYR   202      21.336  98.422  39.838  1.00  0.00           H
ATOM   3228  CE1 TYR   202      21.247  96.272  40.022  1.00  0.00           C
ATOM   3229  HE1 TYR   202      22.246  96.180  40.416  1.00  0.00           H
ATOM   3230  CZ  TYR   202      20.446  95.120  39.863  1.00  0.00           C
ATOM   3231  OH  TYR   202      20.946  93.893  40.167  1.00  0.00           O
ATOM   3232  HH  TYR   202      20.280  93.197  40.029  1.00  0.00           H
ATOM   3233  CE2 TYR   202      19.120  95.248  39.393  1.00  0.00           C
ATOM   3234  HE2 TYR   202      18.511  94.375  39.243  1.00  0.00           H
ATOM   3235  CD2 TYR   202      18.593  96.517  39.105  1.00  0.00           C
ATOM   3236  HD2 TYR   202      17.574  96.612  38.762  1.00  0.00           H
ATOM   3237  C   TYR   202      18.802  99.587  41.399  1.00  0.00           C
ATOM   3238  O   TYR   202      18.452  98.853  42.328  1.00  0.00           O
ATOM   3239  N   ASP   203      19.835 100.425  41.496  1.00  0.00           N
ATOM   3240  H   ASP   203      20.065 100.992  40.685  1.00  0.00           H
ATOM   3241  CA  ASP   203      20.689 100.547  42.673  1.00  0.00           C
ATOM   3242  HA  ASP   203      21.139  99.577  42.892  1.00  0.00           H
ATOM   3243  CB  ASP   203      21.814 101.556  42.383  1.00  0.00           C
ATOM   3244  HB1 ASP   203      22.252 101.865  43.334  1.00  0.00           H
ATOM   3245  HB2 ASP   203      21.383 102.436  41.905  1.00  0.00           H
ATOM   3246  CG  ASP   203      22.961 101.055  41.505  1.00  0.00           C
ATOM   3247  OD1 ASP   203      23.120  99.832  41.285  1.00  0.00           O
ATOM   3248  OD2 ASP   203      23.786 101.905  41.094  1.00  0.00           O
ATOM   3249  C   ASP   203      19.899 100.984  43.920  1.00  0.00           C
ATOM   3250  O   ASP   203      20.233 100.550  45.016  1.00  0.00           O
ATOM   3251  N   ASP   204      18.851 101.814  43.797  1.00  0.00           N
ATOM   3252  H   ASP   204      18.565 102.109  42.868  1.00  0.00           H
ATOM   3253  CA  ASP   204      18.030 102.212  44.956  1.00  0.00           C
ATOM   3254  HA  ASP   204      18.708 102.453  45.775  1.00  0.00           H
ATOM   3255  CB  ASP   204      17.198 103.480  44.668  1.00  0.00           C
ATOM   3256  HB1 ASP   204      16.397 103.234  43.968  1.00  0.00           H
ATOM   3257  HB2 ASP   204      17.838 104.224  44.192  1.00  0.00           H
ATOM   3258  CG  ASP   204      16.602 104.116  45.943  1.00  0.00           C
ATOM   3259  OD1 ASP   204      17.300 104.155  46.985  1.00  0.00           O
ATOM   3260  OD2 ASP   204      15.446 104.600  45.900  1.00  0.00           O
ATOM   3261  C   ASP   204      17.155 101.040  45.427  1.00  0.00           C
ATOM   3262  O   ASP   204      17.141 100.742  46.619  1.00  0.00           O
ATOM   3263  N   LEU   205      16.511 100.302  44.509  1.00  0.00           N
ATOM   3264  H   LEU   205      16.558 100.596  43.536  1.00  0.00           H
ATOM   3265  CA  LEU   205      15.786  99.066  44.844  1.00  0.00           C
ATOM   3266  HA  LEU   205      15.014  99.309  45.572  1.00  0.00           H
ATOM   3267  CB  LEU   205      15.105  98.514  43.576  1.00  0.00           C
ATOM   3268  HB1 LEU   205      15.874  98.280  42.839  1.00  0.00           H
ATOM   3269  HB2 LEU   205      14.471  99.294  43.156  1.00  0.00           H
ATOM   3270  CG  LEU   205      14.245  97.250  43.811  1.00  0.00           C
ATOM   3271  HG  LEU   205      14.844  96.506  44.327  1.00  0.00           H
ATOM   3272  CD1 LEU   205      12.991  97.519  44.650  1.00  0.00           C
ATOM   3273 1HD1 LEU   205      12.449  96.586  44.806  1.00  0.00           H
ATOM   3274 2HD1 LEU   205      13.258  97.934  45.621  1.00  0.00           H
ATOM   3275 3HD1 LEU   205      12.340  98.211  44.116  1.00  0.00           H
ATOM   3276  CD2 LEU   205      13.797  96.652  42.474  1.00  0.00           C
ATOM   3277 1HD2 LEU   205      13.259  95.719  42.645  1.00  0.00           H
ATOM   3278 2HD2 LEU   205      13.134  97.356  41.976  1.00  0.00           H
ATOM   3279 3HD2 LEU   205      14.661  96.451  41.840  1.00  0.00           H
ATOM   3280  C   LEU   205      16.714  98.033  45.502  1.00  0.00           C
ATOM   3281  O   LEU   205      16.354  97.437  46.519  1.00  0.00           O
ATOM   3282  N   VAL   206      17.923  97.847  44.968  1.00  0.00           N
ATOM   3283  H   VAL   206      18.143  98.370  44.115  1.00  0.00           H
ATOM   3284  CA  VAL   206      18.935  96.949  45.553  1.00  0.00           C
ATOM   3285  HA  VAL   206      18.473  95.964  45.648  1.00  0.00           H
ATOM   3286  CB  VAL   206      20.159  96.798  44.615  1.00  0.00           C
ATOM   3287  HB  VAL   206      20.493  97.787  44.308  1.00  0.00           H
ATOM   3288  CG1 VAL   206      21.333  96.065  45.281  1.00  0.00           C
ATOM   3289 1HG1 VAL   206      22.131  95.900  44.555  1.00  0.00           H
ATOM   3290 2HG1 VAL   206      21.738  96.663  46.096  1.00  0.00           H
ATOM   3291 3HG1 VAL   206      20.993  95.102  45.662  1.00  0.00           H
ATOM   3292  CG2 VAL   206      19.778  95.985  43.364  1.00  0.00           C
ATOM   3293 1HG2 VAL   206      20.629  95.939  42.687  1.00  0.00           H
ATOM   3294 2HG2 VAL   206      19.502  94.969  43.644  1.00  0.00           H
ATOM   3295 3HG2 VAL   206      18.942  96.440  42.839  1.00  0.00           H
ATOM   3296  C   VAL   206      19.331  97.409  46.970  1.00  0.00           C
ATOM   3297  O   VAL   206      19.215  96.620  47.910  1.00  0.00           O
ATOM   3298  N   ARG   207      19.719  98.683  47.159  1.00  0.00           N
ATOM   3299  H   ARG   207      19.787  99.294  46.349  1.00  0.00           H
ATOM   3300  CA  ARG   207      20.084  99.247  48.473  1.00  0.00           C
ATOM   3301  HA  ARG   207      20.917  98.667  48.873  1.00  0.00           H
ATOM   3302  CB  ARG   207      20.545 100.714  48.325  1.00  0.00           C
ATOM   3303  HB1 ARG   207      20.523 101.184  49.309  1.00  0.00           H
ATOM   3304  HB2 ARG   207      19.854 101.256  47.677  1.00  0.00           H
ATOM   3305  CG  ARG   207      21.983 100.831  47.782  1.00  0.00           C
ATOM   3306  HG1 ARG   207      22.037 100.444  46.766  1.00  0.00           H
ATOM   3307  HG2 ARG   207      22.634 100.215  48.403  1.00  0.00           H
ATOM   3308  CD  ARG   207      22.540 102.265  47.811  1.00  0.00           C
ATOM   3309  HD1 ARG   207      23.585 102.227  47.496  1.00  0.00           H
ATOM   3310  HD2 ARG   207      22.527 102.628  48.837  1.00  0.00           H
ATOM   3311  NE  ARG   207      21.827 103.195  46.912  1.00  0.00           N
ATOM   3312  HE  ARG   207      22.008 103.077  45.926  1.00  0.00           H
ATOM   3313  CZ  ARG   207      21.131 104.276  47.255  1.00  0.00           C
ATOM   3314  NH1 ARG   207      20.897 104.607  48.506  1.00  0.00           N
ATOM   3315 1HH1 ARG   207      21.208 104.019  49.272  1.00  0.00           H
ATOM   3316 2HH1 ARG   207      20.237 105.355  48.676  1.00  0.00           H
ATOM   3317  NH2 ARG   207      20.636 105.071  46.333  1.00  0.00           N
ATOM   3318 1HH2 ARG   207      20.788 104.875  45.347  1.00  0.00           H
ATOM   3319 2HH2 ARG   207      20.075 105.873  46.581  1.00  0.00           H
ATOM   3320  C   ARG   207      18.943  99.151  49.502  1.00  0.00           C
ATOM   3321  O   ARG   207      19.201  98.873  50.679  1.00  0.00           O
ATOM   3322  N   ARG   208      17.689  99.331  49.063  1.00  0.00           N
ATOM   3323  H   ARG   208      17.573  99.600  48.090  1.00  0.00           H
ATOM   3324  CA  ARG   208      16.474  99.196  49.879  1.00  0.00           C
ATOM   3325  HA  ARG   208      16.551  99.853  50.747  1.00  0.00           H
ATOM   3326  CB  ARG   208      15.245  99.600  49.062  1.00  0.00           C
ATOM   3327  HB1 ARG   208      14.362  99.212  49.564  1.00  0.00           H
ATOM   3328  HB2 ARG   208      15.295  99.140  48.076  1.00  0.00           H
ATOM   3329  CG  ARG   208      15.082 101.114  48.920  1.00  0.00           C
ATOM   3330  HG1 ARG   208      16.038 101.585  48.697  1.00  0.00           H
ATOM   3331  HG2 ARG   208      14.712 101.525  49.860  1.00  0.00           H
ATOM   3332  CD  ARG   208      14.093 101.405  47.788  1.00  0.00           C
ATOM   3333  HD1 ARG   208      13.131 100.943  48.004  1.00  0.00           H
ATOM   3334  HD2 ARG   208      14.476 100.980  46.861  1.00  0.00           H
ATOM   3335  NE  ARG   208      13.923 102.844  47.597  1.00  0.00           N
ATOM   3336  HE  ARG   208      14.477 103.293  46.870  1.00  0.00           H
ATOM   3337  CZ  ARG   208      13.251 103.655  48.389  1.00  0.00           C
ATOM   3338  NH1 ARG   208      12.395 103.245  49.303  1.00  0.00           N
ATOM   3339 1HH1 ARG   208      12.103 102.278  49.343  1.00  0.00           H
ATOM   3340 2HH1 ARG   208      11.943 103.926  49.896  1.00  0.00           H
ATOM   3341  NH2 ARG   208      13.495 104.930  48.275  1.00  0.00           N
ATOM   3342 1HH2 ARG   208      14.158 105.241  47.575  1.00  0.00           H
ATOM   3343 2HH2 ARG   208      13.088 105.573  48.945  1.00  0.00           H
ATOM   3344  C   ARG   208      16.266  97.770  50.385  1.00  0.00           C
ATOM   3345  O   ARG   208      16.106  97.584  51.590  1.00  0.00           O
ATOM   3346  N   ILE   209      16.292  96.762  49.511  1.00  0.00           N
ATOM   3347  H   ILE   209      16.398  96.987  48.523  1.00  0.00           H
ATOM   3348  CA  ILE   209      16.130  95.346  49.906  1.00  0.00           C
ATOM   3349  HA  ILE   209      15.169  95.209  50.409  1.00  0.00           H
ATOM   3350  CB  ILE   209      16.144  94.458  48.642  1.00  0.00           C
ATOM   3351  HB  ILE   209      17.045  94.696  48.072  1.00  0.00           H
ATOM   3352  CG2 ILE   209      16.181  92.962  48.991  1.00  0.00           C
ATOM   3353 1HG2 ILE   209      16.187  92.359  48.085  1.00  0.00           H
ATOM   3354 2HG2 ILE   209      17.086  92.728  49.548  1.00  0.00           H
ATOM   3355 3HG2 ILE   209      15.310  92.697  49.590  1.00  0.00           H
ATOM   3356  CG1 ILE   209      14.900  94.745  47.766  1.00  0.00           C
ATOM   3357 1HG1 ILE   209      14.703  95.815  47.726  1.00  0.00           H
ATOM   3358 2HG1 ILE   209      14.019  94.268  48.196  1.00  0.00           H
ATOM   3359  CD  ILE   209      15.092  94.263  46.327  1.00  0.00           C
ATOM   3360  HD1 ILE   209      14.309  94.688  45.704  1.00  0.00           H
ATOM   3361  HD2 ILE   209      16.054  94.611  45.957  1.00  0.00           H
ATOM   3362  HD3 ILE   209      15.047  93.176  46.272  1.00  0.00           H
ATOM   3363  C   ILE   209      17.206  94.958  50.933  1.00  0.00           C
ATOM   3364  O   ILE   209      16.880  94.491  52.024  1.00  0.00           O
ATOM   3365  N   TYR   210      18.469  95.293  50.648  1.00  0.00           N
ATOM   3366  H   TYR   210      18.661  95.682  49.733  1.00  0.00           H
ATOM   3367  CA  TYR   210      19.613  95.123  51.557  1.00  0.00           C
ATOM   3368  HA  TYR   210      19.621  94.096  51.906  1.00  0.00           H
ATOM   3369  CB  TYR   210      20.924  95.382  50.785  1.00  0.00           C
ATOM   3370  HB1 TYR   210      21.734  95.555  51.493  1.00  0.00           H
ATOM   3371  HB2 TYR   210      20.815  96.305  50.212  1.00  0.00           H
ATOM   3372  CG  TYR   210      21.411  94.266  49.878  1.00  0.00           C
ATOM   3373  CD1 TYR   210      21.607  92.961  50.378  1.00  0.00           C
ATOM   3374  HD1 TYR   210      21.369  92.735  51.406  1.00  0.00           H
ATOM   3375  CE1 TYR   210      22.139  91.950  49.551  1.00  0.00           C
ATOM   3376  HE1 TYR   210      22.277  90.949  49.931  1.00  0.00           H
ATOM   3377  CZ  TYR   210      22.517  92.253  48.223  1.00  0.00           C
ATOM   3378  OH  TYR   210      23.060  91.296  47.420  1.00  0.00           O
ATOM   3379  HH  TYR   210      23.345  91.663  46.575  1.00  0.00           H
ATOM   3380  CE2 TYR   210      22.343  93.565  47.735  1.00  0.00           C
ATOM   3381  HE2 TYR   210      22.650  93.811  46.733  1.00  0.00           H
ATOM   3382  CD2 TYR   210      21.786  94.561  48.556  1.00  0.00           C
ATOM   3383  HD2 TYR   210      21.680  95.567  48.179  1.00  0.00           H
ATOM   3384  C   TYR   210      19.573  95.978  52.841  1.00  0.00           C
ATOM   3385  O   TYR   210      20.529  95.930  53.616  1.00  0.00           O
ATOM   3386  N   SER   211      18.541  96.788  53.092  1.00  0.00           N
ATOM   3387  H   SER   211      17.769  96.796  52.437  1.00  0.00           H
ATOM   3388  CA  SER   211      18.426  97.533  54.360  1.00  0.00           C
ATOM   3389  HA  SER   211      19.424  97.848  54.662  1.00  0.00           H
ATOM   3390  CB  SER   211      17.601  98.820  54.173  1.00  0.00           C
ATOM   3391  HB1 SER   211      17.993  99.376  53.319  1.00  0.00           H
ATOM   3392  HB2 SER   211      17.703  99.447  55.058  1.00  0.00           H
ATOM   3393  OG  SER   211      16.223  98.570  53.979  1.00  0.00           O
ATOM   3394  HG  SER   211      16.114  98.131  53.107  1.00  0.00           H
ATOM   3395  C   SER   211      17.881  96.664  55.514  1.00  0.00           C
ATOM   3396  O   SER   211      18.293  96.827  56.669  1.00  0.00           O
ATOM   3397  N   GLY   212      17.011  95.697  55.193  1.00  0.00           N
ATOM   3398  H   GLY   212      16.792  95.578  54.212  1.00  0.00           H
ATOM   3399  CA  GLY   212      16.468  94.696  56.117  1.00  0.00           C
ATOM   3400  HA1 GLY   212      15.386  94.670  55.998  1.00  0.00           H
ATOM   3401  HA2 GLY   212      16.705  94.950  57.150  1.00  0.00           H
ATOM   3402  C   GLY   212      16.996  93.289  55.821  1.00  0.00           C
ATOM   3403  O   GLY   212      17.945  93.117  55.055  1.00  0.00           O
ATOM   3404  N   ARG   213      16.379  92.274  56.436  1.00  0.00           N
ATOM   3405  H   ARG   213      15.600  92.504  57.042  1.00  0.00           H
ATOM   3406  CA  ARG   213      16.751  90.854  56.285  1.00  0.00           C
ATOM   3407  HA  ARG   213      17.736  90.779  55.821  1.00  0.00           H
ATOM   3408  CB  ARG   213      16.816  90.193  57.668  1.00  0.00           C
ATOM   3409  HB1 ARG   213      16.992  89.127  57.528  1.00  0.00           H
ATOM   3410  HB2 ARG   213      15.871  90.324  58.199  1.00  0.00           H
ATOM   3411  CG  ARG   213      17.963  90.763  58.500  1.00  0.00           C
ATOM   3412  HG1 ARG   213      17.720  91.776  58.824  1.00  0.00           H
ATOM   3413  HG2 ARG   213      18.857  90.802  57.878  1.00  0.00           H
ATOM   3414  CD  ARG   213      18.247  89.887  59.722  1.00  0.00           C
ATOM   3415  HD1 ARG   213      18.403  88.856  59.401  1.00  0.00           H
ATOM   3416  HD2 ARG   213      17.390  89.925  60.397  1.00  0.00           H
ATOM   3417  NE  ARG   213      19.465  90.373  60.377  1.00  0.00           N
ATOM   3418  HE  ARG   213      20.149  90.789  59.745  1.00  0.00           H
ATOM   3419  CZ  ARG   213      19.808  90.289  61.651  1.00  0.00           C
ATOM   3420  NH1 ARG   213      19.139  89.567  62.525  1.00  0.00           N
ATOM   3421 1HH1 ARG   213      18.386  88.972  62.221  1.00  0.00           H
ATOM   3422 2HH1 ARG   213      19.533  89.450  63.457  1.00  0.00           H
ATOM   3423  NH2 ARG   213      20.848  90.967  62.067  1.00  0.00           N
ATOM   3424 1HH2 ARG   213      21.363  91.536  61.417  1.00  0.00           H
ATOM   3425 2HH2 ARG   213      21.019  91.040  63.064  1.00  0.00           H
ATOM   3426  C   ARG   213      15.791  90.027  55.427  1.00  0.00           C
ATOM   3427  O   ARG   213      16.172  88.959  54.941  1.00  0.00           O
ATOM   3428  N   VAL   214      14.549  90.478  55.280  1.00  0.00           N
ATOM   3429  H   VAL   214      14.359  91.438  55.544  1.00  0.00           H
ATOM   3430  CA  VAL   214      13.446  89.695  54.709  1.00  0.00           C
ATOM   3431  HA  VAL   214      13.851  88.834  54.175  1.00  0.00           H
ATOM   3432  CB  VAL   214      12.485  89.175  55.806  1.00  0.00           C
ATOM   3433  HB  VAL   214      12.167  90.017  56.414  1.00  0.00           H
ATOM   3434  CG1 VAL   214      11.220  88.520  55.223  1.00  0.00           C
ATOM   3435 1HG1 VAL   214      10.643  88.046  56.017  1.00  0.00           H
ATOM   3436 2HG1 VAL   214      10.589  89.275  54.753  1.00  0.00           H
ATOM   3437 3HG1 VAL   214      11.489  87.772  54.480  1.00  0.00           H
ATOM   3438  CG2 VAL   214      13.198  88.205  56.764  1.00  0.00           C
ATOM   3439 1HG2 VAL   214      12.484  87.777  57.469  1.00  0.00           H
ATOM   3440 2HG2 VAL   214      13.672  87.406  56.201  1.00  0.00           H
ATOM   3441 3HG2 VAL   214      13.960  88.736  57.336  1.00  0.00           H
ATOM   3442  C   VAL   214      12.706  90.572  53.710  1.00  0.00           C
ATOM   3443  O   VAL   214      12.394  91.728  54.000  1.00  0.00           O
ATOM   3444  N   TRP   215      12.439  90.008  52.536  1.00  0.00           N
ATOM   3445  H   TRP   215      12.745  89.050  52.383  1.00  0.00           H
ATOM   3446  CA  TRP   215      11.664  90.624  51.470  1.00  0.00           C
ATOM   3447  HA  TRP   215      11.384  91.636  51.749  1.00  0.00           H
ATOM   3448  CB  TRP   215      12.531  90.681  50.211  1.00  0.00           C
ATOM   3449  HB1 TRP   215      12.908  89.676  50.014  1.00  0.00           H
ATOM   3450  HB2 TRP   215      13.401  91.310  50.380  1.00  0.00           H
ATOM   3451  CG  TRP   215      11.805  91.144  48.989  1.00  0.00           C
ATOM   3452  CD1 TRP   215      11.524  92.419  48.635  1.00  0.00           C
ATOM   3453  HD1 TRP   215      11.800  93.301  49.201  1.00  0.00           H
ATOM   3454  NE1 TRP   215      10.804  92.420  47.454  1.00  0.00           N
ATOM   3455  HE1 TRP   215      10.411  93.257  47.027  1.00  0.00           H
ATOM   3456  CE2 TRP   215      10.619  91.141  46.977  1.00  0.00           C
ATOM   3457  CZ2 TRP   215      10.010  90.616  45.833  1.00  0.00           C
ATOM   3458  HZ2 TRP   215       9.582  91.275  45.103  1.00  0.00           H
ATOM   3459  CH2 TRP   215       9.931  89.228  45.666  1.00  0.00           C
ATOM   3460  HH2 TRP   215       9.443  88.814  44.798  1.00  0.00           H
ATOM   3461  CZ3 TRP   215      10.485  88.377  46.633  1.00  0.00           C
ATOM   3462  HZ3 TRP   215      10.440  87.312  46.490  1.00  0.00           H
ATOM   3463  CE3 TRP   215      11.107  88.908  47.776  1.00  0.00           C
ATOM   3464  HE3 TRP   215      11.527  88.247  48.518  1.00  0.00           H
ATOM   3465  CD2 TRP   215      11.205  90.302  47.965  1.00  0.00           C
ATOM   3466  C   TRP   215      10.379  89.839  51.188  1.00  0.00           C
ATOM   3467  O   TRP   215      10.358  88.607  51.266  1.00  0.00           O
ATOM   3468  N   MET   216       9.326  90.559  50.790  1.00  0.00           N
ATOM   3469  H   MET   216       9.424  91.568  50.724  1.00  0.00           H
ATOM   3470  CA  MET   216       8.066  89.969  50.339  1.00  0.00           C
ATOM   3471  HA  MET   216       8.289  88.991  49.918  1.00  0.00           H
ATOM   3472  CB  MET   216       7.153  89.784  51.559  1.00  0.00           C
ATOM   3473  HB1 MET   216       6.789  90.759  51.879  1.00  0.00           H
ATOM   3474  HB2 MET   216       7.742  89.350  52.367  1.00  0.00           H
ATOM   3475  CG  MET   216       5.961  88.855  51.314  1.00  0.00           C
ATOM   3476  HG1 MET   216       6.338  87.893  50.963  1.00  0.00           H
ATOM   3477  HG2 MET   216       5.323  89.265  50.530  1.00  0.00           H
ATOM   3478  SD  MET   216       4.956  88.548  52.789  1.00  0.00           S
ATOM   3479  CE  MET   216       4.262  90.196  53.043  1.00  0.00           C
ATOM   3480  HE1 MET   216       3.430  90.136  53.744  1.00  0.00           H
ATOM   3481  HE2 MET   216       5.024  90.866  53.434  1.00  0.00           H
ATOM   3482  HE3 MET   216       3.895  90.585  52.095  1.00  0.00           H
ATOM   3483  C   MET   216       7.410  90.814  49.240  1.00  0.00           C
ATOM   3484  O   MET   216       7.491  92.042  49.262  1.00  0.00           O
ATOM   3485  N   ASN   217       6.729  90.145  48.311  1.00  0.00           N
ATOM   3486  H   ASN   217       6.745  89.131  48.359  1.00  0.00           H
ATOM   3487  CA  ASN   217       5.910  90.743  47.251  1.00  0.00           C
ATOM   3488  HA  ASN   217       5.709  91.789  47.484  1.00  0.00           H
ATOM   3489  CB  ASN   217       6.685  90.665  45.930  1.00  0.00           C
ATOM   3490  HB1 ASN   217       7.025  89.644  45.762  1.00  0.00           H
ATOM   3491  HB2 ASN   217       7.547  91.319  46.029  1.00  0.00           H
ATOM   3492  CG  ASN   217       5.890  91.116  44.713  1.00  0.00           C
ATOM   3493  OD1 ASN   217       5.214  90.338  44.056  1.00  0.00           O
ATOM   3494  ND2 ASN   217       5.928  92.392  44.393  1.00  0.00           N
ATOM   3495 1HD2 ASN   217       6.330  93.043  45.062  1.00  0.00           H
ATOM   3496 2HD2 ASN   217       5.303  92.718  43.678  1.00  0.00           H
ATOM   3497  C   ASN   217       4.575  89.996  47.175  1.00  0.00           C
ATOM   3498  O   ASN   217       4.568  88.768  47.089  1.00  0.00           O
ATOM   3499  N   LEU   218       3.458  90.722  47.272  1.00  0.00           N
ATOM   3500  H   LEU   218       3.542  91.730  47.263  1.00  0.00           H
ATOM   3501  CA  LEU   218       2.114  90.155  47.437  1.00  0.00           C
ATOM   3502  HA  LEU   218       2.177  89.110  47.741  1.00  0.00           H
ATOM   3503  CB  LEU   218       1.382  90.960  48.528  1.00  0.00           C
ATOM   3504  HB1 LEU   218       0.335  90.654  48.542  1.00  0.00           H
ATOM   3505  HB2 LEU   218       1.423  92.012  48.248  1.00  0.00           H
ATOM   3506  CG  LEU   218       1.952  90.826  49.953  1.00  0.00           C
ATOM   3507  HG  LEU   218       3.020  91.046  49.942  1.00  0.00           H
ATOM   3508  CD1 LEU   218       1.266  91.822  50.894  1.00  0.00           C
ATOM   3509 1HD1 LEU   218       1.721  91.778  51.884  1.00  0.00           H
ATOM   3510 2HD1 LEU   218       1.386  92.828  50.497  1.00  0.00           H
ATOM   3511 3HD1 LEU   218       0.205  91.590  50.982  1.00  0.00           H
ATOM   3512  CD2 LEU   218       1.733  89.417  50.499  1.00  0.00           C
ATOM   3513 1HD2 LEU   218       2.039  89.362  51.542  1.00  0.00           H
ATOM   3514 2HD2 LEU   218       0.677  89.159  50.423  1.00  0.00           H
ATOM   3515 3HD2 LEU   218       2.323  88.708  49.930  1.00  0.00           H
ATOM   3516  C   LEU   218       1.345  90.207  46.111  1.00  0.00           C
ATOM   3517  O   LEU   218       1.081  91.297  45.607  1.00  0.00           O
ATOM   3518  N   ASP   219       0.985  89.051  45.544  1.00  0.00           N
ATOM   3519  H   ASP   219       1.185  88.188  46.031  1.00  0.00           H
ATOM   3520  CA  ASP   219       0.259  88.983  44.265  1.00  0.00           C
ATOM   3521  HA  ASP   219       0.483  89.883  43.689  1.00  0.00           H
ATOM   3522  CB  ASP   219       0.750  87.793  43.431  1.00  0.00           C
ATOM   3523  HB1 ASP   219       0.393  86.871  43.887  1.00  0.00           H
ATOM   3524  HB2 ASP   219       1.840  87.777  43.463  1.00  0.00           H
ATOM   3525  CG  ASP   219       0.299  87.872  41.962  1.00  0.00           C
ATOM   3526  OD1 ASP   219       1.061  88.430  41.131  1.00  0.00           O
ATOM   3527  OD2 ASP   219      -0.786  87.343  41.624  1.00  0.00           O
ATOM   3528  C   ASP   219      -1.257  88.938  44.509  1.00  0.00           C
ATOM   3529  O   ASP   219      -1.829  87.900  44.861  1.00  0.00           O
ATOM   3530  N   PHE   220      -1.905  90.093  44.349  1.00  0.00           N
ATOM   3531  H   PHE   220      -1.373  90.904  44.047  1.00  0.00           H
ATOM   3532  CA  PHE   220      -3.315  90.267  44.677  1.00  0.00           C
ATOM   3533  HA  PHE   220      -3.524  89.681  45.569  1.00  0.00           H
ATOM   3534  CB  PHE   220      -3.603  91.727  45.026  1.00  0.00           C
ATOM   3535  HB1 PHE   220      -4.681  91.856  45.131  1.00  0.00           H
ATOM   3536  HB2 PHE   220      -3.254  92.371  44.217  1.00  0.00           H
ATOM   3537  CG  PHE   220      -2.939  92.134  46.321  1.00  0.00           C
ATOM   3538  CD1 PHE   220      -3.543  91.817  47.552  1.00  0.00           C
ATOM   3539  HD1 PHE   220      -4.508  91.333  47.574  1.00  0.00           H
ATOM   3540  CE1 PHE   220      -2.880  92.118  48.754  1.00  0.00           C
ATOM   3541  HE1 PHE   220      -3.342  91.902  49.704  1.00  0.00           H
ATOM   3542  CZ  PHE   220      -1.611  92.721  48.721  1.00  0.00           C
ATOM   3543  HZ  PHE   220      -1.106  92.959  49.644  1.00  0.00           H
ATOM   3544  CE2 PHE   220      -1.017  93.053  47.492  1.00  0.00           C
ATOM   3545  HE2 PHE   220      -0.051  93.537  47.459  1.00  0.00           H
ATOM   3546  CD2 PHE   220      -1.683  92.762  46.294  1.00  0.00           C
ATOM   3547  HD2 PHE   220      -1.213  92.999  45.352  1.00  0.00           H
ATOM   3548  C   PHE   220      -4.220  89.753  43.563  1.00  0.00           C
ATOM   3549  O   PHE   220      -4.090  90.129  42.400  1.00  0.00           O
ATOM   3550  N   SER   221      -5.182  88.921  43.931  1.00  0.00           N
ATOM   3551  H   SER   221      -5.277  88.723  44.924  1.00  0.00           H
ATOM   3552  CA  SER   221      -6.122  88.272  43.025  1.00  0.00           C
ATOM   3553  HA  SER   221      -5.610  87.988  42.106  1.00  0.00           H
ATOM   3554  CB  SER   221      -6.621  86.978  43.682  1.00  0.00           C
ATOM   3555  HB1 SER   221      -7.329  86.483  43.027  1.00  0.00           H
ATOM   3556  HB2 SER   221      -7.118  87.220  44.620  1.00  0.00           H
ATOM   3557  OG  SER   221      -5.559  86.072  43.938  1.00  0.00           O
ATOM   3558  HG  SER   221      -5.870  85.474  44.662  1.00  0.00           H
ATOM   3559  C   SER   221      -7.267  89.233  42.650  1.00  0.00           C
ATOM   3560  O   SER   221      -8.259  89.364  43.370  1.00  0.00           O
ATOM   3561  N   SER   222      -7.111  89.932  41.518  1.00  0.00           N
ATOM   3562  H   SER   222      -6.230  89.825  41.028  1.00  0.00           H
ATOM   3563  CA  SER   222      -8.124  90.808  40.893  1.00  0.00           C
ATOM   3564  HA  SER   222      -7.734  91.096  39.920  1.00  0.00           H
ATOM   3565  CB  SER   222      -9.440  90.059  40.610  1.00  0.00           C
ATOM   3566  HB1 SER   222     -10.173  90.760  40.218  1.00  0.00           H
ATOM   3567  HB2 SER   222      -9.841  89.623  41.525  1.00  0.00           H
ATOM   3568  OG  SER   222      -9.235  89.058  39.628  1.00  0.00           O
ATOM   3569  HG  SER   222      -9.874  88.329  39.781  1.00  0.00           H
ATOM   3570  C   SER   222      -8.339  92.143  41.640  1.00  0.00           C
ATOM   3571  O   SER   222      -9.451  92.689  41.633  1.00  0.00           O
ATOM   3572  N   PHE   223      -7.257  92.664  42.244  1.00  0.00           N
ATOM   3573  H   PHE   223      -6.408  92.121  42.176  1.00  0.00           H
ATOM   3574  CA  PHE   223      -7.170  93.848  43.114  1.00  0.00           C
ATOM   3575  HA  PHE   223      -7.361  93.522  44.136  1.00  0.00           H
ATOM   3576  CB  PHE   223      -5.724  94.382  43.060  1.00  0.00           C
ATOM   3577  HB1 PHE   223      -5.503  94.742  42.053  1.00  0.00           H
ATOM   3578  HB2 PHE   223      -5.040  93.558  43.256  1.00  0.00           H
ATOM   3579  CG  PHE   223      -5.420  95.487  44.057  1.00  0.00           C
ATOM   3580  CD1 PHE   223      -5.522  96.844  43.687  1.00  0.00           C
ATOM   3581  HD1 PHE   223      -5.791  97.114  42.675  1.00  0.00           H
ATOM   3582  CE1 PHE   223      -5.247  97.853  44.629  1.00  0.00           C
ATOM   3583  HE1 PHE   223      -5.286  98.892  44.350  1.00  0.00           H
ATOM   3584  CZ  PHE   223      -4.921  97.522  45.950  1.00  0.00           C
ATOM   3585  HZ  PHE   223      -4.715  98.300  46.673  1.00  0.00           H
ATOM   3586  CE2 PHE   223      -4.851  96.174  46.326  1.00  0.00           C
ATOM   3587  HE2 PHE   223      -4.636  95.918  47.351  1.00  0.00           H
ATOM   3588  CD2 PHE   223      -5.047  95.160  45.374  1.00  0.00           C
ATOM   3589  HD2 PHE   223      -4.974  94.129  45.682  1.00  0.00           H
ATOM   3590  C   PHE   223      -8.177  94.964  42.794  1.00  0.00           C
ATOM   3591  O   PHE   223      -8.983  95.347  43.642  1.00  0.00           O
ATOM   3592  N   ASP   224      -8.167  95.479  41.566  1.00  0.00           N
ATOM   3593  H   ASP   224      -7.427  95.190  40.936  1.00  0.00           H
ATOM   3594  CA  ASP   224      -8.994  96.620  41.161  1.00  0.00           C
ATOM   3595  HA  ASP   224      -8.734  97.469  41.796  1.00  0.00           H
ATOM   3596  CB  ASP   224      -8.654  96.991  39.710  1.00  0.00           C
ATOM   3597  HB1 ASP   224      -9.183  97.907  39.446  1.00  0.00           H
ATOM   3598  HB2 ASP   224      -9.009  96.202  39.051  1.00  0.00           H
ATOM   3599  CG  ASP   224      -7.154  97.186  39.474  1.00  0.00           C
ATOM   3600  OD1 ASP   224      -6.709  98.348  39.385  1.00  0.00           O
ATOM   3601  OD2 ASP   224      -6.437  96.161  39.354  1.00  0.00           O
ATOM   3602  C   ASP   224     -10.507  96.362  41.325  1.00  0.00           C
ATOM   3603  O   ASP   224     -11.273  97.300  41.501  1.00  0.00           O
ATOM   3604  N   SER   225     -10.953  95.102  41.330  1.00  0.00           N
ATOM   3605  H   SER   225     -10.245  94.371  41.306  1.00  0.00           H
ATOM   3606  CA  SER   225     -12.359  94.733  41.590  1.00  0.00           C
ATOM   3607  HA  SER   225     -12.999  95.574  41.325  1.00  0.00           H
ATOM   3608  CB  SER   225     -12.773  93.561  40.683  1.00  0.00           C
ATOM   3609  HB1 SER   225     -12.645  93.868  39.645  1.00  0.00           H
ATOM   3610  HB2 SER   225     -13.834  93.356  40.836  1.00  0.00           H
ATOM   3611  OG  SER   225     -12.038  92.362  40.899  1.00  0.00           O
ATOM   3612  HG  SER   225     -11.134  92.567  41.216  1.00  0.00           H
ATOM   3613  C   SER   225     -12.693  94.419  43.060  1.00  0.00           C
ATOM   3614  O   SER   225     -13.877  94.415  43.416  1.00  0.00           O
ATOM   3615  N   THR   226     -11.681  94.165  43.906  1.00  0.00           N
ATOM   3616  H   THR   226     -10.730  94.194  43.552  1.00  0.00           H
ATOM   3617  CA  THR   226     -11.843  93.695  45.295  1.00  0.00           C
ATOM   3618  HA  THR   226     -12.864  93.341  45.420  1.00  0.00           H
ATOM   3619  CB  THR   226     -10.915  92.504  45.580  1.00  0.00           C
ATOM   3620  HB  THR   226     -10.858  92.329  46.657  1.00  0.00           H
ATOM   3621  CG2 THR   226     -11.423  91.234  44.898  1.00  0.00           C
ATOM   3622 1HG2 THR   226     -10.774  90.395  45.154  1.00  0.00           H
ATOM   3623 2HG2 THR   226     -12.432  91.018  45.245  1.00  0.00           H
ATOM   3624 3HG2 THR   226     -11.430  91.364  43.815  1.00  0.00           H
ATOM   3625  OG1 THR   226      -9.634  92.751  45.060  1.00  0.00           O
ATOM   3626  HG1 THR   226      -9.127  91.935  45.105  1.00  0.00           H
ATOM   3627  C   THR   226     -11.688  94.775  46.365  1.00  0.00           C
ATOM   3628  O   THR   226     -12.198  94.573  47.460  1.00  0.00           O
ATOM   3629  N   VAL   227     -11.091  95.933  46.069  1.00  0.00           N
ATOM   3630  H   VAL   227     -10.534  95.960  45.228  1.00  0.00           H
ATOM   3631  CA  VAL   227     -11.101  97.090  46.996  1.00  0.00           C
ATOM   3632  HA  VAL   227     -10.569  96.780  47.897  1.00  0.00           H
ATOM   3633  CB  VAL   227     -10.398  98.349  46.439  1.00  0.00           C
ATOM   3634  HB  VAL   227     -10.986  98.763  45.617  1.00  0.00           H
ATOM   3635  CG1 VAL   227     -10.266  99.403  47.543  1.00  0.00           C
ATOM   3636 1HG1 VAL   227      -9.665 100.233  47.198  1.00  0.00           H
ATOM   3637 2HG1 VAL   227     -11.241  99.793  47.816  1.00  0.00           H
ATOM   3638 3HG1 VAL   227      -9.784  98.962  48.414  1.00  0.00           H
ATOM   3639  CG2 VAL   227      -8.986  98.084  45.920  1.00  0.00           C
ATOM   3640 1HG2 VAL   227      -8.518  99.024  45.650  1.00  0.00           H
ATOM   3641 2HG2 VAL   227      -8.385  97.624  46.702  1.00  0.00           H
ATOM   3642 3HG2 VAL   227      -9.024  97.458  45.033  1.00  0.00           H
ATOM   3643  C   VAL   227     -12.536  97.485  47.386  1.00  0.00           C
ATOM   3644  O   VAL   227     -13.412  97.573  46.529  1.00  0.00           O
ATOM   3645  N   SER   228     -12.770  97.767  48.668  1.00  0.00           N
ATOM   3646  H   SER   228     -11.994  97.713  49.313  1.00  0.00           H
ATOM   3647  CA  SER   228     -14.057  98.196  49.230  1.00  0.00           C
ATOM   3648  HA  SER   228     -14.859  97.701  48.686  1.00  0.00           H
ATOM   3649  CB  SER   228     -14.127  97.730  50.690  1.00  0.00           C
ATOM   3650  HB1 SER   228     -13.886  96.669  50.720  1.00  0.00           H
ATOM   3651  HB2 SER   228     -15.133  97.880  51.085  1.00  0.00           H
ATOM   3652  OG  SER   228     -13.201  98.460  51.474  1.00  0.00           O
ATOM   3653  HG  SER   228     -13.036  98.010  52.334  1.00  0.00           H
ATOM   3654  C   SER   228     -14.302  99.718  49.164  1.00  0.00           C
ATOM   3655  O   SER   228     -13.380 100.518  48.999  1.00  0.00           O
ATOM   3656  N   ALA   229     -15.555 100.144  49.368  1.00  0.00           N
ATOM   3657  H   ALA   229     -16.292  99.474  49.524  1.00  0.00           H
ATOM   3658  CA  ALA   229     -15.883 101.559  49.563  1.00  0.00           C
ATOM   3659  HA  ALA   229     -15.542 102.130  48.700  1.00  0.00           H
ATOM   3660  CB  ALA   229     -17.407 101.685  49.659  1.00  0.00           C
ATOM   3661  HB1 ALA   229     -17.678 102.732  49.800  1.00  0.00           H
ATOM   3662  HB2 ALA   229     -17.872 101.322  48.743  1.00  0.00           H
ATOM   3663  HB3 ALA   229     -17.783 101.115  50.510  1.00  0.00           H
ATOM   3664  C   ALA   229     -15.166 102.153  50.793  1.00  0.00           C
ATOM   3665  O   ALA   229     -14.646 103.261  50.717  1.00  0.00           O
ATOM   3666  N   TYR   230     -15.060 101.394  51.888  1.00  0.00           N
ATOM   3667  H   TYR   230     -15.517 100.496  51.888  1.00  0.00           H
ATOM   3668  CA  TYR   230     -14.320 101.772  53.100  1.00  0.00           C
ATOM   3669  HA  TYR   230     -14.755 102.683  53.513  1.00  0.00           H
ATOM   3670  CB  TYR   230     -14.517 100.637  54.119  1.00  0.00           C
ATOM   3671  HB1 TYR   230     -14.228  99.695  53.655  1.00  0.00           H
ATOM   3672  HB2 TYR   230     -15.580 100.559  54.348  1.00  0.00           H
ATOM   3673  CG  TYR   230     -13.756 100.771  55.426  1.00  0.00           C
ATOM   3674  CD1 TYR   230     -12.516 100.128  55.582  1.00  0.00           C
ATOM   3675  HD1 TYR   230     -12.066  99.614  54.749  1.00  0.00           H
ATOM   3676  CE1 TYR   230     -11.819 100.206  56.800  1.00  0.00           C
ATOM   3677  HE1 TYR   230     -10.858  99.729  56.912  1.00  0.00           H
ATOM   3678  CZ  TYR   230     -12.367 100.924  57.882  1.00  0.00           C
ATOM   3679  OH  TYR   230     -11.677 100.994  59.049  1.00  0.00           O
ATOM   3680  HH  TYR   230     -12.229 101.343  59.781  1.00  0.00           H
ATOM   3681  CE2 TYR   230     -13.610 101.578  57.730  1.00  0.00           C
ATOM   3682  HE2 TYR   230     -14.020 102.140  58.559  1.00  0.00           H
ATOM   3683  CD2 TYR   230     -14.291 101.511  56.498  1.00  0.00           C
ATOM   3684  HD2 TYR   230     -15.227 102.030  56.374  1.00  0.00           H
ATOM   3685  C   TYR   230     -12.827 102.056  52.830  1.00  0.00           C
ATOM   3686  O   TYR   230     -12.289 103.058  53.313  1.00  0.00           O
ATOM   3687  N   LEU   231     -12.158 101.211  52.035  1.00  0.00           N
ATOM   3688  H   LEU   231     -12.654 100.406  51.668  1.00  0.00           H
ATOM   3689  CA  LEU   231     -10.750 101.384  51.646  1.00  0.00           C
ATOM   3690  HA  LEU   231     -10.137 101.583  52.519  1.00  0.00           H
ATOM   3691  CB  LEU   231     -10.228 100.101  50.993  1.00  0.00           C
ATOM   3692  HB1 LEU   231      -9.272 100.310  50.510  1.00  0.00           H
ATOM   3693  HB2 LEU   231     -10.944  99.807  50.228  1.00  0.00           H
ATOM   3694  CG  LEU   231     -10.026  98.934  51.977  1.00  0.00           C
ATOM   3695  HG  LEU   231     -10.916  98.830  52.589  1.00  0.00           H
ATOM   3696  CD1 LEU   231      -9.846  97.654  51.157  1.00  0.00           C
ATOM   3697 1HD1 LEU   231      -9.769  96.807  51.832  1.00  0.00           H
ATOM   3698 2HD1 LEU   231     -10.709  97.490  50.516  1.00  0.00           H
ATOM   3699 3HD1 LEU   231      -8.950  97.722  50.540  1.00  0.00           H
ATOM   3700  CD2 LEU   231      -8.834  99.108  52.932  1.00  0.00           C
ATOM   3701 1HD2 LEU   231      -8.774  98.253  53.606  1.00  0.00           H
ATOM   3702 2HD2 LEU   231      -7.904  99.195  52.371  1.00  0.00           H
ATOM   3703 3HD2 LEU   231      -8.963  99.999  53.542  1.00  0.00           H
ATOM   3704  C   LEU   231     -10.557 102.590  50.732  1.00  0.00           C
ATOM   3705  O   LEU   231      -9.624 103.364  50.951  1.00  0.00           O
ATOM   3706  N   ILE   232     -11.461 102.795  49.768  1.00  0.00           N
ATOM   3707  H   ILE   232     -12.177 102.087  49.623  1.00  0.00           H
ATOM   3708  CA  ILE   232     -11.481 104.020  48.952  1.00  0.00           C
ATOM   3709  HA  ILE   232     -10.522 104.122  48.443  1.00  0.00           H
ATOM   3710  CB  ILE   232     -12.596 103.967  47.879  1.00  0.00           C
ATOM   3711  HB  ILE   232     -13.551 103.800  48.375  1.00  0.00           H
ATOM   3712  CG2 ILE   232     -12.647 105.308  47.121  1.00  0.00           C
ATOM   3713 1HG2 ILE   232     -13.316 105.241  46.267  1.00  0.00           H
ATOM   3714 2HG2 ILE   232     -13.007 106.105  47.773  1.00  0.00           H
ATOM   3715 3HG2 ILE   232     -11.652 105.565  46.756  1.00  0.00           H
ATOM   3716  CG1 ILE   232     -12.349 102.834  46.858  1.00  0.00           C
ATOM   3717 1HG1 ILE   232     -11.922 101.967  47.355  1.00  0.00           H
ATOM   3718 2HG1 ILE   232     -11.631 103.181  46.121  1.00  0.00           H
ATOM   3719  CD  ILE   232     -13.595 102.363  46.103  1.00  0.00           C
ATOM   3720  HD1 ILE   232     -13.311 101.546  45.443  1.00  0.00           H
ATOM   3721  HD2 ILE   232     -14.346 102.002  46.804  1.00  0.00           H
ATOM   3722  HD3 ILE   232     -14.005 103.172  45.503  1.00  0.00           H
ATOM   3723  C   ILE   232     -11.593 105.255  49.853  1.00  0.00           C
ATOM   3724  O   ILE   232     -10.759 106.144  49.728  1.00  0.00           O
ATOM   3725  N   ARG   233     -12.550 105.294  50.790  1.00  0.00           N
ATOM   3726  H   ARG   233     -13.204 104.522  50.846  1.00  0.00           H
ATOM   3727  CA  ARG   233     -12.750 106.451  51.673  1.00  0.00           C
ATOM   3728  HA  ARG   233     -12.968 107.309  51.042  1.00  0.00           H
ATOM   3729  CB  ARG   233     -13.940 106.241  52.622  1.00  0.00           C
ATOM   3730  HB1 ARG   233     -13.927 107.019  53.388  1.00  0.00           H
ATOM   3731  HB2 ARG   233     -13.856 105.270  53.110  1.00  0.00           H
ATOM   3732  CG  ARG   233     -15.267 106.336  51.862  1.00  0.00           C
ATOM   3733  HG1 ARG   233     -15.255 105.638  51.031  1.00  0.00           H
ATOM   3734  HG2 ARG   233     -15.388 107.341  51.464  1.00  0.00           H
ATOM   3735  CD  ARG   233     -16.461 106.011  52.759  1.00  0.00           C
ATOM   3736  HD1 ARG   233     -16.609 106.807  53.488  1.00  0.00           H
ATOM   3737  HD2 ARG   233     -16.242 105.089  53.297  1.00  0.00           H
ATOM   3738  NE  ARG   233     -17.680 105.805  51.959  1.00  0.00           N
ATOM   3739  HE  ARG   233     -17.970 104.835  51.875  1.00  0.00           H
ATOM   3740  CZ  ARG   233     -18.410 106.735  51.356  1.00  0.00           C
ATOM   3741  NH1 ARG   233     -18.167 108.019  51.503  1.00  0.00           N
ATOM   3742 1HH1 ARG   233     -17.461 108.320  52.158  1.00  0.00           H
ATOM   3743 2HH1 ARG   233     -18.748 108.721  51.074  1.00  0.00           H
ATOM   3744  NH2 ARG   233     -19.412 106.369  50.586  1.00  0.00           N
ATOM   3745 1HH2 ARG   233     -19.594 105.392  50.449  1.00  0.00           H
ATOM   3746 2HH2 ARG   233     -19.989 107.072  50.128  1.00  0.00           H
ATOM   3747  C   ARG   233     -11.492 106.813  52.459  1.00  0.00           C
ATOM   3748  O   ARG   233     -11.046 107.952  52.384  1.00  0.00           O
ATOM   3749  N   ILE   234     -10.873 105.865  53.172  1.00  0.00           N
ATOM   3750  H   ILE   234     -11.272 104.936  53.200  1.00  0.00           H
ATOM   3751  CA  ILE   234      -9.659 106.184  53.949  1.00  0.00           C
ATOM   3752  HA  ILE   234      -9.873 107.058  54.569  1.00  0.00           H
ATOM   3753  CB  ILE   234      -9.270 105.039  54.912  1.00  0.00           C
ATOM   3754  HB  ILE   234      -9.121 104.125  54.335  1.00  0.00           H
ATOM   3755  CG2 ILE   234      -7.951 105.352  55.642  1.00  0.00           C
ATOM   3756 1HG2 ILE   234      -7.630 104.499  56.239  1.00  0.00           H
ATOM   3757 2HG2 ILE   234      -7.151 105.561  54.933  1.00  0.00           H
ATOM   3758 3HG2 ILE   234      -8.090 106.217  56.291  1.00  0.00           H
ATOM   3759  CG1 ILE   234     -10.424 104.837  55.927  1.00  0.00           C
ATOM   3760 1HG1 ILE   234     -11.278 104.401  55.412  1.00  0.00           H
ATOM   3761 2HG1 ILE   234     -10.736 105.808  56.315  1.00  0.00           H
ATOM   3762  CD  ILE   234     -10.093 103.954  57.134  1.00  0.00           C
ATOM   3763  HD1 ILE   234     -11.013 103.609  57.605  1.00  0.00           H
ATOM   3764  HD2 ILE   234      -9.487 103.098  56.844  1.00  0.00           H
ATOM   3765  HD3 ILE   234      -9.531 104.545  57.849  1.00  0.00           H
ATOM   3766  C   ILE   234      -8.516 106.633  53.030  1.00  0.00           C
ATOM   3767  O   ILE   234      -7.857 107.619  53.348  1.00  0.00           O
ATOM   3768  N   ALA   235      -8.323 106.006  51.864  1.00  0.00           N
ATOM   3769  H   ALA   235      -8.939 105.246  51.600  1.00  0.00           H
ATOM   3770  CA  ALA   235      -7.315 106.448  50.897  1.00  0.00           C
ATOM   3771  HA  ALA   235      -6.349 106.451  51.396  1.00  0.00           H
ATOM   3772  CB  ALA   235      -7.259 105.436  49.748  1.00  0.00           C
ATOM   3773  HB1 ALA   235      -6.517 105.758  49.017  1.00  0.00           H
ATOM   3774  HB2 ALA   235      -6.973 104.457  50.134  1.00  0.00           H
ATOM   3775  HB3 ALA   235      -8.233 105.365  49.265  1.00  0.00           H
ATOM   3776  C   ALA   235      -7.552 107.892  50.409  1.00  0.00           C
ATOM   3777  O   ALA   235      -6.602 108.669  50.315  1.00  0.00           O
ATOM   3778  N   PHE   236      -8.808 108.290  50.187  1.00  0.00           N
ATOM   3779  H   PHE   236      -9.558 107.611  50.263  1.00  0.00           H
ATOM   3780  CA  PHE   236      -9.159 109.686  49.920  1.00  0.00           C
ATOM   3781  HA  PHE   236      -8.528 110.036  49.105  1.00  0.00           H
ATOM   3782  CB  PHE   236     -10.624 109.785  49.477  1.00  0.00           C
ATOM   3783  HB1 PHE   236     -11.031 110.741  49.815  1.00  0.00           H
ATOM   3784  HB2 PHE   236     -11.215 109.008  49.965  1.00  0.00           H
ATOM   3785  CG  PHE   236     -10.820 109.688  47.977  1.00  0.00           C
ATOM   3786  CD1 PHE   236     -11.175 110.835  47.244  1.00  0.00           C
ATOM   3787  HD1 PHE   236     -11.310 111.780  47.749  1.00  0.00           H
ATOM   3788  CE1 PHE   236     -11.402 110.747  45.862  1.00  0.00           C
ATOM   3789  HE1 PHE   236     -11.697 111.628  45.309  1.00  0.00           H
ATOM   3790  CZ  PHE   236     -11.286 109.508  45.211  1.00  0.00           C
ATOM   3791  HZ  PHE   236     -11.508 109.430  44.160  1.00  0.00           H
ATOM   3792  CE2 PHE   236     -10.896 108.368  45.930  1.00  0.00           C
ATOM   3793  HE2 PHE   236     -10.780 107.421  45.425  1.00  0.00           H
ATOM   3794  CD2 PHE   236     -10.656 108.461  47.309  1.00  0.00           C
ATOM   3795  HD2 PHE   236     -10.347 107.585  47.853  1.00  0.00           H
ATOM   3796  C   PHE   236      -8.865 110.600  51.119  1.00  0.00           C
ATOM   3797  O   PHE   236      -8.285 111.668  50.926  1.00  0.00           O
ATOM   3798  N   GLN   237      -9.167 110.163  52.344  1.00  0.00           N
ATOM   3799  H   GLN   237      -9.697 109.302  52.428  1.00  0.00           H
ATOM   3800  CA  GLN   237      -8.853 110.915  53.563  1.00  0.00           C
ATOM   3801  HA  GLN   237      -9.252 111.927  53.459  1.00  0.00           H
ATOM   3802  CB  GLN   237      -9.527 110.272  54.785  1.00  0.00           C
ATOM   3803  HB1 GLN   237      -9.200 110.802  55.681  1.00  0.00           H
ATOM   3804  HB2 GLN   237      -9.218 109.232  54.876  1.00  0.00           H
ATOM   3805  CG  GLN   237     -11.060 110.357  54.705  1.00  0.00           C
ATOM   3806  HG1 GLN   237     -11.435 109.858  53.819  1.00  0.00           H
ATOM   3807  HG2 GLN   237     -11.353 111.401  54.627  1.00  0.00           H
ATOM   3808  CD  GLN   237     -11.729 109.742  55.926  1.00  0.00           C
ATOM   3809  OE1 GLN   237     -11.811 108.528  56.082  1.00  0.00           O
ATOM   3810  NE2 GLN   237     -12.195 110.556  56.846  1.00  0.00           N
ATOM   3811 1HE2 GLN   237     -11.988 111.549  56.753  1.00  0.00           H
ATOM   3812 2HE2 GLN   237     -12.497 110.178  57.732  1.00  0.00           H
ATOM   3813  C   GLN   237      -7.338 111.066  53.776  1.00  0.00           C
ATOM   3814  O   GLN   237      -6.909 112.134  54.202  1.00  0.00           O
ATOM   3815  N   VAL   238      -6.511 110.074  53.401  1.00  0.00           N
ATOM   3816  H   VAL   238      -6.928 109.164  53.187  1.00  0.00           H
ATOM   3817  CA  VAL   238      -5.039 110.241  53.378  1.00  0.00           C
ATOM   3818  HA  VAL   238      -4.708 110.403  54.405  1.00  0.00           H
ATOM   3819  CB  VAL   238      -4.269 109.018  52.815  1.00  0.00           C
ATOM   3820  HB  VAL   238      -4.584 108.851  51.789  1.00  0.00           H
ATOM   3821  CG1 VAL   238      -2.748 109.260  52.776  1.00  0.00           C
ATOM   3822 1HG1 VAL   238      -2.230 108.350  52.472  1.00  0.00           H
ATOM   3823 2HG1 VAL   238      -2.511 110.030  52.043  1.00  0.00           H
ATOM   3824 3HG1 VAL   238      -2.385 109.573  53.755  1.00  0.00           H
ATOM   3825  CG2 VAL   238      -4.563 107.736  53.605  1.00  0.00           C
ATOM   3826 1HG2 VAL   238      -3.774 106.998  53.459  1.00  0.00           H
ATOM   3827 2HG2 VAL   238      -4.657 107.958  54.663  1.00  0.00           H
ATOM   3828 3HG2 VAL   238      -5.487 107.295  53.259  1.00  0.00           H
ATOM   3829  C   VAL   238      -4.675 111.475  52.548  1.00  0.00           C
ATOM   3830  O   VAL   238      -3.942 112.336  53.017  1.00  0.00           O
ATOM   3831  N   VAL   239      -5.224 111.583  51.336  1.00  0.00           N
ATOM   3832  H   VAL   239      -5.855 110.844  51.042  1.00  0.00           H
ATOM   3833  CA  VAL   239      -4.957 112.699  50.413  1.00  0.00           C
ATOM   3834  HA  VAL   239      -3.874 112.788  50.304  1.00  0.00           H
ATOM   3835  CB  VAL   239      -5.548 112.395  49.021  1.00  0.00           C
ATOM   3836  HB  VAL   239      -6.615 112.228  49.144  1.00  0.00           H
ATOM   3837  CG1 VAL   239      -5.369 113.532  48.002  1.00  0.00           C
ATOM   3838 1HG1 VAL   239      -5.762 113.224  47.033  1.00  0.00           H
ATOM   3839 2HG1 VAL   239      -5.919 114.417  48.322  1.00  0.00           H
ATOM   3840 3HG1 VAL   239      -4.314 113.780  47.897  1.00  0.00           H
ATOM   3841  CG2 VAL   239      -4.933 111.113  48.432  1.00  0.00           C
ATOM   3842 1HG2 VAL   239      -5.539 110.785  47.592  1.00  0.00           H
ATOM   3843 2HG2 VAL   239      -3.909 111.295  48.103  1.00  0.00           H
ATOM   3844 3HG2 VAL   239      -4.930 110.305  49.159  1.00  0.00           H
ATOM   3845  C   VAL   239      -5.497 114.031  50.963  1.00  0.00           C
ATOM   3846  O   VAL   239      -4.824 115.047  50.816  1.00  0.00           O
ATOM   3847  N   GLU   240      -6.654 114.027  51.643  1.00  0.00           N
ATOM   3848  H   GLU   240      -7.152 113.148  51.735  1.00  0.00           H
ATOM   3849  CA  GLU   240      -7.229 115.207  52.311  1.00  0.00           C
ATOM   3850  HA  GLU   240      -7.430 115.963  51.551  1.00  0.00           H
ATOM   3851  CB  GLU   240      -8.567 114.822  52.984  1.00  0.00           C
ATOM   3852  HB1 GLU   240      -8.367 114.134  53.801  1.00  0.00           H
ATOM   3853  HB2 GLU   240      -9.184 114.306  52.246  1.00  0.00           H
ATOM   3854  CG  GLU   240      -9.382 116.002  53.549  1.00  0.00           C
ATOM   3855  HG1 GLU   240      -9.708 116.634  52.721  1.00  0.00           H
ATOM   3856  HG2 GLU   240      -8.744 116.597  54.203  1.00  0.00           H
ATOM   3857  CD  GLU   240     -10.616 115.550  54.351  1.00  0.00           C
ATOM   3858  OE1 GLU   240     -11.056 116.272  55.275  1.00  0.00           O
ATOM   3859  OE2 GLU   240     -11.184 114.464  54.081  1.00  0.00           O
ATOM   3860  C   GLU   240      -6.234 115.808  53.322  1.00  0.00           C
ATOM   3861  O   GLU   240      -5.967 117.006  53.273  1.00  0.00           O
ATOM   3862  N   GLU   241      -5.623 114.978  54.177  1.00  0.00           N
ATOM   3863  H   GLU   241      -5.889 113.997  54.162  1.00  0.00           H
ATOM   3864  CA  GLU   241      -4.656 115.418  55.199  1.00  0.00           C
ATOM   3865  HA  GLU   241      -5.074 116.278  55.723  1.00  0.00           H
ATOM   3866  CB  GLU   241      -4.424 114.281  56.207  1.00  0.00           C
ATOM   3867  HB1 GLU   241      -3.625 114.567  56.892  1.00  0.00           H
ATOM   3868  HB2 GLU   241      -4.101 113.390  55.667  1.00  0.00           H
ATOM   3869  CG  GLU   241      -5.655 113.925  57.042  1.00  0.00           C
ATOM   3870  HG1 GLU   241      -5.380 113.142  57.749  1.00  0.00           H
ATOM   3871  HG2 GLU   241      -6.435 113.533  56.389  1.00  0.00           H
ATOM   3872  CD  GLU   241      -6.203 115.113  57.824  1.00  0.00           C
ATOM   3873  OE1 GLU   241      -7.442 115.245  57.905  1.00  0.00           O
ATOM   3874  OE2 GLU   241      -5.423 115.892  58.416  1.00  0.00           O
ATOM   3875  C   GLU   241      -3.290 115.862  54.644  1.00  0.00           C
ATOM   3876  O   GLU   241      -2.486 116.457  55.368  1.00  0.00           O
ATOM   3877  N   LEU   242      -2.987 115.567  53.376  1.00  0.00           N
ATOM   3878  H   LEU   242      -3.685 115.082  52.825  1.00  0.00           H
ATOM   3879  CA  LEU   242      -1.716 115.929  52.737  1.00  0.00           C
ATOM   3880  HA  LEU   242      -0.960 116.083  53.505  1.00  0.00           H
ATOM   3881  CB  LEU   242      -1.272 114.776  51.815  1.00  0.00           C
ATOM   3882  HB1 LEU   242      -0.393 115.087  51.247  1.00  0.00           H
ATOM   3883  HB2 LEU   242      -2.074 114.572  51.104  1.00  0.00           H
ATOM   3884  CG  LEU   242      -0.927 113.479  52.573  1.00  0.00           C
ATOM   3885  HG  LEU   242      -1.762 113.187  53.196  1.00  0.00           H
ATOM   3886  CD1 LEU   242      -0.646 112.353  51.573  1.00  0.00           C
ATOM   3887 1HD1 LEU   242      -0.501 111.422  52.117  1.00  0.00           H
ATOM   3888 2HD1 LEU   242      -1.498 112.229  50.904  1.00  0.00           H
ATOM   3889 3HD1 LEU   242       0.248 112.579  50.992  1.00  0.00           H
ATOM   3890  CD2 LEU   242       0.267 113.650  53.510  1.00  0.00           C
ATOM   3891 1HD2 LEU   242       0.509 112.695  53.967  1.00  0.00           H
ATOM   3892 2HD2 LEU   242       1.125 114.020  52.949  1.00  0.00           H
ATOM   3893 3HD2 LEU   242       0.008 114.333  54.316  1.00  0.00           H
ATOM   3894  C   LEU   242      -1.777 117.255  51.973  1.00  0.00           C
ATOM   3895  O   LEU   242      -0.727 117.724  51.525  1.00  0.00           O
ATOM   3896  N   MET   243      -2.962 117.853  51.811  1.00  0.00           N
ATOM   3897  H   MET   243      -3.774 117.454  52.273  1.00  0.00           H
ATOM   3898  CA  MET   243      -3.185 119.004  50.931  1.00  0.00           C
ATOM   3899  HA  MET   243      -2.237 119.277  50.484  1.00  0.00           H
ATOM   3900  CB  MET   243      -4.147 118.596  49.800  1.00  0.00           C
ATOM   3901  HB1 MET   243      -4.358 119.480  49.201  1.00  0.00           H
ATOM   3902  HB2 MET   243      -5.079 118.228  50.232  1.00  0.00           H
ATOM   3903  CG  MET   243      -3.571 117.510  48.880  1.00  0.00           C
ATOM   3904  HG1 MET   243      -3.507 116.578  49.439  1.00  0.00           H
ATOM   3905  HG2 MET   243      -2.568 117.793  48.594  1.00  0.00           H
ATOM   3906  SD  MET   243      -4.496 117.203  47.355  1.00  0.00           S
ATOM   3907  CE  MET   243      -3.912 118.614  46.380  1.00  0.00           C
ATOM   3908  HE1 MET   243      -4.472 118.667  45.450  1.00  0.00           H
ATOM   3909  HE2 MET   243      -4.061 119.539  46.938  1.00  0.00           H
ATOM   3910  HE3 MET   243      -2.850 118.494  46.162  1.00  0.00           H
ATOM   3911  C   MET   243      -3.696 120.252  51.674  1.00  0.00           C
ATOM   3912  O   MET   243      -4.374 120.145  52.694  1.00  0.00           O
ATOM   3913  N   ASP   244      -3.385 121.448  51.162  1.00  0.00           N
ATOM   3914  H   ASP   244      -2.845 121.454  50.302  1.00  0.00           H
ATOM   3915  CA  ASP   244      -3.936 122.736  51.635  1.00  0.00           C
ATOM   3916  HA  ASP   244      -4.337 122.605  52.637  1.00  0.00           H
ATOM   3917  CB  ASP   244      -2.828 123.802  51.736  1.00  0.00           C
ATOM   3918  HB1 ASP   244      -2.448 124.030  50.738  1.00  0.00           H
ATOM   3919  HB2 ASP   244      -2.012 123.373  52.307  1.00  0.00           H
ATOM   3920  CG  ASP   244      -3.219 125.109  52.453  1.00  0.00           C
ATOM   3921  OD1 ASP   244      -4.231 125.170  53.195  1.00  0.00           O
ATOM   3922  OD2 ASP   244      -2.415 126.066  52.369  1.00  0.00           O
ATOM   3923  C   ASP   244      -5.094 123.159  50.721  1.00  0.00           C
ATOM   3924  O   ASP   244      -4.912 123.912  49.762  1.00  0.00           O
ATOM   3925  N   LEU   245      -6.276 122.595  50.984  1.00  0.00           N
ATOM   3926  H   LEU   245      -6.351 122.035  51.824  1.00  0.00           H
ATOM   3927  CA  LEU   245      -7.452 122.685  50.113  1.00  0.00           C
ATOM   3928  HA  LEU   245      -7.126 122.915  49.099  1.00  0.00           H
ATOM   3929  CB  LEU   245      -8.192 121.330  50.096  1.00  0.00           C
ATOM   3930  HB1 LEU   245      -9.088 121.425  49.482  1.00  0.00           H
ATOM   3931  HB2 LEU   245      -8.514 121.107  51.113  1.00  0.00           H
ATOM   3932  CG  LEU   245      -7.360 120.141  49.572  1.00  0.00           C
ATOM   3933  HG  LEU   245      -6.495 120.021  50.220  1.00  0.00           H
ATOM   3934  CD1 LEU   245      -8.173 118.840  49.633  1.00  0.00           C
ATOM   3935 1HD1 LEU   245      -7.573 118.014  49.249  1.00  0.00           H
ATOM   3936 2HD1 LEU   245      -8.436 118.615  50.666  1.00  0.00           H
ATOM   3937 3HD1 LEU   245      -9.083 118.931  49.038  1.00  0.00           H
ATOM   3938  CD2 LEU   245      -6.868 120.358  48.133  1.00  0.00           C
ATOM   3939 1HD2 LEU   245      -6.385 119.455  47.766  1.00  0.00           H
ATOM   3940 2HD2 LEU   245      -7.705 120.592  47.481  1.00  0.00           H
ATOM   3941 3HD2 LEU   245      -6.144 121.171  48.101  1.00  0.00           H
ATOM   3942  C   LEU   245      -8.397 123.811  50.543  1.00  0.00           C
ATOM   3943  O   LEU   245      -8.556 124.102  51.731  1.00  0.00           O
ATOM   3944  N   SER   246      -9.061 124.440  49.579  1.00  0.00           N
ATOM   3945  H   SER   246      -8.832 124.209  48.611  1.00  0.00           H
ATOM   3946  CA  SER   246     -10.206 125.317  49.860  1.00  0.00           C
ATOM   3947  HA  SER   246      -9.962 125.925  50.731  1.00  0.00           H
ATOM   3948  CB  SER   246     -10.443 126.278  48.683  1.00  0.00           C
ATOM   3949  HB1 SER   246      -9.481 126.666  48.344  1.00  0.00           H
ATOM   3950  HB2 SER   246     -11.044 127.118  49.031  1.00  0.00           H
ATOM   3951  OG  SER   246     -11.117 125.660  47.597  1.00  0.00           O
ATOM   3952  HG  SER   246     -10.763 126.061  46.768  1.00  0.00           H
ATOM   3953  C   SER   246     -11.488 124.528  50.202  1.00  0.00           C
ATOM   3954  O   SER   246     -11.616 123.348  49.873  1.00  0.00           O
ATOM   3955  N   ASP   247     -12.495 125.180  50.803  1.00  0.00           N
ATOM   3956  H   ASP   247     -12.340 126.129  51.119  1.00  0.00           H
ATOM   3957  CA  ASP   247     -13.799 124.556  51.093  1.00  0.00           C
ATOM   3958  HA  ASP   247     -13.653 123.746  51.808  1.00  0.00           H
ATOM   3959  CB  ASP   247     -14.783 125.585  51.686  1.00  0.00           C
ATOM   3960  HB1 ASP   247     -15.786 125.162  51.617  1.00  0.00           H
ATOM   3961  HB2 ASP   247     -14.768 126.478  51.064  1.00  0.00           H
ATOM   3962  CG  ASP   247     -14.567 126.010  53.143  1.00  0.00           C
ATOM   3963  OD1 ASP   247     -13.417 126.022  53.632  1.00  0.00           O
ATOM   3964  OD2 ASP   247     -15.562 126.430  53.776  1.00  0.00           O
ATOM   3965  C   ASP   247     -14.455 123.961  49.829  1.00  0.00           C
ATOM   3966  O   ASP   247     -15.173 122.964  49.927  1.00  0.00           O
ATOM   3967  N   LEU   248     -14.215 124.571  48.657  1.00  0.00           N
ATOM   3968  H   LEU   248     -13.557 125.340  48.660  1.00  0.00           H
ATOM   3969  CA  LEU   248     -14.724 124.115  47.361  1.00  0.00           C
ATOM   3970  HA  LEU   248     -15.731 123.726  47.509  1.00  0.00           H
ATOM   3971  CB  LEU   248     -14.777 125.320  46.397  1.00  0.00           C
ATOM   3972  HB1 LEU   248     -13.754 125.655  46.212  1.00  0.00           H
ATOM   3973  HB2 LEU   248     -15.311 126.141  46.878  1.00  0.00           H
ATOM   3974  CG  LEU   248     -15.453 125.026  45.039  1.00  0.00           C
ATOM   3975  HG  LEU   248     -14.986 124.153  44.587  1.00  0.00           H
ATOM   3976  CD1 LEU   248     -16.956 124.743  45.181  1.00  0.00           C
ATOM   3977 1HD1 LEU   248     -17.389 124.573  44.195  1.00  0.00           H
ATOM   3978 2HD1 LEU   248     -17.115 123.851  45.784  1.00  0.00           H
ATOM   3979 3HD1 LEU   248     -17.456 125.591  45.649  1.00  0.00           H
ATOM   3980  CD2 LEU   248     -15.251 126.203  44.076  1.00  0.00           C
ATOM   3981 1HD2 LEU   248     -15.725 125.989  43.117  1.00  0.00           H
ATOM   3982 2HD2 LEU   248     -15.680 127.114  44.494  1.00  0.00           H
ATOM   3983 3HD2 LEU   248     -14.185 126.350  43.905  1.00  0.00           H
ATOM   3984  C   LEU   248     -13.877 122.971  46.787  1.00  0.00           C
ATOM   3985  O   LEU   248     -14.441 122.055  46.193  1.00  0.00           O
ATOM   3986  N   GLU   249     -12.557 122.985  46.982  1.00  0.00           N
ATOM   3987  H   GLU   249     -12.145 123.750  47.508  1.00  0.00           H
ATOM   3988  CA  GLU   249     -11.682 121.872  46.595  1.00  0.00           C
ATOM   3989  HA  GLU   249     -11.870 121.619  45.554  1.00  0.00           H
ATOM   3990  CB  GLU   249     -10.210 122.279  46.737  1.00  0.00           C
ATOM   3991  HB1 GLU   249      -9.589 121.388  46.668  1.00  0.00           H
ATOM   3992  HB2 GLU   249     -10.066 122.737  47.713  1.00  0.00           H
ATOM   3993  CG  GLU   249      -9.788 123.245  45.620  1.00  0.00           C
ATOM   3994  HG1 GLU   249     -10.567 123.991  45.469  1.00  0.00           H
ATOM   3995  HG2 GLU   249      -9.683 122.681  44.696  1.00  0.00           H
ATOM   3996  CD  GLU   249      -8.470 123.974  45.874  1.00  0.00           C
ATOM   3997  OE1 GLU   249      -8.040 124.704  44.949  1.00  0.00           O
ATOM   3998  OE2 GLU   249      -7.882 123.859  46.968  1.00  0.00           O
ATOM   3999  C   GLU   249     -11.990 120.618  47.421  1.00  0.00           C
ATOM   4000  O   GLU   249     -12.048 119.521  46.868  1.00  0.00           O
ATOM   4001  N   LYS   250     -12.308 120.771  48.709  1.00  0.00           N
ATOM   4002  H   LYS   250     -12.173 121.685  49.136  1.00  0.00           H
ATOM   4003  CA  LYS   250     -12.828 119.684  49.540  1.00  0.00           C
ATOM   4004  HA  LYS   250     -12.109 118.863  49.519  1.00  0.00           H
ATOM   4005  CB  LYS   250     -12.945 120.202  50.980  1.00  0.00           C
ATOM   4006  HB1 LYS   250     -13.721 120.965  51.047  1.00  0.00           H
ATOM   4007  HB2 LYS   250     -11.990 120.652  51.264  1.00  0.00           H
ATOM   4008  CG  LYS   250     -13.257 119.052  51.944  1.00  0.00           C
ATOM   4009  HG1 LYS   250     -12.529 118.255  51.781  1.00  0.00           H
ATOM   4010  HG2 LYS   250     -14.257 118.662  51.752  1.00  0.00           H
ATOM   4011  CD  LYS   250     -13.166 119.516  53.399  1.00  0.00           C
ATOM   4012  HD1 LYS   250     -14.002 120.171  53.640  1.00  0.00           H
ATOM   4013  HD2 LYS   250     -12.234 120.061  53.547  1.00  0.00           H
ATOM   4014  CE  LYS   250     -13.181 118.282  54.301  1.00  0.00           C
ATOM   4015  HE1 LYS   250     -12.521 117.523  53.869  1.00  0.00           H
ATOM   4016  HE2 LYS   250     -14.189 117.864  54.340  1.00  0.00           H
ATOM   4017  NZ  LYS   250     -12.695 118.597  55.656  1.00  0.00           N
ATOM   4018  HZ1 LYS   250     -12.656 117.742  56.201  1.00  0.00           H
ATOM   4019  HZ2 LYS   250     -11.730 118.921  55.609  1.00  0.00           H
ATOM   4020  HZ3 LYS   250     -13.274 119.283  56.112  1.00  0.00           H
ATOM   4021  C   LYS   250     -14.162 119.134  49.000  1.00  0.00           C
ATOM   4022  O   LYS   250     -14.323 117.925  48.843  1.00  0.00           O
ATOM   4023  N   SER   251     -15.106 120.011  48.641  1.00  0.00           N
ATOM   4024  H   SER   251     -14.949 120.994  48.830  1.00  0.00           H
ATOM   4025  CA  SER   251     -16.352 119.606  47.971  1.00  0.00           C
ATOM   4026  HA  SER   251     -16.885 118.897  48.606  1.00  0.00           H
ATOM   4027  CB  SER   251     -17.254 120.826  47.725  1.00  0.00           C
ATOM   4028  HB1 SER   251     -18.127 120.511  47.155  1.00  0.00           H
ATOM   4029  HB2 SER   251     -16.709 121.561  47.136  1.00  0.00           H
ATOM   4030  OG  SER   251     -17.703 121.442  48.919  1.00  0.00           O
ATOM   4031  HG  SER   251     -18.400 120.877  49.312  1.00  0.00           H
ATOM   4032  C   SER   251     -16.115 118.897  46.624  1.00  0.00           C
ATOM   4033  O   SER   251     -16.913 118.041  46.239  1.00  0.00           O
ATOM   4034  N   MET   252     -15.033 119.220  45.905  1.00  0.00           N
ATOM   4035  H   MET   252     -14.432 119.968  46.240  1.00  0.00           H
ATOM   4036  CA  MET   252     -14.650 118.528  44.672  1.00  0.00           C
ATOM   4037  HA  MET   252     -15.542 118.378  44.067  1.00  0.00           H
ATOM   4038  CB  MET   252     -13.666 119.392  43.867  1.00  0.00           C
ATOM   4039  HB1 MET   252     -12.790 119.605  44.474  1.00  0.00           H
ATOM   4040  HB2 MET   252     -14.139 120.345  43.637  1.00  0.00           H
ATOM   4041  CG  MET   252     -13.202 118.730  42.559  1.00  0.00           C
ATOM   4042  HG1 MET   252     -12.672 117.808  42.808  1.00  0.00           H
ATOM   4043  HG2 MET   252     -12.479 119.387  42.076  1.00  0.00           H
ATOM   4044  SD  MET   252     -14.502 118.328  41.362  1.00  0.00           S
ATOM   4045  CE  MET   252     -14.877 119.979  40.723  1.00  0.00           C
ATOM   4046  HE1 MET   252     -15.781 119.945  40.116  1.00  0.00           H
ATOM   4047  HE2 MET   252     -15.023 120.677  41.546  1.00  0.00           H
ATOM   4048  HE3 MET   252     -14.044 120.325  40.112  1.00  0.00           H
ATOM   4049  C   MET   252     -14.093 117.140  44.985  1.00  0.00           C
ATOM   4050  O   MET   252     -14.558 116.168  44.394  1.00  0.00           O
ATOM   4051  N   LEU   253     -13.157 117.029  45.933  1.00  0.00           N
ATOM   4052  H   LEU   253     -12.823 117.880  46.379  1.00  0.00           H
ATOM   4053  CA  LEU   253     -12.537 115.763  46.333  1.00  0.00           C
ATOM   4054  HA  LEU   253     -12.107 115.316  45.439  1.00  0.00           H
ATOM   4055  CB  LEU   253     -11.409 116.076  47.338  1.00  0.00           C
ATOM   4056  HB1 LEU   253     -11.858 116.324  48.302  1.00  0.00           H
ATOM   4057  HB2 LEU   253     -10.857 116.953  46.994  1.00  0.00           H
ATOM   4058  CG  LEU   253     -10.400 114.925  47.530  1.00  0.00           C
ATOM   4059  HG  LEU   253     -10.931 114.034  47.861  1.00  0.00           H
ATOM   4060  CD1 LEU   253      -9.663 114.607  46.217  1.00  0.00           C
ATOM   4061 1HD1 LEU   253      -8.769 114.020  46.414  1.00  0.00           H
ATOM   4062 2HD1 LEU   253     -10.310 114.036  45.551  1.00  0.00           H
ATOM   4063 3HD1 LEU   253      -9.359 115.528  45.721  1.00  0.00           H
ATOM   4064  CD2 LEU   253      -9.386 115.295  48.621  1.00  0.00           C
ATOM   4065 1HD2 LEU   253      -8.719 114.453  48.809  1.00  0.00           H
ATOM   4066 2HD2 LEU   253      -8.795 116.155  48.305  1.00  0.00           H
ATOM   4067 3HD2 LEU   253      -9.908 115.535  49.548  1.00  0.00           H
ATOM   4068  C   LEU   253     -13.556 114.756  46.894  1.00  0.00           C
ATOM   4069  O   LEU   253     -13.416 113.554  46.682  1.00  0.00           O
ATOM   4070  N   ASP   254     -14.610 115.228  47.560  1.00  0.00           N
ATOM   4071  H   ASP   254     -14.600 116.212  47.812  1.00  0.00           H
ATOM   4072  CA  ASP   254     -15.737 114.402  48.012  1.00  0.00           C
ATOM   4073  HA  ASP   254     -15.359 113.520  48.531  1.00  0.00           H
ATOM   4074  CB  ASP   254     -16.610 115.219  48.972  1.00  0.00           C
ATOM   4075  HB1 ASP   254     -17.591 114.745  49.027  1.00  0.00           H
ATOM   4076  HB2 ASP   254     -16.751 116.226  48.575  1.00  0.00           H
ATOM   4077  CG  ASP   254     -16.071 115.294  50.397  1.00  0.00           C
ATOM   4078  OD1 ASP   254     -15.230 114.451  50.782  1.00  0.00           O
ATOM   4079  OD2 ASP   254     -16.630 116.113  51.162  1.00  0.00           O
ATOM   4080  C   ASP   254     -16.617 113.895  46.865  1.00  0.00           C
ATOM   4081  O   ASP   254     -16.991 112.723  46.848  1.00  0.00           O
ATOM   4082  N   GLU   255     -16.944 114.750  45.894  1.00  0.00           N
ATOM   4083  H   GLU   255     -16.611 115.706  45.956  1.00  0.00           H
ATOM   4084  CA  GLU   255     -17.725 114.333  44.726  1.00  0.00           C
ATOM   4085  HA  GLU   255     -18.602 113.779  45.064  1.00  0.00           H
ATOM   4086  CB  GLU   255     -18.208 115.559  43.947  1.00  0.00           C
ATOM   4087  HB1 GLU   255     -18.658 115.211  43.021  1.00  0.00           H
ATOM   4088  HB2 GLU   255     -17.335 116.159  43.689  1.00  0.00           H
ATOM   4089  CG  GLU   255     -19.210 116.455  44.700  1.00  0.00           C
ATOM   4090  HG1 GLU   255     -19.142 117.454  44.277  1.00  0.00           H
ATOM   4091  HG2 GLU   255     -18.932 116.523  45.751  1.00  0.00           H
ATOM   4092  CD  GLU   255     -20.673 116.025  44.602  1.00  0.00           C
ATOM   4093  OE1 GLU   255     -21.399 116.160  45.607  1.00  0.00           O
ATOM   4094  OE2 GLU   255     -21.143 115.656  43.502  1.00  0.00           O
ATOM   4095  C   GLU   255     -16.905 113.402  43.815  1.00  0.00           C
ATOM   4096  O   GLU   255     -17.461 112.461  43.246  1.00  0.00           O
ATOM   4097  N   LEU   256     -15.581 113.601  43.729  1.00  0.00           N
ATOM   4098  H   LEU   256     -15.189 114.421  44.184  1.00  0.00           H
ATOM   4099  CA  LEU   256     -14.650 112.655  43.109  1.00  0.00           C
ATOM   4100  HA  LEU   256     -14.991 112.417  42.101  1.00  0.00           H
ATOM   4101  CB  LEU   256     -13.226 113.231  43.058  1.00  0.00           C
ATOM   4102  HB1 LEU   256     -12.539 112.418  42.815  1.00  0.00           H
ATOM   4103  HB2 LEU   256     -12.966 113.583  44.056  1.00  0.00           H
ATOM   4104  CG  LEU   256     -12.972 114.361  42.048  1.00  0.00           C
ATOM   4105  HG  LEU   256     -13.624 115.205  42.264  1.00  0.00           H
ATOM   4106  CD1 LEU   256     -11.515 114.798  42.238  1.00  0.00           C
ATOM   4107 1HD1 LEU   256     -11.334 115.736  41.729  1.00  0.00           H
ATOM   4108 2HD1 LEU   256     -11.292 114.956  43.293  1.00  0.00           H
ATOM   4109 3HD1 LEU   256     -10.848 114.031  41.844  1.00  0.00           H
ATOM   4110  CD2 LEU   256     -13.218 113.909  40.598  1.00  0.00           C
ATOM   4111 1HD2 LEU   256     -12.912 114.691  39.906  1.00  0.00           H
ATOM   4112 2HD2 LEU   256     -12.646 113.006  40.381  1.00  0.00           H
ATOM   4113 3HD2 LEU   256     -14.278 113.710  40.440  1.00  0.00           H
ATOM   4114  C   LEU   256     -14.592 111.336  43.871  1.00  0.00           C
ATOM   4115  O   LEU   256     -14.505 110.302  43.222  1.00  0.00           O
ATOM   4116  N   MET   257     -14.635 111.334  45.207  1.00  0.00           N
ATOM   4117  H   MET   257     -14.598 112.228  45.690  1.00  0.00           H
ATOM   4118  CA  MET   257     -14.669 110.105  46.013  1.00  0.00           C
ATOM   4119  HA  MET   257     -13.831 109.469  45.733  1.00  0.00           H
ATOM   4120  CB  MET   257     -14.555 110.454  47.501  1.00  0.00           C
ATOM   4121  HB1 MET   257     -15.453 110.977  47.820  1.00  0.00           H
ATOM   4122  HB2 MET   257     -13.711 111.119  47.668  1.00  0.00           H
ATOM   4123  CG  MET   257     -14.370 109.194  48.351  1.00  0.00           C
ATOM   4124  HG1 MET   257     -13.467 108.679  48.018  1.00  0.00           H
ATOM   4125  HG2 MET   257     -15.215 108.523  48.203  1.00  0.00           H
ATOM   4126  SD  MET   257     -14.205 109.518  50.120  1.00  0.00           S
ATOM   4127  CE  MET   257     -15.759 110.378  50.446  1.00  0.00           C
ATOM   4128  HE1 MET   257     -15.902 110.446  51.523  1.00  0.00           H
ATOM   4129  HE2 MET   257     -15.705 111.391  50.044  1.00  0.00           H
ATOM   4130  HE3 MET   257     -16.590 109.846  49.988  1.00  0.00           H
ATOM   4131  C   MET   257     -15.949 109.317  45.757  1.00  0.00           C
ATOM   4132  O   MET   257     -15.900 108.111  45.500  1.00  0.00           O
ATOM   4133  N   THR   258     -17.091 110.007  45.790  1.00  0.00           N
ATOM   4134  H   THR   258     -17.042 110.988  46.050  1.00  0.00           H
ATOM   4135  CA  THR   258     -18.407 109.442  45.500  1.00  0.00           C
ATOM   4136  HA  THR   258     -18.591 108.610  46.177  1.00  0.00           H
ATOM   4137  CB  THR   258     -19.473 110.503  45.756  1.00  0.00           C
ATOM   4138  HB  THR   258     -19.232 111.416  45.206  1.00  0.00           H
ATOM   4139  CG2 THR   258     -20.883 110.042  45.400  1.00  0.00           C
ATOM   4140 1HG2 THR   258     -21.572 110.861  45.591  1.00  0.00           H
ATOM   4141 2HG2 THR   258     -20.945 109.779  44.346  1.00  0.00           H
ATOM   4142 3HG2 THR   258     -21.161 109.181  46.008  1.00  0.00           H
ATOM   4143  OG1 THR   258     -19.445 110.737  47.144  1.00  0.00           O
ATOM   4144  HG1 THR   258     -19.615 111.672  47.300  1.00  0.00           H
ATOM   4145  C   THR   258     -18.445 108.886  44.089  1.00  0.00           C
ATOM   4146  O   THR   258     -18.892 107.762  43.921  1.00  0.00           O
ATOM   4147  N   TYR   259     -17.916 109.591  43.090  1.00  0.00           N
ATOM   4148  H   TYR   259     -17.593 110.539  43.273  1.00  0.00           H
ATOM   4149  CA  TYR   259     -17.796 109.072  41.723  1.00  0.00           C
ATOM   4150  HA  TYR   259     -18.753 108.630  41.444  1.00  0.00           H
ATOM   4151  CB  TYR   259     -17.533 110.251  40.778  1.00  0.00           C
ATOM   4152  HB1 TYR   259     -16.552 110.675  41.000  1.00  0.00           H
ATOM   4153  HB2 TYR   259     -18.276 111.028  40.964  1.00  0.00           H
ATOM   4154  CG  TYR   259     -17.592 109.878  39.311  1.00  0.00           C
ATOM   4155  CD1 TYR   259     -16.434 109.421  38.664  1.00  0.00           C
ATOM   4156  HD1 TYR   259     -15.502 109.350  39.206  1.00  0.00           H
ATOM   4157  CE1 TYR   259     -16.485 109.045  37.315  1.00  0.00           C
ATOM   4158  HE1 TYR   259     -15.597 108.708  36.821  1.00  0.00           H
ATOM   4159  CZ  TYR   259     -17.675 109.170  36.581  1.00  0.00           C
ATOM   4160  OH  TYR   259     -17.674 108.839  35.265  1.00  0.00           O
ATOM   4161  HH  TYR   259     -18.494 109.092  34.804  1.00  0.00           H
ATOM   4162  CE2 TYR   259     -18.837 109.649  37.218  1.00  0.00           C
ATOM   4163  HE2 TYR   259     -19.754 109.728  36.657  1.00  0.00           H
ATOM   4164  CD2 TYR   259     -18.799 109.971  38.590  1.00  0.00           C
ATOM   4165  HD2 TYR   259     -19.694 110.298  39.095  1.00  0.00           H
ATOM   4166  C   TYR   259     -16.733 107.960  41.567  1.00  0.00           C
ATOM   4167  O   TYR   259     -16.918 107.066  40.739  1.00  0.00           O
ATOM   4168  N   PHE   260     -15.656 107.954  42.363  1.00  0.00           N
ATOM   4169  H   PHE   260     -15.526 108.747  42.983  1.00  0.00           H
ATOM   4170  CA  PHE   260     -14.617 106.915  42.361  1.00  0.00           C
ATOM   4171  HA  PHE   260     -14.298 106.742  41.332  1.00  0.00           H
ATOM   4172  CB  PHE   260     -13.394 107.367  43.177  1.00  0.00           C
ATOM   4173  HB1 PHE   260     -13.664 107.441  44.231  1.00  0.00           H
ATOM   4174  HB2 PHE   260     -13.129 108.364  42.839  1.00  0.00           H
ATOM   4175  CG  PHE   260     -12.133 106.519  43.062  1.00  0.00           C
ATOM   4176  CD1 PHE   260     -12.062 105.211  43.584  1.00  0.00           C
ATOM   4177  HD1 PHE   260     -12.923 104.760  44.048  1.00  0.00           H
ATOM   4178  CE1 PHE   260     -10.858 104.486  43.533  1.00  0.00           C
ATOM   4179  HE1 PHE   260     -10.808 103.492  43.954  1.00  0.00           H
ATOM   4180  CZ  PHE   260      -9.707 105.070  42.979  1.00  0.00           C
ATOM   4181  HZ  PHE   260      -8.774 104.524  42.966  1.00  0.00           H
ATOM   4182  CE2 PHE   260      -9.765 106.383  42.483  1.00  0.00           C
ATOM   4183  HE2 PHE   260      -8.882 106.867  42.096  1.00  0.00           H
ATOM   4184  CD2 PHE   260     -10.972 107.096  42.514  1.00  0.00           C
ATOM   4185  HD2 PHE   260     -10.992 108.111  42.146  1.00  0.00           H
ATOM   4186  C   PHE   260     -15.167 105.610  42.921  1.00  0.00           C
ATOM   4187  O   PHE   260     -14.894 104.557  42.356  1.00  0.00           O
ATOM   4188  N   ILE   261     -15.951 105.661  44.003  1.00  0.00           N
ATOM   4189  H   ILE   261     -16.080 106.574  44.442  1.00  0.00           H
ATOM   4190  CA  ILE   261     -16.699 104.510  44.534  1.00  0.00           C
ATOM   4191  HA  ILE   261     -16.041 103.646  44.601  1.00  0.00           H
ATOM   4192  CB  ILE   261     -17.259 104.815  45.950  1.00  0.00           C
ATOM   4193  HB  ILE   261     -17.900 105.698  45.894  1.00  0.00           H
ATOM   4194  CG2 ILE   261     -18.096 103.628  46.470  1.00  0.00           C
ATOM   4195 1HG2 ILE   261     -18.519 103.862  47.447  1.00  0.00           H
ATOM   4196 2HG2 ILE   261     -18.927 103.418  45.798  1.00  0.00           H
ATOM   4197 3HG2 ILE   261     -17.473 102.737  46.553  1.00  0.00           H
ATOM   4198  CG1 ILE   261     -16.113 105.107  46.942  1.00  0.00           C
ATOM   4199 1HG1 ILE   261     -15.439 105.838  46.507  1.00  0.00           H
ATOM   4200 2HG1 ILE   261     -15.549 104.192  47.117  1.00  0.00           H
ATOM   4201  CD  ILE   261     -16.550 105.677  48.293  1.00  0.00           C
ATOM   4202  HD1 ILE   261     -15.660 105.989  48.838  1.00  0.00           H
ATOM   4203  HD2 ILE   261     -17.191 106.546  48.143  1.00  0.00           H
ATOM   4204  HD3 ILE   261     -17.074 104.923  48.879  1.00  0.00           H
ATOM   4205  C   ILE   261     -17.795 104.146  43.533  1.00  0.00           C
ATOM   4206  O   ILE   261     -17.728 103.088  42.907  1.00  0.00           O
ATOM   4207  N   HIS   262     -18.747 105.055  43.346  1.00  0.00           N
ATOM   4208  H   HIS   262     -18.649 105.943  43.828  1.00  0.00           H
ATOM   4209  CA  HIS   262     -19.983 104.893  42.588  1.00  0.00           C
ATOM   4210  HA  HIS   262     -20.194 103.838  42.535  1.00  0.00           H
ATOM   4211  CB  HIS   262     -21.149 105.544  43.345  1.00  0.00           C
ATOM   4212  HB1 HIS   262     -22.076 105.302  42.824  1.00  0.00           H
ATOM   4213  HB2 HIS   262     -21.041 106.627  43.333  1.00  0.00           H
ATOM   4214  CG  HIS   262     -21.294 105.082  44.764  1.00  0.00           C
ATOM   4215  ND1 HIS   262     -21.802 103.847  45.154  1.00  0.00           N
ATOM   4216  CE1 HIS   262     -21.889 103.896  46.489  1.00  0.00           C
ATOM   4217  HE1 HIS   262     -22.290 103.098  47.097  1.00  0.00           H
ATOM   4218  NE2 HIS   262     -21.455 105.082  46.952  1.00  0.00           N
ATOM   4219  HE2 HIS   262     -21.483 105.385  47.916  1.00  0.00           H
ATOM   4220  CD2 HIS   262     -21.066 105.843  45.874  1.00  0.00           C
ATOM   4221  HD2 HIS   262     -20.690 106.856  45.889  1.00  0.00           H
ATOM   4222  C   HIS   262     -19.872 105.404  41.144  1.00  0.00           C
ATOM   4223  O   HIS   262     -20.630 106.278  40.713  1.00  0.00           O
ATOM   4224  N   THR   263     -18.914 104.873  40.374  1.00  0.00           N
ATOM   4225  H   THR   263     -18.296 104.194  40.794  1.00  0.00           H
ATOM   4226  CA  THR   263     -18.773 105.223  38.949  1.00  0.00           C
ATOM   4227  HA  THR   263     -18.749 106.309  38.874  1.00  0.00           H
ATOM   4228  CB  THR   263     -17.473 104.682  38.341  1.00  0.00           C
ATOM   4229  HB  THR   263     -17.535 103.596  38.252  1.00  0.00           H
ATOM   4230  CG2 THR   263     -17.208 105.273  36.960  1.00  0.00           C
ATOM   4231 1HG2 THR   263     -16.272 104.878  36.564  1.00  0.00           H
ATOM   4232 2HG2 THR   263     -18.012 105.004  36.280  1.00  0.00           H
ATOM   4233 3HG2 THR   263     -17.144 106.357  37.023  1.00  0.00           H
ATOM   4234  OG1 THR   263     -16.370 105.016  39.151  1.00  0.00           O
ATOM   4235  HG1 THR   263     -16.599 105.825  39.654  1.00  0.00           H
ATOM   4236  C   THR   263     -19.984 104.663  38.187  1.00  0.00           C
ATOM   4237  O   THR   263     -20.170 103.446  38.245  1.00  0.00           O
ATOM   4238  N   PRO   264     -20.780 105.486  37.468  1.00  0.00           N
ATOM   4239  CD  PRO   264     -20.770 106.939  37.499  1.00  0.00           C
ATOM   4240  HD1 PRO   264     -19.773 107.299  37.261  1.00  0.00           H
ATOM   4241  HD2 PRO   264     -21.080 107.295  38.481  1.00  0.00           H
ATOM   4242  CG  PRO   264     -21.757 107.434  36.443  1.00  0.00           C
ATOM   4243  HG1 PRO   264     -21.202 107.826  35.593  1.00  0.00           H
ATOM   4244  HG2 PRO   264     -22.408 108.210  36.845  1.00  0.00           H
ATOM   4245  CB  PRO   264     -22.563 106.202  36.027  1.00  0.00           C
ATOM   4246  HB1 PRO   264     -22.752 106.199  34.953  1.00  0.00           H
ATOM   4247  HB2 PRO   264     -23.512 106.185  36.554  1.00  0.00           H
ATOM   4248  CA  PRO   264     -21.713 105.003  36.460  1.00  0.00           C
ATOM   4249  HA  PRO   264     -22.359 104.229  36.876  1.00  0.00           H
ATOM   4250  C   PRO   264     -20.914 104.442  35.288  1.00  0.00           C
ATOM   4251  O   PRO   264     -20.077 105.135  34.711  1.00  0.00           O
ATOM   4252  N   LEU   265     -21.175 103.186  34.938  1.00  0.00           N
ATOM   4253  H   LEU   265     -21.847 102.650  35.485  1.00  0.00           H
ATOM   4254  CA  LEU   265     -20.499 102.469  33.866  1.00  0.00           C
ATOM   4255  HA  LEU   265     -19.708 103.080  33.432  1.00  0.00           H
ATOM   4256  CB  LEU   265     -19.892 101.179  34.447  1.00  0.00           C
ATOM   4257  HB1 LEU   265     -19.439 100.616  33.630  1.00  0.00           H
ATOM   4258  HB2 LEU   265     -20.708 100.586  34.857  1.00  0.00           H
ATOM   4259  CG  LEU   265     -18.856 101.357  35.571  1.00  0.00           C
ATOM   4260  HG  LEU   265     -19.303 101.903  36.398  1.00  0.00           H
ATOM   4261  CD1 LEU   265     -18.453  99.973  36.090  1.00  0.00           C
ATOM   4262 1HD1 LEU   265     -17.724 100.070  36.886  1.00  0.00           H
ATOM   4263 2HD1 LEU   265     -19.329  99.454  36.478  1.00  0.00           H
ATOM   4264 3HD1 LEU   265     -18.010  99.388  35.287  1.00  0.00           H
ATOM   4265  CD2 LEU   265     -17.620 102.123  35.090  1.00  0.00           C
ATOM   4266 1HD2 LEU   265     -16.858 102.133  35.870  1.00  0.00           H
ATOM   4267 2HD2 LEU   265     -17.217 101.655  34.192  1.00  0.00           H
ATOM   4268 3HD2 LEU   265     -17.900 103.148  34.867  1.00  0.00           H
ATOM   4269  C   LEU   265     -21.510 102.131  32.770  1.00  0.00           C
ATOM   4270  O   LEU   265     -22.465 101.398  33.008  1.00  0.00           O
ATOM   4271  N   SER   266     -21.286 102.639  31.562  1.00  0.00           N
ATOM   4272  H   SER   266     -20.494 103.260  31.436  1.00  0.00           H
ATOM   4273  CA  SER   266     -21.979 102.173  30.360  1.00  0.00           C
ATOM   4274  HA  SER   266     -23.043 102.055  30.572  1.00  0.00           H
ATOM   4275  CB  SER   266     -21.816 103.195  29.228  1.00  0.00           C
ATOM   4276  HB1 SER   266     -20.785 103.181  28.878  1.00  0.00           H
ATOM   4277  HB2 SER   266     -22.037 104.191  29.613  1.00  0.00           H
ATOM   4278  OG  SER   266     -22.685 102.914  28.143  1.00  0.00           O
ATOM   4279  HG  SER   266     -22.397 103.430  27.363  1.00  0.00           H
ATOM   4280  C   SER   266     -21.417 100.814  29.930  1.00  0.00           C
ATOM   4281  O   SER   266     -20.218 100.683  29.647  1.00  0.00           O
ATOM   4282  N   TYR   267     -22.290  99.808  29.882  1.00  0.00           N
ATOM   4283  H   TYR   267     -23.254 100.001  30.149  1.00  0.00           H
ATOM   4284  CA  TYR   267     -21.969  98.417  29.595  1.00  0.00           C
ATOM   4285  HA  TYR   267     -21.030  98.373  29.045  1.00  0.00           H
ATOM   4286  CB  TYR   267     -21.784  97.679  30.923  1.00  0.00           C
ATOM   4287  HB1 TYR   267     -22.696  97.782  31.513  1.00  0.00           H
ATOM   4288  HB2 TYR   267     -20.975  98.162  31.472  1.00  0.00           H
ATOM   4289  CG  TYR   267     -21.443  96.212  30.781  1.00  0.00           C
ATOM   4290  CD1 TYR   267     -22.296  95.225  31.306  1.00  0.00           C
ATOM   4291  HD1 TYR   267     -23.211  95.511  31.805  1.00  0.00           H
ATOM   4292  CE1 TYR   267     -21.951  93.865  31.212  1.00  0.00           C
ATOM   4293  HE1 TYR   267     -22.597  93.104  31.627  1.00  0.00           H
ATOM   4294  CZ  TYR   267     -20.733  93.492  30.610  1.00  0.00           C
ATOM   4295  OH  TYR   267     -20.399  92.180  30.546  1.00  0.00           O
ATOM   4296  HH  TYR   267     -19.500  92.019  30.269  1.00  0.00           H
ATOM   4297  CE2 TYR   267     -19.878  94.480  30.073  1.00  0.00           C
ATOM   4298  HE2 TYR   267     -18.941  94.207  29.615  1.00  0.00           H
ATOM   4299  CD2 TYR   267     -20.249  95.833  30.141  1.00  0.00           C
ATOM   4300  HD2 TYR   267     -19.591  96.589  29.743  1.00  0.00           H
ATOM   4301  C   TYR   267     -23.068  97.779  28.737  1.00  0.00           C
ATOM   4302  O   TYR   267     -24.139  97.401  29.217  1.00  0.00           O
ATOM   4303  N   TYR   268     -22.797  97.669  27.432  1.00  0.00           N
ATOM   4304  H   TYR   268     -21.933  98.065  27.096  1.00  0.00           H
ATOM   4305  CA  TYR   268     -23.776  97.237  26.430  1.00  0.00           C
ATOM   4306  HA  TYR   268     -23.369  97.462  25.446  1.00  0.00           H
ATOM   4307  CB  TYR   268     -23.985  95.712  26.498  1.00  0.00           C
ATOM   4308  HB1 TYR   268     -24.734  95.433  25.756  1.00  0.00           H
ATOM   4309  HB2 TYR   268     -24.386  95.447  27.474  1.00  0.00           H
ATOM   4310  CG  TYR   268     -22.749  94.876  26.230  1.00  0.00           C
ATOM   4311  CD1 TYR   268     -22.355  94.632  24.902  1.00  0.00           C
ATOM   4312  HD1 TYR   268     -22.908  95.081  24.088  1.00  0.00           H
ATOM   4313  CE1 TYR   268     -21.263  93.787  24.632  1.00  0.00           C
ATOM   4314  HE1 TYR   268     -20.978  93.579  23.613  1.00  0.00           H
ATOM   4315  CZ  TYR   268     -20.543  93.195  25.693  1.00  0.00           C
ATOM   4316  OH  TYR   268     -19.486  92.380  25.429  1.00  0.00           O
ATOM   4317  HH  TYR   268     -19.080  92.025  26.222  1.00  0.00           H
ATOM   4318  CE2 TYR   268     -20.932  93.449  27.026  1.00  0.00           C
ATOM   4319  HE2 TYR   268     -20.405  92.973  27.839  1.00  0.00           H
ATOM   4320  CD2 TYR   268     -22.029  94.293  27.292  1.00  0.00           C
ATOM   4321  HD2 TYR   268     -22.334  94.477  28.314  1.00  0.00           H
ATOM   4322  C   TYR   268     -25.075  98.066  26.533  1.00  0.00           C
ATOM   4323  O   TYR   268     -25.041  99.284  26.363  1.00  0.00           O
ATOM   4324  N   ASN   269     -26.231  97.445  26.779  1.00  0.00           N
ATOM   4325  H   ASN   269     -26.214  96.460  27.006  1.00  0.00           H
ATOM   4326  CA  ASN   269     -27.523  98.138  26.828  1.00  0.00           C
ATOM   4327  HA  ASN   269     -27.494  98.940  26.089  1.00  0.00           H
ATOM   4328  CB  ASN   269     -28.646  97.184  26.371  1.00  0.00           C
ATOM   4329  HB1 ASN   269     -28.413  96.834  25.367  1.00  0.00           H
ATOM   4330  HB2 ASN   269     -29.579  97.743  26.306  1.00  0.00           H
ATOM   4331  CG  ASN   269     -28.865  95.968  27.268  1.00  0.00           C
ATOM   4332  OD1 ASN   269     -28.087  95.680  28.165  1.00  0.00           O
ATOM   4333  ND2 ASN   269     -29.925  95.210  27.071  1.00  0.00           N
ATOM   4334 1HD2 ASN   269     -30.650  95.451  26.402  1.00  0.00           H
ATOM   4335 2HD2 ASN   269     -30.058  94.407  27.668  1.00  0.00           H
ATOM   4336  C   ASN   269     -27.828  98.829  28.176  1.00  0.00           C
ATOM   4337  O   ASN   269     -28.807  99.577  28.245  1.00  0.00           O
ATOM   4338  N   SER   270     -27.027  98.657  29.232  1.00  0.00           N
ATOM   4339  H   SER   270     -26.197  98.077  29.159  1.00  0.00           H
ATOM   4340  CA  SER   270     -27.238  99.319  30.528  1.00  0.00           C
ATOM   4341  HA  SER   270     -28.211  99.806  30.530  1.00  0.00           H
ATOM   4342  CB  SER   270     -27.306  98.282  31.662  1.00  0.00           C
ATOM   4343  HB1 SER   270     -28.170  97.644  31.499  1.00  0.00           H
ATOM   4344  HB2 SER   270     -27.467  98.807  32.602  1.00  0.00           H
ATOM   4345  OG  SER   270     -26.164  97.455  31.780  1.00  0.00           O
ATOM   4346  HG  SER   270     -26.286  96.912  32.590  1.00  0.00           H
ATOM   4347  C   SER   270     -26.199 100.413  30.844  1.00  0.00           C
ATOM   4348  O   SER   270     -25.069 100.390  30.360  1.00  0.00           O
ATOM   4349  N   VAL   271     -26.588 101.386  31.672  1.00  0.00           N
ATOM   4350  H   VAL   271     -27.588 101.509  31.825  1.00  0.00           H
ATOM   4351  CA  VAL   271     -25.693 102.120  32.574  1.00  0.00           C
ATOM   4352  HA  VAL   271     -24.667 101.895  32.306  1.00  0.00           H
ATOM   4353  CB  VAL   271     -25.881 103.652  32.518  1.00  0.00           C
ATOM   4354  HB  VAL   271     -26.909 103.896  32.793  1.00  0.00           H
ATOM   4355  CG1 VAL   271     -24.942 104.377  33.501  1.00  0.00           C
ATOM   4356 1HG1 VAL   271     -25.068 105.456  33.408  1.00  0.00           H
ATOM   4357 2HG1 VAL   271     -25.177 104.102  34.529  1.00  0.00           H
ATOM   4358 3HG1 VAL   271     -23.903 104.120  33.290  1.00  0.00           H
ATOM   4359  CG2 VAL   271     -25.627 104.201  31.107  1.00  0.00           C
ATOM   4360 1HG2 VAL   271     -25.742 105.286  31.103  1.00  0.00           H
ATOM   4361 2HG2 VAL   271     -24.618 103.947  30.781  1.00  0.00           H
ATOM   4362 3HG2 VAL   271     -26.353 103.779  30.413  1.00  0.00           H
ATOM   4363  C   VAL   271     -25.981 101.623  33.989  1.00  0.00           C
ATOM   4364  O   VAL   271     -27.131 101.675  34.435  1.00  0.00           O
ATOM   4365  N   GLU   272     -24.947 101.150  34.682  1.00  0.00           N
ATOM   4366  H   GLU   272     -24.025 101.146  34.245  1.00  0.00           H
ATOM   4367  CA  GLU   272     -25.046 100.621  36.045  1.00  0.00           C
ATOM   4368  HA  GLU   272     -25.989 100.931  36.496  1.00  0.00           H
ATOM   4369  CB  GLU   272     -24.989  99.083  36.062  1.00  0.00           C
ATOM   4370  HB1 GLU   272     -25.120  98.738  37.088  1.00  0.00           H
ATOM   4371  HB2 GLU   272     -24.004  98.776  35.726  1.00  0.00           H
ATOM   4372  CG  GLU   272     -26.078  98.461  35.171  1.00  0.00           C
ATOM   4373  HG1 GLU   272     -25.946  98.839  34.160  1.00  0.00           H
ATOM   4374  HG2 GLU   272     -27.054  98.782  35.536  1.00  0.00           H
ATOM   4375  CD  GLU   272     -26.073  96.936  35.072  1.00  0.00           C
ATOM   4376  OE1 GLU   272     -26.824  96.426  34.205  1.00  0.00           O
ATOM   4377  OE2 GLU   272     -25.375  96.253  35.854  1.00  0.00           O
ATOM   4378  C   GLU   272     -23.906 101.188  36.883  1.00  0.00           C
ATOM   4379  O   GLU   272     -22.784 101.347  36.409  1.00  0.00           O
ATOM   4380  N   TYR   273     -24.185 101.493  38.144  1.00  0.00           N
ATOM   4381  H   TYR   273     -25.105 101.293  38.507  1.00  0.00           H
ATOM   4382  CA  TYR   273     -23.163 101.966  39.072  1.00  0.00           C
ATOM   4383  HA  TYR   273     -22.453 102.594  38.536  1.00  0.00           H
ATOM   4384  CB  TYR   273     -23.820 102.824  40.167  1.00  0.00           C
ATOM   4385  HB1 TYR   273     -23.047 103.155  40.863  1.00  0.00           H
ATOM   4386  HB2 TYR   273     -24.527 102.212  40.729  1.00  0.00           H
ATOM   4387  CG  TYR   273     -24.548 104.043  39.618  1.00  0.00           C
ATOM   4388  CD1 TYR   273     -23.889 105.284  39.534  1.00  0.00           C
ATOM   4389  HD1 TYR   273     -22.883 105.386  39.915  1.00  0.00           H
ATOM   4390  CE1 TYR   273     -24.530 106.391  38.945  1.00  0.00           C
ATOM   4391  HE1 TYR   273     -24.019 107.340  38.875  1.00  0.00           H
ATOM   4392  CZ  TYR   273     -25.831 106.253  38.410  1.00  0.00           C
ATOM   4393  OH  TYR   273     -26.434 107.292  37.767  1.00  0.00           O
ATOM   4394  HH  TYR   273     -27.331 107.064  37.490  1.00  0.00           H
ATOM   4395  CE2 TYR   273     -26.505 105.017  38.521  1.00  0.00           C
ATOM   4396  HE2 TYR   273     -27.502 104.919  38.121  1.00  0.00           H
ATOM   4397  CD2 TYR   273     -25.867 103.921  39.133  1.00  0.00           C
ATOM   4398  HD2 TYR   273     -26.375 102.971  39.206  1.00  0.00           H
ATOM   4399  C   TYR   273     -22.405 100.762  39.641  1.00  0.00           C
ATOM   4400  O   TYR   273     -23.033  99.799  40.088  1.00  0.00           O
ATOM   4401  N   LYS   274     -21.072 100.795  39.669  1.00  0.00           N
ATOM   4402  H   LYS   274     -20.608 101.603  39.269  1.00  0.00           H
ATOM   4403  CA  LYS   274     -20.334  99.956  40.627  1.00  0.00           C
ATOM   4404  HA  LYS   274     -20.799  98.972  40.652  1.00  0.00           H
ATOM   4405  CB  LYS   274     -18.884  99.754  40.148  1.00  0.00           C
ATOM   4406  HB1 LYS   274     -18.896  99.471  39.095  1.00  0.00           H
ATOM   4407  HB2 LYS   274     -18.442  98.931  40.713  1.00  0.00           H
ATOM   4408  CG  LYS   274     -18.001 100.992  40.324  1.00  0.00           C
ATOM   4409  HG1 LYS   274     -17.899 101.162  41.391  1.00  0.00           H
ATOM   4410  HG2 LYS   274     -18.474 101.860  39.865  1.00  0.00           H
ATOM   4411  CD  LYS   274     -16.606 100.790  39.709  1.00  0.00           C
ATOM   4412  HD1 LYS   274     -16.698 100.705  38.631  1.00  0.00           H
ATOM   4413  HD2 LYS   274     -16.157  99.872  40.091  1.00  0.00           H
ATOM   4414  CE  LYS   274     -15.691 101.976  40.011  1.00  0.00           C
ATOM   4415  HE1 LYS   274     -16.170 102.883  39.648  1.00  0.00           H
ATOM   4416  HE2 LYS   274     -14.744 101.854  39.480  1.00  0.00           H
ATOM   4417  NZ  LYS   274     -15.447 102.113  41.457  1.00  0.00           N
ATOM   4418  HZ1 LYS   274     -14.881 102.930  41.661  1.00  0.00           H
ATOM   4419  HZ2 LYS   274     -16.320 102.246  41.963  1.00  0.00           H
ATOM   4420  HZ3 LYS   274     -14.979 101.301  41.845  1.00  0.00           H
ATOM   4421  C   LYS   274     -20.474 100.549  42.050  1.00  0.00           C
ATOM   4422  O   LYS   274     -20.767 101.728  42.175  1.00  0.00           O
ATOM   4423  N   HIS   275     -20.264  99.772  43.112  1.00  0.00           N
ATOM   4424  H   HIS   275     -20.192  98.773  42.939  1.00  0.00           H
ATOM   4425  CA  HIS   275     -20.357 100.218  44.520  1.00  0.00           C
ATOM   4426  HA  HIS   275     -20.675 101.263  44.561  1.00  0.00           H
ATOM   4427  CB  HIS   275     -21.426  99.364  45.225  1.00  0.00           C
ATOM   4428  HB1 HIS   275     -21.289  99.428  46.303  1.00  0.00           H
ATOM   4429  HB2 HIS   275     -21.305  98.319  44.944  1.00  0.00           H
ATOM   4430  CG  HIS   275     -22.844  99.778  44.968  1.00  0.00           C
ATOM   4431  ND1 HIS   275     -23.478 100.862  45.566  1.00  0.00           N
ATOM   4432  CE1 HIS   275     -24.767 100.782  45.200  1.00  0.00           C
ATOM   4433  HE1 HIS   275     -25.535 101.490  45.473  1.00  0.00           H
ATOM   4434  NE2 HIS   275     -24.984  99.685  44.463  1.00  0.00           N
ATOM   4435  HE2 HIS   275     -25.888  99.380  44.119  1.00  0.00           H
ATOM   4436  CD2 HIS   275     -23.775  99.046  44.299  1.00  0.00           C
ATOM   4437  HD2 HIS   275     -23.589  98.123  43.783  1.00  0.00           H
ATOM   4438  C   HIS   275     -19.007 100.145  45.277  1.00  0.00           C
ATOM   4439  O   HIS   275     -18.969 100.251  46.509  1.00  0.00           O
ATOM   4440  N   ARG   276     -17.904  99.916  44.549  1.00  0.00           N
ATOM   4441  H   ARG   276     -18.022  99.886  43.546  1.00  0.00           H
ATOM   4442  CA  ARG   276     -16.558  99.628  45.071  1.00  0.00           C
ATOM   4443  HA  ARG   276     -16.282 100.435  45.751  1.00  0.00           H
ATOM   4444  CB  ARG   276     -16.564  98.311  45.874  1.00  0.00           C
ATOM   4445  HB1 ARG   276     -17.437  98.262  46.523  1.00  0.00           H
ATOM   4446  HB2 ARG   276     -15.705  98.330  46.537  1.00  0.00           H
ATOM   4447  CG  ARG   276     -16.513  97.036  45.008  1.00  0.00           C
ATOM   4448  HG1 ARG   276     -15.680  97.051  44.308  1.00  0.00           H
ATOM   4449  HG2 ARG   276     -17.437  96.938  44.439  1.00  0.00           H
ATOM   4450  CD  ARG   276     -16.318  95.833  45.922  1.00  0.00           C
ATOM   4451  HD1 ARG   276     -17.151  95.808  46.625  1.00  0.00           H
ATOM   4452  HD2 ARG   276     -15.395  95.957  46.489  1.00  0.00           H
ATOM   4453  NE  ARG   276     -16.221  94.581  45.160  1.00  0.00           N
ATOM   4454  HE  ARG   276     -15.559  94.554  44.390  1.00  0.00           H
ATOM   4455  CZ  ARG   276     -16.792  93.440  45.507  1.00  0.00           C
ATOM   4456  NH1 ARG   276     -17.597  93.360  46.537  1.00  0.00           N
ATOM   4457 1HH1 ARG   276     -17.934  94.201  46.975  1.00  0.00           H
ATOM   4458 2HH1 ARG   276     -18.167  92.529  46.615  1.00  0.00           H
ATOM   4459  NH2 ARG   276     -16.562  92.341  44.834  1.00  0.00           N
ATOM   4460 1HH2 ARG   276     -16.138  92.372  43.915  1.00  0.00           H
ATOM   4461 2HH2 ARG   276     -16.881  91.440  45.178  1.00  0.00           H
ATOM   4462  C   ARG   276     -15.504  99.569  43.956  1.00  0.00           C
ATOM   4463  O   ARG   276     -15.833  99.729  42.780  1.00  0.00           O
ATOM   4464  N   GLY   277     -14.255  99.254  44.309  1.00  0.00           N
ATOM   4465  H   GLY   277     -14.063  99.094  45.290  1.00  0.00           H
ATOM   4466  CA  GLY   277     -13.186  98.921  43.365  1.00  0.00           C
ATOM   4467  HA1 GLY   277     -13.584  98.332  42.540  1.00  0.00           H
ATOM   4468  HA2 GLY   277     -12.426  98.331  43.877  1.00  0.00           H
ATOM   4469  C   GLY   277     -12.515 100.155  42.773  1.00  0.00           C
ATOM   4470  O   GLY   277     -13.102 101.235  42.715  1.00  0.00           O
ATOM   4471  N   ILE   278     -11.293  99.983  42.285  1.00  0.00           N
ATOM   4472  H   ILE   278     -10.965  99.026  42.186  1.00  0.00           H
ATOM   4473  CA  ILE   278     -10.520 101.040  41.627  1.00  0.00           C
ATOM   4474  HA  ILE   278     -10.781 101.994  42.083  1.00  0.00           H
ATOM   4475  CB  ILE   278      -9.010 100.829  41.849  1.00  0.00           C
ATOM   4476  HB  ILE   278      -8.738  99.817  41.543  1.00  0.00           H
ATOM   4477  CG2 ILE   278      -8.187 101.832  41.024  1.00  0.00           C
ATOM   4478 1HG2 ILE   278      -7.140 101.821  41.314  1.00  0.00           H
ATOM   4479 2HG2 ILE   278      -8.236 101.572  39.968  1.00  0.00           H
ATOM   4480 3HG2 ILE   278      -8.568 102.838  41.185  1.00  0.00           H
ATOM   4481  CG1 ILE   278      -8.686 101.027  43.339  1.00  0.00           C
ATOM   4482 1HG1 ILE   278      -9.444 100.554  43.963  1.00  0.00           H
ATOM   4483 2HG1 ILE   278      -8.672 102.093  43.565  1.00  0.00           H
ATOM   4484  CD  ILE   278      -7.344 100.414  43.715  1.00  0.00           C
ATOM   4485  HD1 ILE   278      -7.171 100.564  44.780  1.00  0.00           H
ATOM   4486  HD2 ILE   278      -7.367  99.346  43.500  1.00  0.00           H
ATOM   4487  HD3 ILE   278      -6.536 100.875  43.155  1.00  0.00           H
ATOM   4488  C   ILE   278     -10.874 101.075  40.134  1.00  0.00           C
ATOM   4489  O   ILE   278     -10.941 100.015  39.506  1.00  0.00           O
ATOM   4490  N   PRO   279     -11.110 102.263  39.552  1.00  0.00           N
ATOM   4491  CD  PRO   279     -11.373 103.527  40.227  1.00  0.00           C
ATOM   4492  HD1 PRO   279     -10.463 103.916  40.679  1.00  0.00           H
ATOM   4493  HD2 PRO   279     -12.144 103.392  40.987  1.00  0.00           H
ATOM   4494  CG  PRO   279     -11.872 104.502  39.167  1.00  0.00           C
ATOM   4495  HG1 PRO   279     -11.121 105.257  38.957  1.00  0.00           H
ATOM   4496  HG2 PRO   279     -12.796 104.980  39.492  1.00  0.00           H
ATOM   4497  CB  PRO   279     -12.104 103.645  37.926  1.00  0.00           C
ATOM   4498  HB1 PRO   279     -11.818 104.166  37.013  1.00  0.00           H
ATOM   4499  HB2 PRO   279     -13.156 103.359  37.904  1.00  0.00           H
ATOM   4500  CA  PRO   279     -11.250 102.401  38.118  1.00  0.00           C
ATOM   4501  HA  PRO   279     -11.774 101.533  37.721  1.00  0.00           H
ATOM   4502  C   PRO   279      -9.889 102.506  37.419  1.00  0.00           C
ATOM   4503  O   PRO   279      -8.913 103.009  37.965  1.00  0.00           O
ATOM   4504  N   SER   280      -9.813 102.014  36.187  1.00  0.00           N
ATOM   4505  H   SER   280     -10.620 101.572  35.780  1.00  0.00           H
ATOM   4506  CA  SER   280      -8.539 101.829  35.487  1.00  0.00           C
ATOM   4507  HA  SER   280      -7.792 101.521  36.213  1.00  0.00           H
ATOM   4508  CB  SER   280      -8.701 100.693  34.464  1.00  0.00           C
ATOM   4509  HB1 SER   280      -7.726 100.430  34.050  1.00  0.00           H
ATOM   4510  HB2 SER   280      -9.337 101.052  33.655  1.00  0.00           H
ATOM   4511  OG  SER   280      -9.312  99.539  35.033  1.00  0.00           O
ATOM   4512  HG  SER   280      -8.708  99.170  35.694  1.00  0.00           H
ATOM   4513  C   SER   280      -8.003 103.091  34.781  1.00  0.00           C
ATOM   4514  O   SER   280      -8.736 103.775  34.065  1.00  0.00           O
ATOM   4515  N   GLY   281      -6.686 103.334  34.873  1.00  0.00           N
ATOM   4516  H   GLY   281      -6.136 102.764  35.505  1.00  0.00           H
ATOM   4517  CA  GLY   281      -5.931 104.017  33.809  1.00  0.00           C
ATOM   4518  HA1 GLY   281      -6.506 103.984  32.884  1.00  0.00           H
ATOM   4519  HA2 GLY   281      -5.002 103.471  33.666  1.00  0.00           H
ATOM   4520  C   GLY   281      -5.499 105.468  34.010  1.00  0.00           C
ATOM   4521  O   GLY   281      -4.870 105.994  33.092  1.00  0.00           O
ATOM   4522  N   SER   282      -5.797 106.122  35.136  1.00  0.00           N
ATOM   4523  H   SER   282      -6.250 105.634  35.895  1.00  0.00           H
ATOM   4524  CA  SER   282      -5.284 107.475  35.428  1.00  0.00           C
ATOM   4525  HA  SER   282      -4.876 107.908  34.515  1.00  0.00           H
ATOM   4526  CB  SER   282      -6.424 108.414  35.870  1.00  0.00           C
ATOM   4527  HB1 SER   282      -7.345 108.149  35.349  1.00  0.00           H
ATOM   4528  HB2 SER   282      -6.168 109.434  35.582  1.00  0.00           H
ATOM   4529  OG  SER   282      -6.652 108.406  37.267  1.00  0.00           O
ATOM   4530  HG  SER   282      -7.379 109.081  37.424  1.00  0.00           H
ATOM   4531  C   SER   282      -4.123 107.474  36.439  1.00  0.00           C
ATOM   4532  O   SER   282      -3.751 106.442  37.013  1.00  0.00           O
ATOM   4533  N   GLY   283      -3.546 108.654  36.685  1.00  0.00           N
ATOM   4534  H   GLY   283      -3.878 109.472  36.181  1.00  0.00           H
ATOM   4535  CA  GLY   283      -2.514 108.852  37.701  1.00  0.00           C
ATOM   4536  HA1 GLY   283      -2.030 109.808  37.512  1.00  0.00           H
ATOM   4537  HA2 GLY   283      -1.787 108.041  37.661  1.00  0.00           H
ATOM   4538  C   GLY   283      -3.104 108.901  39.107  1.00  0.00           C
ATOM   4539  O   GLY   283      -2.451 108.488  40.063  1.00  0.00           O
ATOM   4540  N   PHE   284      -4.350 109.368  39.234  1.00  0.00           N
ATOM   4541  H   PHE   284      -4.851 109.620  38.391  1.00  0.00           H
ATOM   4542  CA  PHE   284      -5.066 109.464  40.503  1.00  0.00           C
ATOM   4543  HA  PHE   284      -4.407 109.891  41.262  1.00  0.00           H
ATOM   4544  CB  PHE   284      -6.261 110.396  40.307  1.00  0.00           C
ATOM   4545  HB1 PHE   284      -6.947 109.935  39.600  1.00  0.00           H
ATOM   4546  HB2 PHE   284      -5.920 111.327  39.865  1.00  0.00           H
ATOM   4547  CG  PHE   284      -7.019 110.731  41.571  1.00  0.00           C
ATOM   4548  CD1 PHE   284      -8.363 110.341  41.699  1.00  0.00           C
ATOM   4549  HD1 PHE   284      -8.852 109.788  40.910  1.00  0.00           H
ATOM   4550  CE1 PHE   284      -9.090 110.702  42.843  1.00  0.00           C
ATOM   4551  HE1 PHE   284     -10.131 110.442  42.910  1.00  0.00           H
ATOM   4552  CZ  PHE   284      -8.473 111.427  43.876  1.00  0.00           C
ATOM   4553  HZ  PHE   284      -9.033 111.710  44.754  1.00  0.00           H
ATOM   4554  CE2 PHE   284      -7.132 111.818  43.750  1.00  0.00           C
ATOM   4555  HE2 PHE   284      -6.668 112.404  44.533  1.00  0.00           H
ATOM   4556  CD2 PHE   284      -6.403 111.474  42.597  1.00  0.00           C
ATOM   4557  HD2 PHE   284      -5.375 111.793  42.501  1.00  0.00           H
ATOM   4558  C   PHE   284      -5.531 108.091  40.990  1.00  0.00           C
ATOM   4559  O   PHE   284      -5.351 107.765  42.162  1.00  0.00           O
ATOM   4560  N   THR   285      -6.058 107.239  40.098  1.00  0.00           N
ATOM   4561  H   THR   285      -6.198 107.545  39.138  1.00  0.00           H
ATOM   4562  CA  THR   285      -6.468 105.876  40.480  1.00  0.00           C
ATOM   4563  HA  THR   285      -7.080 105.947  41.376  1.00  0.00           H
ATOM   4564  CB  THR   285      -7.312 105.188  39.411  1.00  0.00           C
ATOM   4565  HB  THR   285      -7.680 104.256  39.833  1.00  0.00           H
ATOM   4566  CG2 THR   285      -8.518 106.026  39.002  1.00  0.00           C
ATOM   4567 1HG2 THR   285      -9.025 105.562  38.158  1.00  0.00           H
ATOM   4568 2HG2 THR   285      -9.206 106.103  39.839  1.00  0.00           H
ATOM   4569 3HG2 THR   285      -8.223 107.028  38.705  1.00  0.00           H
ATOM   4570  OG1 THR   285      -6.577 104.863  38.259  1.00  0.00           O
ATOM   4571  HG1 THR   285      -7.198 104.343  37.732  1.00  0.00           H
ATOM   4572  C   THR   285      -5.280 105.023  40.879  1.00  0.00           C
ATOM   4573  O   THR   285      -5.399 104.213  41.793  1.00  0.00           O
ATOM   4574  N   GLN   286      -4.123 105.252  40.259  1.00  0.00           N
ATOM   4575  H   GLN   286      -4.119 105.881  39.466  1.00  0.00           H
ATOM   4576  CA  GLN   286      -2.869 104.641  40.680  1.00  0.00           C
ATOM   4577  HA  GLN   286      -3.044 103.574  40.841  1.00  0.00           H
ATOM   4578  CB  GLN   286      -1.848 104.800  39.548  1.00  0.00           C
ATOM   4579  HB1 GLN   286      -1.543 105.846  39.477  1.00  0.00           H
ATOM   4580  HB2 GLN   286      -2.316 104.514  38.605  1.00  0.00           H
ATOM   4581  CG  GLN   286      -0.610 103.915  39.749  1.00  0.00           C
ATOM   4582  HG1 GLN   286      -0.911 102.868  39.806  1.00  0.00           H
ATOM   4583  HG2 GLN   286      -0.104 104.180  40.675  1.00  0.00           H
ATOM   4584  CD  GLN   286       0.370 104.109  38.602  1.00  0.00           C
ATOM   4585  OE1 GLN   286       0.998 105.147  38.481  1.00  0.00           O
ATOM   4586  NE2 GLN   286       0.537 103.153  37.716  1.00  0.00           N
ATOM   4587 1HE2 GLN   286      -0.023 102.322  37.746  1.00  0.00           H
ATOM   4588 2HE2 GLN   286       1.076 103.419  36.902  1.00  0.00           H
ATOM   4589  C   GLN   286      -2.355 105.210  42.014  1.00  0.00           C
ATOM   4590  O   GLN   286      -1.736 104.462  42.764  1.00  0.00           O
ATOM   4591  N   LEU   287      -2.601 106.484  42.359  1.00  0.00           N
ATOM   4592  H   LEU   287      -3.084 107.092  41.709  1.00  0.00           H
ATOM   4593  CA  LEU   287      -2.284 107.019  43.693  1.00  0.00           C
ATOM   4594  HA  LEU   287      -1.267 106.732  43.945  1.00  0.00           H
ATOM   4595  CB  LEU   287      -2.364 108.559  43.701  1.00  0.00           C
ATOM   4596  HB1 LEU   287      -3.392 108.865  43.503  1.00  0.00           H
ATOM   4597  HB2 LEU   287      -1.758 108.953  42.893  1.00  0.00           H
ATOM   4598  CG  LEU   287      -1.916 109.226  45.023  1.00  0.00           C
ATOM   4599  HG  LEU   287      -2.691 109.055  45.771  1.00  0.00           H
ATOM   4600  CD1 LEU   287      -0.585 108.703  45.588  1.00  0.00           C
ATOM   4601 1HD1 LEU   287      -0.301 109.293  46.461  1.00  0.00           H
ATOM   4602 2HD1 LEU   287      -0.686 107.666  45.907  1.00  0.00           H
ATOM   4603 3HD1 LEU   287       0.198 108.778  44.833  1.00  0.00           H
ATOM   4604  CD2 LEU   287      -1.767 110.739  44.803  1.00  0.00           C
ATOM   4605 1HD2 LEU   287      -1.860 111.253  45.760  1.00  0.00           H
ATOM   4606 2HD2 LEU   287      -0.797 110.972  44.367  1.00  0.00           H
ATOM   4607 3HD2 LEU   287      -2.540 111.101  44.127  1.00  0.00           H
ATOM   4608  C   LEU   287      -3.178 106.387  44.761  1.00  0.00           C
ATOM   4609  O   LEU   287      -2.669 105.766  45.686  1.00  0.00           O
ATOM   4610  N   ILE   288      -4.499 106.457  44.602  1.00  0.00           N
ATOM   4611  H   ILE   288      -4.848 107.015  43.827  1.00  0.00           H
ATOM   4612  CA  ILE   288      -5.458 105.836  45.529  1.00  0.00           C
ATOM   4613  HA  ILE   288      -5.320 106.269  46.520  1.00  0.00           H
ATOM   4614  CB  ILE   288      -6.896 106.148  45.050  1.00  0.00           C
ATOM   4615  HB  ILE   288      -6.985 105.808  44.017  1.00  0.00           H
ATOM   4616  CG2 ILE   288      -7.928 105.373  45.877  1.00  0.00           C
ATOM   4617 1HG2 ILE   288      -8.941 105.666  45.601  1.00  0.00           H
ATOM   4618 2HG2 ILE   288      -7.803 104.316  45.673  1.00  0.00           H
ATOM   4619 3HG2 ILE   288      -7.782 105.551  46.940  1.00  0.00           H
ATOM   4620  CG1 ILE   288      -7.241 107.656  45.065  1.00  0.00           C
ATOM   4621 1HG1 ILE   288      -8.253 107.784  44.678  1.00  0.00           H
ATOM   4622 2HG1 ILE   288      -6.576 108.189  44.388  1.00  0.00           H
ATOM   4623  CD  ILE   288      -7.162 108.336  46.437  1.00  0.00           C
ATOM   4624  HD1 ILE   288      -7.480 109.370  46.326  1.00  0.00           H
ATOM   4625  HD2 ILE   288      -7.820 107.847  47.154  1.00  0.00           H
ATOM   4626  HD3 ILE   288      -6.139 108.325  46.811  1.00  0.00           H
ATOM   4627  C   ILE   288      -5.185 104.328  45.704  1.00  0.00           C
ATOM   4628  O   ILE   288      -5.152 103.840  46.836  1.00  0.00           O
ATOM   4629  N   GLY   289      -4.914 103.594  44.617  1.00  0.00           N
ATOM   4630  H   GLY   289      -4.960 104.040  43.707  1.00  0.00           H
ATOM   4631  CA  GLY   289      -4.605 102.158  44.667  1.00  0.00           C
ATOM   4632  HA1 GLY   289      -4.544 101.764  43.653  1.00  0.00           H
ATOM   4633  HA2 GLY   289      -5.383 101.652  45.231  1.00  0.00           H
ATOM   4634  C   GLY   289      -3.294 101.842  45.373  1.00  0.00           C
ATOM   4635  O   GLY   289      -3.238 100.906  46.165  1.00  0.00           O
ATOM   4636  N   SER   290      -2.271 102.659  45.151  1.00  0.00           N
ATOM   4637  H   SER   290      -2.376 103.395  44.461  1.00  0.00           H
ATOM   4638  CA  SER   290      -1.041 102.653  45.945  1.00  0.00           C
ATOM   4639  HA  SER   290      -0.551 101.681  45.865  1.00  0.00           H
ATOM   4640  CB  SER   290      -0.108 103.724  45.367  1.00  0.00           C
ATOM   4641  HB1 SER   290       0.547 104.139  46.120  1.00  0.00           H
ATOM   4642  HB2 SER   290      -0.697 104.561  45.004  1.00  0.00           H
ATOM   4643  OG  SER   290       0.675 103.207  44.309  1.00  0.00           O
ATOM   4644  HG  SER   290       0.987 103.988  43.804  1.00  0.00           H
ATOM   4645  C   SER   290      -1.313 102.902  47.441  1.00  0.00           C
ATOM   4646  O   SER   290      -0.782 102.175  48.287  1.00  0.00           O
ATOM   4647  N   ILE   291      -2.145 103.892  47.790  1.00  0.00           N
ATOM   4648  H   ILE   291      -2.495 104.506  47.056  1.00  0.00           H
ATOM   4649  CA  ILE   291      -2.475 104.212  49.191  1.00  0.00           C
ATOM   4650  HA  ILE   291      -1.546 104.318  49.752  1.00  0.00           H
ATOM   4651  CB  ILE   291      -3.240 105.559  49.289  1.00  0.00           C
ATOM   4652  HB  ILE   291      -4.109 105.521  48.633  1.00  0.00           H
ATOM   4653  CG2 ILE   291      -3.724 105.787  50.730  1.00  0.00           C
ATOM   4654 1HG2 ILE   291      -4.219 106.750  50.814  1.00  0.00           H
ATOM   4655 2HG2 ILE   291      -4.448 105.026  51.005  1.00  0.00           H
ATOM   4656 3HG2 ILE   291      -2.881 105.755  51.422  1.00  0.00           H
ATOM   4657  CG1 ILE   291      -2.351 106.751  48.864  1.00  0.00           C
ATOM   4658 1HG1 ILE   291      -1.890 106.536  47.905  1.00  0.00           H
ATOM   4659 2HG1 ILE   291      -1.552 106.878  49.594  1.00  0.00           H
ATOM   4660  CD  ILE   291      -3.085 108.088  48.713  1.00  0.00           C
ATOM   4661  HD1 ILE   291      -2.406 108.823  48.282  1.00  0.00           H
ATOM   4662  HD2 ILE   291      -3.946 107.970  48.055  1.00  0.00           H
ATOM   4663  HD3 ILE   291      -3.410 108.459  49.683  1.00  0.00           H
ATOM   4664  C   ILE   291      -3.222 103.044  49.848  1.00  0.00           C
ATOM   4665  O   ILE   291      -2.857 102.645  50.954  1.00  0.00           O
ATOM   4666  N   VAL   292      -4.197 102.449  49.153  1.00  0.00           N
ATOM   4667  H   VAL   292      -4.454 102.867  48.257  1.00  0.00           H
ATOM   4668  CA  VAL   292      -4.896 101.239  49.627  1.00  0.00           C
ATOM   4669  HA  VAL   292      -5.373 101.491  50.575  1.00  0.00           H
ATOM   4670  CB  VAL   292      -6.002 100.778  48.652  1.00  0.00           C
ATOM   4671  HB  VAL   292      -5.593 100.728  47.642  1.00  0.00           H
ATOM   4672  CG1 VAL   292      -6.581  99.392  49.000  1.00  0.00           C
ATOM   4673 1HG1 VAL   292      -7.397  99.151  48.321  1.00  0.00           H
ATOM   4674 2HG1 VAL   292      -5.823  98.617  48.889  1.00  0.00           H
ATOM   4675 3HG1 VAL   292      -6.954  99.386  50.024  1.00  0.00           H
ATOM   4676  CG2 VAL   292      -7.167 101.779  48.646  1.00  0.00           C
ATOM   4677 1HG2 VAL   292      -7.935 101.428  47.968  1.00  0.00           H
ATOM   4678 2HG2 VAL   292      -7.600 101.863  49.639  1.00  0.00           H
ATOM   4679 3HG2 VAL   292      -6.838 102.762  48.323  1.00  0.00           H
ATOM   4680  C   VAL   292      -3.912 100.094  49.896  1.00  0.00           C
ATOM   4681  O   VAL   292      -3.977  99.494  50.966  1.00  0.00           O
ATOM   4682  N   ASN   293      -2.983  99.805  48.973  1.00  0.00           N
ATOM   4683  H   ASN   293      -2.974 100.329  48.104  1.00  0.00           H
ATOM   4684  CA  ASN   293      -1.967  98.758  49.155  1.00  0.00           C
ATOM   4685  HA  ASN   293      -2.481  97.805  49.275  1.00  0.00           H
ATOM   4686  CB  ASN   293      -1.103  98.686  47.882  1.00  0.00           C
ATOM   4687  HB1 ASN   293      -0.585  99.631  47.731  1.00  0.00           H
ATOM   4688  HB2 ASN   293      -1.779  98.545  47.039  1.00  0.00           H
ATOM   4689  CG  ASN   293      -0.063  97.560  47.830  1.00  0.00           C
ATOM   4690  OD1 ASN   293       0.377  96.985  48.823  1.00  0.00           O
ATOM   4691  ND2 ASN   293       0.403  97.256  46.633  1.00  0.00           N
ATOM   4692 1HD2 ASN   293       0.045  97.763  45.830  1.00  0.00           H
ATOM   4693 2HD2 ASN   293       1.020  96.473  46.509  1.00  0.00           H
ATOM   4694  C   ASN   293      -1.138  99.004  50.427  1.00  0.00           C
ATOM   4695  O   ASN   293      -1.007  98.105  51.263  1.00  0.00           O
ATOM   4696  N   MET   294      -0.673 100.243  50.642  1.00  0.00           N
ATOM   4697  H   MET   294      -0.881 100.956  49.948  1.00  0.00           H
ATOM   4698  CA  MET   294       0.038 100.630  51.869  1.00  0.00           C
ATOM   4699  HA  MET   294       0.935 100.019  51.947  1.00  0.00           H
ATOM   4700  CB  MET   294       0.471 102.099  51.823  1.00  0.00           C
ATOM   4701  HB1 MET   294       0.781 102.416  52.818  1.00  0.00           H
ATOM   4702  HB2 MET   294      -0.350 102.735  51.491  1.00  0.00           H
ATOM   4703  CG  MET   294       1.659 102.249  50.885  1.00  0.00           C
ATOM   4704  HG1 MET   294       1.386 101.813  49.926  1.00  0.00           H
ATOM   4705  HG2 MET   294       2.494 101.672  51.279  1.00  0.00           H
ATOM   4706  SD  MET   294       2.197 103.957  50.649  1.00  0.00           S
ATOM   4707  CE  MET   294       3.080 104.208  52.185  1.00  0.00           C
ATOM   4708  HE1 MET   294       3.714 105.086  52.068  1.00  0.00           H
ATOM   4709  HE2 MET   294       2.381 104.383  53.001  1.00  0.00           H
ATOM   4710  HE3 MET   294       3.709 103.350  52.408  1.00  0.00           H
ATOM   4711  C   MET   294      -0.795 100.358  53.119  1.00  0.00           C
ATOM   4712  O   MET   294      -0.391  99.510  53.921  1.00  0.00           O
ATOM   4713  N   LEU   295      -1.951 101.021  53.256  1.00  0.00           N
ATOM   4714  H   LEU   295      -2.231 101.644  52.499  1.00  0.00           H
ATOM   4715  CA  LEU   295      -2.847 100.920  54.416  1.00  0.00           C
ATOM   4716  HA  LEU   295      -2.362 101.347  55.294  1.00  0.00           H
ATOM   4717  CB  LEU   295      -4.145 101.694  54.108  1.00  0.00           C
ATOM   4718  HB1 LEU   295      -4.901 101.429  54.850  1.00  0.00           H
ATOM   4719  HB2 LEU   295      -4.517 101.369  53.133  1.00  0.00           H
ATOM   4720  CG  LEU   295      -3.997 103.229  54.097  1.00  0.00           C
ATOM   4721  HG  LEU   295      -3.135 103.514  53.493  1.00  0.00           H
ATOM   4722  CD1 LEU   295      -5.252 103.844  53.469  1.00  0.00           C
ATOM   4723 1HD1 LEU   295      -5.168 104.929  53.459  1.00  0.00           H
ATOM   4724 2HD1 LEU   295      -5.352 103.494  52.442  1.00  0.00           H
ATOM   4725 3HD1 LEU   295      -6.134 103.558  54.042  1.00  0.00           H
ATOM   4726  CD2 LEU   295      -3.818 103.796  55.512  1.00  0.00           C
ATOM   4727 1HD2 LEU   295      -3.728 104.881  55.457  1.00  0.00           H
ATOM   4728 2HD2 LEU   295      -4.679 103.540  56.133  1.00  0.00           H
ATOM   4729 3HD2 LEU   295      -2.916 103.396  55.972  1.00  0.00           H
ATOM   4730  C   LEU   295      -3.167  99.462  54.752  1.00  0.00           C
ATOM   4731  O   LEU   295      -2.969  99.027  55.881  1.00  0.00           O
ATOM   4732  N   ALA   296      -3.584  98.688  53.752  1.00  0.00           N
ATOM   4733  H   ALA   296      -3.698  99.128  52.844  1.00  0.00           H
ATOM   4734  CA  ALA   296      -3.960  97.284  53.873  1.00  0.00           C
ATOM   4735  HA  ALA   296      -4.806  97.199  54.554  1.00  0.00           H
ATOM   4736  CB  ALA   296      -4.364  96.845  52.470  1.00  0.00           C
ATOM   4737  HB1 ALA   296      -4.702  95.808  52.491  1.00  0.00           H
ATOM   4738  HB2 ALA   296      -5.160  97.489  52.099  1.00  0.00           H
ATOM   4739  HB3 ALA   296      -3.514  96.957  51.797  1.00  0.00           H
ATOM   4740  C   ALA   296      -2.839  96.376  54.394  1.00  0.00           C
ATOM   4741  O   ALA   296      -3.070  95.516  55.251  1.00  0.00           O
ATOM   4742  N   CYS   297      -1.636  96.558  53.847  1.00  0.00           N
ATOM   4743  H   CYS   297      -1.551  97.245  53.103  1.00  0.00           H
ATOM   4744  CA  CYS   297      -0.455  95.771  54.185  1.00  0.00           C
ATOM   4745  HA  CYS   297      -0.744  94.728  54.333  1.00  0.00           H
ATOM   4746  CB  CYS   297       0.500  95.837  52.988  1.00  0.00           C
ATOM   4747  HB1 CYS   297       1.481  95.435  53.253  1.00  0.00           H
ATOM   4748  HB2 CYS   297       0.610  96.869  52.676  1.00  0.00           H
ATOM   4749  SG  CYS   297      -0.185  94.924  51.585  1.00  0.00           S
ATOM   4750  HG  CYS   297       0.183  95.794  50.621  1.00  0.00           H
ATOM   4751  C   CYS   297       0.179  96.228  55.509  1.00  0.00           C
ATOM   4752  O   CYS   297       0.582  95.363  56.280  1.00  0.00           O
ATOM   4753  N   VAL   298       0.185  97.529  55.833  1.00  0.00           N
ATOM   4754  H   VAL   298      -0.185  98.196  55.156  1.00  0.00           H
ATOM   4755  CA  VAL   298       0.524  98.005  57.192  1.00  0.00           C
ATOM   4756  HA  VAL   298       1.541  97.680  57.420  1.00  0.00           H
ATOM   4757  CB  VAL   298       0.463  99.547  57.344  1.00  0.00           C
ATOM   4758  HB  VAL   298      -0.507  99.909  57.002  1.00  0.00           H
ATOM   4759  CG1 VAL   298       0.684  99.989  58.803  1.00  0.00           C
ATOM   4760 1HG1 VAL   298       0.764 101.074  58.853  1.00  0.00           H
ATOM   4761 2HG1 VAL   298      -0.151  99.677  59.429  1.00  0.00           H
ATOM   4762 3HG1 VAL   298       1.605  99.554  59.191  1.00  0.00           H
ATOM   4763  CG2 VAL   298       1.559 100.232  56.521  1.00  0.00           C
ATOM   4764 1HG2 VAL   298       1.481 101.315  56.615  1.00  0.00           H
ATOM   4765 2HG2 VAL   298       2.538  99.912  56.877  1.00  0.00           H
ATOM   4766 3HG2 VAL   298       1.455  99.972  55.474  1.00  0.00           H
ATOM   4767  C   VAL   298      -0.431  97.361  58.198  1.00  0.00           C
ATOM   4768  O   VAL   298       0.018  96.759  59.172  1.00  0.00           O
ATOM   4769  N   TYR   299      -1.740  97.430  57.924  1.00  0.00           N
ATOM   4770  H   TYR   299      -2.051  97.972  57.123  1.00  0.00           H
ATOM   4771  CA  TYR   299      -2.771  96.851  58.777  1.00  0.00           C
ATOM   4772  HA  TYR   299      -2.695  97.329  59.741  1.00  0.00           H
ATOM   4773  CB  TYR   299      -4.162  97.165  58.199  1.00  0.00           C
ATOM   4774  HB1 TYR   299      -4.186  96.882  57.148  1.00  0.00           H
ATOM   4775  HB2 TYR   299      -4.319  98.245  58.242  1.00  0.00           H
ATOM   4776  CG  TYR   299      -5.318  96.469  58.894  1.00  0.00           C
ATOM   4777  CD1 TYR   299      -5.561  95.108  58.641  1.00  0.00           C
ATOM   4778  HD1 TYR   299      -4.896  94.583  57.991  1.00  0.00           H
ATOM   4779  CE1 TYR   299      -6.614  94.420  59.262  1.00  0.00           C
ATOM   4780  HE1 TYR   299      -6.772  93.368  59.075  1.00  0.00           H
ATOM   4781  CZ  TYR   299      -7.417  95.103  60.194  1.00  0.00           C
ATOM   4782  OH  TYR   299      -8.340  94.415  60.915  1.00  0.00           O
ATOM   4783  HH  TYR   299      -8.599  94.916  61.693  1.00  0.00           H
ATOM   4784  CE2 TYR   299      -7.198  96.477  60.436  1.00  0.00           C
ATOM   4785  HE2 TYR   299      -7.831  97.005  61.124  1.00  0.00           H
ATOM   4786  CD2 TYR   299      -6.154  97.160  59.785  1.00  0.00           C
ATOM   4787  HD2 TYR   299      -5.990  98.209  59.972  1.00  0.00           H
ATOM   4788  C   TYR   299      -2.542  95.359  59.039  1.00  0.00           C
ATOM   4789  O   TYR   299      -2.607  94.940  60.193  1.00  0.00           O
ATOM   4790  N   ALA   300      -2.217  94.574  58.004  1.00  0.00           N
ATOM   4791  H   ALA   300      -2.150  94.997  57.087  1.00  0.00           H
ATOM   4792  CA  ALA   300      -1.986  93.132  58.133  1.00  0.00           C
ATOM   4793  HA  ALA   300      -2.920  92.653  58.431  1.00  0.00           H
ATOM   4794  CB  ALA   300      -1.561  92.579  56.767  1.00  0.00           C
ATOM   4795  HB1 ALA   300      -1.653  91.493  56.787  1.00  0.00           H
ATOM   4796  HB2 ALA   300      -2.198  92.963  55.974  1.00  0.00           H
ATOM   4797  HB3 ALA   300      -0.529  92.856  56.549  1.00  0.00           H
ATOM   4798  C   ALA   300      -0.937  92.809  59.211  1.00  0.00           C
ATOM   4799  O   ALA   300      -1.128  91.895  60.015  1.00  0.00           O
ATOM   4800  N   PHE   301       0.135  93.606  59.257  1.00  0.00           N
ATOM   4801  H   PHE   301       0.213  94.340  58.564  1.00  0.00           H
ATOM   4802  CA  PHE   301       1.237  93.424  60.192  1.00  0.00           C
ATOM   4803  HA  PHE   301       1.359  92.353  60.365  1.00  0.00           H
ATOM   4804  CB  PHE   301       2.521  93.943  59.546  1.00  0.00           C
ATOM   4805  HB1 PHE   301       3.264  94.065  60.331  1.00  0.00           H
ATOM   4806  HB2 PHE   301       2.348  94.923  59.095  1.00  0.00           H
ATOM   4807  CG  PHE   301       3.051  92.966  58.514  1.00  0.00           C
ATOM   4808  CD1 PHE   301       3.533  91.713  58.934  1.00  0.00           C
ATOM   4809  HD1 PHE   301       3.553  91.461  59.986  1.00  0.00           H
ATOM   4810  CE1 PHE   301       3.939  90.761  57.988  1.00  0.00           C
ATOM   4811  HE1 PHE   301       4.270  89.790  58.322  1.00  0.00           H
ATOM   4812  CZ  PHE   301       3.857  91.049  56.615  1.00  0.00           C
ATOM   4813  HZ  PHE   301       4.155  90.302  55.895  1.00  0.00           H
ATOM   4814  CE2 PHE   301       3.377  92.301  56.190  1.00  0.00           C
ATOM   4815  HE2 PHE   301       3.296  92.528  55.136  1.00  0.00           H
ATOM   4816  CD2 PHE   301       2.990  93.262  57.140  1.00  0.00           C
ATOM   4817  HD2 PHE   301       2.622  94.218  56.811  1.00  0.00           H
ATOM   4818  C   PHE   301       1.002  94.031  61.577  1.00  0.00           C
ATOM   4819  O   PHE   301       1.331  93.370  62.555  1.00  0.00           O
ATOM   4820  N   GLU   302       0.387  95.211  61.713  1.00  0.00           N
ATOM   4821  H   GLU   302       0.143  95.746  60.886  1.00  0.00           H
ATOM   4822  CA  GLU   302       0.027  95.726  63.048  1.00  0.00           C
ATOM   4823  HA  GLU   302       0.917  95.738  63.678  1.00  0.00           H
ATOM   4824  CB  GLU   302      -0.543  97.141  62.978  1.00  0.00           C
ATOM   4825  HB1 GLU   302      -0.811  97.466  63.985  1.00  0.00           H
ATOM   4826  HB2 GLU   302      -1.457  97.049  62.405  1.00  0.00           H
ATOM   4827  CG  GLU   302       0.334  98.224  62.343  1.00  0.00           C
ATOM   4828  HG1 GLU   302      -0.219  99.162  62.348  1.00  0.00           H
ATOM   4829  HG2 GLU   302       0.527  97.970  61.304  1.00  0.00           H
ATOM   4830  CD  GLU   302       1.663  98.443  63.058  1.00  0.00           C
ATOM   4831  OE1 GLU   302       2.707  98.204  62.409  1.00  0.00           O
ATOM   4832  OE2 GLU   302       1.687  98.962  64.197  1.00  0.00           O
ATOM   4833  C   GLU   302      -1.037  94.849  63.735  1.00  0.00           C
ATOM   4834  O   GLU   302      -1.148  94.871  64.960  1.00  0.00           O
ATOM   4835  N   CYS   303      -1.825  94.078  62.973  1.00  0.00           N
ATOM   4836  H   CYS   303      -1.799  94.204  61.966  1.00  0.00           H
ATOM   4837  CA  CYS   303      -2.738  93.062  63.502  1.00  0.00           C
ATOM   4838  HA  CYS   303      -3.259  93.470  64.367  1.00  0.00           H
ATOM   4839  CB  CYS   303      -3.786  92.737  62.428  1.00  0.00           C
ATOM   4840  HB1 CYS   303      -4.375  91.879  62.752  1.00  0.00           H
ATOM   4841  HB2 CYS   303      -3.298  92.496  61.481  1.00  0.00           H
ATOM   4842  SG  CYS   303      -4.900  94.151  62.228  1.00  0.00           S
ATOM   4843  HG  CYS   303      -5.611  93.673  61.200  1.00  0.00           H
ATOM   4844  C   CYS   303      -2.025  91.791  64.004  1.00  0.00           C
ATOM   4845  O   CYS   303      -2.626  91.054  64.782  1.00  0.00           O
ATOM   4846  N   SER   304      -0.767  91.561  63.622  1.00  0.00           N
ATOM   4847  H   SER   304      -0.322  92.247  63.026  1.00  0.00           H
ATOM   4848  CA  SER   304       0.076  90.447  64.104  1.00  0.00           C
ATOM   4849  HA  SER   304      -0.284  90.107  65.078  1.00  0.00           H
ATOM   4850  CB  SER   304       0.004  89.243  63.148  1.00  0.00           C
ATOM   4851  HB1 SER   304       0.303  88.359  63.703  1.00  0.00           H
ATOM   4852  HB2 SER   304       0.693  89.406  62.323  1.00  0.00           H
ATOM   4853  OG  SER   304      -1.260  88.994  62.577  1.00  0.00           O
ATOM   4854  HG  SER   304      -1.270  89.459  61.730  1.00  0.00           H
ATOM   4855  C   SER   304       1.550  90.896  64.291  1.00  0.00           C
ATOM   4856  O   SER   304       2.456  90.416  63.591  1.00  0.00           O
ATOM   4857  N   PRO   305       1.815  91.870  65.185  1.00  0.00           N
ATOM   4858  CD  PRO   305       0.895  92.412  66.174  1.00  0.00           C
ATOM   4859  HD1 PRO   305       0.453  91.621  66.781  1.00  0.00           H
ATOM   4860  HD2 PRO   305       0.114  92.973  65.671  1.00  0.00           H
ATOM   4861  CG  PRO   305       1.720  93.356  67.045  1.00  0.00           C
ATOM   4862  HG1 PRO   305       2.148  92.804  67.883  1.00  0.00           H
ATOM   4863  HG2 PRO   305       1.130  94.203  67.395  1.00  0.00           H
ATOM   4864  CB  PRO   305       2.833  93.804  66.102  1.00  0.00           C
ATOM   4865  HB1 PRO   305       3.716  94.141  66.645  1.00  0.00           H
ATOM   4866  HB2 PRO   305       2.459  94.599  65.453  1.00  0.00           H
ATOM   4867  CA  PRO   305       3.104  92.553  65.264  1.00  0.00           C
ATOM   4868  HA  PRO   305       3.418  92.855  64.264  1.00  0.00           H
ATOM   4869  C   PRO   305       4.211  91.681  65.873  1.00  0.00           C
ATOM   4870  O   PRO   305       5.382  92.061  65.814  1.00  0.00           O
ATOM   4871  N   GLU   306       3.869  90.511  66.431  1.00  0.00           N
ATOM   4872  H   GLU   306       2.883  90.234  66.443  1.00  0.00           H
ATOM   4873  CA  GLU   306       4.823  89.536  66.956  1.00  0.00           C
ATOM   4874  HA  GLU   306       5.548  90.089  67.553  1.00  0.00           H
ATOM   4875  CB  GLU   306       4.127  88.542  67.907  1.00  0.00           C
ATOM   4876  HB1 GLU   306       3.642  89.089  68.717  1.00  0.00           H
ATOM   4877  HB2 GLU   306       4.909  87.928  68.354  1.00  0.00           H
ATOM   4878  CG  GLU   306       3.122  87.579  67.260  1.00  0.00           C
ATOM   4879  HG1 GLU   306       3.171  86.626  67.789  1.00  0.00           H
ATOM   4880  HG2 GLU   306       3.410  87.393  66.229  1.00  0.00           H
ATOM   4881  CD  GLU   306       1.683  88.088  67.309  1.00  0.00           C
ATOM   4882  OE1 GLU   306       0.844  87.398  67.941  1.00  0.00           O
ATOM   4883  OE2 GLU   306       1.422  89.154  66.712  1.00  0.00           O
ATOM   4884  C   GLU   306       5.622  88.799  65.864  1.00  0.00           C
ATOM   4885  O   GLU   306       6.609  88.132  66.190  1.00  0.00           O
ATOM   4886  N   TYR   307       5.278  88.947  64.577  1.00  0.00           N
ATOM   4887  H   TYR   307       4.433  89.470  64.368  1.00  0.00           H
ATOM   4888  CA  TYR   307       5.954  88.243  63.473  1.00  0.00           C
ATOM   4889  HA  TYR   307       6.558  87.437  63.884  1.00  0.00           H
ATOM   4890  CB  TYR   307       4.906  87.567  62.583  1.00  0.00           C
ATOM   4891  HB1 TYR   307       5.429  86.995  61.822  1.00  0.00           H
ATOM   4892  HB2 TYR   307       4.302  88.329  62.088  1.00  0.00           H
ATOM   4893  CG  TYR   307       4.012  86.600  63.333  1.00  0.00           C
ATOM   4894  CD1 TYR   307       4.516  85.366  63.784  1.00  0.00           C
ATOM   4895  HD1 TYR   307       5.521  85.061  63.529  1.00  0.00           H
ATOM   4896  CE1 TYR   307       3.717  84.527  64.583  1.00  0.00           C
ATOM   4897  HE1 TYR   307       4.107  83.586  64.938  1.00  0.00           H
ATOM   4898  CZ  TYR   307       2.403  84.915  64.923  1.00  0.00           C
ATOM   4899  OH  TYR   307       1.655  84.156  65.766  1.00  0.00           O
ATOM   4900  HH  TYR   307       0.792  84.561  65.912  1.00  0.00           H
ATOM   4901  CE2 TYR   307       1.880  86.127  64.424  1.00  0.00           C
ATOM   4902  HE2 TYR   307       0.877  86.427  64.690  1.00  0.00           H
ATOM   4903  CD2 TYR   307       2.692  86.967  63.642  1.00  0.00           C
ATOM   4904  HD2 TYR   307       2.328  87.924  63.321  1.00  0.00           H
ATOM   4905  C   TYR   307       6.928  89.097  62.636  1.00  0.00           C
ATOM   4906  O   TYR   307       7.901  88.543  62.125  1.00  0.00           O
ATOM   4907  N   GLY   308       6.731  90.417  62.493  1.00  0.00           N
ATOM   4908  H   GLY   308       5.944  90.851  62.957  1.00  0.00           H
ATOM   4909  CA  GLY   308       7.670  91.261  61.732  1.00  0.00           C
ATOM   4910  HA1 GLY   308       7.527  91.073  60.668  1.00  0.00           H
ATOM   4911  HA2 GLY   308       8.684  90.943  61.963  1.00  0.00           H
ATOM   4912  C   GLY   308       7.578  92.770  61.950  1.00  0.00           C
ATOM   4913  O   GLY   308       6.537  93.283  62.363  1.00  0.00           O
ATOM   4914  N   ASP   309       8.639  93.481  61.555  1.00  0.00           N
ATOM   4915  H   ASP   309       9.436  92.955  61.210  1.00  0.00           H
ATOM   4916  CA  ASP   309       8.758  94.950  61.533  1.00  0.00           C
ATOM   4917  HA  ASP   309       7.820  95.387  61.874  1.00  0.00           H
ATOM   4918  CB  ASP   309       9.867  95.381  62.519  1.00  0.00           C
ATOM   4919  HB1 ASP   309      10.819  94.941  62.213  1.00  0.00           H
ATOM   4920  HB2 ASP   309       9.596  94.977  63.490  1.00  0.00           H
ATOM   4921  CG  ASP   309      10.048  96.896  62.706  1.00  0.00           C
ATOM   4922  OD1 ASP   309       9.254  97.675  62.141  1.00  0.00           O
ATOM   4923  OD2 ASP   309      10.923  97.321  63.504  1.00  0.00           O
ATOM   4924  C   ASP   309       9.036  95.466  60.106  1.00  0.00           C
ATOM   4925  O   ASP   309      10.123  95.249  59.558  1.00  0.00           O
ATOM   4926  N   LEU   310       8.048  96.153  59.513  1.00  0.00           N
ATOM   4927  H   LEU   310       7.199  96.301  60.044  1.00  0.00           H
ATOM   4928  CA  LEU   310       8.140  96.799  58.200  1.00  0.00           C
ATOM   4929  HA  LEU   310       8.574  96.090  57.497  1.00  0.00           H
ATOM   4930  CB  LEU   310       6.740  97.229  57.700  1.00  0.00           C
ATOM   4931  HB1 LEU   310       6.859  98.099  57.055  1.00  0.00           H
ATOM   4932  HB2 LEU   310       6.147  97.555  58.556  1.00  0.00           H
ATOM   4933  CG  LEU   310       5.944  96.182  56.896  1.00  0.00           C
ATOM   4934  HG  LEU   310       5.902  95.252  57.457  1.00  0.00           H
ATOM   4935  CD1 LEU   310       4.507  96.683  56.677  1.00  0.00           C
ATOM   4936 1HD1 LEU   310       3.956  95.978  56.055  1.00  0.00           H
ATOM   4937 2HD1 LEU   310       3.996  96.774  57.635  1.00  0.00           H
ATOM   4938 3HD1 LEU   310       4.517  97.654  56.181  1.00  0.00           H
ATOM   4939  CD2 LEU   310       6.580  95.918  55.521  1.00  0.00           C
ATOM   4940 1HD2 LEU   310       5.960  95.217  54.962  1.00  0.00           H
ATOM   4941 2HD2 LEU   310       6.654  96.847  54.956  1.00  0.00           H
ATOM   4942 3HD2 LEU   310       7.572  95.483  55.634  1.00  0.00           H
ATOM   4943  C   LEU   310       9.053  98.029  58.277  1.00  0.00           C
ATOM   4944  O   LEU   310       8.741  99.006  58.957  1.00  0.00           O
ATOM   4945  N   VAL   311      10.122  98.021  57.484  1.00  0.00           N
ATOM   4946  H   VAL   311      10.246  97.207  56.893  1.00  0.00           H
ATOM   4947  CA  VAL   311      11.001  99.176  57.254  1.00  0.00           C
ATOM   4948  HA  VAL   311      11.101  99.721  58.195  1.00  0.00           H
ATOM   4949  CB  VAL   311      12.421  98.758  56.801  1.00  0.00           C
ATOM   4950  HB  VAL   311      12.361  98.260  55.833  1.00  0.00           H
ATOM   4951  CG1 VAL   311      13.349  99.979  56.690  1.00  0.00           C
ATOM   4952 1HG1 VAL   311      14.342  99.661  56.369  1.00  0.00           H
ATOM   4953 2HG1 VAL   311      12.966 100.693  55.964  1.00  0.00           H
ATOM   4954 3HG1 VAL   311      13.430 100.475  57.656  1.00  0.00           H
ATOM   4955  CG2 VAL   311      13.048  97.771  57.799  1.00  0.00           C
ATOM   4956 1HG2 VAL   311      14.055  97.503  57.478  1.00  0.00           H
ATOM   4957 2HG2 VAL   311      13.094  98.219  58.793  1.00  0.00           H
ATOM   4958 3HG2 VAL   311      12.450  96.864  57.843  1.00  0.00           H
ATOM   4959  C   VAL   311      10.312 100.088  56.236  1.00  0.00           C
ATOM   4960  O   VAL   311      10.613 100.054  55.042  1.00  0.00           O
ATOM   4961  N   LEU   312       9.338 100.863  56.727  1.00  0.00           N
ATOM   4962  H   LEU   312       9.121 100.752  57.713  1.00  0.00           H
ATOM   4963  CA  LEU   312       8.445 101.703  55.924  1.00  0.00           C
ATOM   4964  HA  LEU   312       7.839 101.064  55.284  1.00  0.00           H
ATOM   4965  CB  LEU   312       7.525 102.500  56.874  1.00  0.00           C
ATOM   4966  HB1 LEU   312       6.973 103.226  56.281  1.00  0.00           H
ATOM   4967  HB2 LEU   312       8.148 103.061  57.570  1.00  0.00           H
ATOM   4968  CG  LEU   312       6.504 101.679  57.691  1.00  0.00           C
ATOM   4969  HG  LEU   312       7.032 101.008  58.367  1.00  0.00           H
ATOM   4970  CD1 LEU   312       5.607 102.613  58.517  1.00  0.00           C
ATOM   4971 1HD1 LEU   312       4.866 102.025  59.056  1.00  0.00           H
ATOM   4972 2HD1 LEU   312       6.201 103.159  59.242  1.00  0.00           H
ATOM   4973 3HD1 LEU   312       5.094 103.323  57.866  1.00  0.00           H
ATOM   4974  CD2 LEU   312       5.579 100.854  56.797  1.00  0.00           C
ATOM   4975 1HD2 LEU   312       4.863 100.307  57.411  1.00  0.00           H
ATOM   4976 2HD2 LEU   312       5.046 101.529  56.128  1.00  0.00           H
ATOM   4977 3HD2 LEU   312       6.146 100.130  56.215  1.00  0.00           H
ATOM   4978  C   LEU   312       9.199 102.629  54.958  1.00  0.00           C
ATOM   4979  O   LEU   312       8.792 102.758  53.809  1.00  0.00           O
ATOM   4980  N   SER   313      10.335 103.188  55.376  1.00  0.00           N
ATOM   4981  H   SER   313      10.601 103.081  56.343  1.00  0.00           H
ATOM   4982  CA  SER   313      11.157 104.076  54.545  1.00  0.00           C
ATOM   4983  HA  SER   313      10.507 104.833  54.108  1.00  0.00           H
ATOM   4984  CB  SER   313      12.186 104.795  55.425  1.00  0.00           C
ATOM   4985  HB1 SER   313      11.668 105.287  56.248  1.00  0.00           H
ATOM   4986  HB2 SER   313      12.675 105.560  54.820  1.00  0.00           H
ATOM   4987  OG  SER   313      13.176 103.916  55.946  1.00  0.00           O
ATOM   4988  HG  SER   313      14.020 104.416  55.930  1.00  0.00           H
ATOM   4989  C   SER   313      11.889 103.382  53.382  1.00  0.00           C
ATOM   4990  O   SER   313      12.321 104.046  52.441  1.00  0.00           O
ATOM   4991  N   SER   314      12.052 102.059  53.418  1.00  0.00           N
ATOM   4992  H   SER   314      11.696 101.563  54.224  1.00  0.00           H
ATOM   4993  CA  SER   314      12.751 101.303  52.370  1.00  0.00           C
ATOM   4994  HA  SER   314      13.381 101.974  51.786  1.00  0.00           H
ATOM   4995  CB  SER   314      13.664 100.251  53.004  1.00  0.00           C
ATOM   4996  HB1 SER   314      14.076  99.619  52.215  1.00  0.00           H
ATOM   4997  HB2 SER   314      13.081  99.625  53.681  1.00  0.00           H
ATOM   4998  OG  SER   314      14.740 100.848  53.708  1.00  0.00           O
ATOM   4999  HG  SER   314      15.288 100.116  54.060  1.00  0.00           H
ATOM   5000  C   SER   314      11.804 100.608  51.384  1.00  0.00           C
ATOM   5001  O   SER   314      12.213 100.299  50.265  1.00  0.00           O
ATOM   5002  N   CYS   315      10.549 100.357  51.758  1.00  0.00           N
ATOM   5003  H   CYS   315      10.247 100.679  52.668  1.00  0.00           H
ATOM   5004  CA  CYS   315       9.543  99.741  50.890  1.00  0.00           C
ATOM   5005  HA  CYS   315       9.907  98.777  50.540  1.00  0.00           H
ATOM   5006  CB  CYS   315       8.286  99.526  51.733  1.00  0.00           C
ATOM   5007  HB1 CYS   315       7.475  99.172  51.091  1.00  0.00           H
ATOM   5008  HB2 CYS   315       8.013 100.496  52.149  1.00  0.00           H
ATOM   5009  SG  CYS   315       8.540  98.345  53.088  1.00  0.00           S
ATOM   5010  HG  CYS   315       7.346  98.522  53.671  1.00  0.00           H
ATOM   5011  C   CYS   315       9.227 100.589  49.636  1.00  0.00           C
ATOM   5012  O   CYS   315       9.502 101.789  49.599  1.00  0.00           O
ATOM   5013  N   ILE   316       8.618  99.970  48.617  1.00  0.00           N
ATOM   5014  H   ILE   316       8.387  98.986  48.730  1.00  0.00           H
ATOM   5015  CA  ILE   316       8.060 100.667  47.437  1.00  0.00           C
ATOM   5016  HA  ILE   316       7.851 101.695  47.724  1.00  0.00           H
ATOM   5017  CB  ILE   316       9.031 100.691  46.220  1.00  0.00           C
ATOM   5018  HB  ILE   316       9.122  99.669  45.848  1.00  0.00           H
ATOM   5019  CG2 ILE   316       8.460 101.577  45.086  1.00  0.00           C
ATOM   5020 1HG2 ILE   316       9.094 101.542  44.203  1.00  0.00           H
ATOM   5021 2HG2 ILE   316       7.484 101.230  44.763  1.00  0.00           H
ATOM   5022 3HG2 ILE   316       8.379 102.612  45.419  1.00  0.00           H
ATOM   5023  CG1 ILE   316      10.450 101.206  46.559  1.00  0.00           C
ATOM   5024 1HG1 ILE   316      10.830 100.689  47.436  1.00  0.00           H
ATOM   5025 2HG1 ILE   316      10.416 102.273  46.782  1.00  0.00           H
ATOM   5026  CD  ILE   316      11.455 100.950  45.428  1.00  0.00           C
ATOM   5027  HD1 ILE   316      12.446 101.273  45.728  1.00  0.00           H
ATOM   5028  HD2 ILE   316      11.478  99.886  45.213  1.00  0.00           H
ATOM   5029  HD3 ILE   316      11.197 101.500  44.526  1.00  0.00           H
ATOM   5030  C   ILE   316       6.728 100.016  47.039  1.00  0.00           C
ATOM   5031  O   ILE   316       6.579  98.800  47.137  1.00  0.00           O
ATOM   5032  N   TRP   317       5.783 100.812  46.548  1.00  0.00           N
ATOM   5033  H   TRP   317       5.971 101.808  46.527  1.00  0.00           H
ATOM   5034  CA  TRP   317       4.470 100.388  46.058  1.00  0.00           C
ATOM   5035  HA  TRP   317       4.438  99.307  45.924  1.00  0.00           H
ATOM   5036  CB  TRP   317       3.448 100.803  47.111  1.00  0.00           C
ATOM   5037  HB1 TRP   317       2.440 100.596  46.748  1.00  0.00           H
ATOM   5038  HB2 TRP   317       3.563 101.878  47.224  1.00  0.00           H
ATOM   5039  CG  TRP   317       3.616 100.188  48.461  1.00  0.00           C
ATOM   5040  CD1 TRP   317       3.059  99.026  48.859  1.00  0.00           C
ATOM   5041  HD1 TRP   317       2.407  98.424  48.248  1.00  0.00           H
ATOM   5042  NE1 TRP   317       3.461  98.731  50.143  1.00  0.00           N
ATOM   5043  HE1 TRP   317       3.106  97.950  50.682  1.00  0.00           H
ATOM   5044  CE2 TRP   317       4.306  99.698  50.635  1.00  0.00           C
ATOM   5045  CZ2 TRP   317       4.970  99.843  51.856  1.00  0.00           C
ATOM   5046  HZ2 TRP   317       4.963  99.025  52.560  1.00  0.00           H
ATOM   5047  CH2 TRP   317       5.609 101.058  52.151  1.00  0.00           C
ATOM   5048  HH2 TRP   317       6.093 101.213  53.107  1.00  0.00           H
ATOM   5049  CZ3 TRP   317       5.670 102.062  51.173  1.00  0.00           C
ATOM   5050  HZ3 TRP   317       6.179 102.989  51.398  1.00  0.00           H
ATOM   5051  CE3 TRP   317       5.079 101.867  49.909  1.00  0.00           C
ATOM   5052  HE3 TRP   317       5.135 102.648  49.167  1.00  0.00           H
ATOM   5053  CD2 TRP   317       4.369 100.684  49.611  1.00  0.00           C
ATOM   5054  C   TRP   317       4.120 101.077  44.730  1.00  0.00           C
ATOM   5055  O   TRP   317       4.538 102.214  44.498  1.00  0.00           O
ATOM   5056  N   LEU   318       3.310 100.434  43.880  1.00  0.00           N
ATOM   5057  H   LEU   318       3.047  99.475  44.094  1.00  0.00           H
ATOM   5058  CA  LEU   318       2.759 101.058  42.670  1.00  0.00           C
ATOM   5059  HA  LEU   318       2.498 102.082  42.935  1.00  0.00           H
ATOM   5060  CB  LEU   318       3.829 101.094  41.566  1.00  0.00           C
[truncated: 225,873 more chars]
