# Supplementary material for: Novel viruses of the family Partitiviridae discovered in Saccharomyces cerevisiae
Source: PLoS Pathog. 2023 Jun 7;19(6):e1011418. doi: 10.1371/journal.ppat.1011418 (PMC10281585; doi:10.1371/journal.ppat.1011418)
Supplement: S1 File — (ZIP) [file ppat.1011418.s011.zip › Relaxed/CSpV1_capsid_relax.pdb]

REMARK    GENERATED BY TRJCONV
TITLE     Protein in water t= 1477.00000
REMARK    THIS IS A SIMULATION BOX
CRYST1  109.079  109.079  109.079  60.00  60.00  90.00 P 1           1
MODEL        1
ATOM      1  N   MET     1     117.103  76.655  16.621  1.00  0.00           N
ATOM      2  H1  MET     1     118.070  76.881  16.839  1.00  0.00           H
ATOM      3  H2  MET     1     116.685  76.560  17.542  1.00  0.00           H
ATOM      4  H3  MET     1     117.085  75.767  16.143  1.00  0.00           H
ATOM      5  CA  MET     1     116.447  77.731  15.830  1.00  0.00           C
ATOM      6  HA  MET     1     116.836  77.688  14.812  1.00  0.00           H
ATOM      7  CB  MET     1     114.923  77.553  15.710  1.00  0.00           C
ATOM      8  HB1 MET     1     114.439  78.529  15.736  1.00  0.00           H
ATOM      9  HB2 MET     1     114.541  76.949  16.534  1.00  0.00           H
ATOM     10  CG  MET     1     114.560  76.895  14.375  1.00  0.00           C
ATOM     11  HG1 MET     1     115.073  75.938  14.282  1.00  0.00           H
ATOM     12  HG2 MET     1     114.890  77.556  13.572  1.00  0.00           H
ATOM     13  SD  MET     1     112.789  76.622  14.156  1.00  0.00           S
ATOM     14  CE  MET     1     112.791  75.630  12.640  1.00  0.00           C
ATOM     15  HE1 MET     1     111.778  75.271  12.449  1.00  0.00           H
ATOM     16  HE2 MET     1     113.113  76.229  11.791  1.00  0.00           H
ATOM     17  HE3 MET     1     113.446  74.768  12.758  1.00  0.00           H
ATOM     18  C   MET     1     116.830  79.122  16.338  1.00  0.00           C
ATOM     19  O   MET     1     116.592  79.485  17.487  1.00  0.00           O
ATOM     20  N   ILE     2     117.514  79.851  15.469  1.00  0.00           N
ATOM     21  H   ILE     2     117.565  79.498  14.517  1.00  0.00           H
ATOM     22  CA  ILE     2     117.856  81.258  15.639  1.00  0.00           C
ATOM     23  HA  ILE     2     117.903  81.539  16.695  1.00  0.00           H
ATOM     24  CB  ILE     2     119.228  81.542  14.978  1.00  0.00           C
ATOM     25  HB  ILE     2     119.186  81.198  13.942  1.00  0.00           H
ATOM     26  CG2 ILE     2     119.555  83.048  14.961  1.00  0.00           C
ATOM     27 1HG2 ILE     2     120.451  83.224  14.365  1.00  0.00           H
ATOM     28 2HG2 ILE     2     118.746  83.617  14.505  1.00  0.00           H
ATOM     29 3HG2 ILE     2     119.726  83.411  15.973  1.00  0.00           H
ATOM     30  CG1 ILE     2     120.342  80.756  15.716  1.00  0.00           C
ATOM     31 1HG1 ILE     2     120.023  79.729  15.892  1.00  0.00           H
ATOM     32 2HG1 ILE     2     120.526  81.213  16.689  1.00  0.00           H
ATOM     33  CD  ILE     2     121.661  80.677  14.939  1.00  0.00           C
ATOM     34  HD1 ILE     2     122.371  80.068  15.498  1.00  0.00           H
ATOM     35  HD2 ILE     2     121.489  80.216  13.966  1.00  0.00           H
ATOM     36  HD3 ILE     2     122.086  81.670  14.801  1.00  0.00           H
ATOM     37  C   ILE     2     116.696  81.999  14.984  1.00  0.00           C
ATOM     38  O   ILE     2     116.620  82.067  13.755  1.00  0.00           O
ATOM     39  N   THR     3     115.750  82.470  15.800  1.00  0.00           N
ATOM     40  H   THR     3     115.826  82.320  16.796  1.00  0.00           H
ATOM     41  CA  THR     3     114.712  83.393  15.352  1.00  0.00           C
ATOM     42  HA  THR     3     114.373  83.077  14.368  1.00  0.00           H
ATOM     43  CB  THR     3     113.499  83.417  16.295  1.00  0.00           C
ATOM     44  HB  THR     3     113.028  84.402  16.271  1.00  0.00           H
ATOM     45  CG2 THR     3     112.478  82.383  15.818  1.00  0.00           C
ATOM     46 1HG2 THR     3     111.583  82.434  16.438  1.00  0.00           H
ATOM     47 2HG2 THR     3     112.189  82.590  14.787  1.00  0.00           H
ATOM     48 3HG2 THR     3     112.903  81.380  15.876  1.00  0.00           H
ATOM     49  OG1 THR     3     113.862  83.083  17.621  1.00  0.00           O
ATOM     50  HG1 THR     3     113.086  82.644  18.014  1.00  0.00           H
ATOM     51  C   THR     3     115.386  84.737  15.188  1.00  0.00           C
ATOM     52  O   THR     3     115.847  85.339  16.158  1.00  0.00           O
ATOM     53  N   SER     4     115.546  85.151  13.936  1.00  0.00           N
ATOM     54  H   SER     4     115.144  84.615  13.175  1.00  0.00           H
ATOM     55  CA  SER     4     116.327  86.335  13.599  1.00  0.00           C
ATOM     56  HA  SER     4     117.312  86.228  14.056  1.00  0.00           H
ATOM     57  CB  SER     4     116.561  86.435  12.082  1.00  0.00           C
ATOM     58  HB1 SER     4     117.156  85.578  11.761  1.00  0.00           H
ATOM     59  HB2 SER     4     117.133  87.341  11.873  1.00  0.00           H
ATOM     60  OG  SER     4     115.367  86.458  11.319  1.00  0.00           O
ATOM     61  HG  SER     4     115.603  86.809  10.429  1.00  0.00           H
ATOM     62  C   SER     4     115.679  87.596  14.185  1.00  0.00           C
ATOM     63  O   SER     4     114.486  87.856  14.008  1.00  0.00           O
ATOM     64  N   PHE     5     116.483  88.402  14.885  1.00  0.00           N
ATOM     65  H   PHE     5     117.444  88.127  15.021  1.00  0.00           H
ATOM     66  CA  PHE     5     116.054  89.643  15.539  1.00  0.00           C
ATOM     67  HA  PHE     5     115.206  89.426  16.189  1.00  0.00           H
ATOM     68  CB  PHE     5     117.223  90.142  16.415  1.00  0.00           C
ATOM     69  HB1 PHE     5     117.254  91.233  16.383  1.00  0.00           H
ATOM     70  HB2 PHE     5     118.171  89.807  15.993  1.00  0.00           H
ATOM     71  CG  PHE     5     117.166  89.729  17.878  1.00  0.00           C
ATOM     72  CD1 PHE     5     116.623  90.616  18.827  1.00  0.00           C
ATOM     73  HD1 PHE     5     116.219  91.565  18.508  1.00  0.00           H
ATOM     74  CE1 PHE     5     116.639  90.293  20.195  1.00  0.00           C
ATOM     75  HE1 PHE     5     116.268  90.999  20.924  1.00  0.00           H
ATOM     76  CZ  PHE     5     117.175  89.068  20.623  1.00  0.00           C
ATOM     77  HZ  PHE     5     117.196  88.831  21.680  1.00  0.00           H
ATOM     78  CE2 PHE     5     117.690  88.164  19.678  1.00  0.00           C
ATOM     79  HE2 PHE     5     118.091  87.217  20.011  1.00  0.00           H
ATOM     80  CD2 PHE     5     117.697  88.496  18.309  1.00  0.00           C
ATOM     81  HD2 PHE     5     118.119  87.807  17.593  1.00  0.00           H
ATOM     82  C   PHE     5     115.581  90.728  14.545  1.00  0.00           C
ATOM     83  O   PHE     5     115.040  91.747  14.967  1.00  0.00           O
ATOM     84  N   GLU     6     115.760  90.514  13.235  1.00  0.00           N
ATOM     85  H   GLU     6     116.052  89.591  12.962  1.00  0.00           H
ATOM     86  CA  GLU     6     115.810  91.562  12.209  1.00  0.00           C
ATOM     87  HA  GLU     6     116.377  92.376  12.660  1.00  0.00           H
ATOM     88  CB  GLU     6     116.593  91.057  10.971  1.00  0.00           C
ATOM     89  HB1 GLU     6     115.936  91.006  10.102  1.00  0.00           H
ATOM     90  HB2 GLU     6     116.994  90.058  11.152  1.00  0.00           H
ATOM     91  CG  GLU     6     117.754  92.025  10.692  1.00  0.00           C
ATOM     92  HG1 GLU     6     118.398  92.026  11.563  1.00  0.00           H
ATOM     93  HG2 GLU     6     117.360  93.032  10.559  1.00  0.00           H
ATOM     94  CD  GLU     6     118.640  91.690   9.499  1.00  0.00           C
ATOM     95  OE1 GLU     6     119.795  92.181   9.518  1.00  0.00           O
ATOM     96  OE2 GLU     6     118.182  90.996   8.565  1.00  0.00           O
ATOM     97  C   GLU     6     114.457  92.178  11.807  1.00  0.00           C
ATOM     98  O   GLU     6     114.415  93.027  10.917  1.00  0.00           O
ATOM     99  N   SER     7     113.345  91.785  12.427  1.00  0.00           N
ATOM    100  H   SER     7     113.416  91.048  13.113  1.00  0.00           H
ATOM    101  CA  SER     7     111.999  92.258  12.067  1.00  0.00           C
ATOM    102  HA  SER     7     112.086  93.140  11.438  1.00  0.00           H
ATOM    103  CB  SER     7     111.264  91.181  11.267  1.00  0.00           C
ATOM    104  HB1 SER     7     111.792  91.032  10.328  1.00  0.00           H
ATOM    105  HB2 SER     7     110.252  91.519  11.045  1.00  0.00           H
ATOM    106  OG  SER     7     111.218  89.969  11.995  1.00  0.00           O
ATOM    107  HG  SER     7     110.976  89.240  11.396  1.00  0.00           H
ATOM    108  C   SER     7     111.134  92.720  13.239  1.00  0.00           C
ATOM    109  O   SER     7     109.993  93.131  13.017  1.00  0.00           O
ATOM    110  N   ILE     8     111.662  92.768  14.468  1.00  0.00           N
ATOM    111  H   ILE     8     112.637  92.518  14.590  1.00  0.00           H
ATOM    112  CA  ILE     8     111.019  93.594  15.496  1.00  0.00           C
ATOM    113  HA  ILE     8     109.940  93.436  15.458  1.00  0.00           H
ATOM    114  CB  ILE     8     111.470  93.266  16.945  1.00  0.00           C
ATOM    115  HB  ILE     8     112.482  93.636  17.103  1.00  0.00           H
ATOM    116  CG2 ILE     8     110.526  93.994  17.923  1.00  0.00           C
ATOM    117 1HG2 ILE     8     110.812  93.787  18.952  1.00  0.00           H
ATOM    118 2HG2 ILE     8     110.582  95.072  17.780  1.00  0.00           H
ATOM    119 3HG2 ILE     8     109.496  93.668  17.776  1.00  0.00           H
ATOM    120  CG1 ILE     8     111.479  91.746  17.206  1.00  0.00           C
ATOM    121 1HG1 ILE     8     112.170  91.285  16.503  1.00  0.00           H
ATOM    122 2HG1 ILE     8     110.481  91.345  17.026  1.00  0.00           H
ATOM    123  CD  ILE     8     111.943  91.320  18.603  1.00  0.00           C
ATOM    124  HD1 ILE     8     112.000  90.233  18.645  1.00  0.00           H
ATOM    125  HD2 ILE     8     112.928  91.738  18.813  1.00  0.00           H
ATOM    126  HD3 ILE     8     111.235  91.648  19.362  1.00  0.00           H
ATOM    127  C   ILE     8     111.290  95.044  15.098  1.00  0.00           C
ATOM    128  O   ILE     8     112.323  95.596  15.472  1.00  0.00           O
ATOM    129  N   GLU     9     110.391  95.637  14.302  1.00  0.00           N
ATOM    130  H   GLU     9     109.691  95.048  13.874  1.00  0.00           H
ATOM    131  CA  GLU     9     110.212  97.091  14.266  1.00  0.00           C
ATOM    132  HA  GLU     9     110.990  97.565  13.667  1.00  0.00           H
ATOM    133  CB  GLU     9     108.811  97.488  13.751  1.00  0.00           C
ATOM    134  HB1 GLU     9     108.479  98.387  14.274  1.00  0.00           H
ATOM    135  HB2 GLU     9     108.106  96.694  14.002  1.00  0.00           H
ATOM    136  CG  GLU     9     108.735  97.797  12.254  1.00  0.00           C
ATOM    137  HG1 GLU     9     109.180  96.977  11.689  1.00  0.00           H
ATOM    138  HG2 GLU     9     109.291  98.712  12.046  1.00  0.00           H
ATOM    139  CD  GLU     9     107.274  97.966  11.833  1.00  0.00           C
ATOM    140  OE1 GLU     9     106.818  99.103  11.581  1.00  0.00           O
ATOM    141  OE2 GLU     9     106.578  96.923  11.754  1.00  0.00           O
ATOM    142  C   GLU     9     110.318  97.560  15.708  1.00  0.00           C
ATOM    143  O   GLU     9     109.511  97.125  16.534  1.00  0.00           O
ATOM    144  N   LYS    10     111.312  98.403  16.004  1.00  0.00           N
ATOM    145  H   LYS    10     112.000  98.612  15.296  1.00  0.00           H
ATOM    146  CA  LYS    10     111.423  99.038  17.309  1.00  0.00           C
ATOM    147  HA  LYS    10     111.330  98.268  18.076  1.00  0.00           H
ATOM    148  CB  LYS    10     112.790  99.724  17.494  1.00  0.00           C
ATOM    149  HB1 LYS    10     112.690 100.463  18.287  1.00  0.00           H
ATOM    150  HB2 LYS    10     113.064 100.246  16.576  1.00  0.00           H
ATOM    151  CG  LYS    10     113.918  98.768  17.916  1.00  0.00           C
ATOM    152  HG1 LYS    10     114.060  98.000  17.154  1.00  0.00           H
ATOM    153  HG2 LYS    10     113.655  98.289  18.862  1.00  0.00           H
ATOM    154  CD  LYS    10     115.215  99.571  18.098  1.00  0.00           C
ATOM    155  HD1 LYS    10     115.072 100.320  18.879  1.00  0.00           H
ATOM    156  HD2 LYS    10     115.438 100.086  17.164  1.00  0.00           H
ATOM    157  CE  LYS    10     116.400  98.673  18.472  1.00  0.00           C
ATOM    158  HE1 LYS    10     116.420  97.819  17.794  1.00  0.00           H
ATOM    159  HE2 LYS    10     116.256  98.294  19.489  1.00  0.00           H
ATOM    160  NZ  LYS    10     117.681  99.410  18.365  1.00  0.00           N
ATOM    161  HZ1 LYS    10     118.479  98.790  18.468  1.00  0.00           H
ATOM    162  HZ2 LYS    10     117.757  99.835  17.449  1.00  0.00           H
ATOM    163  HZ3 LYS    10     117.725 100.162  19.039  1.00  0.00           H
ATOM    164  C   LYS    10     110.232  99.991  17.487  1.00  0.00           C
ATOM    165  O   LYS    10     110.337 101.210  17.308  1.00  0.00           O
ATOM    166  N   LYS    11     109.088  99.415  17.859  1.00  0.00           N
ATOM    167  H   LYS    11     109.101  98.399  17.892  1.00  0.00           H
ATOM    168  CA  LYS    11     107.994 100.088  18.526  1.00  0.00           C
ATOM    169  HA  LYS    11     107.731 100.983  17.969  1.00  0.00           H
ATOM    170  CB  LYS    11     106.748  99.181  18.654  1.00  0.00           C
ATOM    171  HB1 LYS    11     106.041  99.694  19.309  1.00  0.00           H
ATOM    172  HB2 LYS    11     107.031  98.249  19.148  1.00  0.00           H
ATOM    173  CG  LYS    11     106.019  98.847  17.342  1.00  0.00           C
ATOM    174  HG1 LYS    11     106.637  98.183  16.736  1.00  0.00           H
ATOM    175  HG2 LYS    11     105.829  99.767  16.787  1.00  0.00           H
ATOM    176  CD  LYS    11     104.678  98.161  17.668  1.00  0.00           C
ATOM    177  HD1 LYS    11     104.086  98.839  18.284  1.00  0.00           H
ATOM    178  HD2 LYS    11     104.868  97.252  18.243  1.00  0.00           H
ATOM    179  CE  LYS    11     103.863  97.813  16.415  1.00  0.00           C
ATOM    180  HE1 LYS    11     104.436  97.123  15.787  1.00  0.00           H
ATOM    181  HE2 LYS    11     103.695  98.729  15.841  1.00  0.00           H
ATOM    182  NZ  LYS    11     102.555  97.205  16.774  1.00  0.00           N
ATOM    183  HZ1 LYS    11     101.945  97.180  15.961  1.00  0.00           H
ATOM    184  HZ2 LYS    11     102.670  96.266  17.138  1.00  0.00           H
ATOM    185  HZ3 LYS    11     102.088  97.757  17.479  1.00  0.00           H
ATOM    186  C   LYS    11     108.528 100.515  19.893  1.00  0.00           C
ATOM    187  O   LYS    11     108.209  99.901  20.903  1.00  0.00           O
ATOM    188  N   ASN    12     109.298 101.608  19.901  1.00  0.00           N
ATOM    189  H   ASN    12     109.561 101.955  18.988  1.00  0.00           H
ATOM    190  CA  ASN    12     109.800 102.370  21.047  1.00  0.00           C
ATOM    191  HA  ASN    12     110.548 101.763  21.556  1.00  0.00           H
ATOM    192  CB  ASN    12     110.490 103.655  20.528  1.00  0.00           C
ATOM    193  HB1 ASN    12     110.889 104.219  21.372  1.00  0.00           H
ATOM    194  HB2 ASN    12     109.746 104.282  20.041  1.00  0.00           H
ATOM    195  CG  ASN    12     111.650 103.422  19.563  1.00  0.00           C
ATOM    196  OD1 ASN    12     112.446 102.510  19.728  1.00  0.00           O
ATOM    197  ND2 ASN    12     111.787 104.242  18.537  1.00  0.00           N
ATOM    198 1HD2 ASN    12     111.125 104.989  18.380  1.00  0.00           H
ATOM    199 2HD2 ASN    12     112.560 104.083  17.908  1.00  0.00           H
ATOM    200  C   ASN    12     108.727 102.736  22.099  1.00  0.00           C
ATOM    201  O   ASN    12     109.023 103.525  22.988  1.00  0.00           O
ATOM    202  N   ALA    13     107.500 102.206  22.027  1.00  0.00           N
ATOM    203  H   ALA    13     107.365 101.473  21.345  1.00  0.00           H
ATOM    204  CA  ALA    13     106.508 102.214  23.079  1.00  0.00           C
ATOM    205  HA  ALA    13     107.045 102.429  23.995  1.00  0.00           H
ATOM    206  CB  ALA    13     105.459 103.287  22.787  1.00  0.00           C
ATOM    207  HB1 ALA    13     104.843 103.434  23.669  1.00  0.00           H
ATOM    208  HB2 ALA    13     105.931 104.229  22.510  1.00  0.00           H
ATOM    209  HB3 ALA    13     104.804 102.933  21.993  1.00  0.00           H
ATOM    210  C   ALA    13     105.811 100.855  23.233  1.00  0.00           C
ATOM    211  O   ALA    13     105.464 100.211  22.241  1.00  0.00           O
ATOM    212  N   VAL    14     105.531 100.483  24.480  1.00  0.00           N
ATOM    213  H   VAL    14     105.719 101.164  25.210  1.00  0.00           H
ATOM    214  CA  VAL    14     104.783  99.268  24.847  1.00  0.00           C
ATOM    215  HA  VAL    14     104.479  98.739  23.942  1.00  0.00           H
ATOM    216  CB  VAL    14     105.627  98.296  25.707  1.00  0.00           C
ATOM    217  HB  VAL    14     106.006  98.836  26.576  1.00  0.00           H
ATOM    218  CG1 VAL    14     104.799  97.089  26.185  1.00  0.00           C
ATOM    219 1HG1 VAL    14     105.453  96.326  26.598  1.00  0.00           H
ATOM    220 2HG1 VAL    14     104.099  97.395  26.963  1.00  0.00           H
ATOM    221 3HG1 VAL    14     104.247  96.654  25.351  1.00  0.00           H
ATOM    222  CG2 VAL    14     106.823  97.770  24.899  1.00  0.00           C
ATOM    223 1HG2 VAL    14     107.442  97.142  25.537  1.00  0.00           H
ATOM    224 2HG2 VAL    14     106.473  97.182  24.049  1.00  0.00           H
ATOM    225 3HG2 VAL    14     107.433  98.595  24.534  1.00  0.00           H
ATOM    226  C   VAL    14     103.527  99.679  25.602  1.00  0.00           C
ATOM    227  O   VAL    14     103.566 100.587  26.429  1.00  0.00           O
ATOM    228  N   TYR    15     102.418  99.003  25.311  1.00  0.00           N
ATOM    229  H   TYR    15     102.470  98.247  24.642  1.00  0.00           H
ATOM    230  CA  TYR    15     101.160  99.180  26.030  1.00  0.00           C
ATOM    231  HA  TYR    15     101.129 100.181  26.446  1.00  0.00           H
ATOM    232  CB  TYR    15     100.008  99.072  25.033  1.00  0.00           C
ATOM    233  HB1 TYR    15      99.075  98.958  25.571  1.00  0.00           H
ATOM    234  HB2 TYR    15     100.126  98.188  24.412  1.00  0.00           H
ATOM    235  CG  TYR    15      99.932 100.308  24.172  1.00  0.00           C
ATOM    236  CD1 TYR    15      99.434 101.499  24.732  1.00  0.00           C
ATOM    237  HD1 TYR    15      99.046 101.502  25.744  1.00  0.00           H
ATOM    238  CE1 TYR    15      99.439 102.680  23.979  1.00  0.00           C
ATOM    239  HE1 TYR    15      99.021 103.584  24.395  1.00  0.00           H
ATOM    240  CZ  TYR    15      99.984 102.681  22.680  1.00  0.00           C
ATOM    241  OH  TYR    15      99.969 103.835  21.967  1.00  0.00           O
ATOM    242  HH  TYR    15     100.384 103.723  21.106  1.00  0.00           H
ATOM    243  CE2 TYR    15     100.473 101.485  22.107  1.00  0.00           C
ATOM    244  HE2 TYR    15     100.854 101.475  21.096  1.00  0.00           H
ATOM    245  CD2 TYR    15     100.433 100.294  22.856  1.00  0.00           C
ATOM    246  HD2 TYR    15     100.789  99.368  22.431  1.00  0.00           H
ATOM    247  C   TYR    15     101.030  98.198  27.195  1.00  0.00           C
ATOM    248  O   TYR    15     101.222  96.995  27.006  1.00  0.00           O
ATOM    249  N   TYR    16     100.705  98.712  28.385  1.00  0.00           N
ATOM    250  H   TYR    16     100.546  99.715  28.441  1.00  0.00           H
ATOM    251  CA  TYR    16     100.417  97.920  29.588  1.00  0.00           C
ATOM    252  HA  TYR    16     100.512  96.866  29.333  1.00  0.00           H
ATOM    253  CB  TYR    16     101.444  98.217  30.695  1.00  0.00           C
ATOM    254  HB1 TYR    16     102.447  98.092  30.287  1.00  0.00           H
ATOM    255  HB2 TYR    16     101.322  97.478  31.484  1.00  0.00           H
ATOM    256  CG  TYR    16     101.334  99.599  31.307  1.00  0.00           C
ATOM    257  CD1 TYR    16     101.964 100.679  30.671  1.00  0.00           C
ATOM    258  HD1 TYR    16     102.558 100.510  29.783  1.00  0.00           H
ATOM    259  CE1 TYR    16     101.751 101.983  31.138  1.00  0.00           C
ATOM    260  HE1 TYR    16     102.177 102.810  30.604  1.00  0.00           H
ATOM    261  CZ  TYR    16     100.912 102.223  32.245  1.00  0.00           C
ATOM    262  OH  TYR    16     100.639 103.502  32.620  1.00  0.00           O
ATOM    263  HH  TYR    16      99.992 103.560  33.327  1.00  0.00           H
ATOM    264  CE2 TYR    16     100.319 101.134  32.920  1.00  0.00           C
ATOM    265  HE2 TYR    16      99.664 101.306  33.760  1.00  0.00           H
ATOM    266  CD2 TYR    16     100.538  99.824  32.451  1.00  0.00           C
ATOM    267  HD2 TYR    16     100.046  98.994  32.938  1.00  0.00           H
ATOM    268  C   TYR    16      98.977  98.187  30.077  1.00  0.00           C
ATOM    269  O   TYR    16      98.525  99.332  30.020  1.00  0.00           O
ATOM    270  N   PRO    17      98.249  97.165  30.561  1.00  0.00           N
ATOM    271  CD  PRO    17      98.708  95.806  30.800  1.00  0.00           C
ATOM    272  HD1 PRO    17      99.607  95.794  31.418  1.00  0.00           H
ATOM    273  HD2 PRO    17      98.895  95.324  29.842  1.00  0.00           H
ATOM    274  CG  PRO    17      97.564  95.098  31.526  1.00  0.00           C
ATOM    275  HG1 PRO    17      97.681  95.225  32.602  1.00  0.00           H
ATOM    276  HG2 PRO    17      97.516  94.039  31.271  1.00  0.00           H
ATOM    277  CB  PRO    17      96.327  95.857  31.048  1.00  0.00           C
ATOM    278  HB1 PRO    17      95.504  95.790  31.759  1.00  0.00           H
ATOM    279  HB2 PRO    17      96.019  95.467  30.077  1.00  0.00           H
ATOM    280  CA  PRO    17      96.833  97.291  30.880  1.00  0.00           C
ATOM    281  HA  PRO    17      96.306  97.755  30.045  1.00  0.00           H
ATOM    282  C   PRO    17      96.624  98.146  32.131  1.00  0.00           C
ATOM    283  O   PRO    17      97.433  98.127  33.059  1.00  0.00           O
ATOM    284  N   VAL    18      95.521  98.894  32.154  1.00  0.00           N
ATOM    285  H   VAL    18      94.940  98.912  31.313  1.00  0.00           H
ATOM    286  CA  VAL    18      95.128  99.719  33.307  1.00  0.00           C
ATOM    287  HA  VAL    18      96.020  99.969  33.884  1.00  0.00           H
ATOM    288  CB  VAL    18      94.482 101.050  32.854  1.00  0.00           C
ATOM    289  HB  VAL    18      93.581 100.845  32.274  1.00  0.00           H
ATOM    290  CG1 VAL    18      94.104 101.943  34.053  1.00  0.00           C
ATOM    291 1HG1 VAL    18      93.673 102.880  33.701  1.00  0.00           H
ATOM    292 2HG1 VAL    18      93.367 101.448  34.682  1.00  0.00           H
ATOM    293 3HG1 VAL    18      94.985 102.171  34.650  1.00  0.00           H
ATOM    294  CG2 VAL    18      95.472 101.816  31.969  1.00  0.00           C
ATOM    295 1HG2 VAL    18      95.086 102.811  31.744  1.00  0.00           H
ATOM    296 2HG2 VAL    18      96.436 101.880  32.470  1.00  0.00           H
ATOM    297 3HG2 VAL    18      95.638 101.295  31.036  1.00  0.00           H
ATOM    298  C   VAL    18      94.176  98.929  34.203  1.00  0.00           C
ATOM    299  O   VAL    18      93.004  98.767  33.863  1.00  0.00           O
ATOM    300  N   ASP    19      94.658  98.470  35.362  1.00  0.00           N
ATOM    301  H   ASP    19      95.639  98.579  35.572  1.00  0.00           H
ATOM    302  CA  ASP    19      93.777  97.918  36.398  1.00  0.00           C
ATOM    303  HA  ASP    19      93.245  97.064  35.975  1.00  0.00           H
ATOM    304  CB  ASP    19      94.587  97.427  37.606  1.00  0.00           C
ATOM    305  HB1 ASP    19      94.846  98.281  38.230  1.00  0.00           H
ATOM    306  HB2 ASP    19      95.516  96.986  37.246  1.00  0.00           H
ATOM    307  CG  ASP    19      93.857  96.377  38.456  1.00  0.00           C
ATOM    308  OD1 ASP    19      92.602  96.371  38.483  1.00  0.00           O
ATOM    309  OD2 ASP    19      94.577  95.543  39.048  1.00  0.00           O
ATOM    310  C   ASP    19      92.762  98.989  36.823  1.00  0.00           C
ATOM    311  O   ASP    19      93.130 100.146  37.028  1.00  0.00           O
ATOM    312  N   LEU    20      91.486  98.617  36.933  1.00  0.00           N
ATOM    313  H   LEU    20      91.269  97.633  36.833  1.00  0.00           H
ATOM    314  CA  LEU    20      90.407  99.528  37.320  1.00  0.00           C
ATOM    315  HA  LEU    20      90.780 100.551  37.319  1.00  0.00           H
ATOM    316  CB  LEU    20      89.258  99.425  36.298  1.00  0.00           C
ATOM    317  HB1 LEU    20      88.416 100.020  36.656  1.00  0.00           H
ATOM    318  HB2 LEU    20      88.933  98.387  36.236  1.00  0.00           H
ATOM    319  CG  LEU    20      89.637  99.911  34.884  1.00  0.00           C
ATOM    320  HG  LEU    20      90.445  99.293  34.494  1.00  0.00           H
ATOM    321  CD1 LEU    20      88.430  99.752  33.950  1.00  0.00           C
ATOM    322 1HD1 LEU    20      88.713 100.017  32.930  1.00  0.00           H
ATOM    323 2HD1 LEU    20      88.089  98.718  33.963  1.00  0.00           H
ATOM    324 3HD1 LEU    20      87.619 100.402  34.277  1.00  0.00           H
ATOM    325  CD2 LEU    20      90.088 101.379  34.872  1.00  0.00           C
ATOM    326 1HD2 LEU    20      90.244 101.701  33.847  1.00  0.00           H
ATOM    327 2HD2 LEU    20      89.330 102.012  35.336  1.00  0.00           H
ATOM    328 3HD2 LEU    20      91.032 101.493  35.402  1.00  0.00           H
ATOM    329  C   LEU    20      89.940  99.291  38.757  1.00  0.00           C
ATOM    330  O   LEU    20      89.143 100.075  39.271  1.00  0.00           O
ATOM    331  N   LYS    21      90.477  98.288  39.459  1.00  0.00           N
ATOM    332  H   LYS    21      91.133  97.666  38.988  1.00  0.00           H
ATOM    333  CA  LYS    21      90.122  97.972  40.846  1.00  0.00           C
ATOM    334  HA  LYS    21      89.081  97.648  40.864  1.00  0.00           H
ATOM    335  CB  LYS    21      91.018  96.810  41.295  1.00  0.00           C
ATOM    336  HB1 LYS    21      92.053  97.151  41.346  1.00  0.00           H
ATOM    337  HB2 LYS    21      90.958  96.012  40.555  1.00  0.00           H
ATOM    338  CG  LYS    21      90.590  96.240  42.649  1.00  0.00           C
ATOM    339  HG1 LYS    21      89.613  95.769  42.534  1.00  0.00           H
ATOM    340  HG2 LYS    21      90.520  97.036  43.390  1.00  0.00           H
ATOM    341  CD  LYS    21      91.604  95.207  43.141  1.00  0.00           C
ATOM    342  HD1 LYS    21      92.559  95.701  43.329  1.00  0.00           H
ATOM    343  HD2 LYS    21      91.750  94.441  42.379  1.00  0.00           H
ATOM    344  CE  LYS    21      91.068  94.581  44.432  1.00  0.00           C
ATOM    345  HE1 LYS    21      90.067  94.179  44.243  1.00  0.00           H
ATOM    346  HE2 LYS    21      90.970  95.367  45.188  1.00  0.00           H
ATOM    347  NZ  LYS    21      91.951  93.497  44.916  1.00  0.00           N
ATOM    348  HZ1 LYS    21      91.630  93.155  45.811  1.00  0.00           H
ATOM    349  HZ2 LYS    21      91.973  92.720  44.266  1.00  0.00           H
ATOM    350  HZ3 LYS    21      92.905  93.815  45.050  1.00  0.00           H
ATOM    351  C   LYS    21      90.238  99.188  41.784  1.00  0.00           C
ATOM    352  O   LYS    21      89.390  99.366  42.662  1.00  0.00           O
ATOM    353  N   PHE    22      91.202 100.082  41.522  1.00  0.00           N
ATOM    354  H   PHE    22      91.903  99.816  40.844  1.00  0.00           H
ATOM    355  CA  PHE    22      91.360 101.362  42.214  1.00  0.00           C
ATOM    356  HA  PHE    22      91.557 101.145  43.266  1.00  0.00           H
ATOM    357  CB  PHE    22      92.580 102.117  41.646  1.00  0.00           C
ATOM    358  HB1 PHE    22      93.365 101.409  41.381  1.00  0.00           H
ATOM    359  HB2 PHE    22      92.988 102.742  42.437  1.00  0.00           H
ATOM    360  CG  PHE    22      92.295 103.015  40.457  1.00  0.00           C
ATOM    361  CD1 PHE    22      92.420 102.514  39.151  1.00  0.00           C
ATOM    362  HD1 PHE    22      92.735 101.494  39.000  1.00  0.00           H
ATOM    363  CE1 PHE    22      92.147 103.338  38.046  1.00  0.00           C
ATOM    364  HE1 PHE    22      92.259 102.946  37.044  1.00  0.00           H
ATOM    365  CZ  PHE    22      91.723 104.664  38.249  1.00  0.00           C
ATOM    366  HZ  PHE    22      91.498 105.294  37.405  1.00  0.00           H
ATOM    367  CE2 PHE    22      91.569 105.164  39.553  1.00  0.00           C
ATOM    368  HE2 PHE    22      91.227 106.176  39.712  1.00  0.00           H
ATOM    369  CD2 PHE    22      91.866 104.344  40.654  1.00  0.00           C
ATOM    370  HD2 PHE    22      91.746 104.733  41.653  1.00  0.00           H
ATOM    371  C   PHE    22      90.097 102.238  42.145  1.00  0.00           C
ATOM    372  O   PHE    22      89.819 102.947  43.110  1.00  0.00           O
ATOM    373  N   VAL    23      89.346 102.189  41.034  1.00  0.00           N
ATOM    374  H   VAL    23      89.619 101.537  40.301  1.00  0.00           H
ATOM    375  CA  VAL    23      88.102 102.945  40.830  1.00  0.00           C
ATOM    376  HA  VAL    23      88.287 103.977  41.135  1.00  0.00           H
ATOM    377  CB  VAL    23      87.610 102.952  39.358  1.00  0.00           C
ATOM    378  HB  VAL    23      87.229 101.962  39.110  1.00  0.00           H
ATOM    379  CG1 VAL    23      86.482 103.977  39.171  1.00  0.00           C
ATOM    380 1HG1 VAL    23      85.961 103.794  38.230  1.00  0.00           H
ATOM    381 2HG1 VAL    23      85.773 103.939  39.992  1.00  0.00           H
ATOM    382 3HG1 VAL    23      86.899 104.976  39.156  1.00  0.00           H
ATOM    383  CG2 VAL    23      88.697 103.321  38.338  1.00  0.00           C
ATOM    384 1HG2 VAL    23      88.277 103.318  37.331  1.00  0.00           H
ATOM    385 2HG2 VAL    23      89.074 104.319  38.556  1.00  0.00           H
ATOM    386 3HG2 VAL    23      89.512 102.601  38.373  1.00  0.00           H
ATOM    387  C   VAL    23      87.003 102.348  41.710  1.00  0.00           C
ATOM    388  O   VAL    23      86.356 103.100  42.435  1.00  0.00           O
ATOM    389  N   THR    24      86.820 101.016  41.689  1.00  0.00           N
ATOM    390  H   THR    24      87.364 100.461  41.038  1.00  0.00           H
ATOM    391  CA  THR    24      85.860 100.305  42.550  1.00  0.00           C
ATOM    392  HA  THR    24      84.846 100.617  42.296  1.00  0.00           H
ATOM    393  CB  THR    24      85.966  98.787  42.355  1.00  0.00           C
ATOM    394  HB  THR    24      86.940  98.451  42.711  1.00  0.00           H
ATOM    395  CG2 THR    24      84.889  98.054  43.154  1.00  0.00           C
ATOM    396 1HG2 THR    24      85.032  96.980  43.065  1.00  0.00           H
ATOM    397 2HG2 THR    24      84.962  98.297  44.213  1.00  0.00           H
ATOM    398 3HG2 THR    24      83.901  98.331  42.785  1.00  0.00           H
ATOM    399  OG1 THR    24      85.850  98.425  40.994  1.00  0.00           O
ATOM    400  HG1 THR    24      85.144  98.951  40.562  1.00  0.00           H
ATOM    401  C   THR    24      86.093 100.637  44.020  1.00  0.00           C
ATOM    402  O   THR    24      85.155 101.036  44.708  1.00  0.00           O
ATOM    403  N   ASP    25      87.340 100.496  44.480  1.00  0.00           N
ATOM    404  H   ASP    25      88.047 100.159  43.836  1.00  0.00           H
ATOM    405  CA  ASP    25      87.728 100.692  45.881  1.00  0.00           C
ATOM    406  HA  ASP    25      87.108 100.060  46.519  1.00  0.00           H
ATOM    407  CB  ASP    25      89.205 100.307  46.080  1.00  0.00           C
ATOM    408  HB1 ASP    25      89.510 100.687  47.054  1.00  0.00           H
ATOM    409  HB2 ASP    25      89.817 100.798  45.321  1.00  0.00           H
ATOM    410  CG  ASP    25      89.508  98.807  46.093  1.00  0.00           C
ATOM    411  OD1 ASP    25      88.616  98.008  46.443  1.00  0.00           O
ATOM    412  OD2 ASP    25      90.695  98.456  45.905  1.00  0.00           O
ATOM    413  C   ASP    25      87.524 102.144  46.330  1.00  0.00           C
ATOM    414  O   ASP    25      86.875 102.392  47.343  1.00  0.00           O
ATOM    415  N   LEU    26      88.043 103.109  45.561  1.00  0.00           N
ATOM    416  H   LEU    26      88.538 102.841  44.718  1.00  0.00           H
ATOM    417  CA  LEU    26      87.889 104.537  45.852  1.00  0.00           C
ATOM    418  HA  LEU    26      88.280 104.735  46.853  1.00  0.00           H
ATOM    419  CB  LEU    26      88.713 105.315  44.814  1.00  0.00           C
ATOM    420  HB1 LEU    26      88.363 105.043  43.816  1.00  0.00           H
ATOM    421  HB2 LEU    26      89.739 104.987  44.920  1.00  0.00           H
ATOM    422  CG  LEU    26      88.707 106.850  44.917  1.00  0.00           C
ATOM    423  HG  LEU    26      87.695 107.202  44.741  1.00  0.00           H
ATOM    424  CD1 LEU    26      89.192 107.360  46.282  1.00  0.00           C
ATOM    425 1HD1 LEU    26      89.187 108.450  46.292  1.00  0.00           H
ATOM    426 2HD1 LEU    26      88.540 107.003  47.078  1.00  0.00           H
ATOM    427 3HD1 LEU    26      90.208 107.012  46.468  1.00  0.00           H
ATOM    428  CD2 LEU    26      89.606 107.422  43.810  1.00  0.00           C
ATOM    429 1HD2 LEU    26      89.555 108.508  43.820  1.00  0.00           H
ATOM    430 2HD2 LEU    26      90.640 107.115  43.969  1.00  0.00           H
ATOM    431 3HD2 LEU    26      89.276 107.064  42.835  1.00  0.00           H
ATOM    432  C   LEU    26      86.415 104.945  45.860  1.00  0.00           C
ATOM    433  O   LEU    26      85.991 105.696  46.727  1.00  0.00           O
ATOM    434  N   SER    27      85.617 104.413  44.938  1.00  0.00           N
ATOM    435  H   SER    27      86.024 103.788  44.256  1.00  0.00           H
ATOM    436  CA  SER    27      84.174 104.675  44.888  1.00  0.00           C
ATOM    437  HA  SER    27      84.008 105.750  44.882  1.00  0.00           H
ATOM    438  CB  SER    27      83.571 104.082  43.613  1.00  0.00           C
ATOM    439  HB1 SER    27      82.501 104.287  43.596  1.00  0.00           H
ATOM    440  HB2 SER    27      83.721 103.001  43.599  1.00  0.00           H
ATOM    441  OG  SER    27      84.172 104.654  42.472  1.00  0.00           O
ATOM    442  HG  SER    27      84.971 104.141  42.269  1.00  0.00           H
ATOM    443  C   SER    27      83.413 104.112  46.091  1.00  0.00           C
ATOM    444  O   SER    27      82.408 104.692  46.488  1.00  0.00           O
ATOM    445  N   SER    28      83.873 102.997  46.662  1.00  0.00           N
ATOM    446  H   SER    28      84.715 102.578  46.280  1.00  0.00           H
ATOM    447  CA  SER    28      83.308 102.382  47.874  1.00  0.00           C
ATOM    448  HA  SER    28      82.225 102.311  47.813  1.00  0.00           H
ATOM    449  CB  SER    28      83.898 100.975  48.008  1.00  0.00           C
ATOM    450  HB1 SER    28      84.981 101.061  48.061  1.00  0.00           H
ATOM    451  HB2 SER    28      83.660 100.395  47.120  1.00  0.00           H
ATOM    452  OG  SER    28      83.464 100.264  49.151  1.00  0.00           O
ATOM    453  HG  SER    28      84.180  99.611  49.310  1.00  0.00           H
ATOM    454  C   SER    28      83.627 103.200  49.121  1.00  0.00           C
ATOM    455  O   SER    28      82.753 103.507  49.920  1.00  0.00           O
ATOM    456  N   ASP    29      84.872 103.616  49.309  1.00  0.00           N
ATOM    457  H   ASP    29      85.598 103.362  48.645  1.00  0.00           H
ATOM    458  CA  ASP    29      85.216 104.415  50.480  1.00  0.00           C
ATOM    459  HA  ASP    29      84.788 103.954  51.371  1.00  0.00           H
ATOM    460  CB  ASP    29      86.728 104.380  50.621  1.00  0.00           C
ATOM    461  HB1 ASP    29      87.033 105.176  51.299  1.00  0.00           H
ATOM    462  HB2 ASP    29      87.163 104.562  49.637  1.00  0.00           H
ATOM    463  CG  ASP    29      87.222 103.036  51.174  1.00  0.00           C
ATOM    464  OD1 ASP    29      86.850 102.672  52.315  1.00  0.00           O
ATOM    465  OD2 ASP    29      88.081 102.387  50.534  1.00  0.00           O
ATOM    466  C   ASP    29      84.628 105.838  50.400  1.00  0.00           C
ATOM    467  O   ASP    29      84.204 106.388  51.416  1.00  0.00           O
ATOM    468  N   LEU    30      84.492 106.404  49.193  1.00  0.00           N
ATOM    469  H   LEU    30      84.876 105.918  48.389  1.00  0.00           H
ATOM    470  CA  LEU    30      83.770 107.662  48.979  1.00  0.00           C
ATOM    471  HA  LEU    30      84.088 108.373  49.740  1.00  0.00           H
ATOM    472  CB  LEU    30      84.110 108.225  47.591  1.00  0.00           C
ATOM    473  HB1 LEU    30      83.452 109.070  47.375  1.00  0.00           H
ATOM    474  HB2 LEU    30      83.908 107.450  46.851  1.00  0.00           H
ATOM    475  CG  LEU    30      85.570 108.698  47.462  1.00  0.00           C
ATOM    476  HG  LEU    30      86.249 107.936  47.840  1.00  0.00           H
ATOM    477  CD1 LEU    30      85.863 108.913  45.973  1.00  0.00           C
ATOM    478 1HD1 LEU    30      86.899 109.221  45.834  1.00  0.00           H
ATOM    479 2HD1 LEU    30      85.694 107.989  45.423  1.00  0.00           H
ATOM    480 3HD1 LEU    30      85.191 109.667  45.577  1.00  0.00           H
ATOM    481  CD2 LEU    30      85.830 109.992  48.248  1.00  0.00           C
ATOM    482 1HD2 LEU    30      86.881 110.256  48.170  1.00  0.00           H
ATOM    483 2HD2 LEU    30      85.222 110.805  47.853  1.00  0.00           H
ATOM    484 3HD2 LEU    30      85.602 109.855  49.304  1.00  0.00           H
ATOM    485  C   LEU    30      82.254 107.513  49.150  1.00  0.00           C
ATOM    486  O   LEU    30      81.633 108.432  49.685  1.00  0.00           O
ATOM    487  N   SER    31      81.642 106.392  48.762  1.00  0.00           N
ATOM    488  H   SER    31      82.177 105.640  48.335  1.00  0.00           H
ATOM    489  CA  SER    31      80.230 106.133  49.080  1.00  0.00           C
ATOM    490  HA  SER    31      79.636 106.990  48.758  1.00  0.00           H
ATOM    491  CB  SER    31      79.698 104.901  48.322  1.00  0.00           C
ATOM    492  HB1 SER    31      79.967 104.994  47.274  1.00  0.00           H
ATOM    493  HB2 SER    31      78.611 104.877  48.408  1.00  0.00           H
ATOM    494  OG  SER    31      80.228 103.670  48.754  1.00  0.00           O
ATOM    495  HG  SER    31      79.532 102.982  48.780  1.00  0.00           H
ATOM    496  C   SER    31      80.031 106.003  50.596  1.00  0.00           C
ATOM    497  O   SER    31      79.203 106.700  51.184  1.00  0.00           O
ATOM    498  N   ASN    32      80.858 105.193  51.261  1.00  0.00           N
ATOM    499  H   ASN    32      81.511 104.638  50.710  1.00  0.00           H
ATOM    500  CA  ASN    32      80.754 104.921  52.692  1.00  0.00           C
ATOM    501  HA  ASN    32      79.727 104.621  52.901  1.00  0.00           H
ATOM    502  CB  ASN    32      81.675 103.748  53.050  1.00  0.00           C
ATOM    503  HB1 ASN    32      81.701 103.638  54.133  1.00  0.00           H
ATOM    504  HB2 ASN    32      82.684 103.975  52.703  1.00  0.00           H
ATOM    505  CG  ASN    32      81.219 102.413  52.468  1.00  0.00           C
ATOM    506  OD1 ASN    32      80.053 102.040  52.521  1.00  0.00           O
ATOM    507  ND2 ASN    32      82.129 101.632  51.923  1.00  0.00           N
ATOM    508 1HD2 ASN    32      83.040 102.029  51.742  1.00  0.00           H
ATOM    509 2HD2 ASN    32      81.820 100.847  51.379  1.00  0.00           H
ATOM    510  C   ASN    32      81.053 106.152  53.569  1.00  0.00           C
ATOM    511  O   ASN    32      80.432 106.299  54.624  1.00  0.00           O
ATOM    512  N   THR    33      81.943 107.068  53.149  1.00  0.00           N
ATOM    513  H   THR    33      82.514 106.845  52.337  1.00  0.00           H
ATOM    514  CA  THR    33      82.148 108.370  53.819  1.00  0.00           C
ATOM    515  HA  THR    33      82.243 108.206  54.890  1.00  0.00           H
ATOM    516  CB  THR    33      83.443 109.031  53.328  1.00  0.00           C
ATOM    517  HB  THR    33      83.478 109.025  52.237  1.00  0.00           H
ATOM    518  CG2 THR    33      83.639 110.459  53.844  1.00  0.00           C
ATOM    519 1HG2 THR    33      84.538 110.888  53.406  1.00  0.00           H
ATOM    520 2HG2 THR    33      82.804 111.085  53.544  1.00  0.00           H
ATOM    521 3HG2 THR    33      83.721 110.462  54.931  1.00  0.00           H
ATOM    522  OG1 THR    33      84.507 108.279  53.852  1.00  0.00           O
ATOM    523  HG1 THR    33      85.329 108.609  53.447  1.00  0.00           H
ATOM    524  C   THR    33      80.944 109.288  53.642  1.00  0.00           C
ATOM    525  O   THR    33      80.558 109.950  54.604  1.00  0.00           O
ATOM    526  N   ALA    34      80.330 109.331  52.455  1.00  0.00           N
ATOM    527  H   ALA    34      80.649 108.720  51.711  1.00  0.00           H
ATOM    528  CA  ALA    34      79.121 110.127  52.225  1.00  0.00           C
ATOM    529  HA  ALA    34      79.303 111.148  52.561  1.00  0.00           H
ATOM    530  CB  ALA    34      78.823 110.146  50.722  1.00  0.00           C
ATOM    531  HB1 ALA    34      77.986 110.816  50.526  1.00  0.00           H
ATOM    532  HB2 ALA    34      79.700 110.488  50.173  1.00  0.00           H
ATOM    533  HB3 ALA    34      78.561 109.145  50.377  1.00  0.00           H
ATOM    534  C   ALA    34      77.928 109.597  53.035  1.00  0.00           C
ATOM    535  O   ALA    34      77.205 110.388  53.644  1.00  0.00           O
ATOM    536  N   ASP    35      77.762 108.273  53.099  1.00  0.00           N
ATOM    537  H   ASP    35      78.345 107.699  52.492  1.00  0.00           H
ATOM    538  CA  ASP    35      76.782 107.587  53.946  1.00  0.00           C
ATOM    539  HA  ASP    35      75.787 107.975  53.724  1.00  0.00           H
ATOM    540  CB  ASP    35      76.794 106.073  53.637  1.00  0.00           C
ATOM    541  HB1 ASP    35      76.286 105.562  54.456  1.00  0.00           H
ATOM    542  HB2 ASP    35      77.826 105.719  53.634  1.00  0.00           H
ATOM    543  CG  ASP    35      76.098 105.628  52.334  1.00  0.00           C
ATOM    544  OD1 ASP    35      75.377 106.423  51.694  1.00  0.00           O
ATOM    545  OD2 ASP    35      76.166 104.410  52.034  1.00  0.00           O
ATOM    546  C   ASP    35      77.060 107.830  55.446  1.00  0.00           C
ATOM    547  O   ASP    35      76.121 108.064  56.213  1.00  0.00           O
ATOM    548  N   GLY    36      78.334 107.829  55.866  1.00  0.00           N
ATOM    549  H   GLY    36      79.051 107.618  55.178  1.00  0.00           H
ATOM    550  CA  GLY    36      78.770 107.961  57.265  1.00  0.00           C
ATOM    551  HA1 GLY    36      79.844 107.785  57.316  1.00  0.00           H
ATOM    552  HA2 GLY    36      78.245 107.227  57.876  1.00  0.00           H
ATOM    553  C   GLY    36      78.502 109.334  57.882  1.00  0.00           C
ATOM    554  O   GLY    36      78.338 109.433  59.098  1.00  0.00           O
ATOM    555  N   LEU    37      78.370 110.382  57.060  1.00  0.00           N
ATOM    556  H   LEU    37      78.559 110.239  56.075  1.00  0.00           H
ATOM    557  CA  LEU    37      77.968 111.711  57.529  1.00  0.00           C
ATOM    558  HA  LEU    37      78.639 111.997  58.341  1.00  0.00           H
ATOM    559  CB  LEU    37      78.111 112.733  56.384  1.00  0.00           C
ATOM    560  HB1 LEU    37      77.654 113.665  56.709  1.00  0.00           H
ATOM    561  HB2 LEU    37      77.557 112.361  55.520  1.00  0.00           H
ATOM    562  CG  LEU    37      79.537 113.112  55.949  1.00  0.00           C
ATOM    563  HG  LEU    37      80.123 112.216  55.748  1.00  0.00           H
ATOM    564  CD1 LEU    37      79.413 113.935  54.656  1.00  0.00           C
ATOM    565 1HD1 LEU    37      80.348 114.441  54.436  1.00  0.00           H
ATOM    566 2HD1 LEU    37      79.160 113.275  53.826  1.00  0.00           H
ATOM    567 3HD1 LEU    37      78.631 114.689  54.759  1.00  0.00           H
ATOM    568  CD2 LEU    37      80.258 113.946  57.022  1.00  0.00           C
ATOM    569 1HD2 LEU    37      81.258 114.211  56.675  1.00  0.00           H
ATOM    570 2HD2 LEU    37      79.700 114.860  57.230  1.00  0.00           H
ATOM    571 3HD2 LEU    37      80.359 113.372  57.942  1.00  0.00           H
ATOM    572  C   LEU    37      76.549 111.740  58.141  1.00  0.00           C
ATOM    573  O   LEU    37      76.228 112.710  58.827  1.00  0.00           O
ATOM    574  N   GLY    38      75.692 110.731  57.939  1.00  0.00           N
ATOM    575  H   GLY    38      75.996 109.990  57.316  1.00  0.00           H
ATOM    576  CA  GLY    38      74.460 110.495  58.717  1.00  0.00           C
ATOM    577  HA1 GLY    38      74.653 110.717  59.766  1.00  0.00           H
ATOM    578  HA2 GLY    38      74.213 109.437  58.629  1.00  0.00           H
ATOM    579  C   GLY    38      73.186 111.266  58.328  1.00  0.00           C
ATOM    580  O   GLY    38      72.258 111.317  59.136  1.00  0.00           O
ATOM    581  N   GLN    39      73.084 111.835  57.122  1.00  0.00           N
ATOM    582  H   GLN    39      73.848 111.709  56.464  1.00  0.00           H
ATOM    583  CA  GLN    39      71.841 112.434  56.602  1.00  0.00           C
ATOM    584  HA  GLN    39      71.011 112.209  57.269  1.00  0.00           H
ATOM    585  CB  GLN    39      71.917 113.968  56.484  1.00  0.00           C
ATOM    586  HB1 GLN    39      70.935 114.331  56.175  1.00  0.00           H
ATOM    587  HB2 GLN    39      72.612 114.212  55.690  1.00  0.00           H
ATOM    588  CG  GLN    39      72.321 114.724  57.769  1.00  0.00           C
ATOM    589  HG1 GLN    39      73.298 114.392  58.110  1.00  0.00           H
ATOM    590  HG2 GLN    39      71.609 114.488  58.559  1.00  0.00           H
ATOM    591  CD  GLN    39      72.377 116.248  57.591  1.00  0.00           C
ATOM    592  OE1 GLN    39      72.195 116.802  56.511  1.00  0.00           O
ATOM    593  NE2 GLN    39      72.640 117.001  58.642  1.00  0.00           N
ATOM    594 1HE2 GLN    39      73.007 116.590  59.486  1.00  0.00           H
ATOM    595 2HE2 GLN    39      72.716 117.992  58.480  1.00  0.00           H
ATOM    596  C   GLN    39      71.531 111.806  55.238  1.00  0.00           C
ATOM    597  O   GLN    39      72.409 111.672  54.391  1.00  0.00           O
ATOM    598  N   ALA    40      70.290 111.376  55.009  1.00  0.00           N
ATOM    599  H   ALA    40      69.581 111.552  55.717  1.00  0.00           H
ATOM    600  CA  ALA    40      69.910 110.547  53.857  1.00  0.00           C
ATOM    601  HA  ALA    40      70.514 109.640  53.863  1.00  0.00           H
ATOM    602  CB  ALA    40      68.437 110.161  54.052  1.00  0.00           C
ATOM    603  HB1 ALA    40      68.109 109.515  53.240  1.00  0.00           H
ATOM    604  HB2 ALA    40      68.316 109.627  54.995  1.00  0.00           H
ATOM    605  HB3 ALA    40      67.809 111.053  54.062  1.00  0.00           H
ATOM    606  C   ALA    40      70.158 111.229  52.498  1.00  0.00           C
ATOM    607  O   ALA    40      70.258 110.569  51.466  1.00  0.00           O
ATOM    608  N   TRP    41      70.277 112.553  52.511  1.00  0.00           N
ATOM    609  H   TRP    41      70.290 112.995  53.417  1.00  0.00           H
ATOM    610  CA  TRP    41      70.281 113.435  51.358  1.00  0.00           C
ATOM    611  HA  TRP    41      69.570 113.052  50.623  1.00  0.00           H
ATOM    612  CB  TRP    41      69.805 114.822  51.835  1.00  0.00           C
ATOM    613  HB1 TRP    41      69.768 115.471  50.958  1.00  0.00           H
ATOM    614  HB2 TRP    41      70.567 115.233  52.497  1.00  0.00           H
ATOM    615  CG  TRP    41      68.465 114.926  52.539  1.00  0.00           C
ATOM    616  CD1 TRP    41      67.970 114.107  53.504  1.00  0.00           C
ATOM    617  HD1 TRP    41      68.465 113.249  53.929  1.00  0.00           H
ATOM    618  NE1 TRP    41      66.712 114.506  53.890  1.00  0.00           N
ATOM    619  HE1 TRP    41      66.163 113.997  54.578  1.00  0.00           H
ATOM    620  CE2 TRP    41      66.355 115.678  53.271  1.00  0.00           C
ATOM    621  CZ2 TRP    41      65.229 116.506  53.385  1.00  0.00           C
ATOM    622  HZ2 TRP    41      64.414 116.238  54.043  1.00  0.00           H
ATOM    623  CH2 TRP    41      65.174 117.683  52.623  1.00  0.00           C
ATOM    624  HH2 TRP    41      64.314 118.335  52.688  1.00  0.00           H
ATOM    625  CZ3 TRP    41      66.238 118.009  51.764  1.00  0.00           C
ATOM    626  HZ3 TRP    41      66.191 118.917  51.177  1.00  0.00           H
ATOM    627  CE3 TRP    41      67.362 117.169  51.656  1.00  0.00           C
ATOM    628  HE3 TRP    41      68.171 117.448  50.996  1.00  0.00           H
ATOM    629  CD2 TRP    41      67.453 115.977  52.406  1.00  0.00           C
ATOM    630  C   TRP    41      71.661 113.487  50.675  1.00  0.00           C
ATOM    631  O   TRP    41      71.766 114.051  49.588  1.00  0.00           O
ATOM    632  N   TYR    42      72.695 112.875  51.270  1.00  0.00           N
ATOM    633  H   TYR    42      72.537 112.472  52.187  1.00  0.00           H
ATOM    634  CA  TYR    42      74.036 112.703  50.685  1.00  0.00           C
ATOM    635  HA  TYR    42      74.199 113.463  49.922  1.00  0.00           H
ATOM    636  CB  TYR    42      75.090 112.880  51.776  1.00  0.00           C
ATOM    637  HB1 TYR    42      76.091 112.760  51.362  1.00  0.00           H
ATOM    638  HB2 TYR    42      74.955 112.109  52.537  1.00  0.00           H
ATOM    639  CG  TYR    42      74.992 114.241  52.396  1.00  0.00           C
ATOM    640  CD1 TYR    42      75.204 115.389  51.614  1.00  0.00           C
ATOM    641  HD1 TYR    42      75.510 115.295  50.583  1.00  0.00           H
ATOM    642  CE1 TYR    42      74.965 116.657  52.164  1.00  0.00           C
ATOM    643  HE1 TYR    42      75.067 117.512  51.524  1.00  0.00           H
ATOM    644  CZ  TYR    42      74.607 116.778  53.531  1.00  0.00           C
ATOM    645  OH  TYR    42      74.434 117.977  54.149  1.00  0.00           O
ATOM    646  HH  TYR    42      74.212 117.847  55.079  1.00  0.00           H
ATOM    647  CE2 TYR    42      74.412 115.623  54.300  1.00  0.00           C
ATOM    648  HE2 TYR    42      74.138 115.717  55.336  1.00  0.00           H
ATOM    649  CD2 TYR    42      74.560 114.356  53.719  1.00  0.00           C
ATOM    650  HD2 TYR    42      74.338 113.462  54.283  1.00  0.00           H
ATOM    651  C   TYR    42      74.264 111.352  50.019  1.00  0.00           C
ATOM    652  O   TYR    42      75.297 111.175  49.379  1.00  0.00           O
ATOM    653  N   LYS    43      73.321 110.417  50.144  1.00  0.00           N
ATOM    654  H   LYS    43      72.492 110.637  50.679  1.00  0.00           H
ATOM    655  CA  LYS    43      73.426 109.079  49.568  1.00  0.00           C
ATOM    656  HA  LYS    43      74.312 108.582  49.977  1.00  0.00           H
ATOM    657  CB  LYS    43      72.206 108.254  49.967  1.00  0.00           C
ATOM    658  HB1 LYS    43      72.219 107.348  49.372  1.00  0.00           H
ATOM    659  HB2 LYS    43      71.290 108.796  49.730  1.00  0.00           H
ATOM    660  CG  LYS    43      72.229 107.868  51.446  1.00  0.00           C
ATOM    661  HG1 LYS    43      71.923 108.717  52.056  1.00  0.00           H
ATOM    662  HG2 LYS    43      73.231 107.581  51.749  1.00  0.00           H
ATOM    663  CD  LYS    43      71.289 106.684  51.658  1.00  0.00           C
ATOM    664  HD1 LYS    43      71.702 105.797  51.173  1.00  0.00           H
ATOM    665  HD2 LYS    43      70.317 106.914  51.227  1.00  0.00           H
ATOM    666  CE  LYS    43      71.163 106.448  53.155  1.00  0.00           C
ATOM    667  HE1 LYS    43      70.925 107.396  53.642  1.00  0.00           H
ATOM    668  HE2 LYS    43      72.131 106.107  53.536  1.00  0.00           H
ATOM    669  NZ  LYS    43      70.114 105.457  53.483  1.00  0.00           N
ATOM    670  HZ1 LYS    43      69.975 105.437  54.488  1.00  0.00           H
ATOM    671  HZ2 LYS    43      69.238 105.690  53.027  1.00  0.00           H
ATOM    672  HZ3 LYS    43      70.406 104.527  53.213  1.00  0.00           H
ATOM    673  C   LYS    43      73.589 109.106  48.041  1.00  0.00           C
ATOM    674  O   LYS    43      72.629 109.130  47.268  1.00  0.00           O
ATOM    675  N   ILE    44      74.840 109.083  47.606  1.00  0.00           N
ATOM    676  H   ILE    44      75.567 109.076  48.312  1.00  0.00           H
ATOM    677  CA  ILE    44      75.245 108.735  46.252  1.00  0.00           C
ATOM    678  HA  ILE    44      74.398 108.881  45.584  1.00  0.00           H
ATOM    679  CB  ILE    44      76.373 109.696  45.801  1.00  0.00           C
ATOM    680  HB  ILE    44      75.932 110.694  45.796  1.00  0.00           H
ATOM    681  CG2 ILE    44      77.572 109.781  46.773  1.00  0.00           C
ATOM    682 1HG2 ILE    44      78.336 110.456  46.391  1.00  0.00           H
ATOM    683 2HG2 ILE    44      77.253 110.166  47.741  1.00  0.00           H
ATOM    684 3HG2 ILE    44      78.012 108.805  46.937  1.00  0.00           H
ATOM    685  CG1 ILE    44      76.760 109.382  44.343  1.00  0.00           C
ATOM    686 1HG1 ILE    44      75.847 109.259  43.760  1.00  0.00           H
ATOM    687 2HG1 ILE    44      77.313 108.446  44.304  1.00  0.00           H
ATOM    688  CD  ILE    44      77.579 110.490  43.675  1.00  0.00           C
ATOM    689  HD1 ILE    44      77.726 110.245  42.623  1.00  0.00           H
ATOM    690  HD2 ILE    44      77.044 111.436  43.749  1.00  0.00           H
ATOM    691  HD3 ILE    44      78.552 110.585  44.151  1.00  0.00           H
ATOM    692  C   ILE    44      75.546 107.229  46.244  1.00  0.00           C
ATOM    693  O   ILE    44      75.842 106.655  47.289  1.00  0.00           O
ATOM    694  N   SER    45      75.348 106.537  45.124  1.00  0.00           N
ATOM    695  H   SER    45      75.144 107.004  44.257  1.00  0.00           H
ATOM    696  CA  SER    45      75.621 105.097  45.075  1.00  0.00           C
ATOM    697  HA  SER    45      75.495 104.688  46.075  1.00  0.00           H
ATOM    698  CB  SER    45      74.611 104.365  44.176  1.00  0.00           C
ATOM    699  HB1 SER    45      73.602 104.614  44.511  1.00  0.00           H
ATOM    700  HB2 SER    45      74.749 103.288  44.289  1.00  0.00           H
ATOM    701  OG  SER    45      74.749 104.709  42.807  1.00  0.00           O
ATOM    702  HG  SER    45      73.925 104.492  42.350  1.00  0.00           H
ATOM    703  C   SER    45      77.074 104.837  44.661  1.00  0.00           C
ATOM    704  O   SER    45      77.656 105.615  43.890  1.00  0.00           O
ATOM    705  N   GLN    46      77.687 103.757  45.162  1.00  0.00           N
ATOM    706  H   GLN    46      77.212 103.221  45.887  1.00  0.00           H
ATOM    707  CA  GLN    46      79.062 103.385  44.792  1.00  0.00           C
ATOM    708  HA  GLN    46      79.768 104.129  45.172  1.00  0.00           H
ATOM    709  CB  GLN    46      79.393 102.017  45.404  1.00  0.00           C
ATOM    710  HB1 GLN    46      78.729 101.266  44.974  1.00  0.00           H
ATOM    711  HB2 GLN    46      79.226 102.052  46.480  1.00  0.00           H
ATOM    712  CG  GLN    46      80.852 101.607  45.151  1.00  0.00           C
ATOM    713  HG1 GLN    46      81.491 102.220  45.771  1.00  0.00           H
ATOM    714  HG2 GLN    46      81.130 101.796  44.116  1.00  0.00           H
ATOM    715  CD  GLN    46      81.127 100.133  45.444  1.00  0.00           C
ATOM    716  OE1 GLN    46      80.282  99.388  45.926  1.00  0.00           O
ATOM    717  NE2 GLN    46      82.308  99.646  45.128  1.00  0.00           N
ATOM    718 1HE2 GLN    46      83.050 100.235  44.777  1.00  0.00           H
ATOM    719 2HE2 GLN    46      82.414  98.646  45.215  1.00  0.00           H
ATOM    720  C   GLN    46      79.194 103.335  43.264  1.00  0.00           C
ATOM    721  O   GLN    46      80.070 103.971  42.688  1.00  0.00           O
ATOM    722  N   VAL    47      78.247 102.652  42.618  1.00  0.00           N
ATOM    723  H   VAL    47      77.595 102.146  43.200  1.00  0.00           H
ATOM    724  CA  VAL    47      78.082 102.553  41.162  1.00  0.00           C
ATOM    725  HA  VAL    47      78.915 101.966  40.775  1.00  0.00           H
ATOM    726  CB  VAL    47      76.770 101.801  40.838  1.00  0.00           C
ATOM    727  HB  VAL    47      75.937 102.344  41.294  1.00  0.00           H
ATOM    728  CG1 VAL    47      76.488 101.693  39.336  1.00  0.00           C
ATOM    729 1HG1 VAL    47      75.587 101.104  39.172  1.00  0.00           H
ATOM    730 2HG1 VAL    47      76.318 102.686  38.923  1.00  0.00           H
ATOM    731 3HG1 VAL    47      77.324 101.217  38.825  1.00  0.00           H
ATOM    732  CG2 VAL    47      76.783 100.383  41.437  1.00  0.00           C
ATOM    733 1HG2 VAL    47      75.853  99.868  41.192  1.00  0.00           H
ATOM    734 2HG2 VAL    47      77.621  99.815  41.032  1.00  0.00           H
ATOM    735 3HG2 VAL    47      76.868 100.426  42.523  1.00  0.00           H
ATOM    736  C   VAL    47      78.110 103.928  40.474  1.00  0.00           C
ATOM    737  O   VAL    47      78.799 104.069  39.470  1.00  0.00           O
ATOM    738  N   ALA    48      77.437 104.952  41.021  1.00  0.00           N
ATOM    739  H   ALA    48      76.912 104.808  41.876  1.00  0.00           H
ATOM    740  CA  ALA    48      77.451 106.301  40.452  1.00  0.00           C
ATOM    741  HA  ALA    48      77.240 106.229  39.382  1.00  0.00           H
ATOM    742  CB  ALA    48      76.345 107.134  41.114  1.00  0.00           C
ATOM    743  HB1 ALA    48      76.336 108.133  40.679  1.00  0.00           H
ATOM    744  HB2 ALA    48      75.374 106.668  40.948  1.00  0.00           H
ATOM    745  HB3 ALA    48      76.525 107.220  42.184  1.00  0.00           H
ATOM    746  C   ALA    48      78.818 106.992  40.584  1.00  0.00           C
ATOM    747  O   ALA    48      79.239 107.671  39.650  1.00  0.00           O
ATOM    748  N   VAL    49      79.525 106.806  41.702  1.00  0.00           N
ATOM    749  H   VAL    49      79.147 106.166  42.397  1.00  0.00           H
ATOM    750  CA  VAL    49      80.884 107.366  41.869  1.00  0.00           C
ATOM    751  HA  VAL    49      80.845 108.411  41.558  1.00  0.00           H
ATOM    752  CB  VAL    49      81.367 107.355  43.338  1.00  0.00           C
ATOM    753  HB  VAL    49      81.269 106.348  43.746  1.00  0.00           H
ATOM    754  CG1 VAL    49      82.815 107.839  43.514  1.00  0.00           C
ATOM    755 1HG1 VAL    49      83.068 107.878  44.574  1.00  0.00           H
ATOM    756 2HG1 VAL    49      83.502 107.155  43.025  1.00  0.00           H
ATOM    757 3HG1 VAL    49      82.935 108.833  43.083  1.00  0.00           H
ATOM    758  CG2 VAL    49      80.496 108.309  44.163  1.00  0.00           C
ATOM    759 1HG2 VAL    49      80.778 108.256  45.216  1.00  0.00           H
ATOM    760 2HG2 VAL    49      80.621 109.331  43.812  1.00  0.00           H
ATOM    761 3HG2 VAL    49      79.453 108.035  44.054  1.00  0.00           H
ATOM    762  C   VAL    49      81.873 106.646  40.945  1.00  0.00           C
ATOM    763  O   VAL    49      82.713 107.306  40.338  1.00  0.00           O
ATOM    764  N   GLU    50      81.719 105.330  40.758  1.00  0.00           N
ATOM    765  H   GLU    50      81.042 104.829  41.323  1.00  0.00           H
ATOM    766  CA  GLU    50      82.522 104.553  39.811  1.00  0.00           C
ATOM    767  HA  GLU    50      83.571 104.735  40.039  1.00  0.00           H
ATOM    768  CB  GLU    50      82.242 103.050  40.017  1.00  0.00           C
ATOM    769  HB1 GLU    50      81.266 102.794  39.605  1.00  0.00           H
ATOM    770  HB2 GLU    50      82.219 102.861  41.091  1.00  0.00           H
ATOM    771  CG  GLU    50      83.327 102.143  39.407  1.00  0.00           C
ATOM    772  HG1 GLU    50      84.291 102.477  39.764  1.00  0.00           H
ATOM    773  HG2 GLU    50      83.317 102.232  38.322  1.00  0.00           H
ATOM    774  CD  GLU    50      83.222 100.670  39.805  1.00  0.00           C
ATOM    775  OE1 GLU    50      84.071  99.866  39.360  1.00  0.00           O
ATOM    776  OE2 GLU    50      82.332 100.307  40.605  1.00  0.00           O
ATOM    777  C   GLU    50      82.287 105.052  38.379  1.00  0.00           C
ATOM    778  O   GLU    50      83.246 105.422  37.702  1.00  0.00           O
ATOM    779  N   HIS    51      81.025 105.226  37.966  1.00  0.00           N
ATOM    780  H   HIS    51      80.270 104.892  38.554  1.00  0.00           H
ATOM    781  CA  HIS    51      80.688 105.759  36.642  1.00  0.00           C
ATOM    782  HA  HIS    51      81.152 105.116  35.895  1.00  0.00           H
ATOM    783  CB  HIS    51      79.161 105.748  36.438  1.00  0.00           C
ATOM    784  HB1 HIS    51      78.938 106.324  35.542  1.00  0.00           H
ATOM    785  HB2 HIS    51      78.681 106.245  37.281  1.00  0.00           H
ATOM    786  CG  HIS    51      78.520 104.399  36.238  1.00  0.00           C
ATOM    787  ND1 HIS    51      77.253 104.045  36.700  1.00  0.00           N
ATOM    788  CE1 HIS    51      77.005 102.821  36.211  1.00  0.00           C
ATOM    789  HE1 HIS    51      76.102 102.258  36.399  1.00  0.00           H
ATOM    790  NE2 HIS    51      78.022 102.401  35.442  1.00  0.00           N
ATOM    791  HE2 HIS    51      78.067 101.505  34.965  1.00  0.00           H
ATOM    792  CD2 HIS    51      78.963 103.407  35.410  1.00  0.00           C
ATOM    793  HD2 HIS    51      79.887 103.417  34.845  1.00  0.00           H
ATOM    794  C   HIS    51      81.238 107.182  36.422  1.00  0.00           C
ATOM    795  O   HIS    51      81.614 107.535  35.299  1.00  0.00           O
ATOM    796  N   ILE    52      81.295 108.005  37.477  1.00  0.00           N
ATOM    797  H   ILE    52      80.910 107.652  38.351  1.00  0.00           H
ATOM    798  CA  ILE    52      81.879 109.356  37.440  1.00  0.00           C
ATOM    799  HA  ILE    52      81.500 109.858  36.551  1.00  0.00           H
ATOM    800  CB  ILE    52      81.422 110.169  38.680  1.00  0.00           C
ATOM    801  HB  ILE    52      81.482 109.529  39.561  1.00  0.00           H
ATOM    802  CG2 ILE    52      82.305 111.404  38.951  1.00  0.00           C
ATOM    803 1HG2 ILE    52      81.950 111.937  39.830  1.00  0.00           H
ATOM    804 2HG2 ILE    52      83.336 111.113  39.148  1.00  0.00           H
ATOM    805 3HG2 ILE    52      82.280 112.079  38.100  1.00  0.00           H
ATOM    806  CG1 ILE    52      79.948 110.599  38.476  1.00  0.00           C
ATOM    807 1HG1 ILE    52      79.355 109.736  38.176  1.00  0.00           H
ATOM    808 2HG1 ILE    52      79.891 111.324  37.664  1.00  0.00           H
ATOM    809  CD  ILE    52      79.295 111.201  39.725  1.00  0.00           C
ATOM    810  HD1 ILE    52      78.225 111.317  39.554  1.00  0.00           H
ATOM    811  HD2 ILE    52      79.451 110.545  40.582  1.00  0.00           H
ATOM    812  HD3 ILE    52      79.718 112.182  39.930  1.00  0.00           H
ATOM    813  C   ILE    52      83.405 109.303  37.274  1.00  0.00           C
ATOM    814  O   ILE    52      83.945 109.951  36.373  1.00  0.00           O
ATOM    815  N   ILE    53      84.106 108.534  38.111  1.00  0.00           N
ATOM    816  H   ILE    53      83.591 107.981  38.793  1.00  0.00           H
ATOM    817  CA  ILE    53      85.577 108.444  38.097  1.00  0.00           C
ATOM    818  HA  ILE    53      85.990 109.453  38.060  1.00  0.00           H
ATOM    819  CB  ILE    53      86.093 107.768  39.394  1.00  0.00           C
ATOM    820  HB  ILE    53      85.591 106.804  39.498  1.00  0.00           H
ATOM    821  CG2 ILE    53      87.621 107.538  39.337  1.00  0.00           C
ATOM    822 1HG2 ILE    53      87.958 106.990  40.217  1.00  0.00           H
ATOM    823 2HG2 ILE    53      87.893 106.937  38.470  1.00  0.00           H
ATOM    824 3HG2 ILE    53      88.145 108.492  39.285  1.00  0.00           H
ATOM    825  CG1 ILE    53      85.755 108.630  40.637  1.00  0.00           C
ATOM    826 1HG1 ILE    53      84.694 108.870  40.645  1.00  0.00           H
ATOM    827 2HG1 ILE    53      86.296 109.573  40.580  1.00  0.00           H
ATOM    828  CD  ILE    53      86.082 107.954  41.976  1.00  0.00           C
ATOM    829  HD1 ILE    53      85.679 108.554  42.792  1.00  0.00           H
ATOM    830  HD2 ILE    53      85.636 106.960  42.008  1.00  0.00           H
ATOM    831  HD3 ILE    53      87.158 107.872  42.112  1.00  0.00           H
ATOM    832  C   ILE    53      86.069 107.754  36.817  1.00  0.00           C
ATOM    833  O   ILE    53      87.060 108.199  36.240  1.00  0.00           O
ATOM    834  N   LEU    54      85.366 106.732  36.316  1.00  0.00           N
ATOM    835  H   LEU    54      84.572 106.376  36.845  1.00  0.00           H
ATOM    836  CA  LEU    54      85.725 106.056  35.067  1.00  0.00           C
ATOM    837  HA  LEU    54      86.772 105.761  35.145  1.00  0.00           H
ATOM    838  CB  LEU    54      84.855 104.797  34.903  1.00  0.00           C
ATOM    839  HB1 LEU    54      83.808 105.100  34.832  1.00  0.00           H
ATOM    840  HB2 LEU    54      84.956 104.172  35.793  1.00  0.00           H
ATOM    841  CG  LEU    54      85.220 103.960  33.658  1.00  0.00           C
ATOM    842  HG  LEU    54      85.176 104.592  32.771  1.00  0.00           H
ATOM    843  CD1 LEU    54      86.633 103.363  33.759  1.00  0.00           C
ATOM    844 1HD1 LEU    54      86.827 102.711  32.907  1.00  0.00           H
ATOM    845 2HD1 LEU    54      87.378 104.157  33.754  1.00  0.00           H
ATOM    846 3HD1 LEU    54      86.731 102.786  34.680  1.00  0.00           H
ATOM    847  CD2 LEU    54      84.195 102.841  33.460  1.00  0.00           C
ATOM    848 1HD2 LEU    54      84.445 102.257  32.574  1.00  0.00           H
ATOM    849 2HD2 LEU    54      84.191 102.192  34.333  1.00  0.00           H
ATOM    850 3HD2 LEU    54      83.200 103.270  33.331  1.00  0.00           H
ATOM    851  C   LEU    54      85.608 106.980  33.847  1.00  0.00           C
ATOM    852  O   LEU    54      86.480 106.938  32.978  1.00  0.00           O
ATOM    853  N   THR    55      84.568 107.821  33.771  1.00  0.00           N
ATOM    854  H   THR    55      83.858 107.779  34.492  1.00  0.00           H
ATOM    855  CA  THR    55      84.420 108.810  32.687  1.00  0.00           C
ATOM    856  HA  THR    55      84.536 108.301  31.730  1.00  0.00           H
ATOM    857  CB  THR    55      83.026 109.445  32.716  1.00  0.00           C
ATOM    858  HB  THR    55      82.883 109.995  33.649  1.00  0.00           H
ATOM    859  CG2 THR    55      82.779 110.362  31.523  1.00  0.00           C
ATOM    860 1HG2 THR    55      81.773 110.778  31.585  1.00  0.00           H
ATOM    861 2HG2 THR    55      83.499 111.174  31.539  1.00  0.00           H
ATOM    862 3HG2 THR    55      82.888 109.810  30.590  1.00  0.00           H
ATOM    863  OG1 THR    55      82.068 108.425  32.608  1.00  0.00           O
ATOM    864  HG1 THR    55      81.425 108.560  33.315  1.00  0.00           H
ATOM    865  C   THR    55      85.530 109.855  32.771  1.00  0.00           C
ATOM    866  O   THR    55      86.148 110.173  31.756  1.00  0.00           O
ATOM    867  N   ALA    56      85.846 110.333  33.979  1.00  0.00           N
ATOM    868  H   ALA    56      85.302 110.024  34.779  1.00  0.00           H
ATOM    869  CA  ALA    56      86.963 111.247  34.221  1.00  0.00           C
ATOM    870  HA  ALA    56      86.802 112.154  33.637  1.00  0.00           H
ATOM    871  CB  ALA    56      86.955 111.615  35.711  1.00  0.00           C
ATOM    872  HB1 ALA    56      87.771 112.301  35.918  1.00  0.00           H
ATOM    873  HB2 ALA    56      86.010 112.087  35.980  1.00  0.00           H
ATOM    874  HB3 ALA    56      87.093 110.727  36.324  1.00  0.00           H
ATOM    875  C   ALA    56      88.318 110.660  33.775  1.00  0.00           C
ATOM    876  O   ALA    56      89.081 111.344  33.089  1.00  0.00           O
ATOM    877  N   LEU    57      88.591 109.391  34.111  1.00  0.00           N
ATOM    878  H   LEU    57      87.925 108.916  34.716  1.00  0.00           H
ATOM    879  CA  LEU    57      89.772 108.632  33.683  1.00  0.00           C
ATOM    880  HA  LEU    57      90.667 109.155  34.017  1.00  0.00           H
ATOM    881  CB  LEU    57      89.707 107.240  34.354  1.00  0.00           C
ATOM    882  HB1 LEU    57      88.803 106.741  34.008  1.00  0.00           H
ATOM    883  HB2 LEU    57      89.608 107.371  35.434  1.00  0.00           H
ATOM    884  CG  LEU    57      90.901 106.302  34.081  1.00  0.00           C
ATOM    885  HG  LEU    57      91.113 106.294  33.014  1.00  0.00           H
ATOM    886  CD1 LEU    57      92.168 106.748  34.818  1.00  0.00           C
ATOM    887 1HD1 LEU    57      92.961 106.013  34.679  1.00  0.00           H
ATOM    888 2HD1 LEU    57      92.504 107.691  34.407  1.00  0.00           H
ATOM    889 3HD1 LEU    57      91.973 106.870  35.881  1.00  0.00           H
ATOM    890  CD2 LEU    57      90.549 104.870  34.501  1.00  0.00           C
ATOM    891 1HD2 LEU    57      91.412 104.217  34.357  1.00  0.00           H
ATOM    892 2HD2 LEU    57      90.248 104.843  35.547  1.00  0.00           H
ATOM    893 3HD2 LEU    57      89.730 104.499  33.887  1.00  0.00           H
ATOM    894  C   LEU    57      89.845 108.539  32.151  1.00  0.00           C
ATOM    895  O   LEU    57      90.864 108.880  31.556  1.00  0.00           O
ATOM    896  N   LYS    58      88.759 108.127  31.492  1.00  0.00           N
ATOM    897  H   LYS    58      87.942 107.863  32.035  1.00  0.00           H
ATOM    898  CA  LYS    58      88.696 107.994  30.030  1.00  0.00           C
ATOM    899  HA  LYS    58      89.485 107.324  29.699  1.00  0.00           H
ATOM    900  CB  LYS    58      87.334 107.385  29.664  1.00  0.00           C
ATOM    901  HB1 LYS    58      87.145 107.539  28.604  1.00  0.00           H
ATOM    902  HB2 LYS    58      86.544 107.893  30.220  1.00  0.00           H
ATOM    903  CG  LYS    58      87.289 105.876  29.944  1.00  0.00           C
ATOM    904  HG1 LYS    58      87.557 105.674  30.981  1.00  0.00           H
ATOM    905  HG2 LYS    58      88.000 105.369  29.289  1.00  0.00           H
ATOM    906  CD  LYS    58      85.881 105.343  29.676  1.00  0.00           C
ATOM    907  HD1 LYS    58      85.592 105.607  28.657  1.00  0.00           H
ATOM    908  HD2 LYS    58      85.189 105.815  30.376  1.00  0.00           H
ATOM    909  CE  LYS    58      85.823 103.823  29.842  1.00  0.00           C
ATOM    910  HE1 LYS    58      86.084 103.571  30.874  1.00  0.00           H
ATOM    911  HE2 LYS    58      86.565 103.362  29.182  1.00  0.00           H
ATOM    912  NZ  LYS    58      84.471 103.313  29.516  1.00  0.00           N
ATOM    913  HZ1 LYS    58      84.441 102.306  29.627  1.00  0.00           H
ATOM    914  HZ2 LYS    58      83.775 103.733  30.119  1.00  0.00           H
ATOM    915  HZ3 LYS    58      84.224 103.541  28.559  1.00  0.00           H
ATOM    916  C   LYS    58      88.945 109.320  29.291  1.00  0.00           C
ATOM    917  O   LYS    58      89.688 109.355  28.304  1.00  0.00           O
ATOM    918  N   ILE    59      88.382 110.422  29.786  1.00  0.00           N
ATOM    919  H   ILE    59      87.758 110.308  30.583  1.00  0.00           H
ATOM    920  CA  ILE    59      88.608 111.772  29.240  1.00  0.00           C
ATOM    921  HA  ILE    59      88.413 111.773  28.165  1.00  0.00           H
ATOM    922  CB  ILE    59      87.651 112.765  29.917  1.00  0.00           C
ATOM    923  HB  ILE    59      87.701 112.605  30.997  1.00  0.00           H
ATOM    924  CG2 ILE    59      87.986 114.241  29.634  1.00  0.00           C
ATOM    925 1HG2 ILE    59      87.333 114.895  30.211  1.00  0.00           H
ATOM    926 2HG2 ILE    59      89.007 114.467  29.926  1.00  0.00           H
ATOM    927 3HG2 ILE    59      87.869 114.461  28.577  1.00  0.00           H
ATOM    928  CG1 ILE    59      86.234 112.456  29.414  1.00  0.00           C
ATOM    929 1HG1 ILE    59      86.045 111.383  29.412  1.00  0.00           H
ATOM    930 2HG1 ILE    59      86.108 112.828  28.397  1.00  0.00           H
ATOM    931  CD  ILE    59      85.200 113.092  30.319  1.00  0.00           C
ATOM    932  HD1 ILE    59      84.228 112.696  30.041  1.00  0.00           H
ATOM    933  HD2 ILE    59      85.407 112.833  31.357  1.00  0.00           H
ATOM    934  HD3 ILE    59      85.209 114.175  30.201  1.00  0.00           H
ATOM    935  C   ILE    59      90.063 112.188  29.402  1.00  0.00           C
ATOM    936  O   ILE    59      90.695 112.524  28.405  1.00  0.00           O
ATOM    937  N   ASN    60      90.607 112.123  30.619  1.00  0.00           N
ATOM    938  H   ASN    60      90.037 111.804  31.396  1.00  0.00           H
ATOM    939  CA  ASN    60      92.009 112.451  30.884  1.00  0.00           C
ATOM    940  HA  ASN    60      92.160 113.502  30.654  1.00  0.00           H
ATOM    941  CB  ASN    60      92.280 112.221  32.379  1.00  0.00           C
ATOM    942  HB1 ASN    60      92.158 111.163  32.609  1.00  0.00           H
ATOM    943  HB2 ASN    60      91.533 112.767  32.956  1.00  0.00           H
ATOM    944  CG  ASN    60      93.672 112.662  32.834  1.00  0.00           C
ATOM    945  OD1 ASN    60      94.695 112.193  32.357  1.00  0.00           O
ATOM    946  ND2 ASN    60      93.765 113.555  33.802  1.00  0.00           N
ATOM    947 1HD2 ASN    60      92.937 113.992  34.175  1.00  0.00           H
ATOM    948 2HD2 ASN    60      94.683 113.813  34.113  1.00  0.00           H
ATOM    949  C   ASN    60      92.953 111.647  29.974  1.00  0.00           C
ATOM    950  O   ASN    60      93.871 112.209  29.374  1.00  0.00           O
ATOM    951  N   TYR    61      92.661 110.356  29.772  1.00  0.00           N
ATOM    952  H   TYR    61      91.920 109.936  30.326  1.00  0.00           H
ATOM    953  CA  TYR    61      93.413 109.503  28.858  1.00  0.00           C
ATOM    954  HA  TYR    61      94.452 109.517  29.174  1.00  0.00           H
ATOM    955  CB  TYR    61      92.907 108.066  28.973  1.00  0.00           C
ATOM    956  HB1 TYR    61      91.853 108.036  28.703  1.00  0.00           H
ATOM    957  HB2 TYR    61      92.973 107.749  30.013  1.00  0.00           H
ATOM    958  CG  TYR    61      93.664 107.068  28.120  1.00  0.00           C
ATOM    959  CD1 TYR    61      92.998 106.410  27.073  1.00  0.00           C
ATOM    960  HD1 TYR    61      91.991 106.689  26.830  1.00  0.00           H
ATOM    961  CE1 TYR    61      93.629 105.370  26.369  1.00  0.00           C
ATOM    962  HE1 TYR    61      93.105 104.826  25.597  1.00  0.00           H
ATOM    963  CZ  TYR    61      94.949 105.004  26.699  1.00  0.00           C
ATOM    964  OH  TYR    61      95.528 103.952  26.065  1.00  0.00           O
ATOM    965  HH  TYR    61      96.388 103.725  26.456  1.00  0.00           H
ATOM    966  CE2 TYR    61      95.656 105.735  27.679  1.00  0.00           C
ATOM    967  HE2 TYR    61      96.683 105.493  27.901  1.00  0.00           H
ATOM    968  CD2 TYR    61      95.014 106.768  28.381  1.00  0.00           C
ATOM    969  HD2 TYR    61      95.561 107.313  29.133  1.00  0.00           H
ATOM    970  C   TYR    61      93.350 109.998  27.408  1.00  0.00           C
ATOM    971  O   TYR    61      94.393 110.152  26.775  1.00  0.00           O
ATOM    972  N   VAL    62      92.158 110.307  26.891  1.00  0.00           N
ATOM    973  H   VAL    62      91.335 110.206  27.484  1.00  0.00           H
ATOM    974  CA  VAL    62      92.018 110.833  25.524  1.00  0.00           C
ATOM    975  HA  VAL    62      92.508 110.126  24.852  1.00  0.00           H
ATOM    976  CB  VAL    62      90.544 110.943  25.084  1.00  0.00           C
ATOM    977  HB  VAL    62      89.969 111.440  25.866  1.00  0.00           H
ATOM    978  CG1 VAL    62      90.389 111.738  23.775  1.00  0.00           C
ATOM    979 1HG1 VAL    62      89.411 111.554  23.332  1.00  0.00           H
ATOM    980 2HG1 VAL    62      90.489 112.806  23.971  1.00  0.00           H
ATOM    981 3HG1 VAL    62      91.159 111.439  23.066  1.00  0.00           H
ATOM    982  CG2 VAL    62      89.977 109.531  24.875  1.00  0.00           C
ATOM    983 1HG2 VAL    62      88.919 109.607  24.631  1.00  0.00           H
ATOM    984 2HG2 VAL    62      90.501 109.030  24.060  1.00  0.00           H
ATOM    985 3HG2 VAL    62      90.085 108.934  25.779  1.00  0.00           H
ATOM    986  C   VAL    62      92.740 112.175  25.376  1.00  0.00           C
ATOM    987  O   VAL    62      93.536 112.323  24.456  1.00  0.00           O
ATOM    988  N   LEU    63      92.521 113.128  26.288  1.00  0.00           N
ATOM    989  H   LEU    63      91.879 112.928  27.052  1.00  0.00           H
ATOM    990  CA  LEU    63      93.143 114.455  26.243  1.00  0.00           C
ATOM    991  HA  LEU    63      92.835 114.967  25.332  1.00  0.00           H
ATOM    992  CB  LEU    63      92.685 115.252  27.478  1.00  0.00           C
ATOM    993  HB1 LEU    63      93.307 116.144  27.572  1.00  0.00           H
ATOM    994  HB2 LEU    63      92.853 114.644  28.370  1.00  0.00           H
ATOM    995  CG  LEU    63      91.211 115.690  27.437  1.00  0.00           C
ATOM    996  HG  LEU    63      90.570 114.819  27.307  1.00  0.00           H
ATOM    997  CD1 LEU    63      90.854 116.328  28.782  1.00  0.00           C
ATOM    998 1HD1 LEU    63      89.788 116.551  28.805  1.00  0.00           H
ATOM    999 2HD1 LEU    63      91.072 115.630  29.587  1.00  0.00           H
ATOM   1000 3HD1 LEU    63      91.422 117.245  28.931  1.00  0.00           H
ATOM   1001  CD2 LEU    63      90.954 116.643  26.261  1.00  0.00           C
ATOM   1002 1HD2 LEU    63      90.046 117.221  26.430  1.00  0.00           H
ATOM   1003 2HD2 LEU    63      91.789 117.323  26.120  1.00  0.00           H
ATOM   1004 3HD2 LEU    63      90.836 116.061  25.350  1.00  0.00           H
ATOM   1005  C   LEU    63      94.672 114.379  26.200  1.00  0.00           C
ATOM   1006  O   LEU    63      95.299 114.989  25.330  1.00  0.00           O
ATOM   1007  N   ASN    64      95.258 113.623  27.129  1.00  0.00           N
ATOM   1008  H   ASN    64      94.665 113.134  27.792  1.00  0.00           H
ATOM   1009  CA  ASN    64      96.697 113.630  27.372  1.00  0.00           C
ATOM   1010  HA  ASN    64      97.074 114.631  27.157  1.00  0.00           H
ATOM   1011  CB  ASN    64      96.944 113.347  28.863  1.00  0.00           C
ATOM   1012  HB1 ASN    64      98.013 113.233  29.042  1.00  0.00           H
ATOM   1013  HB2 ASN    64      96.463 112.409  29.142  1.00  0.00           H
ATOM   1014  CG  ASN    64      96.430 114.481  29.754  1.00  0.00           C
ATOM   1015  OD1 ASN    64      96.299 115.626  29.342  1.00  0.00           O
ATOM   1016  ND2 ASN    64      96.119 114.211  31.004  1.00  0.00           N
ATOM   1017 1HD2 ASN    64      96.051 113.251  31.322  1.00  0.00           H
ATOM   1018 2HD2 ASN    64      95.737 114.951  31.562  1.00  0.00           H
ATOM   1019  C   ASN    64      97.481 112.675  26.462  1.00  0.00           C
ATOM   1020  O   ASN    64      98.653 112.949  26.206  1.00  0.00           O
ATOM   1021  N   HIS    65      96.859 111.606  25.944  1.00  0.00           N
ATOM   1022  H   HIS    65      95.906 111.413  26.239  1.00  0.00           H
ATOM   1023  CA  HIS    65      97.511 110.616  25.074  1.00  0.00           C
ATOM   1024  HA  HIS    65      98.582 110.821  25.050  1.00  0.00           H
ATOM   1025  CB  HIS    65      97.349 109.205  25.665  1.00  0.00           C
ATOM   1026  HB1 HIS    65      97.863 108.485  25.026  1.00  0.00           H
ATOM   1027  HB2 HIS    65      96.298 108.921  25.688  1.00  0.00           H
ATOM   1028  CG  HIS    65      97.930 109.070  27.040  1.00  0.00           C
ATOM   1029  ND1 HIS    65      99.222 108.631  27.331  1.00  0.00           N
ATOM   1030  CE1 HIS    65      99.306 108.674  28.668  1.00  0.00           C
ATOM   1031  HE1 HIS    65     100.158 108.364  29.250  1.00  0.00           H
ATOM   1032  NE2 HIS    65      98.167 109.118  29.215  1.00  0.00           N
ATOM   1033  HE2 HIS    65      98.004 109.195  30.214  1.00  0.00           H
ATOM   1034  CD2 HIS    65      97.286 109.377  28.200  1.00  0.00           C
ATOM   1035  HD2 HIS    65      96.283 109.751  28.286  1.00  0.00           H
ATOM   1036  C   HIS    65      97.042 110.646  23.607  1.00  0.00           C
ATOM   1037  O   HIS    65      97.550 109.847  22.823  1.00  0.00           O
ATOM   1038  N   ARG    66      96.129 111.541  23.191  1.00  0.00           N
ATOM   1039  H   ARG    66      95.725 112.157  23.886  1.00  0.00           H
ATOM   1040  CA  ARG    66      95.595 111.610  21.811  1.00  0.00           C
ATOM   1041  HA  ARG    66      94.868 110.805  21.695  1.00  0.00           H
ATOM   1042  CB  ARG    66      94.873 112.945  21.571  1.00  0.00           C
ATOM   1043  HB1 ARG    66      95.558 113.776  21.733  1.00  0.00           H
ATOM   1044  HB2 ARG    66      94.049 113.041  22.269  1.00  0.00           H
ATOM   1045  CG  ARG    66      94.298 113.046  20.151  1.00  0.00           C
ATOM   1046  HG1 ARG    66      93.686 112.168  19.941  1.00  0.00           H
ATOM   1047  HG2 ARG    66      95.100 113.112  19.416  1.00  0.00           H
ATOM   1048  CD  ARG    66      93.436 114.300  20.065  1.00  0.00           C
ATOM   1049  HD1 ARG    66      94.048 115.185  20.250  1.00  0.00           H
ATOM   1050  HD2 ARG    66      92.697 114.233  20.858  1.00  0.00           H
ATOM   1051  NE  ARG    66      92.743 114.400  18.772  1.00  0.00           N
ATOM   1052  HE  ARG    66      91.863 113.913  18.704  1.00  0.00           H
ATOM   1053  CZ  ARG    66      93.145 115.087  17.709  1.00  0.00           C
ATOM   1054  NH1 ARG    66      94.294 115.733  17.678  1.00  0.00           N
ATOM   1055 1HH1 ARG    66      94.883 115.769  18.496  1.00  0.00           H
ATOM   1056 2HH1 ARG    66      94.529 116.321  16.889  1.00  0.00           H
ATOM   1057  NH2 ARG    66      92.370 115.133  16.650  1.00  0.00           N
ATOM   1058 1HH2 ARG    66      91.389 114.885  16.708  1.00  0.00           H
ATOM   1059 2HH2 ARG    66      92.656 115.614  15.805  1.00  0.00           H
ATOM   1060  C   ARG    66      96.668 111.433  20.733  1.00  0.00           C
ATOM   1061  O   ARG    66      96.504 110.585  19.856  1.00  0.00           O
ATOM   1062  N   THR    67      97.764 112.201  20.813  1.00  0.00           N
ATOM   1063  H   THR    67      97.795 112.907  21.545  1.00  0.00           H
ATOM   1064  CA  THR    67      98.896 112.133  19.871  1.00  0.00           C
ATOM   1065  HA  THR    67      98.564 112.476  18.891  1.00  0.00           H
ATOM   1066  CB  THR    67     100.025 113.052  20.351  1.00  0.00           C
ATOM   1067  HB  THR    67     100.418 112.687  21.302  1.00  0.00           H
ATOM   1068  CG2 THR    67     101.158 113.150  19.335  1.00  0.00           C
ATOM   1069 1HG2 THR    67     101.939 113.807  19.716  1.00  0.00           H
ATOM   1070 2HG2 THR    67     101.593 112.167  19.154  1.00  0.00           H
ATOM   1071 3HG2 THR    67     100.771 113.556  18.400  1.00  0.00           H
ATOM   1072  OG1 THR    67      99.511 114.354  20.519  1.00  0.00           O
ATOM   1073  HG1 THR    67     100.224 114.905  20.863  1.00  0.00           H
ATOM   1074  C   THR    67      99.393 110.698  19.696  1.00  0.00           C
ATOM   1075  O   THR    67      99.559 110.249  18.568  1.00  0.00           O
ATOM   1076  N   LEU    68      99.574 109.972  20.802  1.00  0.00           N
ATOM   1077  H   LEU    68      99.316 110.389  21.684  1.00  0.00           H
ATOM   1078  CA  LEU    68      99.994 108.570  20.836  1.00  0.00           C
ATOM   1079  HA  LEU    68     100.854 108.434  20.181  1.00  0.00           H
ATOM   1080  CB  LEU    68     100.395 108.196  22.276  1.00  0.00           C
ATOM   1081  HB1 LEU    68     100.626 107.130  22.314  1.00  0.00           H
ATOM   1082  HB2 LEU    68      99.547 108.357  22.938  1.00  0.00           H
ATOM   1083  CG  LEU    68     101.606 108.996  22.798  1.00  0.00           C
ATOM   1084  HG  LEU    68     101.497 110.048  22.535  1.00  0.00           H
ATOM   1085  CD1 LEU    68     101.655 108.934  24.328  1.00  0.00           C
ATOM   1086 1HD1 LEU    68     102.450 109.588  24.683  1.00  0.00           H
ATOM   1087 2HD1 LEU    68     100.714 109.291  24.746  1.00  0.00           H
ATOM   1088 3HD1 LEU    68     101.831 107.913  24.664  1.00  0.00           H
ATOM   1089  CD2 LEU    68     102.905 108.473  22.163  1.00  0.00           C
ATOM   1090 1HD2 LEU    68     103.766 108.950  22.624  1.00  0.00           H
ATOM   1091 2HD2 LEU    68     102.992 107.398  22.303  1.00  0.00           H
ATOM   1092 3HD2 LEU    68     102.919 108.697  21.097  1.00  0.00           H
ATOM   1093  C   LEU    68      98.897 107.650  20.297  1.00  0.00           C
ATOM   1094  O   LEU    68      99.150 106.928  19.342  1.00  0.00           O
ATOM   1095  N   LEU    69      97.679 107.705  20.842  1.00  0.00           N
ATOM   1096  H   LEU    69      97.535 108.354  21.607  1.00  0.00           H
ATOM   1097  CA  LEU    69      96.547 106.868  20.414  1.00  0.00           C
ATOM   1098  HA  LEU    69      96.744 105.829  20.686  1.00  0.00           H
ATOM   1099  CB  LEU    69      95.273 107.353  21.129  1.00  0.00           C
ATOM   1100  HB1 LEU    69      94.438 106.773  20.738  1.00  0.00           H
ATOM   1101  HB2 LEU    69      95.108 108.400  20.872  1.00  0.00           H
ATOM   1102  CG  LEU    69      95.261 107.218  22.663  1.00  0.00           C
ATOM   1103  HG  LEU    69      96.092 107.778  23.086  1.00  0.00           H
ATOM   1104  CD1 LEU    69      93.960 107.804  23.233  1.00  0.00           C
ATOM   1105 1HD1 LEU    69      93.970 107.738  24.321  1.00  0.00           H
ATOM   1106 2HD1 LEU    69      93.869 108.853  22.951  1.00  0.00           H
ATOM   1107 3HD1 LEU    69      93.100 107.253  22.850  1.00  0.00           H
ATOM   1108  CD2 LEU    69      95.411 105.757  23.088  1.00  0.00           C
ATOM   1109 1HD2 LEU    69      95.297 105.694  24.164  1.00  0.00           H
ATOM   1110 2HD2 LEU    69      94.654 105.137  22.608  1.00  0.00           H
ATOM   1111 3HD2 LEU    69      96.405 105.393  22.837  1.00  0.00           H
ATOM   1112  C   LEU    69      96.345 106.879  18.888  1.00  0.00           C
ATOM   1113  O   LEU    69      96.120 105.827  18.288  1.00  0.00           O
ATOM   1114  N   LEU    70      96.493 108.050  18.259  1.00  0.00           N
ATOM   1115  H   LEU    70      96.653 108.873  18.830  1.00  0.00           H
ATOM   1116  CA  LEU    70      96.437 108.219  16.806  1.00  0.00           C
ATOM   1117  HA  LEU    70      95.547 107.715  16.428  1.00  0.00           H
ATOM   1118  CB  LEU    70      96.355 109.723  16.486  1.00  0.00           C
ATOM   1119  HB1 LEU    70      96.475 109.855  15.410  1.00  0.00           H
ATOM   1120  HB2 LEU    70      97.193 110.227  16.973  1.00  0.00           H
ATOM   1121  CG  LEU    70      95.041 110.413  16.906  1.00  0.00           C
ATOM   1122  HG  LEU    70      94.875 110.275  17.973  1.00  0.00           H
ATOM   1123  CD1 LEU    70      95.165 111.919  16.632  1.00  0.00           C
ATOM   1124 1HD1 LEU    70      94.249 112.426  16.932  1.00  0.00           H
ATOM   1125 2HD1 LEU    70      95.998 112.330  17.204  1.00  0.00           H
ATOM   1126 3HD1 LEU    70      95.339 112.094  15.569  1.00  0.00           H
ATOM   1127  CD2 LEU    70      93.821 109.847  16.167  1.00  0.00           C
ATOM   1128 1HD2 LEU    70      92.936 110.435  16.413  1.00  0.00           H
ATOM   1129 2HD2 LEU    70      93.987 109.880  15.092  1.00  0.00           H
ATOM   1130 3HD2 LEU    70      93.639 108.817  16.472  1.00  0.00           H
ATOM   1131  C   LEU    70      97.625 107.575  16.073  1.00  0.00           C
ATOM   1132  O   LEU    70      97.417 106.974  15.019  1.00  0.00           O
ATOM   1133  N   ILE    71      98.859 107.685  16.581  1.00  0.00           N
ATOM   1134  H   ILE    71      98.962 108.170  17.466  1.00  0.00           H
ATOM   1135  CA  ILE    71     100.060 107.051  15.982  1.00  0.00           C
ATOM   1136  HA  ILE    71     100.207 107.431  14.972  1.00  0.00           H
ATOM   1137  CB  ILE    71     101.328 107.381  16.816  1.00  0.00           C
ATOM   1138  HB  ILE    71     101.102 107.232  17.870  1.00  0.00           H
ATOM   1139  CG2 ILE    71     102.517 106.462  16.472  1.00  0.00           C
ATOM   1140 1HG2 ILE    71     103.390 106.741  17.056  1.00  0.00           H
ATOM   1141 2HG2 ILE    71     102.292 105.426  16.723  1.00  0.00           H
ATOM   1142 3HG2 ILE    71     102.754 106.534  15.411  1.00  0.00           H
ATOM   1143  CG1 ILE    71     101.749 108.850  16.605  1.00  0.00           C
ATOM   1144 1HG1 ILE    71     100.863 109.479  16.591  1.00  0.00           H
ATOM   1145 2HG1 ILE    71     102.238 108.954  15.636  1.00  0.00           H
ATOM   1146  CD  ILE    71     102.688 109.374  17.700  1.00  0.00           C
ATOM   1147  HD1 ILE    71     102.951 110.411  17.496  1.00  0.00           H
ATOM   1148  HD2 ILE    71     102.200 109.322  18.671  1.00  0.00           H
ATOM   1149  HD3 ILE    71     103.603 108.790  17.728  1.00  0.00           H
ATOM   1150  C   ILE    71      99.880 105.537  15.832  1.00  0.00           C
ATOM   1151  O   ILE    71     100.257 104.977  14.805  1.00  0.00           O
ATOM   1152  N   TYR    72      99.307 104.879  16.840  1.00  0.00           N
ATOM   1153  H   TYR    72      99.023 105.418  17.650  1.00  0.00           H
ATOM   1154  CA  TYR    72      99.146 103.419  16.876  1.00  0.00           C
ATOM   1155  HA  TYR    72      99.862 102.975  16.183  1.00  0.00           H
ATOM   1156  CB  TYR    72      99.501 102.913  18.279  1.00  0.00           C
ATOM   1157  HB1 TYR    72      99.380 101.831  18.300  1.00  0.00           H
ATOM   1158  HB2 TYR    72      98.810 103.350  19.003  1.00  0.00           H
ATOM   1159  CG  TYR    72     100.923 103.218  18.696  1.00  0.00           C
ATOM   1160  CD1 TYR    72     101.969 102.328  18.390  1.00  0.00           C
ATOM   1161  HD1 TYR    72     101.765 101.416  17.848  1.00  0.00           H
ATOM   1162  CE1 TYR    72     103.283 102.627  18.796  1.00  0.00           C
ATOM   1163  HE1 TYR    72     104.087 101.940  18.581  1.00  0.00           H
ATOM   1164  CZ  TYR    72     103.545 103.831  19.486  1.00  0.00           C
ATOM   1165  OH  TYR    72     104.806 104.161  19.838  1.00  0.00           O
ATOM   1166  HH  TYR    72     104.867 105.058  20.193  1.00  0.00           H
ATOM   1167  CE2 TYR    72     102.501 104.718  19.802  1.00  0.00           C
ATOM   1168  HE2 TYR    72     102.699 105.630  20.346  1.00  0.00           H
ATOM   1169  CD2 TYR    72     101.197 104.397  19.405  1.00  0.00           C
ATOM   1170  HD2 TYR    72     100.393 105.056  19.660  1.00  0.00           H
ATOM   1171  C   TYR    72      97.758 102.933  16.415  1.00  0.00           C
ATOM   1172  O   TYR    72      97.429 101.758  16.602  1.00  0.00           O
ATOM   1173  N   ASN    73      96.951 103.818  15.815  1.00  0.00           N
ATOM   1174  H   ASN    73      97.309 104.761  15.718  1.00  0.00           H
ATOM   1175  CA  ASN    73      95.666 103.529  15.159  1.00  0.00           C
ATOM   1176  HA  ASN    73      95.329 104.469  14.724  1.00  0.00           H
ATOM   1177  CB  ASN    73      95.830 102.521  14.001  1.00  0.00           C
ATOM   1178  HB1 ASN    73      94.873 102.390  13.497  1.00  0.00           H
ATOM   1179  HB2 ASN    73      96.102 101.555  14.412  1.00  0.00           H
ATOM   1180  CG  ASN    73      96.838 102.941  12.940  1.00  0.00           C
ATOM   1181  OD1 ASN    73      96.831 104.067  12.466  1.00  0.00           O
ATOM   1182  ND2 ASN    73      97.695 102.040  12.499  1.00  0.00           N
ATOM   1183 1HD2 ASN    73      97.680 101.096  12.869  1.00  0.00           H
ATOM   1184 2HD2 ASN    73      98.410 102.329  11.854  1.00  0.00           H
ATOM   1185  C   ASN    73      94.537 103.093  16.120  1.00  0.00           C
ATOM   1186  O   ASN    73      93.631 102.357  15.717  1.00  0.00           O
ATOM   1187  N   LYS    74      94.539 103.515  17.389  1.00  0.00           N
ATOM   1188  H   LYS    74      95.265 104.158  17.696  1.00  0.00           H
ATOM   1189  CA  LYS    74      93.338 103.365  18.224  1.00  0.00           C
ATOM   1190  HA  LYS    74      92.970 102.346  18.121  1.00  0.00           H
ATOM   1191  CB  LYS    74      93.643 103.612  19.709  1.00  0.00           C
ATOM   1192  HB1 LYS    74      92.708 103.673  20.269  1.00  0.00           H
ATOM   1193  HB2 LYS    74      94.148 104.574  19.809  1.00  0.00           H
ATOM   1194  CG  LYS    74      94.516 102.537  20.363  1.00  0.00           C
ATOM   1195  HG1 LYS    74      94.734 102.900  21.366  1.00  0.00           H
ATOM   1196  HG2 LYS    74      95.452 102.455  19.808  1.00  0.00           H
ATOM   1197  CD  LYS    74      93.886 101.141  20.525  1.00  0.00           C
ATOM   1198  HD1 LYS    74      93.593 100.725  19.562  1.00  0.00           H
ATOM   1199  HD2 LYS    74      93.015 101.222  21.176  1.00  0.00           H
ATOM   1200  CE  LYS    74      94.944 100.236  21.169  1.00  0.00           C
ATOM   1201  HE1 LYS    74      95.536 100.863  21.837  1.00  0.00           H
ATOM   1202  HE2 LYS    74      95.625  99.868  20.398  1.00  0.00           H
ATOM   1203  NZ  LYS    74      94.389  99.101  21.948  1.00  0.00           N
ATOM   1204  HZ1 LYS    74      95.138  98.587  22.396  1.00  0.00           H
ATOM   1205  HZ2 LYS    74      93.783  99.426  22.692  1.00  0.00           H
ATOM   1206  HZ3 LYS    74      93.851  98.472  21.359  1.00  0.00           H
ATOM   1207  C   LYS    74      92.208 104.288  17.740  1.00  0.00           C
ATOM   1208  O   LYS    74      92.434 105.376  17.204  1.00  0.00           O
ATOM   1209  N   LYS    75      90.969 103.858  17.975  1.00  0.00           N
ATOM   1210  H   LYS    75      90.846 102.968  18.429  1.00  0.00           H
ATOM   1211  CA  LYS    75      89.790 104.711  17.834  1.00  0.00           C
ATOM   1212  HA  LYS    75      89.838 105.253  16.886  1.00  0.00           H
ATOM   1213  CB  LYS    75      88.530 103.821  17.832  1.00  0.00           C
ATOM   1214  HB1 LYS    75      87.653 104.468  17.806  1.00  0.00           H
ATOM   1215  HB2 LYS    75      88.497 103.246  18.761  1.00  0.00           H
ATOM   1216  CG  LYS    75      88.454 102.853  16.634  1.00  0.00           C
ATOM   1217  HG1 LYS    75      89.323 102.193  16.633  1.00  0.00           H
ATOM   1218  HG2 LYS    75      88.448 103.432  15.710  1.00  0.00           H
ATOM   1219  CD  LYS    75      87.181 101.996  16.710  1.00  0.00           C
ATOM   1220  HD1 LYS    75      86.318 102.653  16.794  1.00  0.00           H
ATOM   1221  HD2 LYS    75      87.237 101.374  17.602  1.00  0.00           H
ATOM   1222  CE  LYS    75      87.009 101.091  15.483  1.00  0.00           C
ATOM   1223  HE1 LYS    75      87.870 100.419  15.428  1.00  0.00           H
ATOM   1224  HE2 LYS    75      87.009 101.714  14.584  1.00  0.00           H
ATOM   1225  NZ  LYS    75      85.756 100.291  15.551  1.00  0.00           N
ATOM   1226  HZ1 LYS    75      85.686  99.651  14.767  1.00  0.00           H
ATOM   1227  HZ2 LYS    75      85.736  99.715  16.382  1.00  0.00           H
ATOM   1228  HZ3 LYS    75      84.935 100.886  15.555  1.00  0.00           H
ATOM   1229  C   LYS    75      89.784 105.735  18.990  1.00  0.00           C
ATOM   1230  O   LYS    75      89.695 105.334  20.151  1.00  0.00           O
ATOM   1231  N   VAL    76      89.875 107.031  18.693  1.00  0.00           N
ATOM   1232  H   VAL    76      89.771 107.284  17.711  1.00  0.00           H
ATOM   1233  CA  VAL    76      89.857 108.131  19.678  1.00  0.00           C
ATOM   1234  HA  VAL    76      89.915 107.711  20.680  1.00  0.00           H
ATOM   1235  CB  VAL    76      91.054 109.097  19.502  1.00  0.00           C
ATOM   1236  HB  VAL    76      90.987 109.600  18.536  1.00  0.00           H
ATOM   1237  CG1 VAL    76      91.065 110.156  20.616  1.00  0.00           C
ATOM   1238 1HG1 VAL    76      91.932 110.806  20.510  1.00  0.00           H
ATOM   1239 2HG1 VAL    76      90.173 110.778  20.567  1.00  0.00           H
ATOM   1240 3HG1 VAL    76      91.107 109.664  21.588  1.00  0.00           H
ATOM   1241  CG2 VAL    76      92.395 108.355  19.557  1.00  0.00           C
ATOM   1242 1HG2 VAL    76      93.217 109.070  19.510  1.00  0.00           H
ATOM   1243 2HG2 VAL    76      92.453 107.793  20.488  1.00  0.00           H
ATOM   1244 3HG2 VAL    76      92.489 107.671  18.715  1.00  0.00           H
ATOM   1245  C   VAL    76      88.559 108.929  19.489  1.00  0.00           C
ATOM   1246  O   VAL    76      88.308 109.327  18.354  1.00  0.00           O
ATOM   1247  N   PRO    77      87.762 109.199  20.543  1.00  0.00           N
ATOM   1248  CD  PRO    77      87.932 108.705  21.901  1.00  0.00           C
ATOM   1249  HD1 PRO    77      88.715 109.283  22.389  1.00  0.00           H
ATOM   1250  HD2 PRO    77      88.177 107.643  21.921  1.00  0.00           H
ATOM   1251  CG  PRO    77      86.596 108.939  22.601  1.00  0.00           C
ATOM   1252  HG1 PRO    77      86.721 109.099  23.670  1.00  0.00           H
ATOM   1253  HG2 PRO    77      85.930 108.096  22.412  1.00  0.00           H
ATOM   1254  CB  PRO    77      86.069 110.185  21.896  1.00  0.00           C
ATOM   1255  HB1 PRO    77      86.545 111.065  22.329  1.00  0.00           H
ATOM   1256  HB2 PRO    77      84.985 110.267  21.964  1.00  0.00           H
ATOM   1257  CA  PRO    77      86.545 110.004  20.452  1.00  0.00           C
ATOM   1258  HA  PRO    77      85.800 109.436  19.895  1.00  0.00           H
ATOM   1259  C   PRO    77      86.748 111.366  19.774  1.00  0.00           C
ATOM   1260  O   PRO    77      87.863 111.884  19.689  1.00  0.00           O
ATOM   1261  N   ASP    78      85.656 111.969  19.304  1.00  0.00           N
ATOM   1262  H   ASP    78      84.765 111.486  19.302  1.00  0.00           H
ATOM   1263  CA  ASP    78      85.658 113.355  18.836  1.00  0.00           C
ATOM   1264  HA  ASP    78      86.364 113.438  18.015  1.00  0.00           H
ATOM   1265  CB  ASP    78      84.283 113.707  18.267  1.00  0.00           C
ATOM   1266  HB1 ASP    78      83.538 113.605  19.058  1.00  0.00           H
ATOM   1267  HB2 ASP    78      84.047 112.994  17.477  1.00  0.00           H
ATOM   1268  CG  ASP    78      84.195 115.112  17.664  1.00  0.00           C
ATOM   1269  OD1 ASP    78      85.238 115.795  17.514  1.00  0.00           O
ATOM   1270  OD2 ASP    78      83.060 115.497  17.323  1.00  0.00           O
ATOM   1271  C   ASP    78      86.109 114.333  19.933  1.00  0.00           C
ATOM   1272  O   ASP    78      85.625 114.324  21.067  1.00  0.00           O
ATOM   1273  N   MET    79      87.041 115.211  19.562  1.00  0.00           N
ATOM   1274  H   MET    79      87.252 115.260  18.576  1.00  0.00           H
ATOM   1275  CA  MET    79      87.570 116.236  20.451  1.00  0.00           C
ATOM   1276  HA  MET    79      87.862 115.759  21.384  1.00  0.00           H
ATOM   1277  CB  MET    79      88.789 116.917  19.825  1.00  0.00           C
ATOM   1278  HB1 MET    79      89.041 117.808  20.401  1.00  0.00           H
ATOM   1279  HB2 MET    79      88.552 117.230  18.807  1.00  0.00           H
ATOM   1280  CG  MET    79      89.988 115.965  19.825  1.00  0.00           C
ATOM   1281  HG1 MET    79      90.844 116.479  19.390  1.00  0.00           H
ATOM   1282  HG2 MET    79      89.745 115.114  19.187  1.00  0.00           H
ATOM   1283  SD  MET    79      90.456 115.322  21.458  1.00  0.00           S
ATOM   1284  CE  MET    79      90.788 116.860  22.350  1.00  0.00           C
ATOM   1285  HE1 MET    79      91.277 116.626  23.293  1.00  0.00           H
ATOM   1286  HE2 MET    79      91.452 117.502  21.773  1.00  0.00           H
ATOM   1287  HE3 MET    79      89.851 117.378  22.562  1.00  0.00           H
ATOM   1288  C   MET    79      86.526 117.271  20.828  1.00  0.00           C
ATOM   1289  O   MET    79      86.512 117.675  21.985  1.00  0.00           O
ATOM   1290  N   ASP    80      85.640 117.674  19.915  1.00  0.00           N
ATOM   1291  H   ASP    80      85.638 117.243  18.992  1.00  0.00           H
ATOM   1292  CA  ASP    80      84.556 118.602  20.254  1.00  0.00           C
ATOM   1293  HA  ASP    80      84.983 119.522  20.652  1.00  0.00           H
ATOM   1294  CB  ASP    80      83.737 118.966  19.000  1.00  0.00           C
ATOM   1295  HB1 ASP    80      82.746 119.286  19.329  1.00  0.00           H
ATOM   1296  HB2 ASP    80      83.602 118.080  18.378  1.00  0.00           H
ATOM   1297  CG  ASP    80      84.343 120.108  18.160  1.00  0.00           C
ATOM   1298  OD1 ASP    80      85.583 120.314  18.185  1.00  0.00           O
ATOM   1299  OD2 ASP    80      83.548 120.827  17.507  1.00  0.00           O
ATOM   1300  C   ASP    80      83.683 117.998  21.366  1.00  0.00           C
ATOM   1301  O   ASP    80      83.367 118.684  22.337  1.00  0.00           O
ATOM   1302  N   LEU    81      83.397 116.691  21.303  1.00  0.00           N
ATOM   1303  H   LEU    81      83.725 116.167  20.504  1.00  0.00           H
ATOM   1304  CA  LEU    81      82.668 115.992  22.358  1.00  0.00           C
ATOM   1305  HA  LEU    81      81.757 116.562  22.540  1.00  0.00           H
ATOM   1306  CB  LEU    81      82.293 114.581  21.875  1.00  0.00           C
ATOM   1307  HB1 LEU    81      83.183 114.055  21.533  1.00  0.00           H
ATOM   1308  HB2 LEU    81      81.607 114.674  21.039  1.00  0.00           H
ATOM   1309  CG  LEU    81      81.622 113.739  22.969  1.00  0.00           C
ATOM   1310  HG  LEU    81      82.315 113.594  23.798  1.00  0.00           H
ATOM   1311  CD1 LEU    81      80.375 114.462  23.494  1.00  0.00           C
ATOM   1312 1HD1 LEU    81      79.967 113.887  24.310  1.00  0.00           H
ATOM   1313 2HD1 LEU    81      80.604 115.441  23.906  1.00  0.00           H
ATOM   1314 3HD1 LEU    81      79.642 114.574  22.695  1.00  0.00           H
ATOM   1315  CD2 LEU    81      81.279 112.349  22.420  1.00  0.00           C
ATOM   1316 1HD2 LEU    81      80.827 111.741  23.203  1.00  0.00           H
ATOM   1317 2HD2 LEU    81      80.583 112.436  21.585  1.00  0.00           H
ATOM   1318 3HD2 LEU    81      82.189 111.854  22.080  1.00  0.00           H
ATOM   1319  C   LEU    81      83.440 115.935  23.681  1.00  0.00           C
ATOM   1320  O   LEU    81      82.905 116.308  24.729  1.00  0.00           O
ATOM   1321  N   ILE    82      84.686 115.459  23.647  1.00  0.00           N
ATOM   1322  H   ILE    82      85.046 115.158  22.742  1.00  0.00           H
ATOM   1323  CA  ILE    82      85.568 115.408  24.826  1.00  0.00           C
ATOM   1324  HA  ILE    82      85.156 114.718  25.562  1.00  0.00           H
ATOM   1325  CB  ILE    82      86.970 114.915  24.395  1.00  0.00           C
ATOM   1326  HB  ILE    82      87.276 115.501  23.528  1.00  0.00           H
ATOM   1327  CG2 ILE    82      88.026 115.151  25.482  1.00  0.00           C
ATOM   1328 1HG2 ILE    82      88.971 114.697  25.181  1.00  0.00           H
ATOM   1329 2HG2 ILE    82      88.180 116.220  25.622  1.00  0.00           H
ATOM   1330 3HG2 ILE    82      87.700 114.715  26.422  1.00  0.00           H
ATOM   1331  CG1 ILE    82      86.975 113.427  23.973  1.00  0.00           C
ATOM   1332 1HG1 ILE    82      87.901 113.235  23.434  1.00  0.00           H
ATOM   1333 2HG1 ILE    82      86.157 113.245  23.280  1.00  0.00           H
ATOM   1334  CD  ILE    82      86.856 112.406  25.115  1.00  0.00           C
ATOM   1335  HD1 ILE    82      86.800 111.401  24.699  1.00  0.00           H
ATOM   1336  HD2 ILE    82      87.726 112.456  25.769  1.00  0.00           H
ATOM   1337  HD3 ILE    82      85.959 112.600  25.696  1.00  0.00           H
ATOM   1338  C   ILE    82      85.613 116.778  25.515  1.00  0.00           C
ATOM   1339  O   ILE    82      85.444 116.861  26.733  1.00  0.00           O
ATOM   1340  N   ASN    83      85.744 117.851  24.733  1.00  0.00           N
ATOM   1341  H   ASN    83      85.846 117.703  23.733  1.00  0.00           H
ATOM   1342  CA  ASN    83      85.827 119.218  25.232  1.00  0.00           C
ATOM   1343  HA  ASN    83      86.624 119.245  25.965  1.00  0.00           H
ATOM   1344  CB  ASN    83      86.220 120.170  24.109  1.00  0.00           C
ATOM   1345  HB1 ASN    83      86.182 121.172  24.526  1.00  0.00           H
ATOM   1346  HB2 ASN    83      85.487 120.100  23.305  1.00  0.00           H
ATOM   1347  CG  ASN    83      87.628 119.985  23.554  1.00  0.00           C
ATOM   1348  OD1 ASN    83      88.595 119.726  24.258  1.00  0.00           O
ATOM   1349  ND2 ASN    83      87.792 120.211  22.266  1.00  0.00           N
ATOM   1350 1HD2 ASN    83      86.977 120.188  21.672  1.00  0.00           H
ATOM   1351 2HD2 ASN    83      88.710 120.095  21.872  1.00  0.00           H
ATOM   1352  C   ASN    83      84.532 119.730  25.897  1.00  0.00           C
ATOM   1353  O   ASN    83      84.613 120.534  26.827  1.00  0.00           O
ATOM   1354  N   ILE    84      83.354 119.270  25.456  1.00  0.00           N
ATOM   1355  H   ILE    84      83.363 118.672  24.634  1.00  0.00           H
ATOM   1356  CA  ILE    84      82.054 119.567  26.099  1.00  0.00           C
ATOM   1357  HA  ILE    84      81.974 120.636  26.306  1.00  0.00           H
ATOM   1358  CB  ILE    84      80.897 119.143  25.160  1.00  0.00           C
ATOM   1359  HB  ILE    84      81.075 118.115  24.843  1.00  0.00           H
ATOM   1360  CG2 ILE    84      79.506 119.193  25.820  1.00  0.00           C
ATOM   1361 1HG2 ILE    84      78.769 118.704  25.183  1.00  0.00           H
ATOM   1362 2HG2 ILE    84      79.500 118.672  26.773  1.00  0.00           H
ATOM   1363 3HG2 ILE    84      79.209 120.228  25.977  1.00  0.00           H
ATOM   1364  CG1 ILE    84      80.867 120.053  23.919  1.00  0.00           C
ATOM   1365 1HG1 ILE    84      81.865 120.157  23.512  1.00  0.00           H
ATOM   1366 2HG1 ILE    84      80.524 121.051  24.195  1.00  0.00           H
ATOM   1367  CD  ILE    84      79.969 119.500  22.816  1.00  0.00           C
ATOM   1368  HD1 ILE    84      80.148 120.077  21.916  1.00  0.00           H
ATOM   1369  HD2 ILE    84      80.207 118.453  22.623  1.00  0.00           H
ATOM   1370  HD3 ILE    84      78.923 119.607  23.101  1.00  0.00           H
ATOM   1371  C   ILE    84      81.941 118.848  27.443  1.00  0.00           C
ATOM   1372  O   ILE    84      81.405 119.396  28.404  1.00  0.00           O
ATOM   1373  N   ILE    85      82.409 117.601  27.510  1.00  0.00           N
ATOM   1374  H   ILE    85      82.835 117.209  26.673  1.00  0.00           H
ATOM   1375  CA  ILE    85      82.246 116.761  28.700  1.00  0.00           C
ATOM   1376  HA  ILE    85      81.288 116.997  29.167  1.00  0.00           H
ATOM   1377  CB  ILE    85      82.200 115.270  28.279  1.00  0.00           C
ATOM   1378  HB  ILE    85      83.092 115.022  27.700  1.00  0.00           H
ATOM   1379  CG2 ILE    85      82.157 114.404  29.538  1.00  0.00           C
ATOM   1380 1HG2 ILE    85      82.155 113.342  29.302  1.00  0.00           H
ATOM   1381 2HG2 ILE    85      83.032 114.613  30.134  1.00  0.00           H
ATOM   1382 3HG2 ILE    85      81.284 114.656  30.131  1.00  0.00           H
ATOM   1383  CG1 ILE    85      80.932 114.986  27.438  1.00  0.00           C
ATOM   1384 1HG1 ILE    85      80.895 115.665  26.586  1.00  0.00           H
ATOM   1385 2HG1 ILE    85      80.058 115.175  28.059  1.00  0.00           H
ATOM   1386  CD  ILE    85      80.818 113.561  26.888  1.00  0.00           C
ATOM   1387  HD1 ILE    85      79.854 113.438  26.405  1.00  0.00           H
ATOM   1388  HD2 ILE    85      81.614 113.379  26.167  1.00  0.00           H
ATOM   1389  HD3 ILE    85      80.858 112.823  27.683  1.00  0.00           H
ATOM   1390  C   ILE    85      83.284 117.102  29.784  1.00  0.00           C
ATOM   1391  O   ILE    85      82.920 117.157  30.960  1.00  0.00           O
ATOM   1392  N   GLN    86      84.538 117.388  29.418  1.00  0.00           N
ATOM   1393  H   GLN    86      84.782 117.306  28.434  1.00  0.00           H
ATOM   1394  CA  GLN    86      85.615 117.710  30.370  1.00  0.00           C
ATOM   1395  HA  GLN    86      85.733 116.864  31.048  1.00  0.00           H
ATOM   1396  CB  GLN    86      86.947 117.893  29.608  1.00  0.00           C
ATOM   1397  HB1 GLN    86      87.118 117.036  28.954  1.00  0.00           H
ATOM   1398  HB2 GLN    86      87.758 117.920  30.326  1.00  0.00           H
ATOM   1399  CG  GLN    86      86.971 119.179  28.766  1.00  0.00           C
ATOM   1400  HG1 GLN    86      86.649 120.020  29.365  1.00  0.00           H
ATOM   1401  HG2 GLN    86      86.240 119.051  27.983  1.00  0.00           H
ATOM   1402  CD  GLN    86      88.309 119.581  28.144  1.00  0.00           C
ATOM   1403  OE1 GLN    86      89.363 119.014  28.368  1.00  0.00           O
ATOM   1404  NE2 GLN    86      88.327 120.639  27.360  1.00  0.00           N
ATOM   1405 1HE2 GLN    86      87.494 121.190  27.215  1.00  0.00           H
ATOM   1406 2HE2 GLN    86      89.194 120.856  26.903  1.00  0.00           H
ATOM   1407  C   GLN    86      85.304 118.925  31.272  1.00  0.00           C
ATOM   1408  O   GLN    86      85.777 118.982  32.401  1.00  0.00           O
ATOM   1409  N   SER    87      84.501 119.890  30.809  1.00  0.00           N
ATOM   1410  H   SER    87      84.129 119.829  29.868  1.00  0.00           H
ATOM   1411  CA  SER    87      84.098 121.073  31.586  1.00  0.00           C
ATOM   1412  HA  SER    87      84.910 121.360  32.254  1.00  0.00           H
ATOM   1413  CB  SER    87      83.819 122.252  30.632  1.00  0.00           C
ATOM   1414  HB1 SER    87      84.762 122.759  30.433  1.00  0.00           H
ATOM   1415  HB2 SER    87      83.148 122.968  31.111  1.00  0.00           H
ATOM   1416  OG  SER    87      83.287 121.845  29.378  1.00  0.00           O
ATOM   1417  HG  SER    87      82.398 122.199  29.264  1.00  0.00           H
ATOM   1418  C   SER    87      82.879 120.821  32.487  1.00  0.00           C
ATOM   1419  O   SER    87      82.643 121.564  33.440  1.00  0.00           O
ATOM   1420  N   SER    88      82.110 119.770  32.213  1.00  0.00           N
ATOM   1421  H   SER    88      82.358 119.188  31.420  1.00  0.00           H
ATOM   1422  CA  SER    88      80.959 119.363  33.025  1.00  0.00           C
ATOM   1423  HA  SER    88      80.517 120.233  33.511  1.00  0.00           H
ATOM   1424  CB  SER    88      79.901 118.749  32.103  1.00  0.00           C
ATOM   1425  HB1 SER    88      79.061 118.412  32.709  1.00  0.00           H
ATOM   1426  HB2 SER    88      80.332 117.889  31.586  1.00  0.00           H
ATOM   1427  OG  SER    88      79.442 119.696  31.147  1.00  0.00           O
ATOM   1428  HG  SER    88      78.846 119.257  30.530  1.00  0.00           H
ATOM   1429  C   SER    88      81.350 118.366  34.131  1.00  0.00           C
ATOM   1430  O   SER    88      80.657 118.246  35.144  1.00  0.00           O
ATOM   1431  N   ILE    89      82.466 117.648  33.967  1.00  0.00           N
ATOM   1432  H   ILE    89      83.007 117.798  33.120  1.00  0.00           H
ATOM   1433  CA  ILE    89      82.967 116.676  34.947  1.00  0.00           C
ATOM   1434  HA  ILE    89      82.133 116.323  35.557  1.00  0.00           H
ATOM   1435  CB  ILE    89      83.544 115.439  34.239  1.00  0.00           C
ATOM   1436  HB  ILE    89      84.226 115.773  33.454  1.00  0.00           H
ATOM   1437  CG2 ILE    89      84.324 114.508  35.193  1.00  0.00           C
ATOM   1438 1HG2 ILE    89      84.767 113.684  34.637  1.00  0.00           H
ATOM   1439 2HG2 ILE    89      85.137 115.034  35.686  1.00  0.00           H
ATOM   1440 3HG2 ILE    89      83.661 114.109  35.956  1.00  0.00           H
ATOM   1441  CG1 ILE    89      82.342 114.699  33.608  1.00  0.00           C
ATOM   1442 1HG1 ILE    89      81.788 115.379  32.963  1.00  0.00           H
ATOM   1443 2HG1 ILE    89      81.666 114.343  34.386  1.00  0.00           H
ATOM   1444  CD  ILE    89      82.776 113.527  32.745  1.00  0.00           C
ATOM   1445  HD1 ILE    89      81.922 113.146  32.189  1.00  0.00           H
ATOM   1446  HD2 ILE    89      83.533 113.892  32.068  1.00  0.00           H
ATOM   1447  HD3 ILE    89      83.205 112.728  33.342  1.00  0.00           H
ATOM   1448  C   ILE    89      83.950 117.346  35.898  1.00  0.00           C
ATOM   1449  O   ILE    89      85.113 117.595  35.583  1.00  0.00           O
ATOM   1450  N   MET    90      83.453 117.589  37.104  1.00  0.00           N
ATOM   1451  H   MET    90      82.490 117.338  37.268  1.00  0.00           H
ATOM   1452  CA  MET    90      84.214 118.109  38.228  1.00  0.00           C
ATOM   1453  HA  MET    90      85.150 118.531  37.865  1.00  0.00           H
ATOM   1454  CB  MET    90      83.396 119.223  38.896  1.00  0.00           C
ATOM   1455  HB1 MET    90      83.915 119.572  39.788  1.00  0.00           H
ATOM   1456  HB2 MET    90      82.436 118.819  39.196  1.00  0.00           H
ATOM   1457  CG  MET    90      83.114 120.401  37.953  1.00  0.00           C
ATOM   1458  HG1 MET    90      82.464 121.113  38.462  1.00  0.00           H
ATOM   1459  HG2 MET    90      82.570 120.033  37.082  1.00  0.00           H
ATOM   1460  SD  MET    90      84.562 121.295  37.357  1.00  0.00           S
ATOM   1461  CE  MET    90      85.044 122.060  38.915  1.00  0.00           C
ATOM   1462  HE1 MET    90      85.895 122.717  38.756  1.00  0.00           H
ATOM   1463  HE2 MET    90      84.219 122.657  39.300  1.00  0.00           H
ATOM   1464  HE3 MET    90      85.318 121.297  39.637  1.00  0.00           H
ATOM   1465  C   MET    90      84.512 116.958  39.192  1.00  0.00           C
ATOM   1466  O   MET    90      83.613 116.210  39.571  1.00  0.00           O
ATOM   1467  N   VAL    91      85.762 116.787  39.601  1.00  0.00           N
ATOM   1468  H   VAL    91      86.468 117.417  39.227  1.00  0.00           H
ATOM   1469  CA  VAL    91      86.164 115.799  40.622  1.00  0.00           C
ATOM   1470  HA  VAL    91      85.268 115.399  41.093  1.00  0.00           H
ATOM   1471  CB  VAL    91      86.936 114.599  40.016  1.00  0.00           C
ATOM   1472  HB  VAL    91      87.197 113.930  40.835  1.00  0.00           H
ATOM   1473  CG1 VAL    91      86.062 113.792  39.040  1.00  0.00           C
ATOM   1474 1HG1 VAL    91      86.603 112.907  38.703  1.00  0.00           H
ATOM   1475 2HG1 VAL    91      85.148 113.470  39.541  1.00  0.00           H
ATOM   1476 3HG1 VAL    91      85.801 114.395  38.170  1.00  0.00           H
ATOM   1477  CG2 VAL    91      88.244 115.012  39.322  1.00  0.00           C
ATOM   1478 1HG2 VAL    91      88.761 114.126  38.951  1.00  0.00           H
ATOM   1479 2HG2 VAL    91      88.038 115.681  38.485  1.00  0.00           H
ATOM   1480 3HG2 VAL    91      88.896 115.515  40.033  1.00  0.00           H
ATOM   1481  C   VAL    91      86.989 116.497  41.711  1.00  0.00           C
ATOM   1482  O   VAL    91      87.559 117.556  41.430  1.00  0.00           O
ATOM   1483  N   PRO    92      87.079 115.947  42.936  1.00  0.00           N
ATOM   1484  CD  PRO    92      86.253 114.895  43.506  1.00  0.00           C
ATOM   1485  HD1 PRO    92      86.649 113.920  43.215  1.00  0.00           H
ATOM   1486  HD2 PRO    92      85.211 114.987  43.212  1.00  0.00           H
ATOM   1487  CG  PRO    92      86.390 115.073  45.016  1.00  0.00           C
ATOM   1488  HG1 PRO    92      86.134 114.178  45.570  1.00  0.00           H
ATOM   1489  HG2 PRO    92      85.776 115.899  45.365  1.00  0.00           H
ATOM   1490  CB  PRO    92      87.863 115.444  45.117  1.00  0.00           C
ATOM   1491  HB1 PRO    92      88.464 114.554  44.944  1.00  0.00           H
ATOM   1492  HB2 PRO    92      88.121 115.901  46.070  1.00  0.00           H
ATOM   1493  CA  PRO    92      88.017 116.414  43.946  1.00  0.00           C
ATOM   1494  HA  PRO    92      87.720 117.412  44.263  1.00  0.00           H
ATOM   1495  C   PRO    92      89.442 116.421  43.399  1.00  0.00           C
ATOM   1496  O   PRO    92      89.852 115.461  42.745  1.00  0.00           O
ATOM   1497  N   ARG    93      90.198 117.489  43.676  1.00  0.00           N
ATOM   1498  H   ARG    93      89.761 118.261  44.179  1.00  0.00           H
ATOM   1499  CA  ARG    93      91.553 117.700  43.145  1.00  0.00           C
ATOM   1500  HA  ARG    93      91.474 117.858  42.076  1.00  0.00           H
ATOM   1501  CB  ARG    93      92.125 118.989  43.768  1.00  0.00           C
ATOM   1502  HB1 ARG    93      92.178 118.855  44.843  1.00  0.00           H
ATOM   1503  HB2 ARG    93      91.429 119.806  43.572  1.00  0.00           H
ATOM   1504  CG  ARG    93      93.511 119.386  43.227  1.00  0.00           C
ATOM   1505  HG1 ARG    93      93.455 119.513  42.147  1.00  0.00           H
ATOM   1506  HG2 ARG    93      94.209 118.576  43.441  1.00  0.00           H
ATOM   1507  CD  ARG    93      94.083 120.666  43.868  1.00  0.00           C
ATOM   1508  HD1 ARG    93      95.127 120.776  43.574  1.00  0.00           H
ATOM   1509  HD2 ARG    93      94.071 120.524  44.948  1.00  0.00           H
ATOM   1510  NE  ARG    93      93.343 121.905  43.532  1.00  0.00           N
ATOM   1511  HE  ARG    93      92.790 122.314  44.287  1.00  0.00           H
ATOM   1512  CZ  ARG    93      93.382 122.609  42.400  1.00  0.00           C
ATOM   1513  NH1 ARG    93      94.148 122.287  41.381  1.00  0.00           N
ATOM   1514 1HH1 ARG    93      94.883 121.620  41.540  1.00  0.00           H
ATOM   1515 2HH1 ARG    93      94.209 122.933  40.603  1.00  0.00           H
ATOM   1516  NH2 ARG    93      92.644 123.684  42.257  1.00  0.00           N
ATOM   1517 1HH2 ARG    93      92.094 124.039  43.046  1.00  0.00           H
ATOM   1518 2HH2 ARG    93      92.568 124.147  41.364  1.00  0.00           H
ATOM   1519  C   ARG    93      92.459 116.471  43.315  1.00  0.00           C
ATOM   1520  O   ARG    93      93.190 116.114  42.389  1.00  0.00           O
ATOM   1521  N   PHE    94      92.325 115.729  44.424  1.00  0.00           N
ATOM   1522  H   PHE    94      91.699 116.049  45.148  1.00  0.00           H
ATOM   1523  CA  PHE    94      93.092 114.502  44.632  1.00  0.00           C
ATOM   1524  HA  PHE    94      94.123 114.774  44.416  1.00  0.00           H
ATOM   1525  CB  PHE    94      93.034 114.065  46.104  1.00  0.00           C
ATOM   1526  HB1 PHE    94      93.078 114.941  46.754  1.00  0.00           H
ATOM   1527  HB2 PHE    94      93.927 113.477  46.315  1.00  0.00           H
ATOM   1528  CG  PHE    94      91.827 113.229  46.485  1.00  0.00           C
ATOM   1529  CD1 PHE    94      90.570 113.835  46.647  1.00  0.00           C
ATOM   1530  HD1 PHE    94      90.456 114.896  46.482  1.00  0.00           H
ATOM   1531  CE1 PHE    94      89.468 113.075  47.071  1.00  0.00           C
ATOM   1532  HE1 PHE    94      88.508 113.546  47.241  1.00  0.00           H
ATOM   1533  CZ  PHE    94      89.611 111.695  47.277  1.00  0.00           C
ATOM   1534  HZ  PHE    94      88.770 111.108  47.608  1.00  0.00           H
ATOM   1535  CE2 PHE    94      90.853 111.076  47.081  1.00  0.00           C
ATOM   1536  HE2 PHE    94      90.950 110.014  47.261  1.00  0.00           H
ATOM   1537  CD2 PHE    94      91.965 111.843  46.693  1.00  0.00           C
ATOM   1538  HD2 PHE    94      92.927 111.368  46.571  1.00  0.00           H
ATOM   1539  C   PHE    94      92.723 113.345  43.677  1.00  0.00           C
ATOM   1540  O   PHE    94      93.604 112.576  43.313  1.00  0.00           O
ATOM   1541  N   VAL    95      91.468 113.231  43.226  1.00  0.00           N
ATOM   1542  H   VAL    95      90.795 113.937  43.507  1.00  0.00           H
ATOM   1543  CA  VAL    95      91.037 112.210  42.248  1.00  0.00           C
ATOM   1544  HA  VAL    95      91.414 111.240  42.578  1.00  0.00           H
ATOM   1545  CB  VAL    95      89.498 112.118  42.136  1.00  0.00           C
ATOM   1546  HB  VAL    95      89.114 113.105  41.883  1.00  0.00           H
ATOM   1547  CG1 VAL    95      89.026 111.136  41.050  1.00  0.00           C
ATOM   1548 1HG1 VAL    95      87.938 111.091  41.047  1.00  0.00           H
ATOM   1549 2HG1 VAL    95      89.342 111.477  40.065  1.00  0.00           H
ATOM   1550 3HG1 VAL    95      89.429 110.139  41.237  1.00  0.00           H
ATOM   1551  CG2 VAL    95      88.883 111.699  43.475  1.00  0.00           C
ATOM   1552 1HG2 VAL    95      87.803 111.604  43.362  1.00  0.00           H
ATOM   1553 2HG2 VAL    95      89.295 110.745  43.798  1.00  0.00           H
ATOM   1554 3HG2 VAL    95      89.094 112.449  44.233  1.00  0.00           H
ATOM   1555  C   VAL    95      91.619 112.518  40.869  1.00  0.00           C
ATOM   1556  O   VAL    95      92.153 111.623  40.219  1.00  0.00           O
ATOM   1557  N   ARG    96      91.565 113.787  40.440  1.00  0.00           N
ATOM   1558  H   ARG    96      91.110 114.477  41.023  1.00  0.00           H
ATOM   1559  CA  ARG    96      92.192 114.231  39.191  1.00  0.00           C
ATOM   1560  HA  ARG    96      91.725 113.711  38.354  1.00  0.00           H
ATOM   1561  CB  ARG    96      91.977 115.740  39.026  1.00  0.00           C
ATOM   1562  HB1 ARG    96      92.472 116.253  39.850  1.00  0.00           H
ATOM   1563  HB2 ARG    96      90.916 115.976  39.080  1.00  0.00           H
ATOM   1564  CG  ARG    96      92.518 116.235  37.673  1.00  0.00           C
ATOM   1565  HG1 ARG    96      91.800 115.976  36.898  1.00  0.00           H
ATOM   1566  HG2 ARG    96      93.468 115.761  37.431  1.00  0.00           H
ATOM   1567  CD  ARG    96      92.753 117.741  37.665  1.00  0.00           C
ATOM   1568  HD1 ARG    96      91.818 118.256  37.882  1.00  0.00           H
ATOM   1569  HD2 ARG    96      93.094 118.041  36.672  1.00  0.00           H
ATOM   1570  NE  ARG    96      93.787 118.096  38.647  1.00  0.00           N
ATOM   1571  HE  ARG    96      94.429 117.370  38.948  1.00  0.00           H
ATOM   1572  CZ  ARG    96      94.079 119.310  39.063  1.00  0.00           C
ATOM   1573  NH1 ARG    96      93.397 120.373  38.705  1.00  0.00           N
ATOM   1574 1HH1 ARG    96      92.641 120.299  38.044  1.00  0.00           H
ATOM   1575 2HH1 ARG    96      93.764 121.291  38.902  1.00  0.00           H
ATOM   1576  NH2 ARG    96      95.108 119.440  39.853  1.00  0.00           N
ATOM   1577 1HH2 ARG    96      95.641 118.598  40.070  1.00  0.00           H
ATOM   1578 2HH2 ARG    96      95.546 120.344  39.947  1.00  0.00           H
ATOM   1579  C   ARG    96      93.693 113.917  39.192  1.00  0.00           C
ATOM   1580  O   ARG    96      94.218 113.349  38.238  1.00  0.00           O
ATOM   1581  N   ASP    97      94.381 114.268  40.275  1.00  0.00           N
ATOM   1582  H   ASP    97      93.904 114.778  41.010  1.00  0.00           H
ATOM   1583  CA  ASP    97      95.822 114.073  40.390  1.00  0.00           C
ATOM   1584  HA  ASP    97      96.302 114.430  39.477  1.00  0.00           H
ATOM   1585  CB  ASP    97      96.332 114.926  41.553  1.00  0.00           C
ATOM   1586  HB1 ASP    97      97.373 114.655  41.723  1.00  0.00           H
ATOM   1587  HB2 ASP    97      95.745 114.682  42.438  1.00  0.00           H
ATOM   1588  CG  ASP    97      96.283 116.442  41.324  1.00  0.00           C
ATOM   1589  OD1 ASP    97      96.163 116.887  40.162  1.00  0.00           O
ATOM   1590  OD2 ASP    97      96.490 117.203  42.295  1.00  0.00           O
ATOM   1591  C   ASP    97      96.211 112.588  40.549  1.00  0.00           C
ATOM   1592  O   ASP    97      97.277 112.198  40.073  1.00  0.00           O
ATOM   1593  N   LEU    98      95.343 111.741  41.126  1.00  0.00           N
ATOM   1594  H   LEU    98      94.525 112.124  41.587  1.00  0.00           H
ATOM   1595  CA  LEU    98      95.490 110.281  41.089  1.00  0.00           C
ATOM   1596  HA  LEU    98      96.488 110.027  41.450  1.00  0.00           H
ATOM   1597  CB  LEU    98      94.435 109.615  42.001  1.00  0.00           C
ATOM   1598  HB1 LEU    98      93.440 109.898  41.660  1.00  0.00           H
ATOM   1599  HB2 LEU    98      94.551 109.977  43.024  1.00  0.00           H
ATOM   1600  CG  LEU    98      94.541 108.074  41.989  1.00  0.00           C
ATOM   1601  HG  LEU    98      94.594 107.729  40.960  1.00  0.00           H
ATOM   1602  CD1 LEU    98      95.805 107.604  42.718  1.00  0.00           C
ATOM   1603 1HD1 LEU    98      95.795 106.520  42.791  1.00  0.00           H
ATOM   1604 2HD1 LEU    98      96.696 107.904  42.168  1.00  0.00           H
ATOM   1605 3HD1 LEU    98      95.838 108.027  43.724  1.00  0.00           H
ATOM   1606  CD2 LEU    98      93.305 107.402  42.589  1.00  0.00           C
ATOM   1607 1HD2 LEU    98      93.349 106.330  42.403  1.00  0.00           H
ATOM   1608 2HD2 LEU    98      93.280 107.560  43.661  1.00  0.00           H
ATOM   1609 3HD2 LEU    98      92.397 107.801  42.135  1.00  0.00           H
ATOM   1610  C   LEU    98      95.377 109.759  39.652  1.00  0.00           C
ATOM   1611  O   LEU    98      96.278 109.066  39.180  1.00  0.00           O
ATOM   1612  N   ILE    99      94.286 110.110  38.957  1.00  0.00           N
ATOM   1613  H   ILE    99      93.602 110.679  39.444  1.00  0.00           H
ATOM   1614  CA  ILE    99      94.034 109.791  37.539  1.00  0.00           C
ATOM   1615  HA  ILE    99      93.889 108.716  37.424  1.00  0.00           H
ATOM   1616  CB  ILE    99      92.745 110.519  37.062  1.00  0.00           C
ATOM   1617  HB  ILE    99      92.738 111.523  37.478  1.00  0.00           H
ATOM   1618  CG2 ILE    99      92.695 110.675  35.534  1.00  0.00           C
ATOM   1619 1HG2 ILE    99      91.789 111.190  35.219  1.00  0.00           H
ATOM   1620 2HG2 ILE    99      93.538 111.269  35.194  1.00  0.00           H
ATOM   1621 3HG2 ILE    99      92.739 109.700  35.062  1.00  0.00           H
ATOM   1622  CG1 ILE    99      91.483 109.786  37.572  1.00  0.00           C
ATOM   1623 1HG1 ILE    99      91.584 109.598  38.641  1.00  0.00           H
ATOM   1624 2HG1 ILE    99      91.393 108.822  37.074  1.00  0.00           H
ATOM   1625  CD  ILE    99      90.186 110.579  37.356  1.00  0.00           C
ATOM   1626  HD1 ILE    99      89.363 110.072  37.859  1.00  0.00           H
ATOM   1627  HD2 ILE    99      90.289 111.585  37.762  1.00  0.00           H
ATOM   1628  HD3 ILE    99      89.947 110.641  36.296  1.00  0.00           H
ATOM   1629  C   ILE    99      95.267 110.132  36.695  1.00  0.00           C
ATOM   1630  O   ILE    99      95.745 109.278  35.954  1.00  0.00           O
ATOM   1631  N   ARG   100      95.832 111.331  36.875  1.00  0.00           N
ATOM   1632  H   ARG   100      95.364 111.983  37.494  1.00  0.00           H
ATOM   1633  CA  ARG   100      97.049 111.776  36.194  1.00  0.00           C
ATOM   1634  HA  ARG   100      96.842 111.816  35.123  1.00  0.00           H
ATOM   1635  CB  ARG   100      97.392 113.188  36.676  1.00  0.00           C
ATOM   1636  HB1 ARG   100      97.567 113.163  37.750  1.00  0.00           H
ATOM   1637  HB2 ARG   100      96.548 113.851  36.478  1.00  0.00           H
ATOM   1638  CG  ARG   100      98.641 113.750  35.987  1.00  0.00           C
ATOM   1639  HG1 ARG   100      98.453 113.864  34.920  1.00  0.00           H
ATOM   1640  HG2 ARG   100      99.490 113.082  36.136  1.00  0.00           H
ATOM   1641  CD  ARG   100      98.979 115.101  36.604  1.00  0.00           C
ATOM   1642  HD1 ARG   100      98.966 114.993  37.691  1.00  0.00           H
ATOM   1643  HD2 ARG   100      98.222 115.830  36.315  1.00  0.00           H
ATOM   1644  NE  ARG   100     100.313 115.555  36.191  1.00  0.00           N
ATOM   1645  HE  ARG   100     100.735 115.093  35.402  1.00  0.00           H
ATOM   1646  CZ  ARG   100     101.021 116.455  36.855  1.00  0.00           C
ATOM   1647  NH1 ARG   100     100.512 117.133  37.850  1.00  0.00           N
ATOM   1648 1HH1 ARG   100      99.568 116.961  38.160  1.00  0.00           H
ATOM   1649 2HH1 ARG   100     101.116 117.691  38.430  1.00  0.00           H
ATOM   1650  NH2 ARG   100     102.280 116.693  36.562  1.00  0.00           N
ATOM   1651 1HH2 ARG   100     102.633 116.555  35.621  1.00  0.00           H
ATOM   1652 2HH2 ARG   100     102.815 117.278  37.192  1.00  0.00           H
ATOM   1653  C   ARG   100      98.234 110.824  36.403  1.00  0.00           C
ATOM   1654  O   ARG   100      98.905 110.503  35.427  1.00  0.00           O
ATOM   1655  N   GLU   101      98.503 110.366  37.632  1.00  0.00           N
ATOM   1656  H   GLU   101      97.923 110.665  38.405  1.00  0.00           H
ATOM   1657  CA  GLU   101      99.614 109.435  37.878  1.00  0.00           C
ATOM   1658  HA  GLU   101     100.495 109.792  37.346  1.00  0.00           H
ATOM   1659  CB  GLU   101      99.962 109.309  39.367  1.00  0.00           C
ATOM   1660  HB1 GLU   101     100.750 108.561  39.454  1.00  0.00           H
ATOM   1661  HB2 GLU   101      99.093 108.950  39.922  1.00  0.00           H
ATOM   1662  CG  GLU   101     100.463 110.602  40.011  1.00  0.00           C
ATOM   1663  HG1 GLU   101     100.977 110.371  40.943  1.00  0.00           H
ATOM   1664  HG2 GLU   101      99.599 111.209  40.259  1.00  0.00           H
ATOM   1665  CD  GLU   101     101.396 111.380  39.087  1.00  0.00           C
ATOM   1666  OE1 GLU   101     100.925 112.331  38.421  1.00  0.00           O
ATOM   1667  OE2 GLU   101     102.585 111.025  38.978  1.00  0.00           O
ATOM   1668  C   GLU   101      99.322 108.044  37.336  1.00  0.00           C
ATOM   1669  O   GLU   101     100.206 107.407  36.774  1.00  0.00           O
ATOM   1670  N   ILE   102      98.081 107.577  37.456  1.00  0.00           N
ATOM   1671  H   ILE   102      97.386 108.164  37.914  1.00  0.00           H
ATOM   1672  CA  ILE   102      97.647 106.313  36.855  1.00  0.00           C
ATOM   1673  HA  ILE   102      98.267 105.499  37.234  1.00  0.00           H
ATOM   1674  CB  ILE   102      96.178 106.046  37.254  1.00  0.00           C
ATOM   1675  HB  ILE   102      95.596 106.959  37.126  1.00  0.00           H
ATOM   1676  CG2 ILE   102      95.516 104.953  36.397  1.00  0.00           C
ATOM   1677 1HG2 ILE   102      94.519 104.719  36.765  1.00  0.00           H
ATOM   1678 2HG2 ILE   102      95.394 105.319  35.379  1.00  0.00           H
ATOM   1679 3HG2 ILE   102      96.123 104.046  36.404  1.00  0.00           H
ATOM   1680  CG1 ILE   102      96.193 105.672  38.750  1.00  0.00           C
ATOM   1681 1HG1 ILE   102      96.677 106.459  39.325  1.00  0.00           H
ATOM   1682 2HG1 ILE   102      96.776 104.762  38.866  1.00  0.00           H
ATOM   1683  CD  ILE   102      94.817 105.451  39.364  1.00  0.00           C
ATOM   1684  HD1 ILE   102      94.907 105.381  40.448  1.00  0.00           H
ATOM   1685  HD2 ILE   102      94.158 106.280  39.104  1.00  0.00           H
ATOM   1686  HD3 ILE   102      94.408 104.514  38.997  1.00  0.00           H
ATOM   1687  C   ILE   102      97.907 106.341  35.349  1.00  0.00           C
ATOM   1688  O   ILE   102      98.531 105.419  34.827  1.00  0.00           O
ATOM   1689  N   LEU   103      97.512 107.415  34.667  1.00  0.00           N
ATOM   1690  H   LEU   103      97.011 108.142  35.170  1.00  0.00           H
ATOM   1691  CA  LEU   103      97.691 107.589  33.227  1.00  0.00           C
ATOM   1692  HA  LEU   103      97.587 106.615  32.753  1.00  0.00           H
ATOM   1693  CB  LEU   103      96.572 108.505  32.710  1.00  0.00           C
ATOM   1694  HB1 LEU   103      96.708 108.661  31.640  1.00  0.00           H
ATOM   1695  HB2 LEU   103      96.669 109.475  33.203  1.00  0.00           H
ATOM   1696  CG  LEU   103      95.145 107.964  32.938  1.00  0.00           C
ATOM   1697  HG  LEU   103      94.993 107.737  33.992  1.00  0.00           H
ATOM   1698  CD1 LEU   103      94.180 109.077  32.544  1.00  0.00           C
ATOM   1699 1HD1 LEU   103      93.160 108.709  32.537  1.00  0.00           H
ATOM   1700 2HD1 LEU   103      94.264 109.881  33.269  1.00  0.00           H
ATOM   1701 3HD1 LEU   103      94.435 109.455  31.557  1.00  0.00           H
ATOM   1702  CD2 LEU   103      94.822 106.705  32.126  1.00  0.00           C
ATOM   1703 1HD2 LEU   103      93.833 106.334  32.390  1.00  0.00           H
ATOM   1704 2HD2 LEU   103      94.836 106.936  31.071  1.00  0.00           H
ATOM   1705 3HD2 LEU   103      95.549 105.925  32.318  1.00  0.00           H
ATOM   1706  C   LEU   103      99.082 108.119  32.832  1.00  0.00           C
ATOM   1707  O   LEU   103      99.331 108.327  31.647  1.00  0.00           O
ATOM   1708  N   ARG   104     100.001 108.359  33.771  1.00  0.00           N
ATOM   1709  H   ARG   104      99.755 108.199  34.739  1.00  0.00           H
ATOM   1710  CA  ARG   104     101.329 108.905  33.471  1.00  0.00           C
ATOM   1711  HA  ARG   104     101.193 109.816  32.897  1.00  0.00           H
ATOM   1712  CB  ARG   104     102.026 109.270  34.790  1.00  0.00           C
ATOM   1713  HB1 ARG   104     102.032 108.407  35.452  1.00  0.00           H
ATOM   1714  HB2 ARG   104     101.466 110.077  35.260  1.00  0.00           H
ATOM   1715  CG  ARG   104     103.481 109.697  34.580  1.00  0.00           C
ATOM   1716  HG1 ARG   104     103.548 110.421  33.774  1.00  0.00           H
ATOM   1717  HG2 ARG   104     104.045 108.816  34.302  1.00  0.00           H
ATOM   1718  CD  ARG   104     104.147 110.262  35.828  1.00  0.00           C
ATOM   1719  HD1 ARG   104     105.153 110.567  35.561  1.00  0.00           H
ATOM   1720  HD2 ARG   104     104.211 109.477  36.585  1.00  0.00           H
ATOM   1721  NE  ARG   104     103.415 111.401  36.382  1.00  0.00           N
ATOM   1722  HE  ARG   104     102.813 111.192  37.181  1.00  0.00           H
ATOM   1723  CZ  ARG   104     103.600 112.683  36.134  1.00  0.00           C
ATOM   1724  NH1 ARG   104     104.526 113.140  35.318  1.00  0.00           N
ATOM   1725 1HH1 ARG   104     105.072 112.488  34.756  1.00  0.00           H
ATOM   1726 2HH1 ARG   104     104.796 114.103  35.338  1.00  0.00           H
ATOM   1727  NH2 ARG   104     102.819 113.529  36.756  1.00  0.00           N
ATOM   1728 1HH2 ARG   104     102.120 113.137  37.399  1.00  0.00           H
ATOM   1729 2HH2 ARG   104     102.974 114.517  36.725  1.00  0.00           H
ATOM   1730  C   ARG   104     102.172 107.910  32.661  1.00  0.00           C
ATOM   1731  O   ARG   104     102.323 106.784  33.132  1.00  0.00           O
ATOM   1732  N   PRO   105     102.777 108.294  31.517  1.00  0.00           N
ATOM   1733  CD  PRO   105     102.526 109.504  30.744  1.00  0.00           C
ATOM   1734  HD1 PRO   105     103.144 110.317  31.128  1.00  0.00           H
ATOM   1735  HD2 PRO   105     101.473 109.788  30.759  1.00  0.00           H
ATOM   1736  CG  PRO   105     102.949 109.170  29.314  1.00  0.00           C
ATOM   1737  HG1 PRO   105     103.295 110.053  28.775  1.00  0.00           H
ATOM   1738  HG2 PRO   105     102.135 108.696  28.771  1.00  0.00           H
ATOM   1739  CB  PRO   105     104.062 108.149  29.505  1.00  0.00           C
ATOM   1740  HB1 PRO   105     105.006 108.677  29.577  1.00  0.00           H
ATOM   1741  HB2 PRO   105     104.088 107.426  28.691  1.00  0.00           H
ATOM   1742  CA  PRO   105     103.748 107.452  30.827  1.00  0.00           C
ATOM   1743  HA  PRO   105     103.268 106.499  30.605  1.00  0.00           H
ATOM   1744  C   PRO   105     105.027 107.208  31.649  1.00  0.00           C
ATOM   1745  O   PRO   105     105.400 107.995  32.514  1.00  0.00           O
ATOM   1746  N   MET   106     105.737 106.122  31.353  1.00  0.00           N
ATOM   1747  H   MET   106     105.448 105.566  30.554  1.00  0.00           H
ATOM   1748  CA  MET   106     106.976 105.716  32.028  1.00  0.00           C
ATOM   1749  HA  MET   106     107.347 106.519  32.656  1.00  0.00           H
ATOM   1750  CB  MET   106     106.750 104.459  32.883  1.00  0.00           C
ATOM   1751  HB1 MET   106     107.703 104.155  33.311  1.00  0.00           H
ATOM   1752  HB2 MET   106     106.417 103.664  32.224  1.00  0.00           H
ATOM   1753  CG  MET   106     105.744 104.627  34.031  1.00  0.00           C
ATOM   1754  HG1 MET   106     104.895 105.225  33.708  1.00  0.00           H
ATOM   1755  HG2 MET   106     106.231 105.220  34.804  1.00  0.00           H
ATOM   1756  SD  MET   106     105.141 103.101  34.837  1.00  0.00           S
ATOM   1757  CE  MET   106     104.829 101.880  33.530  1.00  0.00           C
ATOM   1758  HE1 MET   106     104.592 100.919  33.989  1.00  0.00           H
ATOM   1759  HE2 MET   106     103.984 102.167  32.908  1.00  0.00           H
ATOM   1760  HE3 MET   106     105.717 101.742  32.914  1.00  0.00           H
ATOM   1761  C   MET   106     108.018 105.403  30.961  1.00  0.00           C
ATOM   1762  O   MET   106     107.670 104.794  29.954  1.00  0.00           O
ATOM   1763  N   HIS   107     109.269 105.810  31.130  1.00  0.00           N
ATOM   1764  H   HIS   107     109.521 106.284  31.989  1.00  0.00           H
ATOM   1765  CA  HIS   107     110.346 105.478  30.195  1.00  0.00           C
ATOM   1766  HA  HIS   107     109.932 104.911  29.366  1.00  0.00           H
ATOM   1767  CB  HIS   107     110.900 106.769  29.576  1.00  0.00           C
ATOM   1768  HB1 HIS   107     110.068 107.374  29.216  1.00  0.00           H
ATOM   1769  HB2 HIS   107     111.487 106.508  28.701  1.00  0.00           H
ATOM   1770  CG  HIS   107     111.753 107.610  30.484  1.00  0.00           C
ATOM   1771  ND1 HIS   107     113.130 107.474  30.657  1.00  0.00           N
ATOM   1772  CE1 HIS   107     113.497 108.485  31.462  1.00  0.00           C
ATOM   1773  HE1 HIS   107     114.508 108.661  31.806  1.00  0.00           H
ATOM   1774  NE2 HIS   107     112.438 109.249  31.779  1.00  0.00           N
ATOM   1775  HE2 HIS   107     112.455 110.098  32.338  1.00  0.00           H
ATOM   1776  CD2 HIS   107     111.332 108.704  31.173  1.00  0.00           C
ATOM   1777  HD2 HIS   107     110.330 109.094  31.194  1.00  0.00           H
ATOM   1778  C   HIS   107     111.404 104.576  30.858  1.00  0.00           C
ATOM   1779  O   HIS   107     111.716 104.745  32.035  1.00  0.00           O
ATOM   1780  N   HIS   108     111.889 103.565  30.138  1.00  0.00           N
ATOM   1781  H   HIS   108     111.557 103.455  29.184  1.00  0.00           H
ATOM   1782  CA  HIS   108     113.065 102.783  30.541  1.00  0.00           C
ATOM   1783  HA  HIS   108     113.713 103.419  31.141  1.00  0.00           H
ATOM   1784  CB  HIS   108     112.650 101.580  31.392  1.00  0.00           C
ATOM   1785  HB1 HIS   108     111.914 100.986  30.853  1.00  0.00           H
ATOM   1786  HB2 HIS   108     112.202 101.931  32.322  1.00  0.00           H
ATOM   1787  CG  HIS   108     113.827 100.700  31.724  1.00  0.00           C
ATOM   1788  ND1 HIS   108     114.787 100.990  32.684  1.00  0.00           N
ATOM   1789  CE1 HIS   108     115.623  99.942  32.698  1.00  0.00           C
ATOM   1790  HE1 HIS   108     116.471  99.851  33.363  1.00  0.00           H
ATOM   1791  NE2 HIS   108     115.243  99.018  31.799  1.00  0.00           N
ATOM   1792  HE2 HIS   108     115.667  98.106  31.675  1.00  0.00           H
ATOM   1793  CD2 HIS   108     114.122  99.493  31.156  1.00  0.00           C
ATOM   1794  HD2 HIS   108     113.549  98.987  30.392  1.00  0.00           H
ATOM   1795  C   HIS   108     113.873 102.295  29.332  1.00  0.00           C
ATOM   1796  O   HIS   108     113.296 101.738  28.396  1.00  0.00           O
ATOM   1797  N   SER   109     115.203 102.434  29.374  1.00  0.00           N
ATOM   1798  H   SER   109     115.595 102.833  30.219  1.00  0.00           H
ATOM   1799  CA  SER   109     116.134 101.957  28.330  1.00  0.00           C
ATOM   1800  HA  SER   109     117.048 102.547  28.405  1.00  0.00           H
ATOM   1801  CB  SER   109     116.534 100.499  28.612  1.00  0.00           C
ATOM   1802  HB1 SER   109     116.998 100.064  27.726  1.00  0.00           H
ATOM   1803  HB2 SER   109     115.647  99.923  28.868  1.00  0.00           H
ATOM   1804  OG  SER   109     117.461 100.425  29.682  1.00  0.00           O
ATOM   1805  HG  SER   109     117.054  99.940  30.411  1.00  0.00           H
ATOM   1806  C   SER   109     115.613 102.191  26.887  1.00  0.00           C
ATOM   1807  O   SER   109     115.587 101.295  26.040  1.00  0.00           O
ATOM   1808  N   GLY   110     115.111 103.403  26.637  1.00  0.00           N
ATOM   1809  H   GLY   110     115.124 104.065  27.407  1.00  0.00           H
ATOM   1810  CA  GLY   110     114.543 103.917  25.387  1.00  0.00           C
ATOM   1811  HA1 GLY   110     115.029 103.423  24.558  1.00  0.00           H
ATOM   1812  HA2 GLY   110     114.724 104.990  25.342  1.00  0.00           H
ATOM   1813  C   GLY   110     113.043 103.709  25.189  1.00  0.00           C
ATOM   1814  O   GLY   110     112.437 104.403  24.373  1.00  0.00           O
ATOM   1815  N   ILE   111     112.434 102.765  25.902  1.00  0.00           N
ATOM   1816  H   ILE   111     112.949 102.348  26.673  1.00  0.00           H
ATOM   1817  CA  ILE   111     111.063 102.303  25.655  1.00  0.00           C
ATOM   1818  HA  ILE   111     110.835 102.474  24.601  1.00  0.00           H
ATOM   1819  CB  ILE   111     110.945 100.778  25.904  1.00  0.00           C
ATOM   1820  HB  ILE   111     111.180 100.568  26.947  1.00  0.00           H
ATOM   1821  CG2 ILE   111     109.504 100.304  25.625  1.00  0.00           C
ATOM   1822 1HG2 ILE   111     109.406  99.246  25.862  1.00  0.00           H
ATOM   1823 2HG2 ILE   111     108.793 100.835  26.257  1.00  0.00           H
ATOM   1824 3HG2 ILE   111     109.249 100.467  24.577  1.00  0.00           H
ATOM   1825  CG1 ILE   111     111.976 100.025  25.025  1.00  0.00           C
ATOM   1826 1HG1 ILE   111     112.980 100.267  25.371  1.00  0.00           H
ATOM   1827 2HG1 ILE   111     111.902 100.398  24.006  1.00  0.00           H
ATOM   1828  CD  ILE   111     111.860  98.491  25.004  1.00  0.00           C
ATOM   1829  HD1 ILE   111     112.690  98.077  24.429  1.00  0.00           H
ATOM   1830  HD2 ILE   111     111.898  98.094  26.016  1.00  0.00           H
ATOM   1831  HD3 ILE   111     110.926  98.170  24.545  1.00  0.00           H
ATOM   1832  C   ILE   111     110.065 103.133  26.473  1.00  0.00           C
ATOM   1833  O   ILE   111     110.199 103.270  27.688  1.00  0.00           O
ATOM   1834  N   THR   112     109.064 103.673  25.774  1.00  0.00           N
ATOM   1835  H   THR   112     109.116 103.571  24.769  1.00  0.00           H
ATOM   1836  CA  THR   112     107.958 104.508  26.249  1.00  0.00           C
ATOM   1837  HA  THR   112     108.277 105.084  27.118  1.00  0.00           H
ATOM   1838  CB  THR   112     107.572 105.462  25.100  1.00  0.00           C
ATOM   1839  HB  THR   112     107.185 104.865  24.277  1.00  0.00           H
ATOM   1840  CG2 THR   112     106.533 106.519  25.446  1.00  0.00           C
ATOM   1841 1HG2 THR   112     106.169 106.977  24.527  1.00  0.00           H
ATOM   1842 2HG2 THR   112     105.692 106.064  25.966  1.00  0.00           H
ATOM   1843 3HG2 THR   112     106.978 107.298  26.063  1.00  0.00           H
ATOM   1844  OG1 THR   112     108.705 106.161  24.638  1.00  0.00           O
ATOM   1845  HG1 THR   112     108.908 106.860  25.267  1.00  0.00           H
ATOM   1846  C   THR   112     106.787 103.606  26.642  1.00  0.00           C
ATOM   1847  O   THR   112     106.005 103.163  25.813  1.00  0.00           O
ATOM   1848  N   TYR   113     106.625 103.285  27.912  1.00  0.00           N
ATOM   1849  H   TYR   113     107.278 103.640  28.599  1.00  0.00           H
ATOM   1850  CA  TYR   113     105.490 102.487  28.380  1.00  0.00           C
ATOM   1851  HA  TYR   113     105.271 101.728  27.634  1.00  0.00           H
ATOM   1852  CB  TYR   113     105.857 101.725  29.658  1.00  0.00           C
ATOM   1853  HB1 TYR   113     104.986 101.158  29.989  1.00  0.00           H
ATOM   1854  HB2 TYR   113     106.102 102.440  30.439  1.00  0.00           H
ATOM   1855  CG  TYR   113     107.034 100.773  29.476  1.00  0.00           C
ATOM   1856  CD1 TYR   113     106.842  99.380  29.397  1.00  0.00           C
ATOM   1857  HD1 TYR   113     105.849  98.957  29.483  1.00  0.00           H
ATOM   1858  CE1 TYR   113     107.947  98.525  29.206  1.00  0.00           C
ATOM   1859  HE1 TYR   113     107.798  97.456  29.161  1.00  0.00           H
ATOM   1860  CZ  TYR   113     109.255  99.055  29.102  1.00  0.00           C
ATOM   1861  OH  TYR   113     110.331  98.236  28.941  1.00  0.00           O
ATOM   1862  HH  TYR   113     111.168  98.710  28.908  1.00  0.00           H
ATOM   1863  CE2 TYR   113     109.445 100.447  29.184  1.00  0.00           C
ATOM   1864  HE2 TYR   113     110.434 100.870  29.097  1.00  0.00           H
ATOM   1865  CD2 TYR   113     108.338 101.291  29.360  1.00  0.00           C
ATOM   1866  HD2 TYR   113     108.499 102.356  29.406  1.00  0.00           H
ATOM   1867  C   TYR   113     104.263 103.403  28.511  1.00  0.00           C
ATOM   1868  O   TYR   113     104.303 104.422  29.208  1.00  0.00           O
ATOM   1869  N   ILE   114     103.178 103.077  27.808  1.00  0.00           N
ATOM   1870  H   ILE   114     103.181 102.186  27.317  1.00  0.00           H
ATOM   1871  CA  ILE   114     101.952 103.885  27.698  1.00  0.00           C
ATOM   1872  HA  ILE   114     102.072 104.807  28.262  1.00  0.00           H
ATOM   1873  CB  ILE   114     101.656 104.251  26.220  1.00  0.00           C
ATOM   1874  HB  ILE   114     101.424 103.327  25.687  1.00  0.00           H
ATOM   1875  CG2 ILE   114     100.442 105.202  26.139  1.00  0.00           C
ATOM   1876 1HG2 ILE   114     100.188 105.427  25.105  1.00  0.00           H
ATOM   1877 2HG2 ILE   114      99.563 104.742  26.585  1.00  0.00           H
ATOM   1878 3HG2 ILE   114     100.659 106.137  26.654  1.00  0.00           H
ATOM   1879  CG1 ILE   114     102.862 104.914  25.518  1.00  0.00           C
ATOM   1880 1HG1 ILE   114     103.746 104.300  25.660  1.00  0.00           H
ATOM   1881 2HG1 ILE   114     103.053 105.885  25.972  1.00  0.00           H
ATOM   1882  CD  ILE   114     102.690 105.084  24.003  1.00  0.00           C
ATOM   1883  HD1 ILE   114     103.607 105.501  23.588  1.00  0.00           H
ATOM   1884  HD2 ILE   114     102.497 104.115  23.541  1.00  0.00           H
ATOM   1885  HD3 ILE   114     101.870 105.758  23.774  1.00  0.00           H
ATOM   1886  C   ILE   114     100.793 103.060  28.281  1.00  0.00           C
ATOM   1887  O   ILE   114     100.733 101.866  27.981  1.00  0.00           O
ATOM   1888  N   PRO   115      99.902 103.649  29.099  1.00  0.00           N
ATOM   1889  CD  PRO   115      99.980 104.999  29.637  1.00  0.00           C
ATOM   1890  HD1 PRO   115     100.093 105.740  28.847  1.00  0.00           H
ATOM   1891  HD2 PRO   115     100.817 105.066  30.335  1.00  0.00           H
ATOM   1892  CG  PRO   115      98.677 105.250  30.381  1.00  0.00           C
ATOM   1893  HG1 PRO   115      98.017 105.870  29.774  1.00  0.00           H
ATOM   1894  HG2 PRO   115      98.887 105.729  31.332  1.00  0.00           H
ATOM   1895  CB  PRO   115      98.053 103.873  30.600  1.00  0.00           C
ATOM   1896  HB1 PRO   115      96.973 103.908  30.453  1.00  0.00           H
ATOM   1897  HB2 PRO   115      98.273 103.532  31.608  1.00  0.00           H
ATOM   1898  CA  PRO   115      98.742 102.936  29.607  1.00  0.00           C
ATOM   1899  HA  PRO   115      99.069 102.039  30.136  1.00  0.00           H
ATOM   1900  C   PRO   115      97.819 102.520  28.466  1.00  0.00           C
ATOM   1901  O   PRO   115      97.665 103.250  27.490  1.00  0.00           O
ATOM   1902  N   ASP   116      97.197 101.353  28.607  1.00  0.00           N
ATOM   1903  H   ASP   116      97.479 100.755  29.380  1.00  0.00           H
ATOM   1904  CA  ASP   116      96.124 100.844  27.755  1.00  0.00           C
ATOM   1905  HA  ASP   116      95.985 101.515  26.908  1.00  0.00           H
ATOM   1906  CB  ASP   116      96.501  99.468  27.197  1.00  0.00           C
ATOM   1907  HB1 ASP   116      96.567  98.743  28.009  1.00  0.00           H
ATOM   1908  HB2 ASP   116      97.485  99.556  26.753  1.00  0.00           H
ATOM   1909  CG  ASP   116      95.527  98.958  26.128  1.00  0.00           C
ATOM   1910  OD1 ASP   116      95.026  99.772  25.315  1.00  0.00           O
ATOM   1911  OD2 ASP   116      95.339  97.724  26.039  1.00  0.00           O
ATOM   1912  C   ASP   116      94.822 100.791  28.556  1.00  0.00           C
ATOM   1913  O   ASP   116      94.563  99.862  29.330  1.00  0.00           O
ATOM   1914  N   LEU   117      94.018 101.840  28.389  1.00  0.00           N
ATOM   1915  H   LEU   117      94.304 102.556  27.734  1.00  0.00           H
ATOM   1916  CA  LEU   117      92.677 101.923  28.944  1.00  0.00           C
ATOM   1917  HA  LEU   117      92.596 101.220  29.772  1.00  0.00           H
ATOM   1918  CB  LEU   117      92.440 103.353  29.454  1.00  0.00           C
ATOM   1919  HB1 LEU   117      92.503 104.035  28.605  1.00  0.00           H
ATOM   1920  HB2 LEU   117      93.232 103.619  30.157  1.00  0.00           H
ATOM   1921  CG  LEU   117      91.074 103.537  30.136  1.00  0.00           C
ATOM   1922  HG  LEU   117      90.279 103.215  29.462  1.00  0.00           H
ATOM   1923  CD1 LEU   117      90.968 102.731  31.436  1.00  0.00           C
ATOM   1924 1HD1 LEU   117      90.004 102.925  31.904  1.00  0.00           H
ATOM   1925 2HD1 LEU   117      91.037 101.663  31.233  1.00  0.00           H
ATOM   1926 3HD1 LEU   117      91.768 103.017  32.120  1.00  0.00           H
ATOM   1927  CD2 LEU   117      90.869 105.025  30.428  1.00  0.00           C
ATOM   1928 1HD2 LEU   117      89.948 105.170  30.991  1.00  0.00           H
ATOM   1929 2HD2 LEU   117      91.710 105.412  31.004  1.00  0.00           H
ATOM   1930 3HD2 LEU   117      90.805 105.568  29.485  1.00  0.00           H
ATOM   1931  C   LEU   117      91.679 101.533  27.856  1.00  0.00           C
ATOM   1932  O   LEU   117      91.683 102.118  26.772  1.00  0.00           O
ATOM   1933  N   ASP   118      90.795 100.571  28.138  1.00  0.00           N
ATOM   1934  H   ASP   118      90.862 100.074  29.012  1.00  0.00           H
ATOM   1935  CA  ASP   118      89.848 100.111  27.127  1.00  0.00           C
ATOM   1936  HA  ASP   118      90.436  99.977  26.216  1.00  0.00           H
ATOM   1937  CB  ASP   118      89.255  98.731  27.454  1.00  0.00           C
ATOM   1938  HB1 ASP   118      88.470  98.831  28.206  1.00  0.00           H
ATOM   1939  HB2 ASP   118      90.040  98.099  27.866  1.00  0.00           H
ATOM   1940  CG  ASP   118      88.692  98.048  26.197  1.00  0.00           C
ATOM   1941  OD1 ASP   118      88.673  98.692  25.120  1.00  0.00           O
ATOM   1942  OD2 ASP   118      88.327  96.855  26.276  1.00  0.00           O
ATOM   1943  C   ASP   118      88.761 101.156  26.826  1.00  0.00           C
ATOM   1944  O   ASP   118      87.764 101.299  27.541  1.00  0.00           O
ATOM   1945  N   LEU   119      88.960 101.859  25.710  1.00  0.00           N
ATOM   1946  H   LEU   119      89.873 101.777  25.285  1.00  0.00           H
ATOM   1947  CA  LEU   119      87.990 102.769  25.102  1.00  0.00           C
ATOM   1948  HA  LEU   119      87.530 103.357  25.896  1.00  0.00           H
ATOM   1949  CB  LEU   119      88.742 103.713  24.135  1.00  0.00           C
ATOM   1950  HB1 LEU   119      88.017 104.412  23.714  1.00  0.00           H
ATOM   1951  HB2 LEU   119      89.151 103.127  23.311  1.00  0.00           H
ATOM   1952  CG  LEU   119      89.889 104.530  24.776  1.00  0.00           C
ATOM   1953  HG  LEU   119      90.695 103.858  25.069  1.00  0.00           H
ATOM   1954  CD1 LEU   119      90.466 105.526  23.759  1.00  0.00           C
ATOM   1955 1HD1 LEU   119      91.295 106.074  24.208  1.00  0.00           H
ATOM   1956 2HD1 LEU   119      90.840 104.989  22.886  1.00  0.00           H
ATOM   1957 3HD1 LEU   119      89.700 106.235  23.444  1.00  0.00           H
ATOM   1958  CD2 LEU   119      89.394 105.274  26.022  1.00  0.00           C
ATOM   1959 1HD2 LEU   119      90.110 106.024  26.335  1.00  0.00           H
ATOM   1960 2HD2 LEU   119      88.460 105.767  25.786  1.00  0.00           H
ATOM   1961 3HD2 LEU   119      89.240 104.577  26.846  1.00  0.00           H
ATOM   1962  C   LEU   119      86.845 102.019  24.394  1.00  0.00           C
ATOM   1963  O   LEU   119      85.808 102.614  24.090  1.00  0.00           O
ATOM   1964  N   SER   120      87.012 100.717  24.148  1.00  0.00           N
ATOM   1965  H   SER   120      87.844 100.266  24.528  1.00  0.00           H
ATOM   1966  CA  SER   120      86.068  99.839  23.450  1.00  0.00           C
ATOM   1967  HA  SER   120      85.407 100.468  22.854  1.00  0.00           H
ATOM   1968  CB  SER   120      86.811  98.935  22.440  1.00  0.00           C
ATOM   1969  HB1 SER   120      87.479  99.564  21.854  1.00  0.00           H
ATOM   1970  HB2 SER   120      86.073  98.509  21.762  1.00  0.00           H
ATOM   1971  OG  SER   120      87.574  97.859  22.968  1.00  0.00           O
ATOM   1972  HG  SER   120      87.989  98.132  23.828  1.00  0.00           H
ATOM   1973  C   SER   120      85.139  99.076  24.410  1.00  0.00           C
ATOM   1974  O   SER   120      84.957  97.856  24.297  1.00  0.00           O
ATOM   1975  N   THR   121      84.497  99.796  25.347  1.00  0.00           N
ATOM   1976  H   THR   121      84.652 100.795  25.401  1.00  0.00           H
ATOM   1977  CA  THR   121      83.374  99.237  26.113  1.00  0.00           C
ATOM   1978  HA  THR   121      83.776  98.440  26.736  1.00  0.00           H
ATOM   1979  CB  THR   121      82.682 100.260  27.031  1.00  0.00           C
ATOM   1980  HB  THR   121      81.663  99.928  27.243  1.00  0.00           H
ATOM   1981  CG2 THR   121      83.418 100.390  28.359  1.00  0.00           C
ATOM   1982 1HG2 THR   121      82.868 101.071  29.009  1.00  0.00           H
ATOM   1983 2HG2 THR   121      83.471  99.419  28.851  1.00  0.00           H
ATOM   1984 3HG2 THR   121      84.429 100.760  28.186  1.00  0.00           H
ATOM   1985  OG1 THR   121      82.649 101.542  26.452  1.00  0.00           O
ATOM   1986  HG1 THR   121      81.727 101.737  26.229  1.00  0.00           H
ATOM   1987  C   THR   121      82.369  98.612  25.149  1.00  0.00           C
ATOM   1988  O   THR   121      81.992  99.225  24.152  1.00  0.00           O
ATOM   1989  N   ARG   122      81.989  97.369  25.459  1.00  0.00           N
ATOM   1990  H   ARG   122      82.492  96.952  26.224  1.00  0.00           H
ATOM   1991  CA  ARG   122      80.946  96.525  24.843  1.00  0.00           C
ATOM   1992  HA  ARG   122      81.384  95.967  24.014  1.00  0.00           H
ATOM   1993  CB  ARG   122      80.485  95.561  25.935  1.00  0.00           C
ATOM   1994  HB1 ARG   122      79.561  95.073  25.638  1.00  0.00           H
ATOM   1995  HB2 ARG   122      80.282  96.136  26.840  1.00  0.00           H
ATOM   1996  CG  ARG   122      81.524  94.483  26.244  1.00  0.00           C
ATOM   1997  HG1 ARG   122      82.499  94.922  26.462  1.00  0.00           H
ATOM   1998  HG2 ARG   122      81.615  93.811  25.389  1.00  0.00           H
ATOM   1999  CD  ARG   122      81.021  93.730  27.472  1.00  0.00           C
ATOM   2000  HD1 ARG   122      79.970  93.469  27.328  1.00  0.00           H
ATOM   2001  HD2 ARG   122      81.098  94.385  28.342  1.00  0.00           H
ATOM   2002  NE  ARG   122      81.798  92.511  27.709  1.00  0.00           N
ATOM   2003  HE  ARG   122      82.666  92.410  27.205  1.00  0.00           H
ATOM   2004  CZ  ARG   122      81.542  91.638  28.672  1.00  0.00           C
ATOM   2005  NH1 ARG   122      80.512  91.772  29.486  1.00  0.00           N
ATOM   2006 1HH1 ARG   122      79.934  92.603  29.445  1.00  0.00           H
ATOM   2007 2HH1 ARG   122      80.384  91.132  30.257  1.00  0.00           H
ATOM   2008  NH2 ARG   122      82.344  90.611  28.824  1.00  0.00           N
ATOM   2009 1HH2 ARG   122      83.195  90.537  28.293  1.00  0.00           H
ATOM   2010 2HH2 ARG   122      82.251  90.026  29.654  1.00  0.00           H
ATOM   2011  C   ARG   122      79.726  97.305  24.317  1.00  0.00           C
ATOM   2012  O   ARG   122      79.443  98.359  24.878  1.00  0.00           O
ATOM   2013  N   PRO   123      78.984  96.798  23.302  1.00  0.00           N
ATOM   2014  CD  PRO   123      78.653  95.390  23.141  1.00  0.00           C
ATOM   2015  HD1 PRO   123      78.010  95.077  23.963  1.00  0.00           H
ATOM   2016  HD2 PRO   123      79.548  94.777  23.140  1.00  0.00           H
ATOM   2017  CG  PRO   123      77.891  95.244  21.819  1.00  0.00           C
ATOM   2018  HG1 PRO   123      76.826  95.119  22.006  1.00  0.00           H
ATOM   2019  HG2 PRO   123      78.262  94.402  21.236  1.00  0.00           H
ATOM   2020  CB  PRO   123      78.116  96.566  21.092  1.00  0.00           C
ATOM   2021  HB1 PRO   123      77.266  96.833  20.462  1.00  0.00           H
ATOM   2022  HB2 PRO   123      79.015  96.482  20.480  1.00  0.00           H
ATOM   2023  CA  PRO   123      78.364  97.571  22.224  1.00  0.00           C
ATOM   2024  HA  PRO   123      79.088  98.300  21.859  1.00  0.00           H
ATOM   2025  C   PRO   123      77.125  98.354  22.686  1.00  0.00           C
ATOM   2026  O   PRO   123      75.981  98.072  22.336  1.00  0.00           O
ATOM   2027  N   THR   124      77.422  99.386  23.468  1.00  0.00           N
ATOM   2028  H   THR   124      78.388  99.426  23.788  1.00  0.00           H
ATOM   2029  CA  THR   124      76.601 100.433  24.063  1.00  0.00           C
ATOM   2030  HA  THR   124      75.906 100.797  23.308  1.00  0.00           H
ATOM   2031  CB  THR   124      75.815  99.975  25.305  1.00  0.00           C
ATOM   2032  HB  THR   124      75.843 100.759  26.064  1.00  0.00           H
ATOM   2033  CG2 THR   124      74.361  99.727  24.914  1.00  0.00           C
ATOM   2034 1HG2 THR   124      73.758  99.579  25.806  1.00  0.00           H
ATOM   2035 2HG2 THR   124      73.964 100.594  24.387  1.00  0.00           H
ATOM   2036 3HG2 THR   124      74.293  98.847  24.275  1.00  0.00           H
ATOM   2037  OG1 THR   124      76.314  98.779  25.861  1.00  0.00           O
ATOM   2038  HG1 THR   124      75.653  98.428  26.467  1.00  0.00           H
ATOM   2039  C   THR   124      77.574 101.575  24.375  1.00  0.00           C
ATOM   2040  O   THR   124      78.780 101.342  24.504  1.00  0.00           O
ATOM   2041  N   PRO   125      77.126 102.823  24.227  1.00  0.00           N
ATOM   2042  CD  PRO   125      75.817 103.321  24.599  1.00  0.00           C
ATOM   2043  HD1 PRO   125      75.948 104.091  25.357  1.00  0.00           H
ATOM   2044  HD2 PRO   125      75.159 102.549  24.989  1.00  0.00           H
ATOM   2045  CG  PRO   125      75.235 103.927  23.332  1.00  0.00           C
ATOM   2046  HG1 PRO   125      74.604 104.786  23.548  1.00  0.00           H
ATOM   2047  HG2 PRO   125      74.656 103.168  22.821  1.00  0.00           H
ATOM   2048  CB  PRO   125      76.448 104.308  22.484  1.00  0.00           C
ATOM   2049  HB1 PRO   125      76.570 105.388  22.500  1.00  0.00           H
ATOM   2050  HB2 PRO   125      76.302 103.970  21.457  1.00  0.00           H
ATOM   2051  CA  PRO   125      77.657 103.590  23.114  1.00  0.00           C
ATOM   2052  HA  PRO   125      78.073 102.913  22.366  1.00  0.00           H
ATOM   2053  C   PRO   125      78.773 104.545  23.539  1.00  0.00           C
ATOM   2054  O   PRO   125      79.219 104.556  24.684  1.00  0.00           O
ATOM   2055  N   HIS   126      79.191 105.344  22.556  1.00  0.00           N
ATOM   2056  H   HIS   126      78.840 105.095  21.644  1.00  0.00           H
ATOM   2057  CA  HIS   126      79.639 106.738  22.634  1.00  0.00           C
ATOM   2058  HA  HIS   126      80.606 106.784  22.132  1.00  0.00           H
ATOM   2059  CB  HIS   126      78.617 107.536  21.803  1.00  0.00           C
ATOM   2060  HB1 HIS   126      78.023 108.178  22.454  1.00  0.00           H
ATOM   2061  HB2 HIS   126      77.914 106.869  21.308  1.00  0.00           H
ATOM   2062  CG  HIS   126      79.247 108.374  20.744  1.00  0.00           C
ATOM   2063  ND1 HIS   126      79.958 109.539  20.998  1.00  0.00           N
ATOM   2064  CE1 HIS   126      80.346 109.971  19.790  1.00  0.00           C
ATOM   2065  HE1 HIS   126      80.911 110.877  19.626  1.00  0.00           H
ATOM   2066  NE2 HIS   126      79.935 109.143  18.813  1.00  0.00           N
ATOM   2067  HE2 HIS   126      80.107 109.280  17.821  1.00  0.00           H
ATOM   2068  CD2 HIS   126      79.227 108.121  19.404  1.00  0.00           C
ATOM   2069  HD2 HIS   126      78.718 107.301  18.914  1.00  0.00           H
ATOM   2070  C   HIS   126      79.812 107.395  24.026  1.00  0.00           C
ATOM   2071  O   HIS   126      78.971 107.267  24.912  1.00  0.00           O
ATOM   2072  N   LEU   127      80.847 108.232  24.187  1.00  0.00           N
ATOM   2073  H   LEU   127      81.461 108.387  23.395  1.00  0.00           H
ATOM   2074  CA  LEU   127      81.165 108.914  25.457  1.00  0.00           C
ATOM   2075  HA  LEU   127      81.362 108.142  26.205  1.00  0.00           H
ATOM   2076  CB  LEU   127      82.436 109.767  25.262  1.00  0.00           C
ATOM   2077  HB1 LEU   127      82.142 110.753  24.900  1.00  0.00           H
ATOM   2078  HB2 LEU   127      83.057 109.326  24.483  1.00  0.00           H
ATOM   2079  CG  LEU   127      83.291 109.904  26.544  1.00  0.00           C
ATOM   2080  HG  LEU   127      82.760 109.484  27.399  1.00  0.00           H
ATOM   2081  CD1 LEU   127      84.606 109.139  26.378  1.00  0.00           C
ATOM   2082 1HD1 LEU   127      85.191 109.204  27.297  1.00  0.00           H
ATOM   2083 2HD1 LEU   127      84.404 108.089  26.169  1.00  0.00           H
ATOM   2084 3HD1 LEU   127      85.185 109.568  25.559  1.00  0.00           H
ATOM   2085  CD2 LEU   127      83.615 111.367  26.866  1.00  0.00           C
ATOM   2086 1HD2 LEU   127      84.492 111.425  27.505  1.00  0.00           H
ATOM   2087 2HD2 LEU   127      83.797 111.934  25.953  1.00  0.00           H
ATOM   2088 3HD2 LEU   127      82.784 111.797  27.411  1.00  0.00           H
ATOM   2089  C   LEU   127      79.997 109.769  25.991  1.00  0.00           C
ATOM   2090  O   LEU   127      79.874 109.958  27.198  1.00  0.00           O
ATOM   2091  N   LEU   128      79.115 110.235  25.095  1.00  0.00           N
ATOM   2092  H   LEU   128      79.302 110.038  24.124  1.00  0.00           H
ATOM   2093  CA  LEU   128      77.841 110.885  25.417  1.00  0.00           C
ATOM   2094  HA  LEU   128      78.031 111.746  26.050  1.00  0.00           H
ATOM   2095  CB  LEU   128      77.118 111.275  24.116  1.00  0.00           C
ATOM   2096  HB1 LEU   128      76.043 111.338  24.296  1.00  0.00           H
ATOM   2097  HB2 LEU   128      77.277 110.496  23.369  1.00  0.00           H
ATOM   2098  CG  LEU   128      77.580 112.619  23.570  1.00  0.00           C
ATOM   2099  HG  LEU   128      78.648 112.540  23.436  1.00  0.00           H
ATOM   2100  CD1 LEU   128      76.980 112.875  22.190  1.00  0.00           C
ATOM   2101 1HD1 LEU   128      77.224 113.889  21.883  1.00  0.00           H
ATOM   2102 2HD1 LEU   128      77.409 112.178  21.469  1.00  0.00           H
ATOM   2103 3HD1 LEU   128      75.897 112.756  22.216  1.00  0.00           H
ATOM   2104  CD2 LEU   128      77.235 113.769  24.541  1.00  0.00           C
ATOM   2105 1HD2 LEU   128      77.426 114.732  24.068  1.00  0.00           H
ATOM   2106 2HD2 LEU   128      76.191 113.705  24.843  1.00  0.00           H
ATOM   2107 3HD2 LEU   128      77.848 113.722  25.436  1.00  0.00           H
ATOM   2108  C   LEU   128      76.877 110.011  26.196  1.00  0.00           C
ATOM   2109  O   LEU   128      76.257 110.483  27.136  1.00  0.00           O
ATOM   2110  N   ASP   129      76.718 108.762  25.794  1.00  0.00           N
ATOM   2111  H   ASP   129      77.297 108.404  25.043  1.00  0.00           H
ATOM   2112  CA  ASP   129      75.732 107.852  26.363  1.00  0.00           C
ATOM   2113  HA  ASP   129      74.819 108.408  26.581  1.00  0.00           H
ATOM   2114  CB  ASP   129      75.403 106.820  25.286  1.00  0.00           C
ATOM   2115  HB1 ASP   129      74.733 106.069  25.708  1.00  0.00           H
ATOM   2116  HB2 ASP   129      76.320 106.328  24.957  1.00  0.00           H
ATOM   2117  CG  ASP   129      74.708 107.510  24.104  1.00  0.00           C
ATOM   2118  OD1 ASP   129      73.532 107.903  24.286  1.00  0.00           O
ATOM   2119  OD2 ASP   129      75.331 107.706  23.032  1.00  0.00           O
ATOM   2120  C   ASP   129      76.207 107.258  27.698  1.00  0.00           C
ATOM   2121  O   ASP   129      75.418 106.657  28.421  1.00  0.00           O
ATOM   2122  N   THR   130      77.478 107.504  28.045  1.00  0.00           N
ATOM   2123  H   THR   130      78.071 107.883  27.319  1.00  0.00           H
ATOM   2124  CA  THR   130      78.058 107.393  29.393  1.00  0.00           C
ATOM   2125  HA  THR   130      77.548 106.616  29.951  1.00  0.00           H
ATOM   2126  CB  THR   130      79.544 107.033  29.284  1.00  0.00           C
ATOM   2127  HB  THR   130      80.119 107.910  28.977  1.00  0.00           H
ATOM   2128  CG2 THR   130      80.090 106.492  30.601  1.00  0.00           C
ATOM   2129 1HG2 THR   130      81.145 106.242  30.497  1.00  0.00           H
ATOM   2130 2HG2 THR   130      79.987 107.248  31.379  1.00  0.00           H
ATOM   2131 3HG2 THR   130      79.534 105.600  30.894  1.00  0.00           H
ATOM   2132  OG1 THR   130      79.681 106.017  28.320  1.00  0.00           O
ATOM   2133  HG1 THR   130      80.611 105.754  28.257  1.00  0.00           H
ATOM   2134  C   THR   130      77.876 108.678  30.199  1.00  0.00           C
ATOM   2135  O   THR   130      77.747 108.621  31.417  1.00  0.00           O
ATOM   2136  N   PHE   131      77.839 109.837  29.538  1.00  0.00           N
ATOM   2137  H   PHE   131      77.946 109.817  28.533  1.00  0.00           H
ATOM   2138  CA  PHE   131      77.661 111.138  30.178  1.00  0.00           C
ATOM   2139  HA  PHE   131      78.249 111.152  31.092  1.00  0.00           H
ATOM   2140  CB  PHE   131      78.236 112.219  29.262  1.00  0.00           C
ATOM   2141  HB1 PHE   131      77.729 112.196  28.299  1.00  0.00           H
ATOM   2142  HB2 PHE   131      79.291 112.006  29.094  1.00  0.00           H
ATOM   2143  CG  PHE   131      78.100 113.600  29.857  1.00  0.00           C
ATOM   2144  CD1 PHE   131      77.094 114.471  29.402  1.00  0.00           C
ATOM   2145  HD1 PHE   131      76.422 114.163  28.613  1.00  0.00           H
ATOM   2146  CE1 PHE   131      76.947 115.737  29.992  1.00  0.00           C
ATOM   2147  HE1 PHE   131      76.177 116.405  29.636  1.00  0.00           H
ATOM   2148  CZ  PHE   131      77.804 116.133  31.032  1.00  0.00           C
ATOM   2149  HZ  PHE   131      77.688 117.106  31.485  1.00  0.00           H
ATOM   2150  CE2 PHE   131      78.803 115.260  31.493  1.00  0.00           C
ATOM   2151  HE2 PHE   131      79.462 115.561  32.295  1.00  0.00           H
ATOM   2152  CD2 PHE   131      78.936 113.986  30.918  1.00  0.00           C
ATOM   2153  HD2 PHE   131      79.689 113.305  31.286  1.00  0.00           H
ATOM   2154  C   PHE   131      76.197 111.440  30.547  1.00  0.00           C
ATOM   2155  O   PHE   131      75.917 111.930  31.641  1.00  0.00           O
ATOM   2156  N   TYR   132      75.242 111.141  29.663  1.00  0.00           N
ATOM   2157  H   TYR   132      75.527 110.758  28.767  1.00  0.00           H
ATOM   2158  CA  TYR   132      73.820 111.419  29.880  1.00  0.00           C
ATOM   2159  HA  TYR   132      73.715 112.495  30.029  1.00  0.00           H
ATOM   2160  CB  TYR   132      73.005 111.041  28.627  1.00  0.00           C
ATOM   2161  HB1 TYR   132      71.974 110.858  28.929  1.00  0.00           H
ATOM   2162  HB2 TYR   132      73.384 110.120  28.188  1.00  0.00           H
ATOM   2163  CG  TYR   132      72.961 112.100  27.544  1.00  0.00           C
ATOM   2164  CD1 TYR   132      72.317 113.320  27.813  1.00  0.00           C
ATOM   2165  HD1 TYR   132      71.893 113.500  28.789  1.00  0.00           H
ATOM   2166  CE1 TYR   132      72.196 114.293  26.808  1.00  0.00           C
ATOM   2167  HE1 TYR   132      71.699 115.228  27.012  1.00  0.00           H
ATOM   2168  CZ  TYR   132      72.716 114.050  25.521  1.00  0.00           C
ATOM   2169  OH  TYR   132      72.554 114.993  24.556  1.00  0.00           O
ATOM   2170  HH  TYR   132      73.129 114.854  23.787  1.00  0.00           H
ATOM   2171  CE2 TYR   132      73.385 112.834  25.250  1.00  0.00           C
ATOM   2172  HE2 TYR   132      73.785 112.639  24.264  1.00  0.00           H
ATOM   2173  CD2 TYR   132      73.494 111.858  26.261  1.00  0.00           C
ATOM   2174  HD2 TYR   132      73.966 110.910  26.043  1.00  0.00           H
ATOM   2175  C   TYR   132      73.273 110.771  31.173  1.00  0.00           C
ATOM   2176  O   TYR   132      72.652 111.496  31.962  1.00  0.00           O
ATOM   2177  N   PRO   133      73.527 109.473  31.458  1.00  0.00           N
ATOM   2178  CD  PRO   133      74.003 108.428  30.562  1.00  0.00           C
ATOM   2179  HD1 PRO   133      75.068 108.257  30.725  1.00  0.00           H
ATOM   2180  HD2 PRO   133      73.820 108.635  29.514  1.00  0.00           H
ATOM   2181  CG  PRO   133      73.211 107.192  30.975  1.00  0.00           C
ATOM   2182  HG1 PRO   133      73.659 106.267  30.622  1.00  0.00           H
ATOM   2183  HG2 PRO   133      72.186 107.266  30.612  1.00  0.00           H
ATOM   2184  CB  PRO   133      73.241 107.334  32.493  1.00  0.00           C
ATOM   2185  HB1 PRO   133      74.213 107.013  32.873  1.00  0.00           H
ATOM   2186  HB2 PRO   133      72.437 106.779  32.974  1.00  0.00           H
ATOM   2187  CA  PRO   133      73.062 108.841  32.689  1.00  0.00           C
ATOM   2188  HA  PRO   133      71.997 109.049  32.793  1.00  0.00           H
ATOM   2189  C   PRO   133      73.768 109.320  33.956  1.00  0.00           C
ATOM   2190  O   PRO   133      73.175 109.190  35.021  1.00  0.00           O
ATOM   2191  N   ILE   134      74.987 109.879  33.886  1.00  0.00           N
ATOM   2192  H   ILE   134      75.473 109.923  32.995  1.00  0.00           H
ATOM   2193  CA  ILE   134      75.653 110.447  35.076  1.00  0.00           C
ATOM   2194  HA  ILE   134      75.303 109.903  35.949  1.00  0.00           H
ATOM   2195  CB  ILE   134      77.193 110.260  35.051  1.00  0.00           C
ATOM   2196  HB  ILE   134      77.587 110.645  35.993  1.00  0.00           H
ATOM   2197  CG2 ILE   134      77.542 108.762  34.989  1.00  0.00           C
ATOM   2198 1HG2 ILE   134      78.617 108.622  35.087  1.00  0.00           H
ATOM   2199 2HG2 ILE   134      77.054 108.233  35.808  1.00  0.00           H
ATOM   2200 3HG2 ILE   134      77.216 108.330  34.042  1.00  0.00           H
ATOM   2201  CG1 ILE   134      77.869 111.046  33.913  1.00  0.00           C
ATOM   2202 1HG1 ILE   134      77.554 112.089  33.953  1.00  0.00           H
ATOM   2203 2HG1 ILE   134      77.536 110.617  32.979  1.00  0.00           H
ATOM   2204  CD  ILE   134      79.401 111.023  33.929  1.00  0.00           C
ATOM   2205  HD1 ILE   134      79.781 111.706  33.169  1.00  0.00           H
ATOM   2206  HD2 ILE   134      79.762 111.341  34.905  1.00  0.00           H
ATOM   2207  HD3 ILE   134      79.771 110.023  33.707  1.00  0.00           H
ATOM   2208  C   ILE   134      75.257 111.902  35.360  1.00  0.00           C
ATOM   2209  O   ILE   134      75.465 112.360  36.477  1.00  0.00           O
ATOM   2210  N   ALA   135      74.670 112.635  34.407  1.00  0.00           N
ATOM   2211  H   ALA   135      74.537 112.195  33.504  1.00  0.00           H
ATOM   2212  CA  ALA   135      74.464 114.092  34.486  1.00  0.00           C
ATOM   2213  HA  ALA   135      75.441 114.549  34.602  1.00  0.00           H
ATOM   2214  CB  ALA   135      73.881 114.558  33.147  1.00  0.00           C
ATOM   2215  HB1 ALA   135      73.781 115.644  33.146  1.00  0.00           H
ATOM   2216  HB2 ALA   135      74.535 114.262  32.326  1.00  0.00           H
ATOM   2217  HB3 ALA   135      72.896 114.115  33.003  1.00  0.00           H
ATOM   2218  C   ALA   135      73.610 114.605  35.667  1.00  0.00           C
ATOM   2219  O   ALA   135      73.670 115.788  36.006  1.00  0.00           O
ATOM   2220  N   GLU   136      72.819 113.738  36.294  1.00  0.00           N
ATOM   2221  H   GLU   136      72.830 112.785  35.962  1.00  0.00           H
ATOM   2222  CA  GLU   136      72.042 114.024  37.506  1.00  0.00           C
ATOM   2223  HA  GLU   136      71.844 115.094  37.583  1.00  0.00           H
ATOM   2224  CB  GLU   136      70.696 113.313  37.319  1.00  0.00           C
ATOM   2225  HB1 GLU   136      70.893 112.296  37.006  1.00  0.00           H
ATOM   2226  HB2 GLU   136      70.187 113.814  36.496  1.00  0.00           H
ATOM   2227  CG  GLU   136      69.734 113.276  38.508  1.00  0.00           C
ATOM   2228  HG1 GLU   136      69.419 114.293  38.747  1.00  0.00           H
ATOM   2229  HG2 GLU   136      70.245 112.856  39.376  1.00  0.00           H
ATOM   2230  CD  GLU   136      68.494 112.424  38.202  1.00  0.00           C
ATOM   2231  OE1 GLU   136      67.825 112.014  39.174  1.00  0.00           O
ATOM   2232  OE2 GLU   136      68.168 112.181  37.012  1.00  0.00           O
ATOM   2233  C   GLU   136      72.831 113.607  38.765  1.00  0.00           C
ATOM   2234  O   GLU   136      72.917 114.373  39.729  1.00  0.00           O
ATOM   2235  N   HIS   137      73.541 112.471  38.727  1.00  0.00           N
ATOM   2236  H   HIS   137      73.453 111.862  37.924  1.00  0.00           H
ATOM   2237  CA  HIS   137      74.546 112.124  39.741  1.00  0.00           C
ATOM   2238  HA  HIS   137      74.040 112.058  40.704  1.00  0.00           H
ATOM   2239  CB  HIS   137      75.174 110.751  39.441  1.00  0.00           C
ATOM   2240  HB1 HIS   137      75.916 110.538  40.211  1.00  0.00           H
ATOM   2241  HB2 HIS   137      75.694 110.784  38.485  1.00  0.00           H
ATOM   2242  CG  HIS   137      74.195 109.609  39.432  1.00  0.00           C
ATOM   2243  ND1 HIS   137      73.305 109.305  40.464  1.00  0.00           N
ATOM   2244  CE1 HIS   137      72.590 108.259  40.015  1.00  0.00           C
ATOM   2245  HE1 HIS   137      71.764 107.805  40.541  1.00  0.00           H
ATOM   2246  NE2 HIS   137      72.994 107.886  38.790  1.00  0.00           N
ATOM   2247  HE2 HIS   137      72.546 107.177  38.207  1.00  0.00           H
ATOM   2248  CD2 HIS   137      74.028 108.712  38.418  1.00  0.00           C
ATOM   2249  HD2 HIS   137      74.552 108.692  37.476  1.00  0.00           H
ATOM   2250  C   HIS   137      75.644 113.198  39.877  1.00  0.00           C
ATOM   2251  O   HIS   137      76.129 113.416  40.987  1.00  0.00           O
ATOM   2252  N   LEU   138      76.003 113.914  38.799  1.00  0.00           N
ATOM   2253  H   LEU   138      75.609 113.620  37.910  1.00  0.00           H
ATOM   2254  CA  LEU   138      76.993 115.004  38.812  1.00  0.00           C
ATOM   2255  HA  LEU   138      77.940 114.595  39.163  1.00  0.00           H
ATOM   2256  CB  LEU   138      77.192 115.577  37.386  1.00  0.00           C
ATOM   2257  HB1 LEU   138      77.753 116.508  37.465  1.00  0.00           H
ATOM   2258  HB2 LEU   138      76.215 115.837  36.978  1.00  0.00           H
ATOM   2259  CG  LEU   138      77.928 114.671  36.371  1.00  0.00           C
ATOM   2260  HG  LEU   138      77.338 113.784  36.189  1.00  0.00           H
ATOM   2261  CD1 LEU   138      78.107 115.404  35.034  1.00  0.00           C
ATOM   2262 1HD1 LEU   138      78.543 114.720  34.306  1.00  0.00           H
ATOM   2263 2HD1 LEU   138      77.150 115.753  34.659  1.00  0.00           H
ATOM   2264 3HD1 LEU   138      78.769 116.262  35.159  1.00  0.00           H
ATOM   2265  CD2 LEU   138      79.319 114.214  36.816  1.00  0.00           C
ATOM   2266 1HD2 LEU   138      79.728 113.516  36.086  1.00  0.00           H
ATOM   2267 2HD2 LEU   138      79.970 115.082  36.866  1.00  0.00           H
ATOM   2268 3HD2 LEU   138      79.282 113.713  37.781  1.00  0.00           H
ATOM   2269  C   LEU   138      76.653 116.126  39.811  1.00  0.00           C
ATOM   2270  O   LEU   138      77.589 116.663  40.411  1.00  0.00           O
ATOM   2271  N   THR   139      75.367 116.448  40.034  1.00  0.00           N
ATOM   2272  H   THR   139      74.646 115.963  39.510  1.00  0.00           H
ATOM   2273  CA  THR   139      74.929 117.468  41.013  1.00  0.00           C
ATOM   2274  HA  THR   139      75.556 118.356  40.916  1.00  0.00           H
ATOM   2275  CB  THR   139      73.464 117.870  40.790  1.00  0.00           C
ATOM   2276  HB  THR   139      72.820 117.109  41.232  1.00  0.00           H
ATOM   2277  CG2 THR   139      73.144 119.230  41.411  1.00  0.00           C
ATOM   2278 1HG2 THR   139      72.104 119.490  41.215  1.00  0.00           H
ATOM   2279 2HG2 THR   139      73.293 119.187  42.490  1.00  0.00           H
ATOM   2280 3HG2 THR   139      73.790 120.000  40.987  1.00  0.00           H
ATOM   2281  OG1 THR   139      73.153 117.956  39.424  1.00  0.00           O
ATOM   2282  HG1 THR   139      73.555 118.766  39.084  1.00  0.00           H
ATOM   2283  C   THR   139      75.071 116.954  42.439  1.00  0.00           C
ATOM   2284  O   THR   139      75.589 117.664  43.303  1.00  0.00           O
ATOM   2285  N   ARG   140      74.637 115.709  42.671  1.00  0.00           N
ATOM   2286  H   ARG   140      74.218 115.216  41.893  1.00  0.00           H
ATOM   2287  CA  ARG   140      74.716 115.011  43.960  1.00  0.00           C
ATOM   2288  HA  ARG   140      74.204 115.608  44.712  1.00  0.00           H
ATOM   2289  CB  ARG   140      74.012 113.644  43.840  1.00  0.00           C
ATOM   2290  HB1 ARG   140      74.231 113.052  44.728  1.00  0.00           H
ATOM   2291  HB2 ARG   140      74.403 113.103  42.978  1.00  0.00           H
ATOM   2292  CG  ARG   140      72.488 113.788  43.695  1.00  0.00           C
ATOM   2293  HG1 ARG   140      72.260 114.325  42.774  1.00  0.00           H
ATOM   2294  HG2 ARG   140      72.109 114.356  44.542  1.00  0.00           H
ATOM   2295  CD  ARG   140      71.788 112.423  43.671  1.00  0.00           C
ATOM   2296  HD1 ARG   140      71.875 111.966  44.660  1.00  0.00           H
ATOM   2297  HD2 ARG   140      72.296 111.791  42.941  1.00  0.00           H
ATOM   2298  NE  ARG   140      70.362 112.532  43.301  1.00  0.00           N
ATOM   2299  HE  ARG   140      69.968 113.466  43.282  1.00  0.00           H
ATOM   2300  CZ  ARG   140      69.583 111.516  42.930  1.00  0.00           C
ATOM   2301  NH1 ARG   140      70.001 110.271  42.963  1.00  0.00           N
ATOM   2302 1HH1 ARG   140      70.947 110.056  43.217  1.00  0.00           H
ATOM   2303 2HH1 ARG   140      69.379 109.544  42.635  1.00  0.00           H
ATOM   2304  NH2 ARG   140      68.355 111.699  42.504  1.00  0.00           N
ATOM   2305 1HH2 ARG   140      67.954 112.630  42.392  1.00  0.00           H
ATOM   2306 2HH2 ARG   140      67.847 110.925  42.083  1.00  0.00           H
ATOM   2307  C   ARG   140      76.171 114.851  44.413  1.00  0.00           C
ATOM   2308  O   ARG   140      76.552 115.299  45.496  1.00  0.00           O
ATOM   2309  N   TRP   141      77.009 114.293  43.542  1.00  0.00           N
ATOM   2310  H   TRP   141      76.618 113.965  42.668  1.00  0.00           H
ATOM   2311  CA  TRP   141      78.458 114.184  43.693  1.00  0.00           C
ATOM   2312  HA  TRP   141      78.697 113.461  44.476  1.00  0.00           H
ATOM   2313  CB  TRP   141      79.002 113.672  42.358  1.00  0.00           C
ATOM   2314  HB1 TRP   141      78.583 114.274  41.551  1.00  0.00           H
ATOM   2315  HB2 TRP   141      78.661 112.649  42.208  1.00  0.00           H
ATOM   2316  CG  TRP   141      80.485 113.693  42.209  1.00  0.00           C
ATOM   2317  CD1 TRP   141      81.154 114.437  41.306  1.00  0.00           C
ATOM   2318  HD1 TRP   141      80.696 115.108  40.597  1.00  0.00           H
ATOM   2319  NE1 TRP   141      82.504 114.196  41.404  1.00  0.00           N
ATOM   2320  HE1 TRP   141      83.186 114.673  40.820  1.00  0.00           H
ATOM   2321  CE2 TRP   141      82.771 113.236  42.356  1.00  0.00           C
ATOM   2322  CZ2 TRP   141      83.948 112.608  42.776  1.00  0.00           C
ATOM   2323  HZ2 TRP   141      84.884 112.812  42.283  1.00  0.00           H
ATOM   2324  CH2 TRP   141      83.893 111.708  43.849  1.00  0.00           C
ATOM   2325  HH2 TRP   141      84.799 111.239  44.192  1.00  0.00           H
ATOM   2326  CZ3 TRP   141      82.666 111.429  44.476  1.00  0.00           C
ATOM   2327  HZ3 TRP   141      82.629 110.748  45.317  1.00  0.00           H
ATOM   2328  CE3 TRP   141      81.480 112.030  44.015  1.00  0.00           C
ATOM   2329  HE3 TRP   141      80.546 111.796  44.500  1.00  0.00           H
ATOM   2330  CD2 TRP   141      81.501 112.940  42.937  1.00  0.00           C
ATOM   2331  C   TRP   141      79.097 115.522  44.083  1.00  0.00           C
ATOM   2332  O   TRP   141      79.748 115.611  45.121  1.00  0.00           O
ATOM   2333  N   ASN   142      78.826 116.588  43.319  1.00  0.00           N
ATOM   2334  H   ASN   142      78.269 116.460  42.482  1.00  0.00           H
ATOM   2335  CA  ASN   142      79.294 117.935  43.645  1.00  0.00           C
ATOM   2336  HA  ASN   142      80.385 117.918  43.646  1.00  0.00           H
ATOM   2337  CB  ASN   142      78.823 118.898  42.540  1.00  0.00           C
ATOM   2338  HB1 ASN   142      77.755 119.054  42.622  1.00  0.00           H
ATOM   2339  HB2 ASN   142      78.998 118.460  41.561  1.00  0.00           H
ATOM   2340  CG  ASN   142      79.540 120.241  42.576  1.00  0.00           C
ATOM   2341  OD1 ASN   142      80.271 120.544  43.503  1.00  0.00           O
ATOM   2342  ND2 ASN   142      79.380 121.066  41.561  1.00  0.00           N
ATOM   2343 1HD2 ASN   142      78.841 120.793  40.752  1.00  0.00           H
ATOM   2344 2HD2 ASN   142      79.937 121.911  41.580  1.00  0.00           H
ATOM   2345  C   ASN   142      78.842 118.376  45.057  1.00  0.00           C
ATOM   2346  O   ASN   142      79.675 118.708  45.900  1.00  0.00           O
ATOM   2347  N   ASN   143      77.542 118.267  45.367  1.00  0.00           N
ATOM   2348  H   ASN   143      76.904 117.950  44.645  1.00  0.00           H
ATOM   2349  CA  ASN   143      76.990 118.590  46.691  1.00  0.00           C
ATOM   2350  HA  ASN   143      77.146 119.654  46.877  1.00  0.00           H
ATOM   2351  CB  ASN   143      75.480 118.289  46.736  1.00  0.00           C
ATOM   2352  HB1 ASN   143      75.151 118.298  47.775  1.00  0.00           H
ATOM   2353  HB2 ASN   143      75.290 117.292  46.346  1.00  0.00           H
ATOM   2354  CG  ASN   143      74.608 119.287  45.989  1.00  0.00           C
ATOM   2355  OD1 ASN   143      74.957 120.448  45.812  1.00  0.00           O
ATOM   2356  ND2 ASN   143      73.419 118.877  45.592  1.00  0.00           N
ATOM   2357 1HD2 ASN   143      73.158 117.901  45.694  1.00  0.00           H
ATOM   2358 2HD2 ASN   143      72.818 119.514  45.091  1.00  0.00           H
ATOM   2359  C   ASN   143      77.687 117.826  47.831  1.00  0.00           C
ATOM   2360  O   ASN   143      78.030 118.443  48.840  1.00  0.00           O
ATOM   2361  N   VAL   144      77.901 116.516  47.670  1.00  0.00           N
ATOM   2362  H   VAL   144      77.558 116.086  46.809  1.00  0.00           H
ATOM   2363  CA  VAL   144      78.570 115.649  48.657  1.00  0.00           C
ATOM   2364  HA  VAL   144      78.041 115.747  49.606  1.00  0.00           H
ATOM   2365  CB  VAL   144      78.501 114.166  48.214  1.00  0.00           C
ATOM   2366  HB  VAL   144      78.825 114.100  47.175  1.00  0.00           H
ATOM   2367  CG1 VAL   144      79.385 113.236  49.058  1.00  0.00           C
ATOM   2368 1HG1 VAL   144      79.259 112.211  48.711  1.00  0.00           H
ATOM   2369 2HG1 VAL   144      80.435 113.498  48.944  1.00  0.00           H
ATOM   2370 3HG1 VAL   144      79.107 113.302  50.112  1.00  0.00           H
ATOM   2371  CG2 VAL   144      77.054 113.653  48.300  1.00  0.00           C
ATOM   2372 1HG2 VAL   144      76.988 112.665  47.844  1.00  0.00           H
ATOM   2373 2HG2 VAL   144      76.748 113.592  49.342  1.00  0.00           H
ATOM   2374 3HG2 VAL   144      76.365 114.317  47.785  1.00  0.00           H
ATOM   2375  C   VAL   144      80.022 116.095  48.871  1.00  0.00           C
ATOM   2376  O   VAL   144      80.411 116.395  50.000  1.00  0.00           O
ATOM   2377  N   CYS   145      80.810 116.194  47.793  1.00  0.00           N
ATOM   2378  H   CYS   145      80.448 115.898  46.890  1.00  0.00           H
ATOM   2379  CA  CYS   145      82.225 116.561  47.854  1.00  0.00           C
ATOM   2380  HA  CYS   145      82.741 115.862  48.511  1.00  0.00           H
ATOM   2381  CB  CYS   145      82.813 116.429  46.447  1.00  0.00           C
ATOM   2382  HB1 CYS   145      83.830 116.819  46.449  1.00  0.00           H
ATOM   2383  HB2 CYS   145      82.216 116.993  45.726  1.00  0.00           H
ATOM   2384  SG  CYS   145      82.860 114.678  45.987  1.00  0.00           S
ATOM   2385  HG  CYS   145      83.217 114.816  44.703  1.00  0.00           H
ATOM   2386  C   CYS   145      82.455 117.958  48.442  1.00  0.00           C
ATOM   2387  O   CYS   145      83.264 118.099  49.357  1.00  0.00           O
ATOM   2388  N   GLN   146      81.699 118.967  47.995  1.00  0.00           N
ATOM   2389  H   GLN   146      81.042 118.784  47.245  1.00  0.00           H
ATOM   2390  CA  GLN   146      81.779 120.317  48.558  1.00  0.00           C
ATOM   2391  HA  GLN   146      82.785 120.718  48.397  1.00  0.00           H
ATOM   2392  CB  GLN   146      80.750 121.244  47.893  1.00  0.00           C
ATOM   2393  HB1 GLN   146      80.706 122.156  48.486  1.00  0.00           H
ATOM   2394  HB2 GLN   146      79.765 120.772  47.917  1.00  0.00           H
ATOM   2395  CG  GLN   146      81.081 121.658  46.451  1.00  0.00           C
ATOM   2396  HG1 GLN   146      81.073 120.784  45.809  1.00  0.00           H
ATOM   2397  HG2 GLN   146      82.090 122.066  46.423  1.00  0.00           H
ATOM   2398  CD  GLN   146      80.106 122.719  45.914  1.00  0.00           C
ATOM   2399  OE1 GLN   146      79.181 123.156  46.597  1.00  0.00           O
ATOM   2400  NE2 GLN   146      80.318 123.231  44.718  1.00  0.00           N
ATOM   2401 1HE2 GLN   146      80.905 122.732  44.053  1.00  0.00           H
ATOM   2402 2HE2 GLN   146      79.663 123.927  44.378  1.00  0.00           H
ATOM   2403  C   GLN   146      81.530 120.319  50.074  1.00  0.00           C
ATOM   2404  O   GLN   146      82.243 121.001  50.805  1.00  0.00           O
ATOM   2405  N   LYS   147      80.554 119.552  50.575  1.00  0.00           N
ATOM   2406  H   LYS   147      79.995 118.986  49.945  1.00  0.00           H
ATOM   2407  CA  LYS   147      80.268 119.479  52.017  1.00  0.00           C
ATOM   2408  HA  LYS   147      80.348 120.483  52.440  1.00  0.00           H
ATOM   2409  CB  LYS   147      78.833 118.980  52.229  1.00  0.00           C
ATOM   2410  HB1 LYS   147      78.706 118.734  53.281  1.00  0.00           H
ATOM   2411  HB2 LYS   147      78.661 118.070  51.648  1.00  0.00           H
ATOM   2412  CG  LYS   147      77.806 120.054  51.840  1.00  0.00           C
ATOM   2413  HG1 LYS   147      77.707 120.049  50.760  1.00  0.00           H
ATOM   2414  HG2 LYS   147      78.169 121.030  52.151  1.00  0.00           H
ATOM   2415  CD  LYS   147      76.444 119.794  52.496  1.00  0.00           C
ATOM   2416  HD1 LYS   147      76.449 120.198  53.505  1.00  0.00           H
ATOM   2417  HD2 LYS   147      76.350 118.723  52.588  1.00  0.00           H
ATOM   2418  CE  LYS   147      75.256 120.388  51.712  1.00  0.00           C
ATOM   2419  HE1 LYS   147      75.334 120.081  50.666  1.00  0.00           H
ATOM   2420  HE2 LYS   147      75.333 121.478  51.747  1.00  0.00           H
ATOM   2421  NZ  LYS   147      73.923 119.976  52.230  1.00  0.00           N
ATOM   2422  HZ1 LYS   147      73.175 120.445  51.729  1.00  0.00           H
ATOM   2423  HZ2 LYS   147      73.760 118.980  52.115  1.00  0.00           H
ATOM   2424  HZ3 LYS   147      73.834 120.169  53.218  1.00  0.00           H
ATOM   2425  C   LYS   147      81.273 118.636  52.820  1.00  0.00           C
ATOM   2426  O   LYS   147      81.363 118.784  54.041  1.00  0.00           O
ATOM   2427  N   LEU   148      82.061 117.774  52.172  1.00  0.00           N
ATOM   2428  H   LEU   148      81.922 117.660  51.175  1.00  0.00           H
ATOM   2429  CA  LEU   148      83.241 117.142  52.782  1.00  0.00           C
ATOM   2430  HA  LEU   148      83.012 116.861  53.810  1.00  0.00           H
ATOM   2431  CB  LEU   148      83.592 115.877  51.983  1.00  0.00           C
ATOM   2432  HB1 LEU   148      84.586 115.521  52.261  1.00  0.00           H
ATOM   2433  HB2 LEU   148      83.625 116.123  50.922  1.00  0.00           H
ATOM   2434  CG  LEU   148      82.568 114.755  52.231  1.00  0.00           C
ATOM   2435  HG  LEU   148      81.563 115.175  52.271  1.00  0.00           H
ATOM   2436  CD1 LEU   148      82.590 113.747  51.087  1.00  0.00           C
ATOM   2437 1HD1 LEU   148      81.744 113.071  51.202  1.00  0.00           H
ATOM   2438 2HD1 LEU   148      82.496 114.255  50.128  1.00  0.00           H
ATOM   2439 3HD1 LEU   148      83.522 113.184  51.110  1.00  0.00           H
ATOM   2440  CD2 LEU   148      82.860 114.038  53.558  1.00  0.00           C
ATOM   2441 1HD2 LEU   148      82.141 113.233  53.701  1.00  0.00           H
ATOM   2442 2HD2 LEU   148      83.865 113.616  53.547  1.00  0.00           H
ATOM   2443 3HD2 LEU   148      82.774 114.732  54.393  1.00  0.00           H
ATOM   2444  C   LEU   148      84.430 118.107  52.869  1.00  0.00           C
ATOM   2445  O   LEU   148      85.378 117.826  53.603  1.00  0.00           O
ATOM   2446  N   GLY   149      84.347 119.242  52.164  1.00  0.00           N
ATOM   2447  H   GLY   149      83.527 119.374  51.585  1.00  0.00           H
ATOM   2448  CA  GLY   149      85.366 120.284  52.062  1.00  0.00           C
ATOM   2449  HA1 GLY   149      86.018 120.255  52.935  1.00  0.00           H
ATOM   2450  HA2 GLY   149      84.873 121.254  51.997  1.00  0.00           H
ATOM   2451  C   GLY   149      86.241 120.147  50.816  1.00  0.00           C
ATOM   2452  O   GLY   149      87.117 120.982  50.627  1.00  0.00           O
ATOM   2453  N   PHE   150      86.036 119.105  49.998  1.00  0.00           N
ATOM   2454  H   PHE   150      85.228 118.519  50.160  1.00  0.00           H
ATOM   2455  CA  PHE   150      86.881 118.778  48.850  1.00  0.00           C
ATOM   2456  HA  PHE   150      87.914 118.697  49.187  1.00  0.00           H
ATOM   2457  CB  PHE   150      86.439 117.432  48.234  1.00  0.00           C
ATOM   2458  HB1 PHE   150      87.008 117.294  47.319  1.00  0.00           H
ATOM   2459  HB2 PHE   150      85.395 117.521  47.941  1.00  0.00           H
ATOM   2460  CG  PHE   150      86.605 116.168  49.073  1.00  0.00           C
ATOM   2461  CD1 PHE   150      87.681 116.037  49.967  1.00  0.00           C
ATOM   2462  HD1 PHE   150      88.384 116.839  50.060  1.00  0.00           H
ATOM   2463  CE1 PHE   150      87.861 114.867  50.724  1.00  0.00           C
ATOM   2464  HE1 PHE   150      88.688 114.793  51.417  1.00  0.00           H
ATOM   2465  CZ  PHE   150      86.968 113.795  50.572  1.00  0.00           C
ATOM   2466  HZ  PHE   150      87.100 112.888  51.148  1.00  0.00           H
ATOM   2467  CE2 PHE   150      85.907 113.899  49.655  1.00  0.00           C
ATOM   2468  HE2 PHE   150      85.236 113.062  49.521  1.00  0.00           H
ATOM   2469  CD2 PHE   150      85.723 115.080  48.912  1.00  0.00           C
ATOM   2470  HD2 PHE   150      84.912 115.141  48.204  1.00  0.00           H
ATOM   2471  C   PHE   150      86.843 119.885  47.790  1.00  0.00           C
ATOM   2472  O   PHE   150      85.769 120.226  47.289  1.00  0.00           O
ATOM   2473  N   GLU   151      88.021 120.393  47.412  1.00  0.00           N
ATOM   2474  H   GLU   151      88.858 120.112  47.905  1.00  0.00           H
ATOM   2475  CA  GLU   151      88.160 121.337  46.303  1.00  0.00           C
ATOM   2476  HA  GLU   151      87.438 122.141  46.453  1.00  0.00           H
ATOM   2477  CB  GLU   151      89.564 121.957  46.294  1.00  0.00           C
ATOM   2478  HB1 GLU   151      90.308 121.173  46.138  1.00  0.00           H
ATOM   2479  HB2 GLU   151      89.746 122.432  47.256  1.00  0.00           H
ATOM   2480  CG  GLU   151      89.687 123.022  45.193  1.00  0.00           C
ATOM   2481  HG1 GLU   151      88.927 123.786  45.350  1.00  0.00           H
ATOM   2482  HG2 GLU   151      89.510 122.560  44.221  1.00  0.00           H
ATOM   2483  CD  GLU   151      91.057 123.692  45.137  1.00  0.00           C
ATOM   2484  OE1 GLU   151      91.189 124.662  44.364  1.00  0.00           O
ATOM   2485  OE2 GLU   151      92.034 123.173  45.726  1.00  0.00           O
ATOM   2486  C   GLU   151      87.854 120.641  44.970  1.00  0.00           C
ATOM   2487  O   GLU   151      88.533 119.687  44.576  1.00  0.00           O
ATOM   2488  N   MET   152      86.838 121.136  44.261  1.00  0.00           N
ATOM   2489  H   MET   152      86.351 121.954  44.618  1.00  0.00           H
ATOM   2490  CA  MET   152      86.339 120.528  43.029  1.00  0.00           C
ATOM   2491  HA  MET   152      86.613 119.474  43.024  1.00  0.00           H
ATOM   2492  CB  MET   152      84.807 120.625  42.982  1.00  0.00           C
ATOM   2493  HB1 MET   152      84.449 120.193  42.047  1.00  0.00           H
ATOM   2494  HB2 MET   152      84.510 121.673  43.022  1.00  0.00           H
ATOM   2495  CG  MET   152      84.157 119.879  44.151  1.00  0.00           C
ATOM   2496  HG1 MET   152      83.072 119.943  44.056  1.00  0.00           H
ATOM   2497  HG2 MET   152      84.438 120.381  45.079  1.00  0.00           H
ATOM   2498  SD  MET   152      84.648 118.146  44.288  1.00  0.00           S
ATOM   2499  CE  MET   152      83.598 117.433  43.011  1.00  0.00           C
ATOM   2500  HE1 MET   152      83.645 116.347  43.032  1.00  0.00           H
ATOM   2501  HE2 MET   152      82.568 117.731  43.194  1.00  0.00           H
ATOM   2502  HE3 MET   152      83.896 117.786  42.024  1.00  0.00           H
ATOM   2503  C   MET   152      86.964 121.188  41.805  1.00  0.00           C
ATOM   2504  O   MET   152      86.757 122.378  41.561  1.00  0.00           O
ATOM   2505  N   VAL   153      87.673 120.387  41.010  1.00  0.00           N
ATOM   2506  H   VAL   153      87.767 119.418  41.299  1.00  0.00           H
ATOM   2507  CA  VAL   153      88.391 120.806  39.796  1.00  0.00           C
ATOM   2508  HA  VAL   153      88.237 121.876  39.666  1.00  0.00           H
ATOM   2509  CB  VAL   153      89.912 120.566  39.925  1.00  0.00           C
ATOM   2510  HB  VAL   153      90.401 120.931  39.022  1.00  0.00           H
ATOM   2511  CG1 VAL   153      90.483 121.351  41.110  1.00  0.00           C
ATOM   2512 1HG1 VAL   153      91.557 121.194  41.145  1.00  0.00           H
ATOM   2513 2HG1 VAL   153      90.276 122.414  40.985  1.00  0.00           H
ATOM   2514 3HG1 VAL   153      90.048 121.009  42.050  1.00  0.00           H
ATOM   2515  CG2 VAL   153      90.285 119.083  40.083  1.00  0.00           C
ATOM   2516 1HG2 VAL   153      91.365 118.987  40.189  1.00  0.00           H
ATOM   2517 2HG2 VAL   153      89.804 118.671  40.966  1.00  0.00           H
ATOM   2518 3HG2 VAL   153      89.978 118.511  39.209  1.00  0.00           H
ATOM   2519  C   VAL   153      87.867 120.072  38.552  1.00  0.00           C
ATOM   2520  O   VAL   153      87.423 118.926  38.683  1.00  0.00           O
ATOM   2521  N   PRO   154      87.938 120.695  37.360  1.00  0.00           N
ATOM   2522  CD  PRO   154      88.341 122.074  37.131  1.00  0.00           C
ATOM   2523  HD1 PRO   154      89.337 122.264  37.529  1.00  0.00           H
ATOM   2524  HD2 PRO   154      87.622 122.746  37.590  1.00  0.00           H
ATOM   2525  CG  PRO   154      88.338 122.289  35.623  1.00  0.00           C
ATOM   2526  HG1 PRO   154      89.350 122.156  35.255  1.00  0.00           H
ATOM   2527  HG2 PRO   154      87.965 123.279  35.360  1.00  0.00           H
ATOM   2528  CB  PRO   154      87.438 121.181  35.081  1.00  0.00           C
ATOM   2529  HB1 PRO   154      87.730 120.882  34.073  1.00  0.00           H
ATOM   2530  HB2 PRO   154      86.403 121.519  35.082  1.00  0.00           H
ATOM   2531  CA  PRO   154      87.609 120.050  36.101  1.00  0.00           C
ATOM   2532  HA  PRO   154      86.670 119.504  36.187  1.00  0.00           H
ATOM   2533  C   PRO   154      88.711 119.078  35.683  1.00  0.00           C
ATOM   2534  O   PRO   154      89.854 119.149  36.144  1.00  0.00           O
ATOM   2535  N   ILE   155      88.359 118.193  34.755  1.00  0.00           N
ATOM   2536  H   ILE   155      87.399 118.219  34.413  1.00  0.00           H
ATOM   2537  CA  ILE   155      89.331 117.402  34.000  1.00  0.00           C
ATOM   2538  HA  ILE   155      90.167 117.132  34.644  1.00  0.00           H
ATOM   2539  CB  ILE   155      88.647 116.110  33.496  1.00  0.00           C
ATOM   2540  HB  ILE   155      87.793 116.398  32.878  1.00  0.00           H
ATOM   2541  CG2 ILE   155      89.584 115.267  32.622  1.00  0.00           C
ATOM   2542 1HG2 ILE   155      89.087 114.342  32.331  1.00  0.00           H
ATOM   2543 2HG2 ILE   155      89.846 115.822  31.722  1.00  0.00           H
ATOM   2544 3HG2 ILE   155      90.489 115.018  33.171  1.00  0.00           H
ATOM   2545  CG1 ILE   155      88.109 115.241  34.660  1.00  0.00           C
ATOM   2546 1HG1 ILE   155      87.650 114.344  34.245  1.00  0.00           H
ATOM   2547 2HG1 ILE   155      87.322 115.790  35.177  1.00  0.00           H
ATOM   2548  CD  ILE   155      89.154 114.816  35.705  1.00  0.00           C
ATOM   2549  HD1 ILE   155      88.668 114.231  36.482  1.00  0.00           H
ATOM   2550  HD2 ILE   155      89.934 114.208  35.246  1.00  0.00           H
ATOM   2551  HD3 ILE   155      89.595 115.691  36.179  1.00  0.00           H
ATOM   2552  C   ILE   155      89.889 118.293  32.883  1.00  0.00           C
ATOM   2553  O   ILE   155      89.131 118.813  32.070  1.00  0.00           O
ATOM   2554  N   LEU   156      91.207 118.510  32.850  1.00  0.00           N
ATOM   2555  H   LEU   156      91.785 118.051  33.543  1.00  0.00           H
ATOM   2556  CA  LEU   156      91.855 119.418  31.892  1.00  0.00           C
ATOM   2557  HA  LEU   156      91.133 119.670  31.118  1.00  0.00           H
ATOM   2558  CB  LEU   156      92.310 120.705  32.599  1.00  0.00           C
ATOM   2559  HB1 LEU   156      92.863 121.302  31.879  1.00  0.00           H
ATOM   2560  HB2 LEU   156      92.996 120.434  33.404  1.00  0.00           H
ATOM   2561  CG  LEU   156      91.194 121.592  33.172  1.00  0.00           C
ATOM   2562  HG  LEU   156      90.636 121.016  33.908  1.00  0.00           H
ATOM   2563  CD1 LEU   156      91.848 122.795  33.865  1.00  0.00           C
ATOM   2564 1HD1 LEU   156      91.088 123.431  34.317  1.00  0.00           H
ATOM   2565 2HD1 LEU   156      92.523 122.438  34.641  1.00  0.00           H
ATOM   2566 3HD1 LEU   156      92.420 123.383  33.146  1.00  0.00           H
ATOM   2567  CD2 LEU   156      90.230 122.105  32.094  1.00  0.00           C
ATOM   2568 1HD2 LEU   156      89.503 122.784  32.541  1.00  0.00           H
ATOM   2569 2HD2 LEU   156      90.782 122.629  31.316  1.00  0.00           H
ATOM   2570 3HD2 LEU   156      89.692 121.275  31.643  1.00  0.00           H
ATOM   2571  C   LEU   156      93.076 118.776  31.219  1.00  0.00           C
ATOM   2572  O   LEU   156      93.743 117.956  31.855  1.00  0.00           O
ATOM   2573  N   PRO   157      93.414 119.138  29.967  1.00  0.00           N
ATOM   2574  CD  PRO   157      92.700 120.058  29.100  1.00  0.00           C
ATOM   2575  HD1 PRO   157      92.992 121.082  29.334  1.00  0.00           H
ATOM   2576  HD2 PRO   157      91.619 119.943  29.172  1.00  0.00           H
ATOM   2577  CG  PRO   157      93.138 119.695  27.691  1.00  0.00           C
ATOM   2578  HG1 PRO   157      93.127 120.565  27.039  1.00  0.00           H
ATOM   2579  HG2 PRO   157      92.464 118.938  27.306  1.00  0.00           H
ATOM   2580  CB  PRO   157      94.540 119.106  27.851  1.00  0.00           C
ATOM   2581  HB1 PRO   157      95.282 119.880  27.659  1.00  0.00           H
ATOM   2582  HB2 PRO   157      94.692 118.268  27.169  1.00  0.00           H
ATOM   2583  CA  PRO   157      94.611 118.636  29.308  1.00  0.00           C
ATOM   2584  HA  PRO   157      94.599 117.545  29.333  1.00  0.00           H
ATOM   2585  C   PRO   157      95.857 119.168  30.021  1.00  0.00           C
ATOM   2586  O   PRO   157      96.018 120.382  30.168  1.00  0.00           O
ATOM   2587  N   GLU   158      96.737 118.261  30.445  1.00  0.00           N
ATOM   2588  H   GLU   158      96.573 117.281  30.220  1.00  0.00           H
ATOM   2589  CA  GLU   158      97.978 118.567  31.155  1.00  0.00           C
ATOM   2590  HA  GLU   158      98.175 119.638  31.134  1.00  0.00           H
ATOM   2591  CB  GLU   158      97.898 118.117  32.623  1.00  0.00           C
ATOM   2592  HB1 GLU   158      98.858 118.387  33.041  1.00  0.00           H
ATOM   2593  HB2 GLU   158      97.776 117.032  32.676  1.00  0.00           H
ATOM   2594  CG  GLU   158      96.834 118.779  33.510  1.00  0.00           C
ATOM   2595  HG1 GLU   158      95.854 118.376  33.261  1.00  0.00           H
ATOM   2596  HG2 GLU   158      96.824 119.849  33.312  1.00  0.00           H
ATOM   2597  CD  GLU   158      97.098 118.564  35.009  1.00  0.00           C
ATOM   2598  OE1 GLU   158      96.206 118.926  35.811  1.00  0.00           O
ATOM   2599  OE2 GLU   158      98.196 118.073  35.375  1.00  0.00           O
ATOM   2600  C   GLU   158      99.145 117.833  30.478  1.00  0.00           C
ATOM   2601  O   GLU   158      99.007 116.668  30.113  1.00  0.00           O
ATOM   2602  N   ALA   159     100.306 118.475  30.308  1.00  0.00           N
ATOM   2603  H   ALA   159     100.388 119.432  30.628  1.00  0.00           H
ATOM   2604  CA  ALA   159     101.488 117.829  29.717  1.00  0.00           C
ATOM   2605  HA  ALA   159     101.183 117.243  28.847  1.00  0.00           H
ATOM   2606  CB  ALA   159     102.484 118.886  29.233  1.00  0.00           C
ATOM   2607  HB1 ALA   159     103.351 118.392  28.792  1.00  0.00           H
ATOM   2608  HB2 ALA   159     102.021 119.499  28.465  1.00  0.00           H
ATOM   2609  HB3 ALA   159     102.817 119.504  30.066  1.00  0.00           H
ATOM   2610  C   ALA   159     102.135 116.884  30.735  1.00  0.00           C
ATOM   2611  O   ALA   159     102.954 117.315  31.547  1.00  0.00           O
ATOM   2612  N   VAL   160     101.732 115.616  30.749  1.00  0.00           N
ATOM   2613  H   VAL   160     101.070 115.329  30.019  1.00  0.00           H
ATOM   2614  CA  VAL   160     102.214 114.632  31.726  1.00  0.00           C
ATOM   2615  HA  VAL   160     102.333 115.152  32.679  1.00  0.00           H
ATOM   2616  CB  VAL   160     101.212 113.479  31.969  1.00  0.00           C
ATOM   2617  HB  VAL   160     101.133 112.849  31.082  1.00  0.00           H
ATOM   2618  CG1 VAL   160     101.715 112.643  33.150  1.00  0.00           C
ATOM   2619 1HG1 VAL   160     100.984 111.880  33.409  1.00  0.00           H
ATOM   2620 2HG1 VAL   160     102.654 112.165  32.880  1.00  0.00           H
ATOM   2621 3HG1 VAL   160     101.869 113.283  34.017  1.00  0.00           H
ATOM   2622  CG2 VAL   160      99.811 113.996  32.339  1.00  0.00           C
ATOM   2623 1HG2 VAL   160      99.169 113.161  32.622  1.00  0.00           H
ATOM   2624 2HG2 VAL   160      99.879 114.694  33.174  1.00  0.00           H
ATOM   2625 3HG2 VAL   160      99.356 114.494  31.486  1.00  0.00           H
ATOM   2626  C   VAL   160     103.587 114.108  31.292  1.00  0.00           C
ATOM   2627  O   VAL   160     103.713 113.451  30.258  1.00  0.00           O
ATOM   2628  N   GLN   161     104.618 114.428  32.080  1.00  0.00           N
ATOM   2629  H   GLN   161     104.440 115.041  32.859  1.00  0.00           H
ATOM   2630  CA  GLN   161     105.999 113.985  31.844  1.00  0.00           C
ATOM   2631  HA  GLN   161     106.230 114.089  30.804  1.00  0.00           H
ATOM   2632  CB  GLN   161     107.023 114.880  32.557  1.00  0.00           C
ATOM   2633  HB1 GLN   161     108.023 114.471  32.395  1.00  0.00           H
ATOM   2634  HB2 GLN   161     106.821 114.927  33.628  1.00  0.00           H
ATOM   2635  CG  GLN   161     106.931 116.279  31.916  1.00  0.00           C
ATOM   2636  HG1 GLN   161     105.985 116.738  32.206  1.00  0.00           H
ATOM   2637  HG2 GLN   161     106.925 116.180  30.831  1.00  0.00           H
ATOM   2638  CD  GLN   161     108.045 117.257  32.265  1.00  0.00           C
ATOM   2639  OE1 GLN   161     109.026 116.969  32.935  1.00  0.00           O
ATOM   2640  NE2 GLN   161     107.917 118.472  31.788  1.00  0.00           N
ATOM   2641 1HE2 GLN   161     107.145 118.694  31.191  1.00  0.00           H
ATOM   2642 2HE2 GLN   161     108.483 119.207  32.202  1.00  0.00           H
ATOM   2643  C   GLN   161     106.170 112.493  32.077  1.00  0.00           C
ATOM   2644  O   GLN   161     105.643 111.944  33.046  1.00  0.00           O
ATOM   2645  N   SER   162     106.872 111.824  31.158  1.00  0.00           N
ATOM   2646  H   SER   162     107.436 112.302  30.467  1.00  0.00           H
ATOM   2647  CA  SER   162     107.157 110.415  31.353  1.00  0.00           C
ATOM   2648  HA  SER   162     106.248 109.974  31.741  1.00  0.00           H
ATOM   2649  CB  SER   162     107.475 109.672  30.049  1.00  0.00           C
ATOM   2650  HB1 SER   162     106.715 109.908  29.304  1.00  0.00           H
ATOM   2651  HB2 SER   162     107.453 108.602  30.255  1.00  0.00           H
ATOM   2652  OG  SER   162     108.734 109.999  29.518  1.00  0.00           O
ATOM   2653  HG  SER   162     108.861 109.520  28.687  1.00  0.00           H
ATOM   2654  C   SER   162     108.250 110.273  32.411  1.00  0.00           C
ATOM   2655  O   SER   162     109.248 110.997  32.409  1.00  0.00           O
ATOM   2656  N   VAL   163     108.040 109.364  33.353  1.00  0.00           N
ATOM   2657  H   VAL   163     107.187 108.816  33.303  1.00  0.00           H
ATOM   2658  CA  VAL   163     108.938 109.169  34.498  1.00  0.00           C
ATOM   2659  HA  VAL   163     109.573 110.047  34.605  1.00  0.00           H
ATOM   2660  CB  VAL   163     108.152 109.014  35.815  1.00  0.00           C
ATOM   2661  HB  VAL   163     108.817 108.617  36.581  1.00  0.00           H
ATOM   2662  CG1 VAL   163     107.669 110.393  36.282  1.00  0.00           C
ATOM   2663 1HG1 VAL   163     106.885 110.282  37.025  1.00  0.00           H
ATOM   2664 2HG1 VAL   163     108.501 110.934  36.730  1.00  0.00           H
ATOM   2665 3HG1 VAL   163     107.277 110.969  35.443  1.00  0.00           H
ATOM   2666  CG2 VAL   163     106.950 108.058  35.694  1.00  0.00           C
ATOM   2667 1HG2 VAL   163     106.451 107.972  36.658  1.00  0.00           H
ATOM   2668 2HG2 VAL   163     106.229 108.434  34.972  1.00  0.00           H
ATOM   2669 3HG2 VAL   163     107.285 107.072  35.383  1.00  0.00           H
ATOM   2670  C   VAL   163     109.846 107.975  34.246  1.00  0.00           C
ATOM   2671  O   VAL   163     109.373 106.936  33.794  1.00  0.00           O
ATOM   2672  N   SER   164     111.139 108.104  34.546  1.00  0.00           N
ATOM   2673  H   SER   164     111.459 108.980  34.953  1.00  0.00           H
ATOM   2674  CA  SER   164     112.067 106.968  34.455  1.00  0.00           C
ATOM   2675  HA  SER   164     112.086 106.598  33.433  1.00  0.00           H
ATOM   2676  CB  SER   164     113.501 107.365  34.829  1.00  0.00           C
ATOM   2677  HB1 SER   164     113.523 107.692  35.870  1.00  0.00           H
ATOM   2678  HB2 SER   164     113.831 108.184  34.190  1.00  0.00           H
ATOM   2679  OG  SER   164     114.368 106.256  34.657  1.00  0.00           O
ATOM   2680  HG  SER   164     115.260 106.477  34.971  1.00  0.00           H
ATOM   2681  C   SER   164     111.569 105.866  35.392  1.00  0.00           C
ATOM   2682  O   SER   164     111.370 106.125  36.585  1.00  0.00           O
ATOM   2683  N   LEU   165     111.282 104.664  34.884  1.00  0.00           N
ATOM   2684  H   LEU   165     111.447 104.485  33.898  1.00  0.00           H
ATOM   2685  CA  LEU   165     110.870 103.566  35.749  1.00  0.00           C
ATOM   2686  HA  LEU   165     110.295 103.977  36.575  1.00  0.00           H
ATOM   2687  CB  LEU   165     109.997 102.549  35.011  1.00  0.00           C
ATOM   2688  HB1 LEU   165     110.627 101.938  34.364  1.00  0.00           H
ATOM   2689  HB2 LEU   165     109.288 103.077  34.381  1.00  0.00           H
ATOM   2690  CG  LEU   165     109.226 101.653  36.000  1.00  0.00           C
ATOM   2691  HG  LEU   165     109.870 101.333  36.820  1.00  0.00           H
ATOM   2692  CD1 LEU   165     108.042 102.423  36.576  1.00  0.00           C
ATOM   2693 1HD1 LEU   165     107.442 101.787  37.225  1.00  0.00           H
ATOM   2694 2HD1 LEU   165     108.364 103.301  37.126  1.00  0.00           H
ATOM   2695 3HD1 LEU   165     107.454 102.750  35.736  1.00  0.00           H
ATOM   2696  CD2 LEU   165     108.696 100.418  35.274  1.00  0.00           C
ATOM   2697 1HD2 LEU   165     107.848  99.992  35.799  1.00  0.00           H
ATOM   2698 2HD2 LEU   165     108.360 100.677  34.271  1.00  0.00           H
ATOM   2699 3HD2 LEU   165     109.492  99.680  35.229  1.00  0.00           H
ATOM   2700  C   LEU   165     112.103 102.889  36.313  1.00  0.00           C
ATOM   2701  O   LEU   165     112.840 102.237  35.569  1.00  0.00           O
ATOM   2702  N   THR   166     112.256 102.970  37.634  1.00  0.00           N
ATOM   2703  H   THR   166     111.627 103.556  38.160  1.00  0.00           H
ATOM   2704  CA  THR   166     113.398 102.396  38.335  1.00  0.00           C
ATOM   2705  HA  THR   166     113.801 101.573  37.747  1.00  0.00           H
ATOM   2706  CB  THR   166     114.500 103.446  38.502  1.00  0.00           C
ATOM   2707  HB  THR   166     114.277 104.075  39.365  1.00  0.00           H
ATOM   2708  CG2 THR   166     115.832 102.759  38.705  1.00  0.00           C
ATOM   2709 1HG2 THR   166     116.609 103.501  38.880  1.00  0.00           H
ATOM   2710 2HG2 THR   166     115.735 102.125  39.578  1.00  0.00           H
ATOM   2711 3HG2 THR   166     116.077 102.160  37.827  1.00  0.00           H
ATOM   2712  OG1 THR   166     114.650 104.258  37.366  1.00  0.00           O
ATOM   2713  HG1 THR   166     114.916 105.135  37.706  1.00  0.00           H
ATOM   2714  C   THR   166     112.947 101.838  39.674  1.00  0.00           C
ATOM   2715  O   THR   166     112.747 102.582  40.634  1.00  0.00           O
ATOM   2716  N   PHE   167     112.768 100.520  39.724  1.00  0.00           N
ATOM   2717  H   PHE   167     112.933  99.979  38.887  1.00  0.00           H
ATOM   2718  CA  PHE   167     112.386  99.792  40.929  1.00  0.00           C
ATOM   2719  HA  PHE   167     111.880 100.465  41.623  1.00  0.00           H
ATOM   2720  CB  PHE   167     111.393  98.688  40.538  1.00  0.00           C
ATOM   2721  HB1 PHE   167     111.297  97.997  41.370  1.00  0.00           H
ATOM   2722  HB2 PHE   167     111.796  98.122  39.698  1.00  0.00           H
ATOM   2723  CG  PHE   167     109.991  99.164  40.207  1.00  0.00           C
ATOM   2724  CD1 PHE   167     109.166  99.663  41.231  1.00  0.00           C
ATOM   2725  HD1 PHE   167     109.541  99.748  42.241  1.00  0.00           H
ATOM   2726  CE1 PHE   167     107.834 100.008  40.955  1.00  0.00           C
ATOM   2727  HE1 PHE   167     107.206 100.357  41.755  1.00  0.00           H
ATOM   2728  CZ  PHE   167     107.301  99.831  39.669  1.00  0.00           C
ATOM   2729  HZ  PHE   167     106.261 100.056  39.475  1.00  0.00           H
ATOM   2730  CE2 PHE   167     108.122  99.320  38.652  1.00  0.00           C
ATOM   2731  HE2 PHE   167     107.709  99.132  37.678  1.00  0.00           H
ATOM   2732  CD2 PHE   167     109.468  99.009  38.910  1.00  0.00           C
ATOM   2733  HD2 PHE   167     110.083  98.589  38.126  1.00  0.00           H
ATOM   2734  C   PHE   167     113.635  99.240  41.638  1.00  0.00           C
ATOM   2735  O   PHE   167     114.199  98.228  41.224  1.00  0.00           O
ATOM   2736  N   TYR   168     114.062  99.929  42.702  1.00  0.00           N
ATOM   2737  H   TYR   168     113.550 100.758  42.953  1.00  0.00           H
ATOM   2738  CA  TYR   168     115.123  99.494  43.623  1.00  0.00           C
ATOM   2739  HA  TYR   168     115.906  98.973  43.070  1.00  0.00           H
ATOM   2740  CB  TYR   168     115.735 100.750  44.284  1.00  0.00           C
ATOM   2741  HB1 TYR   168     114.929 101.330  44.735  1.00  0.00           H
ATOM   2742  HB2 TYR   168     116.172 101.371  43.501  1.00  0.00           H
ATOM   2743  CG  TYR   168     116.794 100.506  45.354  1.00  0.00           C
ATOM   2744  CD1 TYR   168     116.430 100.365  46.706  1.00  0.00           C
ATOM   2745  HD1 TYR   168     115.391 100.382  46.981  1.00  0.00           H
ATOM   2746  CE1 TYR   168     117.411 100.146  47.691  1.00  0.00           C
ATOM   2747  HE1 TYR   168     117.139 100.016  48.723  1.00  0.00           H
ATOM   2748  CZ  TYR   168     118.763 100.005  47.326  1.00  0.00           C
ATOM   2749  OH  TYR   168     119.690  99.757  48.286  1.00  0.00           O
ATOM   2750  HH  TYR   168     120.468  99.288  47.941  1.00  0.00           H
ATOM   2751  CE2 TYR   168     119.136 100.123  45.973  1.00  0.00           C
ATOM   2752  HE2 TYR   168     120.163  99.962  45.676  1.00  0.00           H
ATOM   2753  CD2 TYR   168     118.154 100.416  45.007  1.00  0.00           C
ATOM   2754  HD2 TYR   168     118.433 100.452  43.971  1.00  0.00           H
ATOM   2755  C   TYR   168     114.551  98.531  44.679  1.00  0.00           C
ATOM   2756  O   TYR   168     113.815  98.968  45.570  1.00  0.00           O
ATOM   2757  N   SER   169     114.879  97.241  44.613  1.00  0.00           N
ATOM   2758  H   SER   169     115.426  96.900  43.829  1.00  0.00           H
ATOM   2759  CA  SER   169     114.390  96.273  45.605  1.00  0.00           C
ATOM   2760  HA  SER   169     113.381  96.545  45.916  1.00  0.00           H
ATOM   2761  CB  SER   169     114.287  94.877  44.989  1.00  0.00           C
ATOM   2762  HB1 SER   169     115.205  94.672  44.444  1.00  0.00           H
ATOM   2763  HB2 SER   169     113.455  94.855  44.284  1.00  0.00           H
ATOM   2764  OG  SER   169     114.092  93.880  45.984  1.00  0.00           O
ATOM   2765  HG  SER   169     114.354  93.040  45.586  1.00  0.00           H
ATOM   2766  C   SER   169     115.289  96.260  46.848  1.00  0.00           C
ATOM   2767  O   SER   169     116.435  95.818  46.802  1.00  0.00           O
ATOM   2768  N   TYR   170     114.756  96.693  47.994  1.00  0.00           N
ATOM   2769  H   TYR   170     113.817  97.063  47.971  1.00  0.00           H
ATOM   2770  CA  TYR   170     115.490  96.737  49.270  1.00  0.00           C
ATOM   2771  HA  TYR   170     116.452  97.223  49.089  1.00  0.00           H
ATOM   2772  CB  TYR   170     114.671  97.605  50.251  1.00  0.00           C
ATOM   2773  HB1 TYR   170     114.131  96.965  50.943  1.00  0.00           H
ATOM   2774  HB2 TYR   170     113.910  98.157  49.697  1.00  0.00           H
ATOM   2775  CG  TYR   170     115.481  98.618  51.037  1.00  0.00           C
ATOM   2776  CD1 TYR   170     116.241  98.230  52.155  1.00  0.00           C
ATOM   2777  HD1 TYR   170     116.251  97.195  52.461  1.00  0.00           H
ATOM   2778  CE1 TYR   170     117.013  99.183  52.848  1.00  0.00           C
ATOM   2779  HE1 TYR   170     117.621  98.885  53.690  1.00  0.00           H
ATOM   2780  CZ  TYR   170     117.056 100.520  52.396  1.00  0.00           C
ATOM   2781  OH  TYR   170     117.881 101.410  53.005  1.00  0.00           O
ATOM   2782  HH  TYR   170     117.958 102.240  52.528  1.00  0.00           H
ATOM   2783  CE2 TYR   170     116.267 100.919  51.296  1.00  0.00           C
ATOM   2784  HE2 TYR   170     116.289 101.942  50.950  1.00  0.00           H
ATOM   2785  CD2 TYR   170     115.467  99.967  50.639  1.00  0.00           C
ATOM   2786  HD2 TYR   170     114.870 100.257  49.791  1.00  0.00           H
ATOM   2787  C   TYR   170     115.797  95.330  49.847  1.00  0.00           C
ATOM   2788  O   TYR   170     116.646  95.176  50.728  1.00  0.00           O
ATOM   2789  N   GLU   171     115.109  94.292  49.351  1.00  0.00           N
ATOM   2790  H   GLU   171     114.433  94.491  48.626  1.00  0.00           H
ATOM   2791  CA  GLU   171     115.319  92.889  49.740  1.00  0.00           C
ATOM   2792  HA  GLU   171     115.618  92.859  50.789  1.00  0.00           H
ATOM   2793  CB  GLU   171     113.996  92.100  49.598  1.00  0.00           C
ATOM   2794  HB1 GLU   171     114.203  91.034  49.494  1.00  0.00           H
ATOM   2795  HB2 GLU   171     113.447  92.446  48.720  1.00  0.00           H
ATOM   2796  CG  GLU   171     113.179  92.331  50.878  1.00  0.00           C
ATOM   2797  HG1 GLU   171     113.128  93.398  51.041  1.00  0.00           H
ATOM   2798  HG2 GLU   171     113.713  91.879  51.715  1.00  0.00           H
ATOM   2799  CD  GLU   171     111.737  91.836  50.907  1.00  0.00           C
ATOM   2800  OE1 GLU   171     111.114  92.028  51.983  1.00  0.00           O
ATOM   2801  OE2 GLU   171     111.224  91.295  49.911  1.00  0.00           O
ATOM   2802  C   GLU   171     116.460  92.224  48.957  1.00  0.00           C
ATOM   2803  O   GLU   171     117.136  91.342  49.501  1.00  0.00           O
ATOM   2804  N   THR   172     116.719  92.656  47.717  1.00  0.00           N
ATOM   2805  H   THR   172     116.160  93.408  47.331  1.00  0.00           H
ATOM   2806  CA  THR   172     117.716  92.034  46.830  1.00  0.00           C
ATOM   2807  HA  THR   172     118.142  91.154  47.305  1.00  0.00           H
ATOM   2808  CB  THR   172     117.052  91.576  45.523  1.00  0.00           C
ATOM   2809  HB  THR   172     117.785  91.031  44.924  1.00  0.00           H
ATOM   2810  CG2 THR   172     115.826  90.687  45.758  1.00  0.00           C
ATOM   2811 1HG2 THR   172     115.385  90.400  44.803  1.00  0.00           H
ATOM   2812 2HG2 THR   172     116.126  89.789  46.289  1.00  0.00           H
ATOM   2813 3HG2 THR   172     115.066  91.201  46.347  1.00  0.00           H
ATOM   2814  OG1 THR   172     116.603  92.691  44.799  1.00  0.00           O
ATOM   2815  HG1 THR   172     116.509  92.412  43.881  1.00  0.00           H
ATOM   2816  C   THR   172     118.910  92.938  46.544  1.00  0.00           C
ATOM   2817  O   THR   172     119.945  92.441  46.120  1.00  0.00           O
ATOM   2818  N   ASP   173     118.759  94.249  46.750  1.00  0.00           N
ATOM   2819  H   ASP   173     117.847  94.569  47.056  1.00  0.00           H
ATOM   2820  CA  ASP   173     119.696  95.319  46.381  1.00  0.00           C
ATOM   2821  HA  ASP   173     119.232  96.243  46.728  1.00  0.00           H
ATOM   2822  CB  ASP   173     121.032  95.162  47.137  1.00  0.00           C
ATOM   2823  HB1 ASP   173     121.663  94.438  46.620  1.00  0.00           H
ATOM   2824  HB2 ASP   173     120.828  94.777  48.138  1.00  0.00           H
ATOM   2825  CG  ASP   173     121.788  96.482  47.305  1.00  0.00           C
ATOM   2826  OD1 ASP   173     121.158  97.516  47.636  1.00  0.00           O
ATOM   2827  OD2 ASP   173     123.027  96.488  47.147  1.00  0.00           O
ATOM   2828  C   ASP   173     119.828  95.469  44.846  1.00  0.00           C
ATOM   2829  O   ASP   173     120.679  96.204  44.336  1.00  0.00           O
ATOM   2830  N   GLU   174     118.929  94.817  44.096  1.00  0.00           N
ATOM   2831  H   GLU   174     118.247  94.254  44.593  1.00  0.00           H
ATOM   2832  CA  GLU   174     118.883  94.807  42.634  1.00  0.00           C
ATOM   2833  HA  GLU   174     119.829  95.186  42.249  1.00  0.00           H
ATOM   2834  CB  GLU   174     118.698  93.389  42.095  1.00  0.00           C
ATOM   2835  HB1 GLU   174     118.591  93.444  41.010  1.00  0.00           H
ATOM   2836  HB2 GLU   174     117.786  92.957  42.506  1.00  0.00           H
ATOM   2837  CG  GLU   174     119.888  92.489  42.410  1.00  0.00           C
ATOM   2838  HG1 GLU   174     119.958  92.325  43.484  1.00  0.00           H
ATOM   2839  HG2 GLU   174     120.802  92.981  42.071  1.00  0.00           H
ATOM   2840  CD  GLU   174     119.758  91.144  41.709  1.00  0.00           C
ATOM   2841  OE1 GLU   174     120.828  90.558  41.434  1.00  0.00           O
ATOM   2842  OE2 GLU   174     118.612  90.698  41.439  1.00  0.00           O
ATOM   2843  C   GLU   174     117.759  95.657  42.047  1.00  0.00           C
ATOM   2844  O   GLU   174     116.628  95.693  42.543  1.00  0.00           O
ATOM   2845  N   LEU   175     118.096  96.299  40.929  1.00  0.00           N
ATOM   2846  H   LEU   175     119.058  96.250  40.635  1.00  0.00           H
ATOM   2847  CA  LEU   175     117.163  96.955  40.030  1.00  0.00           C
ATOM   2848  HA  LEU   175     116.475  97.564  40.614  1.00  0.00           H
ATOM   2849  CB  LEU   175     117.983  97.839  39.072  1.00  0.00           C
ATOM   2850  HB1 LEU   175     117.386  98.062  38.187  1.00  0.00           H
ATOM   2851  HB2 LEU   175     118.866  97.293  38.743  1.00  0.00           H
ATOM   2852  CG  LEU   175     118.444  99.159  39.710  1.00  0.00           C
ATOM   2853  HG  LEU   175     118.950  98.958  40.656  1.00  0.00           H
ATOM   2854  CD1 LEU   175     119.428  99.878  38.780  1.00  0.00           C
ATOM   2855 1HD1 LEU   175     119.720 100.837  39.208  1.00  0.00           H
ATOM   2856 2HD1 LEU   175     120.323  99.272  38.669  1.00  0.00           H
ATOM   2857 3HD1 LEU   175     118.977 100.038  37.801  1.00  0.00           H
ATOM   2858  CD2 LEU   175     117.233 100.054  39.967  1.00  0.00           C
ATOM   2859 1HD2 LEU   175     117.568 101.069  40.169  1.00  0.00           H
ATOM   2860 2HD2 LEU   175     116.586 100.053  39.088  1.00  0.00           H
ATOM   2861 3HD2 LEU   175     116.670  99.701  40.829  1.00  0.00           H
ATOM   2862  C   LEU   175     116.340  95.901  39.285  1.00  0.00           C
ATOM   2863  O   LEU   175     116.895  95.146  38.476  1.00  0.00           O
ATOM   2864  N   LEU   176     115.030  95.854  39.551  1.00  0.00           N
ATOM   2865  H   LEU   176     114.657  96.514  40.226  1.00  0.00           H
ATOM   2866  CA  LEU   176     114.116  94.876  38.954  1.00  0.00           C
ATOM   2867  HA  LEU   176     114.550  93.883  39.072  1.00  0.00           H
ATOM   2868  CB  LEU   176     112.756  94.888  39.680  1.00  0.00           C
ATOM   2869  HB1 LEU   176     112.090  94.202  39.152  1.00  0.00           H
ATOM   2870  HB2 LEU   176     112.334  95.889  39.597  1.00  0.00           H
ATOM   2871  CG  LEU   176     112.784  94.486  41.173  1.00  0.00           C
ATOM   2872  HG  LEU   176     113.409  95.188  41.726  1.00  0.00           H
ATOM   2873  CD1 LEU   176     111.357  94.550  41.732  1.00  0.00           C
ATOM   2874 1HD1 LEU   176     111.358  94.276  42.787  1.00  0.00           H
ATOM   2875 2HD1 LEU   176     110.964  95.560  41.636  1.00  0.00           H
ATOM   2876 3HD1 LEU   176     110.712  93.861  41.187  1.00  0.00           H
ATOM   2877  CD2 LEU   176     113.304  93.063  41.409  1.00  0.00           C
ATOM   2878 1HD2 LEU   176     113.276  92.830  42.474  1.00  0.00           H
ATOM   2879 2HD2 LEU   176     112.667  92.352  40.882  1.00  0.00           H
ATOM   2880 3HD2 LEU   176     114.333  92.966  41.065  1.00  0.00           H
ATOM   2881  C   LEU   176     113.966  95.129  37.445  1.00  0.00           C
ATOM   2882  O   LEU   176     113.310  96.073  37.003  1.00  0.00           O
ATOM   2883  N   SER   177     114.591  94.268  36.647  1.00  0.00           N
ATOM   2884  H   SER   177     115.080  93.492  37.062  1.00  0.00           H
ATOM   2885  CA  SER   177     114.545  94.319  35.185  1.00  0.00           C
ATOM   2886  HA  SER   177     114.763  95.341  34.873  1.00  0.00           H
ATOM   2887  CB  SER   177     115.633  93.399  34.601  1.00  0.00           C
ATOM   2888  HB1 SER   177     116.613  93.790  34.866  1.00  0.00           H
ATOM   2889  HB2 SER   177     115.552  93.379  33.514  1.00  0.00           H
ATOM   2890  OG  SER   177     115.553  92.086  35.123  1.00  0.00           O
ATOM   2891  HG  SER   177     116.001  91.468  34.504  1.00  0.00           H
ATOM   2892  C   SER   177     113.150  93.964  34.641  1.00  0.00           C
ATOM   2893  O   SER   177     112.366  93.274  35.292  1.00  0.00           O
ATOM   2894  N   PHE   178     112.814  94.439  33.436  1.00  0.00           N
ATOM   2895  H   PHE   178     113.483  94.975  32.905  1.00  0.00           H
ATOM   2896  CA  PHE   178     111.466  94.268  32.877  1.00  0.00           C
ATOM   2897  HA  PHE   178     110.738  94.590  33.621  1.00  0.00           H
ATOM   2898  CB  PHE   178     111.305  95.151  31.634  1.00  0.00           C
ATOM   2899  HB1 PHE   178     110.497  94.753  31.016  1.00  0.00           H
ATOM   2900  HB2 PHE   178     112.213  95.115  31.033  1.00  0.00           H
ATOM   2901  CG  PHE   178     110.969  96.579  31.987  1.00  0.00           C
ATOM   2902  CD1 PHE   178     109.649  97.049  31.843  1.00  0.00           C
ATOM   2903  HD1 PHE   178     108.883  96.406  31.436  1.00  0.00           H
ATOM   2904  CE1 PHE   178     109.330  98.370  32.194  1.00  0.00           C
ATOM   2905  HE1 PHE   178     108.323  98.736  32.044  1.00  0.00           H
ATOM   2906  CZ  PHE   178     110.328  99.215  32.700  1.00  0.00           C
ATOM   2907  HZ  PHE   178     110.105 100.238  32.943  1.00  0.00           H
ATOM   2908  CE2 PHE   178     111.625  98.728  32.908  1.00  0.00           C
ATOM   2909  HE2 PHE   178     112.375  99.364  33.354  1.00  0.00           H
ATOM   2910  CD2 PHE   178     111.956  97.421  32.525  1.00  0.00           C
ATOM   2911  HD2 PHE   178     112.969  97.069  32.652  1.00  0.00           H
ATOM   2912  C   PHE   178     111.108  92.821  32.539  1.00  0.00           C
ATOM   2913  O   PHE   178     109.922  92.507  32.505  1.00  0.00           O
ATOM   2914  N   ASP   179     112.112  91.973  32.306  1.00  0.00           N
ATOM   2915  H   ASP   179     113.042  92.359  32.360  1.00  0.00           H
ATOM   2916  CA  ASP   179     112.023  90.629  31.723  1.00  0.00           C
ATOM   2917  HA  ASP   179     111.482  90.706  30.779  1.00  0.00           H
ATOM   2918  CB  ASP   179     113.461  90.138  31.414  1.00  0.00           C
ATOM   2919  HB1 ASP   179     113.390  89.125  31.019  1.00  0.00           H
ATOM   2920  HB2 ASP   179     114.017  90.088  32.349  1.00  0.00           H
ATOM   2921  CG  ASP   179     114.298  90.962  30.412  1.00  0.00           C
ATOM   2922  OD1 ASP   179     114.115  92.199  30.295  1.00  0.00           O
ATOM   2923  OD2 ASP   179     115.161  90.350  29.735  1.00  0.00           O
ATOM   2924  C   ASP   179     111.255  89.597  32.596  1.00  0.00           C
ATOM   2925  O   ASP   179     111.073  88.454  32.176  1.00  0.00           O
ATOM   2926  N   ASN   180     110.794  89.982  33.795  1.00  0.00           N
ATOM   2927  H   ASN   180     111.007  90.930  34.074  1.00  0.00           H
ATOM   2928  CA  ASN   180     110.042  89.141  34.742  1.00  0.00           C
ATOM   2929  HA  ASN   180     109.663  88.268  34.214  1.00  0.00           H
ATOM   2930  CB  ASN   180     111.016  88.668  35.846  1.00  0.00           C
ATOM   2931  HB1 ASN   180     110.471  88.401  36.749  1.00  0.00           H
ATOM   2932  HB2 ASN   180     111.682  89.487  36.103  1.00  0.00           H
ATOM   2933  CG  ASN   180     111.861  87.455  35.476  1.00  0.00           C
ATOM   2934  OD1 ASN   180     111.577  86.696  34.559  1.00  0.00           O
ATOM   2935  ND2 ASN   180     112.896  87.176  36.249  1.00  0.00           N
ATOM   2936 1HD2 ASN   180     113.206  87.858  36.927  1.00  0.00           H
ATOM   2937 2HD2 ASN   180     113.545  86.481  35.904  1.00  0.00           H
ATOM   2938  C   ASN   180     108.780  89.825  35.337  1.00  0.00           C
ATOM   2939  O   ASN   180     108.249  89.351  36.347  1.00  0.00           O
ATOM   2940  N   LEU   181     108.281  90.921  34.738  1.00  0.00           N
ATOM   2941  H   LEU   181     108.724  91.226  33.875  1.00  0.00           H
ATOM   2942  CA  LEU   181     107.222  91.781  35.314  1.00  0.00           C
ATOM   2943  HA  LEU   181     107.035  91.440  36.333  1.00  0.00           H
ATOM   2944  CB  LEU   181     107.738  93.238  35.392  1.00  0.00           C
ATOM   2945  HB1 LEU   181     106.932  93.964  35.283  1.00  0.00           H
ATOM   2946  HB2 LEU   181     108.436  93.413  34.574  1.00  0.00           H
ATOM   2947  CG  LEU   181     108.419  93.498  36.747  1.00  0.00           C
ATOM   2948  HG  LEU   181     109.020  92.630  37.001  1.00  0.00           H
ATOM   2949  CD1 LEU   181     109.343  94.713  36.642  1.00  0.00           C
ATOM   2950 1HD1 LEU   181     110.015  94.736  37.497  1.00  0.00           H
ATOM   2951 2HD1 LEU   181     109.954  94.639  35.745  1.00  0.00           H
ATOM   2952 3HD1 LEU   181     108.754  95.629  36.608  1.00  0.00           H
ATOM   2953  CD2 LEU   181     107.391  93.719  37.872  1.00  0.00           C
ATOM   2954 1HD2 LEU   181     107.908  93.850  38.821  1.00  0.00           H
ATOM   2955 2HD2 LEU   181     106.785  94.603  37.667  1.00  0.00           H
ATOM   2956 3HD2 LEU   181     106.730  92.858  37.966  1.00  0.00           H
ATOM   2957  C   LEU   181     105.834  91.677  34.662  1.00  0.00           C
ATOM   2958  O   LEU   181     105.022  92.587  34.829  1.00  0.00           O
ATOM   2959  N   ILE   182     105.508  90.579  33.971  1.00  0.00           N
ATOM   2960  H   ILE   182     106.232  89.891  33.822  1.00  0.00           H
ATOM   2961  CA  ILE   182     104.174  90.372  33.348  1.00  0.00           C
ATOM   2962  HA  ILE   182     104.034  91.149  32.597  1.00  0.00           H
ATOM   2963  CB  ILE   182     104.123  89.001  32.613  1.00  0.00           C
ATOM   2964  HB  ILE   182     104.474  88.217  33.287  1.00  0.00           H
ATOM   2965  CG2 ILE   182     102.697  88.640  32.157  1.00  0.00           C
ATOM   2966 1HG2 ILE   182     102.700  87.727  31.568  1.00  0.00           H
ATOM   2967 2HG2 ILE   182     102.060  88.461  33.023  1.00  0.00           H
ATOM   2968 3HG2 ILE   182     102.276  89.450  31.560  1.00  0.00           H
ATOM   2969  CG1 ILE   182     105.074  89.088  31.397  1.00  0.00           C
ATOM   2970 1HG1 ILE   182     106.063  89.312  31.776  1.00  0.00           H
ATOM   2971 2HG1 ILE   182     104.753  89.913  30.763  1.00  0.00           H
ATOM   2972  CD  ILE   182     105.238  87.854  30.505  1.00  0.00           C
ATOM   2973  HD1 ILE   182     105.917  88.100  29.688  1.00  0.00           H
ATOM   2974  HD2 ILE   182     105.683  87.044  31.080  1.00  0.00           H
ATOM   2975  HD3 ILE   182     104.290  87.548  30.067  1.00  0.00           H
ATOM   2976  C   ILE   182     103.008  90.603  34.330  1.00  0.00           C
ATOM   2977  O   ILE   182     101.952  91.085  33.916  1.00  0.00           O
ATOM   2978  N   ASN   183     103.236  90.375  35.626  1.00  0.00           N
ATOM   2979  H   ASN   183     104.151  90.038  35.882  1.00  0.00           H
ATOM   2980  CA  ASN   183     102.337  90.757  36.713  1.00  0.00           C
ATOM   2981  HA  ASN   183     101.322  90.836  36.321  1.00  0.00           H
ATOM   2982  CB  ASN   183     102.344  89.642  37.768  1.00  0.00           C
ATOM   2983  HB1 ASN   183     102.011  90.049  38.715  1.00  0.00           H
ATOM   2984  HB2 ASN   183     103.360  89.277  37.911  1.00  0.00           H
ATOM   2985  CG  ASN   183     101.414  88.485  37.420  1.00  0.00           C
ATOM   2986  OD1 ASN   183     100.447  88.611  36.683  1.00  0.00           O
ATOM   2987  ND2 ASN   183     101.679  87.297  37.923  1.00  0.00           N
ATOM   2988 1HD2 ASN   183     102.424  87.214  38.609  1.00  0.00           H
ATOM   2989 2HD2 ASN   183     100.952  86.606  37.867  1.00  0.00           H
ATOM   2990  C   ASN   183     102.649  92.146  37.311  1.00  0.00           C
ATOM   2991  O   ASN   183     103.233  92.279  38.391  1.00  0.00           O
ATOM   2992  N   LEU   184     102.138  93.183  36.640  1.00  0.00           N
ATOM   2993  H   LEU   184     101.800  92.983  35.710  1.00  0.00           H
ATOM   2994  CA  LEU   184     101.671  94.434  37.257  1.00  0.00           C
ATOM   2995  HA  LEU   184     102.457  94.878  37.870  1.00  0.00           H
ATOM   2996  CB  LEU   184     101.295  95.421  36.117  1.00  0.00           C
ATOM   2997  HB1 LEU   184     100.579  96.145  36.506  1.00  0.00           H
ATOM   2998  HB2 LEU   184     100.764  94.853  35.351  1.00  0.00           H
ATOM   2999  CG  LEU   184     102.442  96.222  35.451  1.00  0.00           C
ATOM   3000  HG  LEU   184     103.403  95.748  35.655  1.00  0.00           H
ATOM   3001  CD1 LEU   184     102.236  96.280  33.928  1.00  0.00           C
ATOM   3002 1HD1 LEU   184     103.007  96.900  33.466  1.00  0.00           H
ATOM   3003 2HD1 LEU   184     102.301  95.276  33.508  1.00  0.00           H
ATOM   3004 3HD1 LEU   184     101.255  96.698  33.701  1.00  0.00           H
ATOM   3005  CD2 LEU   184     102.469  97.672  35.971  1.00  0.00           C
ATOM   3006 1HD2 LEU   184     103.276  98.227  35.489  1.00  0.00           H
ATOM   3007 2HD2 LEU   184     101.524  98.171  35.747  1.00  0.00           H
ATOM   3008 3HD2 LEU   184     102.633  97.677  37.047  1.00  0.00           H
ATOM   3009  C   LEU   184     100.459  94.121  38.181  1.00  0.00           C
ATOM   3010  O   LEU   184      99.322  94.413  37.822  1.00  0.00           O
ATOM   3011  N   ASP   185     100.667  93.491  39.347  1.00  0.00           N
ATOM   3012  H   ASP   185     101.621  93.213  39.541  1.00  0.00           H
ATOM   3013  CA  ASP   185      99.630  93.063  40.327  1.00  0.00           C
ATOM   3014  HA  ASP   185      98.802  92.628  39.764  1.00  0.00           H
ATOM   3015  CB  ASP   185     100.218  91.958  41.240  1.00  0.00           C
ATOM   3016  HB1 ASP   185      99.583  91.840  42.110  1.00  0.00           H
ATOM   3017  HB2 ASP   185     101.204  92.261  41.589  1.00  0.00           H
ATOM   3018  CG  ASP   185     100.301  90.559  40.633  1.00  0.00           C
ATOM   3019  OD1 ASP   185      99.440  90.216  39.793  1.00  0.00           O
ATOM   3020  OD2 ASP   185     101.191  89.786  41.065  1.00  0.00           O
ATOM   3021  C   ASP   185      99.009  94.229  41.162  1.00  0.00           C
ATOM   3022  O   ASP   185      98.879  94.147  42.378  1.00  0.00           O
ATOM   3023  N   TRP   186      98.690  95.317  40.462  1.00  0.00           N
ATOM   3024  H   TRP   186      98.837  95.143  39.471  1.00  0.00           H
ATOM   3025  CA  TRP   186      98.537  96.765  40.727  1.00  0.00           C
ATOM   3026  HA  TRP   186      97.675  97.028  40.121  1.00  0.00           H
ATOM   3027  CB  TRP   186      98.119  97.291  42.157  1.00  0.00           C
ATOM   3028  HB1 TRP   186      97.165  96.814  42.385  1.00  0.00           H
ATOM   3029  HB2 TRP   186      97.885  98.341  42.023  1.00  0.00           H
ATOM   3030  CG  TRP   186      98.945  97.252  43.437  1.00  0.00           C
ATOM   3031  CD1 TRP   186      98.850  96.228  44.351  1.00  0.00           C
ATOM   3032  HD1 TRP   186      98.145  95.418  44.196  1.00  0.00           H
ATOM   3033  NE1 TRP   186      99.766  96.181  45.416  1.00  0.00           N
ATOM   3034  HE1 TRP   186      99.783  95.441  46.106  1.00  0.00           H
ATOM   3035  CE2 TRP   186     100.685  97.192  45.390  1.00  0.00           C
ATOM   3036  CZ2 TRP   186     102.189  97.816  46.353  1.00  0.00           C
ATOM   3037  HZ2 TRP   186     102.565  97.222  47.165  1.00  0.00           H
ATOM   3038  CH2 TRP   186     102.950  99.519  45.943  1.00  0.00           C
ATOM   3039  HH2 TRP   186     103.778  99.897  46.517  1.00  0.00           H
ATOM   3040  CZ3 TRP   186     102.219 100.539  44.475  1.00  0.00           C
ATOM   3041  HZ3 TRP   186     102.734 101.398  44.118  1.00  0.00           H
ATOM   3042  CE3 TRP   186     100.708  99.894  43.519  1.00  0.00           C
ATOM   3043  HE3 TRP   186     100.318 100.462  42.686  1.00  0.00           H
ATOM   3044  CD2 TRP   186      99.924  98.227  43.971  1.00  0.00           C
ATOM   3045  C   TRP   186      99.733  97.433  40.003  1.00  0.00           C
ATOM   3046  O   TRP   186     100.588  96.738  39.448  1.00  0.00           O
ATOM   3047  N   ARG   187      99.936  98.754  40.054  1.00  0.00           N
ATOM   3048  H   ARG   187      99.227  99.342  40.465  1.00  0.00           H
ATOM   3049  CA  ARG   187     101.286  99.317  39.780  1.00  0.00           C
ATOM   3050  HA  ARG   187     101.757  98.732  38.990  1.00  0.00           H
ATOM   3051  CB  ARG   187     101.127 100.737  39.214  1.00  0.00           C
ATOM   3052  HB1 ARG   187     100.974 101.461  40.015  1.00  0.00           H
ATOM   3053  HB2 ARG   187     100.204 100.676  38.647  1.00  0.00           H
ATOM   3054  CG  ARG   187     102.192 101.259  38.219  1.00  0.00           C
ATOM   3055  HG1 ARG   187     102.744 100.433  37.767  1.00  0.00           H
ATOM   3056  HG2 ARG   187     102.887 101.923  38.735  1.00  0.00           H
ATOM   3057  CD  ARG   187     101.435 102.021  37.111  1.00  0.00           C
ATOM   3058  HD1 ARG   187     100.679 102.645  37.584  1.00  0.00           H
ATOM   3059  HD2 ARG   187     100.908 101.293  36.491  1.00  0.00           H
ATOM   3060  NE  ARG   187     102.268 102.852  36.225  1.00  0.00           N
ATOM   3061  HE  ARG   187     103.070 102.417  35.791  1.00  0.00           H
ATOM   3062  CZ  ARG   187     101.905 104.043  35.754  1.00  0.00           C
ATOM   3063  NH1 ARG   187     100.992 104.778  36.339  1.00  0.00           N
ATOM   3064 1HH1 ARG   187     100.662 104.537  37.262  1.00  0.00           H
ATOM   3065 2HH1 ARG   187     100.725 105.684  35.969  1.00  0.00           H
ATOM   3066  NH2 ARG   187     102.450 104.515  34.664  1.00  0.00           N
ATOM   3067 1HH2 ARG   187     103.083 103.955  34.111  1.00  0.00           H
ATOM   3068 2HH2 ARG   187     102.140 105.386  34.247  1.00  0.00           H
ATOM   3069  C   ARG   187     102.156  99.123  41.042  1.00  0.00           C
ATOM   3070  O   ARG   187     102.775 100.072  41.513  1.00  0.00           O
ATOM   3071  N   ILE   188     102.014  97.892  41.577  1.00  0.00           N
ATOM   3072  H   ILE   188     101.640  97.251  40.891  1.00  0.00           H
ATOM   3073  CA  ILE   188     102.059  97.277  42.932  1.00  0.00           C
ATOM   3074  HA  ILE   188     101.189  96.653  43.052  1.00  0.00           H
ATOM   3075  CB  ILE   188     103.084  96.109  42.829  1.00  0.00           C
ATOM   3076  HB  ILE   188     103.970  96.482  42.315  1.00  0.00           H
ATOM   3077  CG2 ILE   188     103.517  95.521  44.182  1.00  0.00           C
ATOM   3078 1HG2 ILE   188     104.030  94.578  44.032  1.00  0.00           H
ATOM   3079 2HG2 ILE   188     104.208  96.191  44.689  1.00  0.00           H
ATOM   3080 3HG2 ILE   188     102.643  95.355  44.805  1.00  0.00           H
ATOM   3081  CG1 ILE   188     102.448  94.963  42.001  1.00  0.00           C
ATOM   3082 1HG1 ILE   188     101.644  95.336  41.370  1.00  0.00           H
ATOM   3083 2HG1 ILE   188     101.986  94.240  42.676  1.00  0.00           H
ATOM   3084  CD  ILE   188     103.445  94.256  41.081  1.00  0.00           C
ATOM   3085  HD1 ILE   188     103.249  94.553  40.052  1.00  0.00           H
ATOM   3086  HD2 ILE   188     104.468  94.532  41.324  1.00  0.00           H
ATOM   3087  HD3 ILE   188     103.324  93.177  41.173  1.00  0.00           H
ATOM   3088  C   ILE   188     102.186  98.335  44.176  1.00  0.00           C
ATOM   3089  O   ILE   188     103.445  98.390  43.945  1.00  0.00           O
ATOM   3090  N   GLU   189     100.739  99.394  45.695  1.00  0.00           N
ATOM   3091  H   GLU   189      99.782  99.163  45.495  1.00  0.00           H
ATOM   3092  CA  GLU   189     100.619 100.218  47.030  1.00  0.00           C
ATOM   3093  HA  GLU   189      99.616 100.639  46.959  1.00  0.00           H
ATOM   3094  CB  GLU   189     100.543  99.273  48.267  1.00  0.00           C
ATOM   3095  HB1 GLU   189     101.530  99.174  48.724  1.00  0.00           H
ATOM   3096  HB2 GLU   189     100.214  98.295  47.932  1.00  0.00           H
ATOM   3097  CG  GLU   189      99.530  99.683  49.340  1.00  0.00           C
ATOM   3098  HG1 GLU   189      98.532  99.613  48.906  1.00  0.00           H
ATOM   3099  HG2 GLU   189      99.695 100.715  49.637  1.00  0.00           H
ATOM   3100  CD  GLU   189      99.560  98.778  50.577  1.00  0.00           C
ATOM   3101  OE1 GLU   189      99.371  99.304  51.696  1.00  0.00           O
ATOM   3102  OE2 GLU   189      99.533  97.537  50.432  1.00  0.00           O
ATOM   3103  C   GLU   189     101.497 101.497  47.341  1.00  0.00           C
ATOM   3104  O   GLU   189     101.941 101.718  48.469  1.00  0.00           O
ATOM   3105  N   ALA   190     101.735 102.343  46.330  1.00  0.00           N
ATOM   3106  H   ALA   190     101.316 102.005  45.476  1.00  0.00           H
ATOM   3107  CA  ALA   190     102.793 103.360  46.119  1.00  0.00           C
ATOM   3108  HA  ALA   190     102.612 104.191  46.799  1.00  0.00           H
ATOM   3109  CB  ALA   190     104.182 102.772  46.450  1.00  0.00           C
ATOM   3110  HB1 ALA   190     104.943 103.543  46.343  1.00  0.00           H
ATOM   3111  HB2 ALA   190     104.212 102.380  47.466  1.00  0.00           H
ATOM   3112  HB3 ALA   190     104.429 101.969  45.753  1.00  0.00           H
ATOM   3113  C   ALA   190     102.740 103.875  44.641  1.00  0.00           C
ATOM   3114  O   ALA   190     103.535 103.496  43.787  1.00  0.00           O
ATOM   3115  N   PHE   191     101.757 104.667  44.213  1.00  0.00           N
ATOM   3116  H   PHE   191     101.647 104.710  43.211  1.00  0.00           H
ATOM   3117  CA  PHE   191     101.281 105.838  44.931  1.00  0.00           C
ATOM   3118  HA  PHE   191     102.038 106.055  45.670  1.00  0.00           H
ATOM   3119  CB  PHE   191     101.178 107.017  43.947  1.00  0.00           C
ATOM   3120  HB1 PHE   191     100.731 107.866  44.462  1.00  0.00           H
ATOM   3121  HB2 PHE   191     100.479 106.737  43.158  1.00  0.00           H
ATOM   3122  CG  PHE   191     102.466 107.532  43.319  1.00  0.00           C
ATOM   3123  CD1 PHE   191     103.687 107.565  44.023  1.00  0.00           C
ATOM   3124  HD1 PHE   191     103.776 107.112  44.993  1.00  0.00           H
ATOM   3125  CE1 PHE   191     104.818 108.191  43.472  1.00  0.00           C
ATOM   3126  HE1 PHE   191     105.741 108.252  44.037  1.00  0.00           H
ATOM   3127  CZ  PHE   191     104.747 108.750  42.188  1.00  0.00           C
ATOM   3128  HZ  PHE   191     105.611 109.243  41.767  1.00  0.00           H
ATOM   3129  CE2 PHE   191     103.546 108.694  41.463  1.00  0.00           C
ATOM   3130  HE2 PHE   191     103.487 109.143  40.480  1.00  0.00           H
ATOM   3131  CD2 PHE   191     102.410 108.094  42.033  1.00  0.00           C
ATOM   3132  HD2 PHE   191     101.477 108.080  41.492  1.00  0.00           H
ATOM   3133  C   PHE   191     100.006 105.641  45.754  1.00  0.00           C
ATOM   3134  O   PHE   191      99.288 106.601  46.030  1.00  0.00           O
ATOM   3135  N   GLY   192      99.782 104.408  46.211  1.00  0.00           N
ATOM   3136  H   GLY   192     100.382 103.687  45.849  1.00  0.00           H
ATOM   3137  CA  GLY   192      99.178 104.115  47.507  1.00  0.00           C
ATOM   3138  HA1 GLY   192      99.408 103.095  47.814  1.00  0.00           H
ATOM   3139  HA2 GLY   192      98.096 104.226  47.460  1.00  0.00           H
ATOM   3140  C   GLY   192      99.734 105.057  48.553  1.00  0.00           C
ATOM   3141  O   GLY   192     100.871 104.929  49.005  1.00  0.00           O
ATOM   3142  N   TRP   193      98.927 106.078  48.822  1.00  0.00           N
ATOM   3143  H   TRP   193      98.060 106.113  48.309  1.00  0.00           H
ATOM   3144  CA  TRP   193      99.199 107.179  49.721  1.00  0.00           C
ATOM   3145  HA  TRP   193      98.291 107.780  49.752  1.00  0.00           H
ATOM   3146  CB  TRP   193      99.396 106.633  51.135  1.00  0.00           C
ATOM   3147  HB1 TRP   193      99.718 107.459  51.770  1.00  0.00           H
ATOM   3148  HB2 TRP   193     100.173 105.870  51.177  1.00  0.00           H
ATOM   3149  CG  TRP   193      98.136 106.080  51.725  1.00  0.00           C
ATOM   3150  CD1 TRP   193      97.352 105.042  51.276  1.00  0.00           C
ATOM   3151  HD1 TRP   193      97.632 104.459  50.407  1.00  0.00           H
ATOM   3152  NE1 TRP   193      96.192 104.725  52.017  1.00  0.00           N
ATOM   3153  HE1 TRP   193      95.630 103.898  51.819  1.00  0.00           H
ATOM   3154  CE2 TRP   193      96.021 105.501  53.146  1.00  0.00           C
ATOM   3155  CZ2 TRP   193      94.784 105.716  54.503  1.00  0.00           C
ATOM   3156  HZ2 TRP   193      93.884 105.150  54.560  1.00  0.00           H
ATOM   3157  CH2 TRP   193      95.265 106.826  55.939  1.00  0.00           C
ATOM   3158  HH2 TRP   193      94.633 106.928  56.801  1.00  0.00           H
ATOM   3159  CZ3 TRP   193      96.940 107.578  55.890  1.00  0.00           C
ATOM   3160  HZ3 TRP   193      97.211 108.153  56.751  1.00  0.00           H
ATOM   3161  CE3 TRP   193      98.041 107.607  54.402  1.00  0.00           C
ATOM   3162  HE3 TRP   193      98.962 108.151  54.374  1.00  0.00           H
ATOM   3163  CD2 TRP   193      97.564 106.529  52.956  1.00  0.00           C
ATOM   3164  C   TRP   193     100.279 108.119  49.163  1.00  0.00           C
ATOM   3165  O   TRP   193      99.890 109.090  48.512  1.00  0.00           O
ATOM   3166  N   THR   194     101.576 107.888  49.453  1.00  0.00           N
ATOM   3167  H   THR   194     101.731 107.064  50.024  1.00  0.00           H
ATOM   3168  CA  THR   194     102.821 108.588  48.993  1.00  0.00           C
ATOM   3169  HA  THR   194     103.557 108.428  49.782  1.00  0.00           H
ATOM   3170  CB  THR   194     103.419 107.955  47.747  1.00  0.00           C
ATOM   3171  HB  THR   194     104.295 108.516  47.414  1.00  0.00           H
ATOM   3172  CG2 THR   194     103.850 106.514  47.971  1.00  0.00           C
ATOM   3173 1HG2 THR   194     104.156 106.068  47.028  1.00  0.00           H
ATOM   3174 2HG2 THR   194     104.694 106.505  48.661  1.00  0.00           H
ATOM   3175 3HG2 THR   194     103.040 105.928  48.391  1.00  0.00           H
ATOM   3176  OG1 THR   194     102.433 108.028  46.770  1.00  0.00           O
ATOM   3177  HG1 THR   194     102.845 108.373  45.969  1.00  0.00           H
ATOM   3178  C   THR   194     102.797 110.108  48.844  1.00  0.00           C
ATOM   3179  O   THR   194     103.702 110.706  48.262  1.00  0.00           O
ATOM   3180  N   LYS   195     101.813 110.736  49.462  1.00  0.00           N
ATOM   3181  H   LYS   195     100.999 110.165  49.615  1.00  0.00           H
ATOM   3182  CA  LYS   195     101.993 111.866  50.358  1.00  0.00           C
ATOM   3183  HA  LYS   195     103.014 111.884  50.743  1.00  0.00           H
ATOM   3184  CB  LYS   195     101.701 113.168  49.628  1.00  0.00           C
ATOM   3185  HB1 LYS   195     101.582 113.909  50.417  1.00  0.00           H
ATOM   3186  HB2 LYS   195     100.763 113.085  49.073  1.00  0.00           H
ATOM   3187  CG  LYS   195     102.816 113.661  48.705  1.00  0.00           C
ATOM   3188  HG1 LYS   195     102.820 113.088  47.777  1.00  0.00           H
ATOM   3189  HG2 LYS   195     103.779 113.568  49.206  1.00  0.00           H
ATOM   3190  CD  LYS   195     102.531 115.131  48.399  1.00  0.00           C
ATOM   3191  HD1 LYS   195     102.263 115.651  49.295  1.00  0.00           H
ATOM   3192  HD2 LYS   195     101.700 115.186  47.708  1.00  0.00           H
ATOM   3193  CE  LYS   195     103.742 115.859  47.879  1.00  0.00           C
ATOM   3194  HE1 LYS   195     104.140 115.241  47.091  1.00  0.00           H
ATOM   3195  HE2 LYS   195     104.491 115.923  48.675  1.00  0.00           H
ATOM   3196  NZ  LYS   195     103.408 117.215  47.379  1.00  0.00           N
ATOM   3197  HZ1 LYS   195     104.091 117.540  46.708  1.00  0.00           H
ATOM   3198  HZ2 LYS   195     102.470 117.256  46.992  1.00  0.00           H
ATOM   3199  HZ3 LYS   195     103.437 117.870  48.155  1.00  0.00           H
ATOM   3200  C   LYS   195     101.042 111.797  51.562  1.00  0.00           C
ATOM   3201  O   LYS   195     101.357 112.349  52.610  1.00  0.00           O
ATOM   3202  N   HIS   196      99.885 111.139  51.438  1.00  0.00           N
ATOM   3203  H   HIS   196      99.693 110.717  50.542  1.00  0.00           H
ATOM   3204  CA  HIS   196      98.706 111.386  52.286  1.00  0.00           C
ATOM   3205  HA  HIS   196      98.580 112.470  52.327  1.00  0.00           H
ATOM   3206  CB  HIS   196      97.480 110.840  51.532  1.00  0.00           C
ATOM   3207  HB1 HIS   196      96.619 110.822  52.200  1.00  0.00           H
ATOM   3208  HB2 HIS   196      97.672 109.817  51.206  1.00  0.00           H
ATOM   3209  CG  HIS   196      97.099 111.697  50.348  1.00  0.00           C
ATOM   3210  ND1 HIS   196      96.645 113.015  50.437  1.00  0.00           N
ATOM   3211  CE1 HIS   196      96.335 113.385  49.186  1.00  0.00           C
ATOM   3212  HE1 HIS   196      95.932 114.350  48.906  1.00  0.00           H
ATOM   3213  NE2 HIS   196      96.597 112.390  48.327  1.00  0.00           N
ATOM   3214  HE2 HIS   196      96.459 112.430  47.325  1.00  0.00           H
ATOM   3215  CD2 HIS   196      97.084 111.318  49.039  1.00  0.00           C
ATOM   3216  HD2 HIS   196      97.348 110.348  48.643  1.00  0.00           H
ATOM   3217  C   HIS   196      98.771 110.972  53.788  1.00  0.00           C
ATOM   3218  O   HIS   196      97.747 111.009  54.469  1.00  0.00           O
ATOM   3219  N   LEU   197      99.949 110.623  54.334  1.00  0.00           N
ATOM   3220  H   LEU   197     100.720 110.481  53.701  1.00  0.00           H
ATOM   3221  CA  LEU   197     100.235 110.731  55.785  1.00  0.00           C
ATOM   3222  HA  LEU   197      99.347 111.120  56.289  1.00  0.00           H
ATOM   3223  CB  LEU   197     100.608 109.360  56.392  1.00  0.00           C
ATOM   3224  HB1 LEU   197     101.649 109.349  56.723  1.00  0.00           H
ATOM   3225  HB2 LEU   197     100.532 108.588  55.633  1.00  0.00           H
ATOM   3226  CG  LEU   197      99.703 109.021  57.594  1.00  0.00           C
ATOM   3227  HG  LEU   197      98.698 109.349  57.355  1.00  0.00           H
ATOM   3228  CD1 LEU   197      99.694 107.506  57.810  1.00  0.00           C
ATOM   3229 1HD1 LEU   197      98.860 107.238  58.459  1.00  0.00           H
ATOM   3230 2HD1 LEU   197      99.569 106.997  56.864  1.00  0.00           H
ATOM   3231 3HD1 LEU   197     100.637 107.182  58.245  1.00  0.00           H
ATOM   3232  CD2 LEU   197     100.074 109.714  58.910  1.00  0.00           C
ATOM   3233 1HD2 LEU   197      99.410 109.366  59.702  1.00  0.00           H
ATOM   3234 2HD2 LEU   197     101.106 109.488  59.180  1.00  0.00           H
ATOM   3235 3HD2 LEU   197      99.945 110.790  58.818  1.00  0.00           H
ATOM   3236  C   LEU   197     101.353 111.707  56.146  1.00  0.00           C
ATOM   3237  O   LEU   197     101.423 112.126  57.297  1.00  0.00           O
ATOM   3238  N   VAL   198     102.223 112.065  55.200  1.00  0.00           N
ATOM   3239  H   VAL   198     101.992 111.863  54.235  1.00  0.00           H
ATOM   3240  CA  VAL   198     103.546 112.646  55.476  1.00  0.00           C
ATOM   3241  HA  VAL   198     104.079 111.921  56.093  1.00  0.00           H
ATOM   3242  CB  VAL   198     104.369 112.842  54.176  1.00  0.00           C
ATOM   3243  HB  VAL   198     103.855 113.561  53.535  1.00  0.00           H
ATOM   3244  CG1 VAL   198     105.792 113.365  54.445  1.00  0.00           C
ATOM   3245 1HG1 VAL   198     106.366 113.397  53.518  1.00  0.00           H
ATOM   3246 2HG1 VAL   198     105.755 114.377  54.847  1.00  0.00           H
ATOM   3247 3HG1 VAL   198     106.299 112.708  55.153  1.00  0.00           H
ATOM   3248  CG2 VAL   198     104.508 111.516  53.404  1.00  0.00           C
ATOM   3249 1HG2 VAL   198     105.151 111.662  52.538  1.00  0.00           H
ATOM   3250 2HG2 VAL   198     104.945 110.757  54.048  1.00  0.00           H
ATOM   3251 3HG2 VAL   198     103.543 111.158  53.054  1.00  0.00           H
ATOM   3252  C   VAL   198     103.437 113.947  56.281  1.00  0.00           C
ATOM   3253  O   VAL   198     104.362 114.267  57.018  1.00  0.00           O
ATOM   3254  N   HIS   199     102.278 114.626  56.225  1.00  0.00           N
ATOM   3255  H   HIS   199     101.524 114.162  55.736  1.00  0.00           H
ATOM   3256  CA  HIS   199     101.913 115.712  57.144  1.00  0.00           C
ATOM   3257  HA  HIS   199     102.254 115.386  58.127  1.00  0.00           H
ATOM   3258  CB  HIS   199     102.695 117.002  56.814  1.00  0.00           C
ATOM   3259  HB1 HIS   199     102.103 117.877  57.080  1.00  0.00           H
ATOM   3260  HB2 HIS   199     102.904 117.055  55.746  1.00  0.00           H
ATOM   3261  CG  HIS   199     103.972 117.103  57.600  1.00  0.00           C
ATOM   3262  ND1 HIS   199     104.039 117.160  58.990  1.00  0.00           N
ATOM   3263  CE1 HIS   199     105.343 117.119  59.300  1.00  0.00           C
ATOM   3264  HE1 HIS   199     105.730 117.121  60.311  1.00  0.00           H
ATOM   3265  NE2 HIS   199     106.091 117.051  58.184  1.00  0.00           N
ATOM   3266  HE2 HIS   199     107.096 116.918  58.159  1.00  0.00           H
ATOM   3267  CD2 HIS   199     105.241 117.066  57.098  1.00  0.00           C
ATOM   3268  HD2 HIS   199     105.510 116.943  56.059  1.00  0.00           H
ATOM   3269  C   HIS   199     100.390 115.922  57.348  1.00  0.00           C
ATOM   3270  O   HIS   199      99.842 116.995  57.096  1.00  0.00           O
ATOM   3271  N   ASN   200      99.741 114.922  57.951  1.00  0.00           N
ATOM   3272  H   ASN   200     100.185 114.011  57.955  1.00  0.00           H
ATOM   3273  CA  ASN   200      98.904 115.232  59.118  1.00  0.00           C
ATOM   3274  HA  ASN   200      99.142 116.247  59.428  1.00  0.00           H
ATOM   3275  CB  ASN   200      97.385 115.202  58.791  1.00  0.00           C
ATOM   3276  HB1 ASN   200      96.911 114.344  59.267  1.00  0.00           H
ATOM   3277  HB2 ASN   200      97.237 115.093  57.717  1.00  0.00           H
ATOM   3278  CG  ASN   200      96.640 116.474  59.229  1.00  0.00           C
ATOM   3279  OD1 ASN   200      97.190 117.563  59.319  1.00  0.00           O
ATOM   3280  ND2 ASN   200      95.348 116.408  59.490  1.00  0.00           N
ATOM   3281 1HD2 ASN   200      94.843 115.530  59.469  1.00  0.00           H
ATOM   3282 2HD2 ASN   200      94.898 117.229  59.857  1.00  0.00           H
ATOM   3283  C   ASN   200      99.341 114.307  60.275  1.00  0.00           C
ATOM   3284  O   ASN   200      98.781 113.220  60.437  1.00  0.00           O
ATOM   3285  N   PRO   201     100.389 114.688  61.042  1.00  0.00           N
ATOM   3286  CD  PRO   201     101.105 115.956  60.994  1.00  0.00           C
ATOM   3287  HD1 PRO   201     100.416 116.774  61.217  1.00  0.00           H
ATOM   3288  HD2 PRO   201     101.560 116.110  60.020  1.00  0.00           H
ATOM   3289  CG  PRO   201     102.189 115.909  62.074  1.00  0.00           C
ATOM   3290  HG1 PRO   201     101.988 116.667  62.828  1.00  0.00           H
ATOM   3291  HG2 PRO   201     103.173 116.071  61.636  1.00  0.00           H
ATOM   3292  CB  PRO   201     102.111 114.520  62.708  1.00  0.00           C
ATOM   3293  HB1 PRO   201     102.153 114.580  63.798  1.00  0.00           H
ATOM   3294  HB2 PRO   201     102.927 113.896  62.348  1.00  0.00           H
ATOM   3295  CA  PRO   201     100.779 113.948  62.226  1.00  0.00           C
ATOM   3296  HA  PRO   201     100.893 112.886  62.004  1.00  0.00           H
ATOM   3297  C   PRO   201      99.685 114.159  63.253  1.00  0.00           C
ATOM   3298  O   PRO   201      99.284 115.300  63.491  1.00  0.00           O
ATOM   3299  N   THR   202      99.231 113.041  63.822  1.00  0.00           N
ATOM   3300  H   THR   202      99.660 112.178  63.521  1.00  0.00           H
ATOM   3301  CA  THR   202      98.217 112.895  64.866  1.00  0.00           C
ATOM   3302  HA  THR   202      97.228 112.919  64.405  1.00  0.00           H
ATOM   3303  CB  THR   202      98.374 111.520  65.544  1.00  0.00           C
ATOM   3304  HB  THR   202      97.867 111.530  66.509  1.00  0.00           H
ATOM   3305  CG2 THR   202      97.775 110.401  64.694  1.00  0.00           C
ATOM   3306 1HG2 THR   202      97.895 109.446  65.207  1.00  0.00           H
ATOM   3307 2HG2 THR   202      96.712 110.588  64.540  1.00  0.00           H
ATOM   3308 3HG2 THR   202      98.272 110.356  63.725  1.00  0.00           H
ATOM   3309  OG1 THR   202      99.741 111.200  65.723  1.00  0.00           O
ATOM   3310  HG1 THR   202      99.794 110.388  66.230  1.00  0.00           H
ATOM   3311  C   THR   202      98.235 114.026  65.887  1.00  0.00           C
ATOM   3312  O   THR   202      98.764 113.901  66.988  1.00  0.00           O
ATOM   3313  N   SER   203      97.528 115.109  65.583  1.00  0.00           N
ATOM   3314  H   SER   203      97.257 115.247  64.620  1.00  0.00           H
ATOM   3315  CA  SER   203      96.609 115.634  66.575  1.00  0.00           C
ATOM   3316  HA  SER   203      97.109 115.681  67.538  1.00  0.00           H
ATOM   3317  CB  SER   203      96.093 117.053  66.270  1.00  0.00           C
ATOM   3318  HB1 SER   203      96.740 117.761  66.787  1.00  0.00           H
ATOM   3319  HB2 SER   203      95.095 117.159  66.694  1.00  0.00           H
ATOM   3320  OG  SER   203      96.066 117.412  64.897  1.00  0.00           O
ATOM   3321  HG  SER   203      96.800 118.029  64.763  1.00  0.00           H
ATOM   3322  C   SER   203      95.498 114.601  66.709  1.00  0.00           C
ATOM   3323  O   SER   203      94.505 114.620  65.980  1.00  0.00           O
ATOM   3324  N   GLU   204      95.702 113.669  67.644  1.00  0.00           N
ATOM   3325  H   GLU   204      96.600 113.653  68.107  1.00  0.00           H
ATOM   3326  CA  GLU   204      94.637 112.880  68.243  1.00  0.00           C
ATOM   3327  HA  GLU   204      94.187 112.218  67.505  1.00  0.00           H
ATOM   3328  CB  GLU   204      95.175 112.046  69.413  1.00  0.00           C
ATOM   3329  HB1 GLU   204      94.344 111.770  70.065  1.00  0.00           H
ATOM   3330  HB2 GLU   204      95.870 112.668  69.979  1.00  0.00           H
ATOM   3331  CG  GLU   204      95.876 110.751  68.988  1.00  0.00           C
ATOM   3332  HG1 GLU   204      96.632 110.970  68.237  1.00  0.00           H
ATOM   3333  HG2 GLU   204      95.136 110.079  68.547  1.00  0.00           H
ATOM   3334  CD  GLU   204      96.544 110.054  70.177  1.00  0.00           C
ATOM   3335  OE1 GLU   204      97.018 108.909  70.005  1.00  0.00           O
ATOM   3336  OE2 GLU   204      96.602 110.626  71.286  1.00  0.00           O
ATOM   3337  C   GLU   204      93.576 113.854  68.744  1.00  0.00           C
ATOM   3338  O   GLU   204      93.641 114.340  69.872  1.00  0.00           O
ATOM   3339  N   VAL   205      92.634 114.181  67.864  1.00  0.00           N
ATOM   3340  H   VAL   205      92.868 114.036  66.884  1.00  0.00           H
ATOM   3341  CA  VAL   205      91.400 114.859  68.225  1.00  0.00           C
ATOM   3342  HA  VAL   205      91.668 115.783  68.740  1.00  0.00           H
ATOM   3343  CB  VAL   205      90.512 115.224  67.015  1.00  0.00           C
ATOM   3344  HB  VAL   205      90.024 114.333  66.616  1.00  0.00           H
ATOM   3345  CG1 VAL   205      89.450 116.219  67.486  1.00  0.00           C
ATOM   3346 1HG1 VAL   205      88.768 116.455  66.671  1.00  0.00           H
ATOM   3347 2HG1 VAL   205      88.878 115.791  68.306  1.00  0.00           H
ATOM   3348 3HG1 VAL   205      89.932 117.136  67.826  1.00  0.00           H
ATOM   3349  CG2 VAL   205      91.298 115.885  65.874  1.00  0.00           C
ATOM   3350 1HG2 VAL   205      90.609 116.277  65.126  1.00  0.00           H
ATOM   3351 2HG2 VAL   205      91.901 116.702  66.267  1.00  0.00           H
ATOM   3352 3HG2 VAL   205      91.941 115.150  65.393  1.00  0.00           H
ATOM   3353  C   VAL   205      90.673 113.925  69.186  1.00  0.00           C
ATOM   3354  O   VAL   205      90.033 112.957  68.773  1.00  0.00           O
ATOM   3355  N   ASP   206      90.831 114.204  70.478  1.00  0.00           N
ATOM   3356  H   ASP   206      91.461 114.955  70.724  1.00  0.00           H
ATOM   3357  CA  ASP   206      90.091 113.547  71.542  1.00  0.00           C
ATOM   3358  HA  ASP   206      90.250 112.473  71.453  1.00  0.00           H
ATOM   3359  CB  ASP   206      90.658 113.976  72.906  1.00  0.00           C
ATOM   3360  HB1 ASP   206      91.715 113.708  72.936  1.00  0.00           H
ATOM   3361  HB2 ASP   206      90.160 113.405  73.691  1.00  0.00           H
ATOM   3362  CG  ASP   206      90.512 115.475  73.191  1.00  0.00           C
ATOM   3363  OD1 ASP   206      89.377 115.890  73.516  1.00  0.00           O
ATOM   3364  OD2 ASP   206      91.528 116.212  73.114  1.00  0.00           O
ATOM   3365  C   ASP   206      88.584 113.798  71.357  1.00  0.00           C
ATOM   3366  O   ASP   206      88.163 114.585  70.499  1.00  0.00           O
ATOM   3367  N   GLU   207      87.747 113.104  72.129  1.00  0.00           N
ATOM   3368  H   GLU   207      88.113 112.527  72.875  1.00  0.00           H
ATOM   3369  CA  GLU   207      86.309 113.071  71.852  1.00  0.00           C
ATOM   3370  HA  GLU   207      86.193 112.774  70.808  1.00  0.00           H
ATOM   3371  CB  GLU   207      85.622 111.968  72.697  1.00  0.00           C
ATOM   3372  HB1 GLU   207      84.552 112.056  72.557  1.00  0.00           H
ATOM   3373  HB2 GLU   207      85.832 112.134  73.745  1.00  0.00           H
ATOM   3374  CG  GLU   207      86.035 110.529  72.306  1.00  0.00           C
ATOM   3375  HG1 GLU   207      87.110 110.508  72.127  1.00  0.00           H
ATOM   3376  HG2 GLU   207      85.544 110.277  71.365  1.00  0.00           H
ATOM   3377  CD  GLU   207      85.718 109.424  73.340  1.00  0.00           C
ATOM   3378  OE1 GLU   207      86.349 108.341  73.228  1.00  0.00           O
ATOM   3379  OE2 GLU   207      84.898 109.628  74.264  1.00  0.00           O
ATOM   3380  C   GLU   207      85.648 114.474  71.961  1.00  0.00           C
ATOM   3381  O   GLU   207      84.517 114.629  71.503  1.00  0.00           O
ATOM   3382  N   LEU   208      86.345 115.515  72.462  1.00  0.00           N
ATOM   3383  H   LEU   208      87.295 115.324  72.767  1.00  0.00           H
ATOM   3384  CA  LEU   208      85.907 116.926  72.554  1.00  0.00           C
ATOM   3385  HA  LEU   208      84.826 116.965  72.437  1.00  0.00           H
ATOM   3386  CB  LEU   208      86.264 117.437  73.960  1.00  0.00           C
ATOM   3387  HB1 LEU   208      86.395 118.520  73.956  1.00  0.00           H
ATOM   3388  HB2 LEU   208      87.226 117.015  74.253  1.00  0.00           H
ATOM   3389  CG  LEU   208      85.175 117.070  74.985  1.00  0.00           C
ATOM   3390  HG  LEU   208      84.586 116.228  74.622  1.00  0.00           H
ATOM   3391  CD1 LEU   208      85.840 116.632  76.281  1.00  0.00           C
ATOM   3392 1HD1 LEU   208      85.098 116.485  77.060  1.00  0.00           H
ATOM   3393 2HD1 LEU   208      86.325 115.683  76.076  1.00  0.00           H
ATOM   3394 3HD1 LEU   208      86.577 117.368  76.606  1.00  0.00           H
ATOM   3395  CD2 LEU   208      84.236 118.252  75.249  1.00  0.00           C
ATOM   3396 1HD2 LEU   208      83.465 117.958  75.962  1.00  0.00           H
ATOM   3397 2HD2 LEU   208      84.797 119.094  75.656  1.00  0.00           H
ATOM   3398 3HD2 LEU   208      83.759 118.547  74.316  1.00  0.00           H
ATOM   3399  C   LEU   208      86.432 117.896  71.473  1.00  0.00           C
ATOM   3400  O   LEU   208      86.078 119.077  71.516  1.00  0.00           O
ATOM   3401  N   GLY   209      87.223 117.451  70.488  1.00  0.00           N
ATOM   3402  H   GLY   209      87.521 116.480  70.517  1.00  0.00           H
ATOM   3403  CA  GLY   209      87.426 118.223  69.246  1.00  0.00           C
ATOM   3404  HA1 GLY   209      86.556 118.862  69.084  1.00  0.00           H
ATOM   3405  HA2 GLY   209      87.476 117.534  68.411  1.00  0.00           H
ATOM   3406  C   GLY   209      88.657 119.139  69.172  1.00  0.00           C
ATOM   3407  O   GLY   209      88.819 119.833  68.169  1.00  0.00           O
ATOM   3408  N   LYS   210      89.531 119.188  70.185  1.00  0.00           N
ATOM   3409  H   LYS   210      89.394 118.548  70.957  1.00  0.00           H
ATOM   3410  CA  LYS   210      90.551 120.251  70.322  1.00  0.00           C
ATOM   3411  HA  LYS   210      90.354 121.023  69.578  1.00  0.00           H
ATOM   3412  CB  LYS   210      90.402 120.920  71.700  1.00  0.00           C
ATOM   3413  HB1 LYS   210      91.280 121.540  71.882  1.00  0.00           H
ATOM   3414  HB2 LYS   210      90.358 120.156  72.480  1.00  0.00           H
ATOM   3415  CG  LYS   210      89.174 121.831  71.782  1.00  0.00           C
ATOM   3416  HG1 LYS   210      88.269 121.224  71.845  1.00  0.00           H
ATOM   3417  HG2 LYS   210      89.124 122.462  70.893  1.00  0.00           H
ATOM   3418  CD  LYS   210      89.303 122.724  73.021  1.00  0.00           C
ATOM   3419  HD1 LYS   210      90.177 123.371  72.910  1.00  0.00           H
ATOM   3420  HD2 LYS   210      89.438 122.092  73.900  1.00  0.00           H
ATOM   3421  CE  LYS   210      88.049 123.581  73.191  1.00  0.00           C
ATOM   3422  HE1 LYS   210      87.183 122.916  73.258  1.00  0.00           H
ATOM   3423  HE2 LYS   210      87.942 124.224  72.318  1.00  0.00           H
ATOM   3424  NZ  LYS   210      88.129 124.415  74.410  1.00  0.00           N
ATOM   3425  HZ1 LYS   210      87.270 124.918  74.574  1.00  0.00           H
ATOM   3426  HZ2 LYS   210      88.320 123.829  75.223  1.00  0.00           H
ATOM   3427  HZ3 LYS   210      88.889 125.087  74.346  1.00  0.00           H
ATOM   3428  C   LYS   210      92.014 119.828  70.058  1.00  0.00           C
ATOM   3429  O   LYS   210      92.826 119.817  70.985  1.00  0.00           O
ATOM   3430  N   THR   211      92.360 119.647  68.771  1.00  0.00           N
ATOM   3431  H   THR   211      91.606 119.733  68.106  1.00  0.00           H
ATOM   3432  CA  THR   211      93.699 119.341  68.205  1.00  0.00           C
ATOM   3433  HA  THR   211      93.737 118.264  68.041  1.00  0.00           H
ATOM   3434  CB  THR   211      93.897 120.027  66.833  1.00  0.00           C
ATOM   3435  HB  THR   211      94.950 119.947  66.551  1.00  0.00           H
ATOM   3436  CG2 THR   211      93.072 119.398  65.716  1.00  0.00           C
ATOM   3437 1HG2 THR   211      93.293 119.906  64.776  1.00  0.00           H
ATOM   3438 2HG2 THR   211      93.349 118.351  65.606  1.00  0.00           H
ATOM   3439 3HG2 THR   211      92.006 119.476  65.929  1.00  0.00           H
ATOM   3440  OG1 THR   211      93.538 121.394  66.875  1.00  0.00           O
ATOM   3441  HG1 THR   211      92.707 121.494  66.400  1.00  0.00           H
ATOM   3442  C   THR   211      94.903 119.662  69.106  1.00  0.00           C
ATOM   3443  O   THR   211      95.502 120.731  68.988  1.00  0.00           O
ATOM   3444  N   GLN   212      95.330 118.726  69.957  1.00  0.00           N
ATOM   3445  H   GLN   212      94.751 117.910  70.139  1.00  0.00           H
ATOM   3446  CA  GLN   212      96.637 118.838  70.616  1.00  0.00           C
ATOM   3447  HA  GLN   212      96.859 119.892  70.781  1.00  0.00           H
ATOM   3448  CB  GLN   212      96.659 118.147  71.992  1.00  0.00           C
ATOM   3449  HB1 GLN   212      97.702 118.016  72.289  1.00  0.00           H
ATOM   3450  HB2 GLN   212      96.187 117.164  71.940  1.00  0.00           H
ATOM   3451  CG  GLN   212      95.953 119.022  73.040  1.00  0.00           C
ATOM   3452  HG1 GLN   212      94.875 118.940  72.899  1.00  0.00           H
ATOM   3453  HG2 GLN   212      96.231 120.064  72.882  1.00  0.00           H
ATOM   3454  CD  GLN   212      96.303 118.698  74.495  1.00  0.00           C
ATOM   3455  OE1 GLN   212      97.373 118.202  74.845  1.00  0.00           O
ATOM   3456  NE2 GLN   212      95.470 119.104  75.424  1.00  0.00           N
ATOM   3457 1HE2 GLN   212      94.689 119.684  75.142  1.00  0.00           H
ATOM   3458 2HE2 GLN   212      95.731 119.020  76.388  1.00  0.00           H
ATOM   3459  C   GLN   212      97.749 118.294  69.717  1.00  0.00           C
ATOM   3460  O   GLN   212      97.653 117.170  69.225  1.00  0.00           O
ATOM   3461  N   THR   213      98.833 119.065  69.556  1.00  0.00           N
ATOM   3462  H   THR   213      98.828 119.992  69.963  1.00  0.00           H
ATOM   3463  CA  THR   213     100.125 118.577  69.051  1.00  0.00           C
ATOM   3464  HA  THR   213      99.967 118.070  68.098  1.00  0.00           H
ATOM   3465  CB  THR   213     101.162 119.697  68.842  1.00  0.00           C
ATOM   3466  HB  THR   213     102.127 119.359  69.228  1.00  0.00           H
ATOM   3467  CG2 THR   213     101.377 120.030  67.368  1.00  0.00           C
ATOM   3468 1HG2 THR   213     102.154 120.788  67.275  1.00  0.00           H
ATOM   3469 2HG2 THR   213     101.720 119.136  66.845  1.00  0.00           H
ATOM   3470 3HG2 THR   213     100.453 120.387  66.918  1.00  0.00           H
ATOM   3471  OG1 THR   213     100.808 120.885  69.519  1.00  0.00           O
ATOM   3472  HG1 THR   213     101.644 121.194  69.925  1.00  0.00           H
ATOM   3473  C   THR   213     100.658 117.551  70.043  1.00  0.00           C
ATOM   3474  O   THR   213     101.231 117.898  71.078  1.00  0.00           O
ATOM   3475  N   ALA   214     100.426 116.278  69.734  1.00  0.00           N
ATOM   3476  H   ALA   214      99.894 116.098  68.892  1.00  0.00           H
ATOM   3477  CA  ALA   214     100.754 115.141  70.579  1.00  0.00           C
ATOM   3478  HA  ALA   214     100.421 115.364  71.592  1.00  0.00           H
ATOM   3479  CB  ALA   214      99.970 113.915  70.093  1.00  0.00           C
ATOM   3480  HB1 ALA   214     100.147 113.084  70.776  1.00  0.00           H
ATOM   3481  HB2 ALA   214      98.901 114.129  70.072  1.00  0.00           H
ATOM   3482  HB3 ALA   214     100.297 113.620  69.096  1.00  0.00           H
ATOM   3483  C   ALA   214     102.266 114.896  70.647  1.00  0.00           C
ATOM   3484  O   ALA   214     102.812 114.056  69.927  1.00  0.00           O
ATOM   3485  N   THR   215     102.930 115.610  71.562  1.00  0.00           N
ATOM   3486  H   THR   215     102.417 116.351  72.024  1.00  0.00           H
ATOM   3487  CA  THR   215     104.314 115.375  71.995  1.00  0.00           C
ATOM   3488  HA  THR   215     104.887 115.056  71.130  1.00  0.00           H
ATOM   3489  CB  THR   215     104.953 116.660  72.540  1.00  0.00           C
ATOM   3490  HB  THR   215     105.925 116.403  72.961  1.00  0.00           H
ATOM   3491  CG2 THR   215     105.203 117.710  71.463  1.00  0.00           C
ATOM   3492 1HG2 THR   215     105.644 118.600  71.912  1.00  0.00           H
ATOM   3493 2HG2 THR   215     105.908 117.312  70.739  1.00  0.00           H
ATOM   3494 3HG2 THR   215     104.280 117.974  70.946  1.00  0.00           H
ATOM   3495  OG1 THR   215     104.142 117.242  73.539  1.00  0.00           O
ATOM   3496  HG1 THR   215     103.941 118.141  73.255  1.00  0.00           H
ATOM   3497  C   THR   215     104.390 114.217  72.991  1.00  0.00           C
ATOM   3498  O   THR   215     104.955 114.352  74.077  1.00  0.00           O
ATOM   3499  N   SER   216     103.803 113.072  72.639  1.00  0.00           N
ATOM   3500  H   SER   216     103.387 113.009  71.716  1.00  0.00           H
ATOM   3501  CA  SER   216     103.731 111.911  73.534  1.00  0.00           C
ATOM   3502  HA  SER   216     104.703 111.838  74.003  1.00  0.00           H
ATOM   3503  CB  SER   216     102.744 112.134  74.693  1.00  0.00           C
ATOM   3504  HB1 SER   216     103.149 112.909  75.344  1.00  0.00           H
ATOM   3505  HB2 SER   216     102.670 111.215  75.277  1.00  0.00           H
ATOM   3506  OG  SER   216     101.455 112.535  74.254  1.00  0.00           O
ATOM   3507  HG  SER   216     101.200 113.326  74.768  1.00  0.00           H
ATOM   3508  C   SER   216     103.550 110.546  72.858  1.00  0.00           C
ATOM   3509  O   SER   216     102.453 109.993  72.828  1.00  0.00           O
ATOM   3510  N   ARG   217     104.698 110.001  72.422  1.00  0.00           N
ATOM   3511  H   ARG   217     105.426 110.680  72.250  1.00  0.00           H
ATOM   3512  CA  ARG   217     105.229 108.618  72.465  1.00  0.00           C
ATOM   3513  HA  ARG   217     105.491 108.379  71.434  1.00  0.00           H
ATOM   3514  CB  ARG   217     106.556 108.668  73.261  1.00  0.00           C
ATOM   3515  HB1 ARG   217     106.776 107.711  73.732  1.00  0.00           H
ATOM   3516  HB2 ARG   217     106.468 109.401  74.063  1.00  0.00           H
ATOM   3517  CG  ARG   217     107.768 109.024  72.396  1.00  0.00           C
ATOM   3518  HG1 ARG   217     107.648 110.022  71.976  1.00  0.00           H
ATOM   3519  HG2 ARG   217     107.871 108.289  71.594  1.00  0.00           H
ATOM   3520  CD  ARG   217     109.018 108.993  73.272  1.00  0.00           C
ATOM   3521  HD1 ARG   217     109.089 108.011  73.745  1.00  0.00           H
ATOM   3522  HD2 ARG   217     108.921 109.752  74.051  1.00  0.00           H
ATOM   3523  NE  ARG   217     110.240 109.227  72.489  1.00  0.00           N
ATOM   3524  HE  ARG   217     110.134 109.305  71.487  1.00  0.00           H
ATOM   3525  CZ  ARG   217     111.464 109.238  72.999  1.00  0.00           C
ATOM   3526  NH1 ARG   217     111.654 109.198  74.301  1.00  0.00           N
ATOM   3527 1HH1 ARG   217     110.863 109.203  74.926  1.00  0.00           H
ATOM   3528 2HH1 ARG   217     112.577 109.282  74.715  1.00  0.00           H
ATOM   3529  NH2 ARG   217     112.502 109.279  72.194  1.00  0.00           N
ATOM   3530 1HH2 ARG   217     112.360 109.258  71.189  1.00  0.00           H
ATOM   3531 2HH2 ARG   217     113.440 109.085  72.542  1.00  0.00           H
ATOM   3532  C   ARG   217     104.365 107.402  72.881  1.00  0.00           C
ATOM   3533  O   ARG   217     104.927 106.360  73.231  1.00  0.00           O
ATOM   3534  N   LYS   218     103.040 107.403  72.730  1.00  0.00           N
ATOM   3535  H   LYS   218     102.590 108.275  72.483  1.00  0.00           H
ATOM   3536  CA  LYS   218     102.276 106.165  72.571  1.00  0.00           C
ATOM   3537  HA  LYS   218     102.628 105.440  73.308  1.00  0.00           H
ATOM   3538  CB  LYS   218     100.771 106.358  72.815  1.00  0.00           C
ATOM   3539  HB1 LYS   218     100.213 105.594  72.269  1.00  0.00           H
ATOM   3540  HB2 LYS   218     100.449 107.341  72.468  1.00  0.00           H
ATOM   3541  CG  LYS   218     100.481 106.178  74.311  1.00  0.00           C
ATOM   3542  HG1 LYS   218     101.063 106.905  74.879  1.00  0.00           H
ATOM   3543  HG2 LYS   218     100.792 105.176  74.615  1.00  0.00           H
ATOM   3544  CD  LYS   218      98.992 106.347  74.630  1.00  0.00           C
ATOM   3545  HD1 LYS   218      98.422 105.567  74.121  1.00  0.00           H
ATOM   3546  HD2 LYS   218      98.660 107.327  74.282  1.00  0.00           H
ATOM   3547  CE  LYS   218      98.797 106.237  76.147  1.00  0.00           C
ATOM   3548  HE1 LYS   218      99.449 106.967  76.636  1.00  0.00           H
ATOM   3549  HE2 LYS   218      99.106 105.237  76.466  1.00  0.00           H
ATOM   3550  NZ  LYS   218      97.389 106.468  76.553  1.00  0.00           N
ATOM   3551  HZ1 LYS   218      97.308 106.451  77.561  1.00  0.00           H
ATOM   3552  HZ2 LYS   218      97.039 107.357  76.224  1.00  0.00           H
ATOM   3553  HZ3 LYS   218      96.801 105.716  76.212  1.00  0.00           H
ATOM   3554  C   LYS   218     102.612 105.553  71.214  1.00  0.00           C
ATOM   3555  O   LYS   218     101.875 105.651  70.233  1.00  0.00           O
ATOM   3556  N   ARG   219     103.762 104.877  71.205  1.00  0.00           N
ATOM   3557  H   ARG   219     104.361 104.993  72.015  1.00  0.00           H
ATOM   3558  CA  ARG   219     104.118 103.834  70.266  1.00  0.00           C
ATOM   3559  HA  ARG   219     104.480 104.270  69.333  1.00  0.00           H
ATOM   3560  CB  ARG   219     105.209 102.947  70.879  1.00  0.00           C
ATOM   3561  HB1 ARG   219     105.313 102.038  70.285  1.00  0.00           H
ATOM   3562  HB2 ARG   219     104.911 102.657  71.889  1.00  0.00           H
ATOM   3563  CG  ARG   219     106.559 103.656  70.945  1.00  0.00           C
ATOM   3564  HG1 ARG   219     106.479 104.543  71.574  1.00  0.00           H
ATOM   3565  HG2 ARG   219     106.873 103.958  69.947  1.00  0.00           H
ATOM   3566  CD  ARG   219     107.588 102.695  71.534  1.00  0.00           C
ATOM   3567  HD1 ARG   219     107.838 101.936  70.788  1.00  0.00           H
ATOM   3568  HD2 ARG   219     107.161 102.209  72.414  1.00  0.00           H
ATOM   3569  NE  ARG   219     108.795 103.424  71.924  1.00  0.00           N
ATOM   3570  HE  ARG   219     108.900 104.344  71.508  1.00  0.00           H
ATOM   3571  CZ  ARG   219     109.790 102.943  72.648  1.00  0.00           C
ATOM   3572  NH1 ARG   219     109.784 101.698  73.072  1.00  0.00           N
ATOM   3573 1HH1 ARG   219     109.050 101.071  72.784  1.00  0.00           H
ATOM   3574 2HH1 ARG   219     110.562 101.312  73.597  1.00  0.00           H
ATOM   3575  NH2 ARG   219     110.814 103.712  72.945  1.00  0.00           N
ATOM   3576 1HH2 ARG   219     110.884 104.653  72.582  1.00  0.00           H
ATOM   3577 2HH2 ARG   219     111.617 103.313  73.398  1.00  0.00           H
ATOM   3578  C   ARG   219     102.890 102.988  69.999  1.00  0.00           C
ATOM   3579  O   ARG   219     102.482 102.185  70.844  1.00  0.00           O
ATOM   3580  N   VAL   220     102.335 103.148  68.808  1.00  0.00           N
ATOM   3581  H   VAL   220     102.704 103.892  68.232  1.00  0.00           H
ATOM   3582  CA  VAL   220     101.661 102.036  68.164  1.00  0.00           C
ATOM   3583  HA  VAL   220     100.875 101.658  68.822  1.00  0.00           H
ATOM   3584  CB  VAL   220     101.049 102.428  66.811  1.00  0.00           C
ATOM   3585  HB  VAL   220     101.811 102.846  66.152  1.00  0.00           H
ATOM   3586  CG1 VAL   220     100.423 101.197  66.151  1.00  0.00           C
ATOM   3587 1HG1 VAL   220      99.939 101.485  65.219  1.00  0.00           H
ATOM   3588 2HG1 VAL   220     101.194 100.462  65.926  1.00  0.00           H
ATOM   3589 3HG1 VAL   220      99.691 100.750  66.827  1.00  0.00           H
ATOM   3590  CG2 VAL   220      99.984 103.496  67.057  1.00  0.00           C
ATOM   3591 1HG2 VAL   220      99.390 103.658  66.157  1.00  0.00           H
ATOM   3592 2HG2 VAL   220      99.342 103.170  67.872  1.00  0.00           H
ATOM   3593 3HG2 VAL   220     100.459 104.433  67.344  1.00  0.00           H
ATOM   3594  C   VAL   220     102.747 100.993  68.001  1.00  0.00           C
ATOM   3595  O   VAL   220     103.660 101.196  67.204  1.00  0.00           O
ATOM   3596  N   GLN   221     102.666  99.967  68.852  1.00  0.00           N
ATOM   3597  H   GLN   221     101.890  99.973  69.497  1.00  0.00           H
ATOM   3598  CA  GLN   221     103.581  98.836  68.936  1.00  0.00           C
ATOM   3599  HA  GLN   221     104.446  99.087  69.551  1.00  0.00           H
ATOM   3600  CB  GLN   221     102.822  97.664  69.592  1.00  0.00           C
ATOM   3601  HB1 GLN   221     103.061  96.737  69.079  1.00  0.00           H
ATOM   3602  HB2 GLN   221     101.751  97.829  69.475  1.00  0.00           H
ATOM   3603  CG  GLN   221     103.120  97.477  71.088  1.00  0.00           C
ATOM   3604  HG1 GLN   221     102.968  98.418  71.616  1.00  0.00           H
ATOM   3605  HG2 GLN   221     104.160  97.182  71.213  1.00  0.00           H
ATOM   3606  CD  GLN   221     102.223  96.412  71.724  1.00  0.00           C
ATOM   3607  OE1 GLN   221     101.045  96.294  71.421  1.00  0.00           O
ATOM   3608  NE2 GLN   221     102.722  95.626  72.652  1.00  0.00           N
ATOM   3609 1HE2 GLN   221     103.719  95.579  72.784  1.00  0.00           H
ATOM   3610 2HE2 GLN   221     102.143  94.847  72.949  1.00  0.00           H
ATOM   3611  C   GLN   221     104.090  98.494  67.535  1.00  0.00           C
ATOM   3612  O   GLN   221     103.318  98.033  66.691  1.00  0.00           O
ATOM   3613  N   GLU   222     105.374  98.792  67.288  1.00  0.00           N
ATOM   3614  H   GLU   222     105.923  99.232  68.010  1.00  0.00           H
ATOM   3615  CA  GLU   222     106.087  98.373  66.089  1.00  0.00           C
ATOM   3616  HA  GLU   222     105.550  98.698  65.196  1.00  0.00           H
ATOM   3617  CB  GLU   222     107.517  98.959  66.054  1.00  0.00           C
ATOM   3618  HB1 GLU   222     108.121  98.389  65.348  1.00  0.00           H
ATOM   3619  HB2 GLU   222     107.961  98.823  67.031  1.00  0.00           H
ATOM   3620  CG  GLU   222     107.597 100.443  65.662  1.00  0.00           C
ATOM   3621  HG1 GLU   222     106.591 100.861  65.627  1.00  0.00           H
ATOM   3622  HG2 GLU   222     108.018 100.513  64.657  1.00  0.00           H
ATOM   3623  CD  GLU   222     108.435 101.295  66.627  1.00  0.00           C
ATOM   3624  OE1 GLU   222     109.170 102.199  66.159  1.00  0.00           O
ATOM   3625  OE2 GLU   222     108.223 101.187  67.864  1.00  0.00           O
ATOM   3626  C   GLU   222     106.116  96.848  66.117  1.00  0.00           C
ATOM   3627  O   GLU   222     107.011  96.233  66.711  1.00  0.00           O
ATOM   3628  N   LYS   223     105.100  96.234  65.506  1.00  0.00           N
ATOM   3629  H   LYS   223     104.314  96.806  65.212  1.00  0.00           H
ATOM   3630  CA  LYS   223     105.124  94.833  65.115  1.00  0.00           C
ATOM   3631  HA  LYS   223     105.448  94.242  65.972  1.00  0.00           H
ATOM   3632  CB  LYS   223     103.724  94.335  64.660  1.00  0.00           C
ATOM   3633  HB1 LYS   223     103.774  93.945  63.644  1.00  0.00           H
ATOM   3634  HB2 LYS   223     102.992  95.143  64.683  1.00  0.00           H
ATOM   3635  CG  LYS   223     103.256  93.206  65.588  1.00  0.00           C
ATOM   3636  HG1 LYS   223     102.965  93.638  66.544  1.00  0.00           H
ATOM   3637  HG2 LYS   223     104.099  92.541  65.753  1.00  0.00           H
ATOM   3638  CD  LYS   223     102.090  92.357  65.072  1.00  0.00           C
ATOM   3639  HD1 LYS   223     102.346  91.902  64.114  1.00  0.00           H
ATOM   3640  HD2 LYS   223     101.205  92.977  64.960  1.00  0.00           H
ATOM   3641  CE  LYS   223     101.860  91.270  66.127  1.00  0.00           C
ATOM   3642  HE1 LYS   223     101.705  91.754  67.095  1.00  0.00           H
ATOM   3643  HE2 LYS   223     102.764  90.662  66.211  1.00  0.00           H
ATOM   3644  NZ  LYS   223     100.708  90.389  65.836  1.00  0.00           N
ATOM   3645  HZ1 LYS   223     100.602  89.748  66.621  1.00  0.00           H
ATOM   3646  HZ2 LYS   223      99.848  90.922  65.772  1.00  0.00           H
ATOM   3647  HZ3 LYS   223     100.857  89.843  64.995  1.00  0.00           H
ATOM   3648  C   LYS   223     106.222  94.701  64.062  1.00  0.00           C
ATOM   3649  O   LYS   223     105.975  94.853  62.868  1.00  0.00           O
ATOM   3650  N   ASP   224     107.460  94.557  64.541  1.00  0.00           N
ATOM   3651  H   ASP   224     107.565  94.694  65.537  1.00  0.00           H
ATOM   3652  CA  ASP   224     108.652  94.271  63.753  1.00  0.00           C
ATOM   3653  HA  ASP   224     108.811  95.056  63.012  1.00  0.00           H
ATOM   3654  CB  ASP   224     109.909  94.176  64.646  1.00  0.00           C
ATOM   3655  HB1 ASP   224     110.704  93.726  64.050  1.00  0.00           H
ATOM   3656  HB2 ASP   224     109.698  93.499  65.476  1.00  0.00           H
ATOM   3657  CG  ASP   224     110.474  95.483  65.212  1.00  0.00           C
ATOM   3658  OD1 ASP   224     110.353  96.555  64.581  1.00  0.00           O
ATOM   3659  OD2 ASP   224     111.105  95.388  66.293  1.00  0.00           O
ATOM   3660  C   ASP   224     108.419  92.947  63.018  1.00  0.00           C
ATOM   3661  O   ASP   224     108.765  91.875  63.511  1.00  0.00           O
ATOM   3662  N   TYR   225     107.795  93.029  61.841  1.00  0.00           N
ATOM   3663  H   TYR   225     107.398  93.919  61.571  1.00  0.00           H
ATOM   3664  CA  TYR   225     107.768  91.938  60.883  1.00  0.00           C
ATOM   3665  HA  TYR   225     107.406  91.033  61.375  1.00  0.00           H
ATOM   3666  CB  TYR   225     106.824  92.253  59.715  1.00  0.00           C
ATOM   3667  HB1 TYR   225     106.970  91.504  58.936  1.00  0.00           H
ATOM   3668  HB2 TYR   225     107.086  93.224  59.293  1.00  0.00           H
ATOM   3669  CG  TYR   225     105.361  92.252  60.106  1.00  0.00           C
ATOM   3670  CD1 TYR   225     104.664  91.036  60.250  1.00  0.00           C
ATOM   3671  HD1 TYR   225     105.174  90.104  60.060  1.00  0.00           H
ATOM   3672  CE1 TYR   225     103.318  91.029  60.665  1.00  0.00           C
ATOM   3673  HE1 TYR   225     102.786  90.097  60.791  1.00  0.00           H
ATOM   3674  CZ  TYR   225     102.667  92.250  60.943  1.00  0.00           C
ATOM   3675  OH  TYR   225     101.380  92.272  61.378  1.00  0.00           O
ATOM   3676  HH  TYR   225     101.051  93.172  61.421  1.00  0.00           H
ATOM   3677  CE2 TYR   225     103.366  93.466  60.797  1.00  0.00           C
ATOM   3678  HE2 TYR   225     102.884  94.397  61.028  1.00  0.00           H
ATOM   3679  CD2 TYR   225     104.706  93.466  60.378  1.00  0.00           C
ATOM   3680  HD2 TYR   225     105.242  94.402  60.295  1.00  0.00           H
ATOM   3681  C   TYR   225     109.205  91.695  60.431  1.00  0.00           C
ATOM   3682  O   TYR   225     109.743  92.418  59.581  1.00  0.00           O
ATOM   3683  N   GLU   226     109.815  90.698  61.068  1.00  0.00           N
ATOM   3684  H   GLU   226     109.319  90.274  61.839  1.00  0.00           H
ATOM   3685  CA  GLU   226     111.055  90.082  60.631  1.00  0.00           C
ATOM   3686  HA  GLU   226     111.871  90.798  60.743  1.00  0.00           H
ATOM   3687  CB  GLU   226     111.338  88.836  61.485  1.00  0.00           C
ATOM   3688  HB1 GLU   226     112.070  88.219  60.967  1.00  0.00           H
ATOM   3689  HB2 GLU   226     110.429  88.243  61.608  1.00  0.00           H
ATOM   3690  CG  GLU   226     111.880  89.250  62.861  1.00  0.00           C
ATOM   3691  HG1 GLU   226     111.067  89.673  63.454  1.00  0.00           H
ATOM   3692  HG2 GLU   226     112.641  90.020  62.729  1.00  0.00           H
ATOM   3693  CD  GLU   226     112.528  88.104  63.630  1.00  0.00           C
ATOM   3694  OE1 GLU   226     112.381  88.086  64.875  1.00  0.00           O
ATOM   3695  OE2 GLU   226     113.281  87.322  63.014  1.00  0.00           O
ATOM   3696  C   GLU   226     110.938  89.710  59.154  1.00  0.00           C
ATOM   3697  O   GLU   226     109.859  89.351  58.690  1.00  0.00           O
ATOM   3698  N   CYS   227     112.039  89.789  58.409  1.00  0.00           N
ATOM   3699  H   CYS   227     112.890  90.131  58.831  1.00  0.00           H
ATOM   3700  CA  CYS   227     112.040  89.585  56.957  1.00  0.00           C
ATOM   3701  HA  CYS   227     111.464  90.384  56.487  1.00  0.00           H
ATOM   3702  CB  CYS   227     113.500  89.682  56.499  1.00  0.00           C
ATOM   3703  HB1 CYS   227     113.544  89.432  55.441  1.00  0.00           H
ATOM   3704  HB2 CYS   227     114.116  88.968  57.050  1.00  0.00           H
ATOM   3705  SG  CYS   227     114.134  91.368  56.753  1.00  0.00           S
ATOM   3706  HG  CYS   227     115.305  91.195  56.121  1.00  0.00           H
ATOM   3707  C   CYS   227     111.376  88.261  56.509  1.00  0.00           C
ATOM   3708  O   CYS   227     110.770  88.190  55.445  1.00  0.00           O
ATOM   3709  N   ASP   228     111.428  87.228  57.351  1.00  0.00           N
ATOM   3710  H   ASP   228     111.852  87.389  58.248  1.00  0.00           H
ATOM   3711  CA  ASP   228     110.775  85.937  57.109  1.00  0.00           C
ATOM   3712  HA  ASP   228     111.151  85.532  56.168  1.00  0.00           H
ATOM   3713  CB  ASP   228     111.157  84.972  58.244  1.00  0.00           C
ATOM   3714  HB1 ASP   228     110.651  84.020  58.077  1.00  0.00           H
ATOM   3715  HB2 ASP   228     110.787  85.384  59.186  1.00  0.00           H
ATOM   3716  CG  ASP   228     112.663  84.697  58.377  1.00  0.00           C
ATOM   3717  OD1 ASP   228     113.371  84.531  57.357  1.00  0.00           O
ATOM   3718  OD2 ASP   228     113.140  84.576  59.524  1.00  0.00           O
ATOM   3719  C   ASP   228     109.234  86.038  56.988  1.00  0.00           C
ATOM   3720  O   ASP   228     108.616  85.222  56.302  1.00  0.00           O
ATOM   3721  N   ASP   229     108.600  87.041  57.608  1.00  0.00           N
ATOM   3722  H   ASP   229     109.163  87.738  58.094  1.00  0.00           H
ATOM   3723  CA  ASP   229     107.155  87.282  57.518  1.00  0.00           C
ATOM   3724  HA  ASP   229     106.644  86.322  57.586  1.00  0.00           H
ATOM   3725  CB  ASP   229     106.684  88.167  58.692  1.00  0.00           C
ATOM   3726  HB1 ASP   229     105.754  88.652  58.395  1.00  0.00           H
ATOM   3727  HB2 ASP   229     107.400  88.962  58.893  1.00  0.00           H
ATOM   3728  CG  ASP   229     106.386  87.364  59.964  1.00  0.00           C
ATOM   3729  OD1 ASP   229     105.611  86.386  59.832  1.00  0.00           O
ATOM   3730  OD2 ASP   229     106.797  87.769  61.081  1.00  0.00           O
ATOM   3731  C   ASP   229     106.729  87.891  56.171  1.00  0.00           C
ATOM   3732  O   ASP   229     105.572  87.732  55.773  1.00  0.00           O
ATOM   3733  N   PHE   230     107.639  88.552  55.444  1.00  0.00           N
ATOM   3734  H   PHE   230     108.583  88.619  55.810  1.00  0.00           H
ATOM   3735  CA  PHE   230     107.417  88.951  54.051  1.00  0.00           C
ATOM   3736  HA  PHE   230     106.389  89.291  53.923  1.00  0.00           H
ATOM   3737  CB  PHE   230     108.338  90.121  53.680  1.00  0.00           C
ATOM   3738  HB1 PHE   230     108.366  90.218  52.593  1.00  0.00           H
ATOM   3739  HB2 PHE   230     109.355  89.913  54.010  1.00  0.00           H
ATOM   3740  CG  PHE   230     107.873  91.439  54.267  1.00  0.00           C
ATOM   3741  CD1 PHE   230     107.002  92.267  53.533  1.00  0.00           C
ATOM   3742  HD1 PHE   230     106.700  91.985  52.534  1.00  0.00           H
ATOM   3743  CE1 PHE   230     106.525  93.466  54.092  1.00  0.00           C
ATOM   3744  HE1 PHE   230     105.860  94.097  53.520  1.00  0.00           H
ATOM   3745  CZ  PHE   230     106.918  93.841  55.388  1.00  0.00           C
ATOM   3746  HZ  PHE   230     106.550  94.764  55.815  1.00  0.00           H
ATOM   3747  CE2 PHE   230     107.786  93.015  56.124  1.00  0.00           C
ATOM   3748  HE2 PHE   230     108.084  93.291  57.123  1.00  0.00           H
ATOM   3749  CD2 PHE   230     108.265  91.817  55.565  1.00  0.00           C
ATOM   3750  HD2 PHE   230     108.929  91.182  56.135  1.00  0.00           H
ATOM   3751  C   PHE   230     107.591  87.742  53.129  1.00  0.00           C
ATOM   3752  O   PHE   230     106.676  87.443  52.360  1.00  0.00           O
ATOM   3753  N   ARG   231     108.658  86.952  53.307  1.00  0.00           N
ATOM   3754  H   ARG   231     109.376  87.271  53.950  1.00  0.00           H
ATOM   3755  CA  ARG   231     108.898  85.698  52.569  1.00  0.00           C
ATOM   3756  HA  ARG   231     109.185  85.960  51.550  1.00  0.00           H
ATOM   3757  CB  ARG   231     110.062  84.953  53.240  1.00  0.00           C
ATOM   3758  HB1 ARG   231     109.698  84.390  54.100  1.00  0.00           H
ATOM   3759  HB2 ARG   231     110.804  85.675  53.585  1.00  0.00           H
ATOM   3760  CG  ARG   231     110.740  83.998  52.258  1.00  0.00           C
ATOM   3761  HG1 ARG   231     111.170  84.590  51.448  1.00  0.00           H
ATOM   3762  HG2 ARG   231     110.008  83.299  51.854  1.00  0.00           H
ATOM   3763  CD  ARG   231     111.851  83.204  52.944  1.00  0.00           C
ATOM   3764  HD1 ARG   231     111.400  82.436  53.573  1.00  0.00           H
ATOM   3765  HD2 ARG   231     112.429  83.885  53.571  1.00  0.00           H
ATOM   3766  NE  ARG   231     112.741  82.581  51.954  1.00  0.00           N
ATOM   3767  HE  ARG   231     112.396  82.520  51.000  1.00  0.00           H
ATOM   3768  CZ  ARG   231     113.984  82.177  52.180  1.00  0.00           C
ATOM   3769  NH1 ARG   231     114.492  82.117  53.394  1.00  0.00           N
ATOM   3770 1HH1 ARG   231     113.880  82.243  54.184  1.00  0.00           H
ATOM   3771 2HH1 ARG   231     115.442  81.811  53.529  1.00  0.00           H
ATOM   3772  NH2 ARG   231     114.734  81.822  51.164  1.00  0.00           N
ATOM   3773 1HH2 ARG   231     114.280  81.727  50.260  1.00  0.00           H
ATOM   3774 2HH2 ARG   231     115.680  81.518  51.307  1.00  0.00           H
ATOM   3775  C   ARG   231     107.655  84.801  52.484  1.00  0.00           C
ATOM   3776  O   ARG   231     107.277  84.305  51.424  1.00  0.00           O
ATOM   3777  N   LYS   232     106.916  84.678  53.590  1.00  0.00           N
ATOM   3778  H   LYS   232     107.284  85.082  54.445  1.00  0.00           H
ATOM   3779  CA  LYS   232     105.660  83.925  53.644  1.00  0.00           C
ATOM   3780  HA  LYS   232     105.862  82.888  53.367  1.00  0.00           H
ATOM   3781  CB  LYS   232     105.148  83.965  55.088  1.00  0.00           C
ATOM   3782  HB1 LYS   232     104.117  83.626  55.101  1.00  0.00           H
ATOM   3783  HB2 LYS   232     105.179  84.990  55.464  1.00  0.00           H
ATOM   3784  CG  LYS   232     105.945  83.043  56.010  1.00  0.00           C
ATOM   3785  HG1 LYS   232     107.001  83.307  55.991  1.00  0.00           H
ATOM   3786  HG2 LYS   232     105.835  82.013  55.666  1.00  0.00           H
ATOM   3787  CD  LYS   232     105.409  83.166  57.438  1.00  0.00           C
ATOM   3788  HD1 LYS   232     104.354  82.883  57.450  1.00  0.00           H
ATOM   3789  HD2 LYS   232     105.514  84.195  57.786  1.00  0.00           H
ATOM   3790  CE  LYS   232     106.206  82.238  58.348  1.00  0.00           C
ATOM   3791  HE1 LYS   232     107.241  82.588  58.396  1.00  0.00           H
ATOM   3792  HE2 LYS   232     106.202  81.236  57.910  1.00  0.00           H
ATOM   3793  NZ  LYS   232     105.621  82.180  59.705  1.00  0.00           N
ATOM   3794  HZ1 LYS   232     106.230  81.661  60.326  1.00  0.00           H
ATOM   3795  HZ2 LYS   232     105.489  83.111  60.087  1.00  0.00           H
ATOM   3796  HZ3 LYS   232     104.710  81.727  59.664  1.00  0.00           H
ATOM   3797  C   LYS   232     104.563  84.426  52.683  1.00  0.00           C
ATOM   3798  O   LYS   232     103.764  83.609  52.217  1.00  0.00           O
ATOM   3799  N   VAL   233     104.492  85.729  52.388  1.00  0.00           N
ATOM   3800  H   VAL   233     105.283  86.316  52.663  1.00  0.00           H
ATOM   3801  CA  VAL   233     103.444  86.347  51.545  1.00  0.00           C
ATOM   3802  HA  VAL   233     102.474  86.064  51.957  1.00  0.00           H
ATOM   3803  CB  VAL   233     103.549  87.896  51.582  1.00  0.00           C
ATOM   3804  HB  VAL   233     104.548  88.171  51.271  1.00  0.00           H
ATOM   3805  CG1 VAL   233     102.563  88.611  50.645  1.00  0.00           C
ATOM   3806 1HG1 VAL   233     102.666  89.693  50.743  1.00  0.00           H
ATOM   3807 2HG1 VAL   233     102.775  88.340  49.618  1.00  0.00           H
ATOM   3808 3HG1 VAL   233     101.542  88.322  50.878  1.00  0.00           H
ATOM   3809  CG2 VAL   233     103.303  88.427  53.007  1.00  0.00           C
ATOM   3810 1HG2 VAL   233     103.460  89.506  53.033  1.00  0.00           H
ATOM   3811 2HG2 VAL   233     102.281  88.208  53.320  1.00  0.00           H
ATOM   3812 3HG2 VAL   233     103.995  87.968  53.709  1.00  0.00           H
ATOM   3813  C   VAL   233     103.521  85.822  50.099  1.00  0.00           C
ATOM   3814  O   VAL   233     102.487  85.638  49.460  1.00  0.00           O
ATOM   3815  N   TYR   234     104.729  85.499  49.619  1.00  0.00           N
ATOM   3816  H   TYR   234     105.542  85.699  50.191  1.00  0.00           H
ATOM   3817  CA  TYR   234     104.998  84.906  48.298  1.00  0.00           C
ATOM   3818  HA  TYR   234     104.397  85.432  47.556  1.00  0.00           H
ATOM   3819  CB  TYR   234     106.483  85.120  47.963  1.00  0.00           C
ATOM   3820  HB1 TYR   234     106.816  84.363  47.252  1.00  0.00           H
ATOM   3821  HB2 TYR   234     107.093  85.004  48.859  1.00  0.00           H
ATOM   3822  CG  TYR   234     106.733  86.467  47.331  1.00  0.00           C
ATOM   3823  CD1 TYR   234     106.334  86.674  45.997  1.00  0.00           C
ATOM   3824  HD1 TYR   234     105.905  85.861  45.431  1.00  0.00           H
ATOM   3825  CE1 TYR   234     106.481  87.939  45.405  1.00  0.00           C
ATOM   3826  HE1 TYR   234     106.157  88.108  44.389  1.00  0.00           H
ATOM   3827  CZ  TYR   234     107.053  88.993  46.148  1.00  0.00           C
ATOM   3828  OH  TYR   234     107.163  90.226  45.592  1.00  0.00           O
ATOM   3829  HH  TYR   234     107.559  90.861  46.197  1.00  0.00           H
ATOM   3830  CE2 TYR   234     107.482  88.775  47.475  1.00  0.00           C
ATOM   3831  HE2 TYR   234     107.943  89.574  48.036  1.00  0.00           H
ATOM   3832  CD2 TYR   234     107.310  87.514  48.071  1.00  0.00           C
ATOM   3833  HD2 TYR   234     107.629  87.357  49.093  1.00  0.00           H
ATOM   3834  C   TYR   234     104.630  83.418  48.153  1.00  0.00           C
ATOM   3835  O   TYR   234     104.736  82.869  47.054  1.00  0.00           O
ATOM   3836  N   GLU   235     104.205  82.761  49.235  1.00  0.00           N
ATOM   3837  H   GLU   235     104.209  83.261  50.114  1.00  0.00           H
ATOM   3838  CA  GLU   235     103.823  81.342  49.232  1.00  0.00           C
ATOM   3839  HA  GLU   235     104.058  80.908  48.260  1.00  0.00           H
ATOM   3840  CB  GLU   235     104.668  80.587  50.271  1.00  0.00           C
ATOM   3841  HB1 GLU   235     104.268  79.580  50.364  1.00  0.00           H
ATOM   3842  HB2 GLU   235     104.607  81.085  51.239  1.00  0.00           H
ATOM   3843  CG  GLU   235     106.139  80.502  49.832  1.00  0.00           C
ATOM   3844  HG1 GLU   235     106.603  81.482  49.947  1.00  0.00           H
ATOM   3845  HG2 GLU   235     106.166  80.231  48.777  1.00  0.00           H
ATOM   3846  CD  GLU   235     106.983  79.466  50.577  1.00  0.00           C
ATOM   3847  OE1 GLU   235     108.170  79.323  50.193  1.00  0.00           O
ATOM   3848  OE2 GLU   235     106.475  78.771  51.489  1.00  0.00           O
ATOM   3849  C   GLU   235     102.310  81.103  49.422  1.00  0.00           C
ATOM   3850  O   GLU   235     101.868  79.950  49.404  1.00  0.00           O
ATOM   3851  N   ARG   236     101.487  82.153  49.590  1.00  0.00           N
ATOM   3852  H   ARG   236     101.885  83.083  49.578  1.00  0.00           H
ATOM   3853  CA  ARG   236     100.021  82.011  49.675  1.00  0.00           C
ATOM   3854  HA  ARG   236      99.815  80.996  50.000  1.00  0.00           H
ATOM   3855  CB  ARG   236      99.423  82.942  50.735  1.00  0.00           C
ATOM   3856  HB1 ARG   236      98.353  83.042  50.546  1.00  0.00           H
ATOM   3857  HB2 ARG   236      99.888  83.927  50.681  1.00  0.00           H
ATOM   3858  CG  ARG   236      99.598  82.352  52.134  1.00  0.00           C
ATOM   3859  HG1 ARG   236     100.642  82.437  52.436  1.00  0.00           H
ATOM   3860  HG2 ARG   236      99.297  81.305  52.129  1.00  0.00           H
ATOM   3861  CD  ARG   236      98.702  83.070  53.132  1.00  0.00           C
ATOM   3862  HD1 ARG   236      97.663  82.850  52.879  1.00  0.00           H
ATOM   3863  HD2 ARG   236      98.873  84.145  53.063  1.00  0.00           H
ATOM   3864  NE  ARG   236      98.986  82.620  54.497  1.00  0.00           N
ATOM   3865  HE  ARG   236      99.944  82.345  54.691  1.00  0.00           H
ATOM   3866  CZ  ARG   236      98.182  82.738  55.540  1.00  0.00           C
ATOM   3867  NH1 ARG   236      96.986  83.265  55.419  1.00  0.00           N
ATOM   3868 1HH1 ARG   236      96.701  83.666  54.534  1.00  0.00           H
ATOM   3869 2HH1 ARG   236      96.384  83.427  56.211  1.00  0.00           H
ATOM   3870  NH2 ARG   236      98.600  82.340  56.721  1.00  0.00           N
ATOM   3871 1HH2 ARG   236      99.505  81.900  56.793  1.00  0.00           H
ATOM   3872 2HH2 ARG   236      97.976  82.363  57.510  1.00  0.00           H
ATOM   3873  C   ARG   236      99.325  82.240  48.320  1.00  0.00           C
ATOM   3874  O   ARG   236      99.579  83.273  47.690  1.00  0.00           O
ATOM   3875  N   PRO   237      98.373  81.380  47.900  1.00  0.00           N
ATOM   3876  CD  PRO   237      97.767  80.341  48.717  1.00  0.00           C
ATOM   3877  HD1 PRO   237      97.179  80.792  49.518  1.00  0.00           H
ATOM   3878  HD2 PRO   237      98.527  79.690  49.142  1.00  0.00           H
ATOM   3879  CG  PRO   237      96.865  79.519  47.809  1.00  0.00           C
ATOM   3880  HG1 PRO   237      95.828  79.633  48.117  1.00  0.00           H
ATOM   3881  HG2 PRO   237      97.162  78.471  47.847  1.00  0.00           H
ATOM   3882  CB  PRO   237      97.040  80.063  46.396  1.00  0.00           C
ATOM   3883  HB1 PRO   237      96.066  80.248  45.941  1.00  0.00           H
ATOM   3884  HB2 PRO   237      97.587  79.339  45.795  1.00  0.00           H
ATOM   3885  CA  PRO   237      97.867  81.346  46.528  1.00  0.00           C
ATOM   3886  HA  PRO   237      98.714  81.263  45.847  1.00  0.00           H
ATOM   3887  C   PRO   237      97.048  82.581  46.140  1.00  0.00           C
ATOM   3888  O   PRO   237      95.971  82.788  46.688  1.00  0.00           O
ATOM   3889  N   LEU   238      97.572  83.331  45.158  1.00  0.00           N
ATOM   3890  H   LEU   238      98.502  83.039  44.884  1.00  0.00           H
ATOM   3891  CA  LEU   238      97.035  84.383  44.258  1.00  0.00           C
ATOM   3892  HA  LEU   238      97.848  85.101  44.121  1.00  0.00           H
ATOM   3893  CB  LEU   238      96.787  83.706  42.888  1.00  0.00           C
ATOM   3894  HB1 LEU   238      95.952  84.190  42.377  1.00  0.00           H
ATOM   3895  HB2 LEU   238      96.510  82.664  43.037  1.00  0.00           H
ATOM   3896  CG  LEU   238      98.034  83.767  41.981  1.00  0.00           C
ATOM   3897  HG  LEU   238      98.910  83.947  42.596  1.00  0.00           H
ATOM   3898  CD1 LEU   238      98.313  82.444  41.269  1.00  0.00           C
ATOM   3899 1HD1 LEU   238      99.268  82.518  40.747  1.00  0.00           H
ATOM   3900 2HD1 LEU   238      98.369  81.633  41.995  1.00  0.00           H
ATOM   3901 3HD1 LEU   238      97.529  82.252  40.542  1.00  0.00           H
ATOM   3902  CD2 LEU   238      97.877  84.888  40.944  1.00  0.00           C
ATOM   3903 1HD2 LEU   238      98.783  84.969  40.345  1.00  0.00           H
ATOM   3904 2HD2 LEU   238      97.037  84.672  40.283  1.00  0.00           H
ATOM   3905 3HD2 LEU   238      97.691  85.839  41.445  1.00  0.00           H
ATOM   3906  C   LEU   238      95.866  85.322  44.634  1.00  0.00           C
ATOM   3907  O   LEU   238      95.803  86.425  44.102  1.00  0.00           O
ATOM   3908  N   GLN   239      94.913  84.937  45.477  1.00  0.00           N
ATOM   3909  H   GLN   239      95.011  84.036  45.923  1.00  0.00           H
ATOM   3910  CA  GLN   239      93.688  85.701  45.726  1.00  0.00           C
ATOM   3911  HA  GLN   239      93.459  86.322  44.857  1.00  0.00           H
ATOM   3912  CB  GLN   239      92.540  84.703  45.930  1.00  0.00           C
ATOM   3913  HB1 GLN   239      91.757  85.159  46.534  1.00  0.00           H
ATOM   3914  HB2 GLN   239      92.908  83.821  46.458  1.00  0.00           H
ATOM   3915  CG  GLN   239      91.948  84.312  44.564  1.00  0.00           C
ATOM   3916  HG1 GLN   239      92.750  84.167  43.841  1.00  0.00           H
ATOM   3917  HG2 GLN   239      91.326  85.132  44.204  1.00  0.00           H
ATOM   3918  CD  GLN   239      91.115  83.034  44.576  1.00  0.00           C
ATOM   3919  OE1 GLN   239      91.036  82.300  45.555  1.00  0.00           O
ATOM   3920  NE2 GLN   239      90.526  82.703  43.449  1.00  0.00           N
ATOM   3921 1HE2 GLN   239      90.723  83.213  42.606  1.00  0.00           H
ATOM   3922 2HE2 GLN   239      90.125  81.768  43.412  1.00  0.00           H
ATOM   3923  C   GLN   239      93.796  86.678  46.901  1.00  0.00           C
ATOM   3924  O   GLN   239      93.167  87.732  46.861  1.00  0.00           O
ATOM   3925  N   ASN   240      94.608  86.384  47.919  1.00  0.00           N
ATOM   3926  H   ASN   240      95.167  85.543  47.870  1.00  0.00           H
ATOM   3927  CA  ASN   240      94.695  87.185  49.149  1.00  0.00           C
ATOM   3928  HA  ASN   240      93.864  87.890  49.165  1.00  0.00           H
ATOM   3929  CB  ASN   240      94.577  86.255  50.376  1.00  0.00           C
ATOM   3930  HB1 ASN   240      95.255  86.595  51.156  1.00  0.00           H
ATOM   3931  HB2 ASN   240      94.871  85.241  50.109  1.00  0.00           H
ATOM   3932  CG  ASN   240      93.185  86.217  51.003  1.00  0.00           C
ATOM   3933  OD1 ASN   240      92.288  86.988  50.678  1.00  0.00           O
ATOM   3934  ND2 ASN   240      92.970  85.312  51.942  1.00  0.00           N
ATOM   3935 1HD2 ASN   240      93.659  84.612  52.166  1.00  0.00           H
ATOM   3936 2HD2 ASN   240      92.084  85.314  52.427  1.00  0.00           H
ATOM   3937  C   ASN   240      95.940  88.083  49.224  1.00  0.00           C
ATOM   3938  O   ASN   240      96.162  88.719  50.250  1.00  0.00           O
ATOM   3939  N   ARG   241      96.733  88.183  48.148  1.00  0.00           N
ATOM   3940  H   ARG   241      96.500  87.642  47.328  1.00  0.00           H
ATOM   3941  CA  ARG   241      97.826  89.155  48.043  1.00  0.00           C
ATOM   3942  HA  ARG   241      98.497  89.040  48.897  1.00  0.00           H
ATOM   3943  CB  ARG   241      98.633  88.904  46.755  1.00  0.00           C
ATOM   3944  HB1 ARG   241      99.188  89.809  46.521  1.00  0.00           H
ATOM   3945  HB2 ARG   241      97.936  88.726  45.939  1.00  0.00           H
ATOM   3946  CG  ARG   241      99.640  87.744  46.807  1.00  0.00           C
ATOM   3947  HG1 ARG   241      99.108  86.794  46.740  1.00  0.00           H
ATOM   3948  HG2 ARG   241     100.206  87.784  47.739  1.00  0.00           H
ATOM   3949  CD  ARG   241     100.607  87.900  45.623  1.00  0.00           C
ATOM   3950  HD1 ARG   241     101.151  88.834  45.744  1.00  0.00           H
ATOM   3951  HD2 ARG   241     100.028  87.970  44.701  1.00  0.00           H
ATOM   3952  NE  ARG   241     101.589  86.806  45.526  1.00  0.00           N
ATOM   3953  HE  ARG   241     101.483  86.011  46.145  1.00  0.00           H
ATOM   3954  CZ  ARG   241     102.522  86.696  44.586  1.00  0.00           C
ATOM   3955  NH1 ARG   241     102.730  87.614  43.665  1.00  0.00           N
ATOM   3956 1HH1 ARG   241     102.140  88.431  43.614  1.00  0.00           H
ATOM   3957 2HH1 ARG   241     103.473  87.514  42.997  1.00  0.00           H
ATOM   3958  NH2 ARG   241     103.266  85.615  44.561  1.00  0.00           N
ATOM   3959 1HH2 ARG   241     103.088  84.882  45.236  1.00  0.00           H
ATOM   3960 2HH2 ARG   241     103.902  85.463  43.787  1.00  0.00           H
ATOM   3961  C   ARG   241      97.284  90.598  48.068  1.00  0.00           C
ATOM   3962  O   ARG   241      96.984  91.165  47.020  1.00  0.00           O
ATOM   3963  N   ARG   242      97.162  91.196  49.255  1.00  0.00           N
ATOM   3964  H   ARG   242      97.260  90.610  50.078  1.00  0.00           H
ATOM   3965  CA  ARG   242      97.392  92.631  49.446  1.00  0.00           C
ATOM   3966  HA  ARG   242      97.103  93.174  48.544  1.00  0.00           H
ATOM   3967  CB  ARG   242      96.560  93.192  50.620  1.00  0.00           C
ATOM   3968  HB1 ARG   242      96.851  94.230  50.788  1.00  0.00           H
ATOM   3969  HB2 ARG   242      96.771  92.637  51.532  1.00  0.00           H
ATOM   3970  CG  ARG   242      95.044  93.154  50.342  1.00  0.00           C
ATOM   3971  HG1 ARG   242      94.737  92.147  50.056  1.00  0.00           H
ATOM   3972  HG2 ARG   242      94.833  93.832  49.516  1.00  0.00           H
ATOM   3973  CD  ARG   242      94.228  93.582  51.572  1.00  0.00           C
ATOM   3974  HD1 ARG   242      94.644  94.518  51.950  1.00  0.00           H
ATOM   3975  HD2 ARG   242      94.323  92.821  52.349  1.00  0.00           H
ATOM   3976  NE  ARG   242      92.803  93.800  51.245  1.00  0.00           N
ATOM   3977  HE  ARG   242      92.546  93.702  50.270  1.00  0.00           H
ATOM   3978  CZ  ARG   242      91.940  94.429  52.037  1.00  0.00           C
ATOM   3979  NH1 ARG   242      92.191  94.653  53.306  1.00  0.00           N
ATOM   3980 1HH1 ARG   242      92.951  94.182  53.778  1.00  0.00           H
ATOM   3981 2HH1 ARG   242      91.689  95.389  53.788  1.00  0.00           H
ATOM   3982  NH2 ARG   242      90.786  94.856  51.574  1.00  0.00           N
ATOM   3983 1HH2 ARG   242      90.604  94.849  50.576  1.00  0.00           H
ATOM   3984 2HH2 ARG   242      90.230  95.489  52.127  1.00  0.00           H
ATOM   3985  C   ARG   242      98.910  92.769  49.644  1.00  0.00           C
ATOM   3986  O   ARG   242      99.492  92.129  50.529  1.00  0.00           O
ATOM   3987  N   ILE   243      99.553  93.463  48.710  1.00  0.00           N
ATOM   3988  H   ILE   243      98.991  94.009  48.079  1.00  0.00           H
ATOM   3989  CA  ILE   243     101.014  93.605  48.604  1.00  0.00           C
ATOM   3990  HA  ILE   243     101.529  92.921  49.282  1.00  0.00           H
ATOM   3991  CB  ILE   243     101.481  93.335  47.148  1.00  0.00           C
ATOM   3992  HB  ILE   243     100.938  94.004  46.483  1.00  0.00           H
ATOM   3993  CG2 ILE   243     102.977  93.647  46.975  1.00  0.00           C
ATOM   3994 1HG2 ILE   243     103.316  93.396  45.974  1.00  0.00           H
ATOM   3995 2HG2 ILE   243     103.169  94.709  47.125  1.00  0.00           H
ATOM   3996 3HG2 ILE   243     103.555  93.076  47.686  1.00  0.00           H
ATOM   3997  CG1 ILE   243     101.149  91.900  46.702  1.00  0.00           C
ATOM   3998 1HG1 ILE   243     100.073  91.766  46.787  1.00  0.00           H
ATOM   3999 2HG1 ILE   243     101.641  91.185  47.362  1.00  0.00           H
ATOM   4000  CD  ILE   243     101.537  91.610  45.245  1.00  0.00           C
ATOM   4001  HD1 ILE   243     100.980  90.753  44.874  1.00  0.00           H
ATOM   4002  HD2 ILE   243     101.300  92.466  44.612  1.00  0.00           H
ATOM   4003  HD3 ILE   243     102.603  91.391  45.179  1.00  0.00           H
ATOM   4004  C   ILE   243     101.375  95.031  48.992  1.00  0.00           C
ATOM   4005  O   ILE   243     100.879  95.936  48.329  1.00  0.00           O
ATOM   4006  N   LEU   244     102.281  95.202  49.960  1.00  0.00           N
ATOM   4007  H   LEU   244     102.619  94.377  50.431  1.00  0.00           H
ATOM   4008  CA  LEU   244     103.049  96.431  50.177  1.00  0.00           C
ATOM   4009  HA  LEU   244     102.439  97.297  49.907  1.00  0.00           H
ATOM   4010  CB  LEU   244     103.462  96.521  51.657  1.00  0.00           C
ATOM   4011  HB1 LEU   244     104.334  97.168  51.744  1.00  0.00           H
ATOM   4012  HB2 LEU   244     103.766  95.526  51.990  1.00  0.00           H
ATOM   4013  CG  LEU   244     102.357  97.078  52.578  1.00  0.00           C
ATOM   4014  HG  LEU   244     101.382  96.894  52.134  1.00  0.00           H
ATOM   4015  CD1 LEU   244     102.391  96.367  53.936  1.00  0.00           C
ATOM   4016 1HD1 LEU   244     101.655  96.812  54.605  1.00  0.00           H
ATOM   4017 2HD1 LEU   244     102.145  95.314  53.794  1.00  0.00           H
ATOM   4018 3HD1 LEU   244     103.384  96.443  54.378  1.00  0.00           H
ATOM   4019  CD2 LEU   244     102.532  98.593  52.771  1.00  0.00           C
ATOM   4020 1HD2 LEU   244     101.735  98.981  53.405  1.00  0.00           H
ATOM   4021 2HD2 LEU   244     103.493  98.806  53.242  1.00  0.00           H
ATOM   4022 3HD2 LEU   244     102.489  99.098  51.806  1.00  0.00           H
ATOM   4023  C   LEU   244     104.287  96.383  49.274  1.00  0.00           C
ATOM   4024  O   LEU   244     104.944  95.344  49.193  1.00  0.00           O
ATOM   4025  N   GLY   245     104.593  97.484  48.586  1.00  0.00           N
ATOM   4026  H   GLY   245     104.025  98.305  48.733  1.00  0.00           H
ATOM   4027  CA  GLY   245     105.488  97.474  47.424  1.00  0.00           C
ATOM   4028  HA1 GLY   245     104.889  97.298  46.530  1.00  0.00           H
ATOM   4029  HA2 GLY   245     106.213  96.665  47.504  1.00  0.00           H
ATOM   4030  C   GLY   245     106.217  98.789  47.223  1.00  0.00           C
ATOM   4031  O   GLY   245     106.064  99.400  46.174  1.00  0.00           O
ATOM   4032  N   MET   246     106.985  99.220  48.224  1.00  0.00           N
ATOM   4033  H   MET   246     107.082  98.609  49.028  1.00  0.00           H
ATOM   4034  CA  MET   246     107.728 100.490  48.225  1.00  0.00           C
ATOM   4035  HA  MET   246     107.032 101.282  48.498  1.00  0.00           H
ATOM   4036  CB  MET   246     108.850 100.410  49.278  1.00  0.00           C
ATOM   4037  HB1 MET   246     109.779 100.767  48.832  1.00  0.00           H
ATOM   4038  HB2 MET   246     109.011  99.376  49.581  1.00  0.00           H
ATOM   4039  CG  MET   246     108.552 101.253  50.521  1.00  0.00           C
ATOM   4040  HG1 MET   246     107.578 100.950  50.913  1.00  0.00           H
ATOM   4041  HG2 MET   246     108.477 102.294  50.216  1.00  0.00           H
ATOM   4042  SD  MET   246     109.758 101.117  51.878  1.00  0.00           S
ATOM   4043  CE  MET   246     111.338 101.073  50.986  1.00  0.00           C
ATOM   4044  HE1 MET   246     112.161 100.936  51.688  1.00  0.00           H
ATOM   4045  HE2 MET   246     111.359 100.227  50.299  1.00  0.00           H
ATOM   4046  HE3 MET   246     111.477 101.992  50.421  1.00  0.00           H
ATOM   4047  C   MET   246     108.350 100.870  46.868  1.00  0.00           C
ATOM   4048  O   MET   246     108.939 100.037  46.184  1.00  0.00           O
ATOM   4049  N   ILE   247     108.335 102.167  46.544  1.00  0.00           N
ATOM   4050  H   ILE   247     107.822 102.802  47.134  1.00  0.00           H
ATOM   4051  CA  ILE   247     109.290 102.759  45.597  1.00  0.00           C
ATOM   4052  HA  ILE   247     109.890 101.966  45.147  1.00  0.00           H
ATOM   4053  CB  ILE   247     108.600 103.517  44.441  1.00  0.00           C
ATOM   4054  HB  ILE   247     107.945 104.275  44.865  1.00  0.00           H
ATOM   4055  CG2 ILE   247     109.655 104.234  43.568  1.00  0.00           C
ATOM   4056 1HG2 ILE   247     109.177 104.764  42.747  1.00  0.00           H
ATOM   4057 2HG2 ILE   247     110.191 104.984  44.150  1.00  0.00           H
ATOM   4058 3HG2 ILE   247     110.365 103.513  43.162  1.00  0.00           H
ATOM   4059  CG1 ILE   247     107.750 102.525  43.617  1.00  0.00           C
ATOM   4060 1HG1 ILE   247     106.938 102.151  44.242  1.00  0.00           H
ATOM   4061 2HG1 ILE   247     108.376 101.678  43.337  1.00  0.00           H
ATOM   4062  CD  ILE   247     107.135 103.109  42.339  1.00  0.00           C
ATOM   4063  HD1 ILE   247     106.389 102.420  41.947  1.00  0.00           H
ATOM   4064  HD2 ILE   247     106.650 104.059  42.547  1.00  0.00           H
ATOM   4065  HD3 ILE   247     107.913 103.252  41.590  1.00  0.00           H
ATOM   4066  C   ILE   247     110.217 103.672  46.387  1.00  0.00           C
ATOM   4067  O   ILE   247     109.777 104.646  47.002  1.00  0.00           O
ATOM   4068  N   VAL   248     111.506 103.362  46.358  1.00  0.00           N
ATOM   4069  H   VAL   248     111.783 102.496  45.916  1.00  0.00           H
ATOM   4070  CA  VAL   248     112.541 104.217  46.934  1.00  0.00           C
ATOM   4071  HA  VAL   248     112.194 104.551  47.915  1.00  0.00           H
ATOM   4072  CB  VAL   248     113.861 103.446  47.154  1.00  0.00           C
ATOM   4073  HB  VAL   248     114.287 103.169  46.191  1.00  0.00           H
ATOM   4074  CG1 VAL   248     114.895 104.239  47.966  1.00  0.00           C
ATOM   4075 1HG1 VAL   248     115.888 103.831  47.773  1.00  0.00           H
ATOM   4076 2HG1 VAL   248     114.879 105.291  47.701  1.00  0.00           H
ATOM   4077 3HG1 VAL   248     114.692 104.154  49.031  1.00  0.00           H
ATOM   4078  CG2 VAL   248     113.583 102.171  47.956  1.00  0.00           C
ATOM   4079 1HG2 VAL   248     114.514 101.780  48.351  1.00  0.00           H
ATOM   4080 2HG2 VAL   248     112.916 102.388  48.790  1.00  0.00           H
ATOM   4081 3HG2 VAL   248     113.133 101.428  47.307  1.00  0.00           H
ATOM   4082  C   VAL   248     112.751 105.441  46.040  1.00  0.00           C
ATOM   4083  O   VAL   248     113.261 105.344  44.926  1.00  0.00           O
ATOM   4084  N   TYR   249     112.384 106.602  46.582  1.00  0.00           N
ATOM   4085  H   TYR   249     111.761 106.549  47.376  1.00  0.00           H
ATOM   4086  CA  TYR   249     113.229 107.792  46.529  1.00  0.00           C
ATOM   4087  HA  TYR   249     114.169 107.553  46.030  1.00  0.00           H
ATOM   4088  CB  TYR   249     112.569 108.939  45.757  1.00  0.00           C
ATOM   4089  HB1 TYR   249     112.793 109.879  46.265  1.00  0.00           H
ATOM   4090  HB2 TYR   249     111.485 108.824  45.768  1.00  0.00           H
ATOM   4091  CG  TYR   249     113.058 109.075  44.332  1.00  0.00           C
ATOM   4092  CD1 TYR   249     114.092 109.983  44.029  1.00  0.00           C
ATOM   4093  HD1 TYR   249     114.592 110.510  44.827  1.00  0.00           H
ATOM   4094  CE1 TYR   249     114.471 110.208  42.693  1.00  0.00           C
ATOM   4095  HE1 TYR   249     115.232 110.935  42.450  1.00  0.00           H
ATOM   4096  CZ  TYR   249     113.856 109.472  41.659  1.00  0.00           C
ATOM   4097  OH  TYR   249     114.197 109.709  40.366  1.00  0.00           O
ATOM   4098  HH  TYR   249     113.731 109.152  39.731  1.00  0.00           H
ATOM   4099  CE2 TYR   249     112.896 108.489  41.977  1.00  0.00           C
ATOM   4100  HE2 TYR   249     112.483 107.876  41.197  1.00  0.00           H
ATOM   4101  CD2 TYR   249     112.481 108.307  43.309  1.00  0.00           C
ATOM   4102  HD2 TYR   249     111.739 107.559  43.554  1.00  0.00           H
ATOM   4103  C   TYR   249     113.542 108.207  47.969  1.00  0.00           C
ATOM   4104  O   TYR   249     112.676 108.715  48.677  1.00  0.00           O
ATOM   4105  N   ARG   250     114.792 107.962  48.365  1.00  0.00           N
ATOM   4106  H   ARG   250     115.370 107.478  47.689  1.00  0.00           H
ATOM   4107  CA  ARG   250     115.434 108.240  49.656  1.00  0.00           C
ATOM   4108  HA  ARG   250     115.714 107.271  50.069  1.00  0.00           H
ATOM   4109  CB  ARG   250     116.734 109.019  49.356  1.00  0.00           C
ATOM   4110  HB1 ARG   250     116.589 110.093  49.467  1.00  0.00           H
ATOM   4111  HB2 ARG   250     117.023 108.865  48.316  1.00  0.00           H
ATOM   4112  CG  ARG   250     117.900 108.567  50.236  1.00  0.00           C
ATOM   4113  HG1 ARG   250     118.130 107.530  50.009  1.00  0.00           H
ATOM   4114  HG2 ARG   250     117.647 108.660  51.293  1.00  0.00           H
ATOM   4115  CD  ARG   250     119.113 109.433  49.913  1.00  0.00           C
ATOM   4116  HD1 ARG   250     119.016 110.375  50.454  1.00  0.00           H
ATOM   4117  HD2 ARG   250     119.125 109.655  48.844  1.00  0.00           H
ATOM   4118  NE  ARG   250     120.377 108.756  50.238  1.00  0.00           N
ATOM   4119  HE  ARG   250     120.389 107.744  50.199  1.00  0.00           H
ATOM   4120  CZ  ARG   250     121.533 109.381  50.401  1.00  0.00           C
ATOM   4121  NH1 ARG   250     121.576 110.681  50.574  1.00  0.00           N
ATOM   4122 1HH1 ARG   250     120.731 111.224  50.614  1.00  0.00           H
ATOM   4123 2HH1 ARG   250     122.467 111.161  50.631  1.00  0.00           H
ATOM   4124  NH2 ARG   250     122.672 108.728  50.376  1.00  0.00           N
ATOM   4125 1HH2 ARG   250     122.700 107.717  50.362  1.00  0.00           H
ATOM   4126 2HH2 ARG   250     123.530 109.250  50.276  1.00  0.00           H
ATOM   4127  C   ARG   250     114.583 108.949  50.732  1.00  0.00           C
ATOM   4128  O   ARG   250     114.699 110.157  50.885  1.00  0.00           O
ATOM   4129  N   TYR   251     113.833 108.181  51.528  1.00  0.00           N
ATOM   4130  H   TYR   251     113.690 107.225  51.220  1.00  0.00           H
ATOM   4131  CA  TYR   251     113.273 108.511  52.854  1.00  0.00           C
ATOM   4132  HA  TYR   251     114.136 108.598  53.514  1.00  0.00           H
ATOM   4133  CB  TYR   251     112.543 109.877  52.946  1.00  0.00           C
ATOM   4134  HB1 TYR   251     111.727 109.785  53.665  1.00  0.00           H
ATOM   4135  HB2 TYR   251     112.090 110.113  51.982  1.00  0.00           H
ATOM   4136  CG  TYR   251     113.418 111.040  53.422  1.00  0.00           C
ATOM   4137  CD1 TYR   251     114.012 110.998  54.701  1.00  0.00           C
ATOM   4138  HD1 TYR   251     113.797 110.177  55.369  1.00  0.00           H
ATOM   4139  CE1 TYR   251     114.898 112.016  55.110  1.00  0.00           C
ATOM   4140  HE1 TYR   251     115.348 111.989  56.090  1.00  0.00           H
ATOM   4141  CZ  TYR   251     115.192 113.093  54.245  1.00  0.00           C
ATOM   4142  OH  TYR   251     116.065 114.059  54.648  1.00  0.00           O
ATOM   4143  HH  TYR   251     116.157 114.777  54.014  1.00  0.00           H
ATOM   4144  CE2 TYR   251     114.566 113.164  52.982  1.00  0.00           C
ATOM   4145  HE2 TYR   251     114.788 113.978  52.307  1.00  0.00           H
ATOM   4146  CD2 TYR   251     113.668 112.152  52.588  1.00  0.00           C
ATOM   4147  HD2 TYR   251     113.226 112.188  51.603  1.00  0.00           H
ATOM   4148  C   TYR   251     112.437 107.336  53.413  1.00  0.00           C
ATOM   4149  O   TYR   251     111.423 106.917  52.853  1.00  0.00           O
ATOM   4150  N   THR   252     112.936 106.812  54.539  1.00  0.00           N
ATOM   4151  H   THR   252     113.779 107.242  54.884  1.00  0.00           H
ATOM   4152  CA  THR   252     112.467 105.688  55.363  1.00  0.00           C
ATOM   4153  HA  THR   252     112.721 104.756  54.863  1.00  0.00           H
ATOM   4154  CB  THR   252     113.246 105.725  56.693  1.00  0.00           C
ATOM   4155  HB  THR   252     112.738 105.109  57.438  1.00  0.00           H
ATOM   4156  CG2 THR   252     114.670 105.202  56.503  1.00  0.00           C
ATOM   4157 1HG2 THR   252     115.218 105.288  57.441  1.00  0.00           H
ATOM   4158 2HG2 THR   252     114.646 104.155  56.203  1.00  0.00           H
ATOM   4159 3HG2 THR   252     115.193 105.781  55.742  1.00  0.00           H
ATOM   4160  OG1 THR   252     113.384 107.049  57.180  1.00  0.00           O
ATOM   4161  HG1 THR   252     113.956 107.014  57.957  1.00  0.00           H
ATOM   4162  C   THR   252     110.954 105.669  55.607  1.00  0.00           C
ATOM   4163  O   THR   252     110.441 106.463  56.393  1.00  0.00           O
ATOM   4164  N   CYS   253     110.248 104.692  55.025  1.00  0.00           N
ATOM   4165  H   CYS   253     110.734 104.076  54.382  1.00  0.00           H
ATOM   4166  CA  CYS   253     108.827 104.416  55.300  1.00  0.00           C
ATOM   4167  HA  CYS   253     108.417 105.202  55.933  1.00  0.00           H
ATOM   4168  CB  CYS   253     108.015 104.413  53.995  1.00  0.00           C
ATOM   4169  HB1 CYS   253     107.002 104.053  54.196  1.00  0.00           H
ATOM   4170  HB2 CYS   253     108.476 103.737  53.272  1.00  0.00           H
ATOM   4171  SG  CYS   253     107.911 106.099  53.339  1.00  0.00           S
ATOM   4172  HG  CYS   253     107.555 105.767  52.088  1.00  0.00           H
ATOM   4173  C   CYS   253     108.636 103.078  56.028  1.00  0.00           C
ATOM   4174  O   CYS   253     109.034 102.031  55.526  1.00  0.00           O
ATOM   4175  N   ALA   254     107.964 103.115  57.180  1.00  0.00           N
ATOM   4176  H   ALA   254     107.642 104.009  57.507  1.00  0.00           H
ATOM   4177  CA  ALA   254     107.381 101.930  57.811  1.00  0.00           C
ATOM   4178  HA  ALA   254     108.067 101.089  57.688  1.00  0.00           H
ATOM   4179  CB  ALA   254     107.212 102.223  59.307  1.00  0.00           C
ATOM   4180  HB1 ALA   254     106.858 101.331  59.825  1.00  0.00           H
ATOM   4181  HB2 ALA   254     108.168 102.517  59.738  1.00  0.00           H
ATOM   4182  HB3 ALA   254     106.490 103.026  59.454  1.00  0.00           H
ATOM   4183  C   ALA   254     106.024 101.583  57.153  1.00  0.00           C
ATOM   4184  O   ALA   254     105.352 102.504  56.669  1.00  0.00           O
ATOM   4185  N   PRO   255     105.592 100.305  57.162  1.00  0.00           N
ATOM   4186  CD  PRO   255     106.310  99.141  57.669  1.00  0.00           C
ATOM   4187  HD1 PRO   255     106.466  99.229  58.745  1.00  0.00           H
ATOM   4188  HD2 PRO   255     107.268  99.039  57.159  1.00  0.00           H
ATOM   4189  CG  PRO   255     105.438  97.915  57.376  1.00  0.00           C
ATOM   4190  HG1 PRO   255     104.984  97.549  58.295  1.00  0.00           H
ATOM   4191  HG2 PRO   255     106.025  97.123  56.908  1.00  0.00           H
ATOM   4192  CB  PRO   255     104.346  98.411  56.429  1.00  0.00           C
ATOM   4193  HB1 PRO   255     103.390  97.927  56.637  1.00  0.00           H
ATOM   4194  HB2 PRO   255     104.650  98.214  55.401  1.00  0.00           H
ATOM   4195  CA  PRO   255     104.285  99.923  56.651  1.00  0.00           C
ATOM   4196  HA  PRO   255     104.108 100.409  55.690  1.00  0.00           H
ATOM   4197  C   PRO   255     103.176 100.330  57.628  1.00  0.00           C
ATOM   4198  O   PRO   255     103.344 100.264  58.847  1.00  0.00           O
ATOM   4199  N   TYR   256     102.032 100.730  57.068  1.00  0.00           N
ATOM   4200  H   TYR   256     101.992 100.766  56.057  1.00  0.00           H
ATOM   4201  CA  TYR   256     100.785 101.009  57.787  1.00  0.00           C
ATOM   4202  HA  TYR   256     100.812 100.506  58.751  1.00  0.00           H
ATOM   4203  CB  TYR   256     100.634 102.527  58.027  1.00  0.00           C
ATOM   4204  HB1 TYR   256      99.575 102.754  58.163  1.00  0.00           H
ATOM   4205  HB2 TYR   256     100.964 103.072  57.143  1.00  0.00           H
ATOM   4206  CG  TYR   256     101.375 103.063  59.238  1.00  0.00           C
ATOM   4207  CD1 TYR   256     100.707 103.162  60.475  1.00  0.00           C
ATOM   4208  HD1 TYR   256      99.663 102.892  60.549  1.00  0.00           H
ATOM   4209  CE1 TYR   256     101.390 103.615  61.618  1.00  0.00           C
ATOM   4210  HE1 TYR   256     100.886 103.664  62.572  1.00  0.00           H
ATOM   4211  CZ  TYR   256     102.736 104.031  61.516  1.00  0.00           C
ATOM   4212  OH  TYR   256     103.383 104.499  62.618  1.00  0.00           O
ATOM   4213  HH  TYR   256     104.256 104.840  62.401  1.00  0.00           H
ATOM   4214  CE2 TYR   256     103.395 103.977  60.267  1.00  0.00           C
ATOM   4215  HE2 TYR   256     104.419 104.306  60.181  1.00  0.00           H
ATOM   4216  CD2 TYR   256     102.716 103.483  59.135  1.00  0.00           C
ATOM   4217  HD2 TYR   256     103.227 103.415  58.184  1.00  0.00           H
ATOM   4218  C   TYR   256      99.573 100.478  56.997  1.00  0.00           C
ATOM   4219  O   TYR   256      99.505 100.667  55.780  1.00  0.00           O
ATOM   4220  N   THR   257      98.577  99.894  57.678  1.00  0.00           N
ATOM   4221  H   THR   257      98.714  99.730  58.666  1.00  0.00           H
ATOM   4222  CA  THR   257      97.226  99.647  57.138  1.00  0.00           C
ATOM   4223  HA  THR   257      97.291  99.483  56.060  1.00  0.00           H
ATOM   4224  CB  THR   257      96.546  98.417  57.751  1.00  0.00           C
ATOM   4225  HB  THR   257      95.469  98.474  57.579  1.00  0.00           H
ATOM   4226  CG2 THR   257      97.068  97.146  57.089  1.00  0.00           C
ATOM   4227 1HG2 THR   257      96.618  96.268  57.552  1.00  0.00           H
ATOM   4228 2HG2 THR   257      96.800  97.155  56.032  1.00  0.00           H
ATOM   4229 3HG2 THR   257      98.153  97.093  57.176  1.00  0.00           H
ATOM   4230  OG1 THR   257      96.792  98.310  59.136  1.00  0.00           O
ATOM   4231  HG1 THR   257      96.698  97.373  59.347  1.00  0.00           H
ATOM   4232  C   THR   257      96.394 100.894  57.348  1.00  0.00           C
ATOM   4233  O   THR   257      96.408 101.474  58.434  1.00  0.00           O
ATOM   4234  N   MET   258      95.727 101.355  56.296  1.00  0.00           N
ATOM   4235  H   MET   258      95.716 100.802  55.439  1.00  0.00           H
ATOM   4236  CA  MET   258      95.271 102.742  56.200  1.00  0.00           C
ATOM   4237  HA  MET   258      95.295 103.187  57.195  1.00  0.00           H
ATOM   4238  CB  MET   258      96.307 103.480  55.289  1.00  0.00           C
ATOM   4239  HB1 MET   258      96.041 103.269  54.254  1.00  0.00           H
ATOM   4240  HB2 MET   258      97.253 102.949  55.426  1.00  0.00           H
ATOM   4241  CG  MET   258      96.695 105.115  55.537  1.00  0.00           C
ATOM   4242  HG1 MET   258      96.919 105.280  56.700  1.00  0.00           H
ATOM   4243  HG2 MET   258      95.894 104.868  56.250  1.00  0.00           H
ATOM   4244  SD  MET   258      95.771 107.724  53.853  1.00  0.00           S
ATOM   4245  CE  MET   258      97.637 105.445  54.931  1.00  0.00           C
ATOM   4246  HE1 MET   258      98.679 105.488  54.528  1.00  0.00           H
ATOM   4247  HE2 MET   258      98.507 105.781  55.653  1.00  0.00           H
ATOM   4248  HE3 MET   258      97.960 104.644  54.124  1.00  0.00           H
ATOM   4249  C   MET   258      93.808 102.749  55.714  1.00  0.00           C
ATOM   4250  O   MET   258      93.481 102.082  54.737  1.00  0.00           O
ATOM   4251  N   ARG   259      92.903 103.410  56.453  1.00  0.00           N
ATOM   4252  H   ARG   259      93.241 103.926  57.252  1.00  0.00           H
ATOM   4253  CA  ARG   259      91.466 103.557  56.124  1.00  0.00           C
ATOM   4254  HA  ARG   259      91.210 102.932  55.267  1.00  0.00           H
ATOM   4255  CB  ARG   259      90.591 103.142  57.322  1.00  0.00           C
ATOM   4256  HB1 ARG   259      89.611 103.611  57.217  1.00  0.00           H
ATOM   4257  HB2 ARG   259      91.039 103.511  58.247  1.00  0.00           H
ATOM   4258  CG  ARG   259      90.370 101.624  57.426  1.00  0.00           C
ATOM   4259  HG1 ARG   259      91.322 101.117  57.589  1.00  0.00           H
ATOM   4260  HG2 ARG   259      89.921 101.259  56.501  1.00  0.00           H
ATOM   4261  CD  ARG   259      89.420 101.330  58.594  1.00  0.00           C
ATOM   4262  HD1 ARG   259      88.512 101.921  58.473  1.00  0.00           H
ATOM   4263  HD2 ARG   259      89.903 101.637  59.524  1.00  0.00           H
ATOM   4264  NE  ARG   259      89.066  99.903  58.676  1.00  0.00           N
ATOM   4265  HE  ARG   259      89.282  99.320  57.873  1.00  0.00           H
ATOM   4266  CZ  ARG   259      88.398  99.326  59.666  1.00  0.00           C
ATOM   4267  NH1 ARG   259      87.889 100.032  60.658  1.00  0.00           N
ATOM   4268 1HH1 ARG   259      87.932 101.035  60.599  1.00  0.00           H
ATOM   4269 2HH1 ARG   259      87.329  99.593  61.366  1.00  0.00           H
ATOM   4270  NH2 ARG   259      88.241  98.019  59.669  1.00  0.00           N
ATOM   4271 1HH2 ARG   259      88.607  97.477  58.895  1.00  0.00           H
ATOM   4272 2HH2 ARG   259      87.812  97.557  60.448  1.00  0.00           H
ATOM   4273  C   ARG   259      91.152 105.013  55.747  1.00  0.00           C
ATOM   4274  O   ARG   259      91.742 105.921  56.334  1.00  0.00           O
ATOM   4275  N   LEU   260      90.195 105.257  54.844  1.00  0.00           N
ATOM   4276  H   LEU   260      89.741 104.445  54.439  1.00  0.00           H
ATOM   4277  CA  LEU   260      90.054 106.528  54.096  1.00  0.00           C
ATOM   4278  HA  LEU   260      91.059 106.847  53.839  1.00  0.00           H
ATOM   4279  CB  LEU   260      89.297 106.242  52.763  1.00  0.00           C
ATOM   4280  HB1 LEU   260      88.448 106.919  52.658  1.00  0.00           H
ATOM   4281  HB2 LEU   260      88.880 105.237  52.808  1.00  0.00           H
ATOM   4282  CG  LEU   260      90.175 106.334  51.485  1.00  0.00           C
ATOM   4283  HG  LEU   260      91.194 106.101  51.726  1.00  0.00           H
ATOM   4284  CD1 LEU   260      89.797 105.358  50.377  1.00  0.00           C
ATOM   4285 1HD1 LEU   260      90.622 105.257  49.678  1.00  0.00           H
ATOM   4286 2HD1 LEU   260      89.611 104.377  50.804  1.00  0.00           H
ATOM   4287 3HD1 LEU   260      88.933 105.730  49.832  1.00  0.00           H
ATOM   4288  CD2 LEU   260      90.203 107.735  50.902  1.00  0.00           C
ATOM   4289 1HD2 LEU   260      90.861 107.763  50.032  1.00  0.00           H
ATOM   4290 2HD2 LEU   260      89.197 108.041  50.614  1.00  0.00           H
ATOM   4291 3HD2 LEU   260      90.597 108.397  51.661  1.00  0.00           H
ATOM   4292  C   LEU   260      89.502 107.720  54.909  1.00  0.00           C
ATOM   4293  O   LEU   260      89.201 108.769  54.344  1.00  0.00           O
ATOM   4294  N   GLY   261      89.409 107.601  56.241  1.00  0.00           N
ATOM   4295  H   GLY   261      89.824 106.775  56.645  1.00  0.00           H
ATOM   4296  CA  GLY   261      88.691 108.520  57.141  1.00  0.00           C
ATOM   4297  HA1 GLY   261      88.581 108.057  58.122  1.00  0.00           H
ATOM   4298  HA2 GLY   261      87.711 108.715  56.718  1.00  0.00           H
ATOM   4299  C   GLY   261      89.311 109.895  57.373  1.00  0.00           C
ATOM   4300  O   GLY   261      88.706 110.706  58.070  1.00  0.00           O
ATOM   4301  N   HIS   262      90.480 110.172  56.793  1.00  0.00           N
ATOM   4302  H   HIS   262      90.894 109.447  56.225  1.00  0.00           H
ATOM   4303  CA  HIS   262      91.260 111.389  57.049  1.00  0.00           C
ATOM   4304  HA  HIS   262      90.580 112.152  57.423  1.00  0.00           H
ATOM   4305  CB  HIS   262      92.271 111.088  58.169  1.00  0.00           C
ATOM   4306  HB1 HIS   262      93.067 111.833  58.165  1.00  0.00           H
ATOM   4307  HB2 HIS   262      92.722 110.109  58.013  1.00  0.00           H
ATOM   4308  CG  HIS   262      91.634 111.148  59.530  1.00  0.00           C
ATOM   4309  ND1 HIS   262      91.004 112.278  60.055  1.00  0.00           N
ATOM   4310  CE1 HIS   262      90.596 111.926  61.281  1.00  0.00           C
ATOM   4311  HE1 HIS   262      90.100 112.593  61.972  1.00  0.00           H
ATOM   4312  NE2 HIS   262      90.941 110.653  61.549  1.00  0.00           N
ATOM   4313  HE2 HIS   262      90.840 110.197  62.448  1.00  0.00           H
ATOM   4314  CD2 HIS   262      91.590 110.142  60.448  1.00  0.00           C
ATOM   4315  HD2 HIS   262      92.021 109.156  60.342  1.00  0.00           H
ATOM   4316  C   HIS   262      91.873 112.008  55.773  1.00  0.00           C
ATOM   4317  O   HIS   262      93.057 112.357  55.714  1.00  0.00           O
ATOM   4318  N   LEU   263      91.091 112.071  54.683  1.00  0.00           N
ATOM   4319  H   LEU   263      90.132 111.760  54.763  1.00  0.00           H
ATOM   4320  CA  LEU   263      91.501 112.804  53.477  1.00  0.00           C
ATOM   4321  HA  LEU   263      92.520 112.522  53.225  1.00  0.00           H
ATOM   4322  CB  LEU   263      90.591 112.500  52.274  1.00  0.00           C
ATOM   4323  HB1 LEU   263      90.734 113.277  51.522  1.00  0.00           H
ATOM   4324  HB2 LEU   263      89.556 112.560  52.600  1.00  0.00           H
ATOM   4325  CG  LEU   263      90.809 111.145  51.592  1.00  0.00           C
ATOM   4326  HG  LEU   263      90.783 110.376  52.360  1.00  0.00           H
ATOM   4327  CD1 LEU   263      89.651 110.935  50.604  1.00  0.00           C
ATOM   4328 1HD1 LEU   263      89.900 110.163  49.879  1.00  0.00           H
ATOM   4329 2HD1 LEU   263      88.754 110.637  51.149  1.00  0.00           H
ATOM   4330 3HD1 LEU   263      89.447 111.856  50.058  1.00  0.00           H
ATOM   4331  CD2 LEU   263      92.153 111.061  50.846  1.00  0.00           C
ATOM   4332 1HD2 LEU   263      92.283 110.055  50.443  1.00  0.00           H
ATOM   4333 2HD2 LEU   263      92.170 111.771  50.019  1.00  0.00           H
ATOM   4334 3HD2 LEU   263      92.985 111.261  51.519  1.00  0.00           H
ATOM   4335  C   LEU   263      91.499 114.308  53.753  1.00  0.00           C
ATOM   4336  O   LEU   263      90.440 114.922  53.878  1.00  0.00           O
ATOM   4337  N   SER   264      92.686 114.905  53.765  1.00  0.00           N
ATOM   4338  H   SER   264      93.509 114.333  53.609  1.00  0.00           H
ATOM   4339  CA  SER   264      92.852 116.355  53.799  1.00  0.00           C
ATOM   4340  HA  SER   264      92.310 116.732  54.661  1.00  0.00           H
ATOM   4341  CB  SER   264      94.328 116.727  53.982  1.00  0.00           C
ATOM   4342  HB1 SER   264      94.919 116.280  53.182  1.00  0.00           H
ATOM   4343  HB2 SER   264      94.681 116.341  54.940  1.00  0.00           H
ATOM   4344  OG  SER   264      94.486 118.136  53.951  1.00  0.00           O
ATOM   4345  HG  SER   264      94.023 118.507  54.746  1.00  0.00           H
ATOM   4346  C   SER   264      92.300 116.964  52.496  1.00  0.00           C
ATOM   4347  O   SER   264      92.811 116.620  51.422  1.00  0.00           O
ATOM   4348  N   PRO   265      91.260 117.821  52.557  1.00  0.00           N
ATOM   4349  CD  PRO   265      90.576 118.224  53.780  1.00  0.00           C
ATOM   4350  HD1 PRO   265      91.254 118.747  54.452  1.00  0.00           H
ATOM   4351  HD2 PRO   265      90.160 117.349  54.278  1.00  0.00           H
ATOM   4352  CG  PRO   265      89.441 119.151  53.380  1.00  0.00           C
ATOM   4353  HG1 PRO   265      89.756 120.182  53.533  1.00  0.00           H
ATOM   4354  HG2 PRO   265      88.534 118.933  53.946  1.00  0.00           H
ATOM   4355  CB  PRO   265      89.231 118.904  51.893  1.00  0.00           C
ATOM   4356  HB1 PRO   265      89.123 119.861  51.388  1.00  0.00           H
ATOM   4357  HB2 PRO   265      88.342 118.293  51.745  1.00  0.00           H
ATOM   4358  CA  PRO   265      90.475 118.176  51.378  1.00  0.00           C
ATOM   4359  HA  PRO   265      90.182 117.247  50.901  1.00  0.00           H
ATOM   4360  C   PRO   265      91.183 119.038  50.326  1.00  0.00           C
ATOM   4361  O   PRO   265      90.729 119.099  49.184  1.00  0.00           O
ATOM   4362  N   ASN   266      92.262 119.726  50.709  1.00  0.00           N
ATOM   4363  H   ASN   266      92.614 119.574  51.642  1.00  0.00           H
ATOM   4364  CA  ASN   266      92.889 120.785  49.909  1.00  0.00           C
ATOM   4365  HA  ASN   266      92.427 120.806  48.923  1.00  0.00           H
ATOM   4366  CB  ASN   266      92.620 122.141  50.572  1.00  0.00           C
ATOM   4367  HB1 ASN   266      93.092 122.911  49.966  1.00  0.00           H
ATOM   4368  HB2 ASN   266      93.074 122.152  51.563  1.00  0.00           H
ATOM   4369  CG  ASN   266      91.135 122.482  50.679  1.00  0.00           C
ATOM   4370  OD1 ASN   266      90.377 122.400  49.726  1.00  0.00           O
ATOM   4371  ND2 ASN   266      90.668 122.895  51.842  1.00  0.00           N
ATOM   4372 1HD2 ASN   266      91.297 123.085  52.601  1.00  0.00           H
ATOM   4373 2HD2 ASN   266      89.684 123.102  51.893  1.00  0.00           H
ATOM   4374  C   ASN   266      94.394 120.530  49.690  1.00  0.00           C
ATOM   4375  O   ASN   266      95.212 121.450  49.661  1.00  0.00           O
ATOM   4376  N   TYR   267      94.778 119.255  49.607  1.00  0.00           N
ATOM   4377  H   TYR   267      94.062 118.548  49.699  1.00  0.00           H
ATOM   4378  CA  TYR   267      96.166 118.815  49.502  1.00  0.00           C
ATOM   4379  HA  TYR   267      96.806 119.598  49.914  1.00  0.00           H
ATOM   4380  CB  TYR   267      96.294 117.592  50.405  1.00  0.00           C
ATOM   4381  HB1 TYR   267      95.800 116.735  49.944  1.00  0.00           H
ATOM   4382  HB2 TYR   267      95.805 117.789  51.361  1.00  0.00           H
ATOM   4383  CG  TYR   267      97.731 117.280  50.683  1.00  0.00           C
ATOM   4384  CD1 TYR   267      98.371 116.271  49.955  1.00  0.00           C
ATOM   4385  HD1 TYR   267      97.823 115.680  49.238  1.00  0.00           H
ATOM   4386  CE1 TYR   267      99.730 116.030  50.159  1.00  0.00           C
ATOM   4387  HE1 TYR   267     100.173 115.244  49.590  1.00  0.00           H
ATOM   4388  CZ  TYR   267     100.459 116.786  51.109  1.00  0.00           C
ATOM   4389  OH  TYR   267     101.768 116.539  51.385  1.00  0.00           O
ATOM   4390  HH  TYR   267     102.033 117.003  52.191  1.00  0.00           H
ATOM   4391  CE2 TYR   267      99.814 117.819  51.812  1.00  0.00           C
ATOM   4392  HE2 TYR   267     100.363 118.400  52.539  1.00  0.00           H
ATOM   4393  CD2 TYR   267      98.454 118.073  51.589  1.00  0.00           C
ATOM   4394  HD2 TYR   267      97.961 118.864  52.137  1.00  0.00           H
ATOM   4395  C   TYR   267      96.650 118.539  48.055  1.00  0.00           C
ATOM   4396  O   TYR   267      95.850 118.158  47.191  1.00  0.00           O
ATOM   4397  N   ARG   268      97.967 118.681  47.811  1.00  0.00           N
ATOM   4398  H   ARG   268      98.545 118.919  48.603  1.00  0.00           H
ATOM   4399  CA  ARG   268      98.631 118.670  46.486  1.00  0.00           C
ATOM   4400  HA  ARG   268      97.875 118.517  45.713  1.00  0.00           H
ATOM   4401  CB  ARG   268      99.283 120.057  46.278  1.00  0.00           C
ATOM   4402  HB1 ARG   268     100.359 119.978  46.422  1.00  0.00           H
ATOM   4403  HB2 ARG   268      98.917 120.754  47.032  1.00  0.00           H
ATOM   4404  CG  ARG   268      99.014 120.667  44.896  1.00  0.00           C
ATOM   4405  HG1 ARG   268      97.939 120.698  44.725  1.00  0.00           H
ATOM   4406  HG2 ARG   268      99.482 120.044  44.142  1.00  0.00           H
ATOM   4407  CD  ARG   268      99.576 122.091  44.797  1.00  0.00           C
ATOM   4408  HD1 ARG   268     100.661 122.044  44.810  1.00  0.00           H
ATOM   4409  HD2 ARG   268      99.245 122.652  45.672  1.00  0.00           H
ATOM   4410  NE  ARG   268      99.116 122.805  43.594  1.00  0.00           N
ATOM   4411  HE  ARG   268      98.118 122.757  43.395  1.00  0.00           H
ATOM   4412  CZ  ARG   268      99.814 123.611  42.801  1.00  0.00           C
ATOM   4413  NH1 ARG   268     101.115 123.774  42.904  1.00  0.00           N
ATOM   4414 1HH1 ARG   268     101.680 123.195  43.501  1.00  0.00           H
ATOM   4415 2HH1 ARG   268     101.565 124.445  42.296  1.00  0.00           H
ATOM   4416  NH2 ARG   268      99.205 124.313  41.875  1.00  0.00           N
ATOM   4417 1HH2 ARG   268      98.187 124.367  41.854  1.00  0.00           H
ATOM   4418 2HH2 ARG   268      99.717 124.877  41.224  1.00  0.00           H
ATOM   4419  C   ARG   268      99.710 117.569  46.353  1.00  0.00           C
ATOM   4420  O   ARG   268     100.601 117.474  47.206  1.00  0.00           O
ATOM   4421  N   PHE   269      99.727 116.800  45.255  1.00  0.00           N
ATOM   4422  H   PHE   269      99.014 116.961  44.557  1.00  0.00           H
ATOM   4423  CA  PHE   269     100.750 115.769  44.953  1.00  0.00           C
ATOM   4424  HA  PHE   269     100.963 115.228  45.864  1.00  0.00           H
ATOM   4425  CB  PHE   269     100.109 114.722  44.029  1.00  0.00           C
ATOM   4426  HB1 PHE   269     100.879 114.055  43.639  1.00  0.00           H
ATOM   4427  HB2 PHE   269      99.654 115.238  43.186  1.00  0.00           H
ATOM   4428  CG  PHE   269      99.015 113.852  44.628  1.00  0.00           C
ATOM   4429  CD1 PHE   269      99.318 112.658  45.306  1.00  0.00           C
ATOM   4430  HD1 PHE   269     100.348 112.420  45.517  1.00  0.00           H
ATOM   4431  CE1 PHE   269      98.289 111.755  45.650  1.00  0.00           C
ATOM   4432  HE1 PHE   269      98.502 110.819  46.140  1.00  0.00           H
ATOM   4433  CZ  PHE   269      96.961 112.031  45.302  1.00  0.00           C
ATOM   4434  HZ  PHE   269      96.179 111.308  45.505  1.00  0.00           H
ATOM   4435  CE2 PHE   269      96.655 113.252  44.693  1.00  0.00           C
ATOM   4436  HE2 PHE   269      95.641 113.454  44.419  1.00  0.00           H
ATOM   4437  CD2 PHE   269      97.671 114.169  44.379  1.00  0.00           C
ATOM   4438  HD2 PHE   269      97.427 115.107  43.904  1.00  0.00           H
ATOM   4439  C   PHE   269     102.105 116.396  44.455  1.00  0.00           C
ATOM   4440  O   PHE   269     102.148 117.618  44.293  1.00  0.00           O
ATOM   4441  N   PRO   270     103.262 115.682  44.356  1.00  0.00           N
ATOM   4442  CD  PRO   270     103.465 114.304  44.779  1.00  0.00           C
ATOM   4443  HD1 PRO   270     103.282 113.641  43.935  1.00  0.00           H
ATOM   4444  HD2 PRO   270     102.811 114.038  45.608  1.00  0.00           H
ATOM   4445  CG  PRO   270     104.938 114.184  45.210  1.00  0.00           C
ATOM   4446  HG1 PRO   270     105.477 113.571  44.496  1.00  0.00           H
ATOM   4447  HG2 PRO   270     105.033 113.753  46.205  1.00  0.00           H
ATOM   4448  CB  PRO   270     105.519 115.599  45.161  1.00  0.00           C
ATOM   4449  HB1 PRO   270     106.578 115.588  44.905  1.00  0.00           H
ATOM   4450  HB2 PRO   270     105.462 116.121  46.105  1.00  0.00           H
ATOM   4451  CA  PRO   270     104.604 116.269  44.129  1.00  0.00           C
ATOM   4452  HA  PRO   270     104.594 117.344  44.306  1.00  0.00           H
ATOM   4453  C   PRO   270     105.174 116.028  42.720  1.00  0.00           C
ATOM   4454  O   PRO   270     106.350 115.685  42.586  1.00  0.00           O
ATOM   4455  N   THR   271     104.382 116.178  41.657  1.00  0.00           N
ATOM   4456  H   THR   271     103.407 116.426  41.783  1.00  0.00           H
ATOM   4457  CA  THR   271     104.857 115.942  40.278  1.00  0.00           C
ATOM   4458  HA  THR   271     105.516 115.071  40.272  1.00  0.00           H
ATOM   4459  CB  THR   271     103.715 115.605  39.351  1.00  0.00           C
ATOM   4460  HB  THR   271     104.073 115.588  38.320  1.00  0.00           H
ATOM   4461  CG2 THR   271     103.148 114.238  39.710  1.00  0.00           C
ATOM   4462 1HG2 THR   271     102.132 114.185  39.340  1.00  0.00           H
ATOM   4463 2HG2 THR   271     103.744 113.461  39.248  1.00  0.00           H
ATOM   4464 3HG2 THR   271     103.150 114.056  40.783  1.00  0.00           H
ATOM   4465  OG1 THR   271     102.724 116.585  39.494  1.00  0.00           O
ATOM   4466  HG1 THR   271     102.167 116.295  40.246  1.00  0.00           H
ATOM   4467  C   THR   271     105.685 117.093  39.734  1.00  0.00           C
ATOM   4468  O   THR   271     105.273 117.845  38.853  1.00  0.00           O
ATOM   4469  N   GLU   272     106.881 117.174  40.301  1.00  0.00           N
ATOM   4470  H   GLU   272     107.066 116.474  41.004  1.00  0.00           H
ATOM   4471  CA  GLU   272     107.987 118.042  39.941  1.00  0.00           C
ATOM   4472  HA  GLU   272     108.834 117.718  40.547  1.00  0.00           H
ATOM   4473  CB  GLU   272     108.407 117.838  38.474  1.00  0.00           C
ATOM   4474  HB1 GLU   272     109.194 118.555  38.237  1.00  0.00           H
ATOM   4475  HB2 GLU   272     107.573 117.995  37.790  1.00  0.00           H
ATOM   4476  CG  GLU   272     108.953 116.405  38.330  1.00  0.00           C
ATOM   4477  HG1 GLU   272     108.145 115.683  38.462  1.00  0.00           H
ATOM   4478  HG2 GLU   272     109.690 116.254  39.118  1.00  0.00           H
ATOM   4479  CD  GLU   272     109.655 116.119  37.010  1.00  0.00           C
ATOM   4480  OE1 GLU   272     110.117 114.967  36.816  1.00  0.00           O
ATOM   4481  OE2 GLU   272     109.862 117.067  36.229  1.00  0.00           O
ATOM   4482  C   GLU   272     107.740 119.503  40.325  1.00  0.00           C
ATOM   4483  O   GLU   272     106.660 120.077  40.172  1.00  0.00           O
ATOM   4484  N   LYS   273     108.788 120.133  40.852  1.00  0.00           N
ATOM   4485  H   LYS   273     109.647 119.622  40.984  1.00  0.00           H
ATOM   4486  CA  LYS   273     108.815 121.583  41.006  1.00  0.00           C
ATOM   4487  HA  LYS   273     108.026 121.889  41.695  1.00  0.00           H
ATOM   4488  CB  LYS   273     110.181 121.995  41.591  1.00  0.00           C
ATOM   4489  HB1 LYS   273     110.261 123.082  41.561  1.00  0.00           H
ATOM   4490  HB2 LYS   273     110.976 121.577  40.969  1.00  0.00           H
ATOM   4491  CG  LYS   273     110.375 121.528  43.045  1.00  0.00           C
ATOM   4492  HG1 LYS   273     110.259 120.445  43.113  1.00  0.00           H
ATOM   4493  HG2 LYS   273     109.619 121.998  43.674  1.00  0.00           H
ATOM   4494  CD  LYS   273     111.771 121.911  43.553  1.00  0.00           C
ATOM   4495  HD1 LYS   273     111.928 122.981  43.412  1.00  0.00           H
ATOM   4496  HD2 LYS   273     112.523 121.364  42.983  1.00  0.00           H
ATOM   4497  CE  LYS   273     111.905 121.574  45.040  1.00  0.00           C
ATOM   4498  HE1 LYS   273     111.758 120.499  45.180  1.00  0.00           H
ATOM   4499  HE2 LYS   273     111.112 122.089  45.592  1.00  0.00           H
ATOM   4500  NZ  LYS   273     113.222 121.971  45.585  1.00  0.00           N
ATOM   4501  HZ1 LYS   273     113.262 121.759  46.573  1.00  0.00           H
ATOM   4502  HZ2 LYS   273     113.978 121.462  45.144  1.00  0.00           H
ATOM   4503  HZ3 LYS   273     113.396 122.960  45.456  1.00  0.00           H
ATOM   4504  C   LYS   273     108.539 122.237  39.637  1.00  0.00           C
ATOM   4505  O   LYS   273     109.256 121.969  38.672  1.00  0.00           O
ATOM   4506  N   ASN   274     107.499 123.077  39.559  1.00  0.00           N
ATOM   4507  H   ASN   274     106.889 123.095  40.362  1.00  0.00           H
ATOM   4508  CA  ASN   274     107.266 124.127  38.547  1.00  0.00           C
ATOM   4509  HA  ASN   274     106.799 124.947  39.094  1.00  0.00           H
ATOM   4510  CB  ASN   274     108.569 124.711  37.961  1.00  0.00           C
ATOM   4511  HB1 ASN   274     108.319 125.596  37.390  1.00  0.00           H
ATOM   4512  HB2 ASN   274     109.027 124.004  37.270  1.00  0.00           H
ATOM   4513  CG  ASN   274     109.576 125.131  39.021  1.00  0.00           C
ATOM   4514  OD1 ASN   274     109.213 125.520  40.129  1.00  0.00           O
ATOM   4515  ND2 ASN   274     110.861 125.033  38.738  1.00  0.00           N
ATOM   4516 1HD2 ASN   274     111.155 124.691  37.827  1.00  0.00           H
ATOM   4517 2HD2 ASN   274     111.536 125.310  39.425  1.00  0.00           H
ATOM   4518  C   ASN   274     106.242 123.757  37.453  1.00  0.00           C
ATOM   4519  O   ASN   274     106.538 123.782  36.258  1.00  0.00           O
ATOM   4520  N   HIS   275     105.007 123.447  37.856  1.00  0.00           N
ATOM   4521  H   HIS   275     104.820 123.428  38.850  1.00  0.00           H
ATOM   4522  CA  HIS   275     103.842 123.535  36.968  1.00  0.00           C
ATOM   4523  HA  HIS   275     104.159 123.844  35.970  1.00  0.00           H
ATOM   4524  CB  HIS   275     103.178 122.166  36.795  1.00  0.00           C
ATOM   4525  HB1 HIS   275     102.199 122.319  36.337  1.00  0.00           H
ATOM   4526  HB2 HIS   275     103.038 121.679  37.760  1.00  0.00           H
ATOM   4527  CG  HIS   275     103.983 121.289  35.877  1.00  0.00           C
ATOM   4528  ND1 HIS   275     103.982 121.390  34.487  1.00  0.00           N
ATOM   4529  CE1 HIS   275     104.924 120.536  34.060  1.00  0.00           C
ATOM   4530  HE1 HIS   275     105.240 120.436  33.029  1.00  0.00           H
ATOM   4531  NE2 HIS   275     105.467 119.872  35.097  1.00  0.00           N
ATOM   4532  HE2 HIS   275     106.245 119.222  35.039  1.00  0.00           H
ATOM   4533  CD2 HIS   275     104.874 120.328  36.253  1.00  0.00           C
ATOM   4534  HD2 HIS   275     105.105 120.024  37.267  1.00  0.00           H
ATOM   4535  C   HIS   275     102.879 124.626  37.458  1.00  0.00           C
ATOM   4536  O   HIS   275     102.064 124.424  38.364  1.00  0.00           O
ATOM   4537  N   SER   276     103.008 125.799  36.844  1.00  0.00           N
ATOM   4538  H   SER   276     103.685 125.874  36.097  1.00  0.00           H
ATOM   4539  CA  SER   276     101.969 126.823  36.804  1.00  0.00           C
ATOM   4540  HA  SER   276     101.821 127.242  37.796  1.00  0.00           H
ATOM   4541  CB  SER   276     102.426 127.940  35.854  1.00  0.00           C
ATOM   4542  HB1 SER   276     103.221 128.507  36.338  1.00  0.00           H
ATOM   4543  HB2 SER   276     101.594 128.614  35.643  1.00  0.00           H
ATOM   4544  OG  SER   276     102.937 127.405  34.642  1.00  0.00           O
ATOM   4545  HG  SER   276     103.298 128.137  34.128  1.00  0.00           H
ATOM   4546  C   SER   276     100.636 126.232  36.330  1.00  0.00           C
ATOM   4547  O   SER   276     100.615 125.341  35.482  1.00  0.00           O
ATOM   4548  N   GLU   277      99.514 126.739  36.849  1.00  0.00           N
ATOM   4549  H   GLU   277      99.570 127.516  37.495  1.00  0.00           H
ATOM   4550  CA  GLU   277      98.172 126.270  36.482  1.00  0.00           C
ATOM   4551  HA  GLU   277      98.217 125.187  36.350  1.00  0.00           H
ATOM   4552  CB  GLU   277      97.185 126.557  37.632  1.00  0.00           C
ATOM   4553  HB1 GLU   277      96.185 126.257  37.318  1.00  0.00           H
ATOM   4554  HB2 GLU   277      97.189 127.629  37.833  1.00  0.00           H
ATOM   4555  CG  GLU   277      97.503 125.785  38.927  1.00  0.00           C
ATOM   4556  HG1 GLU   277      98.531 125.986  39.230  1.00  0.00           H
ATOM   4557  HG2 GLU   277      97.414 124.716  38.723  1.00  0.00           H
ATOM   4558  CD  GLU   277      96.579 126.130  40.104  1.00  0.00           C
ATOM   4559  OE1 GLU   277      96.745 125.478  41.167  1.00  0.00           O
ATOM   4560  OE2 GLU   277      95.714 127.024  39.969  1.00  0.00           O
ATOM   4561  C   GLU   277      97.710 126.852  35.123  1.00  0.00           C
ATOM   4562  O   GLU   277      96.509 127.036  34.896  1.00  0.00           O
ATOM   4563  N   THR   278      98.656 127.157  34.219  1.00  0.00           N
ATOM   4564  H   THR   278      99.616 126.950  34.468  1.00  0.00           H
ATOM   4565  CA  THR   278      98.410 127.427  32.800  1.00  0.00           C
ATOM   4566  HA  THR   278      97.368 127.711  32.691  1.00  0.00           H
ATOM   4567  CB  THR   278      99.278 128.564  32.237  1.00  0.00           C
ATOM   4568  HB  THR   278      99.400 128.423  31.160  1.00  0.00           H
ATOM   4569  CG2 THR   278      98.577 129.897  32.445  1.00  0.00           C
ATOM   4570 1HG2 THR   278      99.138 130.656  31.910  1.00  0.00           H
ATOM   4571 2HG2 THR   278      97.574 129.858  32.021  1.00  0.00           H
ATOM   4572 3HG2 THR   278      98.520 130.136  33.507  1.00  0.00           H
ATOM   4573  OG1 THR   278     100.558 128.637  32.826  1.00  0.00           O
ATOM   4574  HG1 THR   278     101.182 128.187  32.234  1.00  0.00           H
ATOM   4575  C   THR   278      98.682 126.161  31.994  1.00  0.00           C
ATOM   4576  O   THR   278      99.752 125.574  32.166  1.00  0.00           O
ATOM   4577  N   PRO   279      97.793 125.771  31.059  1.00  0.00           N
ATOM   4578  CD  PRO   279      96.508 126.383  30.774  1.00  0.00           C
ATOM   4579  HD1 PRO   279      96.663 127.389  30.381  1.00  0.00           H
ATOM   4580  HD2 PRO   279      95.898 126.416  31.679  1.00  0.00           H
ATOM   4581  CG  PRO   279      95.818 125.519  29.722  1.00  0.00           C
ATOM   4582  HG1 PRO   279      95.436 126.136  28.908  1.00  0.00           H
ATOM   4583  HG2 PRO   279      94.998 124.974  30.185  1.00  0.00           H
ATOM   4584  CB  PRO   279      96.874 124.537  29.208  1.00  0.00           C
ATOM   4585  HB1 PRO   279      97.121 124.771  28.172  1.00  0.00           H
ATOM   4586  HB2 PRO   279      96.503 123.513  29.268  1.00  0.00           H
ATOM   4587  CA  PRO   279      98.098 124.710  30.116  1.00  0.00           C
ATOM   4588  HA  PRO   279      98.252 123.792  30.683  1.00  0.00           H
ATOM   4589  C   PRO   279      99.348 125.094  29.305  1.00  0.00           C
ATOM   4590  O   PRO   279      99.434 126.232  28.829  1.00  0.00           O
ATOM   4591  N   PRO   280     100.322 124.184  29.138  1.00  0.00           N
ATOM   4592  CD  PRO   280     100.476 122.931  29.859  1.00  0.00           C
ATOM   4593  HD1 PRO   280      99.577 122.317  29.798  1.00  0.00           H
ATOM   4594  HD2 PRO   280     100.721 123.141  30.901  1.00  0.00           H
ATOM   4595  CG  PRO   280     101.636 122.207  29.188  1.00  0.00           C
ATOM   4596  HG1 PRO   280     101.235 121.538  28.427  1.00  0.00           H
ATOM   4597  HG2 PRO   280     102.237 121.669  29.919  1.00  0.00           H
ATOM   4598  CB  PRO   280     102.448 123.307  28.510  1.00  0.00           C
ATOM   4599  HB1 PRO   280     102.954 122.937  27.617  1.00  0.00           H
ATOM   4600  HB2 PRO   280     103.171 123.717  29.213  1.00  0.00           H
ATOM   4601  CA  PRO   280     101.405 124.374  28.186  1.00  0.00           C
ATOM   4602  HA  PRO   280     101.849 125.361  28.324  1.00  0.00           H
ATOM   4603  C   PRO   280     100.852 124.256  26.765  1.00  0.00           C
ATOM   4604  O   PRO   280     100.055 123.365  26.469  1.00  0.00           O
ATOM   4605  N   THR   281     101.287 125.176  25.898  1.00  0.00           N
ATOM   4606  H   THR   281     101.903 125.895  26.257  1.00  0.00           H
ATOM   4607  CA  THR   281     100.691 125.510  24.593  1.00  0.00           C
ATOM   4608  HA  THR   281      99.610 125.536  24.742  1.00  0.00           H
ATOM   4609  CB  THR   281     101.164 126.909  24.144  1.00  0.00           C
ATOM   4610  HB  THR   281     101.929 126.814  23.370  1.00  0.00           H
ATOM   4611  CG2 THR   281      99.977 127.684  23.586  1.00  0.00           C
ATOM   4612 1HG2 THR   281     100.285 128.688  23.292  1.00  0.00           H
ATOM   4613 2HG2 THR   281      99.565 127.155  22.729  1.00  0.00           H
ATOM   4614 3HG2 THR   281      99.196 127.745  24.339  1.00  0.00           H
ATOM   4615  OG1 THR   281     101.735 127.648  25.201  1.00  0.00           O
ATOM   4616  HG1 THR   281     101.226 128.461  25.318  1.00  0.00           H
ATOM   4617  C   THR   281     100.920 124.487  23.480  1.00  0.00           C
ATOM   4618  O   THR   281     100.992 124.840  22.302  1.00  0.00           O
ATOM   4619  N   SER   282     101.083 123.218  23.835  1.00  0.00           N
ATOM   4620  H   SER   282     100.891 122.974  24.802  1.00  0.00           H
ATOM   4621  CA  SER   282     101.313 122.132  22.889  1.00  0.00           C
ATOM   4622  HA  SER   282     100.542 122.208  22.131  1.00  0.00           H
ATOM   4623  CB  SER   282     102.698 122.295  22.226  1.00  0.00           C
ATOM   4624  HB1 SER   282     103.475 122.152  22.980  1.00  0.00           H
ATOM   4625  HB2 SER   282     102.798 123.306  21.832  1.00  0.00           H
ATOM   4626  OG  SER   282     102.901 121.398  21.148  1.00  0.00           O
ATOM   4627  HG  SER   282     103.730 121.637  20.712  1.00  0.00           H
ATOM   4628  C   SER   282     101.170 120.750  23.535  1.00  0.00           C
ATOM   4629  O   SER   282     101.737 120.507  24.601  1.00  0.00           O
ATOM   4630  N   ASN   283     100.477 119.838  22.836  1.00  0.00           N
ATOM   4631  H   ASN   283      99.984 120.185  22.027  1.00  0.00           H
ATOM   4632  CA  ASN   283     100.239 118.412  23.144  1.00  0.00           C
ATOM   4633  HA  ASN   283      99.818 118.372  24.148  1.00  0.00           H
ATOM   4634  CB  ASN   283      99.185 117.873  22.150  1.00  0.00           C
ATOM   4635  HB1 ASN   283      99.425 116.867  21.820  1.00  0.00           H
ATOM   4636  HB2 ASN   283      99.185 118.490  21.254  1.00  0.00           H
ATOM   4637  CG  ASN   283      97.778 117.798  22.728  1.00  0.00           C
ATOM   4638  OD1 ASN   283      97.564 117.416  23.870  1.00  0.00           O
ATOM   4639  ND2 ASN   283      96.782 118.107  21.921  1.00  0.00           N
ATOM   4640 1HD2 ASN   283      96.983 118.343  20.961  1.00  0.00           H
ATOM   4641 2HD2 ASN   283      95.837 117.952  22.256  1.00  0.00           H
ATOM   4642  C   ASN   283     101.513 117.525  23.173  1.00  0.00           C
ATOM   4643  O   ASN   283     101.492 116.319  22.884  1.00  0.00           O
ATOM   4644  N   ARG   284     102.660 118.109  23.516  1.00  0.00           N
ATOM   4645  H   ARG   284     102.607 119.075  23.815  1.00  0.00           H
ATOM   4646  CA  ARG   284     103.864 117.371  23.852  1.00  0.00           C
ATOM   4647  HA  ARG   284     103.952 116.515  23.184  1.00  0.00           H
ATOM   4648  CB  ARG   284     105.116 118.240  23.633  1.00  0.00           C
ATOM   4649  HB1 ARG   284     105.980 117.711  24.042  1.00  0.00           H
ATOM   4650  HB2 ARG   284     105.007 119.191  24.156  1.00  0.00           H
ATOM   4651  CG  ARG   284     105.367 118.481  22.137  1.00  0.00           C
ATOM   4652  HG1 ARG   284     104.527 119.020  21.697  1.00  0.00           H
ATOM   4653  HG2 ARG   284     105.450 117.512  21.643  1.00  0.00           H
ATOM   4654  CD  ARG   284     106.658 119.278  21.902  1.00  0.00           C
ATOM   4655  HD1 ARG   284     107.441 118.878  22.548  1.00  0.00           H
ATOM   4656  HD2 ARG   284     106.484 120.321  22.170  1.00  0.00           H
ATOM   4657  NE  ARG   284     107.098 119.156  20.499  1.00  0.00           N
ATOM   4658  HE  ARG   284     106.657 118.403  19.971  1.00  0.00           H
ATOM   4659  CZ  ARG   284     108.183 119.679  19.936  1.00  0.00           C
ATOM   4660  NH1 ARG   284     108.903 120.606  20.527  1.00  0.00           N
ATOM   4661 1HH1 ARG   284     108.675 120.928  21.457  1.00  0.00           H
ATOM   4662 2HH1 ARG   284     109.713 121.007  20.059  1.00  0.00           H
ATOM   4663  NH2 ARG   284     108.560 119.281  18.743  1.00  0.00           N
ATOM   4664 1HH2 ARG   284     108.075 118.521  18.269  1.00  0.00           H
ATOM   4665 2HH2 ARG   284     109.426 119.617  18.356  1.00  0.00           H
ATOM   4666  C   ARG   284     103.769 116.824  25.281  1.00  0.00           C
ATOM   4667  O   ARG   284     104.406 117.348  26.193  1.00  0.00           O
ATOM   4668  N   VAL   285     103.190 115.623  25.397  1.00  0.00           N
ATOM   4669  H   VAL   285     102.448 115.407  24.744  1.00  0.00           H
ATOM   4670  CA  VAL   285     103.983 114.540  26.008  1.00  0.00           C
ATOM   4671  HA  VAL   285     104.031 114.744  27.073  1.00  0.00           H
ATOM   4672  CB  VAL   285     103.433 113.104  25.827  1.00  0.00           C
ATOM   4673  HB  VAL   285     103.387 112.884  24.759  1.00  0.00           H
ATOM   4674  CG1 VAL   285     104.348 112.084  26.541  1.00  0.00           C
ATOM   4675 1HG1 VAL   285     103.956 111.077  26.405  1.00  0.00           H
ATOM   4676 2HG1 VAL   285     105.359 112.111  26.134  1.00  0.00           H
ATOM   4677 3HG1 VAL   285     104.398 112.300  27.609  1.00  0.00           H
ATOM   4678  CG2 VAL   285     102.025 112.916  26.395  1.00  0.00           C
ATOM   4679 1HG2 VAL   285     101.671 111.909  26.172  1.00  0.00           H
ATOM   4680 2HG2 VAL   285     102.048 113.047  27.475  1.00  0.00           H
ATOM   4681 3HG2 VAL   285     101.343 113.632  25.942  1.00  0.00           H
ATOM   4682  C   VAL   285     105.380 114.612  25.375  1.00  0.00           C
ATOM   4683  O   VAL   285     105.528 114.308  24.189  1.00  0.00           O
ATOM   4684  N   LEU   286     106.363 115.078  26.150  1.00  0.00           N
ATOM   4685  H   LEU   286     106.100 115.415  27.072  1.00  0.00           H
ATOM   4686  CA  LEU   286     107.776 115.108  25.809  1.00  0.00           C
ATOM   4687  HA  LEU   286     107.932 115.830  25.009  1.00  0.00           H
ATOM   4688  CB  LEU   286     108.641 115.499  27.026  1.00  0.00           C
ATOM   4689  HB1 LEU   286     109.684 115.254  26.810  1.00  0.00           H
ATOM   4690  HB2 LEU   286     108.345 114.883  27.877  1.00  0.00           H
ATOM   4691  CG  LEU   286     108.573 116.984  27.421  1.00  0.00           C
ATOM   4692  HG  LEU   286     107.528 117.278  27.529  1.00  0.00           H
ATOM   4693  CD1 LEU   286     109.278 117.179  28.770  1.00  0.00           C
ATOM   4694 1HD1 LEU   286     109.156 118.207  29.109  1.00  0.00           H
ATOM   4695 2HD1 LEU   286     108.844 116.513  29.514  1.00  0.00           H
ATOM   4696 3HD1 LEU   286     110.341 116.951  28.680  1.00  0.00           H
ATOM   4697  CD2 LEU   286     109.245 117.883  26.368  1.00  0.00           C
ATOM   4698 1HD2 LEU   286     109.124 118.926  26.649  1.00  0.00           H
ATOM   4699 2HD2 LEU   286     110.309 117.648  26.299  1.00  0.00           H
ATOM   4700 3HD2 LEU   286     108.788 117.746  25.390  1.00  0.00           H
ATOM   4701  C   LEU   286     108.196 113.749  25.283  1.00  0.00           C
ATOM   4702  O   LEU   286     108.374 112.777  26.016  1.00  0.00           O
ATOM   4703  N   LEU   287     108.403 113.714  23.979  1.00  0.00           N
ATOM   4704  H   LEU   287     108.134 114.518  23.424  1.00  0.00           H
ATOM   4705  CA  LEU   287     109.335 112.790  23.389  1.00  0.00           C
ATOM   4706  HA  LEU   287     109.312 111.822  23.896  1.00  0.00           H
ATOM   4707  CB  LEU   287     108.954 112.613  21.921  1.00  0.00           C
ATOM   4708  HB1 LEU   287     109.744 112.045  21.448  1.00  0.00           H
ATOM   4709  HB2 LEU   287     108.914 113.596  21.450  1.00  0.00           H
ATOM   4710  CG  LEU   287     107.616 111.883  21.711  1.00  0.00           C
ATOM   4711  HG  LEU   287     106.890 112.231  22.444  1.00  0.00           H
ATOM   4712  CD1 LEU   287     107.061 112.268  20.334  1.00  0.00           C
ATOM   4713 1HD1 LEU   287     106.172 111.681  20.111  1.00  0.00           H
ATOM   4714 2HD1 LEU   287     106.778 113.321  20.345  1.00  0.00           H
ATOM   4715 3HD1 LEU   287     107.814 112.120  19.562  1.00  0.00           H
ATOM   4716  CD2 LEU   287     107.788 110.366  21.906  1.00  0.00           C
ATOM   4717 1HD2 LEU   287     106.875 109.843  21.623  1.00  0.00           H
ATOM   4718 2HD2 LEU   287     108.615 109.993  21.306  1.00  0.00           H
ATOM   4719 3HD2 LEU   287     108.002 110.144  22.951  1.00  0.00           H
ATOM   4720  C   LEU   287     110.714 113.412  23.588  1.00  0.00           C
ATOM   4721  O   LEU   287     111.192 114.165  22.748  1.00  0.00           O
ATOM   4722  N   SER   288     111.335 113.117  24.720  1.00  0.00           N
ATOM   4723  H   SER   288     110.827 112.622  25.446  1.00  0.00           H
ATOM   4724  CA  SER   288     112.776 113.214  24.932  1.00  0.00           C
ATOM   4725  HA  SER   288     113.291 113.305  23.977  1.00  0.00           H
ATOM   4726  CB  SER   288     113.145 114.464  25.764  1.00  0.00           C
ATOM   4727  HB1 SER   288     112.857 115.351  25.196  1.00  0.00           H
ATOM   4728  HB2 SER   288     114.227 114.493  25.892  1.00  0.00           H
ATOM   4729  OG  SER   288     112.523 114.543  27.037  1.00  0.00           O
ATOM   4730  HG  SER   288     113.050 115.144  27.581  1.00  0.00           H
ATOM   4731  C   SER   288     113.155 111.863  25.560  1.00  0.00           C
ATOM   4732  O   SER   288     112.873 111.593  26.719  1.00  0.00           O
ATOM   4733  N   GLU   289     113.622 110.890  24.775  1.00  0.00           N
ATOM   4734  H   GLU   289     113.372 109.982  25.147  1.00  0.00           H
ATOM   4735  CA  GLU   289     114.976 110.941  24.214  1.00  0.00           C
ATOM   4736  HA  GLU   289     115.138 111.918  23.754  1.00  0.00           H
ATOM   4737  CB  GLU   289     115.984 110.783  25.384  1.00  0.00           C
ATOM   4738  HB1 GLU   289     116.900 110.312  25.039  1.00  0.00           H
ATOM   4739  HB2 GLU   289     115.547 110.121  26.133  1.00  0.00           H
ATOM   4740  CG  GLU   289     116.433 112.084  26.060  1.00  0.00           C
ATOM   4741  HG1 GLU   289     115.566 112.644  26.401  1.00  0.00           H
ATOM   4742  HG2 GLU   289     116.982 112.689  25.338  1.00  0.00           H
ATOM   4743  CD  GLU   289     117.334 111.804  27.266  1.00  0.00           C
ATOM   4744  OE1 GLU   289     117.312 112.630  28.209  1.00  0.00           O
ATOM   4745  OE2 GLU   289     118.026 110.756  27.274  1.00  0.00           O
ATOM   4746  C   GLU   289     115.250 109.893  23.101  1.00  0.00           C
ATOM   4747  O   GLU   289     116.407 109.528  22.917  1.00  0.00           O
ATOM   4748  N   GLN   290     114.283 109.369  22.330  1.00  0.00           N
ATOM   4749  H   GLN   290     113.305 109.547  22.530  1.00  0.00           H
ATOM   4750  CA  GLN   290     114.639 108.521  21.165  1.00  0.00           C
ATOM   4751  HA  GLN   290     115.712 108.609  20.990  1.00  0.00           H
ATOM   4752  CB  GLN   290     114.422 107.016  21.446  1.00  0.00           C
ATOM   4753  HB1 GLN   290     114.441 106.469  20.501  1.00  0.00           H
ATOM   4754  HB2 GLN   290     113.463 106.843  21.934  1.00  0.00           H
ATOM   4755  CG  GLN   290     115.577 106.500  22.337  1.00  0.00           C
ATOM   4756  HG1 GLN   290     115.454 106.896  23.343  1.00  0.00           H
ATOM   4757  HG2 GLN   290     116.521 106.880  21.944  1.00  0.00           H
ATOM   4758  CD  GLN   290     115.744 104.983  22.430  1.00  0.00           C
ATOM   4759  OE1 GLN   290     115.002 104.181  21.889  1.00  0.00           O
ATOM   4760  NE2 GLN   290     116.756 104.517  23.132  1.00  0.00           N
ATOM   4761 1HE2 GLN   290     117.331 105.118  23.710  1.00  0.00           H
ATOM   4762 2HE2 GLN   290     116.872 103.519  23.154  1.00  0.00           H
ATOM   4763  C   GLN   290     114.147 109.018  19.800  1.00  0.00           C
ATOM   4764  O   GLN   290     114.664 108.552  18.788  1.00  0.00           O
ATOM   4765  N   THR   291     113.337 110.080  19.712  1.00  0.00           N
ATOM   4766  H   THR   291     112.814 110.379  20.527  1.00  0.00           H
ATOM   4767  CA  THR   291     113.076 110.788  18.437  1.00  0.00           C
ATOM   4768  HA  THR   291     112.913 110.009  17.691  1.00  0.00           H
ATOM   4769  CB  THR   291     111.797 111.636  18.493  1.00  0.00           C
ATOM   4770  HB  THR   291     112.051 112.692  18.600  1.00  0.00           H
ATOM   4771  CG2 THR   291     110.962 111.436  17.235  1.00  0.00           C
ATOM   4772 1HG2 THR   291     110.015 111.961  17.351  1.00  0.00           H
ATOM   4773 2HG2 THR   291     111.494 111.815  16.363  1.00  0.00           H
ATOM   4774 3HG2 THR   291     110.760 110.374  17.095  1.00  0.00           H
ATOM   4775  OG1 THR   291     110.991 111.259  19.576  1.00  0.00           O
ATOM   4776  HG1 THR   291     110.259 110.696  19.250  1.00  0.00           H
ATOM   4777  C   THR   291     114.265 111.602  17.901  1.00  0.00           C
ATOM   4778  O   THR   291     114.120 112.338  16.924  1.00  0.00           O
ATOM   4779  N   MET   292     115.460 111.459  18.488  1.00  0.00           N
ATOM   4780  H   MET   292     115.495 110.907  19.333  1.00  0.00           H
ATOM   4781  CA  MET   292     116.733 111.726  17.793  1.00  0.00           C
ATOM   4782  HA  MET   292     116.584 112.555  17.104  1.00  0.00           H
ATOM   4783  CB  MET   292     117.857 112.103  18.782  1.00  0.00           C
ATOM   4784  HB1 MET   292     118.797 111.650  18.465  1.00  0.00           H
ATOM   4785  HB2 MET   292     117.633 111.742  19.788  1.00  0.00           H
ATOM   4786  CG  MET   292     118.046 113.624  18.791  1.00  0.00           C
ATOM   4787  HG1 MET   292     117.264 114.070  19.393  1.00  0.00           H
ATOM   4788  HG2 MET   292     117.962 113.991  17.771  1.00  0.00           H
ATOM   4789  SD  MET   292     119.619 114.258  19.389  1.00  0.00           S
ATOM   4790  CE  MET   292     119.602 113.644  21.075  1.00  0.00           C
ATOM   4791  HE1 MET   292     120.418 114.086  21.639  1.00  0.00           H
ATOM   4792  HE2 MET   292     118.661 113.900  21.562  1.00  0.00           H
ATOM   4793  HE3 MET   292     119.726 112.562  21.072  1.00  0.00           H
ATOM   4794  C   MET   292     117.186 110.576  16.883  1.00  0.00           C
ATOM   4795  O   MET   292     118.110 110.764  16.091  1.00  0.00           O
ATOM   4796  N   VAL   293     116.553 109.406  16.943  1.00  0.00           N
ATOM   4797  H   VAL   293     115.799 109.269  17.616  1.00  0.00           H
ATOM   4798  CA  VAL   293     116.817 108.284  16.043  1.00  0.00           C
ATOM   4799  HA  VAL   293     117.692 108.527  15.438  1.00  0.00           H
ATOM   4800  CB  VAL   293     117.148 106.971  16.805  1.00  0.00           C
ATOM   4801  HB  VAL   293     116.238 106.424  17.044  1.00  0.00           H
ATOM   4802  CG1 VAL   293     118.077 106.094  15.946  1.00  0.00           C
ATOM   4803 1HG1 VAL   293     118.342 105.181  16.478  1.00  0.00           H
ATOM   4804 2HG1 VAL   293     117.593 105.825  15.015  1.00  0.00           H
ATOM   4805 3HG1 VAL   293     118.988 106.642  15.714  1.00  0.00           H
ATOM   4806  CG2 VAL   293     117.907 107.229  18.125  1.00  0.00           C
ATOM   4807 1HG2 VAL   293     118.188 106.280  18.581  1.00  0.00           H
ATOM   4808 2HG2 VAL   293     118.807 107.817  17.934  1.00  0.00           H
ATOM   4809 3HG2 VAL   293     117.276 107.761  18.836  1.00  0.00           H
ATOM   4810  C   VAL   293     115.611 108.176  15.105  1.00  0.00           C
ATOM   4811  O   VAL   293     114.544 107.708  15.496  1.00  0.00           O
ATOM   4812  N   HIS   294     115.807 108.751  13.910  1.00  0.00           N
ATOM   4813  H   HIS   294     116.704 109.214  13.821  1.00  0.00           H
ATOM   4814  CA  HIS   294     115.050 108.660  12.645  1.00  0.00           C
ATOM   4815  HA  HIS   294     115.815 108.420  11.907  1.00  0.00           H
ATOM   4816  CB  HIS   294     114.071 107.473  12.551  1.00  0.00           C
ATOM   4817  HB1 HIS   294     113.458 107.583  11.657  1.00  0.00           H
ATOM   4818  HB2 HIS   294     113.389 107.465  13.395  1.00  0.00           H
ATOM   4819  CG  HIS   294     114.785 106.151  12.419  1.00  0.00           C
ATOM   4820  ND1 HIS   294     115.780 105.665  13.265  1.00  0.00           N
ATOM   4821  CE1 HIS   294     116.208 104.518  12.723  1.00  0.00           C
ATOM   4822  HE1 HIS   294     116.980 103.888  13.141  1.00  0.00           H
ATOM   4823  NE2 HIS   294     115.542 104.261  11.588  1.00  0.00           N
ATOM   4824  HE2 HIS   294     115.679 103.451  10.992  1.00  0.00           H
ATOM   4825  CD2 HIS   294     114.647 105.286  11.377  1.00  0.00           C
ATOM   4826  HD2 HIS   294     113.990 105.403  10.529  1.00  0.00           H
ATOM   4827  C   HIS   294     114.506 110.005  12.114  1.00  0.00           C
ATOM   4828  O   HIS   294     113.581 110.031  11.298  1.00  0.00           O
ATOM   4829  N   SER   295     115.167 111.130  12.423  1.00  0.00           N
ATOM   4830  H   SER   295     115.929 111.062  13.087  1.00  0.00           H
ATOM   4831  CA  SER   295     115.279 112.192  11.409  1.00  0.00           C
ATOM   4832  HA  SER   295     114.317 112.306  10.914  1.00  0.00           H
ATOM   4833  CB  SER   295     115.573 113.590  11.954  1.00  0.00           C
ATOM   4834  HB1 SER   295     114.713 113.907  12.538  1.00  0.00           H
ATOM   4835  HB2 SER   295     115.681 114.269  11.106  1.00  0.00           H
ATOM   4836  OG  SER   295     116.732 113.662  12.750  1.00  0.00           O
ATOM   4837  HG  SER   295     117.223 114.477  12.520  1.00  0.00           H
ATOM   4838  C   SER   295     116.267 111.756  10.322  1.00  0.00           C
ATOM   4839  O   SER   295     117.451 112.106  10.299  1.00  0.00           O
ATOM   4840  N   ILE   296     115.722 110.953   9.411  1.00  0.00           N
ATOM   4841  H   ILE   296     114.751 110.697   9.561  1.00  0.00           H
ATOM   4842  CA  ILE   296     116.274 110.603   8.108  1.00  0.00           C
ATOM   4843  HA  ILE   296     116.974 109.771   8.207  1.00  0.00           H
ATOM   4844  CB  ILE   296     115.092 110.153   7.218  1.00  0.00           C
ATOM   4845  HB  ILE   296     114.299 110.893   7.333  1.00  0.00           H
ATOM   4846  CG2 ILE   296     115.437 110.115   5.719  1.00  0.00           C
ATOM   4847 1HG2 ILE   296     114.562 109.817   5.142  1.00  0.00           H
ATOM   4848 2HG2 ILE   296     115.723 111.107   5.369  1.00  0.00           H
ATOM   4849 3HG2 ILE   296     116.249 109.413   5.534  1.00  0.00           H
ATOM   4850  CG1 ILE   296     114.566 108.776   7.692  1.00  0.00           C
ATOM   4851 1HG1 ILE   296     114.654 108.683   8.774  1.00  0.00           H
ATOM   4852 2HG1 ILE   296     115.170 107.985   7.247  1.00  0.00           H
ATOM   4853  CD  ILE   296     113.091 108.550   7.342  1.00  0.00           C
ATOM   4854  HD1 ILE   296     112.808 107.539   7.634  1.00  0.00           H
ATOM   4855  HD2 ILE   296     112.468 109.258   7.886  1.00  0.00           H
ATOM   4856  HD3 ILE   296     112.927 108.681   6.274  1.00  0.00           H
ATOM   4857  C   ILE   296     117.016 111.798   7.506  1.00  0.00           C
ATOM   4858  O   ILE   296     116.435 112.864   7.307  1.00  0.00           O
ATOM   4859  N   GLN   297     118.295 111.558   7.222  1.00  0.00           N
ATOM   4860  H   GLN   297     118.699 110.767   7.713  1.00  0.00           H
ATOM   4861  CA  GLN   297     119.124 112.144   6.176  1.00  0.00           C
ATOM   4862  HA  GLN   297     119.994 112.607   6.639  1.00  0.00           H
ATOM   4863  CB  GLN   297     119.617 110.984   5.280  1.00  0.00           C
ATOM   4864  HB1 GLN   297     119.771 111.326   4.256  1.00  0.00           H
ATOM   4865  HB2 GLN   297     118.867 110.191   5.266  1.00  0.00           H
ATOM   4866  CG  GLN   297     120.952 110.425   5.780  1.00  0.00           C
ATOM   4867  HG1 GLN   297     120.885 110.184   6.840  1.00  0.00           H
ATOM   4868  HG2 GLN   297     121.697 111.209   5.661  1.00  0.00           H
ATOM   4869  CD  GLN   297     121.427 109.182   5.025  1.00  0.00           C
ATOM   4870  OE1 GLN   297     120.672 108.365   4.519  1.00  0.00           O
ATOM   4871  NE2 GLN   297     122.719 108.940   4.967  1.00  0.00           N
ATOM   4872 1HE2 GLN   297     123.371 109.544   5.450  1.00  0.00           H
ATOM   4873 2HE2 GLN   297     123.005 108.053   4.568  1.00  0.00           H
ATOM   4874  C   GLN   297     118.457 113.265   5.377  1.00  0.00           C
ATOM   4875  O   GLN   297     118.006 113.063   4.250  1.00  0.00           O
ATOM   4876  N   LYS   298     118.478 114.474   5.936  1.00  0.00           N
ATOM   4877  H   LYS   298     118.675 114.545   6.926  1.00  0.00           H
ATOM   4878  CA  LYS   298     118.383 115.713   5.174  1.00  0.00           C
ATOM   4879  HA  LYS   298     118.497 115.483   4.114  1.00  0.00           H
ATOM   4880  CB  LYS   298     116.993 116.359   5.318  1.00  0.00           C
ATOM   4881  HB1 LYS   298     117.040 117.370   4.912  1.00  0.00           H
ATOM   4882  HB2 LYS   298     116.693 116.410   6.365  1.00  0.00           H
ATOM   4883  CG  LYS   298     115.969 115.552   4.496  1.00  0.00           C
ATOM   4884  HG1 LYS   298     115.841 114.560   4.929  1.00  0.00           H
ATOM   4885  HG2 LYS   298     116.349 115.440   3.479  1.00  0.00           H
ATOM   4886  CD  LYS   298     114.603 116.231   4.424  1.00  0.00           C
ATOM   4887  HD1 LYS   298     114.740 117.285   4.201  1.00  0.00           H
ATOM   4888  HD2 LYS   298     114.103 116.138   5.388  1.00  0.00           H
ATOM   4889  CE  LYS   298     113.763 115.579   3.317  1.00  0.00           C
ATOM   4890  HE1 LYS   298     113.674 114.510   3.527  1.00  0.00           H
ATOM   4891  HE2 LYS   298     114.278 115.700   2.359  1.00  0.00           H
ATOM   4892  NZ  LYS   298     112.415 116.182   3.241  1.00  0.00           N
ATOM   4893  HZ1 LYS   298     111.821 115.678   2.591  1.00  0.00           H
ATOM   4894  HZ2 LYS   298     111.956 116.124   4.146  1.00  0.00           H
ATOM   4895  HZ3 LYS   298     112.456 117.159   2.964  1.00  0.00           H
ATOM   4896  C   LYS   298     119.579 116.609   5.520  1.00  0.00           C
ATOM   4897  O   LYS   298     119.591 117.373   6.481  1.00  0.00           O
ATOM   4898  N   ASN   299     120.644 116.382   4.752  1.00  0.00           N
ATOM   4899  H   ASN   299     120.664 115.463   4.334  1.00  0.00           H
ATOM   4900  CA  ASN   299     121.384 117.380   3.982  1.00  0.00           C
ATOM   4901  HA  ASN   299     122.381 116.966   3.840  1.00  0.00           H
ATOM   4902  CB  ASN   299     120.721 117.485   2.587  1.00  0.00           C
ATOM   4903  HB1 ASN   299     120.930 118.458   2.150  1.00  0.00           H
ATOM   4904  HB2 ASN   299     119.637 117.403   2.682  1.00  0.00           H
ATOM   4905  CG  ASN   299     121.228 116.469   1.573  1.00  0.00           C
ATOM   4906  OD1 ASN   299     122.295 115.887   1.712  1.00  0.00           O
ATOM   4907  ND2 ASN   299     120.493 116.254   0.501  1.00  0.00           N
ATOM   4908 1HD2 ASN   299     119.526 116.555   0.470  1.00  0.00           H
ATOM   4909 2HD2 ASN   299     120.842 115.643  -0.229  1.00  0.00           H
ATOM   4910  C   ASN   299     121.629 118.772   4.602  1.00  0.00           C
ATOM   4911  O   ASN   299     120.940 119.739   4.282  1.00  0.00           O
ATOM   4912  N   ARG   300     122.781 118.902   5.273  1.00  0.00           N
ATOM   4913  H   ARG   300     123.172 118.045   5.637  1.00  0.00           H
ATOM   4914  CA  ARG   300     123.755 119.988   5.041  1.00  0.00           C
ATOM   4915  HA  ARG   300     124.547 119.887   5.783  1.00  0.00           H
ATOM   4916  CB  ARG   300     124.389 119.826   3.634  1.00  0.00           C
ATOM   4917  HB1 ARG   300     124.954 120.733   3.426  1.00  0.00           H
ATOM   4918  HB2 ARG   300     123.596 119.748   2.888  1.00  0.00           H
ATOM   4919  CG  ARG   300     125.360 118.656   3.437  1.00  0.00           C
ATOM   4920  HG1 ARG   300     124.899 117.736   3.775  1.00  0.00           H
ATOM   4921  HG2 ARG   300     126.250 118.855   4.025  1.00  0.00           H
ATOM   4922  CD  ARG   300     125.787 118.492   1.971  1.00  0.00           C
ATOM   4923  HD1 ARG   300     126.002 119.476   1.557  1.00  0.00           H
ATOM   4924  HD2 ARG   300     124.973 118.041   1.399  1.00  0.00           H
ATOM   4925  NE  ARG   300     127.002 117.669   1.856  1.00  0.00           N
ATOM   4926  HE  ARG   300     127.258 117.119   2.662  1.00  0.00           H
ATOM   4927  CZ  ARG   300     127.866 117.694   0.847  1.00  0.00           C
ATOM   4928  NH1 ARG   300     127.661 118.393  -0.253  1.00  0.00           N
ATOM   4929 1HH1 ARG   300     126.817 118.924  -0.386  1.00  0.00           H
ATOM   4930 2HH1 ARG   300     128.359 118.391  -0.982  1.00  0.00           H
ATOM   4931  NH2 ARG   300     128.983 117.010   0.933  1.00  0.00           N
ATOM   4932 1HH2 ARG   300     129.183 116.395   1.705  1.00  0.00           H
ATOM   4933 2HH2 ARG   300     129.686 117.118   0.211  1.00  0.00           H
ATOM   4934  C   ARG   300     123.217 121.433   5.136  1.00  0.00           C
ATOM   4935  O   ARG   300     122.750 121.962   4.124  1.00  0.00           O
ATOM   4936  N   SER   301     123.508 122.120   6.243  1.00  0.00           N
ATOM   4937  H   SER   301     123.692 121.605   7.099  1.00  0.00           H
ATOM   4938  CA  SER   301     123.930 123.536   6.225  1.00  0.00           C
ATOM   4939  HA  SER   301     124.789 123.562   5.566  1.00  0.00           H
ATOM   4940  CB  SER   301     122.947 124.513   5.554  1.00  0.00           C
ATOM   4941  HB1 SER   301     123.017 124.394   4.473  1.00  0.00           H
ATOM   4942  HB2 SER   301     123.253 125.536   5.782  1.00  0.00           H
ATOM   4943  OG  SER   301     121.603 124.320   5.941  1.00  0.00           O
ATOM   4944  HG  SER   301     121.315 125.126   6.426  1.00  0.00           H
ATOM   4945  C   SER   301     124.461 124.088   7.562  1.00  0.00           C
ATOM   4946  O   SER   301     123.727 124.399   8.499  1.00  0.00           O
ATOM   4947  N   LYS   302     125.779 124.310   7.585  1.00  0.00           N
ATOM   4948  H   LYS   302     126.314 123.958   6.802  1.00  0.00           H
ATOM   4949  CA  LYS   302     126.484 125.280   8.439  1.00  0.00           C
ATOM   4950  HA  LYS   302     126.430 124.977   9.482  1.00  0.00           H
ATOM   4951  CB  LYS   302     127.944 125.268   7.934  1.00  0.00           C
ATOM   4952  HB1 LYS   302     128.473 126.135   8.315  1.00  0.00           H
ATOM   4953  HB2 LYS   302     127.935 125.366   6.845  1.00  0.00           H
ATOM   4954  CG  LYS   302     128.749 124.017   8.316  1.00  0.00           C
ATOM   4955  HG1 LYS   302     128.256 123.122   7.936  1.00  0.00           H
ATOM   4956  HG2 LYS   302     128.833 123.962   9.402  1.00  0.00           H
ATOM   4957  CD  LYS   302     130.149 124.124   7.703  1.00  0.00           C
ATOM   4958  HD1 LYS   302     130.611 125.047   8.058  1.00  0.00           H
ATOM   4959  HD2 LYS   302     130.051 124.169   6.618  1.00  0.00           H
ATOM   4960  CE  LYS   302     131.063 122.950   8.060  1.00  0.00           C
ATOM   4961  HE1 LYS   302     130.594 122.018   7.730  1.00  0.00           H
ATOM   4962  HE2 LYS   302     131.176 122.907   9.147  1.00  0.00           H
ATOM   4963  NZ  LYS   302     132.384 123.122   7.407  1.00  0.00           N
ATOM   4964  HZ1 LYS   302     133.049 122.421   7.703  1.00  0.00           H
ATOM   4965  HZ2 LYS   302     132.306 123.071   6.399  1.00  0.00           H
ATOM   4966  HZ3 LYS   302     132.779 124.036   7.605  1.00  0.00           H
ATOM   4967  C   LYS   302     125.913 126.721   8.315  1.00  0.00           C
ATOM   4968  O   LYS   302     125.191 126.989   7.343  1.00  0.00           O
ATOM   4969  N   PRO   303     126.349 127.706   9.137  1.00  0.00           N
ATOM   4970  CD  PRO   303     126.692 128.986   8.546  1.00  0.00           C
ATOM   4971  HD1 PRO   303     126.072 129.772   8.970  1.00  0.00           H
ATOM   4972  HD2 PRO   303     126.569 128.970   7.467  1.00  0.00           H
ATOM   4973  CG  PRO   303     128.154 129.225   8.920  1.00  0.00           C
ATOM   4974  HG1 PRO   303     128.307 130.268   9.199  1.00  0.00           H
ATOM   4975  HG2 PRO   303     128.802 128.955   8.086  1.00  0.00           H
ATOM   4976  CB  PRO   303     128.421 128.287  10.104  1.00  0.00           C
ATOM   4977  HB1 PRO   303     128.840 128.850  10.937  1.00  0.00           H
ATOM   4978  HB2 PRO   303     129.133 127.516   9.817  1.00  0.00           H
ATOM   4979  CA  PRO   303     127.051 127.658  10.428  1.00  0.00           C
ATOM   4980  HA  PRO   303     127.168 126.641  10.801  1.00  0.00           H
ATOM   4981  C   PRO   303     126.360 128.536  11.506  1.00  0.00           C
ATOM   4982  O   PRO   303     125.360 129.194  11.233  1.00  0.00           O
ATOM   4983  N   LYS   304     126.992 128.626  12.691  1.00  0.00           N
ATOM   4984  H   LYS   304     127.680 127.900  12.850  1.00  0.00           H
ATOM   4985  CA  LYS   304     127.226 129.848  13.504  1.00  0.00           C
ATOM   4986  HA  LYS   304     128.213 130.184  13.183  1.00  0.00           H
ATOM   4987  CB  LYS   304     126.312 131.062  13.237  1.00  0.00           C
ATOM   4988  HB1 LYS   304     126.285 131.683  14.136  1.00  0.00           H
ATOM   4989  HB2 LYS   304     125.288 130.751  13.046  1.00  0.00           H
ATOM   4990  CG  LYS   304     126.856 131.950  12.107  1.00  0.00           C
ATOM   4991  HG1 LYS   304     127.012 131.369  11.198  1.00  0.00           H
ATOM   4992  HG2 LYS   304     127.807 132.379  12.427  1.00  0.00           H
ATOM   4993  CD  LYS   304     125.859 133.073  11.838  1.00  0.00           C
ATOM   4994  HD1 LYS   304     125.597 133.542  12.789  1.00  0.00           H
ATOM   4995  HD2 LYS   304     124.963 132.628  11.407  1.00  0.00           H
ATOM   4996  CE  LYS   304     126.412 134.144  10.889  1.00  0.00           C
ATOM   4997  HE1 LYS   304     126.429 133.749   9.870  1.00  0.00           H
ATOM   4998  HE2 LYS   304     127.432 134.398  11.190  1.00  0.00           H
ATOM   4999  NZ  LYS   304     125.575 135.365  10.955  1.00  0.00           N
ATOM   5000  HZ1 LYS   304     125.844 136.047  10.248  1.00  0.00           H
ATOM   5001  HZ2 LYS   304     124.599 135.129  10.812  1.00  0.00           H
ATOM   5002  HZ3 LYS   304     125.674 135.796  11.865  1.00  0.00           H
ATOM   5003  C   LYS   304     127.391 129.617  15.015  1.00  0.00           C
ATOM   5004  O   LYS   304     126.431 129.535  15.782  1.00  0.00           O
ATOM   5005  N   LYS   305     128.661 129.651  15.417  1.00  0.00           N
ATOM   5006  H   LYS   305     129.343 129.597  14.678  1.00  0.00           H
ATOM   5007  CA  LYS   305     129.214 129.949  16.743  1.00  0.00           C
ATOM   5008  HA  LYS   305     129.405 129.020  17.284  1.00  0.00           H
ATOM   5009  CB  LYS   305     130.554 130.665  16.456  1.00  0.00           C
ATOM   5010  HB1 LYS   305     130.953 131.069  17.387  1.00  0.00           H
ATOM   5011  HB2 LYS   305     130.350 131.514  15.797  1.00  0.00           H
ATOM   5012  CG  LYS   305     131.628 129.786  15.795  1.00  0.00           C
ATOM   5013  HG1 LYS   305     131.210 129.265  14.935  1.00  0.00           H
ATOM   5014  HG2 LYS   305     131.975 129.052  16.524  1.00  0.00           H
ATOM   5015  CD  LYS   305     132.810 130.639  15.311  1.00  0.00           C
ATOM   5016  HD1 LYS   305     133.145 131.281  16.121  1.00  0.00           H
ATOM   5017  HD2 LYS   305     132.485 131.270  14.484  1.00  0.00           H
ATOM   5018  CE  LYS   305     133.977 129.762  14.857  1.00  0.00           C
ATOM   5019  HE1 LYS   305     133.708 129.253  13.930  1.00  0.00           H
ATOM   5020  HE2 LYS   305     134.141 129.004  15.627  1.00  0.00           H
ATOM   5021  NZ  LYS   305     135.224 130.540  14.672  1.00  0.00           N
ATOM   5022  HZ1 LYS   305     135.989 129.937  14.402  1.00  0.00           H
ATOM   5023  HZ2 LYS   305     135.143 131.270  13.972  1.00  0.00           H
ATOM   5024  HZ3 LYS   305     135.498 130.982  15.543  1.00  0.00           H
ATOM   5025  C   LYS   305     128.367 130.888  17.637  1.00  0.00           C
ATOM   5026  O   LYS   305     128.106 132.024  17.240  1.00  0.00           O
ATOM   5027  N   VAL   306     128.099 130.491  18.886  1.00  0.00           N
ATOM   5028  H   VAL   306     128.100 129.488  19.059  1.00  0.00           H
ATOM   5029  CA  VAL   306     127.812 131.408  20.010  1.00  0.00           C
ATOM   5030  HA  VAL   306     128.197 132.388  19.719  1.00  0.00           H
ATOM   5031  CB  VAL   306     126.299 131.607  20.294  1.00  0.00           C
ATOM   5032  HB  VAL   306     125.856 130.649  20.568  1.00  0.00           H
ATOM   5033  CG1 VAL   306     126.089 132.613  21.444  1.00  0.00           C
ATOM   5034 1HG1 VAL   306     125.029 132.833  21.558  1.00  0.00           H
ATOM   5035 2HG1 VAL   306     126.451 132.204  22.387  1.00  0.00           H
ATOM   5036 3HG1 VAL   306     126.618 133.542  21.232  1.00  0.00           H
ATOM   5037  CG2 VAL   306     125.558 132.156  19.061  1.00  0.00           C
ATOM   5038 1HG2 VAL   306     124.509 132.326  19.302  1.00  0.00           H
ATOM   5039 2HG2 VAL   306     126.002 133.101  18.744  1.00  0.00           H
ATOM   5040 3HG2 VAL   306     125.602 131.441  18.240  1.00  0.00           H
ATOM   5041  C   VAL   306     128.580 131.002  21.284  1.00  0.00           C
ATOM   5042  O   VAL   306     128.186 130.127  22.050  1.00  0.00           O
ATOM   5043  N   LYS   307     129.691 131.715  21.471  1.00  0.00           N
ATOM   5044  H   LYS   307     129.941 132.292  20.683  1.00  0.00           H
ATOM   5045  CA  LYS   307     130.376 132.100  22.715  1.00  0.00           C
ATOM   5046  HA  LYS   307     131.397 131.724  22.650  1.00  0.00           H
ATOM   5047  CB  LYS   307     130.443 133.646  22.650  1.00  0.00           C
ATOM   5048  HB1 LYS   307     129.959 134.059  23.529  1.00  0.00           H
ATOM   5049  HB2 LYS   307     129.864 134.014  21.799  1.00  0.00           H
ATOM   5050  CG  LYS   307     131.850 134.247  22.555  1.00  0.00           C
ATOM   5051  HG1 LYS   307     132.354 133.861  21.667  1.00  0.00           H
ATOM   5052  HG2 LYS   307     132.421 133.985  23.446  1.00  0.00           H
ATOM   5053  CD  LYS   307     131.713 135.774  22.446  1.00  0.00           C
ATOM   5054  HD1 LYS   307     131.137 136.140  23.295  1.00  0.00           H
ATOM   5055  HD2 LYS   307     131.161 136.011  21.533  1.00  0.00           H
ATOM   5056  CE  LYS   307     133.059 136.504  22.428  1.00  0.00           C
ATOM   5057  HE1 LYS   307     133.684 136.084  21.635  1.00  0.00           H
ATOM   5058  HE2 LYS   307     133.563 136.350  23.386  1.00  0.00           H
ATOM   5059  NZ  LYS   307     132.865 137.956  22.187  1.00  0.00           N
ATOM   5060  HZ1 LYS   307     133.736 138.473  22.260  1.00  0.00           H
[truncated: 14,469 more chars]
