# Supplementary material for: Novel viruses of the family Partitiviridae discovered in Saccharomyces cerevisiae
Source: PLoS Pathog. 2023 Jun 7;19(6):e1011418. doi: 10.1371/journal.ppat.1011418 (PMC10281585; doi:10.1371/journal.ppat.1011418)
Supplement: S1 File — (ZIP) [file ppat.1011418.s011.zip › Relaxed/ScPV5509_RdRp_relaxed.pdb]

REMARK    GENERATED BY TRJCONV
TITLE     Protein in water t= 1239.00000 step= 1239
REMARK    THIS IS A SIMULATION BOX
CRYST1   98.542   98.542   98.542  60.00  60.00  90.00 P 1           1
MODEL        1
ATOM      1  N   MET     1     -36.120 100.117  39.777  1.00  0.00           N
ATOM      2  H1  MET     1     -36.250 101.007  39.289  1.00  0.00           H
ATOM      3  H2  MET     1     -35.730  99.510  39.054  1.00  0.00           H
ATOM      4  H3  MET     1     -37.024  99.764  40.059  1.00  0.00           H
ATOM      5  CA  MET     1     -35.197 100.230  40.950  1.00  0.00           C
ATOM      6  HA  MET     1     -35.777 100.537  41.820  1.00  0.00           H
ATOM      7  CB  MET     1     -34.566  98.862  41.288  1.00  0.00           C
ATOM      8  HB1 MET     1     -33.578  99.022  41.704  1.00  0.00           H
ATOM      9  HB2 MET     1     -34.437  98.257  40.390  1.00  0.00           H
ATOM     10  CG  MET     1     -35.372  98.088  42.335  1.00  0.00           C
ATOM     11  HG1 MET     1     -36.199  97.564  41.856  1.00  0.00           H
ATOM     12  HG2 MET     1     -35.781  98.794  43.059  1.00  0.00           H
ATOM     13  SD  MET     1     -34.396  96.897  43.290  1.00  0.00           S
ATOM     14  CE  MET     1     -34.231  95.559  42.085  1.00  0.00           C
ATOM     15  HE1 MET     1     -33.605  94.776  42.515  1.00  0.00           H
ATOM     16  HE2 MET     1     -35.213  95.140  41.863  1.00  0.00           H
ATOM     17  HE3 MET     1     -33.766  95.932  41.174  1.00  0.00           H
ATOM     18  C   MET     1     -34.112 101.320  40.791  1.00  0.00           C
ATOM     19  O   MET     1     -33.106 101.093  40.118  1.00  0.00           O
ATOM     20  N   GLU     2     -34.323 102.492  41.404  1.00  0.00           N
ATOM     21  H   GLU     2     -35.110 102.578  42.032  1.00  0.00           H
ATOM     22  CA  GLU     2     -33.332 103.579  41.428  1.00  0.00           C
ATOM     23  HA  GLU     2     -33.083 103.858  40.403  1.00  0.00           H
ATOM     24  CB  GLU     2     -33.870 104.829  42.159  1.00  0.00           C
ATOM     25  HB1 GLU     2     -33.028 105.427  42.510  1.00  0.00           H
ATOM     26  HB2 GLU     2     -34.457 104.522  43.027  1.00  0.00           H
ATOM     27  CG  GLU     2     -34.722 105.713  41.241  1.00  0.00           C
ATOM     28  HG1 GLU     2     -35.566 105.133  40.878  1.00  0.00           H
ATOM     29  HG2 GLU     2     -34.114 106.012  40.385  1.00  0.00           H
ATOM     30  CD  GLU     2     -35.242 106.971  41.942  1.00  0.00           C
ATOM     31  OE1 GLU     2     -34.950 108.086  41.452  1.00  0.00           O
ATOM     32  OE2 GLU     2     -35.940 106.856  42.976  1.00  0.00           O
ATOM     33  C   GLU     2     -32.055 103.086  42.113  1.00  0.00           C
ATOM     34  O   GLU     2     -32.065 102.769  43.304  1.00  0.00           O
ATOM     35  N   THR     3     -30.955 103.006  41.353  1.00  0.00           N
ATOM     36  H   THR     3     -30.998 103.309  40.392  1.00  0.00           H
ATOM     37  CA  THR     3     -29.648 102.607  41.882  1.00  0.00           C
ATOM     38  HA  THR     3     -29.753 101.642  42.369  1.00  0.00           H
ATOM     39  CB  THR     3     -28.599 102.471  40.763  1.00  0.00           C
ATOM     40  HB  THR     3     -27.630 102.239  41.208  1.00  0.00           H
ATOM     41  CG2 THR     3     -28.972 101.352  39.786  1.00  0.00           C
ATOM     42 1HG2 THR     3     -28.188 101.241  39.037  1.00  0.00           H
ATOM     43 2HG2 THR     3     -29.071 100.410  40.321  1.00  0.00           H
ATOM     44 3HG2 THR     3     -29.914 101.574  39.285  1.00  0.00           H
ATOM     45  OG1 THR     3     -28.498 103.655  40.003  1.00  0.00           O
ATOM     46  HG1 THR     3     -27.886 103.496  39.273  1.00  0.00           H
ATOM     47  C   THR     3     -29.268 103.599  42.969  1.00  0.00           C
ATOM     48  O   THR     3     -29.318 104.807  42.740  1.00  0.00           O
ATOM     49  N   GLY     4     -28.913 103.102  44.163  1.00  0.00           N
ATOM     50  H   GLY     4     -28.921 102.100  44.295  1.00  0.00           H
ATOM     51  CA  GLY     4     -28.723 103.947  45.356  1.00  0.00           C
ATOM     52  HA1 GLY     4     -28.418 103.327  46.200  1.00  0.00           H
ATOM     53  HA2 GLY     4     -29.670 104.436  45.586  1.00  0.00           H
ATOM     54  C   GLY     4     -27.676 105.044  45.149  1.00  0.00           C
ATOM     55  O   GLY     4     -27.764 106.111  45.753  1.00  0.00           O
ATOM     56  N   TYR     5     -26.767 104.804  44.206  1.00  0.00           N
ATOM     57  H   TYR     5     -26.769 103.869  43.832  1.00  0.00           H
ATOM     58  CA  TYR     5     -25.824 105.740  43.607  1.00  0.00           C
ATOM     59  HA  TYR     5     -25.095 106.042  44.362  1.00  0.00           H
ATOM     60  CB  TYR     5     -25.088 104.991  42.491  1.00  0.00           C
ATOM     61  HB1 TYR     5     -24.423 105.695  41.988  1.00  0.00           H
ATOM     62  HB2 TYR     5     -25.830 104.650  41.767  1.00  0.00           H
ATOM     63  CG  TYR     5     -24.270 103.791  42.933  1.00  0.00           C
ATOM     64  CD1 TYR     5     -22.894 103.935  43.190  1.00  0.00           C
ATOM     65  HD1 TYR     5     -22.422 104.902  43.081  1.00  0.00           H
ATOM     66  CE1 TYR     5     -22.134 102.826  43.610  1.00  0.00           C
ATOM     67  HE1 TYR     5     -21.081 102.930  43.826  1.00  0.00           H
ATOM     68  CZ  TYR     5     -22.754 101.568  43.785  1.00  0.00           C
ATOM     69  OH  TYR     5     -22.029 100.506  44.231  1.00  0.00           O
ATOM     70  HH  TYR     5     -22.543  99.689  44.271  1.00  0.00           H
ATOM     71  CE2 TYR     5     -24.132 101.423  43.512  1.00  0.00           C
ATOM     72  HE2 TYR     5     -24.613 100.470  43.668  1.00  0.00           H
ATOM     73  CD2 TYR     5     -24.882 102.529  43.074  1.00  0.00           C
ATOM     74  HD2 TYR     5     -25.934 102.403  42.877  1.00  0.00           H
ATOM     75  C   TYR     5     -26.462 107.015  43.021  1.00  0.00           C
ATOM     76  O   TYR     5     -25.895 108.081  43.209  1.00  0.00           O
ATOM     77  N   GLN     6     -27.613 106.973  42.330  1.00  0.00           N
ATOM     78  H   GLN     6     -28.109 106.086  42.261  1.00  0.00           H
ATOM     79  CA  GLN     6     -28.257 108.190  41.791  1.00  0.00           C
ATOM     80  HA  GLN     6     -27.518 108.760  41.223  1.00  0.00           H
ATOM     81  CB  GLN     6     -29.434 107.851  40.850  1.00  0.00           C
ATOM     82  HB1 GLN     6     -30.064 108.738  40.763  1.00  0.00           H
ATOM     83  HB2 GLN     6     -30.040 107.053  41.282  1.00  0.00           H
ATOM     84  CG  GLN     6     -28.993 107.461  39.425  1.00  0.00           C
ATOM     85  HG1 GLN     6     -28.439 106.523  39.462  1.00  0.00           H
ATOM     86  HG2 GLN     6     -28.329 108.233  39.036  1.00  0.00           H
ATOM     87  CD  GLN     6     -30.162 107.300  38.441  1.00  0.00           C
ATOM     88  OE1 GLN     6     -31.334 107.305  38.797  1.00  0.00           O
ATOM     89  NE2 GLN     6     -29.894 107.154  37.158  1.00  0.00           N
ATOM     90 1HE2 GLN     6     -28.971 107.329  36.794  1.00  0.00           H
ATOM     91 2HE2 GLN     6     -30.683 107.072  36.525  1.00  0.00           H
ATOM     92  C   GLN     6     -28.726 109.131  42.913  1.00  0.00           C
ATOM     93  O   GLN     6     -28.589 110.352  42.775  1.00  0.00           O
ATOM     94  N   THR     7     -29.207 108.569  44.032  1.00  0.00           N
ATOM     95  H   THR     7     -29.358 107.568  44.044  1.00  0.00           H
ATOM     96  CA  THR     7     -29.524 109.310  45.260  1.00  0.00           C
ATOM     97  HA  THR     7     -30.142 110.172  45.006  1.00  0.00           H
ATOM     98  CB  THR     7     -30.290 108.419  46.241  1.00  0.00           C
ATOM     99  HB  THR     7     -29.624 107.635  46.591  1.00  0.00           H
ATOM    100  CG2 THR     7     -30.805 109.200  47.448  1.00  0.00           C
ATOM    101 1HG2 THR     7     -31.508 108.586  48.011  1.00  0.00           H
ATOM    102 2HG2 THR     7     -29.974 109.470  48.099  1.00  0.00           H
ATOM    103 3HG2 THR     7     -31.305 110.108  47.115  1.00  0.00           H
ATOM    104  OG1 THR     7     -31.382 107.811  45.600  1.00  0.00           O
ATOM    105  HG1 THR     7     -32.135 108.416  45.658  1.00  0.00           H
ATOM    106  C   THR     7     -28.257 109.827  45.926  1.00  0.00           C
ATOM    107  O   THR     7     -28.195 111.005  46.266  1.00  0.00           O
ATOM    108  N   LEU     8     -27.227 108.983  46.079  1.00  0.00           N
ATOM    109  H   LEU     8     -27.352 108.016  45.803  1.00  0.00           H
ATOM    110  CA  LEU     8     -25.925 109.377  46.633  1.00  0.00           C
ATOM    111  HA  LEU     8     -26.086 109.730  47.651  1.00  0.00           H
ATOM    112  CB  LEU     8     -24.989 108.148  46.663  1.00  0.00           C
ATOM    113  HB1 LEU     8     -24.612 107.980  45.652  1.00  0.00           H
ATOM    114  HB2 LEU     8     -25.551 107.259  46.956  1.00  0.00           H
ATOM    115  CG  LEU     8     -23.791 108.302  47.627  1.00  0.00           C
ATOM    116  HG  LEU     8     -23.389 109.312  47.547  1.00  0.00           H
ATOM    117  CD1 LEU     8     -24.200 108.057  49.087  1.00  0.00           C
ATOM    118 1HD1 LEU     8     -23.338 108.188  49.742  1.00  0.00           H
ATOM    119 2HD1 LEU     8     -24.975 108.761  49.387  1.00  0.00           H
ATOM    120 3HD1 LEU     8     -24.576 107.039  49.201  1.00  0.00           H
ATOM    121  CD2 LEU     8     -22.670 107.324  47.253  1.00  0.00           C
ATOM    122 1HD2 LEU     8     -21.838 107.421  47.952  1.00  0.00           H
ATOM    123 2HD2 LEU     8     -23.038 106.298  47.268  1.00  0.00           H
ATOM    124 3HD2 LEU     8     -22.310 107.562  46.254  1.00  0.00           H
ATOM    125  C   LEU     8     -25.310 110.533  45.824  1.00  0.00           C
ATOM    126  O   LEU     8     -24.689 111.430  46.397  1.00  0.00           O
ATOM    127  N   PHE     9     -25.521 110.551  44.504  1.00  0.00           N
ATOM    128  H   PHE     9     -25.973 109.743  44.093  1.00  0.00           H
ATOM    129  CA  PHE     9     -25.093 111.614  43.599  1.00  0.00           C
ATOM    130  HA  PHE     9     -24.011 111.716  43.678  1.00  0.00           H
ATOM    131  CB  PHE     9     -25.439 111.229  42.152  1.00  0.00           C
ATOM    132  HB1 PHE     9     -26.466 111.505  41.922  1.00  0.00           H
ATOM    133  HB2 PHE     9     -25.369 110.150  42.039  1.00  0.00           H
ATOM    134  CG  PHE     9     -24.519 111.820  41.111  1.00  0.00           C
ATOM    135  CD1 PHE     9     -24.869 112.985  40.403  1.00  0.00           C
ATOM    136  HD1 PHE     9     -25.786 113.508  40.631  1.00  0.00           H
ATOM    137  CE1 PHE     9     -24.024 113.470  39.390  1.00  0.00           C
ATOM    138  HE1 PHE     9     -24.296 114.364  38.851  1.00  0.00           H
ATOM    139  CZ  PHE     9     -22.835 112.790  39.079  1.00  0.00           C
ATOM    140  HZ  PHE     9     -22.194 113.142  38.289  1.00  0.00           H
ATOM    141  CE2 PHE     9     -22.475 111.645  39.801  1.00  0.00           C
ATOM    142  HE2 PHE     9     -21.560 111.125  39.566  1.00  0.00           H
ATOM    143  CD2 PHE     9     -23.311 111.164  40.822  1.00  0.00           C
ATOM    144  HD2 PHE     9     -23.036 110.272  41.370  1.00  0.00           H
ATOM    145  C   PHE     9     -25.729 112.942  44.009  1.00  0.00           C
ATOM    146  O   PHE     9     -25.006 113.891  44.308  1.00  0.00           O
ATOM    147  N   ARG    10     -27.063 112.996  44.129  1.00  0.00           N
ATOM    148  H   ARG    10     -27.603 112.158  43.932  1.00  0.00           H
ATOM    149  CA  ARG    10     -27.760 114.192  44.617  1.00  0.00           C
ATOM    150  HA  ARG    10     -27.486 115.028  43.974  1.00  0.00           H
ATOM    151  CB  ARG    10     -29.280 114.012  44.552  1.00  0.00           C
ATOM    152  HB1 ARG    10     -29.725 114.852  45.080  1.00  0.00           H
ATOM    153  HB2 ARG    10     -29.572 113.090  45.060  1.00  0.00           H
ATOM    154  CG  ARG    10     -29.841 114.020  43.128  1.00  0.00           C
ATOM    155  HG1 ARG    10     -29.542 113.109  42.611  1.00  0.00           H
ATOM    156  HG2 ARG    10     -29.469 114.894  42.596  1.00  0.00           H
ATOM    157  CD  ARG    10     -31.366 114.106  43.197  1.00  0.00           C
ATOM    158  HD1 ARG    10     -31.651 115.060  43.645  1.00  0.00           H
ATOM    159  HD2 ARG    10     -31.718 113.313  43.848  1.00  0.00           H
ATOM    160  NE  ARG    10     -31.996 113.989  41.872  1.00  0.00           N
ATOM    161  HE  ARG    10     -31.432 114.218  41.068  1.00  0.00           H
ATOM    162  CZ  ARG    10     -33.283 113.747  41.657  1.00  0.00           C
ATOM    163  NH1 ARG    10     -34.102 113.436  42.639  1.00  0.00           N
ATOM    164 1HH1 ARG    10     -33.729 113.243  43.557  1.00  0.00           H
ATOM    165 2HH1 ARG    10     -35.072 113.230  42.468  1.00  0.00           H
ATOM    166  NH2 ARG    10     -33.753 113.813  40.432  1.00  0.00           N
ATOM    167 1HH2 ARG    10     -33.125 113.989  39.658  1.00  0.00           H
ATOM    168 2HH2 ARG    10     -34.741 113.738  40.246  1.00  0.00           H
ATOM    169  C   ARG    10     -27.366 114.561  46.054  1.00  0.00           C
ATOM    170  O   ARG    10     -27.241 115.752  46.361  1.00  0.00           O
ATOM    171  N   TYR    11     -27.145 113.574  46.927  1.00  0.00           N
ATOM    172  H   TYR    11     -27.353 112.625  46.631  1.00  0.00           H
ATOM    173  CA  TYR    11     -26.781 113.798  48.328  1.00  0.00           C
ATOM    174  HA  TYR    11     -27.486 114.520  48.744  1.00  0.00           H
ATOM    175  CB  TYR    11     -26.927 112.492  49.127  1.00  0.00           C
ATOM    176  HB1 TYR    11     -26.045 111.867  48.980  1.00  0.00           H
ATOM    177  HB2 TYR    11     -27.789 111.938  48.754  1.00  0.00           H
ATOM    178  CG  TYR    11     -27.148 112.737  50.609  1.00  0.00           C
ATOM    179  CD1 TYR    11     -26.082 112.668  51.526  1.00  0.00           C
ATOM    180  HD1 TYR    11     -25.092 112.398  51.186  1.00  0.00           H
ATOM    181  CE1 TYR    11     -26.303 112.952  52.889  1.00  0.00           C
ATOM    182  HE1 TYR    11     -25.492 112.884  53.600  1.00  0.00           H
ATOM    183  CZ  TYR    11     -27.589 113.328  53.339  1.00  0.00           C
ATOM    184  OH  TYR    11     -27.779 113.687  54.638  1.00  0.00           O
ATOM    185  HH  TYR    11     -28.684 113.962  54.818  1.00  0.00           H
ATOM    186  CE2 TYR    11     -28.662 113.377  52.421  1.00  0.00           C
ATOM    187  HE2 TYR    11     -29.656 113.643  52.756  1.00  0.00           H
ATOM    188  CD2 TYR    11     -28.437 113.074  51.065  1.00  0.00           C
ATOM    189  HD2 TYR    11     -29.259 113.112  50.366  1.00  0.00           H
ATOM    190  C   TYR    11     -25.373 114.396  48.471  1.00  0.00           C
ATOM    191  O   TYR    11     -25.190 115.337  49.241  1.00  0.00           O
ATOM    192  N   VAL    12     -24.403 113.920  47.688  1.00  0.00           N
ATOM    193  H   VAL    12     -24.614 113.102  47.114  1.00  0.00           H
ATOM    194  CA  VAL    12     -23.025 114.431  47.725  1.00  0.00           C
ATOM    195  HA  VAL    12     -22.791 114.665  48.763  1.00  0.00           H
ATOM    196  CB  VAL    12     -22.009 113.365  47.267  1.00  0.00           C
ATOM    197  HB  VAL    12     -22.253 113.066  46.246  1.00  0.00           H
ATOM    198  CG1 VAL    12     -20.580 113.931  47.293  1.00  0.00           C
ATOM    199 1HG1 VAL    12     -19.875 113.111  47.234  1.00  0.00           H
ATOM    200 2HG1 VAL    12     -20.418 114.603  46.449  1.00  0.00           H
ATOM    201 3HG1 VAL    12     -20.400 114.466  48.226  1.00  0.00           H
ATOM    202  CG2 VAL    12     -22.022 112.108  48.158  1.00  0.00           C
ATOM    203 1HG2 VAL    12     -21.420 111.324  47.697  1.00  0.00           H
ATOM    204 2HG2 VAL    12     -21.601 112.342  49.134  1.00  0.00           H
ATOM    205 3HG2 VAL    12     -23.032 111.730  48.297  1.00  0.00           H
ATOM    206  C   VAL    12     -22.865 115.728  46.915  1.00  0.00           C
ATOM    207  O   VAL    12     -22.325 116.699  47.433  1.00  0.00           O
ATOM    208  N   PHE    13     -23.329 115.798  45.661  1.00  0.00           N
ATOM    209  H   PHE    13     -23.810 115.003  45.252  1.00  0.00           H
ATOM    210  CA  PHE    13     -23.058 116.958  44.799  1.00  0.00           C
ATOM    211  HA  PHE    13     -22.017 117.226  44.958  1.00  0.00           H
ATOM    212  CB  PHE    13     -23.186 116.572  43.318  1.00  0.00           C
ATOM    213  HB1 PHE    13     -23.206 117.478  42.715  1.00  0.00           H
ATOM    214  HB2 PHE    13     -24.135 116.061  43.146  1.00  0.00           H
ATOM    215  CG  PHE    13     -22.023 115.720  42.837  1.00  0.00           C
ATOM    216  CD1 PHE    13     -20.719 116.255  42.820  1.00  0.00           C
ATOM    217  HD1 PHE    13     -20.547 117.280  43.115  1.00  0.00           H
ATOM    218  CE1 PHE    13     -19.628 115.449  42.450  1.00  0.00           C
ATOM    219  HE1 PHE    13     -18.625 115.841  42.481  1.00  0.00           H
ATOM    220  CZ  PHE    13     -19.830 114.118  42.064  1.00  0.00           C
ATOM    221  HZ  PHE    13     -18.991 113.502  41.773  1.00  0.00           H
ATOM    222  CE2 PHE    13     -21.126 113.587  42.073  1.00  0.00           C
ATOM    223  HE2 PHE    13     -21.274 112.554  41.808  1.00  0.00           H
ATOM    224  CD2 PHE    13     -22.221 114.381  42.459  1.00  0.00           C
ATOM    225  HD2 PHE    13     -23.213 113.957  42.468  1.00  0.00           H
ATOM    226  C   PHE    13     -23.832 118.236  45.167  1.00  0.00           C
ATOM    227  O   PHE    13     -23.481 119.311  44.677  1.00  0.00           O
ATOM    228  N   GLY    14     -24.794 118.168  46.094  1.00  0.00           N
ATOM    229  H   GLY    14     -25.072 117.256  46.426  1.00  0.00           H
ATOM    230  CA  GLY    14     -25.502 119.349  46.610  1.00  0.00           C
ATOM    231  HA1 GLY    14     -26.417 119.040  47.111  1.00  0.00           H
ATOM    232  HA2 GLY    14     -25.757 120.003  45.776  1.00  0.00           H
ATOM    233  C   GLY    14     -24.665 120.160  47.599  1.00  0.00           C
ATOM    234  O   GLY    14     -24.941 121.341  47.807  1.00  0.00           O
ATOM    235  N   SER    15     -23.626 119.553  48.173  1.00  0.00           N
ATOM    236  H   SER    15     -23.512 118.554  48.044  1.00  0.00           H
ATOM    237  CA  SER    15     -22.537 120.217  48.903  1.00  0.00           C
ATOM    238  HA  SER    15     -22.871 121.202  49.233  1.00  0.00           H
ATOM    239  CB  SER    15     -22.187 119.413  50.174  1.00  0.00           C
ATOM    240  HB1 SER    15     -22.827 119.758  50.986  1.00  0.00           H
ATOM    241  HB2 SER    15     -21.155 119.614  50.459  1.00  0.00           H
ATOM    242  OG  SER    15     -22.361 118.011  50.038  1.00  0.00           O
ATOM    243  HG  SER    15     -22.883 117.690  50.785  1.00  0.00           H
ATOM    244  C   SER    15     -21.295 120.472  48.015  1.00  0.00           C
ATOM    245  O   SER    15     -20.255 120.907  48.516  1.00  0.00           O
ATOM    246  N   TYR    16     -21.381 120.243  46.695  1.00  0.00           N
ATOM    247  H   TYR    16     -22.267 119.908  46.334  1.00  0.00           H
ATOM    248  CA  TYR    16     -20.305 120.476  45.719  1.00  0.00           C
ATOM    249  HA  TYR    16     -19.617 121.202  46.152  1.00  0.00           H
ATOM    250  CB  TYR    16     -19.523 119.170  45.483  1.00  0.00           C
ATOM    251  HB1 TYR    16     -18.900 119.284  44.602  1.00  0.00           H
ATOM    252  HB2 TYR    16     -20.227 118.371  45.260  1.00  0.00           H
ATOM    253  CG  TYR    16     -18.593 118.715  46.590  1.00  0.00           C
ATOM    254  CD1 TYR    16     -17.282 119.225  46.672  1.00  0.00           C
ATOM    255  HD1 TYR    16     -16.955 120.008  46.008  1.00  0.00           H
ATOM    256  CE1 TYR    16     -16.373 118.704  47.612  1.00  0.00           C
ATOM    257  HE1 TYR    16     -15.372 119.106  47.675  1.00  0.00           H
ATOM    258  CZ  TYR    16     -16.762 117.647  48.462  1.00  0.00           C
ATOM    259  OH  TYR    16     -15.879 117.140  49.363  1.00  0.00           O
ATOM    260  HH  TYR    16     -16.252 116.395  49.875  1.00  0.00           H
ATOM    261  CE2 TYR    16     -18.080 117.146  48.388  1.00  0.00           C
ATOM    262  HE2 TYR    16     -18.402 116.349  49.040  1.00  0.00           H
ATOM    263  CD2 TYR    16     -18.988 117.686  47.462  1.00  0.00           C
ATOM    264  HD2 TYR    16     -19.988 117.289  47.409  1.00  0.00           H
ATOM    265  C   TYR    16     -20.814 121.108  44.394  1.00  0.00           C
ATOM    266  O   TYR    16     -20.586 120.581  43.298  1.00  0.00           O
ATOM    267  N   LYS    17     -21.428 122.294  44.487  1.00  0.00           N
ATOM    268  H   LYS    17     -21.553 122.665  45.427  1.00  0.00           H
ATOM    269  CA  LYS    17     -22.029 123.084  43.387  1.00  0.00           C
ATOM    270  HA  LYS    17     -22.945 122.587  43.059  1.00  0.00           H
ATOM    271  CB  LYS    17     -22.402 124.473  43.956  1.00  0.00           C
ATOM    272  HB1 LYS    17     -22.511 125.180  43.134  1.00  0.00           H
ATOM    273  HB2 LYS    17     -21.586 124.837  44.585  1.00  0.00           H
ATOM    274  CG  LYS    17     -23.718 124.477  44.756  1.00  0.00           C
ATOM    275  HG1 LYS    17     -23.667 123.733  45.551  1.00  0.00           H
ATOM    276  HG2 LYS    17     -24.539 124.211  44.090  1.00  0.00           H
ATOM    277  CD  LYS    17     -24.002 125.859  45.370  1.00  0.00           C
ATOM    278  HD1 LYS    17     -24.165 126.585  44.572  1.00  0.00           H
ATOM    279  HD2 LYS    17     -23.141 126.174  45.961  1.00  0.00           H
ATOM    280  CE  LYS    17     -25.246 125.794  46.269  1.00  0.00           C
ATOM    281  HE1 LYS    17     -25.050 125.093  47.085  1.00  0.00           H
ATOM    282  HE2 LYS    17     -26.087 125.404  45.688  1.00  0.00           H
ATOM    283  NZ  LYS    17     -25.617 127.113  46.836  1.00  0.00           N
ATOM    284  HZ1 LYS    17     -26.358 126.998  47.524  1.00  0.00           H
ATOM    285  HZ2 LYS    17     -24.839 127.525  47.334  1.00  0.00           H
ATOM    286  HZ3 LYS    17     -25.947 127.737  46.107  1.00  0.00           H
ATOM    287  C   LYS    17     -21.172 123.271  42.109  1.00  0.00           C
ATOM    288  O   LYS    17     -21.732 123.485  41.031  1.00  0.00           O
ATOM    289  N   ASN    18     -19.836 123.213  42.206  1.00  0.00           N
ATOM    290  H   ASN    18     -19.441 123.009  43.113  1.00  0.00           H
ATOM    291  CA  ASN    18     -18.896 123.603  41.138  1.00  0.00           C
ATOM    292  HA  ASN    18     -19.447 124.127  40.357  1.00  0.00           H
ATOM    293  CB  ASN    18     -17.869 124.591  41.718  1.00  0.00           C
ATOM    294  HB1 ASN    18     -17.133 124.861  40.961  1.00  0.00           H
ATOM    295  HB2 ASN    18     -17.344 124.121  42.550  1.00  0.00           H
ATOM    296  CG  ASN    18     -18.554 125.868  42.173  1.00  0.00           C
ATOM    297  OD1 ASN    18     -19.199 126.551  41.382  1.00  0.00           O
ATOM    298  ND2 ASN    18     -18.480 126.173  43.455  1.00  0.00           N
ATOM    299 1HD2 ASN    18     -17.911 125.631  44.087  1.00  0.00           H
ATOM    300 2HD2 ASN    18     -19.077 126.913  43.814  1.00  0.00           H
ATOM    301  C   ASN    18     -18.193 122.430  40.430  1.00  0.00           C
ATOM    302  O   ASN    18     -17.230 122.653  39.699  1.00  0.00           O
ATOM    303  N   VAL    19     -18.649 121.191  40.632  1.00  0.00           N
ATOM    304  H   VAL    19     -19.472 121.067  41.207  1.00  0.00           H
ATOM    305  CA  VAL    19     -18.085 120.030  39.926  1.00  0.00           C
ATOM    306  HA  VAL    19     -17.000 120.150  39.899  1.00  0.00           H
ATOM    307  CB  VAL    19     -18.368 118.702  40.656  1.00  0.00           C
ATOM    308  HB  VAL    19     -19.439 118.606  40.845  1.00  0.00           H
ATOM    309  CG1 VAL    19     -17.888 117.494  39.834  1.00  0.00           C
ATOM    310 1HG1 VAL    19     -18.043 116.572  40.390  1.00  0.00           H
ATOM    311 2HG1 VAL    19     -18.445 117.419  38.901  1.00  0.00           H
ATOM    312 3HG1 VAL    19     -16.830 117.604  39.603  1.00  0.00           H
ATOM    313  CG2 VAL    19     -17.622 118.730  42.002  1.00  0.00           C
ATOM    314 1HG2 VAL    19     -17.772 117.804  42.550  1.00  0.00           H
ATOM    315 2HG2 VAL    19     -16.555 118.870  41.834  1.00  0.00           H
ATOM    316 3HG2 VAL    19     -17.989 119.553  42.611  1.00  0.00           H
ATOM    317  C   VAL    19     -18.590 120.003  38.483  1.00  0.00           C
ATOM    318  O   VAL    19     -19.793 119.943  38.235  1.00  0.00           O
ATOM    319  N   ASP    20     -17.648 120.025  37.539  1.00  0.00           N
ATOM    320  H   ASP    20     -16.695 120.172  37.845  1.00  0.00           H
ATOM    321  CA  ASP    20     -17.925 119.915  36.107  1.00  0.00           C
ATOM    322  HA  ASP    20     -18.760 120.578  35.869  1.00  0.00           H
ATOM    323  CB  ASP    20     -16.718 120.390  35.285  1.00  0.00           C
ATOM    324  HB1 ASP    20     -15.876 119.714  35.442  1.00  0.00           H
ATOM    325  HB2 ASP    20     -16.432 121.379  35.639  1.00  0.00           H
ATOM    326  CG  ASP    20     -16.998 120.492  33.785  1.00  0.00           C
ATOM    327  OD1 ASP    20     -18.133 120.208  33.347  1.00  0.00           O
ATOM    328  OD2 ASP    20     -16.066 120.916  33.057  1.00  0.00           O
ATOM    329  C   ASP    20     -18.321 118.481  35.740  1.00  0.00           C
ATOM    330  O   ASP    20     -17.472 117.598  35.579  1.00  0.00           O
ATOM    331  N   LEU    21     -19.630 118.259  35.606  1.00  0.00           N
ATOM    332  H   LEU    21     -20.258 119.017  35.832  1.00  0.00           H
ATOM    333  CA  LEU    21     -20.211 116.977  35.217  1.00  0.00           C
ATOM    334  HA  LEU    21     -19.645 116.179  35.693  1.00  0.00           H
ATOM    335  CB  LEU    21     -21.658 116.902  35.734  1.00  0.00           C
ATOM    336  HB1 LEU    21     -22.106 115.974  35.373  1.00  0.00           H
ATOM    337  HB2 LEU    21     -22.233 117.730  35.316  1.00  0.00           H
ATOM    338  CG  LEU    21     -21.770 116.930  37.273  1.00  0.00           C
ATOM    339  HG  LEU    21     -21.392 117.880  37.650  1.00  0.00           H
ATOM    340  CD1 LEU    21     -23.243 116.826  37.670  1.00  0.00           C
ATOM    341 1HD1 LEU    21     -23.316 116.811  38.756  1.00  0.00           H
ATOM    342 2HD1 LEU    21     -23.792 117.687  37.289  1.00  0.00           H
ATOM    343 3HD1 LEU    21     -23.679 115.914  37.260  1.00  0.00           H
ATOM    344  CD2 LEU    21     -20.976 115.795  37.940  1.00  0.00           C
ATOM    345 1HD2 LEU    21     -21.225 115.727  39.000  1.00  0.00           H
ATOM    346 2HD2 LEU    21     -21.208 114.854  37.448  1.00  0.00           H
ATOM    347 3HD2 LEU    21     -19.908 115.982  37.855  1.00  0.00           H
ATOM    348  C   LEU    21     -20.121 116.704  33.710  1.00  0.00           C
ATOM    349  O   LEU    21     -20.212 115.538  33.317  1.00  0.00           O
ATOM    350  N   LYS    22     -19.860 117.712  32.866  1.00  0.00           N
ATOM    351  H   LYS    22     -19.663 118.634  33.242  1.00  0.00           H
ATOM    352  CA  LYS    22     -19.660 117.502  31.429  1.00  0.00           C
ATOM    353  HA  LYS    22     -20.451 116.846  31.077  1.00  0.00           H
ATOM    354  CB  LYS    22     -19.788 118.809  30.626  1.00  0.00           C
ATOM    355  HB1 LYS    22     -19.546 118.579  29.588  1.00  0.00           H
ATOM    356  HB2 LYS    22     -19.059 119.537  30.983  1.00  0.00           H
ATOM    357  CG  LYS    22     -21.195 119.432  30.656  1.00  0.00           C
ATOM    358  HG1 LYS    22     -21.393 119.824  31.654  1.00  0.00           H
ATOM    359  HG2 LYS    22     -21.941 118.672  30.422  1.00  0.00           H
ATOM    360  CD  LYS    22     -21.296 120.565  29.621  1.00  0.00           C
ATOM    361  HD1 LYS    22     -21.263 120.143  28.615  1.00  0.00           H
ATOM    362  HD2 LYS    22     -20.431 121.219  29.738  1.00  0.00           H
ATOM    363  CE  LYS    22     -22.588 121.381  29.799  1.00  0.00           C
ATOM    364  HE1 LYS    22     -22.632 121.728  30.837  1.00  0.00           H
ATOM    365  HE2 LYS    22     -23.456 120.742  29.613  1.00  0.00           H
ATOM    366  NZ  LYS    22     -22.620 122.560  28.899  1.00  0.00           N
ATOM    367  HZ1 LYS    22     -23.417 123.148  29.102  1.00  0.00           H
ATOM    368  HZ2 LYS    22     -21.788 123.123  29.055  1.00  0.00           H
ATOM    369  HZ3 LYS    22     -22.662 122.293  27.918  1.00  0.00           H
ATOM    370  C   LYS    22     -18.326 116.782  31.158  1.00  0.00           C
ATOM    371  O   LYS    22     -17.268 117.393  30.988  1.00  0.00           O
ATOM    372  N   GLN    23     -18.370 115.452  31.102  1.00  0.00           N
ATOM    373  H   GLN    23     -19.259 115.014  31.304  1.00  0.00           H
ATOM    374  CA  GLN    23     -17.274 114.615  30.621  1.00  0.00           C
ATOM    375  HA  GLN    23     -16.451 115.235  30.270  1.00  0.00           H
ATOM    376  CB  GLN    23     -16.730 113.674  31.720  1.00  0.00           C
ATOM    377  HB1 GLN    23     -16.471 112.719  31.266  1.00  0.00           H
ATOM    378  HB2 GLN    23     -17.488 113.478  32.480  1.00  0.00           H
ATOM    379  CG  GLN    23     -15.440 114.208  32.365  1.00  0.00           C
ATOM    380  HG1 GLN    23     -15.659 114.976  33.102  1.00  0.00           H
ATOM    381  HG2 GLN    23     -14.826 114.671  31.599  1.00  0.00           H
ATOM    382  CD  GLN    23     -14.596 113.104  32.995  1.00  0.00           C
ATOM    383  OE1 GLN    23     -15.077 112.116  33.530  1.00  0.00           O
ATOM    384  NE2 GLN    23     -13.286 113.204  32.924  1.00  0.00           N
ATOM    385 1HE2 GLN    23     -12.842 113.953  32.406  1.00  0.00           H
ATOM    386 2HE2 GLN    23     -12.757 112.435  33.295  1.00  0.00           H
ATOM    387  C   GLN    23     -17.739 113.842  29.394  1.00  0.00           C
ATOM    388  O   GLN    23     -18.241 112.724  29.502  1.00  0.00           O
ATOM    389  N   GLY    24     -17.508 114.421  28.217  1.00  0.00           N
ATOM    390  H   GLY    24     -17.185 115.384  28.200  1.00  0.00           H
ATOM    391  CA  GLY    24     -17.405 113.687  26.962  1.00  0.00           C
ATOM    392  HA1 GLY    24     -17.951 114.210  26.177  1.00  0.00           H
ATOM    393  HA2 GLY    24     -17.801 112.681  27.077  1.00  0.00           H
ATOM    394  C   GLY    24     -15.947 113.594  26.528  1.00  0.00           C
ATOM    395  O   GLY    24     -15.199 114.576  26.585  1.00  0.00           O
ATOM    396  N   PHE    25     -15.537 112.416  26.058  1.00  0.00           N
ATOM    397  H   PHE    25     -16.163 111.626  26.099  1.00  0.00           H
ATOM    398  CA  PHE    25     -14.284 112.258  25.333  1.00  0.00           C
ATOM    399  HA  PHE    25     -13.475 112.729  25.890  1.00  0.00           H
ATOM    400  CB  PHE    25     -13.946 110.774  25.190  1.00  0.00           C
ATOM    401  HB1 PHE    25     -13.064 110.703  24.554  1.00  0.00           H
ATOM    402  HB2 PHE    25     -14.754 110.263  24.667  1.00  0.00           H
ATOM    403  CG  PHE    25     -13.650 110.060  26.493  1.00  0.00           C
ATOM    404  CD1 PHE    25     -12.403 110.237  27.114  1.00  0.00           C
ATOM    405  HD1 PHE    25     -11.676 110.918  26.696  1.00  0.00           H
ATOM    406  CE1 PHE    25     -12.087 109.499  28.262  1.00  0.00           C
ATOM    407  HE1 PHE    25     -11.126 109.638  28.718  1.00  0.00           H
ATOM    408  CZ  PHE    25     -13.002 108.575  28.792  1.00  0.00           C
ATOM    409  HZ  PHE    25     -12.743 107.980  29.652  1.00  0.00           H
ATOM    410  CE2 PHE    25     -14.269 108.437  28.209  1.00  0.00           C
ATOM    411  HE2 PHE    25     -14.998 107.761  28.634  1.00  0.00           H
ATOM    412  CD2 PHE    25     -14.593 109.194  27.075  1.00  0.00           C
ATOM    413  HD2 PHE    25     -15.578 109.109  26.663  1.00  0.00           H
ATOM    414  C   PHE    25     -14.395 112.944  23.967  1.00  0.00           C
ATOM    415  O   PHE    25     -14.926 112.374  23.016  1.00  0.00           O
ATOM    416  N   GLY    26     -13.885 114.175  23.875  1.00  0.00           N
ATOM    417  H   GLY    26     -13.529 114.616  24.710  1.00  0.00           H
ATOM    418  CA  GLY    26     -13.748 114.883  22.605  1.00  0.00           C
ATOM    419  HA1 GLY    26     -13.531 115.937  22.778  1.00  0.00           H
ATOM    420  HA2 GLY    26     -14.662 114.775  22.019  1.00  0.00           H
ATOM    421  C   GLY    26     -12.592 114.290  21.816  1.00  0.00           C
ATOM    422  O   GLY    26     -11.505 114.112  22.384  1.00  0.00           O
ATOM    423  N   THR    27     -12.830 114.019  20.524  1.00  0.00           N
ATOM    424  H   THR    27     -13.771 114.116  20.164  1.00  0.00           H
ATOM    425  CA  THR    27     -11.839 113.496  19.581  1.00  0.00           C
ATOM    426  HA  THR    27     -11.570 112.491  19.910  1.00  0.00           H
ATOM    427  CB  THR    27     -12.406 113.388  18.151  1.00  0.00           C
ATOM    428  HB  THR    27     -12.253 114.321  17.609  1.00  0.00           H
ATOM    429  CG2 THR    27     -11.744 112.238  17.398  1.00  0.00           C
ATOM    430 1HG2 THR    27     -12.074 112.238  16.359  1.00  0.00           H
ATOM    431 2HG2 THR    27     -10.661 112.344  17.421  1.00  0.00           H
ATOM    432 3HG2 THR    27     -12.038 111.294  17.859  1.00  0.00           H
ATOM    433  OG1 THR    27     -13.783 113.110  18.179  1.00  0.00           O
ATOM    434  HG1 THR    27     -14.076 112.968  17.259  1.00  0.00           H
ATOM    435  C   THR    27     -10.616 114.402  19.620  1.00  0.00           C
ATOM    436  O   THR    27     -10.674 115.563  19.209  1.00  0.00           O
ATOM    437  N   ARG    28      -9.520 113.879  20.172  1.00  0.00           N
ATOM    438  H   ARG    28      -9.594 112.944  20.544  1.00  0.00           H
ATOM    439  CA  ARG    28      -8.250 114.590  20.325  1.00  0.00           C
ATOM    440  HA  ARG    28      -8.294 115.520  19.756  1.00  0.00           H
ATOM    441  CB  ARG    28      -8.004 114.969  21.801  1.00  0.00           C
ATOM    442  HB1 ARG    28      -7.885 114.067  22.404  1.00  0.00           H
ATOM    443  HB2 ARG    28      -8.878 115.511  22.165  1.00  0.00           H
ATOM    444  CG  ARG    28      -6.768 115.877  21.954  1.00  0.00           C
ATOM    445  HG1 ARG    28      -6.887 116.734  21.292  1.00  0.00           H
ATOM    446  HG2 ARG    28      -5.875 115.327  21.656  1.00  0.00           H
ATOM    447  CD  ARG    28      -6.572 116.396  23.387  1.00  0.00           C
ATOM    448  HD1 ARG    28      -6.512 115.545  24.067  1.00  0.00           H
ATOM    449  HD2 ARG    28      -7.435 116.996  23.664  1.00  0.00           H
ATOM    450  NE  ARG    28      -5.351 117.220  23.503  1.00  0.00           N
ATOM    451  HE  ARG    28      -5.011 117.639  22.644  1.00  0.00           H
ATOM    452  CZ  ARG    28      -4.696 117.518  24.624  1.00  0.00           C
ATOM    453  NH1 ARG    28      -5.134 117.170  25.815  1.00  0.00           N
ATOM    454 1HH1 ARG    28      -6.140 117.102  25.938  1.00  0.00           H
ATOM    455 2HH1 ARG    28      -4.575 117.356  26.640  1.00  0.00           H
ATOM    456  NH2 ARG    28      -3.555 118.165  24.580  1.00  0.00           N
ATOM    457 1HH2 ARG    28      -3.185 118.512  23.705  1.00  0.00           H
ATOM    458 2HH2 ARG    28      -3.102 118.468  25.429  1.00  0.00           H
ATOM    459  C   ARG    28      -7.154 113.732  19.708  1.00  0.00           C
ATOM    460  O   ARG    28      -6.455 112.983  20.400  1.00  0.00           O
ATOM    461  N   ARG    29      -7.033 113.832  18.382  1.00  0.00           N
ATOM    462  H   ARG    29      -7.652 114.466  17.893  1.00  0.00           H
ATOM    463  CA  ARG    29      -5.926 113.240  17.635  1.00  0.00           C
ATOM    464  HA  ARG    29      -5.962 112.157  17.760  1.00  0.00           H
ATOM    465  CB  ARG    29      -6.074 113.562  16.137  1.00  0.00           C
ATOM    466  HB1 ARG    29      -5.147 113.298  15.632  1.00  0.00           H
ATOM    467  HB2 ARG    29      -6.229 114.633  16.004  1.00  0.00           H
ATOM    468  CG  ARG    29      -7.239 112.783  15.496  1.00  0.00           C
ATOM    469  HG1 ARG    29      -8.182 113.100  15.943  1.00  0.00           H
ATOM    470  HG2 ARG    29      -7.096 111.721  15.687  1.00  0.00           H
ATOM    471  CD  ARG    29      -7.301 112.992  13.979  1.00  0.00           C
ATOM    472  HD1 ARG    29      -6.375 112.619  13.546  1.00  0.00           H
ATOM    473  HD2 ARG    29      -7.378 114.058  13.762  1.00  0.00           H
ATOM    474  NE  ARG    29      -8.436 112.288  13.354  1.00  0.00           N
ATOM    475  HE  ARG    29      -9.065 111.768  13.946  1.00  0.00           H
ATOM    476  CZ  ARG    29      -8.730 112.311  12.058  1.00  0.00           C
ATOM    477  NH1 ARG    29      -7.976 112.925  11.171  1.00  0.00           N
ATOM    478 1HH1 ARG    29      -7.125 113.392  11.442  1.00  0.00           H
ATOM    479 2HH1 ARG    29      -8.251 112.911  10.194  1.00  0.00           H
ATOM    480  NH2 ARG    29      -9.806 111.715  11.609  1.00  0.00           N
ATOM    481 1HH2 ARG    29     -10.513 111.344  12.233  1.00  0.00           H
ATOM    482 2HH2 ARG    29     -10.060 111.851  10.633  1.00  0.00           H
ATOM    483  C   ARG    29      -4.597 113.744  18.216  1.00  0.00           C
ATOM    484  O   ARG    29      -4.479 114.900  18.630  1.00  0.00           O
ATOM    485  N   VAL    30      -3.610 112.859  18.293  1.00  0.00           N
ATOM    486  H   VAL    30      -3.775 111.941  17.878  1.00  0.00           H
ATOM    487  CA  VAL    30      -2.241 113.213  18.691  1.00  0.00           C
ATOM    488  HA  VAL    30      -2.258 114.127  19.288  1.00  0.00           H
ATOM    489  CB  VAL    30      -1.559 112.114  19.530  1.00  0.00           C
ATOM    490  HB  VAL    30      -1.458 111.228  18.908  1.00  0.00           H
ATOM    491  CG1 VAL    30      -0.158 112.544  19.993  1.00  0.00           C
ATOM    492 1HG1 VAL    30       0.240 111.815  20.697  1.00  0.00           H
ATOM    493 2HG1 VAL    30       0.516 112.598  19.140  1.00  0.00           H
ATOM    494 3HG1 VAL    30      -0.202 113.517  20.484  1.00  0.00           H
ATOM    495  CG2 VAL    30      -2.398 111.738  20.765  1.00  0.00           C
ATOM    496 1HG2 VAL    30      -1.918 110.910  21.282  1.00  0.00           H
ATOM    497 2HG2 VAL    30      -2.477 112.590  21.442  1.00  0.00           H
ATOM    498 3HG2 VAL    30      -3.397 111.413  20.474  1.00  0.00           H
ATOM    499  C   VAL    30      -1.468 113.460  17.404  1.00  0.00           C
ATOM    500  O   VAL    30      -1.475 112.608  16.519  1.00  0.00           O
ATOM    501  N   GLU    31      -0.850 114.631  17.294  1.00  0.00           N
ATOM    502  H   GLU    31      -0.877 115.263  18.077  1.00  0.00           H
ATOM    503  CA  GLU    31      -0.042 115.033  16.142  1.00  0.00           C
ATOM    504  HA  GLU    31      -0.589 114.797  15.229  1.00  0.00           H
ATOM    505  CB  GLU    31       0.198 116.551  16.201  1.00  0.00           C
ATOM    506  HB1 GLU    31       0.898 116.840  15.417  1.00  0.00           H
ATOM    507  HB2 GLU    31       0.645 116.791  17.168  1.00  0.00           H
ATOM    508  CG  GLU    31      -1.100 117.357  16.021  1.00  0.00           C
ATOM    509  HG1 GLU    31      -1.874 116.960  16.678  1.00  0.00           H
ATOM    510  HG2 GLU    31      -1.444 117.253  14.991  1.00  0.00           H
ATOM    511  CD  GLU    31      -0.933 118.842  16.350  1.00  0.00           C
ATOM    512  OE1 GLU    31      -1.962 119.541  16.450  1.00  0.00           O
ATOM    513  OE2 GLU    31       0.204 119.318  16.570  1.00  0.00           O
ATOM    514  C   GLU    31       1.304 114.285  16.139  1.00  0.00           C
ATOM    515  O   GLU    31       1.804 113.946  17.218  1.00  0.00           O
ATOM    516  N   PRO    32       1.919 114.049  14.964  1.00  0.00           N
ATOM    517  CD  PRO    32       1.426 114.367  13.628  1.00  0.00           C
ATOM    518  HD1 PRO    32       1.192 115.429  13.544  1.00  0.00           H
ATOM    519  HD2 PRO    32       0.540 113.776  13.404  1.00  0.00           H
ATOM    520  CG  PRO    32       2.551 114.007  12.653  1.00  0.00           C
ATOM    521  HG1 PRO    32       3.082 114.905  12.351  1.00  0.00           H
ATOM    522  HG2 PRO    32       2.170 113.486  11.777  1.00  0.00           H
ATOM    523  CB  PRO    32       3.495 113.119  13.459  1.00  0.00           C
ATOM    524  HB1 PRO    32       4.529 113.220  13.126  1.00  0.00           H
ATOM    525  HB2 PRO    32       3.165 112.084  13.381  1.00  0.00           H
ATOM    526  CA  PRO    32       3.301 113.605  14.893  1.00  0.00           C
ATOM    527  HA  PRO    32       3.478 112.784  15.587  1.00  0.00           H
ATOM    528  C   PRO    32       4.213 114.785  15.245  1.00  0.00           C
ATOM    529  O   PRO    32       3.836 115.945  15.072  1.00  0.00           O
ATOM    530  N   SER    33       5.414 114.495  15.742  1.00  0.00           N
ATOM    531  H   SER    33       5.699 113.520  15.799  1.00  0.00           H
ATOM    532  CA  SER    33       6.337 115.526  16.228  1.00  0.00           C
ATOM    533  HA  SER    33       5.863 116.009  17.079  1.00  0.00           H
ATOM    534  CB  SER    33       7.635 114.889  16.727  1.00  0.00           C
ATOM    535  HB1 SER    33       8.197 114.501  15.879  1.00  0.00           H
ATOM    536  HB2 SER    33       7.401 114.063  17.400  1.00  0.00           H
ATOM    537  OG  SER    33       8.413 115.848  17.423  1.00  0.00           O
ATOM    538  HG  SER    33       8.215 115.730  18.383  1.00  0.00           H
ATOM    539  C   SER    33       6.655 116.576  15.145  1.00  0.00           C
ATOM    540  O   SER    33       7.172 116.215  14.082  1.00  0.00           O
ATOM    541  N   PRO    34       6.406 117.880  15.394  1.00  0.00           N
ATOM    542  CD  PRO    34       5.967 118.479  16.649  1.00  0.00           C
ATOM    543  HD1 PRO    34       6.559 118.120  17.492  1.00  0.00           H
ATOM    544  HD2 PRO    34       4.909 118.264  16.804  1.00  0.00           H
ATOM    545  CG  PRO    34       6.169 119.985  16.485  1.00  0.00           C
ATOM    546  HG1 PRO    34       7.181 120.256  16.770  1.00  0.00           H
ATOM    547  HG2 PRO    34       5.442 120.562  17.057  1.00  0.00           H
ATOM    548  CB  PRO    34       6.010 120.190  14.984  1.00  0.00           C
ATOM    549  HB1 PRO    34       6.516 121.094  14.641  1.00  0.00           H
ATOM    550  HB2 PRO    34       4.949 120.239  14.755  1.00  0.00           H
ATOM    551  CA  PRO    34       6.618 118.915  14.386  1.00  0.00           C
ATOM    552  HA  PRO    34       6.086 118.642  13.475  1.00  0.00           H
ATOM    553  C   PRO    34       8.106 119.103  14.058  1.00  0.00           C
ATOM    554  O   PRO    34       8.443 119.695  13.033  1.00  0.00           O
ATOM    555  N   PHE    35       8.986 118.597  14.927  1.00  0.00           N
ATOM    556  H   PHE    35       8.618 118.134  15.746  1.00  0.00           H
ATOM    557  CA  PHE    35      10.429 118.759  14.874  1.00  0.00           C
ATOM    558  HA  PHE    35      10.683 119.585  14.211  1.00  0.00           H
ATOM    559  CB  PHE    35      10.874 119.123  16.300  1.00  0.00           C
ATOM    560  HB1 PHE    35      11.949 119.309  16.302  1.00  0.00           H
ATOM    561  HB2 PHE    35      10.658 118.260  16.925  1.00  0.00           H
ATOM    562  CG  PHE    35      10.195 120.300  16.970  1.00  0.00           C
ATOM    563  CD1 PHE    35      10.320 121.598  16.443  1.00  0.00           C
ATOM    564  HD1 PHE    35      10.909 121.771  15.554  1.00  0.00           H
ATOM    565  CE1 PHE    35       9.679 122.677  17.077  1.00  0.00           C
ATOM    566  HE1 PHE    35       9.772 123.672  16.666  1.00  0.00           H
ATOM    567  CZ  PHE    35       8.903 122.462  18.229  1.00  0.00           C
ATOM    568  HZ  PHE    35       8.387 123.289  18.697  1.00  0.00           H
ATOM    569  CE2 PHE    35       8.791 121.168  18.764  1.00  0.00           C
ATOM    570  HE2 PHE    35       8.186 120.987  19.639  1.00  0.00           H
ATOM    571  CD2 PHE    35       9.447 120.092  18.146  1.00  0.00           C
ATOM    572  HD2 PHE    35       9.348 119.102  18.568  1.00  0.00           H
ATOM    573  C   PHE    35      11.164 117.504  14.347  1.00  0.00           C
ATOM    574  O   PHE    35      12.376 117.564  14.148  1.00  0.00           O
ATOM    575  N   ILE    36      10.491 116.363  14.110  1.00  0.00           N
ATOM    576  H   ILE    36       9.482 116.355  14.258  1.00  0.00           H
ATOM    577  CA  ILE    36      11.113 115.110  13.612  1.00  0.00           C
ATOM    578  HA  ILE    36      11.794 115.376  12.801  1.00  0.00           H
ATOM    579  CB  ILE    36      11.976 114.419  14.708  1.00  0.00           C
ATOM    580  HB  ILE    36      12.693 115.150  15.074  1.00  0.00           H
ATOM    581  CG2 ILE    36      11.162 113.932  15.923  1.00  0.00           C
ATOM    582 1HG2 ILE    36      11.831 113.582  16.707  1.00  0.00           H
ATOM    583 2HG2 ILE    36      10.563 114.749  16.317  1.00  0.00           H
ATOM    584 3HG2 ILE    36      10.505 113.108  15.657  1.00  0.00           H
ATOM    585  CG1 ILE    36      12.825 113.293  14.089  1.00  0.00           C
ATOM    586 1HG1 ILE    36      13.473 113.745  13.343  1.00  0.00           H
ATOM    587 2HG1 ILE    36      12.189 112.559  13.598  1.00  0.00           H
ATOM    588  CD  ILE    36      13.729 112.543  15.062  1.00  0.00           C
ATOM    589  HD1 ILE    36      14.315 111.834  14.482  1.00  0.00           H
ATOM    590  HD2 ILE    36      14.399 113.237  15.568  1.00  0.00           H
ATOM    591  HD3 ILE    36      13.142 111.990  15.794  1.00  0.00           H
ATOM    592  C   ILE    36      10.084 114.137  13.016  1.00  0.00           C
ATOM    593  O   ILE    36       9.113 113.770  13.674  1.00  0.00           O
ATOM    594  N   LYS    37      10.343 113.614  11.815  1.00  0.00           N
ATOM    595  H   LYS    37      11.173 113.915  11.321  1.00  0.00           H
ATOM    596  CA  LYS    37       9.519 112.567  11.177  1.00  0.00           C
ATOM    597  HA  LYS    37       8.785 112.175  11.879  1.00  0.00           H
ATOM    598  CB  LYS    37       8.740 113.192  10.009  1.00  0.00           C
ATOM    599  HB1 LYS    37       8.205 112.403   9.476  1.00  0.00           H
ATOM    600  HB2 LYS    37       9.451 113.641   9.313  1.00  0.00           H
ATOM    601  CG  LYS    37       7.722 114.257  10.471  1.00  0.00           C
ATOM    602  HG1 LYS    37       8.225 115.030  11.052  1.00  0.00           H
ATOM    603  HG2 LYS    37       6.951 113.789  11.085  1.00  0.00           H
ATOM    604  CD  LYS    37       7.086 114.915   9.246  1.00  0.00           C
ATOM    605  HD1 LYS    37       6.544 114.163   8.676  1.00  0.00           H
ATOM    606  HD2 LYS    37       7.889 115.310   8.638  1.00  0.00           H
ATOM    607  CE  LYS    37       6.156 116.081   9.570  1.00  0.00           C
ATOM    608  HE1 LYS    37       6.679 116.772  10.237  1.00  0.00           H
ATOM    609  HE2 LYS    37       5.267 115.704  10.085  1.00  0.00           H
ATOM    610  NZ  LYS    37       5.777 116.787   8.321  1.00  0.00           N
ATOM    611  HZ1 LYS    37       5.385 117.705   8.529  1.00  0.00           H
ATOM    612  HZ2 LYS    37       6.594 116.966   7.752  1.00  0.00           H
ATOM    613  HZ3 LYS    37       5.118 116.246   7.779  1.00  0.00           H
ATOM    614  C   LYS    37      10.394 111.389  10.696  1.00  0.00           C
ATOM    615  O   LYS    37      11.391 111.627  10.006  1.00  0.00           O
ATOM    616  N   VAL    38      10.050 110.139  11.037  1.00  0.00           N
ATOM    617  H   VAL    38       9.316 110.018  11.731  1.00  0.00           H
ATOM    618  CA  VAL    38      10.706 108.932  10.480  1.00  0.00           C
ATOM    619  HA  VAL    38      11.739 109.196  10.264  1.00  0.00           H
ATOM    620  CB  VAL    38      10.774 107.744  11.476  1.00  0.00           C
ATOM    621  HB  VAL    38       9.788 107.286  11.569  1.00  0.00           H
ATOM    622  CG1 VAL    38      11.775 106.688  10.976  1.00  0.00           C
ATOM    623 1HG1 VAL    38      11.720 105.799  11.605  1.00  0.00           H
ATOM    624 2HG1 VAL    38      11.557 106.404   9.948  1.00  0.00           H
ATOM    625 3HG1 VAL    38      12.789 107.082  11.020  1.00  0.00           H
ATOM    626  CG2 VAL    38      11.229 108.174  12.878  1.00  0.00           C
ATOM    627 1HG2 VAL    38      11.448 107.295  13.486  1.00  0.00           H
ATOM    628 2HG2 VAL    38      12.120 108.798  12.812  1.00  0.00           H
ATOM    629 3HG2 VAL    38      10.437 108.731  13.370  1.00  0.00           H
ATOM    630  C   VAL    38       9.971 108.480   9.196  1.00  0.00           C
ATOM    631  O   VAL    38       8.780 108.167   9.296  1.00  0.00           O
ATOM    632  N   PRO    39      10.633 108.435   8.017  1.00  0.00           N
ATOM    633  CD  PRO    39      11.984 108.912   7.758  1.00  0.00           C
ATOM    634  HD1 PRO    39      12.692 108.104   7.946  1.00  0.00           H
ATOM    635  HD2 PRO    39      12.238 109.787   8.354  1.00  0.00           H
ATOM    636  CG  PRO    39      12.019 109.295   6.283  1.00  0.00           C
ATOM    637  HG1 PRO    39      13.003 109.121   5.850  1.00  0.00           H
ATOM    638  HG2 PRO    39      11.731 110.340   6.169  1.00  0.00           H
ATOM    639  CB  PRO    39      10.962 108.410   5.634  1.00  0.00           C
ATOM    640  HB1 PRO    39      11.448 107.554   5.161  1.00  0.00           H
ATOM    641  HB2 PRO    39      10.402 108.978   4.895  1.00  0.00           H
ATOM    642  CA  PRO    39      10.037 107.954   6.770  1.00  0.00           C
ATOM    643  HA  PRO    39       9.056 108.416   6.638  1.00  0.00           H
ATOM    644  C   PRO    39       9.901 106.428   6.740  1.00  0.00           C
ATOM    645  O   PRO    39      10.805 105.712   7.181  1.00  0.00           O
ATOM    646  N   GLY    40       8.794 105.938   6.167  1.00  0.00           N
ATOM    647  H   GLY    40       8.054 106.589   5.896  1.00  0.00           H
ATOM    648  CA  GLY    40       8.475 104.505   6.063  1.00  0.00           C
ATOM    649  HA1 GLY    40       9.390 103.921   5.970  1.00  0.00           H
ATOM    650  HA2 GLY    40       7.840 104.354   5.190  1.00  0.00           H
ATOM    651  C   GLY    40       7.698 103.977   7.270  1.00  0.00           C
ATOM    652  O   GLY    40       7.620 102.767   7.483  1.00  0.00           O
ATOM    653  N   TYR    41       7.131 104.885   8.068  1.00  0.00           N
ATOM    654  H   TYR    41       7.202 105.848   7.756  1.00  0.00           H
ATOM    655  CA  TYR    41       6.350 104.597   9.279  1.00  0.00           C
ATOM    656  HA  TYR    41       5.973 103.583   9.206  1.00  0.00           H
ATOM    657  CB  TYR    41       7.245 104.684  10.526  1.00  0.00           C
ATOM    658  HB1 TYR    41       6.655 104.436  11.409  1.00  0.00           H
ATOM    659  HB2 TYR    41       7.602 105.710  10.629  1.00  0.00           H
ATOM    660  CG  TYR    41       8.441 103.764  10.492  1.00  0.00           C
ATOM    661  CD1 TYR    41       8.360 102.452  11.000  1.00  0.00           C
ATOM    662  HD1 TYR    41       7.444 102.098  11.450  1.00  0.00           H
ATOM    663  CE1 TYR    41       9.474 101.595  10.898  1.00  0.00           C
ATOM    664  HE1 TYR    41       9.424 100.581  11.263  1.00  0.00           H
ATOM    665  CZ  TYR    41      10.660 102.050  10.281  1.00  0.00           C
ATOM    666  OH  TYR    41      11.721 101.216  10.135  1.00  0.00           O
ATOM    667  HH  TYR    41      12.352 101.544   9.490  1.00  0.00           H
ATOM    668  CE2 TYR    41      10.738 103.370   9.790  1.00  0.00           C
ATOM    669  HE2 TYR    41      11.637 103.725   9.317  1.00  0.00           H
ATOM    670  CD2 TYR    41       9.630 104.222   9.903  1.00  0.00           C
ATOM    671  HD2 TYR    41       9.671 105.219   9.493  1.00  0.00           H
ATOM    672  C   TYR    41       5.107 105.489   9.397  1.00  0.00           C
ATOM    673  O   TYR    41       4.551 105.638  10.489  1.00  0.00           O
ATOM    674  N   GLU    42       4.679 106.097   8.294  1.00  0.00           N
ATOM    675  H   GLU    42       5.232 106.005   7.442  1.00  0.00           H
ATOM    676  CA  GLU    42       3.440 106.859   8.194  1.00  0.00           C
ATOM    677  HA  GLU    42       3.475 107.680   8.910  1.00  0.00           H
ATOM    678  CB  GLU    42       3.323 107.448   6.778  1.00  0.00           C
ATOM    679  HB1 GLU    42       2.322 107.870   6.679  1.00  0.00           H
ATOM    680  HB2 GLU    42       3.440 106.671   6.022  1.00  0.00           H
ATOM    681  CG  GLU    42       4.320 108.596   6.536  1.00  0.00           C
ATOM    682  HG1 GLU    42       4.334 109.204   7.433  1.00  0.00           H
ATOM    683  HG2 GLU    42       3.941 109.220   5.728  1.00  0.00           H
ATOM    684  CD  GLU    42       5.776 108.232   6.218  1.00  0.00           C
ATOM    685  OE1 GLU    42       6.567 109.191   6.057  1.00  0.00           O
ATOM    686  OE2 GLU    42       6.135 107.035   6.166  1.00  0.00           O
ATOM    687  C   GLU    42       2.222 105.999   8.563  1.00  0.00           C
ATOM    688  O   GLU    42       1.280 106.521   9.156  1.00  0.00           O
ATOM    689  N   ASP    43       2.305 104.681   8.339  1.00  0.00           N
ATOM    690  H   ASP    43       3.102 104.365   7.793  1.00  0.00           H
ATOM    691  CA  ASP    43       1.341 103.648   8.752  1.00  0.00           C
ATOM    692  HA  ASP    43       0.352 103.963   8.425  1.00  0.00           H
ATOM    693  CB  ASP    43       1.672 102.330   8.034  1.00  0.00           C
ATOM    694  HB1 ASP    43       0.957 101.561   8.327  1.00  0.00           H
ATOM    695  HB2 ASP    43       2.666 102.000   8.349  1.00  0.00           H
ATOM    696  CG  ASP    43       1.630 102.450   6.513  1.00  0.00           C
ATOM    697  OD1 ASP    43       0.769 103.181   5.972  1.00  0.00           O
ATOM    698  OD2 ASP    43       2.506 101.827   5.870  1.00  0.00           O
ATOM    699  C   ASP    43       1.255 103.408  10.273  1.00  0.00           C
ATOM    700  O   ASP    43       0.628 102.445  10.709  1.00  0.00           O
ATOM    701  N   TRP    44       1.860 104.266  11.095  1.00  0.00           N
ATOM    702  H   TRP    44       2.327 105.054  10.664  1.00  0.00           H
ATOM    703  CA  TRP    44       1.649 104.315  12.542  1.00  0.00           C
ATOM    704  HA  TRP    44       1.043 103.463  12.848  1.00  0.00           H
ATOM    705  CB  TRP    44       2.998 104.205  13.270  1.00  0.00           C
ATOM    706  HB1 TRP    44       2.852 104.487  14.313  1.00  0.00           H
ATOM    707  HB2 TRP    44       3.702 104.917  12.841  1.00  0.00           H
ATOM    708  CG  TRP    44       3.604 102.831  13.260  1.00  0.00           C
ATOM    709  CD1 TRP    44       4.324 102.279  12.258  1.00  0.00           C
ATOM    710  HD1 TRP    44       4.546 102.775  11.323  1.00  0.00           H
ATOM    711  NE1 TRP    44       4.666 100.978  12.587  1.00  0.00           N
ATOM    712  HE1 TRP    44       5.107 100.334  11.941  1.00  0.00           H
ATOM    713  CE2 TRP    44       4.196 100.629  13.836  1.00  0.00           C
ATOM    714  CZ2 TRP    44       4.260  99.460  14.612  1.00  0.00           C
ATOM    715  HZ2 TRP    44       4.778  98.588  14.245  1.00  0.00           H
ATOM    716  CH2 TRP    44       3.613  99.419  15.858  1.00  0.00           C
ATOM    717  HH2 TRP    44       3.647  98.515  16.450  1.00  0.00           H
ATOM    718  CZ3 TRP    44       2.892 100.539  16.308  1.00  0.00           C
ATOM    719  HZ3 TRP    44       2.367 100.498  17.252  1.00  0.00           H
ATOM    720  CE3 TRP    44       2.833 101.700  15.512  1.00  0.00           C
ATOM    721  HE3 TRP    44       2.248 102.546  15.818  1.00  0.00           H
ATOM    722  CD2 TRP    44       3.494 101.787  14.274  1.00  0.00           C
ATOM    723  C   TRP    44       0.870 105.576  12.946  1.00  0.00           C
ATOM    724  O   TRP    44       0.855 106.580  12.235  1.00  0.00           O
ATOM    725  N   TRP    45       0.244 105.530  14.124  1.00  0.00           N
ATOM    726  H   TRP    45       0.264 104.648  14.625  1.00  0.00           H
ATOM    727  CA  TRP    45      -0.537 106.614  14.728  1.00  0.00           C
ATOM    728  HA  TRP    45       0.055 107.527  14.657  1.00  0.00           H
ATOM    729  CB  TRP    45      -1.845 106.844  13.938  1.00  0.00           C
ATOM    730  HB1 TRP    45      -1.630 106.879  12.870  1.00  0.00           H
ATOM    731  HB2 TRP    45      -2.224 107.832  14.200  1.00  0.00           H
ATOM    732  CG  TRP    45      -2.960 105.860  14.159  1.00  0.00           C
ATOM    733  CD1 TRP    45      -2.837 104.517  14.234  1.00  0.00           C
ATOM    734  HD1 TRP    45      -1.914 103.973  14.116  1.00  0.00           H
ATOM    735  NE1 TRP    45      -4.062 103.938  14.493  1.00  0.00           N
ATOM    736  HE1 TRP    45      -4.200 102.934  14.606  1.00  0.00           H
ATOM    737  CE2 TRP    45      -5.056 104.886  14.560  1.00  0.00           C
ATOM    738  CZ2 TRP    45      -6.436 104.809  14.787  1.00  0.00           C
ATOM    739  HZ2 TRP    45      -6.890 103.852  14.980  1.00  0.00           H
ATOM    740  CH2 TRP    45      -7.207 105.981  14.744  1.00  0.00           C
ATOM    741  HH2 TRP    45      -8.272 105.934  14.924  1.00  0.00           H
ATOM    742  CZ3 TRP    45      -6.586 107.207  14.443  1.00  0.00           C
ATOM    743  HZ3 TRP    45      -7.176 108.105  14.360  1.00  0.00           H
ATOM    744  CE3 TRP    45      -5.196 107.279  14.241  1.00  0.00           C
ATOM    745  HE3 TRP    45      -4.738 108.229  14.010  1.00  0.00           H
ATOM    746  CD2 TRP    45      -4.390 106.123  14.310  1.00  0.00           C
ATOM    747  C   TRP    45      -0.796 106.341  16.225  1.00  0.00           C
ATOM    748  O   TRP    45      -0.429 105.291  16.753  1.00  0.00           O
ATOM    749  N   ARG    46      -1.434 107.285  16.926  1.00  0.00           N
ATOM    750  H   ARG    46      -1.750 108.098  16.423  1.00  0.00           H
ATOM    751  CA  ARG    46      -1.961 107.076  18.286  1.00  0.00           C
ATOM    752  HA  ARG    46      -1.489 106.207  18.738  1.00  0.00           H
ATOM    753  CB  ARG    46      -1.711 108.307  19.170  1.00  0.00           C
ATOM    754  HB1 ARG    46      -2.306 108.226  20.082  1.00  0.00           H
ATOM    755  HB2 ARG    46      -2.063 109.182  18.630  1.00  0.00           H
ATOM    756  CG  ARG    46      -0.242 108.511  19.564  1.00  0.00           C
ATOM    757  HG1 ARG    46      -0.119 109.517  19.962  1.00  0.00           H
ATOM    758  HG2 ARG    46       0.393 108.403  18.686  1.00  0.00           H
ATOM    759  CD  ARG    46       0.190 107.516  20.643  1.00  0.00           C
ATOM    760  HD1 ARG    46       0.039 106.507  20.269  1.00  0.00           H
ATOM    761  HD2 ARG    46      -0.429 107.668  21.529  1.00  0.00           H
ATOM    762  NE  ARG    46       1.610 107.678  20.982  1.00  0.00           N
ATOM    763  HE  ARG    46       2.143 108.323  20.412  1.00  0.00           H
ATOM    764  CZ  ARG    46       2.246 107.106  21.993  1.00  0.00           C
ATOM    765  NH1 ARG    46       1.606 106.425  22.924  1.00  0.00           N
ATOM    766 1HH1 ARG    46       0.594 106.430  22.926  1.00  0.00           H
ATOM    767 2HH1 ARG    46       2.116 106.011  23.686  1.00  0.00           H
ATOM    768  NH2 ARG    46       3.551 107.227  22.080  1.00  0.00           N
ATOM    769 1HH2 ARG    46       4.068 107.751  21.380  1.00  0.00           H
ATOM    770 2HH2 ARG    46       4.073 106.863  22.858  1.00  0.00           H
ATOM    771  C   ARG    46      -3.465 106.826  18.233  1.00  0.00           C
ATOM    772  O   ARG    46      -4.149 107.535  17.490  1.00  0.00           O
ATOM    773  N   ASP    47      -3.943 105.912  19.085  1.00  0.00           N
ATOM    774  H   ASP    47      -3.267 105.381  19.624  1.00  0.00           H
ATOM    775  CA  ASP    47      -5.370 105.637  19.323  1.00  0.00           C
ATOM    776  HA  ASP    47      -5.756 105.006  18.519  1.00  0.00           H
ATOM    777  CB  ASP    47      -5.569 104.921  20.669  1.00  0.00           C
ATOM    778  HB1 ASP    47      -6.630 104.946  20.923  1.00  0.00           H
ATOM    779  HB2 ASP    47      -5.038 105.490  21.421  1.00  0.00           H
ATOM    780  CG  ASP    47      -5.133 103.463  20.741  1.00  0.00           C
ATOM    781  OD1 ASP    47      -5.603 102.677  19.900  1.00  0.00           O
ATOM    782  OD2 ASP    47      -4.437 103.101  21.719  1.00  0.00           O
ATOM    783  C   ASP    47      -6.203 106.926  19.403  1.00  0.00           C
ATOM    784  O   ASP    47      -5.807 107.894  20.060  1.00  0.00           O
ATOM    785  N   VAL    48      -7.390 106.901  18.801  1.00  0.00           N
ATOM    786  H   VAL    48      -7.667 106.036  18.330  1.00  0.00           H
ATOM    787  CA  VAL    48      -8.384 107.973  18.898  1.00  0.00           C
ATOM    788  HA  VAL    48      -7.917 108.855  19.341  1.00  0.00           H
ATOM    789  CB  VAL    48      -8.907 108.384  17.507  1.00  0.00           C
ATOM    790  HB  VAL    48      -9.081 107.496  16.897  1.00  0.00           H
ATOM    791  CG1 VAL    48     -10.205 109.201  17.570  1.00  0.00           C
ATOM    792 1HG1 VAL    48     -10.458 109.577  16.578  1.00  0.00           H
ATOM    793 2HG1 VAL    48     -11.031 108.580  17.916  1.00  0.00           H
ATOM    794 3HG1 VAL    48     -10.073 110.040  18.254  1.00  0.00           H
ATOM    795  CG2 VAL    48      -7.831 109.258  16.843  1.00  0.00           C
ATOM    796 1HG2 VAL    48      -8.157 109.557  15.848  1.00  0.00           H
ATOM    797 2HG2 VAL    48      -7.658 110.155  17.439  1.00  0.00           H
ATOM    798 3HG2 VAL    48      -6.894 108.708  16.760  1.00  0.00           H
ATOM    799  C   VAL    48      -9.510 107.543  19.829  1.00  0.00           C
ATOM    800  O   VAL    48     -10.118 106.487  19.660  1.00  0.00           O
ATOM    801  N   THR    49      -9.766 108.403  20.815  1.00  0.00           N
ATOM    802  H   THR    49      -9.192 109.230  20.874  1.00  0.00           H
ATOM    803  CA  THR    49     -10.859 108.291  21.775  1.00  0.00           C
ATOM    804  HA  THR    49     -11.054 107.240  21.984  1.00  0.00           H
ATOM    805  CB  THR    49     -10.488 109.016  23.076  1.00  0.00           C
ATOM    806  HB  THR    49     -10.632 110.093  22.961  1.00  0.00           H
ATOM    807  CG2 THR    49     -11.347 108.500  24.215  1.00  0.00           C
ATOM    808 1HG2 THR    49     -11.146 109.090  25.104  1.00  0.00           H
ATOM    809 2HG2 THR    49     -12.401 108.582  23.955  1.00  0.00           H
ATOM    810 3HG2 THR    49     -11.104 107.460  24.414  1.00  0.00           H
ATOM    811  OG1 THR    49      -9.145 108.764  23.437  1.00  0.00           O
ATOM    812  HG1 THR    49      -9.073 107.819  23.590  1.00  0.00           H
ATOM    813  C   THR    49     -12.112 108.912  21.161  1.00  0.00           C
ATOM    814  O   THR    49     -12.105 110.100  20.854  1.00  0.00           O
ATOM    815  N   ASP    50     -13.167 108.111  21.012  1.00  0.00           N
ATOM    816  H   ASP    50     -13.066 107.143  21.266  1.00  0.00           H
ATOM    817  CA  ASP    50     -14.483 108.498  20.474  1.00  0.00           C
ATOM    818  HA  ASP    50     -14.594 109.581  20.554  1.00  0.00           H
ATOM    819  CB  ASP    50     -14.566 108.127  18.982  1.00  0.00           C
ATOM    820  HB1 ASP    50     -13.705 108.548  18.459  1.00  0.00           H
ATOM    821  HB2 ASP    50     -15.461 108.583  18.555  1.00  0.00           H
ATOM    822  CG  ASP    50     -14.625 106.616  18.741  1.00  0.00           C
ATOM    823  OD1 ASP    50     -15.690 106.002  18.965  1.00  0.00           O
ATOM    824  OD2 ASP    50     -13.605 106.030  18.311  1.00  0.00           O
ATOM    825  C   ASP    50     -15.634 107.842  21.269  1.00  0.00           C
ATOM    826  O   ASP    50     -15.386 106.984  22.125  1.00  0.00           O
ATOM    827  N   ARG    51     -16.896 108.213  20.993  1.00  0.00           N
ATOM    828  H   ARG    51     -17.074 108.842  20.218  1.00  0.00           H
ATOM    829  CA  ARG    51     -18.030 107.728  21.793  1.00  0.00           C
ATOM    830  HA  ARG    51     -17.753 107.870  22.820  1.00  0.00           H
ATOM    831  CB  ARG    51     -19.301 108.566  21.586  1.00  0.00           C
ATOM    832  HB1 ARG    51     -19.719 108.385  20.598  1.00  0.00           H
ATOM    833  HB2 ARG    51     -19.031 109.621  21.671  1.00  0.00           H
ATOM    834  CG  ARG    51     -20.368 108.234  22.645  1.00  0.00           C
ATOM    835  HG1 ARG    51     -19.899 108.110  23.617  1.00  0.00           H
ATOM    836  HG2 ARG    51     -20.859 107.298  22.376  1.00  0.00           H
ATOM    837  CD  ARG    51     -21.411 109.350  22.755  1.00  0.00           C
ATOM    838  HD1 ARG    51     -21.841 109.521  21.766  1.00  0.00           H
ATOM    839  HD2 ARG    51     -20.919 110.263  23.094  1.00  0.00           H
ATOM    840  NE  ARG    51     -22.491 108.999  23.691  1.00  0.00           N
ATOM    841  HE  ARG    51     -22.499 108.034  24.033  1.00  0.00           H
ATOM    842  CZ  ARG    51     -23.609 109.699  23.853  1.00  0.00           C
ATOM    843  NH1 ARG    51     -23.728 110.942  23.424  1.00  0.00           N
ATOM    844 1HH1 ARG    51     -22.952 111.384  22.966  1.00  0.00           H
ATOM    845 2HH1 ARG    51     -24.599 111.433  23.535  1.00  0.00           H
ATOM    846  NH2 ARG    51     -24.643 109.154  24.449  1.00  0.00           N
ATOM    847 1HH2 ARG    51     -24.610 108.164  24.674  1.00  0.00           H
ATOM    848 2HH2 ARG    51     -25.535 109.614  24.477  1.00  0.00           H
ATOM    849  C   ARG    51     -18.256 106.224  21.664  1.00  0.00           C
ATOM    850  O   ARG    51     -18.287 105.542  22.692  1.00  0.00           O
ATOM    851  N   THR    52     -18.348 105.707  20.438  1.00  0.00           N
ATOM    852  H   THR    52     -18.202 106.330  19.655  1.00  0.00           H
ATOM    853  CA  THR    52     -18.585 104.286  20.149  1.00  0.00           C
ATOM    854  HA  THR    52     -19.509 103.970  20.633  1.00  0.00           H
ATOM    855  CB  THR    52     -18.772 104.120  18.640  1.00  0.00           C
ATOM    856  HB  THR    52     -18.005 104.680  18.100  1.00  0.00           H
ATOM    857  CG2 THR    52     -18.761 102.669  18.162  1.00  0.00           C
ATOM    858 1HG2 THR    52     -19.037 102.632  17.108  1.00  0.00           H
ATOM    859 2HG2 THR    52     -17.761 102.249  18.272  1.00  0.00           H
ATOM    860 3HG2 THR    52     -19.466 102.077  18.744  1.00  0.00           H
ATOM    861  OG1 THR    52     -20.045 104.665  18.376  1.00  0.00           O
ATOM    862  HG1 THR    52     -19.952 105.382  17.716  1.00  0.00           H
ATOM    863  C   THR    52     -17.489 103.411  20.743  1.00  0.00           C
ATOM    864  O   THR    52     -17.802 102.500  21.504  1.00  0.00           O
ATOM    865  N   SER    53     -16.220 103.746  20.510  1.00  0.00           N
ATOM    866  H   SER    53     -16.036 104.520  19.870  1.00  0.00           H
ATOM    867  CA  SER    53     -15.081 103.023  21.089  1.00  0.00           C
ATOM    868  HA  SER    53     -15.085 101.997  20.724  1.00  0.00           H
ATOM    869  CB  SER    53     -13.743 103.683  20.708  1.00  0.00           C
ATOM    870  HB1 SER    53     -12.946 103.147  21.225  1.00  0.00           H
ATOM    871  HB2 SER    53     -13.737 104.721  21.045  1.00  0.00           H
ATOM    872  OG  SER    53     -13.464 103.638  19.320  1.00  0.00           O
ATOM    873  HG  SER    53     -13.585 104.546  18.937  1.00  0.00           H
ATOM    874  C   SER    53     -15.158 102.949  22.617  1.00  0.00           C
ATOM    875  O   SER    53     -15.049 101.866  23.189  1.00  0.00           O
ATOM    876  N   MET    54     -15.360 104.080  23.304  1.00  0.00           N
ATOM    877  H   MET    54     -15.495 104.950  22.798  1.00  0.00           H
ATOM    878  CA  MET    54     -15.337 104.090  24.771  1.00  0.00           C
ATOM    879  HA  MET    54     -14.510 103.460  25.101  1.00  0.00           H
ATOM    880  CB  MET    54     -15.086 105.503  25.308  1.00  0.00           C
ATOM    881  HB1 MET    54     -15.070 105.468  26.398  1.00  0.00           H
ATOM    882  HB2 MET    54     -15.899 106.156  24.994  1.00  0.00           H
ATOM    883  CG  MET    54     -13.752 106.082  24.820  1.00  0.00           C
ATOM    884  HG1 MET    54     -13.611 107.055  25.291  1.00  0.00           H
ATOM    885  HG2 MET    54     -13.821 106.253  23.749  1.00  0.00           H
ATOM    886  SD  MET    54     -12.272 105.073  25.102  1.00  0.00           S
ATOM    887  CE  MET    54     -12.143 105.248  26.890  1.00  0.00           C
ATOM    888  HE1 MET    54     -11.142 104.952  27.198  1.00  0.00           H
ATOM    889  HE2 MET    54     -12.314 106.284  27.182  1.00  0.00           H
ATOM    890  HE3 MET    54     -12.883 104.609  27.368  1.00  0.00           H
ATOM    891  C   MET    54     -16.595 103.470  25.382  1.00  0.00           C
ATOM    892  O   MET    54     -16.484 102.799  26.408  1.00  0.00           O
ATOM    893  N   GLU    55     -17.768 103.623  24.760  1.00  0.00           N
ATOM    894  H   GLU    55     -17.809 104.169  23.902  1.00  0.00           H
ATOM    895  CA  GLU    55     -18.975 102.910  25.185  1.00  0.00           C
ATOM    896  HA  GLU    55     -19.126 103.089  26.251  1.00  0.00           H
ATOM    897  CB  GLU    55     -20.222 103.420  24.442  1.00  0.00           C
ATOM    898  HB1 GLU    55     -21.036 102.721  24.638  1.00  0.00           H
ATOM    899  HB2 GLU    55     -20.033 103.435  23.367  1.00  0.00           H
ATOM    900  CG  GLU    55     -20.660 104.817  24.923  1.00  0.00           C
ATOM    901  HG1 GLU    55     -19.909 105.553  24.646  1.00  0.00           H
ATOM    902  HG2 GLU    55     -20.731 104.805  26.011  1.00  0.00           H
ATOM    903  CD  GLU    55     -22.016 105.261  24.365  1.00  0.00           C
ATOM    904  OE1 GLU    55     -22.506 106.329  24.803  1.00  0.00           O
ATOM    905  OE2 GLU    55     -22.622 104.515  23.563  1.00  0.00           O
ATOM    906  C   GLU    55     -18.816 101.391  25.010  1.00  0.00           C
ATOM    907  O   GLU    55     -19.299 100.634  25.851  1.00  0.00           O
ATOM    908  N   ALA    56     -18.092 100.919  23.990  1.00  0.00           N
ATOM    909  H   ALA    56     -17.763 101.560  23.269  1.00  0.00           H
ATOM    910  CA  ALA    56     -17.741  99.505  23.851  1.00  0.00           C
ATOM    911  HA  ALA    56     -18.635  98.907  24.035  1.00  0.00           H
ATOM    912  CB  ALA    56     -17.306  99.268  22.403  1.00  0.00           C
ATOM    913  HB1 ALA    56     -17.163  98.203  22.231  1.00  0.00           H
ATOM    914  HB2 ALA    56     -18.068  99.631  21.712  1.00  0.00           H
ATOM    915  HB3 ALA    56     -16.372  99.794  22.200  1.00  0.00           H
ATOM    916  C   ALA    56     -16.672  99.035  24.862  1.00  0.00           C
ATOM    917  O   ALA    56     -16.631  97.843  25.189  1.00  0.00           O
ATOM    918  N   ARG    57     -15.812  99.927  25.382  1.00  0.00           N
ATOM    919  H   ARG    57     -15.813 100.868  25.004  1.00  0.00           H
ATOM    920  CA  ARG    57     -14.934  99.608  26.523  1.00  0.00           C
ATOM    921  HA  ARG    57     -14.486  98.631  26.350  1.00  0.00           H
ATOM    922  CB  ARG    57     -13.806 100.639  26.736  1.00  0.00           C
ATOM    923  HB1 ARG    57     -13.244 100.337  27.621  1.00  0.00           H
ATOM    924  HB2 ARG    57     -14.241 101.616  26.940  1.00  0.00           H
ATOM    925  CG  ARG    57     -12.807 100.787  25.582  1.00  0.00           C
ATOM    926  HG1 ARG    57     -12.064 101.535  25.856  1.00  0.00           H
ATOM    927  HG2 ARG    57     -13.331 101.142  24.704  1.00  0.00           H
ATOM    928  CD  ARG    57     -12.093  99.478  25.240  1.00  0.00           C
ATOM    929  HD1 ARG    57     -12.818  98.669  25.248  1.00  0.00           H
ATOM    930  HD2 ARG    57     -11.323  99.273  25.984  1.00  0.00           H
ATOM    931  NE  ARG    57     -11.496  99.524  23.903  1.00  0.00           N
ATOM    932  HE  ARG    57     -11.250 100.437  23.549  1.00  0.00           H
ATOM    933  CZ  ARG    57     -11.328  98.466  23.123  1.00  0.00           C
ATOM    934  NH1 ARG    57     -11.506  97.241  23.572  1.00  0.00           N
ATOM    935 1HH1 ARG    57     -11.915  97.112  24.489  1.00  0.00           H
ATOM    936 2HH1 ARG    57     -11.565  96.452  22.938  1.00  0.00           H
ATOM    937  NH2 ARG    57     -11.006  98.628  21.864  1.00  0.00           N
ATOM    938 1HH2 ARG    57     -11.186  99.515  21.402  1.00  0.00           H
ATOM    939 2HH2 ARG    57     -10.955  97.816  21.255  1.00  0.00           H
ATOM    940  C   ARG    57     -15.741  99.466  27.811  1.00  0.00           C
ATOM    941  O   ARG    57     -15.594  98.456  28.492  1.00  0.00           O
ATOM    942  N   PHE    58     -16.624 100.422  28.123  1.00  0.00           N
ATOM    943  H   PHE    58     -16.704 101.230  27.517  1.00  0.00           H
ATOM    944  CA  PHE    58     -17.502 100.323  29.290  1.00  0.00           C
ATOM    945  HA  PHE    58     -16.882 100.241  30.186  1.00  0.00           H
ATOM    946  CB  PHE    58     -18.358 101.594  29.422  1.00  0.00           C
ATOM    947  HB1 PHE    58     -18.989 101.705  28.543  1.00  0.00           H
ATOM    948  HB2 PHE    58     -17.700 102.463  29.469  1.00  0.00           H
ATOM    949  CG  PHE    58     -19.219 101.550  30.672  1.00  0.00           C
ATOM    950  CD1 PHE    58     -20.427 100.827  30.684  1.00  0.00           C
ATOM    951  HD1 PHE    58     -20.811 100.394  29.773  1.00  0.00           H
ATOM    952  CE1 PHE    58     -21.093 100.582  31.896  1.00  0.00           C
ATOM    953  HE1 PHE    58     -22.006 100.004  31.899  1.00  0.00           H
ATOM    954  CZ  PHE    58     -20.546 101.051  33.102  1.00  0.00           C
ATOM    955  HZ  PHE    58     -21.032 100.826  34.040  1.00  0.00           H
ATOM    956  CE2 PHE    58     -19.395 101.856  33.085  1.00  0.00           C
ATOM    957  HE2 PHE    58     -19.014 102.265  34.012  1.00  0.00           H
ATOM    958  CD2 PHE    58     -18.734 102.108  31.868  1.00  0.00           C
ATOM    959  HD2 PHE    58     -17.817 102.678  31.858  1.00  0.00           H
ATOM    960  C   PHE    58     -18.367  99.053  29.225  1.00  0.00           C
ATOM    961  O   PHE    58     -18.469  98.328  30.211  1.00  0.00           O
ATOM    962  N   LYS    59     -18.928  98.729  28.051  1.00  0.00           N
ATOM    963  H   LYS    59     -18.851  99.386  27.281  1.00  0.00           H
ATOM    964  CA  LYS    59     -19.736  97.520  27.847  1.00  0.00           C
ATOM    965  HA  LYS    59     -20.624  97.598  28.475  1.00  0.00           H
ATOM    966  CB  LYS    59     -20.176  97.461  26.372  1.00  0.00           C
ATOM    967  HB1 LYS    59     -19.325  97.208  25.738  1.00  0.00           H
ATOM    968  HB2 LYS    59     -20.554  98.440  26.079  1.00  0.00           H
ATOM    969  CG  LYS    59     -21.306  96.448  26.156  1.00  0.00           C
ATOM    970  HG1 LYS    59     -22.136  96.742  26.799  1.00  0.00           H
ATOM    971  HG2 LYS    59     -20.974  95.447  26.435  1.00  0.00           H
ATOM    972  CD  LYS    59     -21.794  96.438  24.701  1.00  0.00           C
ATOM    973  HD1 LYS    59     -21.021  96.022  24.051  1.00  0.00           H
ATOM    974  HD2 LYS    59     -21.996  97.465  24.395  1.00  0.00           H
ATOM    975  CE  LYS    59     -23.080  95.607  24.585  1.00  0.00           C
ATOM    976  HE1 LYS    59     -23.696  95.799  25.469  1.00  0.00           H
ATOM    977  HE2 LYS    59     -22.829  94.542  24.578  1.00  0.00           H
ATOM    978  NZ  LYS    59     -23.869  95.971  23.385  1.00  0.00           N
ATOM    979  HZ1 LYS    59     -24.735  95.437  23.340  1.00  0.00           H
ATOM    980  HZ2 LYS    59     -24.151  96.948  23.438  1.00  0.00           H
ATOM    981  HZ3 LYS    59     -23.354  95.828  22.529  1.00  0.00           H
ATOM    982  C   LYS    59     -18.998  96.241  28.282  1.00  0.00           C
ATOM    983  O   LYS    59     -19.575  95.413  28.985  1.00  0.00           O
ATOM    984  N   ALA    60     -17.703  96.122  27.965  1.00  0.00           N
ATOM    985  H   ALA    60     -17.273  96.874  27.444  1.00  0.00           H
ATOM    986  CA  ALA    60     -16.865  94.980  28.344  1.00  0.00           C
ATOM    987  HA  ALA    60     -17.307  94.076  27.918  1.00  0.00           H
ATOM    988  CB  ALA    60     -15.476  95.181  27.727  1.00  0.00           C
ATOM    989  HB1 ALA    60     -14.894  94.265  27.828  1.00  0.00           H
ATOM    990  HB2 ALA    60     -15.565  95.427  26.672  1.00  0.00           H
ATOM    991  HB3 ALA    60     -14.950  95.989  28.236  1.00  0.00           H
ATOM    992  C   ALA    60     -16.764  94.750  29.865  1.00  0.00           C
ATOM    993  O   ALA    60     -16.538  93.615  30.281  1.00  0.00           O
ATOM    994  N   PHE    61     -16.956  95.788  30.691  1.00  0.00           N
ATOM    995  H   PHE    61     -17.133  96.702  30.291  1.00  0.00           H
ATOM    996  CA  PHE    61     -16.995  95.679  32.154  1.00  0.00           C
ATOM    997  HA  PHE    61     -16.351  94.861  32.433  1.00  0.00           H
ATOM    998  CB  PHE    61     -16.433  96.962  32.791  1.00  0.00           C
ATOM    999  HB1 PHE    61     -16.606  96.909  33.862  1.00  0.00           H
ATOM   1000  HB2 PHE    61     -16.983  97.828  32.420  1.00  0.00           H
ATOM   1001  CG  PHE    61     -14.942  97.176  32.603  1.00  0.00           C
ATOM   1002  CD1 PHE    61     -14.027  96.553  33.472  1.00  0.00           C
ATOM   1003  HD1 PHE    61     -14.383  95.949  34.293  1.00  0.00           H
ATOM   1004  CE1 PHE    61     -12.645  96.739  33.297  1.00  0.00           C
ATOM   1005  HE1 PHE    61     -11.947  96.255  33.966  1.00  0.00           H
ATOM   1006  CZ  PHE    61     -12.168  97.585  32.284  1.00  0.00           C
ATOM   1007  HZ  PHE    61     -11.103  97.735  32.170  1.00  0.00           H
ATOM   1008  CE2 PHE    61     -13.079  98.227  31.427  1.00  0.00           C
ATOM   1009  HE2 PHE    61     -12.720  98.877  30.644  1.00  0.00           H
ATOM   1010  CD2 PHE    61     -14.462  98.020  31.587  1.00  0.00           C
ATOM   1011  HD2 PHE    61     -15.161  98.524  30.939  1.00  0.00           H
ATOM   1012  C   PHE    61     -18.376  95.312  32.732  1.00  0.00           C
ATOM   1013  O   PHE    61     -18.475  95.025  33.924  1.00  0.00           O
ATOM   1014  N   SER    62     -19.417  95.285  31.899  1.00  0.00           N
ATOM   1015  H   SER    62     -19.262  95.592  30.948  1.00  0.00           H
ATOM   1016  CA  SER    62     -20.812  95.050  32.309  1.00  0.00           C
ATOM   1017  HA  SER    62     -20.861  94.794  33.370  1.00  0.00           H
ATOM   1018  CB  SER    62     -21.605  96.349  32.106  1.00  0.00           C
ATOM   1019  HB1 SER    62     -22.635  96.199  32.430  1.00  0.00           H
ATOM   1020  HB2 SER    62     -21.604  96.611  31.046  1.00  0.00           H
ATOM   1021  OG  SER    62     -21.030  97.407  32.856  1.00  0.00           O
ATOM   1022  HG  SER    62     -21.578  98.189  32.758  1.00  0.00           H
ATOM   1023  C   SER    62     -21.491  93.891  31.553  1.00  0.00           C
ATOM   1024  O   SER    62     -22.656  93.586  31.814  1.00  0.00           O
ATOM   1025  N   THR    63     -20.795  93.246  30.604  1.00  0.00           N
ATOM   1026  H   THR    63     -19.894  93.624  30.347  1.00  0.00           H
ATOM   1027  CA  THR    63     -21.204  91.978  29.980  1.00  0.00           C
ATOM   1028  HA  THR    63     -22.232  92.070  29.637  1.00  0.00           H
ATOM   1029  CB  THR    63     -20.312  91.676  28.768  1.00  0.00           C
ATOM   1030  HB  THR    63     -19.264  91.697  29.076  1.00  0.00           H
ATOM   1031  CG2 THR    63     -20.605  90.324  28.122  1.00  0.00           C
ATOM   1032 1HG2 THR    63     -20.054  90.241  27.188  1.00  0.00           H
ATOM   1033 2HG2 THR    63     -20.276  89.519  28.777  1.00  0.00           H
ATOM   1034 3HG2 THR    63     -21.672  90.216  27.926  1.00  0.00           H
ATOM   1035  OG1 THR    63     -20.518  92.655  27.778  1.00  0.00           O
ATOM   1036  HG1 THR    63     -21.406  92.501  27.398  1.00  0.00           H
ATOM   1037  C   THR    63     -21.092  90.852  31.021  1.00  0.00           C
ATOM   1038  O   THR    63     -20.027  90.752  31.638  1.00  0.00           O
ATOM   1039  N   PRO    64     -22.113  89.995  31.216  1.00  0.00           N
ATOM   1040  CD  PRO    64     -23.482  90.162  30.752  1.00  0.00           C
ATOM   1041  HD1 PRO    64     -23.582  89.740  29.751  1.00  0.00           H
ATOM   1042  HD2 PRO    64     -23.793  91.207  30.764  1.00  0.00           H
ATOM   1043  CG  PRO    64     -24.334  89.371  31.738  1.00  0.00           C
ATOM   1044  HG1 PRO    64     -25.253  89.026  31.275  1.00  0.00           H
ATOM   1045  HG2 PRO    64     -24.546  89.980  32.618  1.00  0.00           H
ATOM   1046  CB  PRO    64     -23.426  88.208  32.117  1.00  0.00           C
ATOM   1047  HB1 PRO    64     -23.506  87.436  31.351  1.00  0.00           H
ATOM   1048  HB2 PRO    64     -23.670  87.799  33.098  1.00  0.00           H
ATOM   1049  CA  PRO    64     -22.026  88.828  32.092  1.00  0.00           C
ATOM   1050  HA  PRO    64     -21.776  89.180  33.090  1.00  0.00           H
ATOM   1051  C   PRO    64     -20.991  87.792  31.637  1.00  0.00           C
ATOM   1052  O   PRO    64     -20.734  87.639  30.445  1.00  0.00           O
ATOM   1053  N   ILE    65     -20.442  87.044  32.597  1.00  0.00           N
ATOM   1054  H   ILE    65     -20.726  87.220  33.560  1.00  0.00           H
ATOM   1055  CA  ILE    65     -19.532  85.907  32.388  1.00  0.00           C
ATOM   1056  HA  ILE    65     -19.404  85.720  31.319  1.00  0.00           H
ATOM   1057  CB  ILE    65     -18.147  86.207  33.017  1.00  0.00           C
ATOM   1058  HB  ILE    65     -18.299  86.573  34.035  1.00  0.00           H
ATOM   1059  CG2 ILE    65     -17.249  84.956  33.115  1.00  0.00           C
ATOM   1060 1HG2 ILE    65     -16.332  85.192  33.652  1.00  0.00           H
ATOM   1061 2HG2 ILE    65     -17.728  84.171  33.695  1.00  0.00           H
ATOM   1062 3HG2 ILE    65     -17.011  84.581  32.118  1.00  0.00           H
ATOM   1063  CG1 ILE    65     -17.470  87.320  32.192  1.00  0.00           C
ATOM   1064 1HG1 ILE    65     -18.054  88.233  32.287  1.00  0.00           H
ATOM   1065 2HG1 ILE    65     -17.462  87.038  31.143  1.00  0.00           H
ATOM   1066  CD  ILE    65     -16.029  87.631  32.590  1.00  0.00           C
ATOM   1067  HD1 ILE    65     -15.647  88.408  31.933  1.00  0.00           H
ATOM   1068  HD2 ILE    65     -15.986  87.961  33.629  1.00  0.00           H
ATOM   1069  HD3 ILE    65     -15.387  86.763  32.450  1.00  0.00           H
ATOM   1070  C   ILE    65     -20.136  84.655  33.022  1.00  0.00           C
ATOM   1071  O   ILE    65     -20.581  84.714  34.172  1.00  0.00           O
ATOM   1072  N   THR    66     -20.074  83.528  32.306  1.00  0.00           N
ATOM   1073  H   THR    66     -19.694  83.573  31.373  1.00  0.00           H
ATOM   1074  CA  THR    66     -20.287  82.187  32.858  1.00  0.00           C
ATOM   1075  HA  THR    66     -20.955  82.238  33.717  1.00  0.00           H
ATOM   1076  CB  THR    66     -20.901  81.264  31.805  1.00  0.00           C
ATOM   1077  HB  THR    66     -20.182  81.122  30.995  1.00  0.00           H
ATOM   1078  CG2 THR    66     -21.280  79.903  32.386  1.00  0.00           C
ATOM   1079 1HG2 THR    66     -21.728  79.283  31.610  1.00  0.00           H
ATOM   1080 2HG2 THR    66     -20.391  79.398  32.763  1.00  0.00           H
ATOM   1081 3HG2 THR    66     -21.990  80.027  33.204  1.00  0.00           H
ATOM   1082  OG1 THR    66     -22.075  81.841  31.280  1.00  0.00           O
ATOM   1083  HG1 THR    66     -22.277  81.329  30.481  1.00  0.00           H
ATOM   1084  C   THR    66     -18.943  81.619  33.302  1.00  0.00           C
ATOM   1085  O   THR    66     -17.995  81.632  32.518  1.00  0.00           O
ATOM   1086  N   MET    67     -18.878  81.095  34.525  1.00  0.00           N
ATOM   1087  H   MET    67     -19.697  81.173  35.120  1.00  0.00           H
ATOM   1088  CA  MET    67     -17.760  80.283  35.029  1.00  0.00           C
ATOM   1089  HA  MET    67     -16.979  80.210  34.270  1.00  0.00           H
ATOM   1090  CB  MET    67     -17.159  80.921  36.290  1.00  0.00           C
ATOM   1091  HB1 MET    67     -16.313  80.316  36.617  1.00  0.00           H
ATOM   1092  HB2 MET    67     -17.918  80.900  37.071  1.00  0.00           H
ATOM   1093  CG  MET    67     -16.671  82.364  36.095  1.00  0.00           C
ATOM   1094  HG1 MET    67     -17.535  82.996  35.894  1.00  0.00           H
ATOM   1095  HG2 MET    67     -16.022  82.395  35.218  1.00  0.00           H
ATOM   1096  SD  MET    67     -15.758  83.060  37.504  1.00  0.00           S
ATOM   1097  CE  MET    67     -16.922  82.706  38.851  1.00  0.00           C
ATOM   1098  HE1 MET    67     -16.534  83.086  39.792  1.00  0.00           H
ATOM   1099  HE2 MET    67     -17.890  83.162  38.645  1.00  0.00           H
ATOM   1100  HE3 MET    67     -17.048  81.629  38.966  1.00  0.00           H
ATOM   1101  C   MET    67     -18.225  78.858  35.371  1.00  0.00           C
ATOM   1102  O   MET    67     -19.376  78.656  35.769  1.00  0.00           O
ATOM   1103  N   HIS    68     -17.300  77.898  35.269  1.00  0.00           N
ATOM   1104  H   HIS    68     -16.371  78.179  34.977  1.00  0.00           H
ATOM   1105  CA  HIS    68     -17.476  76.490  35.660  1.00  0.00           C
ATOM   1106  HA  HIS    68     -18.330  76.395  36.335  1.00  0.00           H
ATOM   1107  CB  HIS    68     -17.732  75.619  34.417  1.00  0.00           C
ATOM   1108  HB1 HIS    68     -17.945  74.607  34.758  1.00  0.00           H
ATOM   1109  HB2 HIS    68     -16.828  75.580  33.809  1.00  0.00           H
ATOM   1110  CG  HIS    68     -18.857  76.051  33.523  1.00  0.00           C
ATOM   1111  ND1 HIS    68     -20.210  75.773  33.717  1.00  0.00           N
ATOM   1112  CE1 HIS    68     -20.836  76.298  32.654  1.00  0.00           C
ATOM   1113  HE1 HIS    68     -21.905  76.275  32.511  1.00  0.00           H
ATOM   1114  NE2 HIS    68     -19.957  76.863  31.805  1.00  0.00           N
ATOM   1115  HE2 HIS    68     -20.184  77.344  30.941  1.00  0.00           H
ATOM   1116  CD2 HIS    68     -18.701  76.717  32.342  1.00  0.00           C
ATOM   1117  HD2 HIS    68     -17.763  77.044  31.918  1.00  0.00           H
ATOM   1118  C   HIS    68     -16.211  75.988  36.385  1.00  0.00           C
ATOM   1119  O   HIS    68     -15.211  75.648  35.748  1.00  0.00           O
ATOM   1120  N   ILE    69     -16.195  75.994  37.715  1.00  0.00           N
ATOM   1121  H   ILE    69     -17.071  76.159  38.213  1.00  0.00           H
ATOM   1122  CA  ILE    69     -14.981  75.857  38.532  1.00  0.00           C
ATOM   1123  HA  ILE    69     -14.104  75.746  37.893  1.00  0.00           H
ATOM   1124  CB  ILE    69     -14.783  77.163  39.353  1.00  0.00           C
ATOM   1125  HB  ILE    69     -15.701  77.369  39.909  1.00  0.00           H
ATOM   1126  CG2 ILE    69     -13.628  77.029  40.362  1.00  0.00           C
ATOM   1127 1HG2 ILE    69     -13.478  77.949  40.919  1.00  0.00           H
ATOM   1128 2HG2 ILE    69     -13.858  76.255  41.088  1.00  0.00           H
ATOM   1129 3HG2 ILE    69     -12.703  76.784  39.844  1.00  0.00           H
ATOM   1130  CG1 ILE    69     -14.503  78.339  38.378  1.00  0.00           C
ATOM   1131 1HG1 ILE    69     -15.305  78.399  37.645  1.00  0.00           H
ATOM   1132 2HG1 ILE    69     -13.581  78.127  37.836  1.00  0.00           H
ATOM   1133  CD  ILE    69     -14.392  79.737  39.003  1.00  0.00           C
ATOM   1134  HD1 ILE    69     -14.218  80.468  38.214  1.00  0.00           H
ATOM   1135  HD2 ILE    69     -15.324  79.992  39.504  1.00  0.00           H
ATOM   1136  HD3 ILE    69     -13.561  79.792  39.706  1.00  0.00           H
ATOM   1137  C   ILE    69     -15.058  74.588  39.392  1.00  0.00           C
ATOM   1138  O   ILE    69     -15.973  74.409  40.190  1.00  0.00           O
ATOM   1139  N   ASP    70     -14.064  73.710  39.266  1.00  0.00           N
ATOM   1140  H   ASP    70     -13.419  73.837  38.497  1.00  0.00           H
ATOM   1141  CA  ASP    70     -13.680  72.784  40.340  1.00  0.00           C
ATOM   1142  HA  ASP    70     -14.537  72.163  40.604  1.00  0.00           H
ATOM   1143  CB  ASP    70     -12.556  71.856  39.840  1.00  0.00           C
ATOM   1144  HB1 ASP    70     -11.666  72.446  39.617  1.00  0.00           H
ATOM   1145  HB2 ASP    70     -12.882  71.392  38.909  1.00  0.00           H
ATOM   1146  CG  ASP    70     -12.172  70.747  40.830  1.00  0.00           C
ATOM   1147  OD1 ASP    70     -12.022  71.043  42.034  1.00  0.00           O
ATOM   1148  OD2 ASP    70     -11.968  69.604  40.356  1.00  0.00           O
ATOM   1149  C   ASP    70     -13.267  73.608  41.578  1.00  0.00           C
ATOM   1150  O   ASP    70     -12.160  74.145  41.638  1.00  0.00           O
ATOM   1151  N   GLU    71     -14.201  73.771  42.518  1.00  0.00           N
ATOM   1152  H   GLU    71     -15.118  73.397  42.323  1.00  0.00           H
ATOM   1153  CA  GLU    71     -14.061  74.637  43.696  1.00  0.00           C
ATOM   1154  HA  GLU    71     -13.802  75.644  43.370  1.00  0.00           H
ATOM   1155  CB  GLU    71     -15.395  74.692  44.460  1.00  0.00           C
ATOM   1156  HB1 GLU    71     -15.252  75.237  45.392  1.00  0.00           H
ATOM   1157  HB2 GLU    71     -15.680  73.671  44.719  1.00  0.00           H
ATOM   1158  CG  GLU    71     -16.563  75.332  43.695  1.00  0.00           C
ATOM   1159  HG1 GLU    71     -17.482  75.019  44.189  1.00  0.00           H
ATOM   1160  HG2 GLU    71     -16.602  74.955  42.675  1.00  0.00           H
ATOM   1161  CD  GLU    71     -16.552  76.862  43.674  1.00  0.00           C
ATOM   1162  OE1 GLU    71     -17.647  77.437  43.486  1.00  0.00           O
ATOM   1163  OE2 GLU    71     -15.497  77.506  43.875  1.00  0.00           O
ATOM   1164  C   GLU    71     -12.972  74.151  44.663  1.00  0.00           C
ATOM   1165  O   GLU    71     -12.355  74.965  45.358  1.00  0.00           O
ATOM   1166  N   ASP    72     -12.721  72.840  44.704  1.00  0.00           N
ATOM   1167  H   ASP    72     -13.168  72.244  44.018  1.00  0.00           H
ATOM   1168  CA  ASP    72     -11.733  72.224  45.587  1.00  0.00           C
ATOM   1169  HA  ASP    72     -11.846  72.633  46.592  1.00  0.00           H
ATOM   1170  CB  ASP    72     -11.955  70.700  45.656  1.00  0.00           C
ATOM   1171  HB1 ASP    72     -11.146  70.262  46.242  1.00  0.00           H
ATOM   1172  HB2 ASP    72     -11.904  70.280  44.651  1.00  0.00           H
ATOM   1173  CG  ASP    72     -13.286  70.297  46.305  1.00  0.00           C
ATOM   1174  OD1 ASP    72     -13.757  71.004  47.222  1.00  0.00           O
ATOM   1175  OD2 ASP    72     -13.869  69.262  45.902  1.00  0.00           O
ATOM   1176  C   ASP    72     -10.326  72.575  45.092  1.00  0.00           C
ATOM   1177  O   ASP    72      -9.553  73.195  45.826  1.00  0.00           O
ATOM   1178  N   LEU    73     -10.024  72.291  43.818  1.00  0.00           N
ATOM   1179  H   LEU    73     -10.732  71.823  43.249  1.00  0.00           H
ATOM   1180  CA  LEU    73      -8.764  72.700  43.186  1.00  0.00           C
ATOM   1181  HA  LEU    73      -7.935  72.287  43.760  1.00  0.00           H
ATOM   1182  CB  LEU    73      -8.707  72.169  41.742  1.00  0.00           C
ATOM   1183  HB1 LEU    73      -7.830  72.600  41.255  1.00  0.00           H
ATOM   1184  HB2 LEU    73      -9.591  72.523  41.212  1.00  0.00           H
ATOM   1185  CG  LEU    73      -8.645  70.636  41.589  1.00  0.00           C
ATOM   1186  HG  LEU    73      -9.559  70.198  41.987  1.00  0.00           H
ATOM   1187  CD1 LEU    73      -8.560  70.312  40.091  1.00  0.00           C
ATOM   1188 1HD1 LEU    73      -8.488  69.236  39.941  1.00  0.00           H
ATOM   1189 2HD1 LEU    73      -9.461  70.673  39.596  1.00  0.00           H
ATOM   1190 3HD1 LEU    73      -7.690  70.796  39.648  1.00  0.00           H
ATOM   1191  CD2 LEU    73      -7.462  69.999  42.328  1.00  0.00           C
ATOM   1192 1HD2 LEU    73      -7.426  68.930  42.114  1.00  0.00           H
ATOM   1193 2HD2 LEU    73      -6.526  70.457  42.019  1.00  0.00           H
ATOM   1194 3HD2 LEU    73      -7.586  70.125  43.403  1.00  0.00           H
ATOM   1195  C   LEU    73      -8.581  74.225  43.203  1.00  0.00           C
ATOM   1196  O   LEU    73      -7.449  74.700  43.317  1.00  0.00           O
ATOM   1197  N   PHE    74      -9.670  74.999  43.126  1.00  0.00           N
ATOM   1198  H   PHE    74     -10.571  74.549  42.997  1.00  0.00           H
ATOM   1199  CA  PHE    74      -9.625  76.456  43.227  1.00  0.00           C
ATOM   1200  HA  PHE    74      -8.830  76.823  42.581  1.00  0.00           H
ATOM   1201  CB  PHE    74     -10.947  77.046  42.721  1.00  0.00           C
ATOM   1202  HB1 PHE    74     -11.763  76.712  43.361  1.00  0.00           H
ATOM   1203  HB2 PHE    74     -11.139  76.668  41.718  1.00  0.00           H
ATOM   1204  CG  PHE    74     -10.932  78.557  42.663  1.00  0.00           C
ATOM   1205  CD1 PHE    74     -11.656  79.309  43.605  1.00  0.00           C
ATOM   1206  HD1 PHE    74     -12.272  78.808  44.334  1.00  0.00           H
ATOM   1207  CE1 PHE    74     -11.571  80.711  43.608  1.00  0.00           C
ATOM   1208  HE1 PHE    74     -12.129  81.273  44.344  1.00  0.00           H
ATOM   1209  CZ  PHE    74     -10.765  81.366  42.662  1.00  0.00           C
ATOM   1210  HZ  PHE    74     -10.691  82.443  42.672  1.00  0.00           H
ATOM   1211  CE2 PHE    74     -10.060  80.616  41.702  1.00  0.00           C
ATOM   1212  HE2 PHE    74      -9.440  81.107  40.970  1.00  0.00           H
ATOM   1213  CD2 PHE    74     -10.148  79.214  41.698  1.00  0.00           C
ATOM   1214  HD2 PHE    74      -9.603  78.642  40.962  1.00  0.00           H
ATOM   1215  C   PHE    74      -9.276  76.918  44.648  1.00  0.00           C
ATOM   1216  O   PHE    74      -8.414  77.784  44.808  1.00  0.00           O
ATOM   1217  N   SER    75      -9.859  76.303  45.680  1.00  0.00           N
ATOM   1218  H   SER    75     -10.549  75.576  45.487  1.00  0.00           H
ATOM   1219  CA  SER    75      -9.438  76.519  47.073  1.00  0.00           C
ATOM   1220  HA  SER    75      -9.569  77.569  47.334  1.00  0.00           H
ATOM   1221  CB  SER    75     -10.270  75.681  48.053  1.00  0.00           C
ATOM   1222  HB1 SER    75      -9.765  75.682  49.019  1.00  0.00           H
ATOM   1223  HB2 SER    75     -10.350  74.651  47.706  1.00  0.00           H
ATOM   1224  OG  SER    75     -11.559  76.236  48.227  1.00  0.00           O
ATOM   1225  HG  SER    75     -12.147  75.862  47.547  1.00  0.00           H
ATOM   1226  C   SER    75      -7.952  76.205  47.262  1.00  0.00           C
ATOM   1227  O   SER    75      -7.215  77.065  47.738  1.00  0.00           O
ATOM   1228  N   GLU    76      -7.485  75.034  46.814  1.00  0.00           N
ATOM   1229  H   GLU    76      -8.141  74.360  46.423  1.00  0.00           H
ATOM   1230  CA  GLU    76      -6.068  74.664  46.911  1.00  0.00           C
ATOM   1231  HA  GLU    76      -5.780  74.641  47.963  1.00  0.00           H
ATOM   1232  CB  GLU    76      -5.808  73.291  46.291  1.00  0.00           C
ATOM   1233  HB1 GLU    76      -4.735  73.105  46.354  1.00  0.00           H
ATOM   1234  HB2 GLU    76      -6.100  73.290  45.241  1.00  0.00           H
ATOM   1235  CG  GLU    76      -6.535  72.166  47.016  1.00  0.00           C
ATOM   1236  HG1 GLU    76      -7.577  72.134  46.718  1.00  0.00           H
ATOM   1237  HG2 GLU    76      -6.500  72.358  48.087  1.00  0.00           H
ATOM   1238  CD  GLU    76      -5.903  70.814  46.729  1.00  0.00           C
ATOM   1239  OE1 GLU    76      -6.024  69.946  47.616  1.00  0.00           O
ATOM   1240  OE2 GLU    76      -5.272  70.635  45.658  1.00  0.00           O
ATOM   1241  C   GLU    76      -5.149  75.649  46.193  1.00  0.00           C
ATOM   1242  O   GLU    76      -4.054  75.931  46.666  1.00  0.00           O
ATOM   1243  N   ALA    77      -5.562  76.163  45.035  1.00  0.00           N
ATOM   1244  H   ALA    77      -6.439  75.835  44.640  1.00  0.00           H
ATOM   1245  CA  ALA    77      -4.780  77.135  44.286  1.00  0.00           C
ATOM   1246  HA  ALA    77      -3.753  76.777  44.218  1.00  0.00           H
ATOM   1247  CB  ALA    77      -5.374  77.185  42.874  1.00  0.00           C
ATOM   1248  HB1 ALA    77      -4.779  77.852  42.253  1.00  0.00           H
ATOM   1249  HB2 ALA    77      -5.360  76.194  42.425  1.00  0.00           H
ATOM   1250  HB3 ALA    77      -6.405  77.536  42.911  1.00  0.00           H
ATOM   1251  C   ALA    77      -4.714  78.497  45.011  1.00  0.00           C
ATOM   1252  O   ALA    77      -3.632  79.078  45.131  1.00  0.00           O
ATOM   1253  N   VAL    78      -5.831  78.959  45.585  1.00  0.00           N
ATOM   1254  H   VAL    78      -6.675  78.399  45.489  1.00  0.00           H
ATOM   1255  CA  VAL    78      -5.874  80.194  46.394  1.00  0.00           C
ATOM   1256  HA  VAL    78      -5.445  81.000  45.795  1.00  0.00           H
ATOM   1257  CB  VAL    78      -7.331  80.589  46.745  1.00  0.00           C
ATOM   1258  HB  VAL    78      -7.847  79.723  47.161  1.00  0.00           H
ATOM   1259  CG1 VAL    78      -7.425  81.739  47.765  1.00  0.00           C
ATOM   1260 1HG1 VAL    78      -8.468  82.015  47.924  1.00  0.00           H
ATOM   1261 2HG1 VAL    78      -7.006  81.437  48.725  1.00  0.00           H
ATOM   1262 3HG1 VAL    78      -6.882  82.606  47.391  1.00  0.00           H
ATOM   1263  CG2 VAL    78      -8.090  81.042  45.482  1.00  0.00           C
ATOM   1264 1HG2 VAL    78      -9.136  81.234  45.725  1.00  0.00           H
ATOM   1265 2HG2 VAL    78      -7.644  81.954  45.086  1.00  0.00           H
ATOM   1266 3HG2 VAL    78      -8.051  80.279  44.708  1.00  0.00           H
ATOM   1267  C   VAL    78      -5.008  80.038  47.654  1.00  0.00           C
ATOM   1268  O   VAL    78      -4.330  80.983  48.054  1.00  0.00           O
ATOM   1269  N   ASN    79      -4.970  78.838  48.241  1.00  0.00           N
ATOM   1270  H   ASN    79      -5.594  78.112  47.901  1.00  0.00           H
ATOM   1271  CA  ASN    79      -4.134  78.520  49.399  1.00  0.00           C
ATOM   1272  HA  ASN    79      -4.190  79.350  50.103  1.00  0.00           H
ATOM   1273  CB  ASN    79      -4.692  77.276  50.097  1.00  0.00           C
ATOM   1274  HB1 ASN    79      -4.004  76.982  50.890  1.00  0.00           H
ATOM   1275  HB2 ASN    79      -4.750  76.455  49.382  1.00  0.00           H
ATOM   1276  CG  ASN    79      -6.065  77.482  50.730  1.00  0.00           C
ATOM   1277  OD1 ASN    79      -6.586  78.589  50.839  1.00  0.00           O
ATOM   1278  ND2 ASN    79      -6.658  76.411  51.215  1.00  0.00           N
ATOM   1279 1HD2 ASN    79      -6.157  75.526  51.203  1.00  0.00           H
ATOM   1280 2HD2 ASN    79      -7.562  76.492  51.646  1.00  0.00           H
ATOM   1281  C   ASN    79      -2.649  78.326  49.042  1.00  0.00           C
ATOM   1282  O   ASN    79      -1.798  78.698  49.849  1.00  0.00           O
ATOM   1283  N   ASP    80      -2.318  77.808  47.852  1.00  0.00           N
ATOM   1284  H   ASP    80      -3.057  77.385  47.295  1.00  0.00           H
ATOM   1285  CA  ASP    80      -0.955  77.804  47.300  1.00  0.00           C
ATOM   1286  HA  ASP    80      -0.279  77.295  47.989  1.00  0.00           H
ATOM   1287  CB  ASP    80      -0.907  77.089  45.932  1.00  0.00           C
ATOM   1288  HB1 ASP    80      -0.033  77.463  45.395  1.00  0.00           H
ATOM   1289  HB2 ASP    80      -1.780  77.378  45.354  1.00  0.00           H
ATOM   1290  CG  ASP    80      -0.803  75.555  45.914  1.00  0.00           C
ATOM   1291  OD1 ASP    80      -0.937  74.856  46.941  1.00  0.00           O
ATOM   1292  OD2 ASP    80      -0.546  75.008  44.817  1.00  0.00           O
ATOM   1293  C   ASP    80      -0.456  79.252  47.128  1.00  0.00           C
ATOM   1294  O   ASP    80       0.631  79.579  47.602  1.00  0.00           O
ATOM   1295  N   VAL    81      -1.256  80.133  46.506  1.00  0.00           N
ATOM   1296  H   VAL    81      -2.132  79.780  46.109  1.00  0.00           H
ATOM   1297  CA  VAL    81      -0.886  81.554  46.321  1.00  0.00           C
ATOM   1298  HA  VAL    81       0.098  81.568  45.848  1.00  0.00           H
ATOM   1299  CB  VAL    81      -1.852  82.309  45.374  1.00  0.00           C
ATOM   1300  HB  VAL    81      -2.872  82.214  45.747  1.00  0.00           H
ATOM   1301  CG1 VAL    81      -1.509  83.810  45.264  1.00  0.00           C
ATOM   1302 1HG1 VAL    81      -2.157  84.291  44.531  1.00  0.00           H
ATOM   1303 2HG1 VAL    81      -1.660  84.306  46.221  1.00  0.00           H
ATOM   1304 3HG1 VAL    81      -0.470  83.938  44.955  1.00  0.00           H
ATOM   1305  CG2 VAL    81      -1.782  81.733  43.949  1.00  0.00           C
ATOM   1306 1HG2 VAL    81      -2.468  82.273  43.299  1.00  0.00           H
ATOM   1307 2HG2 VAL    81      -0.770  81.830  43.554  1.00  0.00           H
ATOM   1308 3HG2 VAL    81      -2.061  80.682  43.944  1.00  0.00           H
ATOM   1309  C   VAL    81      -0.749  82.276  47.671  1.00  0.00           C
ATOM   1310  O   VAL    81       0.249  82.960  47.889  1.00  0.00           O
ATOM   1311  N   TYR    82      -1.681  82.094  48.616  1.00  0.00           N
ATOM   1312  H   TYR    82      -2.502  81.537  48.400  1.00  0.00           H
ATOM   1313  CA  TYR    82      -1.516  82.604  49.985  1.00  0.00           C
ATOM   1314  HA  TYR    82      -1.411  83.688  49.942  1.00  0.00           H
ATOM   1315  CB  TYR    82      -2.755  82.287  50.837  1.00  0.00           C
ATOM   1316  HB1 TYR    82      -3.051  81.253  50.659  1.00  0.00           H
ATOM   1317  HB2 TYR    82      -3.579  82.927  50.520  1.00  0.00           H
ATOM   1318  CG  TYR    82      -2.522  82.472  52.329  1.00  0.00           C
ATOM   1319  CD1 TYR    82      -2.203  81.353  53.124  1.00  0.00           C
ATOM   1320  HD1 TYR    82      -2.178  80.368  52.680  1.00  0.00           H
ATOM   1321  CE1 TYR    82      -1.891  81.510  54.487  1.00  0.00           C
ATOM   1322  HE1 TYR    82      -1.640  80.648  55.089  1.00  0.00           H
ATOM   1323  CZ  TYR    82      -1.899  82.795  55.070  1.00  0.00           C
ATOM   1324  OH  TYR    82      -1.599  82.939  56.391  1.00  0.00           O
ATOM   1325  HH  TYR    82      -1.701  83.841  56.710  1.00  0.00           H
ATOM   1326  CE2 TYR    82      -2.217  83.920  54.274  1.00  0.00           C
ATOM   1327  HE2 TYR    82      -2.203  84.906  54.714  1.00  0.00           H
ATOM   1328  CD2 TYR    82      -2.527  83.757  52.908  1.00  0.00           C
ATOM   1329  HD2 TYR    82      -2.747  84.623  52.299  1.00  0.00           H
ATOM   1330  C   TYR    82      -0.237  82.067  50.650  1.00  0.00           C
ATOM   1331  O   TYR    82       0.500  82.843  51.258  1.00  0.00           O
ATOM   1332  N   TYR    83       0.089  80.779  50.498  1.00  0.00           N
ATOM   1333  H   TYR    83      -0.538  80.166  49.985  1.00  0.00           H
ATOM   1334  CA  TYR    83       1.324  80.219  51.047  1.00  0.00           C
ATOM   1335  HA  TYR    83       1.360  80.485  52.102  1.00  0.00           H
ATOM   1336  CB  TYR    83       1.317  78.688  50.978  1.00  0.00           C
ATOM   1337  HB1 TYR    83       1.273  78.370  49.936  1.00  0.00           H
ATOM   1338  HB2 TYR    83       0.426  78.311  51.482  1.00  0.00           H
ATOM   1339  CG  TYR    83       2.546  78.091  51.639  1.00  0.00           C
ATOM   1340  CD1 TYR    83       3.691  77.819  50.866  1.00  0.00           C
ATOM   1341  HD1 TYR    83       3.674  77.986  49.798  1.00  0.00           H
ATOM   1342  CE1 TYR    83       4.869  77.358  51.481  1.00  0.00           C
ATOM   1343  HE1 TYR    83       5.746  77.157  50.884  1.00  0.00           H
ATOM   1344  CZ  TYR    83       4.906  77.156  52.877  1.00  0.00           C
ATOM   1345  OH  TYR    83       6.056  76.723  53.460  1.00  0.00           O
ATOM   1346  HH  TYR    83       5.951  76.568  54.405  1.00  0.00           H
ATOM   1347  CE2 TYR    83       3.753  77.416  53.655  1.00  0.00           C
ATOM   1348  HE2 TYR    83       3.762  77.248  54.725  1.00  0.00           H
ATOM   1349  CD2 TYR    83       2.581  77.890  53.034  1.00  0.00           C
ATOM   1350  HD2 TYR    83       1.706  78.104  53.634  1.00  0.00           H
ATOM   1351  C   TYR    83       2.581  80.812  50.387  1.00  0.00           C
ATOM   1352  O   TYR    83       3.562  81.063  51.084  1.00  0.00           O
ATOM   1353  N   MET    84       2.558  81.123  49.084  1.00  0.00           N
ATOM   1354  H   MET    84       1.743  80.845  48.541  1.00  0.00           H
ATOM   1355  CA  MET    84       3.644  81.860  48.417  1.00  0.00           C
ATOM   1356  HA  MET    84       4.573  81.301  48.534  1.00  0.00           H
ATOM   1357  CB  MET    84       3.357  82.026  46.920  1.00  0.00           C
ATOM   1358  HB1 MET    84       4.062  82.755  46.524  1.00  0.00           H
ATOM   1359  HB2 MET    84       2.358  82.427  46.772  1.00  0.00           H
ATOM   1360  CG  MET    84       3.497  80.732  46.114  1.00  0.00           C
ATOM   1361  HG1 MET    84       2.917  79.946  46.599  1.00  0.00           H
ATOM   1362  HG2 MET    84       4.541  80.418  46.105  1.00  0.00           H
ATOM   1363  SD  MET    84       2.900  80.871  44.407  1.00  0.00           S
ATOM   1364  CE  MET    84       3.947  82.207  43.781  1.00  0.00           C
ATOM   1365  HE1 MET    84       3.572  82.502  42.806  1.00  0.00           H
ATOM   1366  HE2 MET    84       3.888  83.077  44.431  1.00  0.00           H
ATOM   1367  HE3 MET    84       4.980  81.866  43.695  1.00  0.00           H
ATOM   1368  C   MET    84       3.866  83.246  49.036  1.00  0.00           C
ATOM   1369  O   MET    84       5.022  83.644  49.220  1.00  0.00           O
ATOM   1370  N   PHE    85       2.787  83.963  49.382  1.00  0.00           N
ATOM   1371  H   PHE    85       1.872  83.578  49.179  1.00  0.00           H
ATOM   1372  CA  PHE    85       2.862  85.237  50.101  1.00  0.00           C
ATOM   1373  HA  PHE    85       3.558  85.870  49.557  1.00  0.00           H
ATOM   1374  CB  PHE    85       1.488  85.937  50.122  1.00  0.00           C
ATOM   1375  HB1 PHE    85       1.438  86.571  51.004  1.00  0.00           H
ATOM   1376  HB2 PHE    85       0.690  85.201  50.223  1.00  0.00           H
ATOM   1377  CG  PHE    85       1.210  86.825  48.926  1.00  0.00           C
ATOM   1378  CD1 PHE    85       1.665  88.157  48.914  1.00  0.00           C
ATOM   1379  HD1 PHE    85       2.184  88.559  49.769  1.00  0.00           H
ATOM   1380  CE1 PHE    85       1.416  88.980  47.802  1.00  0.00           C
ATOM   1381  HE1 PHE    85       1.737  90.010  47.812  1.00  0.00           H
ATOM   1382  CZ  PHE    85       0.726  88.469  46.690  1.00  0.00           C
ATOM   1383  HZ  PHE    85       0.535  89.100  45.837  1.00  0.00           H
ATOM   1384  CE2 PHE    85       0.266  87.141  46.702  1.00  0.00           C
ATOM   1385  HE2 PHE    85      -0.266  86.733  45.856  1.00  0.00           H
ATOM   1386  CD2 PHE    85       0.493  86.331  47.824  1.00  0.00           C
ATOM   1387  HD2 PHE    85       0.114  85.325  47.831  1.00  0.00           H
ATOM   1388  C   PHE    85       3.406  85.051  51.529  1.00  0.00           C
ATOM   1389  O   PHE    85       4.278  85.812  51.964  1.00  0.00           O
ATOM   1390  N   PHE    86       2.918  84.031  52.238  1.00  0.00           N
ATOM   1391  H   PHE    86       2.168  83.488  51.822  1.00  0.00           H
ATOM   1392  CA  PHE    86       3.315  83.680  53.599  1.00  0.00           C
ATOM   1393  HA  PHE    86       3.219  84.567  54.225  1.00  0.00           H
ATOM   1394  CB  PHE    86       2.326  82.621  54.121  1.00  0.00           C
ATOM   1395  HB1 PHE    86       2.433  81.717  53.525  1.00  0.00           H
ATOM   1396  HB2 PHE    86       1.306  82.989  53.987  1.00  0.00           H
ATOM   1397  CG  PHE    86       2.509  82.273  55.584  1.00  0.00           C
ATOM   1398  CD1 PHE    86       2.983  81.006  55.970  1.00  0.00           C
ATOM   1399  HD1 PHE    86       3.147  80.238  55.228  1.00  0.00           H
ATOM   1400  CE1 PHE    86       3.248  80.738  57.324  1.00  0.00           C
ATOM   1401  HE1 PHE    86       3.626  79.766  57.615  1.00  0.00           H
ATOM   1402  CZ  PHE    86       3.018  81.728  58.297  1.00  0.00           C
ATOM   1403  HZ  PHE    86       3.232  81.531  59.337  1.00  0.00           H
ATOM   1404  CE2 PHE    86       2.482  82.970  57.921  1.00  0.00           C
ATOM   1405  HE2 PHE    86       2.272  83.721  58.671  1.00  0.00           H
ATOM   1406  CD2 PHE    86       2.226  83.237  56.566  1.00  0.00           C
ATOM   1407  HD2 PHE    86       1.812  84.186  56.271  1.00  0.00           H
ATOM   1408  C   PHE    86       4.781  83.212  53.693  1.00  0.00           C
ATOM   1409  O   PHE    86       5.435  83.477  54.695  1.00  0.00           O
ATOM   1410  N   LYS    87       5.333  82.575  52.653  1.00  0.00           N
ATOM   1411  H   LYS    87       4.723  82.312  51.885  1.00  0.00           H
ATOM   1412  CA  LYS    87       6.742  82.152  52.581  1.00  0.00           C
ATOM   1413  HA  LYS    87       7.012  81.634  53.498  1.00  0.00           H
ATOM   1414  CB  LYS    87       6.895  81.169  51.401  1.00  0.00           C
ATOM   1415  HB1 LYS    87       6.629  81.683  50.476  1.00  0.00           H
ATOM   1416  HB2 LYS    87       6.195  80.343  51.544  1.00  0.00           H
ATOM   1417  CG  LYS    87       8.314  80.584  51.262  1.00  0.00           C
ATOM   1418  HG1 LYS    87       8.572  80.034  52.169  1.00  0.00           H
ATOM   1419  HG2 LYS    87       9.029  81.396  51.128  1.00  0.00           H
ATOM   1420  CD  LYS    87       8.410  79.647  50.046  1.00  0.00           C
ATOM   1421  HD1 LYS    87       8.067  80.193  49.168  1.00  0.00           H
ATOM   1422  HD2 LYS    87       7.764  78.780  50.199  1.00  0.00           H
ATOM   1423  CE  LYS    87       9.858  79.189  49.816  1.00  0.00           C
ATOM   1424  HE1 LYS    87      10.190  78.597  50.674  1.00  0.00           H
ATOM   1425  HE2 LYS    87      10.497  80.074  49.763  1.00  0.00           H
ATOM   1426  NZ  LYS    87      10.023  78.402  48.565  1.00  0.00           N
ATOM   1427  HZ1 LYS    87      11.012  78.282  48.360  1.00  0.00           H
ATOM   1428  HZ2 LYS    87       9.593  77.490  48.619  1.00  0.00           H
ATOM   1429  HZ3 LYS    87       9.637  78.869  47.748  1.00  0.00           H
ATOM   1430  C   LYS    87       7.712  83.337  52.483  1.00  0.00           C
ATOM   1431  O   LYS    87       8.776  83.309  53.100  1.00  0.00           O
ATOM   1432  N   HIS    88       7.354  84.383  51.732  1.00  0.00           N
ATOM   1433  H   HIS    88       6.478  84.330  51.229  1.00  0.00           H
ATOM   1434  CA  HIS    88       8.197  85.571  51.582  1.00  0.00           C
ATOM   1435  HA  HIS    88       9.234  85.248  51.467  1.00  0.00           H
ATOM   1436  CB  HIS    88       7.798  86.288  50.284  1.00  0.00           C
ATOM   1437  HB1 HIS    88       6.723  86.437  50.277  1.00  0.00           H
ATOM   1438  HB2 HIS    88       8.040  85.647  49.435  1.00  0.00           H
ATOM   1439  CG  HIS    88       8.477  87.618  50.089  1.00  0.00           C
ATOM   1440  ND1 HIS    88       9.784  87.802  49.637  1.00  0.00           N
ATOM   1441  CE1 HIS    88       9.981  89.133  49.635  1.00  0.00           C
ATOM   1442  HE1 HIS    88      10.903  89.612  49.336  1.00  0.00           H
ATOM   1443  NE2 HIS    88       8.873  89.785  50.036  1.00  0.00           N
ATOM   1444  HE2 HIS    88       8.743  90.795  50.070  1.00  0.00           H
ATOM   1445  CD2 HIS    88       7.925  88.838  50.343  1.00  0.00           C
ATOM   1446  HD2 HIS    88       6.924  89.020  50.700  1.00  0.00           H
ATOM   1447  C   HIS    88       8.165  86.497  52.819  1.00  0.00           C
ATOM   1448  O   HIS    88       9.226  86.920  53.272  1.00  0.00           O
ATOM   1449  N   TYR    89       6.991  86.829  53.378  1.00  0.00           N
ATOM   1450  H   TYR    89       6.142  86.453  52.975  1.00  0.00           H
ATOM   1451  CA  TYR    89       6.897  87.727  54.550  1.00  0.00           C
ATOM   1452  HA  TYR    89       7.720  88.439  54.517  1.00  0.00           H
ATOM   1453  CB  TYR    89       5.601  88.554  54.483  1.00  0.00           C
ATOM   1454  HB1 TYR    89       5.489  89.102  55.419  1.00  0.00           H
ATOM   1455  HB2 TYR    89       4.755  87.871  54.407  1.00  0.00           H
ATOM   1456  CG  TYR    89       5.540  89.574  53.353  1.00  0.00           C
ATOM   1457  CD1 TYR    89       6.571  90.516  53.159  1.00  0.00           C
ATOM   1458  HD1 TYR    89       7.405  90.555  53.846  1.00  0.00           H
ATOM   1459  CE1 TYR    89       6.500  91.441  52.099  1.00  0.00           C
ATOM   1460  HE1 TYR    89       7.280  92.175  51.965  1.00  0.00           H
ATOM   1461  CZ  TYR    89       5.399  91.427  51.217  1.00  0.00           C
ATOM   1462  OH  TYR    89       5.347  92.287  50.168  1.00  0.00           O
ATOM   1463  HH  TYR    89       4.533  92.204  49.670  1.00  0.00           H
ATOM   1464  CE2 TYR    89       4.349  90.510  51.427  1.00  0.00           C
ATOM   1465  HE2 TYR    89       3.484  90.510  50.779  1.00  0.00           H
ATOM   1466  CD2 TYR    89       4.422  89.605  52.500  1.00  0.00           C
ATOM   1467  HD2 TYR    89       3.615  88.917  52.666  1.00  0.00           H
ATOM   1468  C   TYR    89       7.034  86.996  55.905  1.00  0.00           C
ATOM   1469  O   TYR    89       7.798  87.430  56.769  1.00  0.00           O
ATOM   1470  N   GLY    90       6.328  85.878  56.107  1.00  0.00           N
ATOM   1471  H   GLY    90       5.781  85.506  55.342  1.00  0.00           H
ATOM   1472  CA  GLY    90       6.411  85.052  57.326  1.00  0.00           C
ATOM   1473  HA1 GLY    90       7.453  84.971  57.613  1.00  0.00           H
ATOM   1474  HA2 GLY    90       6.021  84.057  57.112  1.00  0.00           H
ATOM   1475  C   GLY    90       5.662  85.588  58.552  1.00  0.00           C
ATOM   1476  O   GLY    90       5.538  84.871  59.547  1.00  0.00           O
ATOM   1477  N   ALA    91       5.164  86.824  58.488  1.00  0.00           N
ATOM   1478  H   ALA    91       5.347  87.367  57.656  1.00  0.00           H
ATOM   1479  CA  ALA    91       4.308  87.464  59.483  1.00  0.00           C
ATOM   1480  HA  ALA    91       3.679  86.699  59.935  1.00  0.00           H
ATOM   1481  CB  ALA    91       5.188  88.083  60.581  1.00  0.00           C
ATOM   1482  HB1 ALA    91       4.559  88.569  61.328  1.00  0.00           H
ATOM   1483  HB2 ALA    91       5.780  87.308  61.070  1.00  0.00           H
ATOM   1484  HB3 ALA    91       5.861  88.824  60.146  1.00  0.00           H
ATOM   1485  C   ALA    91       3.436  88.536  58.791  1.00  0.00           C
ATOM   1486  O   ALA    91       3.981  89.271  57.960  1.00  0.00           O
ATOM   1487  N   PRO    92       2.130  88.656  59.116  1.00  0.00           N
ATOM   1488  CD  PRO    92       1.352  87.747  59.949  1.00  0.00           C
ATOM   1489  HD1 PRO    92       1.483  88.015  60.999  1.00  0.00           H
ATOM   1490  HD2 PRO    92       1.623  86.704  59.786  1.00  0.00           H
ATOM   1491  CG  PRO    92      -0.102  87.954  59.531  1.00  0.00           C
ATOM   1492  HG1 PRO    92      -0.791  87.718  60.337  1.00  0.00           H
ATOM   1493  HG2 PRO    92      -0.324  87.348  58.651  1.00  0.00           H
ATOM   1494  CB  PRO    92      -0.135  89.432  59.156  1.00  0.00           C
ATOM   1495  HB1 PRO    92      -0.208  90.037  60.060  1.00  0.00           H
ATOM   1496  HB2 PRO    92      -0.953  89.660  58.472  1.00  0.00           H
ATOM   1497  CA  PRO    92       1.233  89.632  58.500  1.00  0.00           C
ATOM   1498  HA  PRO    92       1.150  89.385  57.440  1.00  0.00           H
ATOM   1499  C   PRO    92       1.725  91.072  58.641  1.00  0.00           C
ATOM   1500  O   PRO    92       2.323  91.453  59.649  1.00  0.00           O
ATOM   1501  N   LEU    93       1.467  91.871  57.608  1.00  0.00           N
ATOM   1502  H   LEU    93       0.912  91.499  56.842  1.00  0.00           H
ATOM   1503  CA  LEU    93       1.964  93.235  57.463  1.00  0.00           C
ATOM   1504  HA  LEU    93       2.952  93.302  57.918  1.00  0.00           H
ATOM   1505  CB  LEU    93       2.072  93.559  55.962  1.00  0.00           C
ATOM   1506  HB1 LEU    93       2.491  94.558  55.861  1.00  0.00           H
ATOM   1507  HB2 LEU    93       1.065  93.578  55.552  1.00  0.00           H
ATOM   1508  CG  LEU    93       2.898  92.583  55.101  1.00  0.00           C
ATOM   1509  HG  LEU    93       2.520  91.567  55.220  1.00  0.00           H
ATOM   1510  CD1 LEU    93       2.736  92.974  53.628  1.00  0.00           C
ATOM   1511 1HD1 LEU    93       3.277  92.274  53.002  1.00  0.00           H
ATOM   1512 2HD1 LEU    93       1.682  92.947  53.350  1.00  0.00           H
ATOM   1513 3HD1 LEU    93       3.129  93.974  53.458  1.00  0.00           H
ATOM   1514  CD2 LEU    93       4.382  92.606  55.484  1.00  0.00           C
ATOM   1515 1HD2 LEU    93       4.935  91.926  54.842  1.00  0.00           H
ATOM   1516 2HD2 LEU    93       4.780  93.612  55.358  1.00  0.00           H
ATOM   1517 3HD2 LEU    93       4.509  92.280  56.516  1.00  0.00           H
ATOM   1518  C   LEU    93       1.042  94.241  58.170  1.00  0.00           C
ATOM   1519  O   LEU    93      -0.172  94.054  58.225  1.00  0.00           O
ATOM   1520  N   ARG    94       1.606  95.342  58.674  1.00  0.00           N
ATOM   1521  H   ARG    94       2.599  95.472  58.550  1.00  0.00           H
ATOM   1522  CA  ARG    94       0.825  96.469  59.209  1.00  0.00           C
ATOM   1523  HA  ARG    94      -0.040  96.080  59.749  1.00  0.00           H
ATOM   1524  CB  ARG    94       1.677  97.292  60.188  1.00  0.00           C
ATOM   1525  HB1 ARG    94       1.109  98.172  60.494  1.00  0.00           H
ATOM   1526  HB2 ARG    94       2.596  97.619  59.699  1.00  0.00           H
ATOM   1527  CG  ARG    94       2.012  96.463  61.435  1.00  0.00           C
ATOM   1528  HG1 ARG    94       2.630  95.608  61.157  1.00  0.00           H
ATOM   1529  HG2 ARG    94       1.079  96.095  61.863  1.00  0.00           H
ATOM   1530  CD  ARG    94       2.752  97.274  62.501  1.00  0.00           C
ATOM   1531  HD1 ARG    94       2.202  98.198  62.691  1.00  0.00           H
ATOM   1532  HD2 ARG    94       3.753  97.519  62.139  1.00  0.00           H
ATOM   1533  NE  ARG    94       2.833  96.484  63.741  1.00  0.00           N
ATOM   1534  HE  ARG    94       2.440  95.558  63.693  1.00  0.00           H
ATOM   1535  CZ  ARG    94       3.262  96.883  64.931  1.00  0.00           C
ATOM   1536  NH1 ARG    94       3.813  98.067  65.114  1.00  0.00           N
ATOM   1537 1HH1 ARG    94       3.963  98.680  64.330  1.00  0.00           H
ATOM   1538 2HH1 ARG    94       4.226  98.298  66.001  1.00  0.00           H
ATOM   1539  NH2 ARG    94       3.132  96.066  65.956  1.00  0.00           N
ATOM   1540 1HH2 ARG    94       2.719  95.155  65.831  1.00  0.00           H
ATOM   1541 2HH2 ARG    94       3.470  96.315  66.872  1.00  0.00           H
ATOM   1542  C   ARG    94       0.315  97.348  58.064  1.00  0.00           C
ATOM   1543  O   ARG    94       1.046  97.546  57.098  1.00  0.00           O
ATOM   1544  N   VAL    95      -0.889  97.905  58.189  1.00  0.00           N
ATOM   1545  H   VAL    95      -1.366  97.799  59.083  1.00  0.00           H
ATOM   1546  CA  VAL    95      -1.443  98.901  57.252  1.00  0.00           C
ATOM   1547  HA  VAL    95      -1.305  98.542  56.230  1.00  0.00           H
ATOM   1548  CB  VAL    95      -2.959  99.110  57.505  1.00  0.00           C
ATOM   1549  HB  VAL    95      -3.098  99.384  58.550  1.00  0.00           H
ATOM   1550  CG1 VAL    95      -3.587 100.222  56.652  1.00  0.00           C
ATOM   1551 1HG1 VAL    95      -4.647 100.316  56.892  1.00  0.00           H
ATOM   1552 2HG1 VAL    95      -3.109 101.177  56.868  1.00  0.00           H
ATOM   1553 3HG1 VAL    95      -3.484  99.989  55.593  1.00  0.00           H
ATOM   1554  CG2 VAL    95      -3.736  97.806  57.250  1.00  0.00           C
ATOM   1555 1HG2 VAL    95      -4.796  97.964  57.449  1.00  0.00           H
ATOM   1556 2HG2 VAL    95      -3.612  97.492  56.213  1.00  0.00           H
ATOM   1557 3HG2 VAL    95      -3.379  97.013  57.908  1.00  0.00           H
ATOM   1558  C   VAL    95      -0.656 100.203  57.443  1.00  0.00           C
ATOM   1559  O   VAL    95      -0.404 100.601  58.581  1.00  0.00           O
ATOM   1560  N   SER    96      -0.222 100.861  56.366  1.00  0.00           N
ATOM   1561  H   SER    96      -0.532 100.577  55.436  1.00  0.00           H
ATOM   1562  CA  SER    96       0.591 102.079  56.492  1.00  0.00           C
ATOM   1563  HA  SER    96       1.251 101.971  57.354  1.00  0.00           H
ATOM   1564  CB  SER    96       1.510 102.271  55.282  1.00  0.00           C
ATOM   1565  HB1 SER    96       2.088 101.358  55.138  1.00  0.00           H
ATOM   1566  HB2 SER    96       2.201 103.090  55.486  1.00  0.00           H
ATOM   1567  OG  SER    96       0.805 102.548  54.090  1.00  0.00           O
ATOM   1568  HG  SER    96       0.376 103.412  54.146  1.00  0.00           H
ATOM   1569  C   SER    96      -0.264 103.325  56.750  1.00  0.00           C
ATOM   1570  O   SER    96      -1.419 103.419  56.345  1.00  0.00           O
ATOM   1571  N   SER    97       0.298 104.322  57.419  1.00  0.00           N
ATOM   1572  H   SER    97       1.277 104.244  57.706  1.00  0.00           H
ATOM   1573  CA  SER    97      -0.429 105.533  57.794  1.00  0.00           C
ATOM   1574  HA  SER    97      -1.380 105.235  58.240  1.00  0.00           H
ATOM   1575  CB  SER    97       0.376 106.297  58.852  1.00  0.00           C
ATOM   1576  HB1 SER    97       0.544 105.639  59.703  1.00  0.00           H
ATOM   1577  HB2 SER    97      -0.193 107.164  59.189  1.00  0.00           H
ATOM   1578  OG  SER    97       1.624 106.727  58.334  1.00  0.00           O
ATOM   1579  HG  SER    97       2.207 105.927  58.311  1.00  0.00           H
ATOM   1580  C   SER    97      -0.750 106.457  56.606  1.00  0.00           C
ATOM   1581  O   SER    97      -0.148 106.373  55.528  1.00  0.00           O
ATOM   1582  N   ILE    98      -1.671 107.403  56.829  1.00  0.00           N
ATOM   1583  H   ILE    98      -2.224 107.327  57.671  1.00  0.00           H
ATOM   1584  CA  ILE    98      -2.022 108.469  55.877  1.00  0.00           C
ATOM   1585  HA  ILE    98      -2.487 108.011  55.001  1.00  0.00           H
ATOM   1586  CB  ILE    98      -3.047 109.444  56.528  1.00  0.00           C
ATOM   1587  HB  ILE    98      -2.592 109.880  57.420  1.00  0.00           H
ATOM   1588  CG2 ILE    98      -3.377 110.581  55.548  1.00  0.00           C
ATOM   1589 1HG2 ILE    98      -4.210 111.177  55.905  1.00  0.00           H
ATOM   1590 2HG2 ILE    98      -2.516 111.239  55.469  1.00  0.00           H
ATOM   1591 3HG2 ILE    98      -3.630 110.174  54.568  1.00  0.00           H
ATOM   1592  CG1 ILE    98      -4.360 108.744  56.957  1.00  0.00           C
ATOM   1593 1HG1 ILE    98      -4.125 107.856  57.542  1.00  0.00           H
ATOM   1594 2HG1 ILE    98      -4.901 108.438  56.064  1.00  0.00           H
ATOM   1595  CD  ILE    98      -5.315 109.590  57.808  1.00  0.00           C
ATOM   1596  HD1 ILE    98      -6.148 108.960  58.116  1.00  0.00           H
ATOM   1597  HD2 ILE    98      -4.801 109.962  58.694  1.00  0.00           H
ATOM   1598  HD3 ILE    98      -5.720 110.423  57.238  1.00  0.00           H
ATOM   1599  C   ILE    98      -0.761 109.203  55.379  1.00  0.00           C
ATOM   1600  O   ILE    98      -0.593 109.399  54.178  1.00  0.00           O
ATOM   1601  N   ASP    99       0.147 109.576  56.284  1.00  0.00           N
ATOM   1602  H   ASP    99      -0.019 109.322  57.246  1.00  0.00           H
ATOM   1603  CA  ASP    99       1.328 110.395  55.978  1.00  0.00           C
ATOM   1604  HA  ASP    99       1.040 111.156  55.250  1.00  0.00           H
ATOM   1605  CB  ASP    99       1.788 111.115  57.249  1.00  0.00           C
ATOM   1606  HB1 ASP    99       2.766 111.568  57.078  1.00  0.00           H
ATOM   1607  HB2 ASP    99       1.877 110.403  58.072  1.00  0.00           H
ATOM   1608  CG  ASP    99       0.798 112.216  57.601  1.00  0.00           C
ATOM   1609  OD1 ASP    99       0.881 113.307  56.984  1.00  0.00           O
ATOM   1610  OD2 ASP    99      -0.088 111.971  58.454  1.00  0.00           O
ATOM   1611  C   ASP    99       2.496 109.620  55.356  1.00  0.00           C
ATOM   1612  O   ASP    99       3.228 110.199  54.548  1.00  0.00           O
ATOM   1613  N   GLU   100       2.648 108.328  55.669  1.00  0.00           N
ATOM   1614  H   GLU   100       2.037 107.916  56.367  1.00  0.00           H
ATOM   1615  CA  GLU   100       3.502 107.437  54.877  1.00  0.00           C
ATOM   1616  HA  GLU   100       4.519 107.829  54.832  1.00  0.00           H
ATOM   1617  CB  GLU   100       3.525 106.022  55.471  1.00  0.00           C
ATOM   1618  HB1 GLU   100       3.917 105.329  54.725  1.00  0.00           H
ATOM   1619  HB2 GLU   100       2.500 105.721  55.696  1.00  0.00           H
ATOM   1620  CG  GLU   100       4.389 105.894  56.724  1.00  0.00           C
ATOM   1621  HG1 GLU   100       4.168 106.708  57.416  1.00  0.00           H
ATOM   1622  HG2 GLU   100       5.443 105.945  56.447  1.00  0.00           H
ATOM   1623  CD  GLU   100       4.076 104.565  57.397  1.00  0.00           C
ATOM   1624  OE1 GLU   100       4.850 103.595  57.232  1.00  0.00           O
ATOM   1625  OE2 GLU   100       2.987 104.489  58.009  1.00  0.00           O
ATOM   1626  C   GLU   100       2.943 107.343  53.459  1.00  0.00           C
ATOM   1627  O   GLU   100       3.649 107.565  52.481  1.00  0.00           O
ATOM   1628  N   SER   101       1.652 107.061  53.336  1.00  0.00           N
ATOM   1629  H   SER   101       1.104 106.925  54.183  1.00  0.00           H
ATOM   1630  CA  SER   101       1.019 106.780  52.051  1.00  0.00           C
ATOM   1631  HA  SER   101       1.578 105.996  51.542  1.00  0.00           H
ATOM   1632  CB  SER   101      -0.402 106.263  52.301  1.00  0.00           C
ATOM   1633  HB1 SER   101      -0.845 105.941  51.360  1.00  0.00           H
ATOM   1634  HB2 SER   101      -1.018 107.057  52.728  1.00  0.00           H
ATOM   1635  OG  SER   101      -0.360 105.167  53.195  1.00  0.00           O
ATOM   1636  HG  SER   101      -0.373 105.534  54.107  1.00  0.00           H
ATOM   1637  C   SER   101       1.025 108.007  51.130  1.00  0.00           C
ATOM   1638  O   SER   101       1.266 107.877  49.925  1.00  0.00           O
ATOM   1639  N   ILE   102       0.771 109.206  51.666  1.00  0.00           N
ATOM   1640  H   ILE   102       0.493 109.239  52.649  1.00  0.00           H
ATOM   1641  CA  ILE   102       0.869 110.474  50.919  1.00  0.00           C
ATOM   1642  HA  ILE   102       0.243 110.423  50.027  1.00  0.00           H
ATOM   1643  CB  ILE   102       0.371 111.638  51.806  1.00  0.00           C
ATOM   1644  HB  ILE   102       0.823 111.528  52.795  1.00  0.00           H
ATOM   1645  CG2 ILE   102       0.783 113.014  51.250  1.00  0.00           C
ATOM   1646 1HG2 ILE   102       0.377 113.813  51.866  1.00  0.00           H
ATOM   1647 2HG2 ILE   102       1.868 113.117  51.267  1.00  0.00           H
ATOM   1648 3HG2 ILE   102       0.426 113.131  50.227  1.00  0.00           H
ATOM   1649  CG1 ILE   102      -1.166 111.590  51.947  1.00  0.00           C
ATOM   1650 1HG1 ILE   102      -1.495 110.565  52.107  1.00  0.00           H
ATOM   1651 2HG1 ILE   102      -1.632 111.940  51.025  1.00  0.00           H
ATOM   1652  CD  ILE   102      -1.662 112.435  53.127  1.00  0.00           C
ATOM   1653  HD1 ILE   102      -2.730 112.270  53.268  1.00  0.00           H
ATOM   1654  HD2 ILE   102      -1.125 112.150  54.031  1.00  0.00           H
ATOM   1655  HD3 ILE   102      -1.489 113.492  52.950  1.00  0.00           H
ATOM   1656  C   ILE   102       2.296 110.708  50.418  1.00  0.00           C
ATOM   1657  O   ILE   102       2.474 111.176  49.294  1.00  0.00           O
ATOM   1658  N   SER   103       3.313 110.352  51.206  1.00  0.00           N
ATOM   1659  H   SER   103       3.108 109.900  52.090  1.00  0.00           H
ATOM   1660  CA  SER   103       4.721 110.523  50.816  1.00  0.00           C
ATOM   1661  HA  SER   103       4.873 111.567  50.550  1.00  0.00           H
ATOM   1662  CB  SER   103       5.649 110.213  52.001  1.00  0.00           C
ATOM   1663  HB1 SER   103       5.234 110.649  52.908  1.00  0.00           H
ATOM   1664  HB2 SER   103       6.608 110.685  51.813  1.00  0.00           H
ATOM   1665  OG  SER   103       5.886 108.830  52.202  1.00  0.00           O
ATOM   1666  HG  SER   103       5.031 108.363  52.338  1.00  0.00           H
ATOM   1667  C   SER   103       5.110 109.689  49.585  1.00  0.00           C
ATOM   1668  O   SER   103       6.067 110.001  48.877  1.00  0.00           O
ATOM   1669  N   LYS   104       4.354 108.633  49.285  1.00  0.00           N
ATOM   1670  H   LYS   104       3.581 108.407  49.902  1.00  0.00           H
ATOM   1671  CA  LYS   104       4.637 107.739  48.167  1.00  0.00           C
ATOM   1672  HA  LYS   104       5.685 107.833  47.880  1.00  0.00           H
ATOM   1673  CB  LYS   104       4.407 106.297  48.641  1.00  0.00           C
ATOM   1674  HB1 LYS   104       4.631 105.611  47.826  1.00  0.00           H
ATOM   1675  HB2 LYS   104       3.358 106.172  48.918  1.00  0.00           H
ATOM   1676  CG  LYS   104       5.286 105.931  49.852  1.00  0.00           C
ATOM   1677  HG1 LYS   104       4.972 104.963  50.213  1.00  0.00           H
ATOM   1678  HG2 LYS   104       5.112 106.629  50.666  1.00  0.00           H
ATOM   1679  CD  LYS   104       6.792 105.883  49.564  1.00  0.00           C
ATOM   1680  HD1 LYS   104       7.140 106.865  49.240  1.00  0.00           H
ATOM   1681  HD2 LYS   104       6.994 105.145  48.786  1.00  0.00           H
ATOM   1682  CE  LYS   104       7.513 105.500  50.860  1.00  0.00           C
ATOM   1683  HE1 LYS   104       7.153 104.526  51.205  1.00  0.00           H
ATOM   1684  HE2 LYS   104       7.259 106.235  51.631  1.00  0.00           H
ATOM   1685  NZ  LYS   104       8.983 105.454  50.702  1.00  0.00           N
ATOM   1686  HZ1 LYS   104       9.408 105.265  51.610  1.00  0.00           H
ATOM   1687  HZ2 LYS   104       9.285 104.714  50.075  1.00  0.00           H
ATOM   1688  HZ3 LYS   104       9.343 106.343  50.386  1.00  0.00           H
ATOM   1689  C   LYS   104       3.843 108.112  46.909  1.00  0.00           C
ATOM   1690  O   LYS   104       4.351 107.930  45.802  1.00  0.00           O
ATOM   1691  N   LEU   105       2.657 108.725  47.023  1.00  0.00           N
ATOM   1692  H   LEU   105       2.311 108.940  47.950  1.00  0.00           H
ATOM   1693  CA  LEU   105       1.901 109.155  45.839  1.00  0.00           C
ATOM   1694  HA  LEU   105       1.892 108.299  45.168  1.00  0.00           H
ATOM   1695  CB  LEU   105       0.452 109.516  46.195  1.00  0.00           C
ATOM   1696  HB1 LEU   105       0.050 110.103  45.369  1.00  0.00           H
ATOM   1697  HB2 LEU   105       0.467 110.143  47.089  1.00  0.00           H
ATOM   1698  CG  LEU   105      -0.515 108.344  46.430  1.00  0.00           C
ATOM   1699  HG  LEU   105      -0.215 107.814  47.331  1.00  0.00           H
ATOM   1700  CD1 LEU   105      -1.925 108.929  46.605  1.00  0.00           C
ATOM   1701 1HD1 LEU   105      -2.616 108.139  46.898  1.00  0.00           H
ATOM   1702 2HD1 LEU   105      -1.913 109.692  47.382  1.00  0.00           H
ATOM   1703 3HD1 LEU   105      -2.270 109.378  45.673  1.00  0.00           H
ATOM   1704  CD2 LEU   105      -0.552 107.342  45.273  1.00  0.00           C
ATOM   1705 1HD2 LEU   105      -1.396 106.668  45.405  1.00  0.00           H
ATOM   1706 2HD2 LEU   105      -0.658 107.861  44.322  1.00  0.00           H
ATOM   1707 3HD2 LEU   105       0.359 106.745  45.272  1.00  0.00           H
ATOM   1708  C   LEU   105       2.574 110.332  45.091  1.00  0.00           C
ATOM   1709  O   LEU   105       3.123 111.236  45.729  1.00  0.00           O
ATOM   1710  N   PRO   106       2.522 110.351  43.744  1.00  0.00           N
ATOM   1711  CD  PRO   106       2.023 109.262  42.918  1.00  0.00           C
ATOM   1712  HD1 PRO   106       1.002 108.990  43.185  1.00  0.00           H
ATOM   1713  HD2 PRO   106       2.684 108.399  43.014  1.00  0.00           H
ATOM   1714  CG  PRO   106       2.061 109.771  41.492  1.00  0.00           C
ATOM   1715  HG1 PRO   106       1.134 110.301  41.305  1.00  0.00           H
ATOM   1716  HG2 PRO   106       2.197 108.963  40.776  1.00  0.00           H
ATOM   1717  CB  PRO   106       3.233 110.751  41.509  1.00  0.00           C
ATOM   1718  HB1 PRO   106       3.155 111.492  40.715  1.00  0.00           H
ATOM   1719  HB2 PRO   106       4.168 110.196  41.418  1.00  0.00           H
ATOM   1720  CA  PRO   106       3.142 111.379  42.906  1.00  0.00           C
ATOM   1721  HA  PRO   106       4.153 111.580  43.263  1.00  0.00           H
ATOM   1722  C   PRO   106       2.343 112.694  42.891  1.00  0.00           C
ATOM   1723  O   PRO   106       1.185 112.732  42.471  1.00  0.00           O
ATOM   1724  N   ASN   107       2.995 113.788  43.304  1.00  0.00           N
ATOM   1725  H   ASN   107       3.907 113.655  43.719  1.00  0.00           H
ATOM   1726  CA  ASN   107       2.384 115.118  43.478  1.00  0.00           C
ATOM   1727  HA  ASN   107       1.594 115.040  44.226  1.00  0.00           H
ATOM   1728  CB  ASN   107       3.454 116.100  44.004  1.00  0.00           C
ATOM   1729  HB1 ASN   107       3.009 117.089  44.107  1.00  0.00           H
ATOM   1730  HB2 ASN   107       4.242 116.183  43.264  1.00  0.00           H
ATOM   1731  CG  ASN   107       4.108 115.741  45.338  1.00  0.00           C
ATOM   1732  OD1 ASN   107       3.695 114.834  46.045  1.00  0.00           O
ATOM   1733  ND2 ASN   107       5.150 116.454  45.719  1.00  0.00           N
ATOM   1734 1HD2 ASN   107       5.486 117.230  45.174  1.00  0.00           H
ATOM   1735 2HD2 ASN   107       5.595 116.243  46.604  1.00  0.00           H
ATOM   1736  C   ASN   107       1.752 115.700  42.189  1.00  0.00           C
ATOM   1737  O   ASN   107       0.751 116.406  42.256  1.00  0.00           O
ATOM   1738  N   ASP   108       2.310 115.399  41.016  1.00  0.00           N
ATOM   1739  H   ASP   108       3.069 114.736  41.021  1.00  0.00           H
ATOM   1740  CA  ASP   108       1.949 115.960  39.701  1.00  0.00           C
ATOM   1741  HA  ASP   108       1.580 116.976  39.849  1.00  0.00           H
ATOM   1742  CB  ASP   108       3.218 116.054  38.840  1.00  0.00           C
ATOM   1743  HB1 ASP   108       3.912 116.742  39.320  1.00  0.00           H
ATOM   1744  HB2 ASP   108       2.959 116.498  37.877  1.00  0.00           H
ATOM   1745  CG  ASP   108       3.935 114.721  38.590  1.00  0.00           C
ATOM   1746  OD1 ASP   108       3.499 113.657  39.092  1.00  0.00           O
ATOM   1747  OD2 ASP   108       4.962 114.759  37.882  1.00  0.00           O
ATOM   1748  C   ASP   108       0.843 115.186  38.956  1.00  0.00           C
ATOM   1749  O   ASP   108       0.488 115.533  37.825  1.00  0.00           O
ATOM   1750  N   THR   109       0.288 114.144  39.583  1.00  0.00           N
ATOM   1751  H   THR   109       0.633 113.934  40.509  1.00  0.00           H
ATOM   1752  CA  THR   109      -0.891 113.421  39.080  1.00  0.00           C
ATOM   1753  HA  THR   109      -0.853 113.427  37.990  1.00  0.00           H
ATOM   1754  CB  THR   109      -0.892 111.956  39.515  1.00  0.00           C
ATOM   1755  HB  THR   109      -1.783 111.473  39.123  1.00  0.00           H
ATOM   1756  CG2 THR   109       0.320 111.241  38.933  1.00  0.00           C
ATOM   1757 1HG2 THR   109       0.277 110.181  39.179  1.00  0.00           H
ATOM   1758 2HG2 THR   109       0.303 111.353  37.852  1.00  0.00           H
ATOM   1759 3HG2 THR   109       1.246 111.667  39.317  1.00  0.00           H
ATOM   1760  OG1 THR   109      -0.907 111.830  40.914  1.00  0.00           O
ATOM   1761  HG1 THR   109      -0.085 112.210  41.269  1.00  0.00           H
ATOM   1762  C   THR   109      -2.174 114.143  39.467  1.00  0.00           C
ATOM   1763  O   THR   109      -2.160 115.037  40.312  1.00  0.00           O
ATOM   1764  N   ALA   110      -3.292 113.803  38.827  1.00  0.00           N
ATOM   1765  H   ALA   110      -3.290 112.984  38.230  1.00  0.00           H
ATOM   1766  CA  ALA   110      -4.563 114.486  39.059  1.00  0.00           C
ATOM   1767  HA  ALA   110      -4.395 115.562  38.984  1.00  0.00           H
ATOM   1768  CB  ALA   110      -5.550 114.085  37.959  1.00  0.00           C
ATOM   1769  HB1 ALA   110      -6.479 114.645  38.074  1.00  0.00           H
ATOM   1770  HB2 ALA   110      -5.129 114.310  36.978  1.00  0.00           H
ATOM   1771  HB3 ALA   110      -5.767 113.019  38.028  1.00  0.00           H
ATOM   1772  C   ALA   110      -5.110 114.191  40.466  1.00  0.00           C
ATOM   1773  O   ALA   110      -5.088 113.049  40.928  1.00  0.00           O
ATOM   1774  N   ALA   111      -5.642 115.217  41.133  1.00  0.00           N
ATOM   1775  H   ALA   111      -5.673 116.119  40.676  1.00  0.00           H
ATOM   1776  CA  ALA   111      -6.290 115.104  42.443  1.00  0.00           C
ATOM   1777  HA  ALA   111      -5.645 114.526  43.102  1.00  0.00           H
ATOM   1778  CB  ALA   111      -6.428 116.518  43.018  1.00  0.00           C
ATOM   1779  HB1 ALA   111      -6.858 116.467  44.019  1.00  0.00           H
ATOM   1780  HB2 ALA   111      -5.451 116.996  43.083  1.00  0.00           H
ATOM   1781  HB3 ALA   111      -7.077 117.120  42.382  1.00  0.00           H
ATOM   1782  C   ALA   111      -7.639 114.354  42.406  1.00  0.00           C
ATOM   1783  O   ALA   111      -8.191 114.038  43.462  1.00  0.00           O
ATOM   1784  N   GLY   112      -8.165 114.059  41.211  1.00  0.00           N
ATOM   1785  H   GLY   112      -7.719 114.470  40.401  1.00  0.00           H
ATOM   1786  CA  GLY   112      -9.412 113.319  41.007  1.00  0.00           C
ATOM   1787  HA1 GLY   112      -9.463 112.499  41.722  1.00  0.00           H
ATOM   1788  HA2 GLY   112      -9.448 112.911  40.002  1.00  0.00           H
ATOM   1789  C   GLY   112     -10.629 114.217  41.208  1.00  0.00           C
ATOM   1790  O   GLY   112     -10.543 115.437  41.068  1.00  0.00           O
ATOM   1791  N   LEU   113     -11.767 113.614  41.551  1.00  0.00           N
ATOM   1792  H   LEU   113     -11.771 112.607  41.615  1.00  0.00           H
ATOM   1793  CA  LEU   113     -12.870 114.328  42.201  1.00  0.00           C
ATOM   1794  HA  LEU   113     -12.942 115.323  41.765  1.00  0.00           H
ATOM   1795  CB  LEU   113     -14.183 113.556  41.969  1.00  0.00           C
ATOM   1796  HB1 LEU   113     -14.903 113.822  42.740  1.00  0.00           H
ATOM   1797  HB2 LEU   113     -13.995 112.484  42.058  1.00  0.00           H
ATOM   1798  CG  LEU   113     -14.824 113.862  40.606  1.00  0.00           C
ATOM   1799  HG  LEU   113     -14.077 113.729  39.824  1.00  0.00           H
ATOM   1800  CD1 LEU   113     -15.982 112.898  40.338  1.00  0.00           C
ATOM   1801 1HD1 LEU   113     -16.480 113.155  39.403  1.00  0.00           H
ATOM   1802 2HD1 LEU   113     -15.593 111.888  40.246  1.00  0.00           H
ATOM   1803 3HD1 LEU   113     -16.704 112.938  41.155  1.00  0.00           H
ATOM   1804  CD2 LEU   113     -15.363 115.299  40.551  1.00  0.00           C
ATOM   1805 1HD2 LEU   113     -15.940 115.438  39.639  1.00  0.00           H
ATOM   1806 2HD2 LEU   113     -16.016 115.489  41.403  1.00  0.00           H
ATOM   1807 3HD2 LEU   113     -14.547 116.020  40.550  1.00  0.00           H
ATOM   1808  C   LEU   113     -12.566 114.507  43.702  1.00  0.00           C
ATOM   1809  O   LEU   113     -11.867 113.657  44.261  1.00  0.00           O
ATOM   1810  N   PRO   114     -13.060 115.571  44.365  1.00  0.00           N
ATOM   1811  CD  PRO   114     -12.821 115.779  45.790  1.00  0.00           C
ATOM   1812  HD1 PRO   114     -11.757 115.820  46.013  1.00  0.00           H
ATOM   1813  HD2 PRO   114     -13.276 114.969  46.360  1.00  0.00           H
ATOM   1814  CG  PRO   114     -13.491 117.101  46.149  1.00  0.00           C
ATOM   1815  HG1 PRO   114     -12.784 117.922  46.024  1.00  0.00           H
ATOM   1816  HG2 PRO   114     -13.888 117.082  47.164  1.00  0.00           H
ATOM   1817  CB  PRO   114     -14.600 117.202  45.104  1.00  0.00           C
ATOM   1818  HB1 PRO   114     -14.927 118.232  44.952  1.00  0.00           H
ATOM   1819  HB2 PRO   114     -15.438 116.585  45.425  1.00  0.00           H
ATOM   1820  CA  PRO   114     -13.980 116.589  43.843  1.00  0.00           C
ATOM   1821  HA  PRO   114     -14.775 116.122  43.265  1.00  0.00           H
ATOM   1822  C   PRO   114     -13.311 117.673  42.971  1.00  0.00           C
ATOM   1823  O   PRO   114     -14.005 118.422  42.283  1.00  0.00           O
ATOM   1824  N   PHE   115     -11.977 117.767  42.987  1.00  0.00           N
ATOM   1825  H   PHE   115     -11.462 117.117  43.559  1.00  0.00           H
ATOM   1826  CA  PHE   115     -11.208 118.895  42.452  1.00  0.00           C
ATOM   1827  HA  PHE   115     -11.568 119.797  42.947  1.00  0.00           H
ATOM   1828  CB  PHE   115      -9.739 118.732  42.852  1.00  0.00           C
ATOM   1829  HB1 PHE   115      -9.189 119.609  42.513  1.00  0.00           H
ATOM   1830  HB2 PHE   115      -9.329 117.859  42.343  1.00  0.00           H
ATOM   1831  CG  PHE   115      -9.537 118.586  44.347  1.00  0.00           C
ATOM   1832  CD1 PHE   115      -9.433 119.728  45.165  1.00  0.00           C
ATOM   1833  HD1 PHE   115      -9.459 120.717  44.729  1.00  0.00           H
ATOM   1834  CE1 PHE   115      -9.305 119.587  46.559  1.00  0.00           C
ATOM   1835  HE1 PHE   115      -9.218 120.465  47.186  1.00  0.00           H
ATOM   1836  CZ  PHE   115      -9.303 118.306  47.137  1.00  0.00           C
ATOM   1837  HZ  PHE   115      -9.219 118.186  48.206  1.00  0.00           H
ATOM   1838  CE2 PHE   115      -9.422 117.171  46.321  1.00  0.00           C
ATOM   1839  HE2 PHE   115      -9.452 116.193  46.771  1.00  0.00           H
ATOM   1840  CD2 PHE   115      -9.526 117.305  44.928  1.00  0.00           C
ATOM   1841  HD2 PHE   115      -9.621 116.424  44.309  1.00  0.00           H
ATOM   1842  C   PHE   115     -11.333 119.109  40.933  1.00  0.00           C
ATOM   1843  O   PHE   115     -11.438 118.162  40.148  1.00  0.00           O
ATOM   1844  N   LYS   116     -11.263 120.378  40.513  1.00  0.00           N
ATOM   1845  H   LYS   116     -11.213 121.103  41.215  1.00  0.00           H
ATOM   1846  CA  LYS   116     -11.362 120.800  39.111  1.00  0.00           C
ATOM   1847  HA  LYS   116     -12.344 120.493  38.759  1.00  0.00           H
ATOM   1848  CB  LYS   116     -11.296 122.342  39.025  1.00  0.00           C
ATOM   1849  HB1 LYS   116     -11.124 122.625  37.989  1.00  0.00           H
ATOM   1850  HB2 LYS   116     -10.457 122.710  39.617  1.00  0.00           H
ATOM   1851  CG  LYS   116     -12.597 123.028  39.483  1.00  0.00           C
ATOM   1852  HG1 LYS   116     -12.790 122.777  40.517  1.00  0.00           H
ATOM   1853  HG2 LYS   116     -13.427 122.646  38.896  1.00  0.00           H
ATOM   1854  CD  LYS   116     -12.556 124.558  39.334  1.00  0.00           C
ATOM   1855  HD1 LYS   116     -12.350 124.797  38.290  1.00  0.00           H
ATOM   1856  HD2 LYS   116     -11.755 124.963  39.955  1.00  0.00           H
ATOM   1857  CE  LYS   116     -13.899 125.189  39.747  1.00  0.00           C
ATOM   1858  HE1 LYS   116     -14.069 125.014  40.814  1.00  0.00           H
ATOM   1859  HE2 LYS   116     -14.701 124.696  39.188  1.00  0.00           H
ATOM   1860  NZ  LYS   116     -13.934 126.647  39.462  1.00  0.00           N
ATOM   1861  HZ1 LYS   116     -14.860 127.047  39.593  1.00  0.00           H
ATOM   1862  HZ2 LYS   116     -13.304 127.161  40.064  1.00  0.00           H
ATOM   1863  HZ3 LYS   116     -13.713 126.820  38.487  1.00  0.00           H
ATOM   1864  C   LYS   116     -10.294 120.125  38.207  1.00  0.00           C
ATOM   1865  O   LYS   116      -9.160 119.891  38.656  1.00  0.00           O
ATOM   1866  N   PRO   117     -10.614 119.811  36.932  1.00  0.00           N
ATOM   1867  CD  PRO   117     -11.935 119.911  36.327  1.00  0.00           C
ATOM   1868  HD1 PRO   117     -12.197 120.958  36.173  1.00  0.00           H
ATOM   1869  HD2 PRO   117     -12.684 119.423  36.948  1.00  0.00           H
ATOM   1870  CG  PRO   117     -11.855 119.190  34.987  1.00  0.00           C
ATOM   1871  HG1 PRO   117     -12.482 119.666  34.233  1.00  0.00           H
ATOM   1872  HG2 PRO   117     -12.158 118.154  35.122  1.00  0.00           H
ATOM   1873  CB  PRO   117     -10.376 119.262  34.617  1.00  0.00           C
ATOM   1874  HB1 PRO   117     -10.187 120.187  34.070  1.00  0.00           H
ATOM   1875  HB2 PRO   117     -10.079 118.400  34.023  1.00  0.00           H
ATOM   1876  CA  PRO   117      -9.651 119.284  35.966  1.00  0.00           C
ATOM   1877  HA  PRO   117      -9.400 118.262  36.255  1.00  0.00           H
ATOM   1878  C   PRO   117      -8.375 120.134  35.914  1.00  0.00           C
ATOM   1879  O   PRO   117      -8.438 121.362  35.948  1.00  0.00           O
ATOM   1880  N   GLY   118      -7.207 119.488  35.882  1.00  0.00           N
ATOM   1881  H   GLY   118      -7.198 118.474  35.815  1.00  0.00           H
ATOM   1882  CA  GLY   118      -5.904 120.162  35.952  1.00  0.00           C
ATOM   1883  HA1 GLY   118      -5.970 121.153  35.501  1.00  0.00           H
ATOM   1884  HA2 GLY   118      -5.163 119.565  35.421  1.00  0.00           H
ATOM   1885  C   GLY   118      -5.360 120.345  37.365  1.00  0.00           C
ATOM   1886  O   GLY   118      -4.148 120.498  37.499  1.00  0.00           O
ATOM   1887  N   VAL   119      -6.194 120.295  38.411  1.00  0.00           N
ATOM   1888  H   VAL   119      -7.194 120.205  38.238  1.00  0.00           H
ATOM   1889  CA  VAL   119      -5.703 120.335  39.800  1.00  0.00           C
ATOM   1890  HA  VAL   119      -5.042 121.195  39.882  1.00  0.00           H
ATOM   1891  CB  VAL   119      -6.823 120.522  40.846  1.00  0.00           C
ATOM   1892  HB  VAL   119      -7.542 119.708  40.735  1.00  0.00           H
ATOM   1893  CG1 VAL   119      -6.273 120.490  42.283  1.00  0.00           C
ATOM   1894 1HG1 VAL   119      -7.075 120.691  42.992  1.00  0.00           H
ATOM   1895 2HG1 VAL   119      -5.856 119.510  42.512  1.00  0.00           H
ATOM   1896 3HG1 VAL   119      -5.496 121.246  42.404  1.00  0.00           H
ATOM   1897  CG2 VAL   119      -7.539 121.868  40.631  1.00  0.00           C
ATOM   1898 1HG2 VAL   119      -8.385 121.943  41.313  1.00  0.00           H
ATOM   1899 2HG2 VAL   119      -6.849 122.693  40.819  1.00  0.00           H
ATOM   1900 3HG2 VAL   119      -7.911 121.954  39.611  1.00  0.00           H
ATOM   1901  C   VAL   119      -4.888 119.072  40.082  1.00  0.00           C
ATOM   1902  O   VAL   119      -5.388 117.953  39.946  1.00  0.00           O
ATOM   1903  N   LYS   120      -3.624 119.262  40.459  1.00  0.00           N
ATOM   1904  H   LYS   120      -3.303 120.219  40.568  1.00  0.00           H
ATOM   1905  CA  LYS   120      -2.682 118.184  40.770  1.00  0.00           C
ATOM   1906  HA  LYS   120      -2.995 117.277  40.258  1.00  0.00           H
ATOM   1907  CB  LYS   120      -1.280 118.568  40.273  1.00  0.00           C
ATOM   1908  HB1 LYS   120      -0.610 117.730  40.463  1.00  0.00           H
ATOM   1909  HB2 LYS   120      -0.918 119.413  40.858  1.00  0.00           H
ATOM   1910  CG  LYS   120      -1.166 118.939  38.784  1.00  0.00           C
ATOM   1911  HG1 LYS   120      -0.105 119.084  38.576  1.00  0.00           H
ATOM   1912  HG2 LYS   120      -1.674 119.885  38.595  1.00  0.00           H
ATOM   1913  CD  LYS   120      -1.719 117.864  37.836  1.00  0.00           C
ATOM   1914  HD1 LYS   120      -2.804 117.957  37.758  1.00  0.00           H
ATOM   1915  HD2 LYS   120      -1.488 116.884  38.246  1.00  0.00           H
ATOM   1916  CE  LYS   120      -1.072 118.029  36.451  1.00  0.00           C
ATOM   1917  HE1 LYS   120      -0.033 118.336  36.595  1.00  0.00           H
ATOM   1918  HE2 LYS   120      -1.584 118.828  35.909  1.00  0.00           H
ATOM   1919  NZ  LYS   120      -1.071 116.775  35.659  1.00  0.00           N
ATOM   1920  HZ1 LYS   120      -0.522 116.905  34.811  1.00  0.00           H
ATOM   1921  HZ2 LYS   120      -0.614 116.033  36.182  1.00  0.00           H
ATOM   1922  HZ3 LYS   120      -2.004 116.495  35.398  1.00  0.00           H
ATOM   1923  C   LYS   120      -2.660 117.883  42.277  1.00  0.00           C
ATOM   1924  O   LYS   120      -2.816 118.799  43.084  1.00  0.00           O
ATOM   1925  N   LYS   121      -2.429 116.629  42.684  1.00  0.00           N
ATOM   1926  H   LYS   121      -2.240 115.927  41.974  1.00  0.00           H
ATOM   1927  CA  LYS   121      -2.440 116.210  44.101  1.00  0.00           C
ATOM   1928  HA  LYS   121      -3.462 116.273  44.474  1.00  0.00           H
ATOM   1929  CB  LYS   121      -1.961 114.750  44.220  1.00  0.00           C
ATOM   1930  HB1 LYS   121      -1.819 114.536  45.277  1.00  0.00           H
ATOM   1931  HB2 LYS   121      -0.999 114.640  43.716  1.00  0.00           H
ATOM   1932  CG  LYS   121      -2.956 113.720  43.663  1.00  0.00           C
ATOM   1933  HG1 LYS   121      -3.128 113.930  42.608  1.00  0.00           H
ATOM   1934  HG2 LYS   121      -3.898 113.799  44.204  1.00  0.00           H
ATOM   1935  CD  LYS   121      -2.425 112.285  43.803  1.00  0.00           C
ATOM   1936  HD1 LYS   121      -2.372 112.012  44.858  1.00  0.00           H
ATOM   1937  HD2 LYS   121      -1.418 112.249  43.389  1.00  0.00           H
ATOM   1938  CE  LYS   121      -3.339 111.292  43.064  1.00  0.00           C
ATOM   1939  HE1 LYS   121      -3.789 111.803  42.210  1.00  0.00           H
ATOM   1940  HE2 LYS   121      -4.144 110.973  43.731  1.00  0.00           H
ATOM   1941  NZ  LYS   121      -2.582 110.123  42.557  1.00  0.00           N
ATOM   1942  HZ1 LYS   121      -3.179 109.433  42.109  1.00  0.00           H
ATOM   1943  HZ2 LYS   121      -1.898 110.424  41.869  1.00  0.00           H
ATOM   1944  HZ3 LYS   121      -2.108 109.618  43.292  1.00  0.00           H
ATOM   1945  C   LYS   121      -1.605 117.138  45.010  1.00  0.00           C
ATOM   1946  O   LYS   121      -2.099 117.605  46.036  1.00  0.00           O
ATOM   1947  N   GLY   122      -0.406 117.524  44.558  1.00  0.00           N
ATOM   1948  H   GLY   122      -0.106 117.135  43.671  1.00  0.00           H
ATOM   1949  CA  GLY   122       0.525 118.425  45.248  1.00  0.00           C
ATOM   1950  HA1 GLY   122       1.392 118.596  44.612  1.00  0.00           H
ATOM   1951  HA2 GLY   122       0.852 117.959  46.171  1.00  0.00           H
ATOM   1952  C   GLY   122      -0.054 119.791  45.607  1.00  0.00           C
ATOM   1953  O   GLY   122       0.345 120.361  46.616  1.00  0.00           O
ATOM   1954  N   GLN   123      -1.024 120.287  44.836  1.00  0.00           N
ATOM   1955  H   GLN   123      -1.335 119.746  44.041  1.00  0.00           H
ATOM   1956  CA  GLN   123      -1.658 121.590  45.052  1.00  0.00           C
ATOM   1957  HA  GLN   123      -0.897 122.328  45.321  1.00  0.00           H
ATOM   1958  CB  GLN   123      -2.355 122.043  43.749  1.00  0.00           C
ATOM   1959  HB1 GLN   123      -2.805 123.022  43.917  1.00  0.00           H
ATOM   1960  HB2 GLN   123      -3.151 121.343  43.495  1.00  0.00           H
ATOM   1961  CG  GLN   123      -1.365 122.152  42.575  1.00  0.00           C
ATOM   1962  HG1 GLN   123      -0.912 121.183  42.376  1.00  0.00           H
ATOM   1963  HG2 GLN   123      -0.591 122.849  42.879  1.00  0.00           H
ATOM   1964  CD  GLN   123      -1.954 122.658  41.264  1.00  0.00           C
ATOM   1965  OE1 GLN   123      -3.085 122.370  40.889  1.00  0.00           O
ATOM   1966  NE2 GLN   123      -1.237 123.470  40.517  1.00  0.00           N
ATOM   1967 1HE2 GLN   123      -0.288 123.726  40.775  1.00  0.00           H
ATOM   1968 2HE2 GLN   123      -1.650 123.864  39.688  1.00  0.00           H
ATOM   1969  C   GLN   123      -2.666 121.558  46.208  1.00  0.00           C
ATOM   1970  O   GLN   123      -3.050 122.615  46.697  1.00  0.00           O
ATOM   1971  N   VAL   124      -3.103 120.370  46.643  1.00  0.00           N
ATOM   1972  H   VAL   124      -2.694 119.531  46.243  1.00  0.00           H
ATOM   1973  CA  VAL   124      -4.263 120.177  47.530  1.00  0.00           C
ATOM   1974  HA  VAL   124      -4.389 121.084  48.121  1.00  0.00           H
ATOM   1975  CB  VAL   124      -5.565 119.963  46.707  1.00  0.00           C
ATOM   1976  HB  VAL   124      -6.382 119.736  47.390  1.00  0.00           H
ATOM   1977  CG1 VAL   124      -5.978 121.229  45.936  1.00  0.00           C
ATOM   1978 1HG1 VAL   124      -6.941 121.069  45.454  1.00  0.00           H
ATOM   1979 2HG1 VAL   124      -6.067 122.069  46.626  1.00  0.00           H
ATOM   1980 3HG1 VAL   124      -5.244 121.471  45.167  1.00  0.00           H
ATOM   1981  CG2 VAL   124      -5.450 118.798  45.705  1.00  0.00           C
ATOM   1982 1HG2 VAL   124      -6.424 118.602  45.257  1.00  0.00           H
ATOM   1983 2HG2 VAL   124      -4.744 119.044  44.912  1.00  0.00           H
ATOM   1984 3HG2 VAL   124      -5.108 117.898  46.209  1.00  0.00           H
ATOM   1985  C   VAL   124      -4.029 119.043  48.544  1.00  0.00           C
ATOM   1986  O   VAL   124      -4.979 118.421  49.015  1.00  0.00           O
ATOM   1987  N   TRP   125      -2.765 118.743  48.889  1.00  0.00           N
ATOM   1988  H   TRP   125      -2.014 119.295  48.500  1.00  0.00           H
ATOM   1989  CA  TRP   125      -2.421 117.663  49.826  1.00  0.00           C
ATOM   1990  HA  TRP   125      -2.820 116.734  49.430  1.00  0.00           H
ATOM   1991  CB  TRP   125      -0.895 117.527  49.969  1.00  0.00           C
ATOM   1992  HB1 TRP   125      -0.692 117.064  50.935  1.00  0.00           H
ATOM   1993  HB2 TRP   125      -0.458 118.526  50.012  1.00  0.00           H
ATOM   1994  CG  TRP   125      -0.141 116.701  48.964  1.00  0.00           C
ATOM   1995  CD1 TRP   125       1.101 117.005  48.526  1.00  0.00           C
ATOM   1996  HD1 TRP   125       1.660 117.890  48.808  1.00  0.00           H
ATOM   1997  NE1 TRP   125       1.574 115.998  47.710  1.00  0.00           N
ATOM   1998  HE1 TRP   125       2.517 115.972  47.332  1.00  0.00           H
ATOM   1999  CE2 TRP   125       0.647 114.998  47.548  1.00  0.00           C
ATOM   2000  CZ2 TRP   125       0.660 113.802  46.816  1.00  0.00           C
ATOM   2001  HZ2 TRP   125       1.517 113.532  46.217  1.00  0.00           H
ATOM   2002  CH2 TRP   125      -0.442 112.943  46.897  1.00  0.00           C
ATOM   2003  HH2 TRP   125      -0.453 112.029  46.336  1.00  0.00           H
ATOM   2004  CZ3 TRP   125      -1.529 113.276  47.716  1.00  0.00           C
ATOM   2005  HZ3 TRP   125      -2.364 112.597  47.794  1.00  0.00           H
ATOM   2006  CE3 TRP   125      -1.534 114.484  48.437  1.00  0.00           C
ATOM   2007  HE3 TRP   125      -2.380 114.707  49.061  1.00  0.00           H
ATOM   2008  CD2 TRP   125      -0.457 115.397  48.363  1.00  0.00           C
ATOM   2009  C   TRP   125      -3.044 117.839  51.221  1.00  0.00           C
ATOM   2010  O   TRP   125      -3.269 116.842  51.911  1.00  0.00           O
ATOM   2011  N   SER   126      -3.324 119.065  51.655  1.00  0.00           N
ATOM   2012  H   SER   126      -3.018 119.858  51.102  1.00  0.00           H
ATOM   2013  CA  SER   126      -4.014 119.328  52.925  1.00  0.00           C
ATOM   2014  HA  SER   126      -3.570 118.713  53.707  1.00  0.00           H
ATOM   2015  CB  SER   126      -3.803 120.790  53.333  1.00  0.00           C
ATOM   2016  HB1 SER   126      -4.245 120.961  54.316  1.00  0.00           H
ATOM   2017  HB2 SER   126      -4.288 121.437  52.605  1.00  0.00           H
ATOM   2018  OG  SER   126      -2.419 121.097  53.386  1.00  0.00           O
ATOM   2019  HG  SER   126      -2.298 121.992  53.005  1.00  0.00           H
ATOM   2020  C   SER   126      -5.507 118.951  52.844  1.00  0.00           C
ATOM   2021  O   SER   126      -5.977 118.152  53.658  1.00  0.00           O
ATOM   2022  N   GLU   127      -6.229 119.425  51.819  1.00  0.00           N
ATOM   2023  H   GLU   127      -5.814 120.151  51.232  1.00  0.00           H
ATOM   2024  CA  GLU   127      -7.639 119.102  51.558  1.00  0.00           C
ATOM   2025  HA  GLU   127      -8.229 119.383  52.431  1.00  0.00           H
ATOM   2026  CB  GLU   127      -8.158 119.888  50.339  1.00  0.00           C
ATOM   2027  HB1 GLU   127      -9.164 119.522  50.128  1.00  0.00           H
ATOM   2028  HB2 GLU   127      -7.542 119.673  49.465  1.00  0.00           H
ATOM   2029  CG  GLU   127      -8.275 121.406  50.527  1.00  0.00           C
ATOM   2030  HG1 GLU   127      -8.503 121.634  51.568  1.00  0.00           H
ATOM   2031  HG2 GLU   127      -9.114 121.749  49.921  1.00  0.00           H
ATOM   2032  CD  GLU   127      -7.034 122.185  50.090  1.00  0.00           C
ATOM   2033  OE1 GLU   127      -7.212 123.189  49.362  1.00  0.00           O
ATOM   2034  OE2 GLU   127      -5.920 121.834  50.541  1.00  0.00           O
ATOM   2035  C   GLU   127      -7.860 117.603  51.300  1.00  0.00           C
ATOM   2036  O   GLU   127      -8.804 117.011  51.825  1.00  0.00           O
ATOM   2037  N   LEU   128      -6.972 116.967  50.527  1.00  0.00           N
ATOM   2038  H   LEU   128      -6.231 117.517  50.106  1.00  0.00           H
ATOM   2039  CA  LEU   128      -6.967 115.519  50.313  1.00  0.00           C
ATOM   2040  HA  LEU   128      -7.908 115.226  49.848  1.00  0.00           H
ATOM   2041  CB  LEU   128      -5.781 115.152  49.392  1.00  0.00           C
ATOM   2042  HB1 LEU   128      -5.603 114.082  49.481  1.00  0.00           H
ATOM   2043  HB2 LEU   128      -4.894 115.661  49.765  1.00  0.00           H
ATOM   2044  CG  LEU   128      -5.929 115.485  47.893  1.00  0.00           C
ATOM   2045  HG  LEU   128      -6.218 116.528  47.776  1.00  0.00           H
ATOM   2046  CD1 LEU   128      -4.607 115.248  47.152  1.00  0.00           C
ATOM   2047 1HD1 LEU   128      -4.740 115.447  46.090  1.00  0.00           H
ATOM   2048 2HD1 LEU   128      -3.842 115.921  47.535  1.00  0.00           H
ATOM   2049 3HD1 LEU   128      -4.285 114.214  47.279  1.00  0.00           H
ATOM   2050  CD2 LEU   128      -6.987 114.610  47.223  1.00  0.00           C
ATOM   2051 1HD2 LEU   128      -7.025 114.822  46.154  1.00  0.00           H
ATOM   2052 2HD2 LEU   128      -6.764 113.556  47.380  1.00  0.00           H
ATOM   2053 3HD2 LEU   128      -7.951 114.842  47.655  1.00  0.00           H
ATOM   2054  C   LEU   128      -6.894 114.779  51.661  1.00  0.00           C
ATOM   2055  O   LEU   128      -7.721 113.906  51.939  1.00  0.00           O
ATOM   2056  N   LYS   129      -5.971 115.178  52.546  1.00  0.00           N
ATOM   2057  H   LYS   129      -5.354 115.934  52.283  1.00  0.00           H
ATOM   2058  CA  LYS   129      -5.822 114.584  53.880  1.00  0.00           C
ATOM   2059  HA  LYS   129      -5.710 113.505  53.757  1.00  0.00           H
ATOM   2060  CB  LYS   129      -4.541 115.126  54.546  1.00  0.00           C
ATOM   2061  HB1 LYS   129      -4.627 116.202  54.699  1.00  0.00           H
ATOM   2062  HB2 LYS   129      -3.701 114.939  53.879  1.00  0.00           H
ATOM   2063  CG  LYS   129      -4.242 114.448  55.892  1.00  0.00           C
ATOM   2064  HG1 LYS   129      -4.240 113.371  55.744  1.00  0.00           H
ATOM   2065  HG2 LYS   129      -5.023 114.695  56.609  1.00  0.00           H
ATOM   2066  CD  LYS   129      -2.881 114.869  56.466  1.00  0.00           C
ATOM   2067  HD1 LYS   129      -2.854 115.952  56.598  1.00  0.00           H
ATOM   2068  HD2 LYS   129      -2.096 114.576  55.765  1.00  0.00           H
ATOM   2069  CE  LYS   129      -2.636 114.175  57.811  1.00  0.00           C
ATOM   2070  HE1 LYS   129      -2.764 113.096  57.675  1.00  0.00           H
ATOM   2071  HE2 LYS   129      -3.377 114.509  58.542  1.00  0.00           H
ATOM   2072  NZ  LYS   129      -1.269 114.420  58.325  1.00  0.00           N
ATOM   2073  HZ1 LYS   129      -1.064 113.788  59.092  1.00  0.00           H
ATOM   2074  HZ2 LYS   129      -0.570 114.145  57.635  1.00  0.00           H
ATOM   2075  HZ3 LYS   129      -1.085 115.375  58.604  1.00  0.00           H
ATOM   2076  C   LYS   129      -7.078 114.805  54.739  1.00  0.00           C
ATOM   2077  O   LYS   129      -7.513 113.875  55.423  1.00  0.00           O
ATOM   2078  N   GLN   130      -7.707 115.980  54.661  1.00  0.00           N
ATOM   2079  H   GLN   130      -7.302 116.707  54.077  1.00  0.00           H
ATOM   2080  CA  GLN   130      -8.973 116.245  55.351  1.00  0.00           C
ATOM   2081  HA  GLN   130      -8.832 116.084  56.419  1.00  0.00           H
ATOM   2082  CB  GLN   130      -9.415 117.700  55.142  1.00  0.00           C
ATOM   2083  HB1 GLN   130     -10.453 117.777  55.462  1.00  0.00           H
ATOM   2084  HB2 GLN   130      -9.372 117.957  54.085  1.00  0.00           H
ATOM   2085  CG  GLN   130      -8.578 118.709  55.950  1.00  0.00           C
ATOM   2086  HG1 GLN   130      -7.543 118.681  55.615  1.00  0.00           H
ATOM   2087  HG2 GLN   130      -8.600 118.430  57.003  1.00  0.00           H
ATOM   2088  CD  GLN   130      -9.095 120.145  55.834  1.00  0.00           C
ATOM   2089  OE1 GLN   130     -10.175 120.418  55.319  1.00  0.00           O
ATOM   2090  NE2 GLN   130      -8.383 121.123  56.345  1.00  0.00           N
ATOM   2091 1HE2 GLN   130      -7.470 120.942  56.720  1.00  0.00           H
ATOM   2092 2HE2 GLN   130      -8.728 122.065  56.228  1.00  0.00           H
ATOM   2093  C   GLN   130     -10.070 115.260  54.919  1.00  0.00           C
ATOM   2094  O   GLN   130     -10.689 114.647  55.787  1.00  0.00           O
ATOM   2095  N   LEU   131     -10.259 115.035  53.612  1.00  0.00           N
ATOM   2096  H   LEU   131      -9.742 115.603  52.942  1.00  0.00           H
ATOM   2097  CA  LEU   131     -11.261 114.092  53.088  1.00  0.00           C
ATOM   2098  HA  LEU   131     -12.201 114.263  53.610  1.00  0.00           H
ATOM   2099  CB  LEU   131     -11.475 114.389  51.587  1.00  0.00           C
ATOM   2100  HB1 LEU   131     -12.075 113.590  51.146  1.00  0.00           H
ATOM   2101  HB2 LEU   131     -10.504 114.390  51.089  1.00  0.00           H
ATOM   2102  CG  LEU   131     -12.182 115.745  51.325  1.00  0.00           C
ATOM   2103  HG  LEU   131     -11.660 116.535  51.865  1.00  0.00           H
ATOM   2104  CD1 LEU   131     -12.155 116.112  49.835  1.00  0.00           C
ATOM   2105 1HD1 LEU   131     -12.740 117.014  49.656  1.00  0.00           H
ATOM   2106 2HD1 LEU   131     -11.127 116.307  49.528  1.00  0.00           H
ATOM   2107 3HD1 LEU   131     -12.571 115.298  49.239  1.00  0.00           H
ATOM   2108  CD2 LEU   131     -13.649 115.735  51.784  1.00  0.00           C
ATOM   2109 1HD2 LEU   131     -14.104 116.703  51.578  1.00  0.00           H
ATOM   2110 2HD2 LEU   131     -14.201 114.962  51.248  1.00  0.00           H
ATOM   2111 3HD2 LEU   131     -13.719 115.555  52.855  1.00  0.00           H
ATOM   2112  C   LEU   131     -10.913 112.618  53.386  1.00  0.00           C
ATOM   2113  O   LEU   131     -11.801 111.826  53.715  1.00  0.00           O
ATOM   2114  N   VAL   132      -9.625 112.255  53.390  1.00  0.00           N
ATOM   2115  H   VAL   132      -8.950 112.915  53.002  1.00  0.00           H
ATOM   2116  CA  VAL   132      -9.173 110.948  53.917  1.00  0.00           C
ATOM   2117  HA  VAL   132      -9.683 110.172  53.344  1.00  0.00           H
ATOM   2118  CB  VAL   132      -7.652 110.729  53.747  1.00  0.00           C
ATOM   2119  HB  VAL   132      -7.124 111.582  54.174  1.00  0.00           H
ATOM   2120  CG1 VAL   132      -7.156 109.452  54.446  1.00  0.00           C
ATOM   2121 1HG1 VAL   132      -6.114 109.264  54.188  1.00  0.00           H
ATOM   2122 2HG1 VAL   132      -7.227 109.562  55.527  1.00  0.00           H
ATOM   2123 3HG1 VAL   132      -7.759 108.600  54.138  1.00  0.00           H
ATOM   2124  CG2 VAL   132      -7.273 110.621  52.266  1.00  0.00           C
ATOM   2125 1HG2 VAL   132      -6.192 110.610  52.176  1.00  0.00           H
ATOM   2126 2HG2 VAL   132      -7.687 109.710  51.837  1.00  0.00           H
ATOM   2127 3HG2 VAL   132      -7.643 111.472  51.704  1.00  0.00           H
ATOM   2128  C   VAL   132      -9.573 110.780  55.394  1.00  0.00           C
ATOM   2129  O   VAL   132     -10.200 109.783  55.741  1.00  0.00           O
ATOM   2130  N   VAL   133      -9.266 111.752  56.262  1.00  0.00           N
ATOM   2131  H   VAL   133      -8.752 112.566  55.920  1.00  0.00           H
ATOM   2132  CA  VAL   133      -9.606 111.676  57.698  1.00  0.00           C
ATOM   2133  HA  VAL   133      -9.201 110.738  58.081  1.00  0.00           H
ATOM   2134  CB  VAL   133      -8.952 112.830  58.494  1.00  0.00           C
ATOM   2135  HB  VAL   133      -9.196 113.771  58.001  1.00  0.00           H
ATOM   2136  CG1 VAL   133      -9.443 112.920  59.951  1.00  0.00           C
ATOM   2137 1HG1 VAL   133      -8.888 113.693  60.484  1.00  0.00           H
ATOM   2138 2HG1 VAL   133     -10.498 113.187  59.974  1.00  0.00           H
ATOM   2139 3HG1 VAL   133      -9.299 111.965  60.457  1.00  0.00           H
ATOM   2140  CG2 VAL   133      -7.421 112.685  58.529  1.00  0.00           C
ATOM   2141 1HG2 VAL   133      -6.980 113.575  58.978  1.00  0.00           H
ATOM   2142 2HG2 VAL   133      -7.142 111.810  59.117  1.00  0.00           H
ATOM   2143 3HG2 VAL   133      -7.016 112.570  57.526  1.00  0.00           H
ATOM   2144  C   VAL   133     -11.129 111.652  57.919  1.00  0.00           C
ATOM   2145  O   VAL   133     -11.606 110.905  58.773  1.00  0.00           O
ATOM   2146  N   ARG   134     -11.902 112.416  57.131  1.00  0.00           N
ATOM   2147  H   ARG   134     -11.451 113.032  56.461  1.00  0.00           H
ATOM   2148  CA  ARG   134     -13.370 112.398  57.171  1.00  0.00           C
ATOM   2149  HA  ARG   134     -13.693 112.681  58.174  1.00  0.00           H
ATOM   2150  CB  ARG   134     -13.929 113.425  56.172  1.00  0.00           C
ATOM   2151  HB1 ARG   134     -13.641 113.140  55.160  1.00  0.00           H
ATOM   2152  HB2 ARG   134     -13.505 114.407  56.389  1.00  0.00           H
ATOM   2153  CG  ARG   134     -15.461 113.513  56.255  1.00  0.00           C
ATOM   2154  HG1 ARG   134     -15.746 113.865  57.244  1.00  0.00           H
ATOM   2155  HG2 ARG   134     -15.898 112.529  56.083  1.00  0.00           H
ATOM   2156  CD  ARG   134     -16.028 114.476  55.216  1.00  0.00           C
ATOM   2157  HD1 ARG   134     -15.640 114.208  54.233  1.00  0.00           H
ATOM   2158  HD2 ARG   134     -15.694 115.486  55.450  1.00  0.00           H
ATOM   2159  NE  ARG   134     -17.501 114.403  55.181  1.00  0.00           N
ATOM   2160  HE  ARG   134     -17.947 113.696  55.746  1.00  0.00           H
ATOM   2161  CZ  ARG   134     -18.267 115.063  54.326  1.00  0.00           C
ATOM   2162  NH1 ARG   134     -17.812 116.076  53.629  1.00  0.00           N
ATOM   2163 1HH1 ARG   134     -16.931 116.492  53.885  1.00  0.00           H
ATOM   2164 2HH1 ARG   134     -18.404 116.511  52.933  1.00  0.00           H
ATOM   2165  NH2 ARG   134     -19.515 114.698  54.141  1.00  0.00           N
ATOM   2166 1HH2 ARG   134     -19.881 113.897  54.646  1.00  0.00           H
ATOM   2167 2HH2 ARG   134     -20.027 115.102  53.368  1.00  0.00           H
ATOM   2168  C   ARG   134     -13.914 110.995  56.877  1.00  0.00           C
ATOM   2169  O   ARG   134     -14.736 110.480  57.630  1.00  0.00           O
ATOM   2170  N   SER   135     -13.415 110.347  55.828  1.00  0.00           N
ATOM   2171  H   SER   135     -12.753 110.838  55.237  1.00  0.00           H
ATOM   2172  CA  SER   135     -13.776 108.966  55.477  1.00  0.00           C
ATOM   2173  HA  SER   135     -14.833 108.915  55.208  1.00  0.00           H
ATOM   2174  CB  SER   135     -12.952 108.531  54.258  1.00  0.00           C
ATOM   2175  HB1 SER   135     -13.192 107.497  54.026  1.00  0.00           H
ATOM   2176  HB2 SER   135     -11.890 108.577  54.486  1.00  0.00           H
ATOM   2177  OG  SER   135     -13.230 109.350  53.133  1.00  0.00           O
ATOM   2178  HG  SER   135     -12.812 110.222  53.236  1.00  0.00           H
ATOM   2179  C   SER   135     -13.560 107.997  56.655  1.00  0.00           C
ATOM   2180  O   SER   135     -14.486 107.301  57.076  1.00  0.00           O
ATOM   2181  N   TRP   136     -12.372 108.020  57.269  1.00  0.00           N
ATOM   2182  H   TRP   136     -11.640 108.610  56.891  1.00  0.00           H
ATOM   2183  CA  TRP   136     -12.046 107.203  58.441  1.00  0.00           C
ATOM   2184  HA  TRP   136     -12.175 106.152  58.174  1.00  0.00           H
ATOM   2185  CB  TRP   136     -10.569 107.430  58.786  1.00  0.00           C
ATOM   2186  HB1 TRP   136     -10.403 107.173  59.832  1.00  0.00           H
ATOM   2187  HB2 TRP   136     -10.320 108.485  58.677  1.00  0.00           H
ATOM   2188  CG  TRP   136      -9.622 106.597  57.982  1.00  0.00           C
ATOM   2189  CD1 TRP   136      -8.808 107.029  56.993  1.00  0.00           C
ATOM   2190  HD1 TRP   136      -8.728 108.052  56.659  1.00  0.00           H
ATOM   2191  NE1 TRP   136      -8.094 105.967  56.476  1.00  0.00           N
ATOM   2192  HE1 TRP   136      -7.386 106.080  55.761  1.00  0.00           H
ATOM   2193  CE2 TRP   136      -8.418 104.782  57.110  1.00  0.00           C
ATOM   2194  CZ2 TRP   136      -8.007 103.448  56.957  1.00  0.00           C
ATOM   2195  HZ2 TRP   136      -7.306 103.149  56.201  1.00  0.00           H
ATOM   2196  CH2 TRP   136      -8.512 102.468  57.818  1.00  0.00           C
ATOM   2197  HH2 TRP   136      -8.173 101.450  57.712  1.00  0.00           H
ATOM   2198  CZ3 TRP   136      -9.445 102.814  58.807  1.00  0.00           C
ATOM   2199  HZ3 TRP   136      -9.836 102.045  59.455  1.00  0.00           H
ATOM   2200  CE3 TRP   136      -9.882 104.145  58.937  1.00  0.00           C
ATOM   2201  HE3 TRP   136     -10.617 104.397  59.684  1.00  0.00           H
ATOM   2202  CD2 TRP   136      -9.377 105.162  58.096  1.00  0.00           C
ATOM   2203  C   TRP   136     -12.966 107.451  59.651  1.00  0.00           C
ATOM   2204  O   TRP   136     -13.332 106.491  60.331  1.00  0.00           O
ATOM   2205  N   ARG   137     -13.382 108.700  59.910  1.00  0.00           N
ATOM   2206  H   ARG   137     -13.035 109.443  59.317  1.00  0.00           H
ATOM   2207  CA  ARG   137     -14.365 109.034  60.959  1.00  0.00           C
ATOM   2208  HA  ARG   137     -14.076 108.547  61.891  1.00  0.00           H
ATOM   2209  CB  ARG   137     -14.407 110.549  61.183  1.00  0.00           C
ATOM   2210  HB1 ARG   137     -15.275 110.787  61.802  1.00  0.00           H
ATOM   2211  HB2 ARG   137     -14.536 111.030  60.215  1.00  0.00           H
ATOM   2212  CG  ARG   137     -13.164 111.133  61.863  1.00  0.00           C
ATOM   2213  HG1 ARG   137     -12.281 110.931  61.259  1.00  0.00           H
ATOM   2214  HG2 ARG   137     -13.034 110.694  62.852  1.00  0.00           H
ATOM   2215  CD  ARG   137     -13.372 112.645  61.992  1.00  0.00           C
ATOM   2216  HD1 ARG   137     -14.112 112.838  62.772  1.00  0.00           H
ATOM   2217  HD2 ARG   137     -13.761 113.023  61.044  1.00  0.00           H
ATOM   2218  NE  ARG   137     -12.123 113.354  62.311  1.00  0.00           N
ATOM   2219  HE  ARG   137     -11.348 112.804  62.647  1.00  0.00           H
ATOM   2220  CZ  ARG   137     -11.925 114.653  62.131  1.00  0.00           C
ATOM   2221  NH1 ARG   137     -12.894 115.453  61.736  1.00  0.00           N
ATOM   2222 1HH1 ARG   137     -13.830 115.085  61.627  1.00  0.00           H
ATOM   2223 2HH1 ARG   137     -12.725 116.442  61.617  1.00  0.00           H
ATOM   2224  NH2 ARG   137     -10.733 115.162  62.344  1.00  0.00           N
ATOM   2225 1HH2 ARG   137     -10.014 114.593  62.762  1.00  0.00           H
ATOM   2226 2HH2 ARG   137     -10.578 116.158  62.252  1.00  0.00           H
ATOM   2227  C   ARG   137     -15.788 108.571  60.608  1.00  0.00           C
ATOM   2228  O   ARG   137     -16.525 108.153  61.505  1.00  0.00           O
ATOM   2229  N   GLU   138     -16.160 108.637  59.325  1.00  0.00           N
ATOM   2230  H   GLU   138     -15.514 109.062  58.667  1.00  0.00           H
ATOM   2231  CA  GLU   138     -17.416 108.106  58.790  1.00  0.00           C
ATOM   2232  HA  GLU   138     -18.243 108.601  59.304  1.00  0.00           H
ATOM   2233  CB  GLU   138     -17.513 108.426  57.276  1.00  0.00           C
ATOM   2234  HB1 GLU   138     -17.000 107.664  56.692  1.00  0.00           H
ATOM   2235  HB2 GLU   138     -17.018 109.379  57.091  1.00  0.00           H
ATOM   2236  CG  GLU   138     -18.948 108.568  56.755  1.00  0.00           C
ATOM   2237  HG1 GLU   138     -19.424 109.393  57.284  1.00  0.00           H
ATOM   2238  HG2 GLU   138     -19.506 107.660  56.980  1.00  0.00           H
ATOM   2239  CD  GLU   138     -19.029 108.856  55.246  1.00  0.00           C
ATOM   2240  OE1 GLU   138     -20.136 108.743  54.676  1.00  0.00           O
ATOM   2241  OE2 GLU   138     -18.040 109.296  54.606  1.00  0.00           O
ATOM   2242  C   GLU   138     -17.474 106.605  59.120  1.00  0.00           C
ATOM   2243  O   GLU   138     -18.228 106.207  60.008  1.00  0.00           O
ATOM   2244  N   VAL   139     -16.562 105.817  58.540  1.00  0.00           N
ATOM   2245  H   VAL   139     -15.936 106.257  57.863  1.00  0.00           H
ATOM   2246  CA  VAL   139     -16.468 104.352  58.692  1.00  0.00           C
ATOM   2247  HA  VAL   139     -17.365 103.918  58.247  1.00  0.00           H
ATOM   2248  CB  VAL   139     -15.239 103.814  57.920  1.00  0.00           C
ATOM   2249  HB  VAL   139     -14.350 104.340  58.277  1.00  0.00           H
ATOM   2250  CG1 VAL   139     -15.011 102.305  58.124  1.00  0.00           C
ATOM   2251 1HG1 VAL   139     -14.173 101.970  57.510  1.00  0.00           H
ATOM   2252 2HG1 VAL   139     -14.767 102.090  59.164  1.00  0.00           H
ATOM   2253 3HG1 VAL   139     -15.909 101.751  57.848  1.00  0.00           H
ATOM   2254  CG2 VAL   139     -15.398 104.108  56.418  1.00  0.00           C
ATOM   2255 1HG2 VAL   139     -14.540 103.722  55.870  1.00  0.00           H
ATOM   2256 2HG2 VAL   139     -16.307 103.640  56.044  1.00  0.00           H
ATOM   2257 3HG2 VAL   139     -15.465 105.176  56.228  1.00  0.00           H
ATOM   2258  C   VAL   139     -16.406 103.902  60.159  1.00  0.00           C
ATOM   2259  O   VAL   139     -17.120 102.982  60.547  1.00  0.00           O
ATOM   2260  N   LYS   140     -15.600 104.565  60.998  1.00  0.00           N
ATOM   2261  H   LYS   140     -15.014 105.303  60.628  1.00  0.00           H
ATOM   2262  CA  LYS   140     -15.488 104.238  62.428  1.00  0.00           C
ATOM   2263  HA  LYS   140     -15.189 103.194  62.535  1.00  0.00           H
ATOM   2264  CB  LYS   140     -14.400 105.140  63.035  1.00  0.00           C
ATOM   2265  HB1 LYS   140     -14.675 106.188  62.901  1.00  0.00           H
ATOM   2266  HB2 LYS   140     -13.472 104.948  62.506  1.00  0.00           H
ATOM   2267  CG  LYS   140     -14.171 104.863  64.525  1.00  0.00           C
ATOM   2268  HG1 LYS   140     -13.946 103.802  64.650  1.00  0.00           H
ATOM   2269  HG2 LYS   140     -15.074 105.106  65.086  1.00  0.00           H
ATOM   2270  CD  LYS   140     -13.022 105.684  65.112  1.00  0.00           C
ATOM   2271  HD1 LYS   140     -13.223 106.750  64.991  1.00  0.00           H
ATOM   2272  HD2 LYS   140     -12.095 105.418  64.601  1.00  0.00           H
ATOM   2273  CE  LYS   140     -12.930 105.322  66.597  1.00  0.00           C
ATOM   2274  HE1 LYS   140     -12.926 104.229  66.676  1.00  0.00           H
ATOM   2275  HE2 LYS   140     -13.822 105.678  67.121  1.00  0.00           H
ATOM   2276  NZ  LYS   140     -11.698 105.845  67.229  1.00  0.00           N
ATOM   2277  HZ1 LYS   140     -11.537 105.321  68.090  1.00  0.00           H
ATOM   2278  HZ2 LYS   140     -10.898 105.629  66.648  1.00  0.00           H
ATOM   2279  HZ3 LYS   140     -11.755 106.832  67.423  1.00  0.00           H
ATOM   2280  C   LYS   140     -16.810 104.384  63.197  1.00  0.00           C
ATOM   2281  O   LYS   140     -17.027 103.702  64.195  1.00  0.00           O
ATOM   2282  N   SER   141     -17.678 105.302  62.783  1.00  0.00           N
ATOM   2283  H   SER   141     -17.511 105.753  61.889  1.00  0.00           H
ATOM   2284  CA  SER   141     -18.922 105.560  63.507  1.00  0.00           C
ATOM   2285  HA  SER   141     -18.866 105.143  64.515  1.00  0.00           H
ATOM   2286  CB  SER   141     -19.099 107.075  63.700  1.00  0.00           C
ATOM   2287  HB1 SER   141     -18.180 107.483  64.126  1.00  0.00           H
ATOM   2288  HB2 SER   141     -19.896 107.242  64.426  1.00  0.00           H
ATOM   2289  OG  SER   141     -19.402 107.783  62.508  1.00  0.00           O
ATOM   2290  HG  SER   141     -18.650 107.712  61.893  1.00  0.00           H
ATOM   2291  C   SER   141     -20.121 104.861  62.853  1.00  0.00           C
ATOM   2292  O   SER   141     -20.874 104.184  63.549  1.00  0.00           O
ATOM   2293  N   SER   142     -20.301 104.985  61.535  1.00  0.00           N
ATOM   2294  H   SER   142     -19.622 105.496  60.973  1.00  0.00           H
ATOM   2295  CA  SER   142     -21.507 104.530  60.832  1.00  0.00           C
ATOM   2296  HA  SER   142     -22.281 104.304  61.562  1.00  0.00           H
ATOM   2297  CB  SER   142     -22.031 105.673  59.945  1.00  0.00           C
ATOM   2298  HB1 SER   142     -22.241 106.533  60.582  1.00  0.00           H
ATOM   2299  HB2 SER   142     -22.964 105.358  59.478  1.00  0.00           H
ATOM   2300  OG  SER   142     -21.116 106.070  58.932  1.00  0.00           O
ATOM   2301  HG  SER   142     -21.257 107.008  58.730  1.00  0.00           H
ATOM   2302  C   SER   142     -21.321 103.251  60.004  1.00  0.00           C
ATOM   2303  O   SER   142     -22.299 102.752  59.446  1.00  0.00           O
ATOM   2304  N   HIS   143     -20.095 102.721  59.901  1.00  0.00           N
ATOM   2305  H   HIS   143     -19.350 103.142  60.440  1.00  0.00           H
ATOM   2306  CA  HIS   143     -19.728 101.585  59.038  1.00  0.00           C
ATOM   2307  HA  HIS   143     -18.643 101.489  59.084  1.00  0.00           H
ATOM   2308  CB  HIS   143     -20.303 100.265  59.580  1.00  0.00           C
ATOM   2309  HB1 HIS   143     -19.968  99.447  58.942  1.00  0.00           H
ATOM   2310  HB2 HIS   143     -21.392 100.289  59.552  1.00  0.00           H
ATOM   2311  CG  HIS   143     -19.841  99.974  60.979  1.00  0.00           C
ATOM   2312  ND1 HIS   143     -18.552  99.571  61.336  1.00  0.00           N
ATOM   2313  CE1 HIS   143     -18.550  99.531  62.676  1.00  0.00           C
ATOM   2314  HE1 HIS   143     -17.693  99.268  63.280  1.00  0.00           H
ATOM   2315  NE2 HIS   143     -19.745  99.902  63.167  1.00  0.00           N
ATOM   2316  HE2 HIS   143     -19.948 100.097  64.142  1.00  0.00           H
ATOM   2317  CD2 HIS   143     -20.575 100.180  62.108  1.00  0.00           C
ATOM   2318  HD2 HIS   143     -21.585 100.558  62.153  1.00  0.00           H
ATOM   2319  C   HIS   143     -20.052 101.850  57.554  1.00  0.00           C
ATOM   2320  O   HIS   143     -20.461 100.952  56.813  1.00  0.00           O
ATOM   2321  N   ARG   144     -19.872 103.101  57.109  1.00  0.00           N
ATOM   2322  H   ARG   144     -19.587 103.803  57.780  1.00  0.00           H
ATOM   2323  CA  ARG   144     -20.096 103.526  55.723  1.00  0.00           C
ATOM   2324  HA  ARG   144     -20.093 102.651  55.074  1.00  0.00           H
ATOM   2325  CB  ARG   144     -21.467 104.199  55.588  1.00  0.00           C
ATOM   2326  HB1 ARG   144     -21.542 104.636  54.590  1.00  0.00           H
ATOM   2327  HB2 ARG   144     -21.557 105.001  56.323  1.00  0.00           H
ATOM   2328  CG  ARG   144     -22.616 103.197  55.765  1.00  0.00           C
ATOM   2329  HG1 ARG   144     -22.598 102.780  56.771  1.00  0.00           H
ATOM   2330  HG2 ARG   144     -22.512 102.395  55.035  1.00  0.00           H
ATOM   2331  CD  ARG   144     -23.951 103.897  55.552  1.00  0.00           C
ATOM   2332  HD1 ARG   144     -23.938 104.398  54.583  1.00  0.00           H
ATOM   2333  HD2 ARG   144     -24.076 104.640  56.340  1.00  0.00           H
ATOM   2334  NE  ARG   144     -25.081 102.959  55.587  1.00  0.00           N
ATOM   2335  HE  ARG   144     -24.863 101.973  55.736  1.00  0.00           H
ATOM   2336  CZ  ARG   144     -26.351 103.335  55.519  1.00  0.00           C
ATOM   2337  NH1 ARG   144     -26.668 104.614  55.496  1.00  0.00           N
ATOM   2338 1HH1 ARG   144     -25.937 105.296  55.600  1.00  0.00           H
ATOM   2339 2HH1 ARG   144     -27.621 104.956  55.454  1.00  0.00           H
ATOM   2340  NH2 ARG   144     -27.311 102.439  55.470  1.00  0.00           N
ATOM   2341 1HH2 ARG   144     -27.053 101.459  55.335  1.00  0.00           H
ATOM   2342 2HH2 ARG   144     -28.272 102.716  55.411  1.00  0.00           H
ATOM   2343  C   ARG   144     -19.006 104.475  55.226  1.00  0.00           C
ATOM   2344  O   ARG   144     -18.689 105.474  55.872  1.00  0.00           O
ATOM   2345  N   LEU   145     -18.494 104.198  54.030  1.00  0.00           N
ATOM   2346  H   LEU   145     -18.711 103.288  53.629  1.00  0.00           H
ATOM   2347  CA  LEU   145     -17.599 105.065  53.270  1.00  0.00           C
ATOM   2348  HA  LEU   145     -17.109 105.765  53.947  1.00  0.00           H
ATOM   2349  CB  LEU   145     -16.539 104.135  52.637  1.00  0.00           C
ATOM   2350  HB1 LEU   145     -17.050 103.437  51.969  1.00  0.00           H
ATOM   2351  HB2 LEU   145     -16.079 103.539  53.428  1.00  0.00           H
ATOM   2352  CG  LEU   145     -15.418 104.828  51.844  1.00  0.00           C
ATOM   2353  HG  LEU   145     -15.860 105.436  51.057  1.00  0.00           H
ATOM   2354  CD1 LEU   145     -14.574 105.747  52.733  1.00  0.00           C
ATOM   2355 1HD1 LEU   145     -13.751 106.163  52.151  1.00  0.00           H
ATOM   2356 2HD1 LEU   145     -15.184 106.569  53.106  1.00  0.00           H
ATOM   2357 3HD1 LEU   145     -14.169 105.184  53.575  1.00  0.00           H
ATOM   2358  CD2 LEU   145     -14.515 103.767  51.196  1.00  0.00           C
ATOM   2359 1HD2 LEU   145     -13.731 104.251  50.612  1.00  0.00           H
ATOM   2360 2HD2 LEU   145     -14.054 103.143  51.963  1.00  0.00           H
ATOM   2361 3HD2 LEU   145     -15.103 103.133  50.532  1.00  0.00           H
ATOM   2362  C   LEU   145     -18.409 105.852  52.222  1.00  0.00           C
ATOM   2363  O   LEU   145     -18.924 105.274  51.266  1.00  0.00           O
ATOM   2364  N   SER   146     -18.534 107.179  52.332  1.00  0.00           N
ATOM   2365  H   SER   146     -18.229 107.666  53.170  1.00  0.00           H
ATOM   2366  CA  SER   146     -19.070 107.947  51.194  1.00  0.00           C
ATOM   2367  HA  SER   146     -19.944 107.428  50.800  1.00  0.00           H
ATOM   2368  CB  SER   146     -19.551 109.350  51.559  1.00  0.00           C
ATOM   2369  HB1 SER   146     -19.719 109.917  50.643  1.00  0.00           H
ATOM   2370  HB2 SER   146     -18.792 109.854  52.146  1.00  0.00           H
ATOM   2371  OG  SER   146     -20.762 109.294  52.278  1.00  0.00           O
ATOM   2372  HG  SER   146     -20.515 109.051  53.214  1.00  0.00           H
ATOM   2373  C   SER   146     -18.026 108.037  50.076  1.00  0.00           C
ATOM   2374  O   SER   146     -17.048 108.783  50.180  1.00  0.00           O
ATOM   2375  N   VAL   147     -18.253 107.272  49.010  1.00  0.00           N
ATOM   2376  H   VAL   147     -18.966 106.556  49.105  1.00  0.00           H
ATOM   2377  CA  VAL   147     -17.400 107.203  47.819  1.00  0.00           C
ATOM   2378  HA  VAL   147     -16.397 107.512  48.107  1.00  0.00           H
ATOM   2379  CB  VAL   147     -17.280 105.747  47.313  1.00  0.00           C
ATOM   2380  HB  VAL   147     -16.635 105.770  46.439  1.00  0.00           H
ATOM   2381  CG1 VAL   147     -16.603 104.869  48.373  1.00  0.00           C
ATOM   2382 1HG1 VAL   147     -16.425 103.873  47.970  1.00  0.00           H
ATOM   2383 2HG1 VAL   147     -15.649 105.312  48.660  1.00  0.00           H
ATOM   2384 3HG1 VAL   147     -17.239 104.775  49.251  1.00  0.00           H
ATOM   2385  CG2 VAL   147     -18.630 105.115  46.924  1.00  0.00           C
ATOM   2386 1HG2 VAL   147     -18.522 104.042  46.788  1.00  0.00           H
ATOM   2387 2HG2 VAL   147     -19.381 105.283  47.697  1.00  0.00           H
ATOM   2388 3HG2 VAL   147     -18.975 105.536  45.984  1.00  0.00           H
ATOM   2389  C   VAL   147     -17.881 108.141  46.700  1.00  0.00           C
ATOM   2390  O   VAL   147     -19.040 108.097  46.280  1.00  0.00           O
ATOM   2391  N   LEU   148     -16.969 108.975  46.188  1.00  0.00           N
ATOM   2392  H   LEU   148     -16.052 108.977  46.618  1.00  0.00           H
ATOM   2393  CA  LEU   148     -17.137 109.712  44.929  1.00  0.00           C
ATOM   2394  HA  LEU   148     -18.156 110.098  44.883  1.00  0.00           H
ATOM   2395  CB  LEU   148     -16.119 110.877  44.857  1.00  0.00           C
ATOM   2396  HB1 LEU   148     -16.172 111.332  43.867  1.00  0.00           H
ATOM   2397  HB2 LEU   148     -15.120 110.462  44.972  1.00  0.00           H
ATOM   2398  CG  LEU   148     -16.284 111.987  45.912  1.00  0.00           C
ATOM   2399  HG  LEU   148     -16.122 111.568  46.904  1.00  0.00           H
ATOM   2400  CD1 LEU   148     -15.275 113.122  45.691  1.00  0.00           C
ATOM   2401 1HD1 LEU   148     -15.261 113.766  46.570  1.00  0.00           H
ATOM   2402 2HD1 LEU   148     -14.276 112.723  45.526  1.00  0.00           H
ATOM   2403 3HD1 LEU   148     -15.566 113.720  44.829  1.00  0.00           H
ATOM   2404  CD2 LEU   148     -17.680 112.601  45.866  1.00  0.00           C
ATOM   2405 1HD2 LEU   148     -17.727 113.435  46.565  1.00  0.00           H
ATOM   2406 2HD2 LEU   148     -17.899 112.958  44.858  1.00  0.00           H
ATOM   2407 3HD2 LEU   148     -18.408 111.851  46.167  1.00  0.00           H
ATOM   2408  C   LEU   148     -16.953 108.759  43.733  1.00  0.00           C
ATOM   2409  O   LEU   148     -16.230 107.768  43.864  1.00  0.00           O
ATOM   2410  N   PRO   149     -17.542 109.048  42.558  1.00  0.00           N
ATOM   2411  CD  PRO   149     -18.478 110.125  42.265  1.00  0.00           C
ATOM   2412  HD1 PRO   149     -18.117 111.086  42.631  1.00  0.00           H
ATOM   2413  HD2 PRO   149     -19.446 109.889  42.710  1.00  0.00           H
ATOM   2414  CG  PRO   149     -18.609 110.158  40.741  1.00  0.00           C
ATOM   2415  HG1 PRO   149     -17.842 110.803  40.314  1.00  0.00           H
ATOM   2416  HG2 PRO   149     -19.598 110.483  40.427  1.00  0.00           H
ATOM   2417  CB  PRO   149     -18.332 108.712  40.337  1.00  0.00           C
ATOM   2418  HB1 PRO   149     -17.980 108.635  39.307  1.00  0.00           H
ATOM   2419  HB2 PRO   149     -19.235 108.115  40.476  1.00  0.00           H
ATOM   2420  CA  PRO   149     -17.270 108.283  41.353  1.00  0.00           C
ATOM   2421  HA  PRO   149     -17.369 107.221  41.550  1.00  0.00           H
ATOM   2422  C   PRO   149     -15.852 108.540  40.846  1.00  0.00           C
ATOM   2423  O   PRO   149     -15.255 109.589  41.090  1.00  0.00           O
ATOM   2424  N   CYS   150     -15.343 107.584  40.076  1.00  0.00           N
ATOM   2425  H   CYS   150     -15.886 106.736  39.942  1.00  0.00           H
ATOM   2426  CA  CYS   150     -14.223 107.816  39.177  1.00  0.00           C
ATOM   2427  HA  CYS   150     -13.439 108.362  39.705  1.00  0.00           H
ATOM   2428  CB  CYS   150     -13.670 106.464  38.713  1.00  0.00           C
ATOM   2429  HB1 CYS   150     -12.895 106.614  37.961  1.00  0.00           H
ATOM   2430  HB2 CYS   150     -14.479 105.858  38.296  1.00  0.00           H
ATOM   2431  SG  CYS   150     -12.971 105.648  40.167  1.00  0.00           S
ATOM   2432  HG  CYS   150     -12.650 104.468  39.628  1.00  0.00           H
ATOM   2433  C   CYS   150     -14.693 108.673  38.001  1.00  0.00           C
ATOM   2434  O   CYS   150     -15.786 108.478  37.470  1.00  0.00           O
ATOM   2435  N   LYS   151     -13.845 109.582  37.532  1.00  0.00           N
ATOM   2436  H   LYS   151     -12.945 109.680  37.985  1.00  0.00           H
ATOM   2437  CA  LYS   151     -14.046 110.201  36.220  1.00  0.00           C
ATOM   2438  HA  LYS   151     -15.113 110.352  36.032  1.00  0.00           H
ATOM   2439  CB  LYS   151     -13.350 111.564  36.199  1.00  0.00           C
ATOM   2440  HB1 LYS   151     -13.106 111.808  35.170  1.00  0.00           H
ATOM   2441  HB2 LYS   151     -12.419 111.522  36.766  1.00  0.00           H
ATOM   2442  CG  LYS   151     -14.255 112.661  36.769  1.00  0.00           C
ATOM   2443  HG1 LYS   151     -14.428 112.469  37.828  1.00  0.00           H
ATOM   2444  HG2 LYS   151     -15.212 112.664  36.245  1.00  0.00           H
ATOM   2445  CD  LYS   151     -13.579 114.021  36.590  1.00  0.00           C
ATOM   2446  HD1 LYS   151     -13.408 114.204  35.529  1.00  0.00           H
ATOM   2447  HD2 LYS   151     -12.619 113.998  37.106  1.00  0.00           H
ATOM   2448  CE  LYS   151     -14.440 115.149  37.156  1.00  0.00           C
ATOM   2449  HE1 LYS   151     -14.715 114.883  38.175  1.00  0.00           H
ATOM   2450  HE2 LYS   151     -15.360 115.240  36.568  1.00  0.00           H
ATOM   2451  NZ  LYS   151     -13.695 116.427  37.167  1.00  0.00           N
ATOM   2452  HZ1 LYS   151     -14.198 117.149  37.682  1.00  0.00           H
ATOM   2453  HZ2 LYS   151     -12.798 116.309  37.631  1.00  0.00           H
ATOM   2454  HZ3 LYS   151     -13.513 116.743  36.226  1.00  0.00           H
ATOM   2455  C   LYS   151     -13.540 109.276  35.105  1.00  0.00           C
ATOM   2456  O   LYS   151     -12.587 108.520  35.307  1.00  0.00           O
ATOM   2457  N   ALA   152     -14.134 109.341  33.916  1.00  0.00           N
ATOM   2458  H   ALA   152     -14.909 109.989  33.788  1.00  0.00           H
ATOM   2459  CA  ALA   152     -13.652 108.579  32.767  1.00  0.00           C
ATOM   2460  HA  ALA   152     -13.364 107.581  33.101  1.00  0.00           H
ATOM   2461  CB  ALA   152     -14.812 108.414  31.779  1.00  0.00           C
ATOM   2462  HB1 ALA   152     -14.547 107.689  31.012  1.00  0.00           H
ATOM   2463  HB2 ALA   152     -15.687 108.034  32.307  1.00  0.00           H
ATOM   2464  HB3 ALA   152     -15.056 109.372  31.322  1.00  0.00           H
ATOM   2465  C   ALA   152     -12.392 109.233  32.165  1.00  0.00           C
ATOM   2466  O   ALA   152     -12.367 110.433  31.879  1.00  0.00           O
ATOM   2467  N   GLY   153     -11.331 108.447  31.969  1.00  0.00           N
ATOM   2468  H   GLY   153     -11.395 107.488  32.304  1.00  0.00           H
ATOM   2469  CA  GLY   153     -10.122 108.816  31.216  1.00  0.00           C
ATOM   2470  HA1 GLY   153      -9.266 108.807  31.890  1.00  0.00           H
ATOM   2471  HA2 GLY   153     -10.213 109.817  30.799  1.00  0.00           H
ATOM   2472  C   GLY   153      -9.841 107.830  30.079  1.00  0.00           C
ATOM   2473  O   GLY   153     -10.467 106.773  30.004  1.00  0.00           O
ATOM   2474  N   ALA   154      -8.896 108.157  29.192  1.00  0.00           N
ATOM   2475  H   ALA   154      -8.423 109.046  29.278  1.00  0.00           H
ATOM   2476  CA  ALA   154      -8.531 107.286  28.072  1.00  0.00           C
ATOM   2477  HA  ALA   154      -8.817 106.267  28.319  1.00  0.00           H
ATOM   2478  CB  ALA   154      -9.333 107.704  26.837  1.00  0.00           C
ATOM   2479  HB1 ALA   154      -9.088 107.046  26.003  1.00  0.00           H
ATOM   2480  HB2 ALA   154     -10.399 107.621  27.046  1.00  0.00           H
ATOM   2481  HB3 ALA   154      -9.099 108.735  26.567  1.00  0.00           H
ATOM   2482  C   ALA   154      -7.024 107.284  27.779  1.00  0.00           C
ATOM   2483  O   ALA   154      -6.459 108.315  27.405  1.00  0.00           O
ATOM   2484  N   ARG   155      -6.388 106.111  27.890  1.00  0.00           N
ATOM   2485  H   ARG   155      -6.937 105.294  28.135  1.00  0.00           H
ATOM   2486  CA  ARG   155      -5.001 105.913  27.453  1.00  0.00           C
ATOM   2487  HA  ARG   155      -4.424 106.801  27.721  1.00  0.00           H
ATOM   2488  CB  ARG   155      -4.358 104.692  28.143  1.00  0.00           C
ATOM   2489  HB1 ARG   155      -4.761 103.779  27.709  1.00  0.00           H
ATOM   2490  HB2 ARG   155      -4.617 104.709  29.199  1.00  0.00           H
ATOM   2491  CG  ARG   155      -2.822 104.658  28.030  1.00  0.00           C
ATOM   2492  HG1 ARG   155      -2.417 105.585  28.438  1.00  0.00           H
ATOM   2493  HG2 ARG   155      -2.530 104.578  26.982  1.00  0.00           H
ATOM   2494  CD  ARG   155      -2.240 103.465  28.811  1.00  0.00           C
ATOM   2495  HD1 ARG   155      -2.574 102.537  28.343  1.00  0.00           H
ATOM   2496  HD2 ARG   155      -2.620 103.498  29.833  1.00  0.00           H
ATOM   2497  NE  ARG   155      -0.765 103.495  28.868  1.00  0.00           N
ATOM   2498  HE  ARG   155      -0.330 104.389  28.704  1.00  0.00           H
ATOM   2499  CZ  ARG   155       0.022 102.526  29.333  1.00  0.00           C
ATOM   2500  NH1 ARG   155      -0.447 101.375  29.767  1.00  0.00           N
ATOM   2501 1HH1 ARG   155      -1.447 101.223  29.862  1.00  0.00           H
ATOM   2502 2HH1 ARG   155       0.188 100.642  30.050  1.00  0.00           H
ATOM   2503  NH2 ARG   155       1.323 102.703  29.383  1.00  0.00           N
ATOM   2504 1HH2 ARG   155       1.767 103.549  29.057  1.00  0.00           H
ATOM   2505 2HH2 ARG   155       1.916 102.000  29.823  1.00  0.00           H
ATOM   2506  C   ARG   155      -5.009 105.757  25.936  1.00  0.00           C
ATOM   2507  O   ARG   155      -5.811 104.984  25.399  1.00  0.00           O
ATOM   2508  N   ARG   156      -4.109 106.462  25.249  1.00  0.00           N
ATOM   2509  H   ARG   156      -3.514 107.109  25.752  1.00  0.00           H
ATOM   2510  CA  ARG   156      -3.920 106.338  23.802  1.00  0.00           C
ATOM   2511  HA  ARG   156      -4.655 105.640  23.411  1.00  0.00           H
ATOM   2512  CB  ARG   156      -4.140 107.698  23.114  1.00  0.00           C
ATOM   2513  HB1 ARG   156      -3.923 107.603  22.049  1.00  0.00           H
ATOM   2514  HB2 ARG   156      -3.453 108.422  23.542  1.00  0.00           H
ATOM   2515  CG  ARG   156      -5.579 108.222  23.286  1.00  0.00           C
ATOM   2516  HG1 ARG   156      -5.851 108.187  24.342  1.00  0.00           H
ATOM   2517  HG2 ARG   156      -6.270 107.574  22.747  1.00  0.00           H
ATOM   2518  CD  ARG   156      -5.735 109.667  22.780  1.00  0.00           C
ATOM   2519  HD1 ARG   156      -6.439 109.681  21.946  1.00  0.00           H
ATOM   2520  HD2 ARG   156      -4.770 110.032  22.420  1.00  0.00           H
ATOM   2521  NE  ARG   156      -6.227 110.539  23.863  1.00  0.00           N
ATOM   2522  HE  ARG   156      -6.707 110.068  24.615  1.00  0.00           H
ATOM   2523  CZ  ARG   156      -6.012 111.839  24.007  1.00  0.00           C
ATOM   2524  NH1 ARG   156      -5.487 112.575  23.049  1.00  0.00           N
ATOM   2525 1HH1 ARG   156      -5.424 112.200  22.110  1.00  0.00           H
ATOM   2526 2HH1 ARG   156      -5.285 113.545  23.192  1.00  0.00           H
ATOM   2527  NH2 ARG   156      -6.333 112.419  25.143  1.00  0.00           N
ATOM   2528 1HH2 ARG   156      -6.620 111.846  25.922  1.00  0.00           H
ATOM   2529 2HH2 ARG   156      -6.144 113.390  25.302  1.00  0.00           H
ATOM   2530  C   ARG   156      -2.531 105.754  23.536  1.00  0.00           C
ATOM   2531  O   ARG   156      -1.503 106.427  23.683  1.00  0.00           O
ATOM   2532  N   GLN   157      -2.465 104.465  23.236  1.00  0.00           N
ATOM   2533  H   GLN   157      -3.320 103.951  23.019  1.00  0.00           H
ATOM   2534  CA  GLN   157      -1.196 103.827  22.913  1.00  0.00           C
ATOM   2535  HA  GLN   157      -0.400 104.262  23.516  1.00  0.00           H
ATOM   2536  CB  GLN   157      -1.241 102.332  23.247  1.00  0.00           C
ATOM   2537  HB1 GLN   157      -0.330 101.843  22.903  1.00  0.00           H
ATOM   2538  HB2 GLN   157      -2.075 101.893  22.713  1.00  0.00           H
ATOM   2539  CG  GLN   157      -1.375 102.084  24.761  1.00  0.00           C
ATOM   2540  HG1 GLN   157      -2.197 102.663  25.175  1.00  0.00           H
ATOM   2541  HG2 GLN   157      -0.458 102.406  25.256  1.00  0.00           H
ATOM   2542  CD  GLN   157      -1.640 100.614  25.067  1.00  0.00           C
ATOM   2543  OE1 GLN   157      -2.586 100.021  24.568  1.00  0.00           O
ATOM   2544  NE2 GLN   157      -0.826  99.972  25.875  1.00  0.00           N
ATOM   2545 1HE2 GLN   157      -0.028 100.398  26.315  1.00  0.00           H
ATOM   2546 2HE2 GLN   157      -1.001  98.989  26.018  1.00  0.00           H
ATOM   2547  C   GLN   157      -0.850 104.107  21.451  1.00  0.00           C
ATOM   2548  O   GLN   157      -1.607 104.734  20.706  1.00  0.00           O
ATOM   2549  N   LEU   158       0.345 103.681  21.064  1.00  0.00           N
ATOM   2550  H   LEU   158       0.890 103.131  21.712  1.00  0.00           H
ATOM   2551  CA  LEU   158       0.803 103.696  19.688  1.00  0.00           C
ATOM   2552  HA  LEU   158       0.421 104.581  19.178  1.00  0.00           H
ATOM   2553  CB  LEU   158       2.338 103.745  19.762  1.00  0.00           C
ATOM   2554  HB1 LEU   158       2.681 102.824  20.238  1.00  0.00           H
ATOM   2555  HB2 LEU   158       2.650 104.585  20.385  1.00  0.00           H
ATOM   2556  CG  LEU   158       3.003 103.877  18.391  1.00  0.00           C
ATOM   2557  HG  LEU   158       2.532 103.167  17.730  1.00  0.00           H
ATOM   2558  CD1 LEU   158       2.872 105.292  17.816  1.00  0.00           C
ATOM   2559 1HD1 LEU   158       3.314 105.326  16.819  1.00  0.00           H
ATOM   2560 2HD1 LEU   158       1.829 105.583  17.743  1.00  0.00           H
ATOM   2561 3HD1 LEU   158       3.386 106.002  18.464  1.00  0.00           H
ATOM   2562  CD2 LEU   158       4.479 103.518  18.500  1.00  0.00           C
ATOM   2563 1HD2 LEU   158       4.899 103.403  17.504  1.00  0.00           H
ATOM   2564 2HD2 LEU   158       4.997 104.310  19.031  1.00  0.00           H
ATOM   2565 3HD2 LEU   158       4.606 102.577  19.031  1.00  0.00           H
ATOM   2566  C   LEU   158       0.245 102.451  18.973  1.00  0.00           C
ATOM   2567  O   LEU   158       0.240 101.368  19.559  1.00  0.00           O
ATOM   2568  N   ARG   159      -0.218 102.602  17.731  1.00  0.00           N
ATOM   2569  H   ARG   159      -0.177 103.526  17.315  1.00  0.00           H
ATOM   2570  CA  ARG   159      -0.866 101.562  16.919  1.00  0.00           C
ATOM   2571  HA  ARG   159      -0.565 100.575  17.268  1.00  0.00           H
ATOM   2572  CB  ARG   159      -2.399 101.716  17.018  1.00  0.00           C
ATOM   2573  HB1 ARG   159      -2.869 101.170  16.201  1.00  0.00           H
ATOM   2574  HB2 ARG   159      -2.654 102.770  16.888  1.00  0.00           H
ATOM   2575  CG  ARG   159      -3.028 101.223  18.327  1.00  0.00           C
ATOM   2576  HG1 ARG   159      -4.054 101.579  18.349  1.00  0.00           H
ATOM   2577  HG2 ARG   159      -2.495 101.639  19.182  1.00  0.00           H
ATOM   2578  CD  ARG   159      -3.070  99.695  18.421  1.00  0.00           C
ATOM   2579  HD1 ARG   159      -2.062  99.302  18.275  1.00  0.00           H
ATOM   2580  HD2 ARG   159      -3.722  99.307  17.638  1.00  0.00           H
ATOM   2581  NE  ARG   159      -3.559  99.251  19.732  1.00  0.00           N
ATOM   2582  HE  ARG   159      -3.813  99.970  20.405  1.00  0.00           H
ATOM   2583  CZ  ARG   159      -3.423  98.025  20.213  1.00  0.00           C
ATOM   2584  NH1 ARG   159      -3.200  96.991  19.434  1.00  0.00           N
ATOM   2585 1HH1 ARG   159      -3.475  97.054  18.468  1.00  0.00           H
ATOM   2586 2HH1 ARG   159      -3.016  96.079  19.823  1.00  0.00           H
ATOM   2587  NH2 ARG   159      -3.484  97.844  21.509  1.00  0.00           N
ATOM   2588 1HH2 ARG   159      -3.670  98.656  22.091  1.00  0.00           H
ATOM   2589 2HH2 ARG   159      -3.155  96.975  21.912  1.00  0.00           H
ATOM   2590  C   ARG   159      -0.463 101.692  15.447  1.00  0.00           C
ATOM   2591  O   ARG   159      -0.074 102.770  15.002  1.00  0.00           O
ATOM   2592  N   GLU   160      -0.610 100.607  14.694  1.00  0.00           N
ATOM   2593  H   GLU   160      -0.921  99.762  15.136  1.00  0.00           H
ATOM   2594  CA  GLU   160      -0.654 100.640  13.230  1.00  0.00           C
ATOM   2595  HA  GLU   160       0.194 101.213  12.852  1.00  0.00           H
ATOM   2596  CB  GLU   160      -0.569  99.204  12.675  1.00  0.00           C
ATOM   2597  HB1 GLU   160      -0.674  99.230  11.590  1.00  0.00           H
ATOM   2598  HB2 GLU   160      -1.401  98.635  13.085  1.00  0.00           H
ATOM   2599  CG  GLU   160       0.760  98.506  13.027  1.00  0.00           C
ATOM   2600  HG1 GLU   160       1.009  98.694  14.071  1.00  0.00           H
ATOM   2601  HG2 GLU   160       1.549  98.944  12.416  1.00  0.00           H
ATOM   2602  CD  GLU   160       0.747  96.982  12.839  1.00  0.00           C
ATOM   2603  OE1 GLU   160       1.723  96.318  13.271  1.00  0.00           O
ATOM   2604  OE2 GLU   160      -0.267  96.400  12.404  1.00  0.00           O
ATOM   2605  C   GLU   160      -1.965 101.318  12.786  1.00  0.00           C
ATOM   2606  O   GLU   160      -2.988 101.189  13.466  1.00  0.00           O
ATOM   2607  N   ARG   161      -1.959 102.034  11.659  1.00  0.00           N
ATOM   2608  H   ARG   161      -1.088 102.106  11.142  1.00  0.00           H
ATOM   2609  CA  ARG   161      -3.167 102.609  11.055  1.00  0.00           C
ATOM   2610  HA  ARG   161      -3.630 103.280  11.779  1.00  0.00           H
ATOM   2611  CB  ARG   161      -2.825 103.413   9.795  1.00  0.00           C
ATOM   2612  HB1 ARG   161      -3.744 103.574   9.228  1.00  0.00           H
ATOM   2613  HB2 ARG   161      -2.132 102.847   9.168  1.00  0.00           H
ATOM   2614  CG  ARG   161      -2.227 104.785  10.125  1.00  0.00           C
ATOM   2615  HG1 ARG   161      -1.247 104.666  10.587  1.00  0.00           H
ATOM   2616  HG2 ARG   161      -2.883 105.317  10.817  1.00  0.00           H
ATOM   2617  CD  ARG   161      -2.108 105.592   8.831  1.00  0.00           C
ATOM   2618  HD1 ARG   161      -3.105 105.745   8.419  1.00  0.00           H
ATOM   2619  HD2 ARG   161      -1.519 105.029   8.104  1.00  0.00           H
ATOM   2620  NE  ARG   161      -1.440 106.874   9.072  1.00  0.00           N
ATOM   2621  HE  ARG   161      -0.541 106.804   9.546  1.00  0.00           H
ATOM   2622  CZ  ARG   161      -1.647 108.004   8.415  1.00  0.00           C
ATOM   2623  NH1 ARG   161      -2.653 108.161   7.580  1.00  0.00           N
ATOM   2624 1HH1 ARG   161      -3.255 107.382   7.376  1.00  0.00           H
ATOM   2625 2HH1 ARG   161      -2.628 108.934   6.929  1.00  0.00           H
ATOM   2626  NH2 ARG   161      -0.801 108.994   8.587  1.00  0.00           N
ATOM   2627 1HH2 ARG   161       0.050 108.800   9.088  1.00  0.00           H
ATOM   2628 2HH2 ARG   161      -0.894 109.837   8.032  1.00  0.00           H
ATOM   2629  C   ARG   161      -4.177 101.508  10.724  1.00  0.00           C
ATOM   2630  O   ARG   161      -3.798 100.403  10.337  1.00  0.00           O
ATOM   2631  N   GLY   162      -5.465 101.805  10.913  1.00  0.00           N
ATOM   2632  H   GLY   162      -5.688 102.735  11.235  1.00  0.00           H
ATOM   2633  CA  GLY   162      -6.551 100.814  10.900  1.00  0.00           C
ATOM   2634  HA1 GLY   162      -6.264  99.945  10.305  1.00  0.00           H
ATOM   2635  HA2 GLY   162      -7.451 101.256  10.474  1.00  0.00           H
ATOM   2636  C   GLY   162      -6.870 100.333  12.317  1.00  0.00           C
ATOM   2637  O   GLY   162      -8.029 100.374  12.739  1.00  0.00           O
ATOM   2638  N   LYS   163      -5.847  99.987  13.104  1.00  0.00           N
ATOM   2639  H   LYS   163      -4.908 100.042  12.729  1.00  0.00           H
ATOM   2640  CA  LYS   163      -6.004  99.515  14.483  1.00  0.00           C
ATOM   2641  HA  LYS   163      -6.848  98.825  14.510  1.00  0.00           H
ATOM   2642  CB  LYS   163      -4.758  98.721  14.930  1.00  0.00           C
ATOM   2643  HB1 LYS   163      -4.984  98.250  15.887  1.00  0.00           H
ATOM   2644  HB2 LYS   163      -3.917  99.399  15.069  1.00  0.00           H
ATOM   2645  CG  LYS   163      -4.355  97.634  13.921  1.00  0.00           C
ATOM   2646  HG1 LYS   163      -3.968  98.108  13.017  1.00  0.00           H
ATOM   2647  HG2 LYS   163      -5.239  97.054  13.655  1.00  0.00           H
ATOM   2648  CD  LYS   163      -3.278  96.687  14.468  1.00  0.00           C
ATOM   2649  HD1 LYS   163      -3.615  96.240  15.404  1.00  0.00           H
ATOM   2650  HD2 LYS   163      -2.355  97.240  14.642  1.00  0.00           H
ATOM   2651  CE  LYS   163      -3.048  95.589  13.426  1.00  0.00           C
ATOM   2652  HE1 LYS   163      -2.842  96.063  12.461  1.00  0.00           H
ATOM   2653  HE2 LYS   163      -3.959  94.996  13.331  1.00  0.00           H
ATOM   2654  NZ  LYS   163      -1.914  94.702  13.767  1.00  0.00           N
ATOM   2655  HZ1 LYS   163      -1.772  94.022  13.028  1.00  0.00           H
ATOM   2656  HZ2 LYS   163      -1.052  95.241  13.765  1.00  0.00           H
ATOM   2657  HZ3 LYS   163      -2.061  94.219  14.645  1.00  0.00           H
ATOM   2658  C   LYS   163      -6.314 100.682  15.440  1.00  0.00           C
ATOM   2659  O   LYS   163      -5.475 101.557  15.651  1.00  0.00           O
ATOM   2660  N   ASN   164      -7.506 100.677  16.045  1.00  0.00           N
ATOM   2661  H   ASN   164      -8.141  99.924  15.824  1.00  0.00           H
ATOM   2662  CA  ASN   164      -7.913 101.620  17.096  1.00  0.00           C
ATOM   2663  HA  ASN   164      -7.063 102.242  17.384  1.00  0.00           H
ATOM   2664  CB  ASN   164      -9.039 102.537  16.569  1.00  0.00           C
ATOM   2665  HB1 ASN   164      -9.958 101.962  16.489  1.00  0.00           H
ATOM   2666  HB2 ASN   164      -8.795 102.896  15.571  1.00  0.00           H
ATOM   2667  CG  ASN   164      -9.293 103.755  17.457  1.00  0.00           C
ATOM   2668  OD1 ASN   164      -8.371 104.438  17.882  1.00  0.00           O
ATOM   2669  ND2 ASN   164     -10.541 104.065  17.768  1.00  0.00           N
ATOM   2670 1HD2 ASN   164     -11.317 103.488  17.484  1.00  0.00           H
ATOM   2671 2HD2 ASN   164     -10.702 104.884  18.343  1.00  0.00           H
ATOM   2672  C   ASN   164      -8.385 100.827  18.326  1.00  0.00           C
ATOM   2673  O   ASN   164      -9.393 100.125  18.253  1.00  0.00           O
ATOM   2674  N   LYS   165      -7.684 100.942  19.454  1.00  0.00           N
ATOM   2675  H   LYS   165      -6.856 101.538  19.432  1.00  0.00           H
ATOM   2676  CA  LYS   165      -7.977 100.268  20.729  1.00  0.00           C
ATOM   2677  HA  LYS   165      -9.037 100.019  20.743  1.00  0.00           H
ATOM   2678  CB  LYS   165      -7.182  98.937  20.787  1.00  0.00           C
ATOM   2679  HB1 LYS   165      -6.145  99.150  21.044  1.00  0.00           H
ATOM   2680  HB2 LYS   165      -7.193  98.479  19.798  1.00  0.00           H
ATOM   2681  CG  LYS   165      -7.765  97.909  21.781  1.00  0.00           C
ATOM   2682  HG1 LYS   165      -8.724  97.575  21.391  1.00  0.00           H
ATOM   2683  HG2 LYS   165      -7.922  98.384  22.750  1.00  0.00           H
ATOM   2684  CD  LYS   165      -6.887  96.660  21.973  1.00  0.00           C
ATOM   2685  HD1 LYS   165      -5.916  96.961  22.366  1.00  0.00           H
ATOM   2686  HD2 LYS   165      -6.749  96.173  21.008  1.00  0.00           H
ATOM   2687  CE  LYS   165      -7.546  95.670  22.949  1.00  0.00           C
ATOM   2688  HE1 LYS   165      -8.561  95.455  22.602  1.00  0.00           H
ATOM   2689  HE2 LYS   165      -7.622  96.147  23.931  1.00  0.00           H
ATOM   2690  NZ  LYS   165      -6.799  94.391  23.082  1.00  0.00           N
ATOM   2691  HZ1 LYS   165      -7.226  93.804  23.791  1.00  0.00           H
ATOM   2692  HZ2 LYS   165      -6.764  93.883  22.202  1.00  0.00           H
ATOM   2693  HZ3 LYS   165      -5.849  94.527  23.405  1.00  0.00           H
ATOM   2694  C   LYS   165      -7.726 101.213  21.938  1.00  0.00           C
ATOM   2695  O   LYS   165      -6.911 100.900  22.811  1.00  0.00           O
ATOM   2696  N   PRO   166      -8.408 102.379  22.031  1.00  0.00           N
ATOM   2697  CD  PRO   166      -9.450 102.878  21.141  1.00  0.00           C
ATOM   2698  HD1 PRO   166     -10.116 102.085  20.810  1.00  0.00           H
ATOM   2699  HD2 PRO   166      -8.988 103.368  20.283  1.00  0.00           H
ATOM   2700  CG  PRO   166     -10.235 103.907  21.955  1.00  0.00           C
ATOM   2701  HG1 PRO   166     -10.996 103.404  22.552  1.00  0.00           H
ATOM   2702  HG2 PRO   166     -10.697 104.664  21.324  1.00  0.00           H
ATOM   2703  CB  PRO   166      -9.159 104.489  22.870  1.00  0.00           C
ATOM   2704  HB1 PRO   166      -9.584 104.938  23.768  1.00  0.00           H
ATOM   2705  HB2 PRO   166      -8.575 105.228  22.319  1.00  0.00           H
ATOM   2706  CA  PRO   166      -8.287 103.267  23.186  1.00  0.00           C
ATOM   2707  HA  PRO   166      -7.250 103.583  23.309  1.00  0.00           H
ATOM   2708  C   PRO   166      -8.758 102.526  24.444  1.00  0.00           C
ATOM   2709  O   PRO   166      -9.827 101.915  24.435  1.00  0.00           O
ATOM   2710  N   ARG   167      -7.953 102.562  25.511  1.00  0.00           N
ATOM   2711  H   ARG   167      -7.109 103.116  25.463  1.00  0.00           H
ATOM   2712  CA  ARG   167      -8.253 101.886  26.779  1.00  0.00           C
ATOM   2713  HA  ARG   167      -8.884 101.016  26.593  1.00  0.00           H
ATOM   2714  CB  ARG   167      -6.970 101.416  27.478  1.00  0.00           C
ATOM   2715  HB1 ARG   167      -7.248 101.004  28.450  1.00  0.00           H
ATOM   2716  HB2 ARG   167      -6.338 102.283  27.656  1.00  0.00           H
ATOM   2717  CG  ARG   167      -6.158 100.354  26.725  1.00  0.00           C
ATOM   2718  HG1 ARG   167      -5.847 100.728  25.752  1.00  0.00           H
ATOM   2719  HG2 ARG   167      -6.765  99.463  26.579  1.00  0.00           H
ATOM   2720  CD  ARG   167      -4.924 100.017  27.570  1.00  0.00           C
ATOM   2721  HD1 ARG   167      -5.261  99.706  28.558  1.00  0.00           H
ATOM   2722  HD2 ARG   167      -4.313 100.914  27.680  1.00  0.00           H
ATOM   2723  NE  ARG   167      -4.107  98.949  26.978  1.00  0.00           N
ATOM   2724  HE  ARG   167      -4.325  98.674  26.033  1.00  0.00           H
ATOM   2725  CZ  ARG   167      -3.073  98.351  27.558  1.00  0.00           C
ATOM   2726  NH1 ARG   167      -2.663  98.663  28.764  1.00  0.00           N
ATOM   2727 1HH1 ARG   167      -3.182  99.331  29.322  1.00  0.00           H
ATOM   2728 2HH1 ARG   167      -1.876  98.179  29.182  1.00  0.00           H
ATOM   2729  NH2 ARG   167      -2.409  97.422  26.918  1.00  0.00           N
ATOM   2730 1HH2 ARG   167      -2.791  97.019  26.069  1.00  0.00           H
ATOM   2731 2HH2 ARG   167      -1.645  96.928  27.371  1.00  0.00           H
ATOM   2732  C   ARG   167      -8.978 102.840  27.723  1.00  0.00           C
ATOM   2733  O   ARG   167      -8.556 103.990  27.878  1.00  0.00           O
ATOM   2734  N   LEU   168     -10.019 102.357  28.401  1.00  0.00           N
ATOM   2735  H   LEU   168     -10.262 101.385  28.267  1.00  0.00           H
ATOM   2736  CA  LEU   168     -10.701 103.099  29.465  1.00  0.00           C
ATOM   2737  HA  LEU   168     -10.895 104.107  29.107  1.00  0.00           H
ATOM   2738  CB  LEU   168     -12.050 102.403  29.743  1.00  0.00           C
ATOM   2739  HB1 LEU   168     -11.846 101.400  30.122  1.00  0.00           H
ATOM   2740  HB2 LEU   168     -12.572 102.300  28.791  1.00  0.00           H
ATOM   2741  CG  LEU   168     -13.012 103.109  30.723  1.00  0.00           C
ATOM   2742  HG  LEU   168     -12.530 103.201  31.697  1.00  0.00           H
ATOM   2743  CD1 LEU   168     -13.428 104.507  30.237  1.00  0.00           C
ATOM   2744 1HD1 LEU   168     -14.073 104.975  30.977  1.00  0.00           H
ATOM   2745 2HD1 LEU   168     -12.558 105.146  30.105  1.00  0.00           H
ATOM   2746 3HD1 LEU   168     -13.977 104.434  29.299  1.00  0.00           H
ATOM   2747  CD2 LEU   168     -14.273 102.243  30.877  1.00  0.00           C
ATOM   2748 1HD2 LEU   168     -14.966 102.715  31.572  1.00  0.00           H
ATOM   2749 2HD2 LEU   168     -14.770 102.122  29.914  1.00  0.00           H
ATOM   2750 3HD2 LEU   168     -14.007 101.260  31.268  1.00  0.00           H
ATOM   2751  C   LEU   168      -9.787 103.237  30.696  1.00  0.00           C
ATOM   2752  O   LEU   168      -9.017 102.335  31.022  1.00  0.00           O
ATOM   2753  N   ILE   169      -9.853 104.389  31.361  1.00  0.00           N
ATOM   2754  H   ILE   169     -10.472 105.110  31.002  1.00  0.00           H
ATOM   2755  CA  ILE   169      -9.187 104.685  32.638  1.00  0.00           C
ATOM   2756  HA  ILE   169      -8.698 103.793  33.031  1.00  0.00           H
ATOM   2757  CB  ILE   169      -8.135 105.813  32.503  1.00  0.00           C
ATOM   2758  HB  ILE   169      -8.655 106.715  32.202  1.00  0.00           H
ATOM   2759  CG2 ILE   169      -7.452 106.104  33.860  1.00  0.00           C
ATOM   2760 1HG2 ILE   169      -6.752 106.932  33.791  1.00  0.00           H
ATOM   2761 2HG2 ILE   169      -8.182 106.405  34.606  1.00  0.00           H
ATOM   2762 3HG2 ILE   169      -6.918 105.220  34.208  1.00  0.00           H
ATOM   2763  CG1 ILE   169      -7.074 105.487  31.433  1.00  0.00           C
ATOM   2764 1HG1 ILE   169      -7.547 105.151  30.511  1.00  0.00           H
ATOM   2765 2HG1 ILE   169      -6.445 104.685  31.808  1.00  0.00           H
ATOM   2766  CD  ILE   169      -6.201 106.696  31.083  1.00  0.00           C
ATOM   2767  HD1 ILE   169      -5.400 106.400  30.412  1.00  0.00           H
ATOM   2768  HD2 ILE   169      -6.798 107.474  30.618  1.00  0.00           H
ATOM   2769  HD3 ILE   169      -5.749 107.105  31.973  1.00  0.00           H
ATOM   2770  C   ILE   169     -10.258 105.111  33.633  1.00  0.00           C
ATOM   2771  O   ILE   169     -11.147 105.900  33.300  1.00  0.00           O
ATOM   2772  N   PHE   170     -10.110 104.641  34.863  1.00  0.00           N
ATOM   2773  H   PHE   170      -9.316 104.036  35.054  1.00  0.00           H
ATOM   2774  CA  PHE   170     -10.856 105.090  36.020  1.00  0.00           C
ATOM   2775  HA  PHE   170     -11.795 105.552  35.710  1.00  0.00           H
ATOM   2776  CB  PHE   170     -11.164 103.865  36.899  1.00  0.00           C
ATOM   2777  HB1 PHE   170     -11.675 104.206  37.798  1.00  0.00           H
ATOM   2778  HB2 PHE   170     -10.226 103.399  37.208  1.00  0.00           H
ATOM   2779  CG  PHE   170     -12.018 102.812  36.209  1.00  0.00           C
ATOM   2780  CD1 PHE   170     -13.380 102.675  36.535  1.00  0.00           C
ATOM   2781  HD1 PHE   170     -13.822 103.294  37.303  1.00  0.00           H
ATOM   2782  CE1 PHE   170     -14.181 101.750  35.844  1.00  0.00           C
ATOM   2783  HE1 PHE   170     -15.226 101.656  36.105  1.00  0.00           H
ATOM   2784  CZ  PHE   170     -13.624 100.961  34.820  1.00  0.00           C
ATOM   2785  HZ  PHE   170     -14.232 100.248  34.279  1.00  0.00           H
ATOM   2786  CE2 PHE   170     -12.263 101.079  34.503  1.00  0.00           C
ATOM   2787  HE2 PHE   170     -11.832 100.477  33.714  1.00  0.00           H
ATOM   2788  CD2 PHE   170     -11.461 101.988  35.210  1.00  0.00           C
ATOM   2789  HD2 PHE   170     -10.415 102.072  34.963  1.00  0.00           H
ATOM   2790  C   PHE   170      -9.979 106.136  36.714  1.00  0.00           C
ATOM   2791  O   PHE   170      -9.013 105.802  37.399  1.00  0.00           O
ATOM   2792  N   ALA   171     -10.272 107.421  36.505  1.00  0.00           N
ATOM   2793  H   ALA   171     -11.064 107.659  35.915  1.00  0.00           H
ATOM   2794  CA  ALA   171      -9.568 108.508  37.180  1.00  0.00           C
ATOM   2795  HA  ALA   171      -8.509 108.251  37.243  1.00  0.00           H
ATOM   2796  CB  ALA   171      -9.675 109.794  36.350  1.00  0.00           C
ATOM   2797  HB1 ALA   171      -9.121 110.592  36.842  1.00  0.00           H
ATOM   2798  HB2 ALA   171      -9.254 109.630  35.357  1.00  0.00           H
ATOM   2799  HB3 ALA   171     -10.717 110.091  36.251  1.00  0.00           H
ATOM   2800  C   ALA   171     -10.093 108.624  38.620  1.00  0.00           C
ATOM   2801  O   ALA   171     -10.965 109.442  38.924  1.00  0.00           O
ATOM   2802  N   TYR   172      -9.566 107.753  39.484  1.00  0.00           N
ATOM   2803  H   TYR   172      -8.929 107.058  39.113  1.00  0.00           H
ATOM   2804  CA  TYR   172      -9.936 107.623  40.895  1.00  0.00           C
ATOM   2805  HA  TYR   172     -10.956 107.255  40.935  1.00  0.00           H
ATOM   2806  CB  TYR   172      -9.031 106.575  41.578  1.00  0.00           C
ATOM   2807  HB1 TYR   172      -8.834 106.904  42.600  1.00  0.00           H
ATOM   2808  HB2 TYR   172      -8.075 106.530  41.060  1.00  0.00           H
ATOM   2809  CG  TYR   172      -9.601 105.171  41.655  1.00  0.00           C
ATOM   2810  CD1 TYR   172      -9.781 104.545  42.903  1.00  0.00           C
ATOM   2811  HD1 TYR   172      -9.446 105.022  43.814  1.00  0.00           H
ATOM   2812  CE1 TYR   172     -10.393 103.281  42.980  1.00  0.00           C
ATOM   2813  HE1 TYR   172     -10.530 102.801  43.939  1.00  0.00           H
ATOM   2814  CZ  TYR   172     -10.864 102.647  41.812  1.00  0.00           C
ATOM   2815  OH  TYR   172     -11.537 101.468  41.903  1.00  0.00           O
ATOM   2816  HH  TYR   172     -11.880 101.150  41.067  1.00  0.00           H
ATOM   2817  CE2 TYR   172     -10.626 103.246  40.556  1.00  0.00           C
ATOM   2818  HE2 TYR   172     -10.959 102.762  39.657  1.00  0.00           H
ATOM   2819  CD2 TYR   172      -9.975 104.491  40.482  1.00  0.00           C
ATOM   2820  HD2 TYR   172      -9.803 104.947  39.524  1.00  0.00           H
ATOM   2821  C   TYR   172      -9.861 108.968  41.644  1.00  0.00           C
ATOM   2822  O   TYR   172      -8.905 109.728  41.430  1.00  0.00           O
ATOM   2823  N   PRO   173     -10.816 109.252  42.554  1.00  0.00           N
ATOM   2824  CD  PRO   173     -12.082 108.554  42.732  1.00  0.00           C
ATOM   2825  HD1 PRO   173     -11.905 107.601  43.232  1.00  0.00           H
ATOM   2826  HD2 PRO   173     -12.594 108.391  41.784  1.00  0.00           H
ATOM   2827  CG  PRO   173     -12.924 109.466  43.616  1.00  0.00           C
ATOM   2828  HG1 PRO   173     -13.651 108.901  44.196  1.00  0.00           H
ATOM   2829  HG2 PRO   173     -13.422 110.216  43.000  1.00  0.00           H
ATOM   2830  CB  PRO   173     -11.878 110.140  44.499  1.00  0.00           C
ATOM   2831  HB1 PRO   173     -11.627 109.480  45.329  1.00  0.00           H
ATOM   2832  HB2 PRO   173     -12.229 111.102  44.871  1.00  0.00           H
ATOM   2833  CA  PRO   173     -10.676 110.297  43.561  1.00  0.00           C
ATOM   2834  HA  PRO   173     -10.730 111.269  43.073  1.00  0.00           H
ATOM   2835  C   PRO   173      -9.346 110.151  44.304  1.00  0.00           C
ATOM   2836  O   PRO   173      -8.944 109.044  44.663  1.00  0.00           O
ATOM   2837  N   GLY   174      -8.659 111.269  44.534  1.00  0.00           N
ATOM   2838  H   GLY   174      -9.036 112.153  44.216  1.00  0.00           H
ATOM   2839  CA  GLY   174      -7.348 111.299  45.182  1.00  0.00           C
ATOM   2840  HA1 GLY   174      -6.977 112.323  45.196  1.00  0.00           H
ATOM   2841  HA2 GLY   174      -6.661 110.674  44.614  1.00  0.00           H
ATOM   2842  C   GLY   174      -7.380 110.778  46.616  1.00  0.00           C
ATOM   2843  O   GLY   174      -6.459 110.064  47.001  1.00  0.00           O
ATOM   2844  N   TYR   175      -8.437 111.052  47.394  1.00  0.00           N
ATOM   2845  H   TYR   175      -9.165 111.651  47.029  1.00  0.00           H
ATOM   2846  CA  TYR   175      -8.567 110.465  48.739  1.00  0.00           C
ATOM   2847  HA  TYR   175      -7.638 110.663  49.271  1.00  0.00           H
ATOM   2848  CB  TYR   175      -9.687 111.109  49.567  1.00  0.00           C
ATOM   2849  HB1 TYR   175      -9.591 112.189  49.530  1.00  0.00           H
ATOM   2850  HB2 TYR   175      -9.519 110.833  50.606  1.00  0.00           H
ATOM   2851  CG  TYR   175     -11.107 110.695  49.230  1.00  0.00           C
ATOM   2852  CD1 TYR   175     -11.743 111.187  48.076  1.00  0.00           C
ATOM   2853  HD1 TYR   175     -11.232 111.874  47.419  1.00  0.00           H
ATOM   2854  CE1 TYR   175     -13.066 110.809  47.792  1.00  0.00           C
ATOM   2855  HE1 TYR   175     -13.564 111.189  46.919  1.00  0.00           H
ATOM   2856  CZ  TYR   175     -13.767 109.950  48.664  1.00  0.00           C
ATOM   2857  OH  TYR   175     -15.055 109.627  48.384  1.00  0.00           O
ATOM   2858  HH  TYR   175     -15.495 109.131  49.091  1.00  0.00           H
ATOM   2859  CE2 TYR   175     -13.126 109.445  49.814  1.00  0.00           C
ATOM   2860  HE2 TYR   175     -13.652 108.778  50.483  1.00  0.00           H
ATOM   2861  CD2 TYR   175     -11.796 109.813  50.088  1.00  0.00           C
ATOM   2862  HD2 TYR   175     -11.313 109.423  50.973  1.00  0.00           H
ATOM   2863  C   TYR   175      -8.721 108.940  48.709  1.00  0.00           C
ATOM   2864  O   TYR   175      -8.112 108.266  49.534  1.00  0.00           O
ATOM   2865  N   LEU   176      -9.447 108.385  47.730  1.00  0.00           N
ATOM   2866  H   LEU   176      -9.889 108.983  47.049  1.00  0.00           H
ATOM   2867  CA  LEU   176      -9.539 106.935  47.557  1.00  0.00           C
ATOM   2868  HA  LEU   176      -9.772 106.480  48.522  1.00  0.00           H
ATOM   2869  CB  LEU   176     -10.666 106.566  46.576  1.00  0.00           C
ATOM   2870  HB1 LEU   176     -10.638 105.485  46.418  1.00  0.00           H
ATOM   2871  HB2 LEU   176     -10.488 107.046  45.613  1.00  0.00           H
ATOM   2872  CG  LEU   176     -12.074 106.947  47.088  1.00  0.00           C
ATOM   2873  HG  LEU   176     -12.142 108.032  47.156  1.00  0.00           H
ATOM   2874  CD1 LEU   176     -13.130 106.477  46.083  1.00  0.00           C
ATOM   2875 1HD1 LEU   176     -14.125 106.779  46.414  1.00  0.00           H
ATOM   2876 2HD1 LEU   176     -12.934 106.915  45.109  1.00  0.00           H
ATOM   2877 3HD1 LEU   176     -13.095 105.393  45.990  1.00  0.00           H
ATOM   2878  CD2 LEU   176     -12.381 106.365  48.477  1.00  0.00           C
ATOM   2879 1HD2 LEU   176     -13.439 106.484  48.711  1.00  0.00           H
ATOM   2880 2HD2 LEU   176     -12.123 105.307  48.506  1.00  0.00           H
ATOM   2881 3HD2 LEU   176     -11.807 106.889  49.239  1.00  0.00           H
ATOM   2882  C   LEU   176      -8.172 106.362  47.186  1.00  0.00           C
ATOM   2883  O   LEU   176      -7.685 105.517  47.926  1.00  0.00           O
ATOM   2884  N   ASN   177      -7.473 106.935  46.197  1.00  0.00           N
ATOM   2885  H   ASN   177      -7.933 107.628  45.622  1.00  0.00           H
ATOM   2886  CA  ASN   177      -6.070 106.590  45.917  1.00  0.00           C
ATOM   2887  HA  ASN   177      -6.037 105.569  45.530  1.00  0.00           H
ATOM   2888  CB  ASN   177      -5.471 107.543  44.867  1.00  0.00           C
ATOM   2889  HB1 ASN   177      -4.440 107.773  45.134  1.00  0.00           H
ATOM   2890  HB2 ASN   177      -6.021 108.482  44.849  1.00  0.00           H
ATOM   2891  CG  ASN   177      -5.414 106.935  43.476  1.00  0.00           C
ATOM   2892  OD1 ASN   177      -4.667 105.999  43.224  1.00  0.00           O
ATOM   2893  ND2 ASN   177      -6.108 107.513  42.515  1.00  0.00           N
ATOM   2894 1HD2 ASN   177      -6.755 108.255  42.726  1.00  0.00           H
ATOM   2895 2HD2 ASN   177      -6.132 107.025  41.631  1.00  0.00           H
ATOM   2896  C   ASN   177      -5.186 106.619  47.178  1.00  0.00           C
ATOM   2897  O   ASN   177      -4.336 105.746  47.338  1.00  0.00           O
ATOM   2898  N   ILE   178      -5.363 107.599  48.079  1.00  0.00           N
ATOM   2899  H   ILE   178      -6.038 108.327  47.871  1.00  0.00           H
ATOM   2900  CA  ILE   178      -4.616 107.642  49.348  1.00  0.00           C
ATOM   2901  HA  ILE   178      -3.574 107.494  49.104  1.00  0.00           H
ATOM   2902  CB  ILE   178      -4.750 108.994  50.094  1.00  0.00           C
ATOM   2903  HB  ILE   178      -5.809 109.218  50.201  1.00  0.00           H
ATOM   2904  CG2 ILE   178      -4.127 108.907  51.509  1.00  0.00           C
ATOM   2905 1HG2 ILE   178      -4.073 109.886  51.979  1.00  0.00           H
ATOM   2906 2HG2 ILE   178      -4.730 108.265  52.152  1.00  0.00           H
ATOM   2907 3HG2 ILE   178      -3.116 108.504  51.459  1.00  0.00           H
ATOM   2908  CG1 ILE   178      -4.079 110.144  49.312  1.00  0.00           C
ATOM   2909 1HG1 ILE   178      -4.259 110.026  48.246  1.00  0.00           H
ATOM   2910 2HG1 ILE   178      -3.002 110.118  49.470  1.00  0.00           H
ATOM   2911  CD  ILE   178      -4.603 111.521  49.726  1.00  0.00           C
ATOM   2912  HD1 ILE   178      -4.119 112.287  49.125  1.00  0.00           H
ATOM   2913  HD2 ILE   178      -5.677 111.580  49.564  1.00  0.00           H
ATOM   2914  HD3 ILE   178      -4.387 111.716  50.775  1.00  0.00           H
ATOM   2915  C   ILE   178      -4.980 106.466  50.248  1.00  0.00           C
ATOM   2916  O   ILE   178      -4.077 105.754  50.677  1.00  0.00           O
ATOM   2917  N   ILE   179      -6.270 106.243  50.504  1.00  0.00           N
ATOM   2918  H   ILE   179      -6.955 106.851  50.065  1.00  0.00           H
ATOM   2919  CA  ILE   179      -6.750 105.151  51.363  1.00  0.00           C
ATOM   2920  HA  ILE   179      -6.271 105.242  52.339  1.00  0.00           H
ATOM   2921  CB  ILE   179      -8.283 105.253  51.575  1.00  0.00           C
ATOM   2922  HB  ILE   179      -8.772 105.227  50.599  1.00  0.00           H
ATOM   2923  CG2 ILE   179      -8.790 104.069  52.411  1.00  0.00           C
ATOM   2924 1HG2 ILE   179      -9.879 104.044  52.406  1.00  0.00           H
ATOM   2925 2HG2 ILE   179      -8.434 103.140  51.983  1.00  0.00           H
ATOM   2926 3HG2 ILE   179      -8.432 104.140  53.439  1.00  0.00           H
ATOM   2927  CG1 ILE   179      -8.680 106.556  52.313  1.00  0.00           C
ATOM   2928 1HG1 ILE   179      -8.172 107.404  51.865  1.00  0.00           H
ATOM   2929 2HG1 ILE   179      -8.351 106.497  53.350  1.00  0.00           H
ATOM   2930  CD  ILE   179     -10.185 106.856  52.290  1.00  0.00           C
ATOM   2931  HD1 ILE   179     -10.362 107.836  52.732  1.00  0.00           H
ATOM   2932  HD2 ILE   179     -10.547 106.863  51.262  1.00  0.00           H
ATOM   2933  HD3 ILE   179     -10.736 106.112  52.865  1.00  0.00           H
ATOM   2934  C   ILE   179      -6.290 103.795  50.807  1.00  0.00           C
ATOM   2935  O   ILE   179      -5.676 103.041  51.550  1.00  0.00           O
ATOM   2936  N   GLU   180      -6.474 103.516  49.512  1.00  0.00           N
ATOM   2937  H   GLU   180      -6.977 104.194  48.947  1.00  0.00           H
ATOM   2938  CA  GLU   180      -5.975 102.303  48.838  1.00  0.00           C
ATOM   2939  HA  GLU   180      -6.462 101.425  49.264  1.00  0.00           H
ATOM   2940  CB  GLU   180      -6.282 102.373  47.332  1.00  0.00           C
ATOM   2941  HB1 GLU   180      -5.839 101.496  46.856  1.00  0.00           H
ATOM   2942  HB2 GLU   180      -5.782 103.255  46.929  1.00  0.00           H
ATOM   2943  CG  GLU   180      -7.760 102.419  46.921  1.00  0.00           C
ATOM   2944  HG1 GLU   180      -8.276 103.256  47.378  1.00  0.00           H
ATOM   2945  HG2 GLU   180      -8.262 101.516  47.257  1.00  0.00           H
ATOM   2946  CD  GLU   180      -7.858 102.528  45.400  1.00  0.00           C
ATOM   2947  OE1 GLU   180      -8.394 101.596  44.769  1.00  0.00           O
ATOM   2948  OE2 GLU   180      -7.303 103.487  44.820  1.00  0.00           O
ATOM   2949  C   GLU   180      -4.447 102.130  48.969  1.00  0.00           C
ATOM   2950  O   GLU   180      -3.933 101.008  49.008  1.00  0.00           O
ATOM   2951  N   THR   181      -3.691 103.235  49.026  1.00  0.00           N
ATOM   2952  H   THR   181      -4.157 104.134  49.033  1.00  0.00           H
ATOM   2953  CA  THR   181      -2.228 103.195  49.170  1.00  0.00           C
ATOM   2954  HA  THR   181      -1.832 102.457  48.477  1.00  0.00           H
ATOM   2955  CB  THR   181      -1.588 104.534  48.798  1.00  0.00           C
ATOM   2956  HB  THR   181      -1.987 105.326  49.429  1.00  0.00           H
ATOM   2957  CG2 THR   181      -0.065 104.528  48.899  1.00  0.00           C
ATOM   2958 1HG2 THR   181       0.336 105.466  48.516  1.00  0.00           H
ATOM   2959 2HG2 THR   181       0.246 104.410  49.937  1.00  0.00           H
ATOM   2960 3HG2 THR   181       0.330 103.702  48.313  1.00  0.00           H
ATOM   2961  OG1 THR   181      -1.896 104.798  47.450  1.00  0.00           O
ATOM   2962  HG1 THR   181      -2.828 105.091  47.433  1.00  0.00           H
ATOM   2963  C   THR   181      -1.825 102.720  50.562  1.00  0.00           C
ATOM   2964  O   THR   181      -0.799 102.062  50.671  1.00  0.00           O
ATOM   2965  N   GLN   182      -2.636 102.960  51.595  1.00  0.00           N
ATOM   2966  H   GLN   182      -3.509 103.444  51.424  1.00  0.00           H
ATOM   2967  CA  GLN   182      -2.369 102.482  52.960  1.00  0.00           C
ATOM   2968  HA  GLN   182      -1.404 102.845  53.289  1.00  0.00           H
ATOM   2969  CB  GLN   182      -3.447 103.009  53.913  1.00  0.00           C
ATOM   2970  HB1 GLN   182      -3.271 102.604  54.907  1.00  0.00           H
ATOM   2971  HB2 GLN   182      -4.417 102.638  53.591  1.00  0.00           H
ATOM   2972  CG  GLN   182      -3.446 104.544  53.991  1.00  0.00           C
ATOM   2973  HG1 GLN   182      -3.574 104.973  53.003  1.00  0.00           H
ATOM   2974  HG2 GLN   182      -2.498 104.872  54.404  1.00  0.00           H
ATOM   2975  CD  GLN   182      -4.534 105.104  54.884  1.00  0.00           C
ATOM   2976  OE1 GLN   182      -4.369 106.120  55.528  1.00  0.00           O
ATOM   2977  NE2 GLN   182      -5.696 104.502  54.952  1.00  0.00           N
ATOM   2978 1HE2 GLN   182      -5.814 103.642  54.439  1.00  0.00           H
ATOM   2979 2HE2 GLN   182      -6.179 104.666  55.820  1.00  0.00           H
ATOM   2980  C   GLN   182      -2.326 100.956  53.042  1.00  0.00           C
ATOM   2981  O   GLN   182      -1.520 100.382  53.774  1.00  0.00           O
ATOM   2982  N   PHE   183      -3.189 100.303  52.265  1.00  0.00           N
ATOM   2983  H   PHE   183      -3.834 100.843  51.705  1.00  0.00           H
ATOM   2984  CA  PHE   183      -3.307  98.855  52.227  1.00  0.00           C
ATOM   2985  HA  PHE   183      -3.102  98.450  53.221  1.00  0.00           H
ATOM   2986  CB  PHE   183      -4.757  98.529  51.862  1.00  0.00           C
ATOM   2987  HB1 PHE   183      -4.827  97.457  51.734  1.00  0.00           H
ATOM   2988  HB2 PHE   183      -5.002  98.994  50.906  1.00  0.00           H
ATOM   2989  CG  PHE   183      -5.772  98.948  52.912  1.00  0.00           C
ATOM   2990  CD1 PHE   183      -5.951  98.170  54.070  1.00  0.00           C
ATOM   2991  HD1 PHE   183      -5.383  97.266  54.204  1.00  0.00           H
ATOM   2992  CE1 PHE   183      -6.863  98.570  55.062  1.00  0.00           C
ATOM   2993  HE1 PHE   183      -7.004  97.962  55.946  1.00  0.00           H
ATOM   2994  CZ  PHE   183      -7.589  99.760  54.907  1.00  0.00           C
ATOM   2995  HZ  PHE   183      -8.280 100.066  55.677  1.00  0.00           H
ATOM   2996  CE2 PHE   183      -7.417 100.541  53.752  1.00  0.00           C
ATOM   2997  HE2 PHE   183      -7.975 101.456  53.632  1.00  0.00           H
ATOM   2998  CD2 PHE   183      -6.523 100.127  52.749  1.00  0.00           C
ATOM   2999  HD2 PHE   183      -6.406 100.717  51.854  1.00  0.00           H
ATOM   3000  C   PHE   183      -2.309  98.203  51.258  1.00  0.00           C
ATOM   3001  O   PHE   183      -1.939  97.048  51.463  1.00  0.00           O
ATOM   3002  N   THR   184      -1.847  98.919  50.218  1.00  0.00           N
ATOM   3003  H   THR   184      -2.215  99.855  50.095  1.00  0.00           H
ATOM   3004  CA  THR   184      -0.915  98.379  49.204  1.00  0.00           C
ATOM   3005  HA  THR   184      -0.971  97.291  49.238  1.00  0.00           H
ATOM   3006  CB  THR   184      -1.314  98.782  47.784  1.00  0.00           C
ATOM   3007  HB  THR   184      -0.583  98.371  47.084  1.00  0.00           H
ATOM   3008  CG2 THR   184      -2.692  98.240  47.427  1.00  0.00           C
ATOM   3009 1HG2 THR   184      -2.833  98.287  46.352  1.00  0.00           H
ATOM   3010 2HG2 THR   184      -2.784  97.207  47.754  1.00  0.00           H
ATOM   3011 3HG2 THR   184      -3.472  98.819  47.916  1.00  0.00           H
ATOM   3012  OG1 THR   184      -1.363 100.180  47.662  1.00  0.00           O
ATOM   3013  HG1 THR   184      -2.249 100.447  47.950  1.00  0.00           H
ATOM   3014  C   THR   184       0.553  98.712  49.447  1.00  0.00           C
ATOM   3015  O   THR   184       1.406  97.909  49.074  1.00  0.00           O
ATOM   3016  N   LEU   185       0.882  99.831  50.101  1.00  0.00           N
ATOM   3017  H   LEU   185       0.138 100.456  50.398  1.00  0.00           H
ATOM   3018  CA  LEU   185       2.267 100.212  50.416  1.00  0.00           C
ATOM   3019  HA  LEU   185       2.776 100.321  49.466  1.00  0.00           H
ATOM   3020  CB  LEU   185       2.275 101.580  51.130  1.00  0.00           C
ATOM   3021  HB1 LEU   185       1.720 101.477  52.058  1.00  0.00           H
ATOM   3022  HB2 LEU   185       1.746 102.305  50.512  1.00  0.00           H
ATOM   3023  CG  LEU   185       3.670 102.152  51.460  1.00  0.00           C
ATOM   3024  HG  LEU   185       4.208 101.451  52.099  1.00  0.00           H
ATOM   3025  CD1 LEU   185       4.484 102.387  50.183  1.00  0.00           C
ATOM   3026 1HD1 LEU   185       5.459 102.801  50.439  1.00  0.00           H
ATOM   3027 2HD1 LEU   185       4.657 101.449  49.673  1.00  0.00           H
ATOM   3028 3HD1 LEU   185       3.953 103.064  49.514  1.00  0.00           H
ATOM   3029  CD2 LEU   185       3.549 103.482  52.216  1.00  0.00           C
ATOM   3030 1HD2 LEU   185       4.539 103.904  52.392  1.00  0.00           H
ATOM   3031 2HD2 LEU   185       2.950 104.188  51.643  1.00  0.00           H
ATOM   3032 3HD2 LEU   185       3.083 103.316  53.183  1.00  0.00           H
ATOM   3033  C   LEU   185       3.063  99.138  51.190  1.00  0.00           C
ATOM   3034  O   LEU   185       4.234  98.935  50.844  1.00  0.00           O
ATOM   3035  N   PRO   186       2.486  98.408  52.171  1.00  0.00           N
ATOM   3036  CD  PRO   186       1.160  98.577  52.754  1.00  0.00           C
ATOM   3037  HD1 PRO   186       0.424  98.057  52.143  1.00  0.00           H
ATOM   3038  HD2 PRO   186       0.885  99.624  52.872  1.00  0.00           H
ATOM   3039  CG  PRO   186       1.228  97.908  54.114  1.00  0.00           C
ATOM   3040  HG1 PRO   186       0.248  97.563  54.446  1.00  0.00           H
ATOM   3041  HG2 PRO   186       1.665  98.605  54.831  1.00  0.00           H
ATOM   3042  CB  PRO   186       2.189  96.750  53.861  1.00  0.00           C
ATOM   3043  HB1 PRO   186       1.638  95.912  53.430  1.00  0.00           H
ATOM   3044  HB2 PRO   186       2.694  96.456  54.779  1.00  0.00           H
ATOM   3045  CA  PRO   186       3.188  97.319  52.848  1.00  0.00           C
ATOM   3046  HA  PRO   186       4.033  97.737  53.392  1.00  0.00           H
ATOM   3047  C   PRO   186       3.706  96.251  51.873  1.00  0.00           C
ATOM   3048  O   PRO   186       4.789  95.706  52.087  1.00  0.00           O
ATOM   3049  N   PHE   187       2.982  96.009  50.770  1.00  0.00           N
ATOM   3050  H   PHE   187       2.103  96.495  50.645  1.00  0.00           H
ATOM   3051  CA  PHE   187       3.393  95.093  49.710  1.00  0.00           C
ATOM   3052  HA  PHE   187       3.882  94.244  50.179  1.00  0.00           H
ATOM   3053  CB  PHE   187       2.155  94.575  48.958  1.00  0.00           C
ATOM   3054  HB1 PHE   187       2.481  93.897  48.167  1.00  0.00           H
ATOM   3055  HB2 PHE   187       1.643  95.407  48.475  1.00  0.00           H
ATOM   3056  CG  PHE   187       1.169  93.838  49.844  1.00  0.00           C
ATOM   3057  CD1 PHE   187       1.308  92.454  50.058  1.00  0.00           C
ATOM   3058  HD1 PHE   187       2.087  91.903  49.558  1.00  0.00           H
ATOM   3059  CE1 PHE   187       0.431  91.784  50.928  1.00  0.00           C
ATOM   3060  HE1 PHE   187       0.536  90.722  51.096  1.00  0.00           H
ATOM   3061  CZ  PHE   187      -0.598  92.492  51.573  1.00  0.00           C
ATOM   3062  HZ  PHE   187      -1.276  91.977  52.238  1.00  0.00           H
ATOM   3063  CE2 PHE   187      -0.756  93.868  51.335  1.00  0.00           C
ATOM   3064  HE2 PHE   187      -1.561  94.411  51.809  1.00  0.00           H
ATOM   3065  CD2 PHE   187       0.129  94.541  50.479  1.00  0.00           C
ATOM   3066  HD2 PHE   187       0.011  95.601  50.320  1.00  0.00           H
ATOM   3067  C   PHE   187       4.396  95.726  48.735  1.00  0.00           C
ATOM   3068  O   PHE   187       5.298  95.029  48.268  1.00  0.00           O
ATOM   3069  N   THR   188       4.262  97.022  48.404  1.00  0.00           N
ATOM   3070  H   THR   188       3.486  97.546  48.800  1.00  0.00           H
ATOM   3071  CA  THR   188       5.137  97.686  47.413  1.00  0.00           C
ATOM   3072  HA  THR   188       5.331  96.986  46.606  1.00  0.00           H
ATOM   3073  CB  THR   188       4.499  98.931  46.784  1.00  0.00           C
ATOM   3074  HB  THR   188       5.174  99.300  46.010  1.00  0.00           H
ATOM   3075  CG2 THR   188       3.115  98.738  46.157  1.00  0.00           C
ATOM   3076 1HG2 THR   188       2.658  99.707  45.956  1.00  0.00           H
ATOM   3077 2HG2 THR   188       3.206  98.199  45.218  1.00  0.00           H
ATOM   3078 3HG2 THR   188       2.459  98.181  46.821  1.00  0.00           H
ATOM   3079  OG1 THR   188       4.379  99.918  47.758  1.00  0.00           O
ATOM   3080  HG1 THR   188       4.549 100.776  47.328  1.00  0.00           H
ATOM   3081  C   THR   188       6.512  98.030  47.972  1.00  0.00           C
ATOM   3082  O   THR   188       7.473  98.070  47.205  1.00  0.00           O
ATOM   3083  N   VAL   189       6.635  98.232  49.285  1.00  0.00           N
ATOM   3084  H   VAL   189       5.767  98.346  49.812  1.00  0.00           H
ATOM   3085  CA  VAL   189       7.928  98.498  49.943  1.00  0.00           C
ATOM   3086  HA  VAL   189       8.389  99.331  49.410  1.00  0.00           H
ATOM   3087  CB  VAL   189       7.730  98.948  51.409  1.00  0.00           C
ATOM   3088  HB  VAL   189       7.006  98.286  51.889  1.00  0.00           H
ATOM   3089  CG1 VAL   189       9.024  98.929  52.235  1.00  0.00           C
ATOM   3090 1HG1 VAL   189       8.827  99.315  53.234  1.00  0.00           H
ATOM   3091 2HG1 VAL   189       9.395  97.909  52.335  1.00  0.00           H
ATOM   3092 3HG1 VAL   189       9.784  99.546  51.753  1.00  0.00           H
ATOM   3093  CG2 VAL   189       7.192 100.387  51.430  1.00  0.00           C
ATOM   3094 1HG2 VAL   189       6.986 100.702  52.451  1.00  0.00           H
ATOM   3095 2HG2 VAL   189       7.918 101.070  50.987  1.00  0.00           H
ATOM   3096 3HG2 VAL   189       6.273 100.440  50.858  1.00  0.00           H
ATOM   3097  C   VAL   189       8.903  97.311  49.831  1.00  0.00           C
ATOM   3098  O   VAL   189      10.052  97.532  49.457  1.00  0.00           O
ATOM   3099  N   LYS   190       8.480  96.067  50.105  1.00  0.00           N
ATOM   3100  H   LYS   190       7.518  95.936  50.395  1.00  0.00           H
ATOM   3101  CA  LYS   190       9.350  94.874  50.017  1.00  0.00           C
ATOM   3102  HA  LYS   190      10.284  95.151  49.527  1.00  0.00           H
ATOM   3103  CB  LYS   190       9.719  94.401  51.443  1.00  0.00           C
ATOM   3104  HB1 LYS   190       8.844  93.958  51.923  1.00  0.00           H
ATOM   3105  HB2 LYS   190      10.029  95.264  52.032  1.00  0.00           H
ATOM   3106  CG  LYS   190      10.877  93.385  51.417  1.00  0.00           C
ATOM   3107  HG1 LYS   190      11.753  93.866  50.981  1.00  0.00           H
ATOM   3108  HG2 LYS   190      10.604  92.537  50.790  1.00  0.00           H
ATOM   3109  CD  LYS   190      11.255  92.834  52.797  1.00  0.00           C
ATOM   3110  HD1 LYS   190      10.380  92.353  53.239  1.00  0.00           H
ATOM   3111  HD2 LYS   190      11.586  93.646  53.447  1.00  0.00           H
ATOM   3112  CE  LYS   190      12.386  91.807  52.619  1.00  0.00           C
ATOM   3113  HE1 LYS   190      13.292  92.312  52.271  1.00  0.00           H
ATOM   3114  HE2 LYS   190      12.082  91.091  51.848  1.00  0.00           H
ATOM   3115  NZ  LYS   190      12.667  91.058  53.865  1.00  0.00           N
ATOM   3116  HZ1 LYS   190      13.347  90.327  53.703  1.00  0.00           H
ATOM   3117  HZ2 LYS   190      13.012  91.659  54.604  1.00  0.00           H
ATOM   3118  HZ3 LYS   190      11.817  90.608  54.195  1.00  0.00           H
ATOM   3119  C   LYS   190       8.720  93.766  49.138  1.00  0.00           C
ATOM   3120  O   LYS   190       8.376  92.693  49.648  1.00  0.00           O
ATOM   3121  N   PRO   191       8.563  93.996  47.819  1.00  0.00           N
ATOM   3122  CD  PRO   191       9.150  95.071  47.038  1.00  0.00           C
ATOM   3123  HD1 PRO   191      10.218  95.171  47.229  1.00  0.00           H
ATOM   3124  HD2 PRO   191       8.637  95.997  47.277  1.00  0.00           H
ATOM   3125  CG  PRO   191       8.907  94.716  45.570  1.00  0.00           C
ATOM   3126  HG1 PRO   191       9.726  94.105  45.191  1.00  0.00           H
ATOM   3127  HG2 PRO   191       8.776  95.606  44.953  1.00  0.00           H
ATOM   3128  CB  PRO   191       7.635  93.877  45.626  1.00  0.00           C
ATOM   3129  HB1 PRO   191       7.567  93.174  44.795  1.00  0.00           H
ATOM   3130  HB2 PRO   191       6.775  94.536  45.640  1.00  0.00           H
ATOM   3131  CA  PRO   191       7.711  93.175  46.978  1.00  0.00           C
ATOM   3132  HA  PRO   191       6.718  93.179  47.415  1.00  0.00           H
ATOM   3133  C   PRO   191       8.240  91.746  46.853  1.00  0.00           C
ATOM   3134  O   PRO   191       9.461  91.556  46.771  1.00  0.00           O
ATOM   3135  N   PRO   192       7.345  90.741  46.817  1.00  0.00           N
ATOM   3136  CD  PRO   192       5.905  90.810  47.002  1.00  0.00           C
ATOM   3137  HD1 PRO   192       5.434  90.978  46.036  1.00  0.00           H
ATOM   3138  HD2 PRO   192       5.599  91.570  47.716  1.00  0.00           H
ATOM   3139  CG  PRO   192       5.532  89.441  47.544  1.00  0.00           C
ATOM   3140  HG1 PRO   192       4.484  89.188  47.393  1.00  0.00           H
ATOM   3141  HG2 PRO   192       5.785  89.418  48.601  1.00  0.00           H
ATOM   3142  CB  PRO   192       6.468  88.520  46.774  1.00  0.00           C
ATOM   3143  HB1 PRO   192       6.031  88.289  45.801  1.00  0.00           H
ATOM   3144  HB2 PRO   192       6.679  87.612  47.338  1.00  0.00           H
ATOM   3145  CA  PRO   192       7.734  89.359  46.611  1.00  0.00           C
ATOM   3146  HA  PRO   192       8.422  89.091  47.405  1.00  0.00           H
ATOM   3147  C   PRO   192       8.363  89.184  45.222  1.00  0.00           C
ATOM   3148  O   PRO   192       7.841  89.749  44.255  1.00  0.00           O
ATOM   3149  N   PRO   193       9.456  88.407  45.097  1.00  0.00           N
ATOM   3150  CD  PRO   193      10.205  87.817  46.195  1.00  0.00           C
ATOM   3151  HD1 PRO   193       9.669  86.951  46.585  1.00  0.00           H
ATOM   3152  HD2 PRO   193      10.381  88.545  46.986  1.00  0.00           H
ATOM   3153  CG  PRO   193      11.548  87.395  45.620  1.00  0.00           C
ATOM   3154  HG1 PRO   193      11.909  86.480  46.087  1.00  0.00           H
ATOM   3155  HG2 PRO   193      12.262  88.202  45.763  1.00  0.00           H
ATOM   3156  CB  PRO   193      11.284  87.212  44.130  1.00  0.00           C
ATOM   3157  HB1 PRO   193      11.011  86.176  43.932  1.00  0.00           H
ATOM   3158  HB2 PRO   193      12.168  87.482  43.553  1.00  0.00           H
ATOM   3159  CA  PRO   193      10.109  88.145  43.817  1.00  0.00           C
ATOM   3160  HA  PRO   193      10.500  89.090  43.438  1.00  0.00           H
ATOM   3161  C   PRO   193       9.170  87.543  42.758  1.00  0.00           C
ATOM   3162  O   PRO   193       9.417  87.720  41.567  1.00  0.00           O
ATOM   3163  N   PHE   194       8.080  86.881  43.163  1.00  0.00           N
ATOM   3164  H   PHE   194       7.966  86.695  44.150  1.00  0.00           H
ATOM   3165  CA  PHE   194       7.085  86.310  42.255  1.00  0.00           C
ATOM   3166  HA  PHE   194       7.616  85.883  41.402  1.00  0.00           H
ATOM   3167  CB  PHE   194       6.386  85.141  42.966  1.00  0.00           C
ATOM   3168  HB1 PHE   194       7.154  84.461  43.332  1.00  0.00           H
ATOM   3169  HB2 PHE   194       5.800  84.592  42.227  1.00  0.00           H
ATOM   3170  CG  PHE   194       5.480  85.481  44.131  1.00  0.00           C
ATOM   3171  CD1 PHE   194       5.958  85.368  45.450  1.00  0.00           C
ATOM   3172  HD1 PHE   194       6.985  85.091  45.636  1.00  0.00           H
ATOM   3173  CE1 PHE   194       5.098  85.605  46.535  1.00  0.00           C
ATOM   3174  HE1 PHE   194       5.466  85.529  47.548  1.00  0.00           H
ATOM   3175  CZ  PHE   194       3.762  85.964  46.304  1.00  0.00           C
ATOM   3176  HZ  PHE   194       3.107  86.156  47.138  1.00  0.00           H
ATOM   3177  CE2 PHE   194       3.277  86.064  44.990  1.00  0.00           C
ATOM   3178  HE2 PHE   194       2.241  86.313  44.818  1.00  0.00           H
ATOM   3179  CD2 PHE   194       4.134  85.822  43.903  1.00  0.00           C
ATOM   3180  HD2 PHE   194       3.751  85.878  42.894  1.00  0.00           H
ATOM   3181  C   PHE   194       6.076  87.323  41.675  1.00  0.00           C
ATOM   3182  O   PHE   194       5.346  86.972  40.754  1.00  0.00           O
ATOM   3183  N   LEU   195       6.015  88.573  42.161  1.00  0.00           N
ATOM   3184  H   LEU   195       6.631  88.817  42.928  1.00  0.00           H
ATOM   3185  CA  LEU   195       5.063  89.593  41.669  1.00  0.00           C
ATOM   3186  HA  LEU   195       4.237  89.092  41.165  1.00  0.00           H
ATOM   3187  CB  LEU   195       4.489  90.387  42.857  1.00  0.00           C
ATOM   3188  HB1 LEU   195       3.893  91.208  42.460  1.00  0.00           H
ATOM   3189  HB2 LEU   195       5.316  90.823  43.420  1.00  0.00           H
ATOM   3190  CG  LEU   195       3.595  89.572  43.815  1.00  0.00           C
ATOM   3191  HG  LEU   195       4.216  88.820  44.301  1.00  0.00           H
ATOM   3192  CD1 LEU   195       3.024  90.498  44.905  1.00  0.00           C
ATOM   3193 1HD1 LEU   195       1.974  90.720  44.723  1.00  0.00           H
ATOM   3194 2HD1 LEU   195       3.096  89.998  45.865  1.00  0.00           H
ATOM   3195 3HD1 LEU   195       3.572  91.439  44.954  1.00  0.00           H
ATOM   3196  CD2 LEU   195       2.435  88.857  43.101  1.00  0.00           C
ATOM   3197 1HD2 LEU   195       1.775  88.393  43.832  1.00  0.00           H
ATOM   3198 2HD2 LEU   195       1.861  89.573  42.519  1.00  0.00           H
ATOM   3199 3HD2 LEU   195       2.811  88.078  42.438  1.00  0.00           H
ATOM   3200  C   LEU   195       5.631  90.542  40.599  1.00  0.00           C
ATOM   3201  O   LEU   195       4.934  91.440  40.129  1.00  0.00           O
ATOM   3202  N   GLY   196       6.902  90.388  40.222  1.00  0.00           N
ATOM   3203  H   GLY   196       7.424  89.638  40.651  1.00  0.00           H
ATOM   3204  CA  GLY   196       7.503  91.096  39.083  1.00  0.00           C
ATOM   3205  HA1 GLY   196       6.810  91.048  38.242  1.00  0.00           H
ATOM   3206  HA2 GLY   196       8.425  90.597  38.806  1.00  0.00           H
ATOM   3207  C   GLY   196       7.822  92.576  39.309  1.00  0.00           C
ATOM   3208  O   GLY   196       8.452  93.188  38.454  1.00  0.00           O
ATOM   3209  N   TRP   197       7.421  93.171  40.436  1.00  0.00           N
ATOM   3210  H   TRP   197       6.845  92.628  41.064  1.00  0.00           H
ATOM   3211  CA  TRP   197       7.525  94.619  40.676  1.00  0.00           C
ATOM   3212  HA  TRP   197       7.052  95.143  39.844  1.00  0.00           H
ATOM   3213  CB  TRP   197       6.774  94.961  41.973  1.00  0.00           C
ATOM   3214  HB1 TRP   197       7.008  95.992  42.245  1.00  0.00           H
ATOM   3215  HB2 TRP   197       7.154  94.325  42.771  1.00  0.00           H
ATOM   3216  CG  TRP   197       5.280  94.838  41.947  1.00  0.00           C
ATOM   3217  CD1 TRP   197       4.538  94.362  40.925  1.00  0.00           C
ATOM   3218  HD1 TRP   197       4.937  93.973  40.006  1.00  0.00           H
ATOM   3219  NE1 TRP   197       3.204  94.375  41.254  1.00  0.00           N
ATOM   3220  HE1 TRP   197       2.483  93.934  40.696  1.00  0.00           H
ATOM   3221  CE2 TRP   197       3.005  94.890  42.509  1.00  0.00           C
ATOM   3222  CZ2 TRP   197       1.854  95.108  43.273  1.00  0.00           C
ATOM   3223  HZ2 TRP   197       0.886  94.961  42.830  1.00  0.00           H
ATOM   3224  CH2 TRP   197       1.988  95.466  44.621  1.00  0.00           C
ATOM   3225  HH2 TRP   197       1.121  95.602  45.249  1.00  0.00           H
ATOM   3226  CZ3 TRP   197       3.268  95.639  45.160  1.00  0.00           C
ATOM   3227  HZ3 TRP   197       3.361  95.891  46.200  1.00  0.00           H
ATOM   3228  CE3 TRP   197       4.412  95.545  44.347  1.00  0.00           C
ATOM   3229  HE3 TRP   197       5.380  95.772  44.753  1.00  0.00           H
ATOM   3230  CD2 TRP   197       4.317  95.130  43.006  1.00  0.00           C
ATOM   3231  C   TRP   197       8.969  95.138  40.747  1.00  0.00           C
ATOM   3232  O   TRP   197       9.231  96.290  40.410  1.00  0.00           O
ATOM   3233  N   SER   198       9.907  94.291  41.159  1.00  0.00           N
ATOM   3234  H   SER   198       9.644  93.343  41.391  1.00  0.00           H
ATOM   3235  CA  SER   198      11.339  94.600  41.200  1.00  0.00           C
ATOM   3236  HA  SER   198      11.489  95.657  41.426  1.00  0.00           H
ATOM   3237  CB  SER   198      11.971  93.785  42.331  1.00  0.00           C
ATOM   3238  HB1 SER   198      11.556  94.128  43.279  1.00  0.00           H
ATOM   3239  HB2 SER   198      13.049  93.944  42.345  1.00  0.00           H
ATOM   3240  OG  SER   198      11.688  92.404  42.168  1.00  0.00           O
ATOM   3241  HG  SER   198      11.527  92.014  43.057  1.00  0.00           H
ATOM   3242  C   SER   198      12.060  94.328  39.871  1.00  0.00           C
ATOM   3243  O   SER   198      13.243  94.653  39.755  1.00  0.00           O
ATOM   3244  N   LEU   199      11.375  93.765  38.861  1.00  0.00           N
ATOM   3245  H   LEU   199      10.389  93.567  38.974  1.00  0.00           H
ATOM   3246  CA  LEU   199      11.979  93.532  37.552  1.00  0.00           C
ATOM   3247  HA  LEU   199      12.929  93.026  37.721  1.00  0.00           H
ATOM   3248  CB  LEU   199      11.114  92.643  36.645  1.00  0.00           C
ATOM   3249  HB1 LEU   199      11.595  92.586  35.666  1.00  0.00           H
ATOM   3250  HB2 LEU   199      10.140  93.113  36.502  1.00  0.00           H
ATOM   3251  CG  LEU   199      10.925  91.214  37.177  1.00  0.00           C
ATOM   3252  HG  LEU   199      10.384  91.255  38.117  1.00  0.00           H
ATOM   3253  CD1 LEU   199      10.108  90.412  36.168  1.00  0.00           C
ATOM   3254 1HD1 LEU   199      10.007  89.379  36.495  1.00  0.00           H
ATOM   3255 2HD1 LEU   199       9.116  90.855  36.064  1.00  0.00           H
ATOM   3256 3HD1 LEU   199      10.626  90.417  35.209  1.00  0.00           H
ATOM   3257  CD2 LEU   199      12.243  90.470  37.402  1.00  0.00           C
ATOM   3258 1HD2 LEU   199      12.034  89.438  37.683  1.00  0.00           H
ATOM   3259 2HD2 LEU   199      12.834  90.483  36.485  1.00  0.00           H
ATOM   3260 3HD2 LEU   199      12.811  90.928  38.210  1.00  0.00           H
ATOM   3261  C   LEU   199      12.310  94.854  36.876  1.00  0.00           C
ATOM   3262  O   LEU   199      11.492  95.775  36.761  1.00  0.00           O
ATOM   3263  N   ASN   200      13.550  94.924  36.424  1.00  0.00           N
ATOM   3264  H   ASN   200      14.162  94.132  36.588  1.00  0.00           H
ATOM   3265  CA  ASN   200      14.160  96.142  35.946  1.00  0.00           C
ATOM   3266  HA  ASN   200      13.407  96.781  35.502  1.00  0.00           H
ATOM   3267  CB  ASN   200      14.759  96.886  37.143  1.00  0.00           C
ATOM   3268  HB1 ASN   200      15.405  96.206  37.695  1.00  0.00           H
ATOM   3269  HB2 ASN   200      13.955  97.192  37.813  1.00  0.00           H
ATOM   3270  CG  ASN   200      15.548  98.125  36.746  1.00  0.00           C
ATOM   3271  OD1 ASN   200      15.602  98.524  35.589  1.00  0.00           O
ATOM   3272  ND2 ASN   200      16.182  98.761  37.706  1.00  0.00           N
ATOM   3273 1HD2 ASN   200      16.149  98.402  38.652  1.00  0.00           H
ATOM   3274 2HD2 ASN   200      16.672  99.611  37.481  1.00  0.00           H
ATOM   3275  C   ASN   200      15.178  95.792  34.871  1.00  0.00           C
ATOM   3276  O   ASN   200      16.219  95.206  35.142  1.00  0.00           O
ATOM   3277  N   TRP   201      14.880  96.173  33.632  1.00  0.00           N
ATOM   3278  H   TRP   201      13.998  96.631  33.459  1.00  0.00           H
ATOM   3279  CA  TRP   201      15.738  95.866  32.496  1.00  0.00           C
ATOM   3280  HA  TRP   201      16.020  94.814  32.557  1.00  0.00           H
ATOM   3281  CB  TRP   201      14.922  96.067  31.218  1.00  0.00           C
ATOM   3282  HB1 TRP   201      15.574  95.797  30.392  1.00  0.00           H
ATOM   3283  HB2 TRP   201      14.671  97.123  31.111  1.00  0.00           H
ATOM   3284  CG  TRP   201      13.674  95.238  31.113  1.00  0.00           C
ATOM   3285  CD1 TRP   201      12.410  95.714  31.046  1.00  0.00           C
ATOM   3286  HD1 TRP   201      12.140  96.762  31.073  1.00  0.00           H
ATOM   3287  NE1 TRP   201      11.518  94.662  30.967  1.00  0.00           N
ATOM   3288  HE1 TRP   201      10.514  94.781  30.940  1.00  0.00           H
ATOM   3289  CE2 TRP   201      12.165  93.444  30.979  1.00  0.00           C
ATOM   3290  CZ2 TRP   201      11.721  92.116  30.904  1.00  0.00           C
ATOM   3291  HZ2 TRP   201      10.673  91.881  30.819  1.00  0.00           H
ATOM   3292  CH2 TRP   201      12.661  91.077  30.929  1.00  0.00           C
ATOM   3293  HH2 TRP   201      12.334  90.050  30.857  1.00  0.00           H
ATOM   3294  CZ3 TRP   201      14.028  91.373  31.046  1.00  0.00           C
ATOM   3295  HZ3 TRP   201      14.742  90.562  31.076  1.00  0.00           H
ATOM   3296  CE3 TRP   201      14.468  92.708  31.117  1.00  0.00           C
ATOM   3297  HE3 TRP   201      15.524  92.916  31.199  1.00  0.00           H
ATOM   3298  CD2 TRP   201      13.549  93.780  31.080  1.00  0.00           C
ATOM   3299  C   TRP   201      17.059  96.657  32.471  1.00  0.00           C
ATOM   3300  O   TRP   201      17.861  96.421  31.583  1.00  0.00           O
ATOM   3301  N   LEU   202      17.289  97.584  33.406  1.00  0.00           N
ATOM   3302  H   LEU   202      16.573  97.733  34.107  1.00  0.00           H
ATOM   3303  CA  LEU   202      18.497  98.414  33.530  1.00  0.00           C
ATOM   3304  HA  LEU   202      19.174  98.208  32.702  1.00  0.00           H
ATOM   3305  CB  LEU   202      18.041  99.886  33.487  1.00  0.00           C
ATOM   3306  HB1 LEU   202      18.839 100.539  33.842  1.00  0.00           H
ATOM   3307  HB2 LEU   202      17.213  99.979  34.180  1.00  0.00           H
ATOM   3308  CG  LEU   202      17.578 100.395  32.114  1.00  0.00           C
ATOM   3309  HG  LEU   202      16.905  99.669  31.653  1.00  0.00           H
ATOM   3310  CD1 LEU   202      16.816 101.716  32.274  1.00  0.00           C
ATOM   3311 1HD1 LEU   202      16.454 102.039  31.298  1.00  0.00           H
ATOM   3312 2HD1 LEU   202      15.961 101.579  32.937  1.00  0.00           H
ATOM   3313 3HD1 LEU   202      17.473 102.483  32.687  1.00  0.00           H
ATOM   3314  CD2 LEU   202      18.781 100.631  31.197  1.00  0.00           C
ATOM   3315 1HD2 LEU   202      18.446 101.106  30.278  1.00  0.00           H
ATOM   3316 2HD2 LEU   202      19.502 101.291  31.679  1.00  0.00           H
ATOM   3317 3HD2 LEU   202      19.260  99.681  30.964  1.00  0.00           H
ATOM   3318  C   LEU   202      19.292  98.120  34.821  1.00  0.00           C
ATOM   3319  O   LEU   202      20.181  98.893  35.181  1.00  0.00           O
ATOM   3320  N   ASP   203      18.977  97.042  35.545  1.00  0.00           N
ATOM   3321  H   ASP   203      18.300  96.388  35.171  1.00  0.00           H
ATOM   3322  CA  ASP   203      19.540  96.722  36.867  1.00  0.00           C
ATOM   3323  HA  ASP   203      19.674  97.671  37.389  1.00  0.00           H
ATOM   3324  CB  ASP   203      18.518  95.920  37.691  1.00  0.00           C
ATOM   3325  HB1 ASP   203      17.587  96.474  37.698  1.00  0.00           H
ATOM   3326  HB2 ASP   203      18.865  95.884  38.725  1.00  0.00           H
ATOM   3327  CG  ASP   203      18.224  94.484  37.237  1.00  0.00           C
ATOM   3328  OD1 ASP   203      18.744  94.001  36.206  1.00  0.00           O
ATOM   3329  OD2 ASP   203      17.450  93.812  37.959  1.00  0.00           O
ATOM   3330  C   ASP   203      20.936  96.067  36.845  1.00  0.00           C
ATOM   3331  O   ASP   203      21.268  95.284  37.733  1.00  0.00           O
ATOM   3332  N   ASN   204      21.746  96.364  35.824  1.00  0.00           N
ATOM   3333  H   ASN   204      21.381  97.007  35.130  1.00  0.00           H
ATOM   3334  CA  ASN   204      23.080  95.800  35.565  1.00  0.00           C
ATOM   3335  HA  ASN   204      23.484  96.333  34.705  1.00  0.00           H
ATOM   3336  CB  ASN   204      24.047  96.035  36.741  1.00  0.00           C
ATOM   3337  HB1 ASN   204      25.008  95.608  36.479  1.00  0.00           H
ATOM   3338  HB2 ASN   204      23.697  95.518  37.631  1.00  0.00           H
ATOM   3339  CG  ASN   204      24.295  97.500  37.067  1.00  0.00           C
ATOM   3340  OD1 ASN   204      24.262  98.376  36.210  1.00  0.00           O
ATOM   3341  ND2 ASN   204      24.576  97.812  38.318  1.00  0.00           N
ATOM   3342 1HD2 ASN   204      24.621  97.098  39.039  1.00  0.00           H
ATOM   3343 2HD2 ASN   204      24.863  98.755  38.524  1.00  0.00           H
ATOM   3344  C   ASN   204      23.009  94.318  35.137  1.00  0.00           C
ATOM   3345  O   ASN   204      23.902  93.519  35.443  1.00  0.00           O
ATOM   3346  N   GLY   205      21.917  93.941  34.459  1.00  0.00           N
ATOM   3347  H   GLY   205      21.232  94.663  34.265  1.00  0.00           H
ATOM   3348  CA  GLY   205      21.646  92.591  33.953  1.00  0.00           C
ATOM   3349  HA1 GLY   205      22.585  92.109  33.681  1.00  0.00           H
ATOM   3350  HA2 GLY   205      21.003  92.666  33.077  1.00  0.00           H
ATOM   3351  C   GLY   205      20.944  91.665  34.946  1.00  0.00           C
ATOM   3352  O   GLY   205      20.401  90.649  34.513  1.00  0.00           O
ATOM   3353  N   CYS   206      20.908  91.997  36.243  1.00  0.00           N
ATOM   3354  H   CYS   206      21.256  92.911  36.501  1.00  0.00           H
ATOM   3355  CA  CYS   206      20.419  91.141  37.334  1.00  0.00           C
ATOM   3356  HA  CYS   206      21.129  90.327  37.485  1.00  0.00           H
ATOM   3357  CB  CYS   206      20.368  91.985  38.619  1.00  0.00           C
ATOM   3358  HB1 CYS   206      19.973  91.388  39.442  1.00  0.00           H
ATOM   3359  HB2 CYS   206      19.706  92.837  38.467  1.00  0.00           H
ATOM   3360  SG  CYS   206      22.016  92.605  39.061  1.00  0.00           S
ATOM   3361  HG  CYS   206      21.587  93.729  39.665  1.00  0.00           H
ATOM   3362  C   CYS   206      19.058  90.486  37.036  1.00  0.00           C
ATOM   3363  O   CYS   206      18.916  89.277  37.209  1.00  0.00           O
ATOM   3364  N   SER   207      18.080  91.240  36.533  1.00  0.00           N
ATOM   3365  H   SER   207      18.249  92.248  36.455  1.00  0.00           H
ATOM   3366  CA  SER   207      16.751  90.706  36.196  1.00  0.00           C
ATOM   3367  HA  SER   207      16.376  90.119  37.036  1.00  0.00           H
ATOM   3368  CB  SER   207      15.754  91.848  35.950  1.00  0.00           C
ATOM   3369  HB1 SER   207      14.847  91.436  35.504  1.00  0.00           H
ATOM   3370  HB2 SER   207      16.184  92.571  35.254  1.00  0.00           H
ATOM   3371  OG  SER   207      15.404  92.487  37.167  1.00  0.00           O
ATOM   3372  HG  SER   207      16.187  93.025  37.466  1.00  0.00           H
ATOM   3373  C   SER   207      16.769  89.770  34.976  1.00  0.00           C
ATOM   3374  O   SER   207      16.018  88.793  34.958  1.00  0.00           O
ATOM   3375  N   VAL   208      17.635  90.018  33.987  1.00  0.00           N
ATOM   3376  H   VAL   208      18.332  90.741  34.142  1.00  0.00           H
ATOM   3377  CA  VAL   208      17.766  89.170  32.787  1.00  0.00           C
ATOM   3378  HA  VAL   208      16.764  88.940  32.421  1.00  0.00           H
ATOM   3379  CB  VAL   208      18.542  89.878  31.650  1.00  0.00           C
ATOM   3380  HB  VAL   208      19.538  90.132  32.013  1.00  0.00           H
ATOM   3381  CG1 VAL   208      18.681  88.962  30.422  1.00  0.00           C
ATOM   3382 1HG1 VAL   208      19.102  89.512  29.579  1.00  0.00           H
ATOM   3383 2HG1 VAL   208      19.353  88.142  30.661  1.00  0.00           H
ATOM   3384 3HG1 VAL   208      17.710  88.560  30.133  1.00  0.00           H
ATOM   3385  CG2 VAL   208      17.867  91.180  31.202  1.00  0.00           C
ATOM   3386 1HG2 VAL   208      18.514  91.691  30.490  1.00  0.00           H
ATOM   3387 2HG2 VAL   208      16.918  90.957  30.717  1.00  0.00           H
ATOM   3388 3HG2 VAL   208      17.701  91.844  32.050  1.00  0.00           H
ATOM   3389  C   VAL   208      18.462  87.859  33.168  1.00  0.00           C
ATOM   3390  O   VAL   208      17.945  86.779  32.889  1.00  0.00           O
ATOM   3391  N   SER   209      19.599  87.943  33.867  1.00  0.00           N
ATOM   3392  H   SER   209      20.023  88.856  34.022  1.00  0.00           H
ATOM   3393  CA  SER   209      20.345  86.789  34.380  1.00  0.00           C
ATOM   3394  HA  SER   209      20.708  86.192  33.542  1.00  0.00           H
ATOM   3395  CB  SER   209      21.564  87.274  35.177  1.00  0.00           C
ATOM   3396  HB1 SER   209      22.155  86.413  35.492  1.00  0.00           H
ATOM   3397  HB2 SER   209      21.232  87.825  36.059  1.00  0.00           H
ATOM   3398  OG  SER   209      22.353  88.124  34.370  1.00  0.00           O
ATOM   3399  HG  SER   209      23.236  88.231  34.746  1.00  0.00           H
ATOM   3400  C   SER   209      19.475  85.890  35.266  1.00  0.00           C
ATOM   3401  O   SER   209      19.542  84.663  35.143  1.00  0.00           O
ATOM   3402  N   ARG   210      18.620  86.494  36.107  1.00  0.00           N
ATOM   3403  H   ARG   210      18.647  87.508  36.163  1.00  0.00           H
ATOM   3404  CA  ARG   210      17.653  85.802  36.960  1.00  0.00           C
ATOM   3405  HA  ARG   210      18.184  85.024  37.507  1.00  0.00           H
ATOM   3406  CB  ARG   210      17.096  86.787  37.998  1.00  0.00           C
ATOM   3407  HB1 ARG   210      16.733  87.677  37.488  1.00  0.00           H
ATOM   3408  HB2 ARG   210      17.898  87.093  38.668  1.00  0.00           H
ATOM   3409  CG  ARG   210      15.962  86.172  38.827  1.00  0.00           C
ATOM   3410  HG1 ARG   210      16.324  85.292  39.360  1.00  0.00           H
ATOM   3411  HG2 ARG   210      15.159  85.873  38.159  1.00  0.00           H
ATOM   3412  CD  ARG   210      15.369  87.169  39.817  1.00  0.00           C
ATOM   3413  HD1 ARG   210      15.083  88.064  39.274  1.00  0.00           H
ATOM   3414  HD2 ARG   210      16.114  87.461  40.550  1.00  0.00           H
ATOM   3415  NE  ARG   210      14.190  86.582  40.468  1.00  0.00           N
ATOM   3416  HE  ARG   210      14.191  85.576  40.616  1.00  0.00           H
ATOM   3417  CZ  ARG   210      13.050  87.202  40.719  1.00  0.00           C
ATOM   3418  NH1 ARG   210      12.943  88.515  40.638  1.00  0.00           N
ATOM   3419 1HH1 ARG   210      13.751  89.072  40.371  1.00  0.00           H
ATOM   3420 2HH1 ARG   210      12.059  88.986  40.788  1.00  0.00           H
ATOM   3421  NH2 ARG   210      12.014  86.461  41.050  1.00  0.00           N
ATOM   3422 1HH2 ARG   210      12.147  85.457  41.153  1.00  0.00           H
ATOM   3423 2HH2 ARG   210      11.103  86.860  41.224  1.00  0.00           H
ATOM   3424  C   ARG   210      16.547  85.103  36.154  1.00  0.00           C
ATOM   3425  O   ARG   210      16.381  83.897  36.344  1.00  0.00           O
ATOM   3426  N   LEU   211      15.829  85.786  35.243  1.00  0.00           N
ATOM   3427  H   LEU   211      16.025  86.771  35.099  1.00  0.00           H
ATOM   3428  CA  LEU   211      14.795  85.134  34.408  1.00  0.00           C
ATOM   3429  HA  LEU   211      14.020  84.717  35.054  1.00  0.00           H
ATOM   3430  CB  LEU   211      14.154  86.122  33.407  1.00  0.00           C
ATOM   3431  HB1 LEU   211      13.603  85.540  32.666  1.00  0.00           H
ATOM   3432  HB2 LEU   211      14.950  86.652  32.880  1.00  0.00           H
ATOM   3433  CG  LEU   211      13.174  87.152  33.999  1.00  0.00           C
ATOM   3434  HG  LEU   211      13.710  87.762  34.710  1.00  0.00           H
ATOM   3435  CD1 LEU   211      12.674  88.096  32.903  1.00  0.00           C
ATOM   3436 1HD1 LEU   211      12.070  88.887  33.349  1.00  0.00           H
ATOM   3437 2HD1 LEU   211      13.526  88.554  32.399  1.00  0.00           H
ATOM   3438 3HD1 LEU   211      12.072  87.546  32.180  1.00  0.00           H
ATOM   3439  CD2 LEU   211      11.968  86.520  34.712  1.00  0.00           C
ATOM   3440 1HD2 LEU   211      11.290  87.302  35.057  1.00  0.00           H
ATOM   3441 2HD2 LEU   211      11.432  85.866  34.025  1.00  0.00           H
ATOM   3442 3HD2 LEU   211      12.291  85.945  35.579  1.00  0.00           H
ATOM   3443  C   LEU   211      15.385  83.941  33.652  1.00  0.00           C
ATOM   3444  O   LEU   211      14.787  82.873  33.616  1.00  0.00           O
ATOM   3445  N   LYS   212      16.606  84.074  33.135  1.00  0.00           N
ATOM   3446  H   LYS   212      17.042  84.989  33.162  1.00  0.00           H
ATOM   3447  CA  LYS   212      17.334  82.969  32.512  1.00  0.00           C
ATOM   3448  HA  LYS   212      16.701  82.514  31.750  1.00  0.00           H
ATOM   3449  CB  LYS   212      18.576  83.537  31.830  1.00  0.00           C
ATOM   3450  HB1 LYS   212      19.204  82.708  31.501  1.00  0.00           H
ATOM   3451  HB2 LYS   212      19.133  84.120  32.564  1.00  0.00           H
ATOM   3452  CG  LYS   212      18.259  84.416  30.610  1.00  0.00           C
ATOM   3453  HG1 LYS   212      17.458  85.125  30.824  1.00  0.00           H
ATOM   3454  HG2 LYS   212      17.970  83.786  29.768  1.00  0.00           H
ATOM   3455  CD  LYS   212      19.538  85.184  30.291  1.00  0.00           C
ATOM   3456  HD1 LYS   212      20.358  84.472  30.265  1.00  0.00           H
ATOM   3457  HD2 LYS   212      19.741  85.884  31.102  1.00  0.00           H
ATOM   3458  CE  LYS   212      19.494  85.948  28.970  1.00  0.00           C
ATOM   3459  HE1 LYS   212      18.689  86.687  29.002  1.00  0.00           H
ATOM   3460  HE2 LYS   212      19.301  85.248  28.151  1.00  0.00           H
ATOM   3461  NZ  LYS   212      20.796  86.617  28.759  1.00  0.00           N
ATOM   3462  HZ1 LYS   212      20.807  87.127  27.883  1.00  0.00           H
ATOM   3463  HZ2 LYS   212      21.016  87.259  29.514  1.00  0.00           H
ATOM   3464  HZ3 LYS   212      21.523  85.905  28.723  1.00  0.00           H
ATOM   3465  C   LYS   212      17.708  81.847  33.502  1.00  0.00           C
ATOM   3466  O   LYS   212      17.512  80.685  33.174  1.00  0.00           O
ATOM   3467  N   ARG   213      18.193  82.152  34.719  1.00  0.00           N
ATOM   3468  H   ARG   213      18.329  83.129  34.950  1.00  0.00           H
ATOM   3469  CA  ARG   213      18.452  81.132  35.759  1.00  0.00           C
ATOM   3470  HA  ARG   213      19.160  80.400  35.368  1.00  0.00           H
ATOM   3471  CB  ARG   213      19.020  81.744  37.048  1.00  0.00           C
ATOM   3472  HB1 ARG   213      18.830  81.046  37.866  1.00  0.00           H
ATOM   3473  HB2 ARG   213      18.497  82.671  37.277  1.00  0.00           H
ATOM   3474  CG  ARG   213      20.533  81.988  37.015  1.00  0.00           C
ATOM   3475  HG1 ARG   213      20.760  82.835  36.373  1.00  0.00           H
ATOM   3476  HG2 ARG   213      21.031  81.104  36.617  1.00  0.00           H
ATOM   3477  CD  ARG   213      21.074  82.260  38.425  1.00  0.00           C
ATOM   3478  HD1 ARG   213      22.139  82.493  38.361  1.00  0.00           H
ATOM   3479  HD2 ARG   213      20.976  81.351  39.020  1.00  0.00           H
ATOM   3480  NE  ARG   213      20.354  83.358  39.101  1.00  0.00           N
ATOM   3481  HE  ARG   213      19.670  83.107  39.802  1.00  0.00           H
ATOM   3482  CZ  ARG   213      20.588  84.653  38.954  1.00  0.00           C
ATOM   3483  NH1 ARG   213      21.454  85.103  38.077  1.00  0.00           N
ATOM   3484 1HH1 ARG   213      21.994  84.433  37.559  1.00  0.00           H
ATOM   3485 2HH1 ARG   213      21.913  85.981  38.277  1.00  0.00           H
ATOM   3486  NH2 ARG   213      19.948  85.504  39.717  1.00  0.00           N
ATOM   3487 1HH2 ARG   213      19.265  85.156  40.384  1.00  0.00           H
ATOM   3488 2HH2 ARG   213      20.122  86.495  39.672  1.00  0.00           H
ATOM   3489  C   ARG   213      17.185  80.366  36.149  1.00  0.00           C
ATOM   3490  O   ARG   213      17.267  79.184  36.473  1.00  0.00           O
ATOM   3491  N   MET   214      16.028  81.031  36.130  1.00  0.00           N
ATOM   3492  H   MET   214      16.046  82.029  35.949  1.00  0.00           H
ATOM   3493  CA  MET   214      14.727  80.379  36.275  1.00  0.00           C
ATOM   3494  HA  MET   214      14.752  79.716  37.142  1.00  0.00           H
ATOM   3495  CB  MET   214      13.632  81.435  36.527  1.00  0.00           C
ATOM   3496  HB1 MET   214      12.658  80.945  36.586  1.00  0.00           H
ATOM   3497  HB2 MET   214      13.607  82.145  35.702  1.00  0.00           H
ATOM   3498  CG  MET   214      13.889  82.198  37.842  1.00  0.00           C
ATOM   3499  HG1 MET   214      14.962  82.289  38.002  1.00  0.00           H
ATOM   3500  HG2 MET   214      13.492  81.616  38.674  1.00  0.00           H
ATOM   3501  SD  MET   214      13.238  83.887  37.933  1.00  0.00           S
ATOM   3502  CE  MET   214      11.499  83.555  38.259  1.00  0.00           C
ATOM   3503  HE1 MET   214      11.010  84.462  38.607  1.00  0.00           H
ATOM   3504  HE2 MET   214      11.018  83.219  37.342  1.00  0.00           H
ATOM   3505  HE3 MET   214      11.401  82.791  39.030  1.00  0.00           H
ATOM   3506  C   MET   214      14.496  79.487  35.046  1.00  0.00           C
ATOM   3507  O   MET   214      14.417  78.278  35.201  1.00  0.00           O
ATOM   3508  N   ALA   215      14.556  80.029  33.831  1.00  0.00           N
ATOM   3509  H   ALA   215      14.655  81.037  33.781  1.00  0.00           H
ATOM   3510  CA  ALA   215      14.395  79.334  32.544  1.00  0.00           C
ATOM   3511  HA  ALA   215      13.392  78.902  32.522  1.00  0.00           H
ATOM   3512  CB  ALA   215      14.469  80.430  31.476  1.00  0.00           C
ATOM   3513  HB1 ALA   215      14.087  80.031  30.549  1.00  0.00           H
ATOM   3514  HB2 ALA   215      13.864  81.295  31.737  1.00  0.00           H
ATOM   3515  HB3 ALA   215      15.503  80.736  31.330  1.00  0.00           H
ATOM   3516  C   ALA   215      15.375  78.167  32.205  1.00  0.00           C
ATOM   3517  O   ALA   215      15.370  77.673  31.075  1.00  0.00           O
ATOM   3518  N   CYS   216      16.243  77.735  33.127  1.00  0.00           N
ATOM   3519  H   CYS   216      16.187  78.176  34.032  1.00  0.00           H
ATOM   3520  CA  CYS   216      17.224  76.651  32.937  1.00  0.00           C
ATOM   3521  HA  CYS   216      17.227  76.342  31.894  1.00  0.00           H
ATOM   3522  CB  CYS   216      18.607  77.221  33.291  1.00  0.00           C
ATOM   3523  HB1 CYS   216      19.319  76.403  33.415  1.00  0.00           H
ATOM   3524  HB2 CYS   216      18.555  77.784  34.226  1.00  0.00           H
ATOM   3525  SG  CYS   216      19.153  78.299  31.936  1.00  0.00           S
ATOM   3526  HG  CYS   216      20.328  78.679  32.449  1.00  0.00           H
ATOM   3527  C   CYS   216      16.939  75.356  33.727  1.00  0.00           C
ATOM   3528  O   CYS   216      17.602  74.340  33.501  1.00  0.00           O
ATOM   3529  N   LYS   217      15.993  75.374  34.667  1.00  0.00           N
ATOM   3530  H   LYS   217      15.411  76.203  34.735  1.00  0.00           H
ATOM   3531  CA  LYS   217      15.776  74.286  35.638  1.00  0.00           C
ATOM   3532  HA  LYS   217      16.690  73.704  35.753  1.00  0.00           H
ATOM   3533  CB  LYS   217      15.425  74.934  36.987  1.00  0.00           C
ATOM   3534  HB1 LYS   217      15.150  74.159  37.704  1.00  0.00           H
ATOM   3535  HB2 LYS   217      14.550  75.540  36.819  1.00  0.00           H
ATOM   3536  CG  LYS   217      16.489  75.842  37.621  1.00  0.00           C
ATOM   3537  HG1 LYS   217      16.028  76.366  38.460  1.00  0.00           H
ATOM   3538  HG2 LYS   217      16.830  76.588  36.903  1.00  0.00           H
ATOM   3539  CD  LYS   217      17.683  75.034  38.135  1.00  0.00           C
ATOM   3540  HD1 LYS   217      18.233  74.618  37.290  1.00  0.00           H
ATOM   3541  HD2 LYS   217      17.311  74.221  38.757  1.00  0.00           H
ATOM   3542  CE  LYS   217      18.606  75.909  38.983  1.00  0.00           C
ATOM   3543  HE1 LYS   217      18.030  76.308  39.824  1.00  0.00           H
ATOM   3544  HE2 LYS   217      18.969  76.747  38.380  1.00  0.00           H
ATOM   3545  NZ  LYS   217      19.746  75.119  39.501  1.00  0.00           N
ATOM   3546  HZ1 LYS   217      20.231  75.630  40.235  1.00  0.00           H
ATOM   3547  HZ2 LYS   217      19.427  74.243  39.906  1.00  0.00           H
ATOM   3548  HZ3 LYS   217      20.410  74.897  38.767  1.00  0.00           H
ATOM   3549  C   LYS   217      14.671  73.280  35.240  1.00  0.00           C
ATOM   3550  O   LYS   217      14.582  72.204  35.834  1.00  0.00           O
ATOM   3551  N   GLY   218      13.805  73.634  34.286  1.00  0.00           N
ATOM   3552  H   GLY   218      13.936  74.553  33.875  1.00  0.00           H
ATOM   3553  CA  GLY   218      12.585  72.905  33.909  1.00  0.00           C
ATOM   3554  HA1 GLY   218      11.740  73.589  34.004  1.00  0.00           H
ATOM   3555  HA2 GLY   218      12.413  72.055  34.570  1.00  0.00           H
ATOM   3556  C   GLY   218      12.592  72.406  32.465  1.00  0.00           C
ATOM   3557  O   GLY   218      13.636  72.377  31.809  1.00  0.00           O
ATOM   3558  N   GLY   219      11.416  72.015  31.970  1.00  0.00           N
ATOM   3559  H   GLY   219      10.608  72.073  32.583  1.00  0.00           H
ATOM   3560  CA  GLY   219      11.199  71.455  30.631  1.00  0.00           C
ATOM   3561  HA1 GLY   219      10.469  70.652  30.715  1.00  0.00           H
ATOM   3562  HA2 GLY   219      12.136  71.058  30.243  1.00  0.00           H
ATOM   3563  C   GLY   219      10.651  72.446  29.604  1.00  0.00           C
ATOM   3564  O   GLY   219      10.876  72.254  28.413  1.00  0.00           O
ATOM   3565  N   SER   220       9.999  73.535  30.022  1.00  0.00           N
ATOM   3566  H   SER   220       9.706  73.583  30.994  1.00  0.00           H
ATOM   3567  CA  SER   220       9.495  74.576  29.104  1.00  0.00           C
ATOM   3568  HA  SER   220      10.287  74.817  28.401  1.00  0.00           H
ATOM   3569  CB  SER   220       8.342  74.031  28.255  1.00  0.00           C
ATOM   3570  HB1 SER   220       8.721  73.240  27.612  1.00  0.00           H
ATOM   3571  HB2 SER   220       7.974  74.829  27.612  1.00  0.00           H
ATOM   3572  OG  SER   220       7.272  73.520  29.029  1.00  0.00           O
ATOM   3573  HG  SER   220       7.583  72.768  29.588  1.00  0.00           H
ATOM   3574  C   SER   220       9.135  75.907  29.792  1.00  0.00           C
ATOM   3575  O   SER   220       9.057  75.964  31.020  1.00  0.00           O
ATOM   3576  N   VAL   221       8.999  76.987  29.010  1.00  0.00           N
ATOM   3577  H   VAL   221       9.120  76.867  28.002  1.00  0.00           H
ATOM   3578  CA  VAL   221       8.668  78.354  29.471  1.00  0.00           C
ATOM   3579  HA  VAL   221       8.290  78.305  30.490  1.00  0.00           H
ATOM   3580  CB  VAL   221       9.909  79.286  29.436  1.00  0.00           C
ATOM   3581  HB  VAL   221      10.291  79.311  28.412  1.00  0.00           H
ATOM   3582  CG1 VAL   221       9.614  80.743  29.842  1.00  0.00           C
ATOM   3583 1HG1 VAL   221      10.529  81.331  29.783  1.00  0.00           H
ATOM   3584 2HG1 VAL   221       8.896  81.199  29.161  1.00  0.00           H
ATOM   3585 3HG1 VAL   221       9.226  80.783  30.861  1.00  0.00           H
ATOM   3586  CG2 VAL   221      11.040  78.756  30.332  1.00  0.00           C
ATOM   3587 1HG2 VAL   221      11.839  79.493  30.396  1.00  0.00           H
ATOM   3588 2HG2 VAL   221      10.663  78.555  31.334  1.00  0.00           H
ATOM   3589 3HG2 VAL   221      11.454  77.842  29.907  1.00  0.00           H
ATOM   3590  C   VAL   221       7.587  78.947  28.562  1.00  0.00           C
ATOM   3591  O   VAL   221       7.643  78.727  27.351  1.00  0.00           O
ATOM   3592  N   ALA   222       6.651  79.726  29.119  1.00  0.00           N
ATOM   3593  H   ALA   222       6.678  79.851  30.130  1.00  0.00           H
ATOM   3594  CA  ALA   222       5.631  80.468  28.363  1.00  0.00           C
ATOM   3595  HA  ALA   222       5.855  80.406  27.299  1.00  0.00           H
ATOM   3596  CB  ALA   222       4.262  79.818  28.599  1.00  0.00           C
ATOM   3597  HB1 ALA   222       3.476  80.392  28.108  1.00  0.00           H
ATOM   3598  HB2 ALA   222       4.262  78.823  28.169  1.00  0.00           H
ATOM   3599  HB3 ALA   222       4.046  79.760  29.667  1.00  0.00           H
ATOM   3600  C   ALA   222       5.554  81.962  28.713  1.00  0.00           C
ATOM   3601  O   ALA   222       5.929  82.382  29.811  1.00  0.00           O
ATOM   3602  N   ASN   223       4.942  82.732  27.805  1.00  0.00           N
ATOM   3603  H   ASN   223       4.657  82.275  26.945  1.00  0.00           H
ATOM   3604  CA  ASN   223       4.396  84.072  28.065  1.00  0.00           C
ATOM   3605  HA  ASN   223       4.244  84.185  29.130  1.00  0.00           H
ATOM   3606  CB  ASN   223       5.388  85.161  27.639  1.00  0.00           C
ATOM   3607  HB1 ASN   223       5.736  84.952  26.628  1.00  0.00           H
ATOM   3608  HB2 ASN   223       6.241  85.118  28.316  1.00  0.00           H
ATOM   3609  CG  ASN   223       4.800  86.574  27.690  1.00  0.00           C
ATOM   3610  OD1 ASN   223       4.430  87.105  28.725  1.00  0.00           O
ATOM   3611  ND2 ASN   223       4.671  87.242  26.560  1.00  0.00           N
ATOM   3612 1HD2 ASN   223       4.956  86.837  25.686  1.00  0.00           H
ATOM   3613 2HD2 ASN   223       4.191  88.125  26.605  1.00  0.00           H
ATOM   3614  C   ASN   223       3.022  84.226  27.403  1.00  0.00           C
ATOM   3615  O   ASN   223       2.913  84.226  26.173  1.00  0.00           O
ATOM   3616  N   LEU   224       1.980  84.319  28.232  1.00  0.00           N
ATOM   3617  H   LEU   224       2.182  84.407  29.222  1.00  0.00           H
ATOM   3618  CA  LEU   224       0.568  84.340  27.838  1.00  0.00           C
ATOM   3619  HA  LEU   224       0.427  83.665  26.997  1.00  0.00           H
ATOM   3620  CB  LEU   224      -0.322  83.845  29.008  1.00  0.00           C
ATOM   3621  HB1 LEU   224      -1.321  83.674  28.610  1.00  0.00           H
ATOM   3622  HB2 LEU   224      -0.415  84.646  29.741  1.00  0.00           H
ATOM   3623  CG  LEU   224       0.151  82.558  29.735  1.00  0.00           C
ATOM   3624  HG  LEU   224       1.143  82.725  30.136  1.00  0.00           H
ATOM   3625  CD1 LEU   224      -0.733  82.179  30.932  1.00  0.00           C
ATOM   3626 1HD1 LEU   224      -0.210  81.457  31.552  1.00  0.00           H
ATOM   3627 2HD1 LEU   224      -0.964  83.055  31.537  1.00  0.00           H
ATOM   3628 3HD1 LEU   224      -1.645  81.695  30.599  1.00  0.00           H
ATOM   3629  CD2 LEU   224       0.231  81.377  28.770  1.00  0.00           C
ATOM   3630 1HD2 LEU   224       0.365  80.448  29.325  1.00  0.00           H
ATOM   3631 2HD2 LEU   224      -0.692  81.334  28.196  1.00  0.00           H
ATOM   3632 3HD2 LEU   224       1.077  81.505  28.098  1.00  0.00           H
ATOM   3633  C   LEU   224       0.156  85.746  27.378  1.00  0.00           C
ATOM   3634  O   LEU   224       0.698  86.738  27.863  1.00  0.00           O
ATOM   3635  N   ASP   225      -0.821  85.852  26.472  1.00  0.00           N
ATOM   3636  H   ASP   225      -1.191  85.004  26.059  1.00  0.00           H
ATOM   3637  CA  ASP   225      -1.503  87.123  26.180  1.00  0.00           C
ATOM   3638  HA  ASP   225      -1.160  87.864  26.903  1.00  0.00           H
ATOM   3639  CB  ASP   225      -1.138  87.656  24.780  1.00  0.00           C
ATOM   3640  HB1 ASP   225      -1.729  87.150  24.016  1.00  0.00           H
ATOM   3641  HB2 ASP   225      -0.091  87.430  24.580  1.00  0.00           H
ATOM   3642  CG  ASP   225      -1.317  89.181  24.690  1.00  0.00           C
ATOM   3643  OD1 ASP   225      -0.737  89.893  25.544  1.00  0.00           O
ATOM   3644  OD2 ASP   225      -1.974  89.693  23.755  1.00  0.00           O
ATOM   3645  C   ASP   225      -3.018  86.987  26.379  1.00  0.00           C
ATOM   3646  O   ASP   225      -3.736  86.439  25.541  1.00  0.00           O
ATOM   3647  N   PHE   226      -3.500  87.495  27.514  1.00  0.00           N
ATOM   3648  H   PHE   226      -2.849  87.898  28.173  1.00  0.00           H
ATOM   3649  CA  PHE   226      -4.913  87.474  27.877  1.00  0.00           C
ATOM   3650  HA  PHE   226      -5.314  86.480  27.671  1.00  0.00           H
ATOM   3651  CB  PHE   226      -5.040  87.745  29.383  1.00  0.00           C
ATOM   3652  HB1 PHE   226      -6.082  87.968  29.612  1.00  0.00           H
ATOM   3653  HB2 PHE   226      -4.453  88.630  29.631  1.00  0.00           H
ATOM   3654  CG  PHE   226      -4.595  86.600  30.275  1.00  0.00           C
ATOM   3655  CD1 PHE   226      -5.512  85.598  30.643  1.00  0.00           C
ATOM   3656  HD1 PHE   226      -6.523  85.619  30.268  1.00  0.00           H
ATOM   3657  CE1 PHE   226      -5.117  84.561  31.505  1.00  0.00           C
ATOM   3658  HE1 PHE   226      -5.825  83.797  31.790  1.00  0.00           H
ATOM   3659  CZ  PHE   226      -3.799  84.511  31.993  1.00  0.00           C
ATOM   3660  HZ  PHE   226      -3.497  83.718  32.667  1.00  0.00           H
ATOM   3661  CE2 PHE   226      -2.877  85.502  31.617  1.00  0.00           C
ATOM   3662  HE2 PHE   226      -1.867  85.474  32.003  1.00  0.00           H
ATOM   3663  CD2 PHE   226      -3.274  86.546  30.762  1.00  0.00           C
ATOM   3664  HD2 PHE   226      -2.559  87.309  30.488  1.00  0.00           H
ATOM   3665  C   PHE   226      -5.700  88.499  27.044  1.00  0.00           C
ATOM   3666  O   PHE   226      -5.420  89.700  27.085  1.00  0.00           O
ATOM   3667  N   SER   227      -6.717  88.042  26.314  1.00  0.00           N
ATOM   3668  H   SER   227      -6.892  87.042  26.319  1.00  0.00           H
ATOM   3669  CA  SER   227      -7.591  88.878  25.477  1.00  0.00           C
ATOM   3670  HA  SER   227      -6.971  89.524  24.855  1.00  0.00           H
ATOM   3671  CB  SER   227      -8.430  88.008  24.523  1.00  0.00           C
ATOM   3672  HB1 SER   227      -9.295  88.580  24.186  1.00  0.00           H
ATOM   3673  HB2 SER   227      -8.789  87.124  25.050  1.00  0.00           H
ATOM   3674  OG  SER   227      -7.696  87.629  23.370  1.00  0.00           O
ATOM   3675  HG  SER   227      -8.297  87.076  22.814  1.00  0.00           H
ATOM   3676  C   SER   227      -8.502  89.793  26.317  1.00  0.00           C
ATOM   3677  O   SER   227      -9.657  89.462  26.573  1.00  0.00           O
ATOM   3678  N   SER   228      -7.979  90.955  26.725  1.00  0.00           N
ATOM   3679  H   SER   228      -6.993  91.088  26.536  1.00  0.00           H
ATOM   3680  CA  SER   228      -8.670  92.083  27.383  1.00  0.00           C
ATOM   3681  HA  SER   228      -8.090  92.975  27.157  1.00  0.00           H
ATOM   3682  CB  SER   228     -10.084  92.369  26.819  1.00  0.00           C
ATOM   3683  HB1 SER   228     -10.545  93.173  27.385  1.00  0.00           H
ATOM   3684  HB2 SER   228     -10.733  91.504  26.937  1.00  0.00           H
ATOM   3685  OG  SER   228     -10.037  92.790  25.465  1.00  0.00           O
ATOM   3686  HG  SER   228     -10.946  92.825  25.134  1.00  0.00           H
ATOM   3687  C   SER   228      -8.678  92.014  28.925  1.00  0.00           C
ATOM   3688  O   SER   228      -9.487  92.721  29.522  1.00  0.00           O
ATOM   3689  N   PHE   229      -7.774  91.239  29.555  1.00  0.00           N
ATOM   3690  H   PHE   229      -7.139  90.728  28.959  1.00  0.00           H
ATOM   3691  CA  PHE   229      -7.714  90.884  30.993  1.00  0.00           C
ATOM   3692  HA  PHE   229      -8.138  89.887  31.094  1.00  0.00           H
ATOM   3693  CB  PHE   229      -6.254  90.767  31.447  1.00  0.00           C
ATOM   3694  HB1 PHE   229      -5.768  91.740  31.373  1.00  0.00           H
ATOM   3695  HB2 PHE   229      -5.725  90.091  30.782  1.00  0.00           H
ATOM   3696  CG  PHE   229      -6.119  90.238  32.865  1.00  0.00           C
ATOM   3697  CD1 PHE   229      -5.730  91.098  33.909  1.00  0.00           C
ATOM   3698  HD1 PHE   229      -5.525  92.138  33.705  1.00  0.00           H
ATOM   3699  CE1 PHE   229      -5.608  90.607  35.221  1.00  0.00           C
ATOM   3700  HE1 PHE   229      -5.309  91.258  36.025  1.00  0.00           H
ATOM   3701  CZ  PHE   229      -5.894  89.262  35.497  1.00  0.00           C
ATOM   3702  HZ  PHE   229      -5.784  88.884  36.502  1.00  0.00           H
ATOM   3703  CE2 PHE   229      -6.332  88.413  34.468  1.00  0.00           C
ATOM   3704  HE2 PHE   229      -6.580  87.384  34.692  1.00  0.00           H
ATOM   3705  CD2 PHE   229      -6.429  88.894  33.151  1.00  0.00           C
ATOM   3706  HD2 PHE   229      -6.750  88.229  32.366  1.00  0.00           H
ATOM   3707  C   PHE   229      -8.519  91.771  31.960  1.00  0.00           C
ATOM   3708  O   PHE   229      -9.510  91.304  32.518  1.00  0.00           O
ATOM   3709  N   ASP   230      -8.134  93.047  32.118  1.00  0.00           N
ATOM   3710  H   ASP   230      -7.234  93.310  31.747  1.00  0.00           H
ATOM   3711  CA  ASP   230      -8.817  94.066  32.933  1.00  0.00           C
ATOM   3712  HA  ASP   230      -8.498  93.965  33.971  1.00  0.00           H
ATOM   3713  CB  ASP   230      -8.464  95.482  32.426  1.00  0.00           C
ATOM   3714  HB1 ASP   230      -9.020  96.198  33.034  1.00  0.00           H
ATOM   3715  HB2 ASP   230      -8.813  95.587  31.398  1.00  0.00           H
ATOM   3716  CG  ASP   230      -6.995  95.901  32.457  1.00  0.00           C
ATOM   3717  OD1 ASP   230      -6.093  95.030  32.470  1.00  0.00           O
ATOM   3718  OD2 ASP   230      -6.752  97.130  32.395  1.00  0.00           O
ATOM   3719  C   ASP   230     -10.349  93.951  32.875  1.00  0.00           C
ATOM   3720  O   ASP   230     -11.016  93.967  33.905  1.00  0.00           O
ATOM   3721  N   SER   231     -10.901  93.808  31.666  1.00  0.00           N
ATOM   3722  H   SER   231     -10.264  93.636  30.893  1.00  0.00           H
ATOM   3723  CA  SER   231     -12.337  93.733  31.399  1.00  0.00           C
ATOM   3724  HA  SER   231     -12.839  94.100  32.289  1.00  0.00           H
ATOM   3725  CB  SER   231     -12.720  94.693  30.257  1.00  0.00           C
ATOM   3726  HB1 SER   231     -12.324  95.681  30.485  1.00  0.00           H
ATOM   3727  HB2 SER   231     -13.807  94.768  30.218  1.00  0.00           H
ATOM   3728  OG  SER   231     -12.231  94.301  28.981  1.00  0.00           O
ATOM   3729  HG  SER   231     -12.499  93.380  28.840  1.00  0.00           H
ATOM   3730  C   SER   231     -12.867  92.302  31.157  1.00  0.00           C
ATOM   3731  O   SER   231     -14.034  92.128  30.798  1.00  0.00           O
ATOM   3732  N   SER   232     -12.054  91.258  31.331  1.00  0.00           N
ATOM   3733  H   SER   232     -11.070  91.429  31.532  1.00  0.00           H
ATOM   3734  CA  SER   232     -12.503  89.857  31.420  1.00  0.00           C
ATOM   3735  HA  SER   232     -13.542  89.789  31.105  1.00  0.00           H
ATOM   3736  CB  SER   232     -11.741  88.946  30.444  1.00  0.00           C
ATOM   3737  HB1 SER   232     -12.026  89.213  29.425  1.00  0.00           H
ATOM   3738  HB2 SER   232     -12.035  87.910  30.622  1.00  0.00           H
ATOM   3739  OG  SER   232     -10.340  89.064  30.559  1.00  0.00           O
ATOM   3740  HG  SER   232      -9.917  88.401  29.975  1.00  0.00           H
ATOM   3741  C   SER   232     -12.501  89.290  32.851  1.00  0.00           C
ATOM   3742  O   SER   232     -13.233  88.335  33.072  1.00  0.00           O
ATOM   3743  N   VAL   233     -11.809  89.878  33.840  1.00  0.00           N
ATOM   3744  H   VAL   233     -11.083  90.542  33.585  1.00  0.00           H
ATOM   3745  CA  VAL   233     -11.874  89.378  35.237  1.00  0.00           C
ATOM   3746  HA  VAL   233     -11.593  88.338  35.164  1.00  0.00           H
ATOM   3747  CB  VAL   233     -10.838  90.044  36.185  1.00  0.00           C
ATOM   3748  HB  VAL   233     -11.094  91.099  36.306  1.00  0.00           H
ATOM   3749  CG1 VAL   233     -10.822  89.398  37.577  1.00  0.00           C
ATOM   3750 1HG1 VAL   233     -10.063  89.864  38.206  1.00  0.00           H
ATOM   3751 2HG1 VAL   233     -11.779  89.553  38.051  1.00  0.00           H
ATOM   3752 3HG1 VAL   233     -10.630  88.328  37.503  1.00  0.00           H
ATOM   3753  CG2 VAL   233      -9.401  89.962  35.649  1.00  0.00           C
ATOM   3754 1HG2 VAL   233      -8.690  90.267  36.417  1.00  0.00           H
ATOM   3755 2HG2 VAL   233      -9.171  88.943  35.337  1.00  0.00           H
ATOM   3756 3HG2 VAL   233      -9.280  90.640  34.814  1.00  0.00           H
ATOM   3757  C   VAL   233     -13.304  89.394  35.832  1.00  0.00           C
ATOM   3758  O   VAL   233     -14.064  90.350  35.649  1.00  0.00           O
ATOM   3759  N   SER   234     -13.677  88.326  36.551  1.00  0.00           N
ATOM   3760  H   SER   234     -13.001  87.577  36.653  1.00  0.00           H
ATOM   3761  CA  SER   234     -14.937  88.186  37.307  1.00  0.00           C
ATOM   3762  HA  SER   234     -15.729  88.675  36.747  1.00  0.00           H
ATOM   3763  CB  SER   234     -15.332  86.702  37.424  1.00  0.00           C
ATOM   3764  HB1 SER   234     -15.357  86.263  36.425  1.00  0.00           H
ATOM   3765  HB2 SER   234     -16.333  86.628  37.853  1.00  0.00           H
ATOM   3766  OG  SER   234     -14.437  85.957  38.233  1.00  0.00           O
ATOM   3767  HG  SER   234     -14.621  85.016  38.082  1.00  0.00           H
ATOM   3768  C   SER   234     -14.891  88.855  38.700  1.00  0.00           C
ATOM   3769  O   SER   234     -13.824  89.148  39.233  1.00  0.00           O
ATOM   3770  N   SER   235     -16.035  89.122  39.338  1.00  0.00           N
ATOM   3771  H   SER   235     -16.933  88.804  38.995  1.00  0.00           H
ATOM   3772  CA  SER   235     -16.019  89.626  40.722  1.00  0.00           C
ATOM   3773  HA  SER   235     -15.324  90.461  40.797  1.00  0.00           H
ATOM   3774  CB  SER   235     -17.405  90.138  41.127  1.00  0.00           C
ATOM   3775  HB1 SER   235     -17.541  91.129  40.696  1.00  0.00           H
ATOM   3776  HB2 SER   235     -17.460  90.219  42.215  1.00  0.00           H
ATOM   3777  OG  SER   235     -18.442  89.303  40.642  1.00  0.00           O
ATOM   3778  HG  SER   235     -19.267  89.533  41.094  1.00  0.00           H
ATOM   3779  C   SER   235     -15.502  88.574  41.709  1.00  0.00           C
ATOM   3780  O   SER   235     -14.718  88.910  42.588  1.00  0.00           O
ATOM   3781  N   HIS   236     -15.847  87.300  41.516  1.00  0.00           N
ATOM   3782  H   HIS   236     -16.533  87.095  40.804  1.00  0.00           H
ATOM   3783  CA  HIS   236     -15.357  86.181  42.326  1.00  0.00           C
ATOM   3784  HA  HIS   236     -15.772  86.261  43.332  1.00  0.00           H
ATOM   3785  CB  HIS   236     -15.884  84.903  41.669  1.00  0.00           C
ATOM   3786  HB1 HIS   236     -15.409  84.768  40.698  1.00  0.00           H
ATOM   3787  HB2 HIS   236     -16.961  84.990  41.516  1.00  0.00           H
ATOM   3788  CG  HIS   236     -15.640  83.690  42.513  1.00  0.00           C
ATOM   3789  ND1 HIS   236     -16.434  83.323  43.596  1.00  0.00           N
ATOM   3790  CE1 HIS   236     -15.878  82.199  44.071  1.00  0.00           C
ATOM   3791  HE1 HIS   236     -16.252  81.630  44.911  1.00  0.00           H
ATOM   3792  NE2 HIS   236     -14.807  81.847  43.343  1.00  0.00           N
ATOM   3793  HE2 HIS   236     -14.311  80.968  43.444  1.00  0.00           H
ATOM   3794  CD2 HIS   236     -14.637  82.781  42.346  1.00  0.00           C
ATOM   3795  HD2 HIS   236     -13.880  82.777  41.577  1.00  0.00           H
ATOM   3796  C   HIS   236     -13.820  86.137  42.455  1.00  0.00           C
ATOM   3797  O   HIS   236     -13.278  86.084  43.558  1.00  0.00           O
ATOM   3798  N   LEU   237     -13.109  86.207  41.322  1.00  0.00           N
ATOM   3799  H   LEU   237     -13.614  86.295  40.449  1.00  0.00           H
ATOM   3800  CA  LEU   237     -11.643  86.172  41.286  1.00  0.00           C
ATOM   3801  HA  LEU   237     -11.297  85.329  41.886  1.00  0.00           H
ATOM   3802  CB  LEU   237     -11.189  85.990  39.825  1.00  0.00           C
ATOM   3803  HB1 LEU   237     -10.157  86.323  39.721  1.00  0.00           H
ATOM   3804  HB2 LEU   237     -11.805  86.618  39.178  1.00  0.00           H
ATOM   3805  CG  LEU   237     -11.289  84.512  39.392  1.00  0.00           C
ATOM   3806  HG  LEU   237     -12.207  84.078  39.789  1.00  0.00           H
ATOM   3807  CD1 LEU   237     -11.320  84.354  37.874  1.00  0.00           C
ATOM   3808 1HD1 LEU   237     -11.603  83.334  37.623  1.00  0.00           H
ATOM   3809 2HD1 LEU   237     -12.058  85.027  37.441  1.00  0.00           H
ATOM   3810 3HD1 LEU   237     -10.330  84.556  37.466  1.00  0.00           H
ATOM   3811  CD2 LEU   237     -10.084  83.716  39.907  1.00  0.00           C
ATOM   3812 1HD2 LEU   237     -10.163  82.684  39.571  1.00  0.00           H
ATOM   3813 2HD2 LEU   237      -9.156  84.141  39.521  1.00  0.00           H
ATOM   3814 3HD2 LEU   237     -10.055  83.742  40.992  1.00  0.00           H
ATOM   3815  C   LEU   237     -11.017  87.406  41.940  1.00  0.00           C
ATOM   3816  O   LEU   237     -10.002  87.278  42.622  1.00  0.00           O
ATOM   3817  N   ILE   238     -11.648  88.577  41.805  1.00  0.00           N
ATOM   3818  H   ILE   238     -12.492  88.601  41.244  1.00  0.00           H
ATOM   3819  CA  ILE   238     -11.255  89.780  42.555  1.00  0.00           C
ATOM   3820  HA  ILE   238     -10.195  89.976  42.380  1.00  0.00           H
ATOM   3821  CB  ILE   238     -12.070  91.010  42.095  1.00  0.00           C
ATOM   3822  HB  ILE   238     -13.129  90.759  42.124  1.00  0.00           H
ATOM   3823  CG2 ILE   238     -11.852  92.215  43.024  1.00  0.00           C
ATOM   3824 1HG2 ILE   238     -12.431  93.059  42.665  1.00  0.00           H
ATOM   3825 2HG2 ILE   238     -12.198  91.996  44.034  1.00  0.00           H
ATOM   3826 3HG2 ILE   238     -10.796  92.481  43.056  1.00  0.00           H
ATOM   3827  CG1 ILE   238     -11.688  91.378  40.648  1.00  0.00           C
ATOM   3828 1HG1 ILE   238     -11.686  90.475  40.048  1.00  0.00           H
ATOM   3829 2HG1 ILE   238     -10.679  91.791  40.624  1.00  0.00           H
ATOM   3830  CD  ILE   238     -12.652  92.362  39.976  1.00  0.00           C
ATOM   3831  HD1 ILE   238     -12.395  92.426  38.921  1.00  0.00           H
ATOM   3832  HD2 ILE   238     -13.678  92.003  40.065  1.00  0.00           H
ATOM   3833  HD3 ILE   238     -12.569  93.352  40.424  1.00  0.00           H
ATOM   3834  C   ILE   238     -11.377  89.534  44.058  1.00  0.00           C
ATOM   3835  O   ILE   238     -10.402  89.777  44.763  1.00  0.00           O
ATOM   3836  N   ARG   239     -12.517  89.023  44.541  1.00  0.00           N
ATOM   3837  H   ARG   239     -13.282  88.832  43.904  1.00  0.00           H
ATOM   3838  CA  ARG   239     -12.700  88.737  45.967  1.00  0.00           C
ATOM   3839  HA  ARG   239     -12.581  89.670  46.518  1.00  0.00           H
ATOM   3840  CB  ARG   239     -14.097  88.197  46.272  1.00  0.00           C
ATOM   3841  HB1 ARG   239     -14.124  87.943  47.333  1.00  0.00           H
ATOM   3842  HB2 ARG   239     -14.284  87.298  45.684  1.00  0.00           H
ATOM   3843  CG  ARG   239     -15.210  89.210  46.015  1.00  0.00           C
ATOM   3844  HG1 ARG   239     -15.281  89.425  44.952  1.00  0.00           H
ATOM   3845  HG2 ARG   239     -14.999  90.133  46.556  1.00  0.00           H
ATOM   3846  CD  ARG   239     -16.536  88.629  46.500  1.00  0.00           C
ATOM   3847  HD1 ARG   239     -16.474  88.471  47.578  1.00  0.00           H
ATOM   3848  HD2 ARG   239     -16.707  87.663  46.023  1.00  0.00           H
ATOM   3849  NE  ARG   239     -17.641  89.554  46.226  1.00  0.00           N
ATOM   3850  HE  ARG   239     -17.636  90.414  46.774  1.00  0.00           H
ATOM   3851  CZ  ARG   239     -18.653  89.378  45.393  1.00  0.00           C
ATOM   3852  NH1 ARG   239     -18.752  88.361  44.560  1.00  0.00           N
ATOM   3853 1HH1 ARG   239     -18.101  87.583  44.593  1.00  0.00           H
ATOM   3854 2HH1 ARG   239     -19.578  88.250  43.994  1.00  0.00           H
ATOM   3855  NH2 ARG   239     -19.628  90.253  45.412  1.00  0.00           N
ATOM   3856 1HH2 ARG   239     -19.619  90.941  46.161  1.00  0.00           H
ATOM   3857 2HH2 ARG   239     -20.505  90.020  44.972  1.00  0.00           H
ATOM   3858  C   ARG   239     -11.637  87.767  46.484  1.00  0.00           C
ATOM   3859  O   ARG   239     -10.978  88.087  47.461  1.00  0.00           O
ATOM   3860  N   SER   240     -11.363  86.653  45.802  1.00  0.00           N
ATOM   3861  H   SER   240     -11.989  86.368  45.055  1.00  0.00           H
ATOM   3862  CA  SER   240     -10.303  85.716  46.219  1.00  0.00           C
ATOM   3863  HA  SER   240     -10.550  85.320  47.205  1.00  0.00           H
ATOM   3864  CB  SER   240     -10.225  84.535  45.243  1.00  0.00           C
ATOM   3865  HB1 SER   240      -9.527  83.797  45.640  1.00  0.00           H
ATOM   3866  HB2 SER   240      -9.861  84.885  44.276  1.00  0.00           H
ATOM   3867  OG  SER   240     -11.496  83.937  45.069  1.00  0.00           O
ATOM   3868  HG  SER   240     -11.391  83.017  44.815  1.00  0.00           H
ATOM   3869  C   SER   240      -8.911  86.372  46.328  1.00  0.00           C
ATOM   3870  O   SER   240      -8.139  86.065  47.239  1.00  0.00           O
ATOM   3871  N   ALA   241      -8.585  87.320  45.443  1.00  0.00           N
ATOM   3872  H   ALA   241      -9.251  87.566  44.716  1.00  0.00           H
ATOM   3873  CA  ALA   241      -7.354  88.101  45.552  1.00  0.00           C
ATOM   3874  HA  ALA   241      -6.527  87.407  45.705  1.00  0.00           H
ATOM   3875  CB  ALA   241      -7.141  88.841  44.226  1.00  0.00           C
ATOM   3876  HB1 ALA   241      -6.239  89.446  44.284  1.00  0.00           H
ATOM   3877  HB2 ALA   241      -7.045  88.118  43.414  1.00  0.00           H
ATOM   3878  HB3 ALA   241      -7.992  89.487  44.021  1.00  0.00           H
ATOM   3879  C   ALA   241      -7.373  89.045  46.771  1.00  0.00           C
ATOM   3880  O   ALA   241      -6.393  89.099  47.524  1.00  0.00           O
ATOM   3881  N   PHE   242      -8.493  89.732  47.019  1.00  0.00           N
ATOM   3882  H   PHE   242      -9.278  89.624  46.382  1.00  0.00           H
ATOM   3883  CA  PHE   242      -8.706  90.495  48.252  1.00  0.00           C
ATOM   3884  HA  PHE   242      -7.895  91.214  48.339  1.00  0.00           H
ATOM   3885  CB  PHE   242     -10.034  91.275  48.190  1.00  0.00           C
ATOM   3886  HB1 PHE   242     -10.428  91.376  49.203  1.00  0.00           H
ATOM   3887  HB2 PHE   242     -10.776  90.704  47.633  1.00  0.00           H
ATOM   3888  CG  PHE   242      -9.921  92.667  47.591  1.00  0.00           C
ATOM   3889  CD1 PHE   242      -9.883  93.799  48.429  1.00  0.00           C
ATOM   3890  HD1 PHE   242      -9.947  93.678  49.501  1.00  0.00           H
ATOM   3891  CE1 PHE   242      -9.765  95.089  47.877  1.00  0.00           C
ATOM   3892  HE1 PHE   242      -9.733  95.957  48.520  1.00  0.00           H
ATOM   3893  CZ  PHE   242      -9.719  95.258  46.483  1.00  0.00           C
ATOM   3894  HZ  PHE   242      -9.644  96.250  46.059  1.00  0.00           H
ATOM   3895  CE2 PHE   242      -9.795  94.135  45.644  1.00  0.00           C
ATOM   3896  HE2 PHE   242      -9.783  94.259  44.573  1.00  0.00           H
ATOM   3897  CD2 PHE   242      -9.883  92.846  46.196  1.00  0.00           C
ATOM   3898  HD2 PHE   242      -9.929  91.992  45.544  1.00  0.00           H
ATOM   3899  C   PHE   242      -8.620  89.604  49.504  1.00  0.00           C
ATOM   3900  O   PHE   242      -8.059  90.053  50.499  1.00  0.00           O
ATOM   3901  N   ASP   243      -9.070  88.348  49.445  1.00  0.00           N
ATOM   3902  H   ASP   243      -9.633  88.104  48.633  1.00  0.00           H
ATOM   3903  CA  ASP   243      -8.983  87.356  50.525  1.00  0.00           C
ATOM   3904  HA  ASP   243      -9.375  87.801  51.437  1.00  0.00           H
ATOM   3905  CB  ASP   243      -9.837  86.106  50.207  1.00  0.00           C
ATOM   3906  HB1 ASP   243      -9.779  85.432  51.063  1.00  0.00           H
ATOM   3907  HB2 ASP   243      -9.408  85.580  49.357  1.00  0.00           H
ATOM   3908  CG  ASP   243     -11.321  86.385  49.922  1.00  0.00           C
ATOM   3909  OD1 ASP   243     -11.833  87.418  50.411  1.00  0.00           O
ATOM   3910  OD2 ASP   243     -11.966  85.559  49.230  1.00  0.00           O
ATOM   3911  C   ASP   243      -7.522  86.979  50.806  1.00  0.00           C
ATOM   3912  O   ASP   243      -7.077  87.078  51.952  1.00  0.00           O
ATOM   3913  N   VAL   244      -6.744  86.659  49.758  1.00  0.00           N
ATOM   3914  H   VAL   244      -7.212  86.543  48.853  1.00  0.00           H
ATOM   3915  CA  VAL   244      -5.282  86.457  49.876  1.00  0.00           C
ATOM   3916  HA  VAL   244      -5.121  85.588  50.516  1.00  0.00           H
ATOM   3917  CB  VAL   244      -4.600  86.175  48.511  1.00  0.00           C
ATOM   3918  HB  VAL   244      -4.916  86.931  47.793  1.00  0.00           H
ATOM   3919  CG1 VAL   244      -3.060  86.221  48.590  1.00  0.00           C
ATOM   3920 1HG1 VAL   244      -2.628  85.929  47.633  1.00  0.00           H
ATOM   3921 2HG1 VAL   244      -2.719  87.232  48.807  1.00  0.00           H
ATOM   3922 3HG1 VAL   244      -2.702  85.545  49.367  1.00  0.00           H
ATOM   3923  CG2 VAL   244      -4.995  84.793  47.973  1.00  0.00           C
ATOM   3924 1HG2 VAL   244      -4.526  84.623  47.003  1.00  0.00           H
ATOM   3925 2HG2 VAL   244      -4.674  84.014  48.664  1.00  0.00           H
ATOM   3926 3HG2 VAL   244      -6.073  84.734  47.853  1.00  0.00           H
ATOM   3927  C   VAL   244      -4.619  87.664  50.556  1.00  0.00           C
ATOM   3928  O   VAL   244      -3.793  87.479  51.447  1.00  0.00           O
ATOM   3929  N   VAL   245      -4.987  88.892  50.174  1.00  0.00           N
ATOM   3930  H   VAL   245      -5.673  88.973  49.419  1.00  0.00           H
ATOM   3931  CA  VAL   245      -4.420  90.111  50.782  1.00  0.00           C
ATOM   3932  HA  VAL   245      -3.338  89.993  50.801  1.00  0.00           H
ATOM   3933  CB  VAL   245      -4.722  91.360  49.929  1.00  0.00           C
ATOM   3934  HB  VAL   245      -5.799  91.439  49.776  1.00  0.00           H
ATOM   3935  CG1 VAL   245      -4.223  92.624  50.638  1.00  0.00           C
ATOM   3936 1HG1 VAL   245      -4.315  93.483  49.986  1.00  0.00           H
ATOM   3937 2HG1 VAL   245      -4.809  92.812  51.536  1.00  0.00           H
ATOM   3938 3HG1 VAL   245      -3.178  92.509  50.907  1.00  0.00           H
ATOM   3939  CG2 VAL   245      -4.021  91.262  48.563  1.00  0.00           C
ATOM   3940 1HG2 VAL   245      -4.377  92.050  47.903  1.00  0.00           H
ATOM   3941 2HG2 VAL   245      -2.941  91.354  48.682  1.00  0.00           H
ATOM   3942 3HG2 VAL   245      -4.239  90.310  48.087  1.00  0.00           H
ATOM   3943  C   VAL   245      -4.875  90.314  52.238  1.00  0.00           C
ATOM   3944  O   VAL   245      -4.056  90.677  53.082  1.00  0.00           O
ATOM   3945  N   ARG   246      -6.150  90.058  52.555  1.00  0.00           N
ATOM   3946  H   ARG   246      -6.776  89.754  51.815  1.00  0.00           H
ATOM   3947  CA  ARG   246      -6.719  90.213  53.900  1.00  0.00           C
ATOM   3948  HA  ARG   246      -6.578  91.247  54.217  1.00  0.00           H
ATOM   3949  CB  ARG   246      -8.226  89.921  53.832  1.00  0.00           C
ATOM   3950  HB1 ARG   246      -8.382  88.885  53.528  1.00  0.00           H
ATOM   3951  HB2 ARG   246      -8.667  90.574  53.078  1.00  0.00           H
ATOM   3952  CG  ARG   246      -8.938  90.165  55.173  1.00  0.00           C
ATOM   3953  HG1 ARG   246      -8.843  91.214  55.445  1.00  0.00           H
ATOM   3954  HG2 ARG   246      -8.468  89.562  55.950  1.00  0.00           H
ATOM   3955  CD  ARG   246     -10.424  89.795  55.132  1.00  0.00           C
ATOM   3956  HD1 ARG   246     -10.832  89.931  56.133  1.00  0.00           H
ATOM   3957  HD2 ARG   246     -10.521  88.739  54.883  1.00  0.00           H
ATOM   3958  NE  ARG   246     -11.183  90.637  54.187  1.00  0.00           N
ATOM   3959  HE  ARG   246     -11.481  91.548  54.522  1.00  0.00           H
ATOM   3960  CZ  ARG   246     -11.541  90.327  52.946  1.00  0.00           C
ATOM   3961  NH1 ARG   246     -11.305  89.133  52.455  1.00  0.00           N
ATOM   3962 1HH1 ARG   246     -11.012  88.380  53.063  1.00  0.00           H
ATOM   3963 2HH1 ARG   246     -11.570  88.872  51.507  1.00  0.00           H
ATOM   3964  NH2 ARG   246     -12.139  91.244  52.213  1.00  0.00           N
ATOM   3965 1HH2 ARG   246     -12.356  92.136  52.620  1.00  0.00           H
ATOM   3966 2HH2 ARG   246     -12.460  91.075  51.252  1.00  0.00           H
ATOM   3967  C   ARG   246      -6.018  89.301  54.913  1.00  0.00           C
ATOM   3968  O   ARG   246      -5.669  89.747  56.004  1.00  0.00           O
ATOM   3969  N   SER   247      -5.729  88.059  54.532  1.00  0.00           N
ATOM   3970  H   SER   247      -6.123  87.716  53.658  1.00  0.00           H
ATOM   3971  CA  SER   247      -4.966  87.106  55.353  1.00  0.00           C
ATOM   3972  HA  SER   247      -5.401  87.059  56.352  1.00  0.00           H
ATOM   3973  CB  SER   247      -5.077  85.711  54.721  1.00  0.00           C
ATOM   3974  HB1 SER   247      -4.589  84.983  55.372  1.00  0.00           H
ATOM   3975  HB2 SER   247      -4.578  85.719  53.751  1.00  0.00           H
ATOM   3976  OG  SER   247      -6.438  85.347  54.547  1.00  0.00           O
ATOM   3977  HG  SER   247      -6.496  84.534  54.021  1.00  0.00           H
ATOM   3978  C   SER   247      -3.484  87.493  55.543  1.00  0.00           C
ATOM   3979  O   SER   247      -2.802  86.922  56.391  1.00  0.00           O
ATOM   3980  N   MET   248      -2.977  88.467  54.777  1.00  0.00           N
ATOM   3981  H   MET   248      -3.581  88.878  54.076  1.00  0.00           H
ATOM   3982  CA  MET   248      -1.605  88.985  54.865  1.00  0.00           C
ATOM   3983  HA  MET   248      -1.008  88.311  55.479  1.00  0.00           H
ATOM   3984  CB  MET   248      -0.994  89.016  53.454  1.00  0.00           C
ATOM   3985  HB1 MET   248      -0.025  89.515  53.481  1.00  0.00           H
ATOM   3986  HB2 MET   248      -1.639  89.589  52.786  1.00  0.00           H
ATOM   3987  CG  MET   248      -0.811  87.602  52.883  1.00  0.00           C
ATOM   3988  HG1 MET   248      -0.420  87.698  51.869  1.00  0.00           H
ATOM   3989  HG2 MET   248      -1.791  87.136  52.796  1.00  0.00           H
ATOM   3990  SD  MET   248       0.253  86.468  53.825  1.00  0.00           S
ATOM   3991  CE  MET   248       1.768  87.437  53.810  1.00  0.00           C
ATOM   3992  HE1 MET   248       2.617  86.808  54.075  1.00  0.00           H
ATOM   3993  HE2 MET   248       1.900  87.826  52.804  1.00  0.00           H
ATOM   3994  HE3 MET   248       1.690  88.270  54.512  1.00  0.00           H
ATOM   3995  C   MET   248      -1.498  90.359  55.549  1.00  0.00           C
ATOM   3996  O   MET   248      -0.388  90.883  55.657  1.00  0.00           O
ATOM   3997  N   LEU   249      -2.606  90.940  56.031  1.00  0.00           N
ATOM   3998  H   LEU   249      -3.484  90.443  55.940  1.00  0.00           H
ATOM   3999  CA  LEU   249      -2.629  92.211  56.766  1.00  0.00           C
ATOM   4000  HA  LEU   249      -1.620  92.617  56.829  1.00  0.00           H
ATOM   4001  CB  LEU   249      -3.531  93.224  56.032  1.00  0.00           C
ATOM   4002  HB1 LEU   249      -3.718  94.070  56.695  1.00  0.00           H
ATOM   4003  HB2 LEU   249      -4.490  92.744  55.830  1.00  0.00           H
ATOM   4004  CG  LEU   249      -2.953  93.781  54.716  1.00  0.00           C
ATOM   4005  HG  LEU   249      -2.628  92.958  54.079  1.00  0.00           H
ATOM   4006  CD1 LEU   249      -4.052  94.560  53.986  1.00  0.00           C
ATOM   4007 1HD1 LEU   249      -3.655  94.979  53.061  1.00  0.00           H
ATOM   4008 2HD1 LEU   249      -4.884  93.895  53.753  1.00  0.00           H
ATOM   4009 3HD1 LEU   249      -4.407  95.365  54.626  1.00  0.00           H
ATOM   4010  CD2 LEU   249      -1.769  94.726  54.970  1.00  0.00           C
ATOM   4011 1HD2 LEU   249      -1.381  95.108  54.025  1.00  0.00           H
ATOM   4012 2HD2 LEU   249      -2.077  95.567  55.592  1.00  0.00           H
ATOM   4013 3HD2 LEU   249      -0.974  94.191  55.477  1.00  0.00           H
ATOM   4014  C   LEU   249      -3.127  92.015  58.204  1.00  0.00           C
ATOM   4015  O   LEU   249      -4.131  91.345  58.441  1.00  0.00           O
ATOM   4016  N   LEU   250      -2.450  92.650  59.161  1.00  0.00           N
ATOM   4017  H   LEU   250      -1.647  93.200  58.871  1.00  0.00           H
ATOM   4018  CA  LEU   250      -2.862  92.773  60.560  1.00  0.00           C
ATOM   4019  HA  LEU   250      -3.454  91.902  60.847  1.00  0.00           H
ATOM   4020  CB  LEU   250      -1.580  92.844  61.419  1.00  0.00           C
ATOM   4021  HB1 LEU   250      -0.964  93.661  61.036  1.00  0.00           H
ATOM   4022  HB2 LEU   250      -1.012  91.921  61.297  1.00  0.00           H
ATOM   4023  CG  LEU   250      -1.827  93.087  62.921  1.00  0.00           C
ATOM   4024  HG  LEU   250      -2.522  93.915  63.040  1.00  0.00           H
ATOM   4025  CD1 LEU   250      -2.436  91.873  63.631  1.00  0.00           C
ATOM   4026 1HD1 LEU   250      -2.849  92.183  64.590  1.00  0.00           H
ATOM   4027 2HD1 LEU   250      -3.238  91.443  63.037  1.00  0.00           H
ATOM   4028 3HD1 LEU   250      -1.670  91.122  63.807  1.00  0.00           H
ATOM   4029  CD2 LEU   250      -0.506  93.479  63.594  1.00  0.00           C
ATOM   4030 1HD2 LEU   250      -0.675  93.652  64.655  1.00  0.00           H
ATOM   4031 2HD2 LEU   250       0.231  92.684  63.468  1.00  0.00           H
ATOM   4032 3HD2 LEU   250      -0.120  94.396  63.150  1.00  0.00           H
ATOM   4033  C   LEU   250      -3.721  94.038  60.706  1.00  0.00           C
ATOM   4034  O   LEU   250      -3.192  95.141  60.556  1.00  0.00           O
ATOM   4035  N   MET   251      -5.015  93.889  61.016  1.00  0.00           N
ATOM   4036  H   MET   251      -5.374  92.956  61.159  1.00  0.00           H
ATOM   4037  CA  MET   251      -5.999  94.984  60.960  1.00  0.00           C
ATOM   4038  HA  MET   251      -5.472  95.935  60.880  1.00  0.00           H
ATOM   4039  CB  MET   251      -6.864  94.824  59.698  1.00  0.00           C
ATOM   4040  HB1 MET   251      -7.668  95.559  59.711  1.00  0.00           H
ATOM   4041  HB2 MET   251      -7.317  93.832  59.691  1.00  0.00           H
ATOM   4042  CG  MET   251      -6.042  95.030  58.421  1.00  0.00           C
ATOM   4043  HG1 MET   251      -5.312  94.225  58.334  1.00  0.00           H
ATOM   4044  HG2 MET   251      -5.494  95.968  58.515  1.00  0.00           H
ATOM   4045  SD  MET   251      -7.003  95.101  56.890  1.00  0.00           S
ATOM   4046  CE  MET   251      -7.577  93.388  56.821  1.00  0.00           C
ATOM   4047  HE1 MET   251      -8.163  93.252  55.916  1.00  0.00           H
ATOM   4048  HE2 MET   251      -6.725  92.708  56.808  1.00  0.00           H
ATOM   4049  HE3 MET   251      -8.208  93.167  57.682  1.00  0.00           H
ATOM   4050  C   MET   251      -6.913  95.075  62.194  1.00  0.00           C
ATOM   4051  O   MET   251      -7.395  94.069  62.720  1.00  0.00           O
ATOM   4052  N   ASN   252      -7.224  96.304  62.610  1.00  0.00           N
ATOM   4053  H   ASN   252      -6.778  97.080  62.127  1.00  0.00           H
ATOM   4054  CA  ASN   252      -8.308  96.604  63.545  1.00  0.00           C
ATOM   4055  HA  ASN   252      -8.301  95.831  64.308  1.00  0.00           H
ATOM   4056  CB  ASN   252      -8.033  97.923  64.292  1.00  0.00           C
ATOM   4057  HB1 ASN   252      -7.048  97.855  64.755  1.00  0.00           H
ATOM   4058  HB2 ASN   252      -8.762  98.024  65.094  1.00  0.00           H
ATOM   4059  CG  ASN   252      -8.102  99.191  63.446  1.00  0.00           C
ATOM   4060  OD1 ASN   252      -9.092  99.463  62.785  1.00  0.00           O
ATOM   4061  ND2 ASN   252      -7.081 100.029  63.481  1.00  0.00           N
ATOM   4062 1HD2 ASN   252      -6.209  99.705  63.872  1.00  0.00           H
ATOM   4063 2HD2 ASN   252      -7.022 100.722  62.749  1.00  0.00           H
ATOM   4064  C   ASN   252      -9.683  96.545  62.840  1.00  0.00           C
ATOM   4065  O   ASN   252      -9.753  96.474  61.611  1.00  0.00           O
ATOM   4066  N   GLU   253     -10.786  96.597  63.598  1.00  0.00           N
ATOM   4067  H   GLU   253     -10.678  96.642  64.601  1.00  0.00           H
ATOM   4068  CA  GLU   253     -12.155  96.518  63.046  1.00  0.00           C
ATOM   4069  HA  GLU   253     -12.312  95.523  62.624  1.00  0.00           H
ATOM   4070  CB  GLU   253     -13.205  96.756  64.150  1.00  0.00           C
ATOM   4071  HB1 GLU   253     -14.198  96.690  63.703  1.00  0.00           H
ATOM   4072  HB2 GLU   253     -13.080  97.768  64.531  1.00  0.00           H
ATOM   4073  CG  GLU   253     -13.140  95.773  65.330  1.00  0.00           C
ATOM   4074  HG1 GLU   253     -12.140  95.792  65.766  1.00  0.00           H
ATOM   4075  HG2 GLU   253     -13.332  94.765  64.957  1.00  0.00           H
ATOM   4076  CD  GLU   253     -14.148  96.102  66.440  1.00  0.00           C
ATOM   4077  OE1 GLU   253     -14.442  95.199  67.257  1.00  0.00           O
ATOM   4078  OE2 GLU   253     -14.617  97.261  66.533  1.00  0.00           O
ATOM   4079  C   GLU   253     -12.385  97.551  61.925  1.00  0.00           C
ATOM   4080  O   GLU   253     -12.922  97.228  60.866  1.00  0.00           O
ATOM   4081  N   THR   254     -11.921  98.788  62.140  1.00  0.00           N
ATOM   4082  H   THR   254     -11.407  98.965  62.992  1.00  0.00           H
ATOM   4083  CA  THR   254     -12.088  99.914  61.212  1.00  0.00           C
ATOM   4084  HA  THR   254     -13.131  99.956  60.898  1.00  0.00           H
ATOM   4085  CB  THR   254     -11.721 101.237  61.896  1.00  0.00           C
ATOM   4086  HB  THR   254     -10.636 101.360  61.907  1.00  0.00           H
ATOM   4087  CG2 THR   254     -12.362 102.425  61.186  1.00  0.00           C
ATOM   4088 1HG2 THR   254     -12.012 103.346  61.646  1.00  0.00           H
ATOM   4089 2HG2 THR   254     -12.096 102.429  60.130  1.00  0.00           H
ATOM   4090 3HG2 THR   254     -13.446 102.364  61.270  1.00  0.00           H
ATOM   4091  OG1 THR   254     -12.213 101.241  63.220  1.00  0.00           O
ATOM   4092  HG1 THR   254     -13.178 101.149  63.152  1.00  0.00           H
ATOM   4093  C   THR   254     -11.265  99.715  59.946  1.00  0.00           C
ATOM   4094  O   THR   254     -11.751 100.027  58.868  1.00  0.00           O
ATOM   4095  N   GLU   255     -10.049  99.179  60.063  1.00  0.00           N
ATOM   4096  H   GLU   255      -9.720  98.963  60.996  1.00  0.00           H
ATOM   4097  CA  GLU   255      -9.190  98.816  58.930  1.00  0.00           C
ATOM   4098  HA  GLU   255      -9.106  99.670  58.265  1.00  0.00           H
ATOM   4099  CB  GLU   255      -7.778  98.448  59.447  1.00  0.00           C
ATOM   4100  HB1 GLU   255      -7.222  97.950  58.652  1.00  0.00           H
ATOM   4101  HB2 GLU   255      -7.892  97.755  60.276  1.00  0.00           H
ATOM   4102  CG  GLU   255      -6.962  99.671  59.914  1.00  0.00           C
ATOM   4103  HG1 GLU   255      -7.620 100.355  60.450  1.00  0.00           H
ATOM   4104  HG2 GLU   255      -6.600 100.195  59.029  1.00  0.00           H
ATOM   4105  CD  GLU   255      -5.760  99.361  60.830  1.00  0.00           C
ATOM   4106  OE1 GLU   255      -4.962 100.291  61.060  1.00  0.00           O
ATOM   4107  OE2 GLU   255      -5.661  98.261  61.425  1.00  0.00           O
ATOM   4108  C   GLU   255      -9.812  97.679  58.098  1.00  0.00           C
ATOM   4109  O   GLU   255      -9.797  97.739  56.871  1.00  0.00           O
ATOM   4110  N   SER   256     -10.430  96.684  58.738  1.00  0.00           N
ATOM   4111  H   SER   256     -10.423  96.683  59.753  1.00  0.00           H
ATOM   4112  CA  SER   256     -11.055  95.551  58.038  1.00  0.00           C
ATOM   4113  HA  SER   256     -10.374  95.211  57.257  1.00  0.00           H
ATOM   4114  CB  SER   256     -11.237  94.390  59.025  1.00  0.00           C
ATOM   4115  HB1 SER   256     -12.079  94.593  59.690  1.00  0.00           H
ATOM   4116  HB2 SER   256     -10.331  94.293  59.626  1.00  0.00           H
ATOM   4117  OG  SER   256     -11.441  93.174  58.331  1.00  0.00           O
ATOM   4118  HG  SER   256     -11.234  92.431  58.940  1.00  0.00           H
ATOM   4119  C   SER   256     -12.381  95.920  57.340  1.00  0.00           C
ATOM   4120  O   SER   256     -12.621  95.480  56.211  1.00  0.00           O
ATOM   4121  N   GLU   257     -13.219  96.770  57.954  1.00  0.00           N
ATOM   4122  H   GLU   257     -13.006  97.045  58.911  1.00  0.00           H
ATOM   4123  CA  GLU   257     -14.433  97.330  57.332  1.00  0.00           C
ATOM   4124  HA  GLU   257     -14.973  96.519  56.842  1.00  0.00           H
ATOM   4125  CB  GLU   257     -15.338  97.911  58.435  1.00  0.00           C
ATOM   4126  HB1 GLU   257     -14.807  98.733  58.919  1.00  0.00           H
ATOM   4127  HB2 GLU   257     -15.510  97.142  59.189  1.00  0.00           H
ATOM   4128  CG  GLU   257     -16.703  98.438  57.959  1.00  0.00           C
ATOM   4129  HG1 GLU   257     -16.552  99.217  57.213  1.00  0.00           H
ATOM   4130  HG2 GLU   257     -17.203  98.902  58.810  1.00  0.00           H
ATOM   4131  CD  GLU   257     -17.628  97.351  57.401  1.00  0.00           C
ATOM   4132  OE1 GLU   257     -17.944  97.390  56.189  1.00  0.00           O
ATOM   4133  OE2 GLU   257     -18.085  96.488  58.187  1.00  0.00           O
ATOM   4134  C   GLU   257     -14.100  98.388  56.259  1.00  0.00           C
ATOM   4135  O   GLU   257     -14.820  98.523  55.265  1.00  0.00           O
ATOM   4136  N   MET   258     -12.987  99.120  56.404  1.00  0.00           N
ATOM   4137  H   MET   258     -12.453  99.033  57.264  1.00  0.00           H
ATOM   4138  CA  MET   258     -12.441  99.962  55.334  1.00  0.00           C
ATOM   4139  HA  MET   258     -13.212 100.637  54.982  1.00  0.00           H
ATOM   4140  CB  MET   258     -11.282 100.821  55.863  1.00  0.00           C
ATOM   4141  HB1 MET   258     -10.472 100.173  56.190  1.00  0.00           H
ATOM   4142  HB2 MET   258     -11.626 101.395  56.723  1.00  0.00           H
ATOM   4143  CG  MET   258     -10.758 101.805  54.809  1.00  0.00           C
ATOM   4144  HG1 MET   258     -10.469 101.238  53.925  1.00  0.00           H
ATOM   4145  HG2 MET   258      -9.860 102.283  55.198  1.00  0.00           H
ATOM   4146  SD  MET   258     -11.925 103.097  54.301  1.00  0.00           S
ATOM   4147  CE  MET   258     -11.735 104.248  55.684  1.00  0.00           C
ATOM   4148  HE1 MET   258     -12.452 105.061  55.580  1.00  0.00           H
ATOM   4149  HE2 MET   258     -11.911 103.729  56.626  1.00  0.00           H
ATOM   4150  HE3 MET   258     -10.726 104.656  55.676  1.00  0.00           H
ATOM   4151  C   MET   258     -12.063  99.104  54.125  1.00  0.00           C
ATOM   4152  O   MET   258     -12.567  99.362  53.032  1.00  0.00           O
ATOM   4153  N   LEU   259     -11.258  98.049  54.301  1.00  0.00           N
ATOM   4154  H   LEU   259     -10.868  97.868  55.223  1.00  0.00           H
ATOM   4155  CA  LEU   259     -10.903  97.158  53.193  1.00  0.00           C
ATOM   4156  HA  LEU   259     -10.443  97.778  52.425  1.00  0.00           H
ATOM   4157  CB  LEU   259      -9.876  96.114  53.668  1.00  0.00           C
ATOM   4158  HB1 LEU   259     -10.329  95.499  54.448  1.00  0.00           H
ATOM   4159  HB2 LEU   259      -9.022  96.635  54.105  1.00  0.00           H
ATOM   4160  CG  LEU   259      -9.377  95.196  52.530  1.00  0.00           C
ATOM   4161  HG  LEU   259     -10.218  94.623  52.136  1.00  0.00           H
ATOM   4162  CD1 LEU   259      -8.756  95.998  51.374  1.00  0.00           C
ATOM   4163 1HD1 LEU   259      -8.328  95.317  50.639  1.00  0.00           H
ATOM   4164 2HD1 LEU   259      -9.518  96.586  50.865  1.00  0.00           H
ATOM   4165 3HD1 LEU   259      -7.986  96.670  51.754  1.00  0.00           H
ATOM   4166  CD2 LEU   259      -8.355  94.192  53.080  1.00  0.00           C
ATOM   4167 1HD2 LEU   259      -7.981  93.559  52.275  1.00  0.00           H
ATOM   4168 2HD2 LEU   259      -7.521  94.718  53.546  1.00  0.00           H
ATOM   4169 3HD2 LEU   259      -8.840  93.554  53.819  1.00  0.00           H
ATOM   4170  C   LEU   259     -12.137  96.510  52.547  1.00  0.00           C
ATOM   4171  O   LEU   259     -12.226  96.461  51.321  1.00  0.00           O
ATOM   4172  N   LYS   260     -13.122  96.085  53.344  1.00  0.00           N
ATOM   4173  H   LYS   260     -12.980  96.135  54.348  1.00  0.00           H
ATOM   4174  CA  LYS   260     -14.377  95.503  52.849  1.00  0.00           C
ATOM   4175  HA  LYS   260     -14.150  94.577  52.317  1.00  0.00           H
ATOM   4176  CB  LYS   260     -15.266  95.186  54.063  1.00  0.00           C
ATOM   4177  HB1 LYS   260     -15.558  96.112  54.560  1.00  0.00           H
ATOM   4178  HB2 LYS   260     -14.710  94.576  54.772  1.00  0.00           H
ATOM   4179  CG  LYS   260     -16.529  94.429  53.645  1.00  0.00           C
ATOM   4180  HG1 LYS   260     -16.234  93.552  53.073  1.00  0.00           H
ATOM   4181  HG2 LYS   260     -17.158  95.071  53.027  1.00  0.00           H
ATOM   4182  CD  LYS   260     -17.324  93.985  54.871  1.00  0.00           C
ATOM   4183  HD1 LYS   260     -17.523  94.852  55.503  1.00  0.00           H
ATOM   4184  HD2 LYS   260     -16.740  93.256  55.435  1.00  0.00           H
ATOM   4185  CE  LYS   260     -18.655  93.366  54.442  1.00  0.00           C
ATOM   4186  HE1 LYS   260     -18.473  92.578  53.705  1.00  0.00           H
ATOM   4187  HE2 LYS   260     -19.262  94.148  53.977  1.00  0.00           H
ATOM   4188  NZ  LYS   260     -19.354  92.808  55.619  1.00  0.00           N
ATOM   4189  HZ1 LYS   260     -20.351  92.714  55.475  1.00  0.00           H
ATOM   4190  HZ2 LYS   260     -18.989  91.889  55.852  1.00  0.00           H
ATOM   4191  HZ3 LYS   260     -19.206  93.398  56.436  1.00  0.00           H
ATOM   4192  C   LYS   260     -15.118  96.421  51.861  1.00  0.00           C
ATOM   4193  O   LYS   260     -15.651  95.955  50.853  1.00  0.00           O
ATOM   4194  N   GLN   261     -15.155  97.724  52.143  1.00  0.00           N
ATOM   4195  H   GLN   261     -14.710  98.039  52.999  1.00  0.00           H
ATOM   4196  CA  GLN   261     -15.858  98.706  51.315  1.00  0.00           C
ATOM   4197  HA  GLN   261     -16.708  98.226  50.822  1.00  0.00           H
ATOM   4198  CB  GLN   261     -16.395  99.818  52.219  1.00  0.00           C
ATOM   4199  HB1 GLN   261     -16.735 100.659  51.617  1.00  0.00           H
ATOM   4200  HB2 GLN   261     -15.597 100.169  52.871  1.00  0.00           H
ATOM   4201  CG  GLN   261     -17.572  99.264  53.037  1.00  0.00           C
ATOM   4202  HG1 GLN   261     -17.220  98.433  53.650  1.00  0.00           H
ATOM   4203  HG2 GLN   261     -18.337  98.881  52.363  1.00  0.00           H
ATOM   4204  CD  GLN   261     -18.230 100.291  53.947  1.00  0.00           C
ATOM   4205  OE1 GLN   261     -18.648 101.369  53.541  1.00  0.00           O
ATOM   4206  NE2 GLN   261     -18.396  99.956  55.203  1.00  0.00           N
ATOM   4207 1HE2 GLN   261     -18.101  99.034  55.531  1.00  0.00           H
ATOM   4208 2HE2 GLN   261     -18.900 100.578  55.804  1.00  0.00           H
ATOM   4209  C   GLN   261     -14.997  99.264  50.180  1.00  0.00           C
ATOM   4210  O   GLN   261     -15.553  99.731  49.190  1.00  0.00           O
ATOM   4211  N   LEU   262     -13.666  99.169  50.271  1.00  0.00           N
ATOM   4212  H   LEU   262     -13.252  98.876  51.150  1.00  0.00           H
ATOM   4213  CA  LEU   262     -12.783  99.389  49.125  1.00  0.00           C
ATOM   4214  HA  LEU   262     -13.096 100.289  48.594  1.00  0.00           H
ATOM   4215  CB  LEU   262     -11.338  99.552  49.602  1.00  0.00           C
ATOM   4216  HB1 LEU   262     -10.717  99.597  48.713  1.00  0.00           H
ATOM   4217  HB2 LEU   262     -11.062  98.657  50.161  1.00  0.00           H
ATOM   4218  CG  LEU   262     -11.050 100.799  50.456  1.00  0.00           C
ATOM   4219  HG  LEU   262     -11.767 100.858  51.270  1.00  0.00           H
ATOM   4220  CD1 LEU   262      -9.650 100.659  51.061  1.00  0.00           C
ATOM   4221 1HD1 LEU   262      -9.555 101.375  51.867  1.00  0.00           H
ATOM   4222 2HD1 LEU   262      -9.509  99.666  51.486  1.00  0.00           H
ATOM   4223 3HD1 LEU   262      -8.883 100.843  50.308  1.00  0.00           H
ATOM   4224  CD2 LEU   262     -11.148 102.103  49.655  1.00  0.00           C
ATOM   4225 1HD2 LEU   262     -10.866 102.948  50.283  1.00  0.00           H
ATOM   4226 2HD2 LEU   262     -10.494 102.067  48.783  1.00  0.00           H
ATOM   4227 3HD2 LEU   262     -12.175 102.249  49.330  1.00  0.00           H
ATOM   4228  C   LEU   262     -12.850  98.237  48.116  1.00  0.00           C
ATOM   4229  O   LEU   262     -12.762  98.496  46.923  1.00  0.00           O
ATOM   4230  N   GLU   263     -13.008  96.992  48.574  1.00  0.00           N
ATOM   4231  H   GLU   263     -12.967  96.846  49.577  1.00  0.00           H
ATOM   4232  CA  GLU   263     -13.255  95.820  47.724  1.00  0.00           C
ATOM   4233  HA  GLU   263     -12.445  95.717  47.004  1.00  0.00           H
ATOM   4234  CB  GLU   263     -13.296  94.569  48.616  1.00  0.00           C
ATOM   4235  HB1 GLU   263     -14.120  94.672  49.319  1.00  0.00           H
ATOM   4236  HB2 GLU   263     -12.379  94.507  49.200  1.00  0.00           H
ATOM   4237  CG  GLU   263     -13.484  93.259  47.844  1.00  0.00           C
ATOM   4238  HG1 GLU   263     -12.549  92.952  47.383  1.00  0.00           H
ATOM   4239  HG2 GLU   263     -14.217  93.392  47.048  1.00  0.00           H
ATOM   4240  CD  GLU   263     -13.991  92.178  48.789  1.00  0.00           C
ATOM   4241  OE1 GLU   263     -15.185  91.826  48.643  1.00  0.00           O
ATOM   4242  OE2 GLU   263     -13.231  91.751  49.689  1.00  0.00           O
ATOM   4243  C   GLU   263     -14.576  95.977  46.954  1.00  0.00           C
ATOM   4244  O   GLU   263     -14.598  95.874  45.726  1.00  0.00           O
ATOM   4245  N   ASP   264     -15.662  96.278  47.674  1.00  0.00           N
ATOM   4246  H   ASP   264     -15.574  96.305  48.681  1.00  0.00           H
ATOM   4247  CA  ASP   264     -16.990  96.533  47.108  1.00  0.00           C
ATOM   4248  HA  ASP   264     -17.328  95.631  46.596  1.00  0.00           H
ATOM   4249  CB  ASP   264     -17.956  96.824  48.270  1.00  0.00           C
ATOM   4250  HB1 ASP   264     -17.674  97.771  48.733  1.00  0.00           H
ATOM   4251  HB2 ASP   264     -17.840  96.045  49.024  1.00  0.00           H
ATOM   4252  CG  ASP   264     -19.437  96.873  47.874  1.00  0.00           C
ATOM   4253  OD1 ASP   264     -19.963  95.867  47.346  1.00  0.00           O
ATOM   4254  OD2 ASP   264     -20.079  97.906  48.177  1.00  0.00           O
ATOM   4255  C   ASP   264     -16.938  97.677  46.078  1.00  0.00           C
ATOM   4256  O   ASP   264     -17.499  97.552  44.995  1.00  0.00           O
ATOM   4257  N   TYR   265     -16.186  98.752  46.346  1.00  0.00           N
ATOM   4258  H   TYR   265     -15.763  98.825  47.266  1.00  0.00           H
ATOM   4259  CA  TYR   265     -15.933  99.824  45.375  1.00  0.00           C
ATOM   4260  HA  TYR   265     -16.890 100.154  44.970  1.00  0.00           H
ATOM   4261  CB  TYR   265     -15.274 101.005  46.087  1.00  0.00           C
ATOM   4262  HB1 TYR   265     -14.294 100.701  46.456  1.00  0.00           H
ATOM   4263  HB2 TYR   265     -15.874 101.281  46.954  1.00  0.00           H
ATOM   4264  CG  TYR   265     -15.117 102.227  45.204  1.00  0.00           C
ATOM   4265  CD1 TYR   265     -13.898 102.493  44.550  1.00  0.00           C
ATOM   4266  HD1 TYR   265     -13.071 101.799  44.636  1.00  0.00           H
ATOM   4267  CE1 TYR   265     -13.752 103.670  43.792  1.00  0.00           C
ATOM   4268  HE1 TYR   265     -12.824 103.895  43.299  1.00  0.00           H
ATOM   4269  CZ  TYR   265     -14.806 104.599  43.707  1.00  0.00           C
ATOM   4270  OH  TYR   265     -14.619 105.770  43.043  1.00  0.00           O
ATOM   4271  HH  TYR   265     -15.316 106.414  43.238  1.00  0.00           H
ATOM   4272  CE2 TYR   265     -16.034 104.320  44.342  1.00  0.00           C
ATOM   4273  HE2 TYR   265     -16.850 105.023  44.272  1.00  0.00           H
ATOM   4274  CD2 TYR   265     -16.189 103.126  45.072  1.00  0.00           C
ATOM   4275  HD2 TYR   265     -17.126 102.899  45.559  1.00  0.00           H
ATOM   4276  C   TYR   265     -15.042  99.405  44.193  1.00  0.00           C
ATOM   4277  O   TYR   265     -15.257  99.861  43.068  1.00  0.00           O
ATOM   4278  N   PHE   266     -14.024  98.571  44.415  1.00  0.00           N
ATOM   4279  H   PHE   266     -13.873  98.245  45.366  1.00  0.00           H
ATOM   4280  CA  PHE   266     -13.111  98.096  43.374  1.00  0.00           C
ATOM   4281  HA  PHE   266     -12.767  98.949  42.789  1.00  0.00           H
ATOM   4282  CB  PHE   266     -11.888  97.453  44.042  1.00  0.00           C
ATOM   4283  HB1 PHE   266     -12.216  96.611  44.654  1.00  0.00           H
ATOM   4284  HB2 PHE   266     -11.438  98.182  44.717  1.00  0.00           H
ATOM   4285  CG  PHE   266     -10.813  96.967  43.089  1.00  0.00           C
ATOM   4286  CD1 PHE   266     -10.919  95.691  42.510  1.00  0.00           C
ATOM   4287  HD1 PHE   266     -11.791  95.093  42.715  1.00  0.00           H
ATOM   4288  CE1 PHE   266      -9.885  95.184  41.705  1.00  0.00           C
ATOM   4289  HE1 PHE   266      -9.969  94.193  41.286  1.00  0.00           H
ATOM   4290  CZ  PHE   266      -8.734  95.956  41.478  1.00  0.00           C
ATOM   4291  HZ  PHE   266      -7.918  95.553  40.899  1.00  0.00           H
ATOM   4292  CE2 PHE   266      -8.652  97.258  42.001  1.00  0.00           C
ATOM   4293  HE2 PHE   266      -7.783  97.868  41.805  1.00  0.00           H
ATOM   4294  CD2 PHE   266      -9.687  97.762  42.811  1.00  0.00           C
ATOM   4295  HD2 PHE   266      -9.603  98.750  43.245  1.00  0.00           H
ATOM   4296  C   PHE   266     -13.828  97.131  42.422  1.00  0.00           C
ATOM   4297  O   PHE   266     -13.555  97.135  41.221  1.00  0.00           O
ATOM   4298  N   ILE   267     -14.790  96.351  42.923  1.00  0.00           N
ATOM   4299  H   ILE   267     -14.897  96.337  43.944  1.00  0.00           H
ATOM   4300  CA  ILE   267     -15.706  95.532  42.115  1.00  0.00           C
ATOM   4301  HA  ILE   267     -15.142  95.057  41.314  1.00  0.00           H
ATOM   4302  CB  ILE   267     -16.320  94.407  42.983  1.00  0.00           C
ATOM   4303  HB  ILE   267     -16.757  94.844  43.886  1.00  0.00           H
ATOM   4304  CG2 ILE   267     -17.423  93.662  42.207  1.00  0.00           C
ATOM   4305 1HG2 ILE   267     -17.841  92.861  42.814  1.00  0.00           H
ATOM   4306 2HG2 ILE   267     -18.239  94.339  41.957  1.00  0.00           H
ATOM   4307 3HG2 ILE   267     -17.009  93.248  41.288  1.00  0.00           H
ATOM   4308  CG1 ILE   267     -15.201  93.417  43.385  1.00  0.00           C
ATOM   4309 1HG1 ILE   267     -14.368  93.966  43.823  1.00  0.00           H
ATOM   4310 2HG1 ILE   267     -14.834  92.908  42.492  1.00  0.00           H
ATOM   4311  CD  ILE   267     -15.618  92.363  44.411  1.00  0.00           C
ATOM   4312  HD1 ILE   267     -14.736  91.801  44.716  1.00  0.00           H
ATOM   4313  HD2 ILE   267     -16.040  92.856  45.286  1.00  0.00           H
ATOM   4314  HD3 ILE   267     -16.345  91.670  43.989  1.00  0.00           H
ATOM   4315  C   ILE   267     -16.761  96.411  41.431  1.00  0.00           C
ATOM   4316  O   ILE   267     -16.884  96.348  40.207  1.00  0.00           O
ATOM   4317  N   HIS   268     -17.466  97.259  42.181  1.00  0.00           N
ATOM   4318  H   HIS   268     -17.309  97.245  43.187  1.00  0.00           H
ATOM   4319  CA  HIS   268     -18.617  98.050  41.723  1.00  0.00           C
ATOM   4320  HA  HIS   268     -18.956  97.609  40.797  1.00  0.00           H
ATOM   4321  CB  HIS   268     -19.778  97.918  42.716  1.00  0.00           C
ATOM   4322  HB1 HIS   268     -20.627  98.494  42.348  1.00  0.00           H
ATOM   4323  HB2 HIS   268     -19.496  98.330  43.684  1.00  0.00           H
ATOM   4324  CG  HIS   268     -20.251  96.512  42.881  1.00  0.00           C
ATOM   4325  ND1 HIS   268     -20.891  95.763  41.896  1.00  0.00           N
ATOM   4326  CE1 HIS   268     -21.214  94.608  42.490  1.00  0.00           C
ATOM   4327  HE1 HIS   268     -21.747  93.817  41.996  1.00  0.00           H
ATOM   4328  NE2 HIS   268     -20.821  94.596  43.776  1.00  0.00           N
ATOM   4329  HE2 HIS   268     -21.045  93.896  44.475  1.00  0.00           H
ATOM   4330  CD2 HIS   268     -20.202  95.793  44.032  1.00  0.00           C
ATOM   4331  HD2 HIS   268     -19.799  96.132  44.975  1.00  0.00           H
ATOM   4332  C   HIS   268     -18.300  99.529  41.429  1.00  0.00           C
ATOM   4333  O   HIS   268     -19.074 100.420  41.784  1.00  0.00           O
ATOM   4334  N   THR   269     -17.140  99.822  40.823  1.00  0.00           N
ATOM   4335  H   THR   269     -16.518  99.052  40.635  1.00  0.00           H
ATOM   4336  CA  THR   269     -16.650 101.206  40.652  1.00  0.00           C
ATOM   4337  HA  THR   269     -16.532 101.622  41.652  1.00  0.00           H
ATOM   4338  CB  THR   269     -15.278 101.268  39.975  1.00  0.00           C
ATOM   4339  HB  THR   269     -15.376 101.014  38.918  1.00  0.00           H
ATOM   4340  CG2 THR   269     -14.658 102.657  40.093  1.00  0.00           C
ATOM   4341 1HG2 THR   269     -13.654 102.640  39.672  1.00  0.00           H
ATOM   4342 2HG2 THR   269     -15.259 103.385  39.548  1.00  0.00           H
ATOM   4343 3HG2 THR   269     -14.600 102.954  41.141  1.00  0.00           H
ATOM   4344  OG1 THR   269     -14.392 100.362  40.583  1.00  0.00           O
ATOM   4345  HG1 THR   269     -14.645 100.285  41.526  1.00  0.00           H
ATOM   4346  C   THR   269     -17.663 102.051  39.861  1.00  0.00           C
ATOM   4347  O   THR   269     -17.843 101.777  38.669  1.00  0.00           O
ATOM   4348  N   PRO   270     -18.287 103.082  40.470  1.00  0.00           N
ATOM   4349  CD  PRO   270     -18.170 103.463  41.871  1.00  0.00           C
ATOM   4350  HD1 PRO   270     -17.134 103.706  42.099  1.00  0.00           H
ATOM   4351  HD2 PRO   270     -18.518 102.661  42.520  1.00  0.00           H
ATOM   4352  CG  PRO   270     -19.045 104.694  42.083  1.00  0.00           C
ATOM   4353  HG1 PRO   270     -18.416 105.574  42.162  1.00  0.00           H
ATOM   4354  HG2 PRO   270     -19.647 104.593  42.984  1.00  0.00           H
ATOM   4355  CB  PRO   270     -19.922 104.778  40.835  1.00  0.00           C
ATOM   4356  HB1 PRO   270     -20.118 105.813  40.551  1.00  0.00           H
ATOM   4357  HB2 PRO   270     -20.862 104.263  41.030  1.00  0.00           H
ATOM   4358  CA  PRO   270     -19.138 104.020  39.759  1.00  0.00           C
ATOM   4359  HA  PRO   270     -19.835 103.484  39.114  1.00  0.00           H
ATOM   4360  C   PRO   270     -18.257 104.938  38.912  1.00  0.00           C
ATOM   4361  O   PRO   270     -17.323 105.561  39.421  1.00  0.00           O
ATOM   4362  N   LEU   271     -18.550 105.011  37.612  1.00  0.00           N
ATOM   4363  H   LEU   271     -19.301 104.432  37.247  1.00  0.00           H
ATOM   4364  CA  LEU   271     -17.814 105.822  36.649  1.00  0.00           C
ATOM   4365  HA  LEU   271     -16.980 106.309  37.152  1.00  0.00           H
ATOM   4366  CB  LEU   271     -17.265 104.892  35.554  1.00  0.00           C
ATOM   4367  HB1 LEU   271     -18.112 104.492  34.995  1.00  0.00           H
ATOM   4368  HB2 LEU   271     -16.748 104.051  36.020  1.00  0.00           H
ATOM   4369  CG  LEU   271     -16.301 105.601  34.582  1.00  0.00           C
ATOM   4370  HG  LEU   271     -16.723 106.557  34.272  1.00  0.00           H
ATOM   4371  CD1 LEU   271     -14.929 105.846  35.222  1.00  0.00           C
ATOM   4372 1HD1 LEU   271     -14.224 106.198  34.474  1.00  0.00           H
ATOM   4373 2HD1 LEU   271     -15.009 106.595  36.002  1.00  0.00           H
ATOM   4374 3HD1 LEU   271     -14.544 104.924  35.650  1.00  0.00           H
ATOM   4375  CD2 LEU   271     -16.123 104.744  33.329  1.00  0.00           C
ATOM   4376 1HD2 LEU   271     -15.498 105.279  32.619  1.00  0.00           H
ATOM   4377 2HD2 LEU   271     -15.657 103.793  33.587  1.00  0.00           H
ATOM   4378 3HD2 LEU   271     -17.093 104.568  32.868  1.00  0.00           H
ATOM   4379  C   LEU   271     -18.725 106.905  36.060  1.00  0.00           C
ATOM   4380  O   LEU   271     -19.753 106.602  35.453  1.00  0.00           O
ATOM   4381  N   LEU   272     -18.308 108.162  36.196  1.00  0.00           N
ATOM   4382  H   LEU   272     -17.443 108.315  36.705  1.00  0.00           H
ATOM   4383  CA  LEU   272     -18.923 109.328  35.568  1.00  0.00           C
ATOM   4384  HA  LEU   272     -20.006 109.198  35.580  1.00  0.00           H
ATOM   4385  CB  LEU   272     -18.553 110.551  36.429  1.00  0.00           C
ATOM   4386  HB1 LEU   272     -17.465 110.612  36.493  1.00  0.00           H
ATOM   4387  HB2 LEU   272     -18.932 110.374  37.437  1.00  0.00           H
ATOM   4388  CG  LEU   272     -19.075 111.918  35.948  1.00  0.00           C
ATOM   4389  HG  LEU   272     -18.589 112.175  35.005  1.00  0.00           H
ATOM   4390  CD1 LEU   272     -20.596 111.939  35.733  1.00  0.00           C
ATOM   4391 1HD1 LEU   272     -20.928 112.956  35.519  1.00  0.00           H
ATOM   4392 2HD1 LEU   272     -20.855 111.315  34.881  1.00  0.00           H
ATOM   4393 3HD1 LEU   272     -21.108 111.571  36.622  1.00  0.00           H
ATOM   4394  CD2 LEU   272     -18.692 112.971  36.998  1.00  0.00           C
ATOM   4395 1HD2 LEU   272     -19.040 113.952  36.680  1.00  0.00           H
ATOM   4396 2HD2 LEU   272     -19.145 112.730  37.961  1.00  0.00           H
ATOM   4397 3HD2 LEU   272     -17.608 113.006  37.107  1.00  0.00           H
ATOM   4398  C   LEU   272     -18.451 109.424  34.108  1.00  0.00           C
ATOM   4399  O   LEU   272     -17.256 109.583  33.850  1.00  0.00           O
ATOM   4400  N   MET   273     -19.377 109.301  33.148  1.00  0.00           N
ATOM   4401  H   MET   273     -20.337 109.131  33.445  1.00  0.00           H
ATOM   4402  CA  MET   273     -19.063 109.112  31.724  1.00  0.00           C
ATOM   4403  HA  MET   273     -18.188 109.716  31.485  1.00  0.00           H
ATOM   4404  CB  MET   273     -18.697 107.635  31.512  1.00  0.00           C
ATOM   4405  HB1 MET   273     -19.571 107.010  31.701  1.00  0.00           H
ATOM   4406  HB2 MET   273     -17.924 107.353  32.227  1.00  0.00           H
ATOM   4407  CG  MET   273     -18.172 107.352  30.104  1.00  0.00           C
ATOM   4408  HG1 MET   273     -17.389 108.070  29.853  1.00  0.00           H
ATOM   4409  HG2 MET   273     -18.991 107.468  29.394  1.00  0.00           H
ATOM   4410  SD  MET   273     -17.494 105.683  29.960  1.00  0.00           S
ATOM   4411  CE  MET   273     -17.485 105.551  28.165  1.00  0.00           C
ATOM   4412  HE1 MET   273     -16.995 104.621  27.892  1.00  0.00           H
ATOM   4413  HE2 MET   273     -18.511 105.537  27.796  1.00  0.00           H
ATOM   4414  HE3 MET   273     -16.946 106.394  27.734  1.00  0.00           H
ATOM   4415  C   MET   273     -20.215 109.549  30.804  1.00  0.00           C
ATOM   4416  O   MET   273     -21.344 109.078  30.907  1.00  0.00           O
ATOM   4417  N   TYR   274     -19.941 110.481  29.889  1.00  0.00           N
ATOM   4418  H   TYR   274     -19.002 110.855  29.845  1.00  0.00           H
ATOM   4419  CA  TYR   274     -20.935 111.132  29.016  1.00  0.00           C
ATOM   4420  HA  TYR   274     -20.427 111.974  28.548  1.00  0.00           H
ATOM   4421  CB  TYR   274     -21.373 110.196  27.872  1.00  0.00           C
ATOM   4422  HB1 TYR   274     -22.109 110.708  27.251  1.00  0.00           H
ATOM   4423  HB2 TYR   274     -21.847 109.313  28.290  1.00  0.00           H
ATOM   4424  CG  TYR   274     -20.232 109.770  26.972  1.00  0.00           C
ATOM   4425  CD1 TYR   274     -19.493 110.750  26.283  1.00  0.00           C
ATOM   4426  HD1 TYR   274     -19.780 111.790  26.349  1.00  0.00           H
ATOM   4427  CE1 TYR   274     -18.371 110.384  25.521  1.00  0.00           C
ATOM   4428  HE1 TYR   274     -17.799 111.131  24.992  1.00  0.00           H
ATOM   4429  CZ  TYR   274     -17.997 109.029  25.434  1.00  0.00           C
ATOM   4430  OH  TYR   274     -16.888 108.696  24.728  1.00  0.00           O
ATOM   4431  HH  TYR   274     -16.785 107.749  24.614  1.00  0.00           H
ATOM   4432  CE2 TYR   274     -18.774 108.035  26.069  1.00  0.00           C
ATOM   4433  HE2 TYR   274     -18.521 106.993  25.955  1.00  0.00           H
ATOM   4434  CD2 TYR   274     -19.891 108.409  26.841  1.00  0.00           C
ATOM   4435  HD2 TYR   274     -20.488 107.651  27.329  1.00  0.00           H
ATOM   4436  C   TYR   274     -22.094 111.782  29.798  1.00  0.00           C
ATOM   4437  O   TYR   274     -23.237 111.801  29.339  1.00  0.00           O
ATOM   4438  N   ASN   275     -21.778 112.340  30.973  1.00  0.00           N
ATOM   4439  H   ASN   275     -20.807 112.289  31.241  1.00  0.00           H
ATOM   4440  CA  ASN   275     -22.661 113.138  31.844  1.00  0.00           C
ATOM   4441  HA  ASN   275     -22.019 113.606  32.591  1.00  0.00           H
ATOM   4442  CB  ASN   275     -23.396 114.279  31.094  1.00  0.00           C
ATOM   4443  HB1 ASN   275     -23.841 114.940  31.840  1.00  0.00           H
ATOM   4444  HB2 ASN   275     -24.220 113.859  30.517  1.00  0.00           H
ATOM   4445  CG  ASN   275     -22.556 115.146  30.158  1.00  0.00           C
ATOM   4446  OD1 ASN   275     -21.370 114.941  29.922  1.00  0.00           O
ATOM   4447  ND2 ASN   275     -23.176 116.108  29.503  1.00  0.00           N
ATOM   4448 1HD2 ASN   275     -24.165 116.261  29.633  1.00  0.00           H
ATOM   4449 2HD2 ASN   275     -22.654 116.663  28.845  1.00  0.00           H
ATOM   4450  C   ASN   275     -23.658 112.253  32.626  1.00  0.00           C
ATOM   4451  O   ASN   275     -24.707 112.734  33.050  1.00  0.00           O
ATOM   4452  N   THR   276     -23.357 110.955  32.773  1.00  0.00           N
ATOM   4453  H   THR   276     -22.495 110.606  32.376  1.00  0.00           H
ATOM   4454  CA  THR   276     -24.153 109.972  33.519  1.00  0.00           C
ATOM   4455  HA  THR   276     -24.898 110.492  34.122  1.00  0.00           H
ATOM   4456  CB  THR   276     -24.883 109.004  32.574  1.00  0.00           C
ATOM   4457  HB  THR   276     -25.622 108.458  33.149  1.00  0.00           H
ATOM   4458  CG2 THR   276     -25.596 109.722  31.433  1.00  0.00           C
ATOM   4459 1HG2 THR   276     -26.209 109.014  30.878  1.00  0.00           H
ATOM   4460 2HG2 THR   276     -26.236 110.507  31.837  1.00  0.00           H
ATOM   4461 3HG2 THR   276     -24.869 110.164  30.755  1.00  0.00           H
ATOM   4462  OG1 THR   276     -23.997 108.065  32.025  1.00  0.00           O
ATOM   4463  HG1 THR   276     -24.072 108.106  31.055  1.00  0.00           H
ATOM   4464  C   THR   276     -23.233 109.198  34.449  1.00  0.00           C
ATOM   4465  O   THR   276     -22.029 109.138  34.197  1.00  0.00           O
ATOM   4466  N   VAL   277     -23.784 108.590  35.496  1.00  0.00           N
ATOM   4467  H   VAL   277     -24.767 108.755  35.682  1.00  0.00           H
ATOM   4468  CA  VAL   277     -23.062 107.555  36.256  1.00  0.00           C
ATOM   4469  HA  VAL   277     -21.993 107.697  36.100  1.00  0.00           H
ATOM   4470  CB  VAL   277     -23.284 107.611  37.776  1.00  0.00           C
ATOM   4471  HB  VAL   277     -24.318 107.350  38.006  1.00  0.00           H
ATOM   4472  CG1 VAL   277     -22.331 106.653  38.522  1.00  0.00           C
ATOM   4473 1HG1 VAL   277     -22.492 106.732  39.598  1.00  0.00           H
ATOM   4474 2HG1 VAL   277     -22.511 105.620  38.230  1.00  0.00           H
ATOM   4475 3HG1 VAL   277     -21.293 106.904  38.300  1.00  0.00           H
ATOM   4476  CG2 VAL   277     -23.010 109.018  38.294  1.00  0.00           C
ATOM   4477 1HG2 VAL   277     -23.109 109.004  39.376  1.00  0.00           H
ATOM   4478 2HG2 VAL   277     -21.998 109.326  38.023  1.00  0.00           H
ATOM   4479 3HG2 VAL   277     -23.729 109.728  37.884  1.00  0.00           H
ATOM   4480  C   VAL   277     -23.444 106.177  35.738  1.00  0.00           C
ATOM   4481  O   VAL   277     -24.625 105.857  35.569  1.00  0.00           O
ATOM   4482  N   ARG   278     -22.421 105.352  35.523  1.00  0.00           N
ATOM   4483  H   ARG   278     -21.479 105.724  35.633  1.00  0.00           H
ATOM   4484  CA  ARG   278     -22.554 103.957  35.131  1.00  0.00           C
ATOM   4485  HA  ARG   278     -23.590 103.635  35.242  1.00  0.00           H
ATOM   4486  CB  ARG   278     -22.144 103.799  33.666  1.00  0.00           C
ATOM   4487  HB1 ARG   278     -22.373 102.775  33.380  1.00  0.00           H
ATOM   4488  HB2 ARG   278     -21.070 103.973  33.585  1.00  0.00           H
ATOM   4489  CG  ARG   278     -22.859 104.718  32.671  1.00  0.00           C
ATOM   4490  HG1 ARG   278     -22.712 105.765  32.935  1.00  0.00           H
ATOM   4491  HG2 ARG   278     -23.923 104.482  32.658  1.00  0.00           H
ATOM   4492  CD  ARG   278     -22.248 104.465  31.293  1.00  0.00           C
ATOM   4493  HD1 ARG   278     -22.291 103.392  31.093  1.00  0.00           H
ATOM   4494  HD2 ARG   278     -21.202 104.780  31.301  1.00  0.00           H
ATOM   4495  NE  ARG   278     -22.966 105.183  30.235  1.00  0.00           N
ATOM   4496  HE  ARG   278     -23.580 105.939  30.513  1.00  0.00           H
ATOM   4497  CZ  ARG   278     -22.936 104.857  28.952  1.00  0.00           C
ATOM   4498  NH1 ARG   278     -22.131 103.937  28.474  1.00  0.00           N
ATOM   4499 1HH1 ARG   278     -21.487 103.433  29.056  1.00  0.00           H
ATOM   4500 2HH1 ARG   278     -22.255 103.645  27.510  1.00  0.00           H
ATOM   4501  NH2 ARG   278     -23.734 105.429  28.091  1.00  0.00           N
ATOM   4502 1HH2 ARG   278     -24.358 106.175  28.382  1.00  0.00           H
ATOM   4503 2HH2 ARG   278     -23.758 105.063  27.144  1.00  0.00           H
ATOM   4504  C   ARG   278     -21.660 103.102  36.028  1.00  0.00           C
ATOM   4505  O   ARG   278     -20.468 103.361  36.154  1.00  0.00           O
ATOM   4506  N   VAL   279     -22.245 102.081  36.642  1.00  0.00           N
ATOM   4507  H   VAL   279     -23.217 101.917  36.448  1.00  0.00           H
ATOM   4508  CA  VAL   279     -21.573 101.170  37.577  1.00  0.00           C
ATOM   4509  HA  VAL   279     -20.671 101.648  37.960  1.00  0.00           H
ATOM   4510  CB  VAL   279     -22.494 100.847  38.784  1.00  0.00           C
ATOM   4511  HB  VAL   279     -23.419 100.401  38.409  1.00  0.00           H
ATOM   4512  CG1 VAL   279     -21.860  99.888  39.794  1.00  0.00           C
ATOM   4513 1HG1 VAL   279     -22.399  99.912  40.742  1.00  0.00           H
ATOM   4514 2HG1 VAL   279     -21.913  98.874  39.408  1.00  0.00           H
ATOM   4515 3HG1 VAL   279     -20.822 100.170  39.962  1.00  0.00           H
ATOM   4516  CG2 VAL   279     -22.879 102.144  39.515  1.00  0.00           C
ATOM   4517 1HG2 VAL   279     -23.531 101.922  40.360  1.00  0.00           H
ATOM   4518 2HG2 VAL   279     -21.984 102.649  39.875  1.00  0.00           H
ATOM   4519 3HG2 VAL   279     -23.416 102.804  38.838  1.00  0.00           H
ATOM   4520  C   VAL   279     -21.179  99.911  36.806  1.00  0.00           C
ATOM   4521  O   VAL   279     -22.041  99.264  36.212  1.00  0.00           O
ATOM   4522  N   LYS   280     -19.883  99.585  36.782  1.00  0.00           N
ATOM   4523  H   LYS   280     -19.239 100.174  37.297  1.00  0.00           H
ATOM   4524  CA  LYS   280     -19.437  98.225  36.439  1.00  0.00           C
ATOM   4525  HA  LYS   280     -19.994  97.867  35.571  1.00  0.00           H
ATOM   4526  CB  LYS   280     -17.939  98.227  36.092  1.00  0.00           C
ATOM   4527  HB1 LYS   280     -17.737  98.989  35.338  1.00  0.00           H
ATOM   4528  HB2 LYS   280     -17.707  97.250  35.674  1.00  0.00           H
ATOM   4529  CG  LYS   280     -17.031  98.438  37.314  1.00  0.00           C
ATOM   4530  HG1 LYS   280     -17.208  97.641  38.031  1.00  0.00           H
ATOM   4531  HG2 LYS   280     -17.254  99.392  37.789  1.00  0.00           H
ATOM   4532  CD  LYS   280     -15.557  98.407  36.918  1.00  0.00           C
ATOM   4533  HD1 LYS   280     -15.325  99.325  36.388  1.00  0.00           H
ATOM   4534  HD2 LYS   280     -15.361  97.570  36.246  1.00  0.00           H
ATOM   4535  CE  LYS   280     -14.654  98.294  38.149  1.00  0.00           C
ATOM   4536  HE1 LYS   280     -14.994  98.993  38.910  1.00  0.00           H
ATOM   4537  HE2 LYS   280     -13.633  98.561  37.872  1.00  0.00           H
ATOM   4538  NZ  LYS   280     -14.653  96.928  38.704  1.00  0.00           N
ATOM   4539  HZ1 LYS   280     -14.045  96.878  39.516  1.00  0.00           H
ATOM   4540  HZ2 LYS   280     -15.583  96.661  39.015  1.00  0.00           H
ATOM   4541  HZ3 LYS   280     -14.322  96.251  38.024  1.00  0.00           H
ATOM   4542  C   LYS   280     -19.719  97.270  37.609  1.00  0.00           C
ATOM   4543  O   LYS   280     -19.842  97.737  38.730  1.00  0.00           O
ATOM   4544  N   HIS   281     -19.721  95.953  37.391  1.00  0.00           N
ATOM   4545  H   HIS   281     -19.650  95.618  36.441  1.00  0.00           H
ATOM   4546  CA  HIS   281     -19.961  94.981  38.479  1.00  0.00           C
ATOM   4547  HA  HIS   281     -19.983  95.500  39.439  1.00  0.00           H
ATOM   4548  CB  HIS   281     -21.349  94.365  38.265  1.00  0.00           C
ATOM   4549  HB1 HIS   281     -21.553  93.652  39.064  1.00  0.00           H
ATOM   4550  HB2 HIS   281     -21.350  93.829  37.321  1.00  0.00           H
ATOM   4551  CG  HIS   281     -22.464  95.378  38.251  1.00  0.00           C
ATOM   4552  ND1 HIS   281     -23.096  95.899  39.380  1.00  0.00           N
ATOM   4553  CE1 HIS   281     -23.995  96.779  38.917  1.00  0.00           C
ATOM   4554  HE1 HIS   281     -24.644  97.367  39.549  1.00  0.00           H
ATOM   4555  NE2 HIS   281     -23.969  96.830  37.573  1.00  0.00           N
ATOM   4556  HE2 HIS   281     -24.544  97.423  36.985  1.00  0.00           H
ATOM   4557  CD2 HIS   281     -23.008  95.947  37.136  1.00  0.00           C
ATOM   4558  HD2 HIS   281     -22.725  95.751  36.112  1.00  0.00           H
ATOM   4559  C   HIS   281     -18.856  93.909  38.626  1.00  0.00           C
ATOM   4560  O   HIS   281     -19.006  92.950  39.387  1.00  0.00           O
ATOM   4561  N   ARG   282     -17.756  94.061  37.876  1.00  0.00           N
ATOM   4562  H   ARG   282     -17.700  94.907  37.327  1.00  0.00           H
ATOM   4563  CA  ARG   282     -16.608  93.146  37.784  1.00  0.00           C
ATOM   4564  HA  ARG   282     -16.280  92.908  38.797  1.00  0.00           H
ATOM   4565  CB  ARG   282     -17.009  91.821  37.101  1.00  0.00           C
ATOM   4566  HB1 ARG   282     -17.812  91.351  37.667  1.00  0.00           H
ATOM   4567  HB2 ARG   282     -16.156  91.145  37.142  1.00  0.00           H
ATOM   4568  CG  ARG   282     -17.449  91.983  35.635  1.00  0.00           C
ATOM   4569  HG1 ARG   282     -16.719  92.586  35.098  1.00  0.00           H
ATOM   4570  HG2 ARG   282     -18.415  92.488  35.592  1.00  0.00           H
ATOM   4571  CD  ARG   282     -17.552  90.616  34.947  1.00  0.00           C
ATOM   4572  HD1 ARG   282     -18.358  90.044  35.400  1.00  0.00           H
ATOM   4573  HD2 ARG   282     -16.625  90.063  35.099  1.00  0.00           H
ATOM   4574  NE  ARG   282     -17.807  90.748  33.506  1.00  0.00           N
ATOM   4575  HE  ARG   282     -18.773  90.743  33.191  1.00  0.00           H
ATOM   4576  CZ  ARG   282     -16.889  90.846  32.555  1.00  0.00           C
ATOM   4577  NH1 ARG   282     -15.600  90.869  32.800  1.00  0.00           N
ATOM   4578 1HH1 ARG   282     -15.243  90.814  33.745  1.00  0.00           H
ATOM   4579 2HH1 ARG   282     -14.950  91.034  32.044  1.00  0.00           H
ATOM   4580  NH2 ARG   282     -17.277  90.922  31.307  1.00  0.00           N
ATOM   4581 1HH2 ARG   282     -18.270  90.847  31.114  1.00  0.00           H
ATOM   4582 2HH2 ARG   282     -16.613  91.103  30.577  1.00  0.00           H
ATOM   4583  C   ARG   282     -15.427  93.823  37.070  1.00  0.00           C
ATOM   4584  O   ARG   282     -15.517  94.998  36.704  1.00  0.00           O
ATOM   4585  N   GLY   283     -14.330  93.093  36.862  1.00  0.00           N
ATOM   4586  H   GLY   283     -14.330  92.124  37.152  1.00  0.00           H
ATOM   4587  CA  GLY   283     -13.130  93.583  36.180  1.00  0.00           C
ATOM   4588  HA1 GLY   283     -13.398  94.180  35.315  1.00  0.00           H
ATOM   4589  HA2 GLY   283     -12.532  92.737  35.844  1.00  0.00           H
ATOM   4590  C   GLY   283     -12.266  94.474  37.056  1.00  0.00           C
ATOM   4591  O   GLY   283     -12.721  95.030  38.055  1.00  0.00           O
ATOM   4592  N   ILE   284     -11.012  94.633  36.658  1.00  0.00           N
ATOM   4593  H   ILE   284     -10.753  94.242  35.754  1.00  0.00           H
ATOM   4594  CA  ILE   284     -10.021  95.432  37.381  1.00  0.00           C
ATOM   4595  HA  ILE   284     -10.294  95.451  38.436  1.00  0.00           H
ATOM   4596  CB  ILE   284      -8.644  94.738  37.297  1.00  0.00           C
ATOM   4597  HB  ILE   284      -8.430  94.493  36.255  1.00  0.00           H
ATOM   4598  CG2 ILE   284      -7.534  95.681  37.797  1.00  0.00           C
ATOM   4599 1HG2 ILE   284      -6.576  95.165  37.847  1.00  0.00           H
ATOM   4600 2HG2 ILE   284      -7.421  96.508  37.097  1.00  0.00           H
ATOM   4601 3HG2 ILE   284      -7.782  96.077  38.778  1.00  0.00           H
ATOM   4602  CG1 ILE   284      -8.712  93.422  38.114  1.00  0.00           C
ATOM   4603 1HG1 ILE   284      -9.570  92.830  37.795  1.00  0.00           H
ATOM   4604 2HG1 ILE   284      -8.841  93.654  39.171  1.00  0.00           H
ATOM   4605  CD  ILE   284      -7.482  92.532  37.955  1.00  0.00           C
ATOM   4606  HD1 ILE   284      -7.648  91.585  38.471  1.00  0.00           H
ATOM   4607  HD2 ILE   284      -7.302  92.337  36.898  1.00  0.00           H
ATOM   4608  HD3 ILE   284      -6.619  93.024  38.394  1.00  0.00           H
ATOM   4609  C   ILE   284     -10.033  96.873  36.834  1.00  0.00           C
ATOM   4610  O   ILE   284      -9.913  97.056  35.618  1.00  0.00           O
ATOM   4611  N   PRO   285     -10.210  97.900  37.689  1.00  0.00           N
ATOM   4612  CD  PRO   285     -10.715  97.806  39.052  1.00  0.00           C
ATOM   4613  HD1 PRO   285     -10.034  97.243  39.681  1.00  0.00           H
ATOM   4614  HD2 PRO   285     -11.697  97.332  39.044  1.00  0.00           H
ATOM   4615  CG  PRO   285     -10.844  99.234  39.572  1.00  0.00           C
ATOM   4616  HG1 PRO   285      -9.933  99.516  40.101  1.00  0.00           H
ATOM   4617  HG2 PRO   285     -11.714  99.337  40.220  1.00  0.00           H
ATOM   4618  CB  PRO   285     -10.984 100.065  38.298  1.00  0.00           C
ATOM   4619  HB1 PRO   285     -10.601 101.073  38.422  1.00  0.00           H
ATOM   4620  HB2 PRO   285     -12.030 100.089  37.990  1.00  0.00           H
ATOM   4621  CA  PRO   285     -10.165  99.291  37.268  1.00  0.00           C
ATOM   4622  HA  PRO   285     -10.637  99.403  36.296  1.00  0.00           H
ATOM   4623  C   PRO   285      -8.729  99.794  37.150  1.00  0.00           C
ATOM   4624  O   PRO   285      -7.936  99.734  38.087  1.00  0.00           O
ATOM   4625  N   SER   286      -8.420 100.337  35.978  1.00  0.00           N
ATOM   4626  H   SER   286      -9.109 100.327  35.238  1.00  0.00           H
ATOM   4627  CA  SER   286      -7.160 100.975  35.610  1.00  0.00           C
ATOM   4628  HA  SER   286      -6.327 100.358  35.947  1.00  0.00           H
ATOM   4629  CB  SER   286      -7.106 101.054  34.067  1.00  0.00           C
ATOM   4630  HB1 SER   286      -6.802 100.083  33.677  1.00  0.00           H
ATOM   4631  HB2 SER   286      -6.364 101.796  33.767  1.00  0.00           H
ATOM   4632  OG  SER   286      -8.379 101.378  33.509  1.00  0.00           O
ATOM   4633  HG  SER   286      -8.348 101.398  32.535  1.00  0.00           H
ATOM   4634  C   SER   286      -7.040 102.374  36.247  1.00  0.00           C
ATOM   4635  O   SER   286      -7.663 103.327  35.776  1.00  0.00           O
ATOM   4636  N   GLY   287      -6.206 102.528  37.290  1.00  0.00           N
ATOM   4637  H   GLY   287      -5.708 101.715  37.633  1.00  0.00           H
ATOM   4638  CA  GLY   287      -5.980 103.808  37.995  1.00  0.00           C
ATOM   4639  HA1 GLY   287      -6.546 104.610  37.521  1.00  0.00           H
ATOM   4640  HA2 GLY   287      -4.915 104.033  37.946  1.00  0.00           H
ATOM   4641  C   GLY   287      -6.329 103.822  39.488  1.00  0.00           C
ATOM   4642  O   GLY   287      -6.185 104.864  40.122  1.00  0.00           O
ATOM   4643  N   SER   288      -6.742 102.681  40.034  1.00  0.00           N
ATOM   4644  H   SER   288      -6.824 101.886  39.421  1.00  0.00           H
ATOM   4645  CA  SER   288      -6.785 102.376  41.474  1.00  0.00           C
ATOM   4646  HA  SER   288      -7.251 103.189  42.038  1.00  0.00           H
ATOM   4647  CB  SER   288      -7.657 101.113  41.625  1.00  0.00           C
ATOM   4648  HB1 SER   288      -7.439 100.429  40.808  1.00  0.00           H
ATOM   4649  HB2 SER   288      -8.704 101.383  41.544  1.00  0.00           H
ATOM   4650  OG  SER   288      -7.458 100.389  42.814  1.00  0.00           O
ATOM   4651  HG  SER   288      -7.911 100.875  43.574  1.00  0.00           H
ATOM   4652  C   SER   288      -5.364 102.156  42.043  1.00  0.00           C
ATOM   4653  O   SER   288      -4.420 101.844  41.304  1.00  0.00           O
ATOM   4654  N   GLY   289      -5.198 102.261  43.366  1.00  0.00           N
ATOM   4655  H   GLY   289      -5.987 102.601  43.921  1.00  0.00           H
ATOM   4656  CA  GLY   289      -3.995 101.804  44.076  1.00  0.00           C
ATOM   4657  HA1 GLY   289      -4.013 102.186  45.096  1.00  0.00           H
ATOM   4658  HA2 GLY   289      -3.109 102.167  43.556  1.00  0.00           H
ATOM   4659  C   GLY   289      -3.874 100.278  44.152  1.00  0.00           C
ATOM   4660  O   GLY   289      -2.761  99.767  44.255  1.00  0.00           O
ATOM   4661  N   PHE   290      -4.983  99.542  44.035  1.00  0.00           N
ATOM   4662  H   PHE   290      -5.864 100.035  43.935  1.00  0.00           H
ATOM   4663  CA  PHE   290      -5.048  98.076  44.050  1.00  0.00           C
ATOM   4664  HA  PHE   290      -4.270  97.689  44.706  1.00  0.00           H
ATOM   4665  CB  PHE   290      -6.413  97.660  44.628  1.00  0.00           C
ATOM   4666  HB1 PHE   290      -6.543  96.587  44.496  1.00  0.00           H
ATOM   4667  HB2 PHE   290      -7.203  98.148  44.067  1.00  0.00           H
ATOM   4668  CG  PHE   290      -6.622  97.950  46.100  1.00  0.00           C
ATOM   4669  CD1 PHE   290      -5.770  97.362  47.046  1.00  0.00           C
ATOM   4670  HD1 PHE   290      -4.957  96.745  46.704  1.00  0.00           H
ATOM   4671  CE1 PHE   290      -5.973  97.561  48.422  1.00  0.00           C
ATOM   4672  HE1 PHE   290      -5.317  97.089  49.140  1.00  0.00           H
ATOM   4673  CZ  PHE   290      -7.038  98.361  48.861  1.00  0.00           C
ATOM   4674  HZ  PHE   290      -7.205  98.515  49.918  1.00  0.00           H
ATOM   4675  CE2 PHE   290      -7.890  98.953  47.917  1.00  0.00           C
ATOM   4676  HE2 PHE   290      -8.700  99.573  48.250  1.00  0.00           H
ATOM   4677  CD2 PHE   290      -7.693  98.747  46.540  1.00  0.00           C
ATOM   4678  HD2 PHE   290      -8.371  99.196  45.828  1.00  0.00           H
ATOM   4679  C   PHE   290      -4.826  97.414  42.674  1.00  0.00           C
ATOM   4680  O   PHE   290      -4.600  96.203  42.636  1.00  0.00           O
ATOM   4681  N   THR   291      -4.872  98.173  41.560  1.00  0.00           N
ATOM   4682  H   THR   291      -5.066  99.159  41.686  1.00  0.00           H
ATOM   4683  CA  THR   291      -4.844  97.663  40.168  1.00  0.00           C
ATOM   4684  HA  THR   291      -5.805  97.202  39.943  1.00  0.00           H
ATOM   4685  CB  THR   291      -4.596  98.804  39.169  1.00  0.00           C
ATOM   4686  HB  THR   291      -3.608  99.228  39.354  1.00  0.00           H
ATOM   4687  CG2 THR   291      -4.671  98.350  37.711  1.00  0.00           C
ATOM   4688 1HG2 THR   291      -4.566  99.208  37.051  1.00  0.00           H
ATOM   4689 2HG2 THR   291      -3.868  97.647  37.486  1.00  0.00           H
ATOM   4690 3HG2 THR   291      -5.627  97.867  37.519  1.00  0.00           H
ATOM   4691  OG1 THR   291      -5.551  99.821  39.322  1.00  0.00           O
ATOM   4692  HG1 THR   291      -6.399  99.492  38.975  1.00  0.00           H
ATOM   4693  C   THR   291      -3.786  96.590  39.929  1.00  0.00           C
ATOM   4694  O   THR   291      -4.116  95.501  39.473  1.00  0.00           O
ATOM   4695  N   GLN   292      -2.517  96.904  40.195  1.00  0.00           N
ATOM   4696  H   GLN   292      -2.323  97.751  40.712  1.00  0.00           H
ATOM   4697  CA  GLN   292      -1.388  96.050  39.830  1.00  0.00           C
ATOM   4698  HA  GLN   292      -1.552  95.656  38.824  1.00  0.00           H
ATOM   4699  CB  GLN   292      -0.111  96.918  39.839  1.00  0.00           C
ATOM   4700  HB1 GLN   292       0.099  97.220  40.864  1.00  0.00           H
ATOM   4701  HB2 GLN   292      -0.285  97.822  39.254  1.00  0.00           H
ATOM   4702  CG  GLN   292       1.154  96.234  39.299  1.00  0.00           C
ATOM   4703  HG1 GLN   292       1.278  95.282  39.808  1.00  0.00           H
ATOM   4704  HG2 GLN   292       2.020  96.854  39.528  1.00  0.00           H
ATOM   4705  CD  GLN   292       1.133  95.994  37.795  1.00  0.00           C
ATOM   4706  OE1 GLN   292       1.247  96.895  36.969  1.00  0.00           O
ATOM   4707  NE2 GLN   292       0.963  94.762  37.373  1.00  0.00           N
ATOM   4708 1HE2 GLN   292       0.816  94.010  38.032  1.00  0.00           H
ATOM   4709 2HE2 GLN   292       0.911  94.588  36.380  1.00  0.00           H
ATOM   4710  C   GLN   292      -1.288  94.842  40.771  1.00  0.00           C
ATOM   4711  O   GLN   292      -0.910  93.763  40.318  1.00  0.00           O
ATOM   4712  N   LEU   293      -1.653  95.010  42.050  1.00  0.00           N
ATOM   4713  H   LEU   293      -1.978  95.928  42.332  1.00  0.00           H
ATOM   4714  CA  LEU   293      -1.612  93.958  43.070  1.00  0.00           C
ATOM   4715  HA  LEU   293      -0.660  93.441  42.987  1.00  0.00           H
ATOM   4716  CB  LEU   293      -1.724  94.609  44.464  1.00  0.00           C
ATOM   4717  HB1 LEU   293      -2.684  95.125  44.537  1.00  0.00           H
ATOM   4718  HB2 LEU   293      -0.950  95.368  44.547  1.00  0.00           H
ATOM   4719  CG  LEU   293      -1.610  93.648  45.673  1.00  0.00           C
ATOM   4720  HG  LEU   293      -2.526  93.059  45.735  1.00  0.00           H
ATOM   4721  CD1 LEU   293      -0.413  92.686  45.605  1.00  0.00           C
ATOM   4722 1HD1 LEU   293      -0.347  92.121  46.536  1.00  0.00           H
ATOM   4723 2HD1 LEU   293      -0.543  91.982  44.786  1.00  0.00           H
ATOM   4724 3HD1 LEU   293       0.513  93.241  45.468  1.00  0.00           H
ATOM   4725  CD2 LEU   293      -1.477  94.480  46.955  1.00  0.00           C
ATOM   4726 1HD2 LEU   293      -1.591  93.837  47.829  1.00  0.00           H
ATOM   4727 2HD2 LEU   293      -0.507  94.975  46.995  1.00  0.00           H
ATOM   4728 3HD2 LEU   293      -2.255  95.236  46.972  1.00  0.00           H
ATOM   4729  C   LEU   293      -2.680  92.901  42.821  1.00  0.00           C
ATOM   4730  O   LEU   293      -2.355  91.726  42.672  1.00  0.00           O
ATOM   4731  N   ILE   294      -3.941  93.317  42.713  1.00  0.00           N
ATOM   4732  H   ILE   294      -4.130  94.310  42.813  1.00  0.00           H
ATOM   4733  CA  ILE   294      -5.050  92.407  42.407  1.00  0.00           C
ATOM   4734  HA  ILE   294      -5.034  91.574  43.112  1.00  0.00           H
ATOM   4735  CB  ILE   294      -6.396  93.144  42.559  1.00  0.00           C
ATOM   4736  HB  ILE   294      -6.386  94.009  41.894  1.00  0.00           H
ATOM   4737  CG2 ILE   294      -7.579  92.253  42.138  1.00  0.00           C
ATOM   4738 1HG2 ILE   294      -8.519  92.738  42.395  1.00  0.00           H
ATOM   4739 2HG2 ILE   294      -7.560  92.082  41.062  1.00  0.00           H
ATOM   4740 3HG2 ILE   294      -7.530  91.292  42.646  1.00  0.00           H
ATOM   4741  CG1 ILE   294      -6.597  93.669  44.000  1.00  0.00           C
ATOM   4742 1HG1 ILE   294      -7.534  94.222  44.035  1.00  0.00           H
ATOM   4743 2HG1 ILE   294      -5.806  94.379  44.240  1.00  0.00           H
ATOM   4744  CD  ILE   294      -6.613  92.602  45.104  1.00  0.00           C
ATOM   4745  HD1 ILE   294      -6.818  93.088  46.055  1.00  0.00           H
ATOM   4746  HD2 ILE   294      -7.392  91.865  44.918  1.00  0.00           H
ATOM   4747  HD3 ILE   294      -5.645  92.107  45.177  1.00  0.00           H
ATOM   4748  C   ILE   294      -4.855  91.770  41.031  1.00  0.00           C
ATOM   4749  O   ILE   294      -5.044  90.563  40.910  1.00  0.00           O
ATOM   4750  N   GLY   295      -4.371  92.523  40.035  1.00  0.00           N
ATOM   4751  H   GLY   295      -4.225  93.513  40.196  1.00  0.00           H
ATOM   4752  CA  GLY   295      -4.069  91.994  38.703  1.00  0.00           C
ATOM   4753  HA1 GLY   295      -3.717  92.798  38.058  1.00  0.00           H
ATOM   4754  HA2 GLY   295      -4.971  91.552  38.286  1.00  0.00           H
ATOM   4755  C   GLY   295      -3.028  90.884  38.737  1.00  0.00           C
ATOM   4756  O   GLY   295      -3.288  89.806  38.212  1.00  0.00           O
ATOM   4757  N   SER   296      -1.890  91.093  39.400  1.00  0.00           N
ATOM   4758  H   SER   296      -1.701  92.000  39.820  1.00  0.00           H
ATOM   4759  CA  SER   296      -0.905  90.018  39.573  1.00  0.00           C
ATOM   4760  HA  SER   296      -0.618  89.623  38.598  1.00  0.00           H
ATOM   4761  CB  SER   296       0.344  90.533  40.283  1.00  0.00           C
ATOM   4762  HB1 SER   296       0.988  89.677  40.488  1.00  0.00           H
ATOM   4763  HB2 SER   296       0.034  90.971  41.229  1.00  0.00           H
ATOM   4764  OG  SER   296       1.097  91.478  39.541  1.00  0.00           O
ATOM   4765  HG  SER   296       1.974  91.474  39.954  1.00  0.00           H
ATOM   4766  C   SER   296      -1.441  88.840  40.401  1.00  0.00           C
ATOM   4767  O   SER   296      -1.135  87.696  40.073  1.00  0.00           O
ATOM   4768  N   ILE   297      -2.232  89.080  41.458  1.00  0.00           N
ATOM   4769  H   ILE   297      -2.434  90.047  41.710  1.00  0.00           H
ATOM   4770  CA  ILE   297      -2.781  87.995  42.292  1.00  0.00           C
ATOM   4771  HA  ILE   297      -1.983  87.277  42.495  1.00  0.00           H
ATOM   4772  CB  ILE   297      -3.291  88.511  43.659  1.00  0.00           C
ATOM   4773  HB  ILE   297      -4.011  89.312  43.488  1.00  0.00           H
ATOM   4774  CG2 ILE   297      -3.980  87.371  44.438  1.00  0.00           C
ATOM   4775 1HG2 ILE   297      -4.327  87.715  45.409  1.00  0.00           H
ATOM   4776 2HG2 ILE   297      -4.852  87.018  43.895  1.00  0.00           H
ATOM   4777 3HG2 ILE   297      -3.290  86.538  44.583  1.00  0.00           H
ATOM   4778  CG1 ILE   297      -2.120  89.050  44.507  1.00  0.00           C
ATOM   4779 1HG1 ILE   297      -1.525  89.750  43.926  1.00  0.00           H
ATOM   4780 2HG1 ILE   297      -1.469  88.220  44.767  1.00  0.00           H
ATOM   4781  CD  ILE   297      -2.561  89.761  45.794  1.00  0.00           C
ATOM   4782  HD1 ILE   297      -1.694  90.198  46.284  1.00  0.00           H
ATOM   4783  HD2 ILE   297      -3.276  90.549  45.558  1.00  0.00           H
ATOM   4784  HD3 ILE   297      -3.009  89.054  46.490  1.00  0.00           H
ATOM   4785  C   ILE   297      -3.839  87.193  41.532  1.00  0.00           C
ATOM   4786  O   ILE   297      -3.752  85.972  41.543  1.00  0.00           O
ATOM   4787  N   VAL   298      -4.777  87.825  40.824  1.00  0.00           N
ATOM   4788  H   VAL   298      -4.797  88.845  40.848  1.00  0.00           H
ATOM   4789  CA  VAL   298      -5.746  87.120  39.961  1.00  0.00           C
ATOM   4790  HA  VAL   298      -6.311  86.427  40.587  1.00  0.00           H
ATOM   4791  CB  VAL   298      -6.749  88.095  39.301  1.00  0.00           C
ATOM   4792  HB  VAL   298      -6.193  88.913  38.841  1.00  0.00           H
ATOM   4793  CG1 VAL   298      -7.602  87.415  38.212  1.00  0.00           C
ATOM   4794 1HG1 VAL   298      -8.325  88.123  37.817  1.00  0.00           H
ATOM   4795 2HG1 VAL   298      -6.982  87.083  37.380  1.00  0.00           H
ATOM   4796 3HG1 VAL   298      -8.125  86.552  38.625  1.00  0.00           H
ATOM   4797  CG2 VAL   298      -7.707  88.678  40.352  1.00  0.00           C
ATOM   4798 1HG2 VAL   298      -8.354  89.427  39.895  1.00  0.00           H
ATOM   4799 2HG2 VAL   298      -8.321  87.880  40.764  1.00  0.00           H
ATOM   4800 3HG2 VAL   298      -7.155  89.147  41.164  1.00  0.00           H
ATOM   4801  C   VAL   298      -5.016  86.304  38.889  1.00  0.00           C
ATOM   4802  O   VAL   298      -5.425  85.182  38.589  1.00  0.00           O
ATOM   4803  N   ASN   299      -3.917  86.830  38.338  1.00  0.00           N
ATOM   4804  H   ASN   299      -3.647  87.777  38.579  1.00  0.00           H
ATOM   4805  CA  ASN   299      -3.090  86.106  37.378  1.00  0.00           C
ATOM   4806  HA  ASN   299      -3.759  85.694  36.628  1.00  0.00           H
ATOM   4807  CB  ASN   299      -2.155  87.122  36.693  1.00  0.00           C
ATOM   4808  HB1 ASN   299      -1.404  87.467  37.401  1.00  0.00           H
ATOM   4809  HB2 ASN   299      -2.757  87.981  36.399  1.00  0.00           H
ATOM   4810  CG  ASN   299      -1.459  86.636  35.423  1.00  0.00           C
ATOM   4811  OD1 ASN   299      -1.636  85.520  34.958  1.00  0.00           O
ATOM   4812  ND2 ASN   299      -0.634  87.474  34.828  1.00  0.00           N
ATOM   4813 1HD2 ASN   299      -0.601  88.435  35.151  1.00  0.00           H
ATOM   4814 2HD2 ASN   299      -0.229  87.231  33.939  1.00  0.00           H
ATOM   4815  C   ASN   299      -2.383  84.903  38.036  1.00  0.00           C
ATOM   4816  O   ASN   299      -2.423  83.802  37.489  1.00  0.00           O
ATOM   4817  N   ALA   300      -1.829  85.049  39.247  1.00  0.00           N
ATOM   4818  H   ALA   300      -1.814  85.976  39.663  1.00  0.00           H
ATOM   4819  CA  ALA   300      -1.296  83.930  40.035  1.00  0.00           C
ATOM   4820  HA  ALA   300      -0.526  83.423  39.471  1.00  0.00           H
ATOM   4821  CB  ALA   300      -0.640  84.478  41.309  1.00  0.00           C
ATOM   4822  HB1 ALA   300      -0.160  83.661  41.851  1.00  0.00           H
ATOM   4823  HB2 ALA   300       0.119  85.217  41.045  1.00  0.00           H
ATOM   4824  HB3 ALA   300      -1.384  84.941  41.956  1.00  0.00           H
ATOM   4825  C   ALA   300      -2.366  82.863  40.308  1.00  0.00           C
ATOM   4826  O   ALA   300      -2.184  81.698  39.944  1.00  0.00           O
ATOM   4827  N   ILE   301      -3.506  83.294  40.848  1.00  0.00           N
ATOM   4828  H   ILE   301      -3.549  84.282  41.094  1.00  0.00           H
ATOM   4829  CA  ILE   301      -4.664  82.462  41.199  1.00  0.00           C
ATOM   4830  HA  ILE   301      -4.333  81.732  41.938  1.00  0.00           H
ATOM   4831  CB  ILE   301      -5.760  83.367  41.831  1.00  0.00           C
ATOM   4832  HB  ILE   301      -5.761  84.312  41.289  1.00  0.00           H
ATOM   4833  CG2 ILE   301      -7.207  82.838  41.733  1.00  0.00           C
ATOM   4834 1HG2 ILE   301      -7.903  83.619  42.033  1.00  0.00           H
ATOM   4835 2HG2 ILE   301      -7.455  82.559  40.710  1.00  0.00           H
ATOM   4836 3HG2 ILE   301      -7.363  81.988  42.390  1.00  0.00           H
ATOM   4837  CG1 ILE   301      -5.376  83.656  43.302  1.00  0.00           C
ATOM   4838 1HG1 ILE   301      -4.382  84.103  43.327  1.00  0.00           H
ATOM   4839 2HG1 ILE   301      -5.329  82.718  43.858  1.00  0.00           H
ATOM   4840  CD  ILE   301      -6.337  84.606  44.027  1.00  0.00           C
ATOM   4841  HD1 ILE   301      -5.900  84.902  44.980  1.00  0.00           H
ATOM   4842  HD2 ILE   301      -6.514  85.493  43.418  1.00  0.00           H
ATOM   4843  HD3 ILE   301      -7.286  84.110  44.223  1.00  0.00           H
ATOM   4844  C   ILE   301      -5.156  81.657  39.995  1.00  0.00           C
ATOM   4845  O   ILE   301      -5.323  80.443  40.089  1.00  0.00           O
ATOM   4846  N   SER   302      -5.345  82.309  38.852  1.00  0.00           N
ATOM   4847  H   SER   302      -5.210  83.311  38.849  1.00  0.00           H
ATOM   4848  CA  SER   302      -5.775  81.645  37.618  1.00  0.00           C
ATOM   4849  HA  SER   302      -6.694  81.096  37.812  1.00  0.00           H
ATOM   4850  CB  SER   302      -6.033  82.679  36.509  1.00  0.00           C
ATOM   4851  HB1 SER   302      -6.385  82.155  35.619  1.00  0.00           H
ATOM   4852  HB2 SER   302      -5.103  83.193  36.261  1.00  0.00           H
ATOM   4853  OG  SER   302      -7.006  83.635  36.894  1.00  0.00           O
ATOM   4854  HG  SER   302      -6.556  84.356  37.361  1.00  0.00           H
ATOM   4855  C   SER   302      -4.733  80.634  37.132  1.00  0.00           C
ATOM   4856  O   SER   302      -5.069  79.496  36.788  1.00  0.00           O
ATOM   4857  N   CYS   303      -3.455  81.030  37.132  1.00  0.00           N
ATOM   4858  H   CYS   303      -3.226  81.982  37.405  1.00  0.00           H
ATOM   4859  CA  CYS   303      -2.396  80.195  36.589  1.00  0.00           C
ATOM   4860  HA  CYS   303      -2.756  79.856  35.622  1.00  0.00           H
ATOM   4861  CB  CYS   303      -1.130  81.028  36.372  1.00  0.00           C
ATOM   4862  HB1 CYS   303      -0.308  80.361  36.099  1.00  0.00           H
ATOM   4863  HB2 CYS   303      -0.896  81.558  37.295  1.00  0.00           H
ATOM   4864  SG  CYS   303      -1.431  82.182  34.997  1.00  0.00           S
ATOM   4865  HG  CYS   303      -0.209  82.712  34.879  1.00  0.00           H
ATOM   4866  C   CYS   303      -2.133  78.947  37.443  1.00  0.00           C
ATOM   4867  O   CYS   303      -2.007  77.853  36.883  1.00  0.00           O
ATOM   4868  N   VAL   304      -2.092  79.091  38.771  1.00  0.00           N
ATOM   4869  H   VAL   304      -2.239  80.025  39.160  1.00  0.00           H
ATOM   4870  CA  VAL   304      -1.972  77.948  39.695  1.00  0.00           C
ATOM   4871  HA  VAL   304      -1.088  77.376  39.407  1.00  0.00           H
ATOM   4872  CB  VAL   304      -1.798  78.396  41.167  1.00  0.00           C
ATOM   4873  HB  VAL   304      -2.631  79.046  41.435  1.00  0.00           H
ATOM   4874  CG1 VAL   304      -1.775  77.179  42.108  1.00  0.00           C
ATOM   4875 1HG1 VAL   304      -1.525  77.498  43.117  1.00  0.00           H
ATOM   4876 2HG1 VAL   304      -2.744  76.687  42.133  1.00  0.00           H
ATOM   4877 3HG1 VAL   304      -1.039  76.456  41.760  1.00  0.00           H
ATOM   4878  CG2 VAL   304      -0.479  79.162  41.381  1.00  0.00           C
ATOM   4879 1HG2 VAL   304      -0.469  79.599  42.379  1.00  0.00           H
ATOM   4880 2HG2 VAL   304       0.367  78.482  41.302  1.00  0.00           H
ATOM   4881 3HG2 VAL   304      -0.365  79.961  40.650  1.00  0.00           H
ATOM   4882  C   VAL   304      -3.196  77.033  39.567  1.00  0.00           C
ATOM   4883  O   VAL   304      -3.050  75.813  39.559  1.00  0.00           O
ATOM   4884  N   TYR   305      -4.397  77.598  39.407  1.00  0.00           N
ATOM   4885  H   TYR   305      -4.494  78.607  39.469  1.00  0.00           H
ATOM   4886  CA  TYR   305      -5.611  76.804  39.226  1.00  0.00           C
ATOM   4887  HA  TYR   305      -5.692  76.097  40.052  1.00  0.00           H
ATOM   4888  CB  TYR   305      -6.821  77.735  39.267  1.00  0.00           C
ATOM   4889  HB1 TYR   305      -6.710  78.525  38.526  1.00  0.00           H
ATOM   4890  HB2 TYR   305      -6.880  78.201  40.252  1.00  0.00           H
ATOM   4891  CG  TYR   305      -8.104  76.989  39.011  1.00  0.00           C
ATOM   4892  CD1 TYR   305      -8.826  77.186  37.819  1.00  0.00           C
ATOM   4893  HD1 TYR   305      -8.459  77.861  37.064  1.00  0.00           H
ATOM   4894  CE1 TYR   305     -10.023  76.484  37.600  1.00  0.00           C
ATOM   4895  HE1 TYR   305     -10.597  76.637  36.698  1.00  0.00           H
ATOM   4896  CZ  TYR   305     -10.460  75.549  38.561  1.00  0.00           C
ATOM   4897  OH  TYR   305     -11.604  74.856  38.378  1.00  0.00           O
ATOM   4898  HH  TYR   305     -11.777  74.296  39.144  1.00  0.00           H
ATOM   4899  CE2 TYR   305      -9.703  75.310  39.722  1.00  0.00           C
ATOM   4900  HE2 TYR   305     -10.034  74.577  40.437  1.00  0.00           H
ATOM   4901  CD2 TYR   305      -8.526  76.033  39.947  1.00  0.00           C
ATOM   4902  HD2 TYR   305      -7.937  75.839  40.831  1.00  0.00           H
ATOM   4903  C   TYR   305      -5.598  75.977  37.931  1.00  0.00           C
ATOM   4904  O   TYR   305      -5.831  74.769  37.974  1.00  0.00           O
ATOM   4905  N   VAL   306      -5.275  76.604  36.797  1.00  0.00           N
ATOM   4906  H   VAL   306      -5.129  77.616  36.836  1.00  0.00           H
ATOM   4907  CA  VAL   306      -5.167  75.903  35.505  1.00  0.00           C
ATOM   4908  HA  VAL   306      -6.103  75.365  35.349  1.00  0.00           H
ATOM   4909  CB  VAL   306      -5.017  76.914  34.345  1.00  0.00           C
ATOM   4910  HB  VAL   306      -4.289  77.668  34.644  1.00  0.00           H
ATOM   4911  CG1 VAL   306      -4.535  76.281  33.031  1.00  0.00           C
ATOM   4912 1HG1 VAL   306      -4.537  77.026  32.236  1.00  0.00           H
ATOM   4913 2HG1 VAL   306      -3.517  75.917  33.148  1.00  0.00           H
ATOM   4914 3HG1 VAL   306      -5.183  75.450  32.753  1.00  0.00           H
ATOM   4915  CG2 VAL   306      -6.367  77.612  34.094  1.00  0.00           C
ATOM   4916 1HG2 VAL   306      -6.261  78.348  33.299  1.00  0.00           H
ATOM   4917 2HG2 VAL   306      -7.119  76.879  33.798  1.00  0.00           H
ATOM   4918 3HG2 VAL   306      -6.706  78.123  34.995  1.00  0.00           H
ATOM   4919  C   VAL   306      -4.046  74.846  35.531  1.00  0.00           C
ATOM   4920  O   VAL   306      -4.214  73.778  34.953  1.00  0.00           O
ATOM   4921  N   SER   307      -2.954  75.077  36.271  1.00  0.00           N
ATOM   4922  H   SER   307      -2.845  75.984  36.713  1.00  0.00           H
ATOM   4923  CA  SER   307      -1.939  74.045  36.551  1.00  0.00           C
ATOM   4924  HA  SER   307      -1.533  73.661  35.614  1.00  0.00           H
ATOM   4925  CB  SER   307      -0.792  74.693  37.340  1.00  0.00           C
ATOM   4926  HB1 SER   307      -1.141  75.017  38.317  1.00  0.00           H
ATOM   4927  HB2 SER   307      -0.454  75.571  36.788  1.00  0.00           H
ATOM   4928  OG  SER   307       0.317  73.834  37.511  1.00  0.00           O
ATOM   4929  HG  SER   307       0.248  73.344  38.362  1.00  0.00           H
ATOM   4930  C   SER   307      -2.527  72.832  37.292  1.00  0.00           C
ATOM   4931  O   SER   307      -2.373  71.699  36.844  1.00  0.00           O
ATOM   4932  N   LYS   308      -3.292  73.032  38.373  1.00  0.00           N
ATOM   4933  H   LYS   308      -3.446  73.979  38.698  1.00  0.00           H
ATOM   4934  CA  LYS   308      -3.930  71.923  39.103  1.00  0.00           C
ATOM   4935  HA  LYS   308      -3.163  71.182  39.334  1.00  0.00           H
ATOM   4936  CB  LYS   308      -4.519  72.443  40.423  1.00  0.00           C
ATOM   4937  HB1 LYS   308      -5.130  71.652  40.852  1.00  0.00           H
ATOM   4938  HB2 LYS   308      -5.165  73.299  40.223  1.00  0.00           H
ATOM   4939  CG  LYS   308      -3.450  72.824  41.460  1.00  0.00           C
ATOM   4940  HG1 LYS   308      -2.849  73.651  41.080  1.00  0.00           H
ATOM   4941  HG2 LYS   308      -2.797  71.969  41.643  1.00  0.00           H
ATOM   4942  CD  LYS   308      -4.125  73.242  42.774  1.00  0.00           C
ATOM   4943  HD1 LYS   308      -4.652  72.391  43.213  1.00  0.00           H
ATOM   4944  HD2 LYS   308      -4.864  74.010  42.551  1.00  0.00           H
ATOM   4945  CE  LYS   308      -3.128  73.819  43.785  1.00  0.00           C
ATOM   4946  HE1 LYS   308      -3.682  74.358  44.557  1.00  0.00           H
ATOM   4947  HE2 LYS   308      -2.487  74.550  43.282  1.00  0.00           H
ATOM   4948  NZ  LYS   308      -2.287  72.785  44.437  1.00  0.00           N
ATOM   4949  HZ1 LYS   308      -1.641  73.252  45.070  1.00  0.00           H
ATOM   4950  HZ2 LYS   308      -2.851  72.119  44.953  1.00  0.00           H
ATOM   4951  HZ3 LYS   308      -1.730  72.284  43.759  1.00  0.00           H
ATOM   4952  C   LYS   308      -4.998  71.161  38.286  1.00  0.00           C
ATOM   4953  O   LYS   308      -5.276  70.001  38.596  1.00  0.00           O
ATOM   4954  N   LEU   309      -5.574  71.771  37.240  1.00  0.00           N
ATOM   4955  H   LEU   309      -5.347  72.746  37.086  1.00  0.00           H
ATOM   4956  CA  LEU   309      -6.431  71.087  36.259  1.00  0.00           C
ATOM   4957  HA  LEU   309      -7.032  70.334  36.769  1.00  0.00           H
ATOM   4958  CB  LEU   309      -7.362  72.107  35.571  1.00  0.00           C
ATOM   4959  HB1 LEU   309      -7.851  71.593  34.744  1.00  0.00           H
ATOM   4960  HB2 LEU   309      -6.746  72.904  35.151  1.00  0.00           H
ATOM   4961  CG  LEU   309      -8.489  72.734  36.413  1.00  0.00           C
ATOM   4962  HG  LEU   309      -8.076  73.176  37.320  1.00  0.00           H
ATOM   4963  CD1 LEU   309      -9.152  73.834  35.567  1.00  0.00           C
ATOM   4964 1HD1 LEU   309     -10.032  74.216  36.079  1.00  0.00           H
ATOM   4965 2HD1 LEU   309      -8.449  74.653  35.407  1.00  0.00           H
ATOM   4966 3HD1 LEU   309      -9.464  73.434  34.602  1.00  0.00           H
ATOM   4967  CD2 LEU   309      -9.557  71.696  36.788  1.00  0.00           C
ATOM   4968 1HD2 LEU   309     -10.309  72.159  37.428  1.00  0.00           H
ATOM   4969 2HD2 LEU   309     -10.043  71.311  35.891  1.00  0.00           H
ATOM   4970 3HD2 LEU   309      -9.106  70.865  37.325  1.00  0.00           H
ATOM   4971  C   LEU   309      -5.641  70.334  35.171  1.00  0.00           C
ATOM   4972  O   LEU   309      -6.243  69.582  34.405  1.00  0.00           O
ATOM   4973  N   SER   310      -4.333  70.538  35.031  1.00  0.00           N
ATOM   4974  H   SER   310      -3.846  71.153  35.679  1.00  0.00           H
ATOM   4975  CA  SER   310      -3.539  69.998  33.923  1.00  0.00           C
ATOM   4976  HA  SER   310      -4.170  69.430  33.244  1.00  0.00           H
ATOM   4977  CB  SER   310      -2.934  71.132  33.095  1.00  0.00           C
ATOM   4978  HB1 SER   310      -2.261  70.708  32.350  1.00  0.00           H
ATOM   4979  HB2 SER   310      -2.376  71.808  33.746  1.00  0.00           H
ATOM   4980  OG  SER   310      -3.977  71.829  32.435  1.00  0.00           O
ATOM   4981  HG  SER   310      -3.818  71.835  31.472  1.00  0.00           H
ATOM   4982  C   SER   310      -2.471  69.025  34.407  1.00  0.00           C
ATOM   4983  O   SER   310      -1.331  69.388  34.680  1.00  0.00           O
ATOM   4984  N   SER   311      -2.825  67.741  34.444  1.00  0.00           N
ATOM   4985  H   SER   311      -3.770  67.493  34.188  1.00  0.00           H
ATOM   4986  CA  SER   311      -1.910  66.679  34.878  1.00  0.00           C
ATOM   4987  HA  SER   311      -1.572  66.925  35.885  1.00  0.00           H
ATOM   4988  CB  SER   311      -2.687  65.356  34.954  1.00  0.00           C
ATOM   4989  HB1 SER   311      -3.593  65.506  35.544  1.00  0.00           H
ATOM   4990  HB2 SER   311      -2.069  64.624  35.473  1.00  0.00           H
ATOM   4991  OG  SER   311      -3.039  64.833  33.680  1.00  0.00           O
ATOM   4992  HG  SER   311      -3.662  65.420  33.213  1.00  0.00           H
ATOM   4993  C   SER   311      -0.642  66.559  33.999  1.00  0.00           C
ATOM   4994  O   SER   311       0.380  66.014  34.427  1.00  0.00           O
ATOM   4995  N   GLU   312      -0.688  67.104  32.783  1.00  0.00           N
ATOM   4996  H   GLU   312      -1.605  67.409  32.460  1.00  0.00           H
ATOM   4997  CA  GLU   312       0.395  67.191  31.807  1.00  0.00           C
ATOM   4998  HA  GLU   312       1.041  66.318  31.902  1.00  0.00           H
ATOM   4999  CB  GLU   312      -0.227  67.193  30.402  1.00  0.00           C
ATOM   5000  HB1 GLU   312       0.587  67.176  29.681  1.00  0.00           H
ATOM   5001  HB2 GLU   312      -0.789  68.112  30.242  1.00  0.00           H
ATOM   5002  CG  GLU   312      -1.128  65.991  30.100  1.00  0.00           C
ATOM   5003  HG1 GLU   312      -0.769  65.110  30.635  1.00  0.00           H
ATOM   5004  HG2 GLU   312      -1.027  65.797  29.034  1.00  0.00           H
ATOM   5005  CD  GLU   312      -2.619  66.201  30.396  1.00  0.00           C
ATOM   5006  OE1 GLU   312      -3.430  65.512  29.742  1.00  0.00           O
ATOM   5007  OE2 GLU   312      -2.996  67.003  31.286  1.00  0.00           O
ATOM   5008  C   GLU   312       1.275  68.451  31.931  1.00  0.00           C
ATOM   5009  O   GLU   312       2.350  68.488  31.336  1.00  0.00           O
ATOM   5010  N   PHE   313       0.838  69.488  32.657  1.00  0.00           N
ATOM   5011  H   PHE   313      -0.006  69.375  33.210  1.00  0.00           H
ATOM   5012  CA  PHE   313       1.462  70.817  32.646  1.00  0.00           C
ATOM   5013  HA  PHE   313       2.511  70.727  32.359  1.00  0.00           H
ATOM   5014  CB  PHE   313       0.752  71.713  31.617  1.00  0.00           C
ATOM   5015  HB1 PHE   313       1.082  72.742  31.765  1.00  0.00           H
ATOM   5016  HB2 PHE   313      -0.315  71.685  31.815  1.00  0.00           H
ATOM   5017  CG  PHE   313       0.991  71.367  30.166  1.00  0.00           C
ATOM   5018  CD1 PHE   313       2.198  71.747  29.554  1.00  0.00           C
ATOM   5019  HD1 PHE   313       2.960  72.256  30.128  1.00  0.00           H
ATOM   5020  CE1 PHE   313       2.400  71.488  28.189  1.00  0.00           C
ATOM   5021  HE1 PHE   313       3.312  71.792  27.711  1.00  0.00           H
ATOM   5022  CZ  PHE   313       1.409  70.836  27.439  1.00  0.00           C
ATOM   5023  HZ  PHE   313       1.566  70.639  26.389  1.00  0.00           H
ATOM   5024  CE2 PHE   313       0.217  70.430  28.055  1.00  0.00           C
ATOM   5025  HE2 PHE   313      -0.524  69.904  27.473  1.00  0.00           H
ATOM   5026  CD2 PHE   313      -0.002  70.709  29.415  1.00  0.00           C
ATOM   5027  HD2 PHE   313      -0.931  70.415  29.881  1.00  0.00           H
ATOM   5028  C   PHE   313       1.421  71.459  34.038  1.00  0.00           C
ATOM   5029  O   PHE   313       0.546  72.276  34.336  1.00  0.00           O
ATOM   5030  N   ARG   314       2.407  71.119  34.871  1.00  0.00           N
ATOM   5031  H   ARG   314       3.149  70.522  34.517  1.00  0.00           H
ATOM   5032  CA  ARG   314       2.567  71.684  36.210  1.00  0.00           C
ATOM   5033  HA  ARG   314       1.595  72.013  36.567  1.00  0.00           H
ATOM   5034  CB  ARG   314       3.074  70.621  37.189  1.00  0.00           C
ATOM   5035  HB1 ARG   314       3.307  71.099  38.141  1.00  0.00           H
ATOM   5036  HB2 ARG   314       3.980  70.164  36.791  1.00  0.00           H
ATOM   5037  CG  ARG   314       2.019  69.537  37.434  1.00  0.00           C
ATOM   5038  HG1 ARG   314       1.752  69.066  36.488  1.00  0.00           H
ATOM   5039  HG2 ARG   314       1.123  69.987  37.865  1.00  0.00           H
ATOM   5040  CD  ARG   314       2.564  68.475  38.391  1.00  0.00           C
ATOM   5041  HD1 ARG   314       2.727  68.927  39.371  1.00  0.00           H
ATOM   5042  HD2 ARG   314       3.517  68.108  38.005  1.00  0.00           H
ATOM   5043  NE  ARG   314       1.623  67.351  38.499  1.00  0.00           N
ATOM   5044  HE  ARG   314       0.895  67.327  37.804  1.00  0.00           H
ATOM   5045  CZ  ARG   314       1.675  66.358  39.372  1.00  0.00           C
ATOM   5046  NH1 ARG   314       2.633  66.286  40.268  1.00  0.00           N
ATOM   5047 1HH1 ARG   314       3.374  66.970  40.258  1.00  0.00           H
ATOM   5048 2HH1 ARG   314       2.647  65.578  40.979  1.00  0.00           H
ATOM   5049  NH2 ARG   314       0.756  65.416  39.352  1.00  0.00           N
ATOM   5050 1HH2 ARG   314      -0.019  65.474  38.709  1.00  0.00           H
ATOM   5051 2HH2 ARG   314       0.751  64.703  40.058  1.00  0.00           H
ATOM   5052  C   ARG   314       3.513  72.885  36.178  1.00  0.00           C
ATOM   5053  O   ARG   314       4.600  72.826  35.603  1.00  0.00           O
ATOM   5054  N   ILE   315       3.122  73.992  36.809  1.00  0.00           N
ATOM   5055  H   ILE   315       2.187  74.000  37.207  1.00  0.00           H
ATOM   5056  CA  ILE   315       4.016  75.145  36.991  1.00  0.00           C
ATOM   5057  HA  ILE   315       4.662  75.189  36.112  1.00  0.00           H
ATOM   5058  CB  ILE   315       3.274  76.500  37.042  1.00  0.00           C
ATOM   5059  HB  ILE   315       4.045  77.264  37.135  1.00  0.00           H
ATOM   5060  CG2 ILE   315       2.568  76.755  35.701  1.00  0.00           C
[truncated: 222,713 more chars]
