# Supplementary material for: Novel viruses of the family Partitiviridae discovered in Saccharomyces cerevisiae
Source: PLoS Pathog. 2023 Jun 7;19(6):e1011418. doi: 10.1371/journal.ppat.1011418 (PMC10281585; doi:10.1371/journal.ppat.1011418)
Supplement: S1 File — (ZIP) [file ppat.1011418.s011.zip › Relaxed/ScPV858_RdRp_relaxed.pdb]

CRYST1   99.187   99.187   99.187  60.00  60.00  90.00 P 1           1
ATOM      1  N   MET     1      77.980  71.330  49.070  1.00  0.00           N  
ATOM      2  CA  MET     1      78.260  72.740  48.720  1.00  0.00           C  
ATOM      3  C   MET     1      79.000  73.400  49.870  1.00  0.00           C  
ATOM      4  O   MET     1      78.530  73.330  51.000  1.00  0.00           O  
ATOM      5  CB  MET     1      76.990  73.560  48.420  1.00  0.00           C  
ATOM      6  CG  MET     1      76.860  73.880  46.930  1.00  0.00           C  
ATOM      7  SD  MET     1      75.510  75.030  46.560  1.00  0.00           S  
ATOM      8  CE  MET     1      74.430  73.940  45.600  1.00  0.00           C  
ATOM      9  HA  MET     1      78.910  72.770  47.840  1.00  0.00           H  
ATOM     10  HB1 MET     1      77.020  74.510  48.960  1.00  0.00           H  
ATOM     11  HB2 MET     1      76.100  73.020  48.760  1.00  0.00           H  
ATOM     12  HG1 MET     1      76.720  72.950  46.380  1.00  0.00           H  
ATOM     13  HG2 MET     1      77.790  74.330  46.600  1.00  0.00           H  
ATOM     14  HE1 MET     1      73.550  74.490  45.280  1.00  0.00           H  
ATOM     15  HE2 MET     1      74.960  73.580  44.720  1.00  0.00           H  
ATOM     16  HE3 MET     1      74.120  73.090  46.200  1.00  0.00           H  
ATOM     17  H1  MET     1      78.830  70.790  49.110  1.00  0.00           H  
ATOM     18  H2  MET     1      77.550  71.290  49.990  1.00  0.00           H  
ATOM     19  H3  MET     1      77.350  70.920  48.400  1.00  0.00           H  
ATOM     20  N   THR     2      80.130  74.040  49.600  1.00  0.00           N  
ATOM     21  CA  THR     2      80.880  74.850  50.580  1.00  0.00           C  
ATOM     22  C   THR     2      80.330  76.290  50.680  1.00  0.00           C  
ATOM     23  O   THR     2      79.670  76.750  49.740  1.00  0.00           O  
ATOM     24  CB  THR     2      82.380  74.860  50.250  1.00  0.00           C  
ATOM     25  CG2 THR     2      82.990  73.500  49.920  1.00  0.00           C  
ATOM     26  OG1 THR     2      82.670  75.700  49.160  1.00  0.00           O  
ATOM     27  H   THR     2      80.470  74.010  48.640  1.00  0.00           H  
ATOM     28  HA  THR     2      80.770  74.390  51.560  1.00  0.00           H  
ATOM     29  HB  THR     2      82.890  75.240  51.130  1.00  0.00           H  
ATOM     30  HG1 THR     2      82.370  75.230  48.370  1.00  0.00           H  
ATOM     31 1HG2 THR     2      84.070  73.610  49.780  1.00  0.00           H  
ATOM     32 2HG2 THR     2      82.810  72.800  50.740  1.00  0.00           H  
ATOM     33 3HG2 THR     2      82.570  73.090  49.000  1.00  0.00           H  
ATOM     34  N   ASN     3      80.650  77.040  51.740  1.00  0.00           N  
ATOM     35  CA  ASN     3      80.200  78.440  51.900  1.00  0.00           C  
ATOM     36  C   ASN     3      80.590  79.350  50.710  1.00  0.00           C  
ATOM     37  O   ASN     3      79.810  80.240  50.360  1.00  0.00           O  
ATOM     38  CB  ASN     3      80.760  79.040  53.200  1.00  0.00           C  
ATOM     39  CG  ASN     3      80.060  78.610  54.490  1.00  0.00           C  
ATOM     40  ND2 ASN     3      80.660  78.920  55.610  1.00  0.00           N  
ATOM     41  OD1 ASN     3      78.970  78.060  54.500  1.00  0.00           O  
ATOM     42  H   ASN     3      81.110  76.600  52.520  1.00  0.00           H  
ATOM     43  HA  ASN     3      79.110  78.450  51.950  1.00  0.00           H  
ATOM     44  HB1 ASN     3      80.670  80.120  53.150  1.00  0.00           H  
ATOM     45  HB2 ASN     3      81.820  78.800  53.280  1.00  0.00           H  
ATOM     46 1HD2 ASN     3      81.550  79.390  55.620  1.00  0.00           H  
ATOM     47 2HD2 ASN     3      80.220  78.700  56.490  1.00  0.00           H  
ATOM     48  N   ASN     4      81.750  79.140  50.070  1.00  0.00           N  
ATOM     49  CA  ASN     4      82.150  79.900  48.880  1.00  0.00           C  
ATOM     50  C   ASN     4      81.340  79.510  47.630  1.00  0.00           C  
ATOM     51  O   ASN     4      80.950  80.370  46.850  1.00  0.00           O  
ATOM     52  CB  ASN     4      83.670  79.760  48.670  1.00  0.00           C  
ATOM     53  CG  ASN     4      84.490  80.520  49.710  1.00  0.00           C  
ATOM     54  ND2 ASN     4      85.690  80.090  50.030  1.00  0.00           N  
ATOM     55  OD1 ASN     4      84.060  81.520  50.260  1.00  0.00           O  
ATOM     56  H   ASN     4      82.380  78.440  50.440  1.00  0.00           H  
ATOM     57  HA  ASN     4      81.930  80.960  49.050  1.00  0.00           H  
ATOM     58  HB1 ASN     4      83.930  80.160  47.700  1.00  0.00           H  
ATOM     59  HB2 ASN     4      83.950  78.710  48.650  1.00  0.00           H  
ATOM     60 1HD2 ASN     4      86.010  79.180  49.710  1.00  0.00           H  
ATOM     61 2HD2 ASN     4      86.150  80.570  50.800  1.00  0.00           H  
ATOM     62  N   GLU     5      81.010  78.220  47.480  1.00  0.00           N  
ATOM     63  CA  GLU     5      80.120  77.740  46.410  1.00  0.00           C  
ATOM     64  C   GLU     5      78.680  78.260  46.600  1.00  0.00           C  
ATOM     65  O   GLU     5      78.040  78.590  45.600  1.00  0.00           O  
ATOM     66  CB  GLU     5      80.120  76.210  46.350  1.00  0.00           C  
ATOM     67  CG  GLU     5      81.480  75.600  45.930  1.00  0.00           C  
ATOM     68  CD  GLU     5      81.500  74.070  46.040  1.00  0.00           C  
ATOM     69  OE1 GLU     5      82.210  73.420  45.240  1.00  0.00           O  
ATOM     70  OE2 GLU     5      80.840  73.550  46.970  1.00  0.00           O  
ATOM     71  H   GLU     5      81.290  77.560  48.200  1.00  0.00           H  
ATOM     72  HA  GLU     5      80.470  78.130  45.450  1.00  0.00           H  
ATOM     73  HB1 GLU     5      79.370  75.880  45.640  1.00  0.00           H  
ATOM     74  HB2 GLU     5      79.840  75.830  47.330  1.00  0.00           H  
ATOM     75  HG1 GLU     5      82.270  76.000  46.560  1.00  0.00           H  
ATOM     76  HG2 GLU     5      81.690  75.890  44.900  1.00  0.00           H  
ATOM     77  N   TYR     6      78.180  78.380  47.840  1.00  0.00           N  
ATOM     78  CA  TYR     6      76.870  78.970  48.140  1.00  0.00           C  
ATOM     79  C   TYR     6      76.850  80.510  48.000  1.00  0.00           C  
ATOM     80  O   TYR     6      75.880  81.050  47.460  1.00  0.00           O  
ATOM     81  CB  TYR     6      76.400  78.560  49.540  1.00  0.00           C  
ATOM     82  CG  TYR     6      75.010  79.070  49.910  1.00  0.00           C  
ATOM     83  CD1 TYR     6      74.850  80.370  50.440  1.00  0.00           C  
ATOM     84  CD2 TYR     6      73.870  78.270  49.700  1.00  0.00           C  
ATOM     85  CE1 TYR     6      73.570  80.860  50.750  1.00  0.00           C  
ATOM     86  CE2 TYR     6      72.590  78.750  50.030  1.00  0.00           C  
ATOM     87  CZ  TYR     6      72.430  80.050  50.560  1.00  0.00           C  
ATOM     88  OH  TYR     6      71.210  80.530  50.890  1.00  0.00           O  
ATOM     89  H   TYR     6      78.740  78.040  48.610  1.00  0.00           H  
ATOM     90  HA  TYR     6      76.140  78.580  47.430  1.00  0.00           H  
ATOM     91  HB1 TYR     6      77.110  78.930  50.280  1.00  0.00           H  
ATOM     92  HB2 TYR     6      76.400  77.470  49.610  1.00  0.00           H  
ATOM     93  HD1 TYR     6      75.710  81.010  50.590  1.00  0.00           H  
ATOM     94  HD2 TYR     6      73.980  77.270  49.280  1.00  0.00           H  
ATOM     95  HE1 TYR     6      73.440  81.870  51.130  1.00  0.00           H  
ATOM     96  HE2 TYR     6      71.720  78.120  49.880  1.00  0.00           H  
ATOM     97  HH  TYR     6      70.500  79.890  50.760  1.00  0.00           H  
ATOM     98  N   PHE     7      77.910  81.200  48.420  1.00  0.00           N  
ATOM     99  CA  PHE     7      78.020  82.660  48.290  1.00  0.00           C  
ATOM    100  C   PHE     7      78.030  83.080  46.820  1.00  0.00           C  
ATOM    101  O   PHE     7      77.300  84.000  46.430  1.00  0.00           O  
ATOM    102  CB  PHE     7      79.280  83.190  48.990  1.00  0.00           C  
ATOM    103  CG  PHE     7      79.460  84.680  48.750  1.00  0.00           C  
ATOM    104  CD1 PHE     7      80.300  85.140  47.710  1.00  0.00           C  
ATOM    105  CD2 PHE     7      78.700  85.610  49.490  1.00  0.00           C  
ATOM    106  CE1 PHE     7      80.360  86.510  47.400  1.00  0.00           C  
ATOM    107  CE2 PHE     7      78.790  86.980  49.200  1.00  0.00           C  
ATOM    108  CZ  PHE     7      79.600  87.430  48.140  1.00  0.00           C  
ATOM    109  H   PHE     7      78.660  80.710  48.900  1.00  0.00           H  
ATOM    110  HA  PHE     7      77.140  83.120  48.750  1.00  0.00           H  
ATOM    111  HB1 PHE     7      80.150  82.660  48.620  1.00  0.00           H  
ATOM    112  HB2 PHE     7      79.200  83.010  50.060  1.00  0.00           H  
ATOM    113  HD1 PHE     7      80.860  84.430  47.120  1.00  0.00           H  
ATOM    114  HD2 PHE     7      78.030  85.260  50.260  1.00  0.00           H  
ATOM    115  HE1 PHE     7      80.980  86.850  46.590  1.00  0.00           H  
ATOM    116  HE2 PHE     7      78.200  87.690  49.770  1.00  0.00           H  
ATOM    117  HZ  PHE     7      79.650  88.480  47.910  1.00  0.00           H  
ATOM    118  N   ILE     8      78.800  82.370  45.980  1.00  0.00           N  
ATOM    119  CA  ILE     8      78.670  82.510  44.530  1.00  0.00           C  
ATOM    120  C   ILE     8      77.260  82.080  44.150  1.00  0.00           C  
ATOM    121  O   ILE     8      76.520  82.960  43.730  1.00  0.00           O  
ATOM    122  CB  ILE     8      79.790  81.840  43.720  1.00  0.00           C  
ATOM    123  CG1 ILE     8      81.130  82.580  43.970  1.00  0.00           C  
ATOM    124  CG2 ILE     8      79.480  81.880  42.210  1.00  0.00           C  
ATOM    125  CD  ILE     8      82.370  81.830  43.450  1.00  0.00           C  
ATOM    126  H   ILE     8      79.410  81.640  46.350  1.00  0.00           H  
ATOM    127  HA  ILE     8      78.730  83.580  44.300  1.00  0.00           H  
ATOM    128  HB  ILE     8      79.890  80.800  44.050  1.00  0.00           H  
ATOM    129 1HG1 ILE     8      81.240  82.730  45.040  1.00  0.00           H  
ATOM    130 2HG1 ILE     8      81.090  83.560  43.500  1.00  0.00           H  
ATOM    131 1HG2 ILE     8      80.250  81.350  41.660  1.00  0.00           H  
ATOM    132 2HG2 ILE     8      78.540  81.390  41.990  1.00  0.00           H  
ATOM    133 3HG2 ILE     8      79.440  82.910  41.860  1.00  0.00           H  
ATOM    134  HD1 ILE     8      83.260  82.410  43.680  1.00  0.00           H  
ATOM    135  HD2 ILE     8      82.440  80.860  43.950  1.00  0.00           H  
ATOM    136  HD3 ILE     8      82.320  81.680  42.380  1.00  0.00           H  
ATOM    137  N   GLN     9      76.810  80.830  44.350  1.00  0.00           N  
ATOM    138  CA  GLN     9      75.510  80.370  43.820  1.00  0.00           C  
ATOM    139  C   GLN     9      74.320  81.290  44.170  1.00  0.00           C  
ATOM    140  O   GLN     9      73.430  81.410  43.340  1.00  0.00           O  
ATOM    141  CB  GLN     9      75.150  78.930  44.220  1.00  0.00           C  
ATOM    142  CG  GLN     9      75.800  77.850  43.320  1.00  0.00           C  
ATOM    143  CD  GLN     9      75.010  76.550  43.240  1.00  0.00           C  
ATOM    144  NE2 GLN     9      75.620  75.470  42.780  1.00  0.00           N  
ATOM    145  OE1 GLN     9      73.830  76.470  43.510  1.00  0.00           O  
ATOM    146  H   GLN     9      77.420  80.160  44.800  1.00  0.00           H  
ATOM    147  HA  GLN     9      75.580  80.390  42.740  1.00  0.00           H  
ATOM    148  HB1 GLN     9      74.070  78.830  44.110  1.00  0.00           H  
ATOM    149  HB2 GLN     9      75.390  78.740  45.260  1.00  0.00           H  
ATOM    150  HG1 GLN     9      76.790  77.610  43.700  1.00  0.00           H  
ATOM    151  HG2 GLN     9      75.900  78.230  42.300  1.00  0.00           H  
ATOM    152 1HE2 GLN     9      76.620  75.480  42.620  1.00  0.00           H  
ATOM    153 2HE2 GLN     9      75.120  74.600  42.840  1.00  0.00           H  
ATOM    154  N   THR    10      74.290  81.970  45.320  1.00  0.00           N  
ATOM    155  CA  THR    10      73.190  82.890  45.660  1.00  0.00           C  
ATOM    156  C   THR    10      73.260  84.190  44.840  1.00  0.00           C  
ATOM    157  O   THR    10      72.290  84.530  44.150  1.00  0.00           O  
ATOM    158  CB  THR    10      73.170  83.200  47.160  1.00  0.00           C  
ATOM    159  CG2 THR    10      71.910  83.960  47.570  1.00  0.00           C  
ATOM    160  OG1 THR    10      73.150  81.990  47.880  1.00  0.00           O  
ATOM    161  H   THR    10      75.040  81.830  45.980  1.00  0.00           H  
ATOM    162  HA  THR    10      72.250  82.410  45.410  1.00  0.00           H  
ATOM    163  HB  THR    10      74.050  83.770  47.440  1.00  0.00           H  
ATOM    164  HG1 THR    10      74.070  81.670  47.940  1.00  0.00           H  
ATOM    165 1HG2 THR    10      71.880  84.070  48.650  1.00  0.00           H  
ATOM    166 2HG2 THR    10      71.900  84.950  47.110  1.00  0.00           H  
ATOM    167 3HG2 THR    10      71.020  83.410  47.240  1.00  0.00           H  
ATOM    168  N   ASN    11      74.400  84.890  44.840  1.00  0.00           N  
ATOM    169  CA  ASN    11      74.580  86.110  44.040  1.00  0.00           C  
ATOM    170  C   ASN    11      74.560  85.830  42.530  1.00  0.00           C  
ATOM    171  O   ASN    11      74.020  86.590  41.730  1.00  0.00           O  
ATOM    172  CB  ASN    11      75.880  86.790  44.490  1.00  0.00           C  
ATOM    173  CG  ASN    11      75.740  87.450  45.850  1.00  0.00           C  
ATOM    174  ND2 ASN    11      76.790  87.480  46.630  1.00  0.00           N  
ATOM    175  OD1 ASN    11      74.690  87.950  46.220  1.00  0.00           O  
ATOM    176  H   ASN    11      75.200  84.530  45.350  1.00  0.00           H  
ATOM    177  HA  ASN    11      73.740  86.790  44.230  1.00  0.00           H  
ATOM    178  HB1 ASN    11      76.150  87.580  43.780  1.00  0.00           H  
ATOM    179  HB2 ASN    11      76.690  86.070  44.510  1.00  0.00           H  
ATOM    180 1HD2 ASN    11      77.630  86.970  46.390  1.00  0.00           H  
ATOM    181 2HD2 ASN    11      76.680  87.880  47.540  1.00  0.00           H  
ATOM    182  N   TRP    12      75.080  84.660  42.150  1.00  0.00           N  
ATOM    183  CA  TRP    12      75.070  84.080  40.820  1.00  0.00           C  
ATOM    184  C   TRP    12      73.650  83.780  40.340  1.00  0.00           C  
ATOM    185  O   TRP    12      73.250  84.300  39.310  1.00  0.00           O  
ATOM    186  CB  TRP    12      75.920  82.820  40.880  1.00  0.00           C  
ATOM    187  CG  TRP    12      76.360  82.210  39.610  1.00  0.00           C  
ATOM    188  CD1 TRP    12      75.860  81.110  39.020  1.00  0.00           C  
ATOM    189  CD2 TRP    12      77.520  82.610  38.840  1.00  0.00           C  
ATOM    190  CE2 TRP    12      77.630  81.740  37.730  1.00  0.00           C  
ATOM    191  CE3 TRP    12      78.500  83.600  39.010  1.00  0.00           C  
ATOM    192  NE1 TRP    12      76.610  80.820  37.900  1.00  0.00           N  
ATOM    193  CZ2 TRP    12      78.630  81.890  36.780  1.00  0.00           C  
ATOM    194  CZ3 TRP    12      79.550  83.720  38.090  1.00  0.00           C  
ATOM    195  CH2 TRP    12      79.610  82.880  36.970  1.00  0.00           C  
ATOM    196  H   TRP    12      75.530  84.120  42.870  1.00  0.00           H  
ATOM    197  HA  TRP    12      75.520  84.780  40.120  1.00  0.00           H  
ATOM    198  HB1 TRP    12      75.400  82.070  41.470  1.00  0.00           H  
ATOM    199  HB2 TRP    12      76.850  83.080  41.380  1.00  0.00           H  
ATOM    200  HD1 TRP    12      75.030  80.520  39.390  1.00  0.00           H  
ATOM    201  HE1 TRP    12      76.520  79.960  37.370  1.00  0.00           H  
ATOM    202  HE3 TRP    12      78.450  84.260  39.870  1.00  0.00           H  
ATOM    203  HZ2 TRP    12      78.660  81.240  35.920  1.00  0.00           H  
ATOM    204  HZ3 TRP    12      80.310  84.480  38.250  1.00  0.00           H  
ATOM    205  HH2 TRP    12      80.400  82.990  36.260  1.00  0.00           H  
ATOM    206  N   LYS    13      72.840  83.040  41.110  1.00  0.00           N  
ATOM    207  CA  LYS    13      71.420  82.790  40.790  1.00  0.00           C  
ATOM    208  C   LYS    13      70.610  84.090  40.750  1.00  0.00           C  
ATOM    209  O   LYS    13      69.740  84.220  39.900  1.00  0.00           O  
ATOM    210  CB  LYS    13      70.800  81.790  41.770  1.00  0.00           C  
ATOM    211  CG  LYS    13      71.220  80.340  41.470  1.00  0.00           C  
ATOM    212  CD  LYS    13      70.720  79.340  42.510  1.00  0.00           C  
ATOM    213  CE  LYS    13      71.270  77.950  42.170  1.00  0.00           C  
ATOM    214  NZ  LYS    13      70.650  76.870  42.980  1.00  0.00           N  
ATOM    215  H   LYS    13      73.210  82.630  41.960  1.00  0.00           H  
ATOM    216  HA  LYS    13      71.360  82.370  39.790  1.00  0.00           H  
ATOM    217  HB1 LYS    13      69.710  81.840  41.670  1.00  0.00           H  
ATOM    218  HB2 LYS    13      71.050  82.060  42.800  1.00  0.00           H  
ATOM    219  HG1 LYS    13      72.310  80.280  41.410  1.00  0.00           H  
ATOM    220  HG2 LYS    13      70.830  80.060  40.490  1.00  0.00           H  
ATOM    221  HD1 LYS    13      69.630  79.320  42.500  1.00  0.00           H  
ATOM    222  HD2 LYS    13      71.060  79.640  43.510  1.00  0.00           H  
ATOM    223  HE1 LYS    13      72.350  77.950  42.330  1.00  0.00           H  
ATOM    224  HE2 LYS    13      71.080  77.750  41.110  1.00  0.00           H  
ATOM    225  HZ1 LYS    13      70.990  75.970  42.680  1.00  0.00           H  
ATOM    226  HZ2 LYS    13      70.840  76.960  43.970  1.00  0.00           H  
ATOM    227  HZ3 LYS    13      69.640  76.860  42.840  1.00  0.00           H  
ATOM    228  N   SER    14      70.930  85.060  41.610  1.00  0.00           N  
ATOM    229  CA  SER    14      70.350  86.410  41.570  1.00  0.00           C  
ATOM    230  C   SER    14      70.630  87.100  40.220  1.00  0.00           C  
ATOM    231  O   SER    14      69.690  87.500  39.530  1.00  0.00           O  
ATOM    232  CB  SER    14      70.870  87.210  42.770  1.00  0.00           C  
ATOM    233  OG  SER    14      70.570  88.580  42.650  1.00  0.00           O  
ATOM    234  H   SER    14      71.620  84.850  42.330  1.00  0.00           H  
ATOM    235  HA  SER    14      69.270  86.330  41.670  1.00  0.00           H  
ATOM    236  HB1 SER    14      71.950  87.100  42.860  1.00  0.00           H  
ATOM    237  HB2 SER    14      70.410  86.820  43.680  1.00  0.00           H  
ATOM    238  HG  SER    14      70.630  88.960  43.540  1.00  0.00           H  
ATOM    239  N   LEU    15      71.900  87.200  39.800  1.00  0.00           N  
ATOM    240  CA  LEU    15      72.320  87.770  38.500  1.00  0.00           C  
ATOM    241  C   LEU    15      71.800  86.980  37.290  1.00  0.00           C  
ATOM    242  O   LEU    15      71.370  87.560  36.290  1.00  0.00           O  
ATOM    243  CB  LEU    15      73.860  87.830  38.490  1.00  0.00           C  
ATOM    244  CG  LEU    15      74.450  88.890  39.440  1.00  0.00           C  
ATOM    245  CD1 LEU    15      75.940  88.650  39.670  1.00  0.00           C  
ATOM    246  CD2 LEU    15      74.280  90.300  38.870  1.00  0.00           C  
ATOM    247  H   LEU    15      72.630  86.860  40.420  1.00  0.00           H  
ATOM    248  HA  LEU    15      71.920  88.780  38.400  1.00  0.00           H  
ATOM    249  HB1 LEU    15      74.210  88.040  37.480  1.00  0.00           H  
ATOM    250  HB2 LEU    15      74.260  86.850  38.770  1.00  0.00           H  
ATOM    251  HG  LEU    15      73.940  88.860  40.410  1.00  0.00           H  
ATOM    252 1HD1 LEU    15      76.370  89.460  40.270  1.00  0.00           H  
ATOM    253 2HD1 LEU    15      76.070  87.710  40.210  1.00  0.00           H  
ATOM    254 3HD1 LEU    15      76.460  88.590  38.720  1.00  0.00           H  
ATOM    255 1HD2 LEU    15      74.570  91.010  39.640  1.00  0.00           H  
ATOM    256 2HD2 LEU    15      74.890  90.400  37.980  1.00  0.00           H  
ATOM    257 3HD2 LEU    15      73.240  90.490  38.610  1.00  0.00           H  
ATOM    258  N   LEU    16      71.770  85.650  37.400  1.00  0.00           N  
ATOM    259  CA  LEU    16      71.270  84.740  36.370  1.00  0.00           C  
ATOM    260  C   LEU    16      69.750  84.740  36.250  1.00  0.00           C  
ATOM    261  O   LEU    16      69.260  84.390  35.180  1.00  0.00           O  
ATOM    262  CB  LEU    16      71.740  83.310  36.640  1.00  0.00           C  
ATOM    263  CG  LEU    16      73.220  83.020  36.370  1.00  0.00           C  
ATOM    264  CD1 LEU    16      73.480  81.560  36.720  1.00  0.00           C  
ATOM    265  CD2 LEU    16      73.590  83.220  34.900  1.00  0.00           C  
ATOM    266  H   LEU    16      72.190  85.240  38.230  1.00  0.00           H  
ATOM    267  HA  LEU    16      71.650  85.070  35.410  1.00  0.00           H  
ATOM    268  HB1 LEU    16      71.150  82.630  36.020  1.00  0.00           H  
ATOM    269  HB2 LEU    16      71.510  83.060  37.680  1.00  0.00           H  
ATOM    270  HG  LEU    16      73.860  83.660  36.970  1.00  0.00           H  
ATOM    271 1HD1 LEU    16      74.500  81.290  36.440  1.00  0.00           H  
ATOM    272 2HD1 LEU    16      73.370  81.430  37.800  1.00  0.00           H  
ATOM    273 3HD1 LEU    16      72.770  80.900  36.220  1.00  0.00           H  
ATOM    274 1HD2 LEU    16      74.650  83.020  34.800  1.00  0.00           H  
ATOM    275 2HD2 LEU    16      73.010  82.550  34.260  1.00  0.00           H  
ATOM    276 3HD2 LEU    16      73.420  84.250  34.600  1.00  0.00           H  
ATOM    277  N   ARG    17      68.960  85.110  37.270  1.00  0.00           N  
ATOM    278  CA  ARG    17      67.490  85.060  37.150  1.00  0.00           C  
ATOM    279  C   ARG    17      66.950  85.870  35.960  1.00  0.00           C  
ATOM    280  O   ARG    17      65.850  85.560  35.500  1.00  0.00           O  
ATOM    281  CB  ARG    17      66.800  85.440  38.480  1.00  0.00           C  
ATOM    282  CG  ARG    17      66.370  84.200  39.290  1.00  0.00           C  
ATOM    283  CD  ARG    17      65.580  84.580  40.550  1.00  0.00           C  
ATOM    284  NE  ARG    17      65.190  83.400  41.340  1.00  0.00           N  
ATOM    285  CZ  ARG    17      64.570  83.410  42.510  1.00  0.00           C  
ATOM    286  NH1 ARG    17      64.210  84.510  43.110  1.00  0.00           N  
ATOM    287  NH2 ARG    17      64.300  82.300  43.130  1.00  0.00           N  
ATOM    288  H   ARG    17      69.380  85.310  38.170  1.00  0.00           H  
ATOM    289  HA  ARG    17      67.230  84.030  36.930  1.00  0.00           H  
ATOM    290  HB1 ARG    17      65.910  86.030  38.270  1.00  0.00           H  
ATOM    291  HB2 ARG    17      67.470  86.050  39.090  1.00  0.00           H  
ATOM    292  HG1 ARG    17      67.250  83.640  39.590  1.00  0.00           H  
ATOM    293  HG2 ARG    17      65.740  83.570  38.660  1.00  0.00           H  
ATOM    294  HD1 ARG    17      64.680  85.120  40.240  1.00  0.00           H  
ATOM    295  HD2 ARG    17      66.200  85.230  41.160  1.00  0.00           H  
ATOM    296  HE  ARG    17      65.430  82.490  40.980  1.00  0.00           H  
ATOM    297 1HH1 ARG    17      64.390  85.400  42.670  1.00  0.00           H  
ATOM    298 2HH1 ARG    17      63.750  84.480  44.000  1.00  0.00           H  
ATOM    299 1HH2 ARG    17      64.510  81.400  42.700  1.00  0.00           H  
ATOM    300 2HH2 ARG    17      63.900  82.310  44.050  1.00  0.00           H  
ATOM    301  N   ASN    18      67.730  86.800  35.400  1.00  0.00           N  
ATOM    302  CA  ASN    18      67.430  87.570  34.190  1.00  0.00           C  
ATOM    303  C   ASN    18      68.400  87.320  32.990  1.00  0.00           C  
ATOM    304  O   ASN    18      68.450  88.170  32.100  1.00  0.00           O  
ATOM    305  CB  ASN    18      67.300  89.050  34.580  1.00  0.00           C  
ATOM    306  CG  ASN    18      66.080  89.340  35.450  1.00  0.00           C  
ATOM    307  ND2 ASN    18      66.240  90.060  36.520  1.00  0.00           N  
ATOM    308  OD1 ASN    18      64.970  88.920  35.170  1.00  0.00           O  
ATOM    309  H   ASN    18      68.620  86.980  35.860  1.00  0.00           H  
ATOM    310  HA  ASN    18      66.460  87.240  33.810  1.00  0.00           H  
ATOM    311  HB1 ASN    18      67.190  89.670  33.690  1.00  0.00           H  
ATOM    312  HB2 ASN    18      68.200  89.380  35.100  1.00  0.00           H  
ATOM    313 1HD2 ASN    18      67.160  90.410  36.800  1.00  0.00           H  
ATOM    314 2HD2 ASN    18      65.460  90.200  37.150  1.00  0.00           H  
ATOM    315  N   ASN    19      69.150  86.210  32.910  1.00  0.00           N  
ATOM    316  CA  ASN    19      69.870  85.750  31.700  1.00  0.00           C  
ATOM    317  C   ASN    19      70.190  84.230  31.740  1.00  0.00           C  
ATOM    318  O   ASN    19      70.810  83.760  32.680  1.00  0.00           O  
ATOM    319  CB  ASN    19      71.210  86.520  31.570  1.00  0.00           C  
ATOM    320  CG  ASN    19      71.160  87.820  30.800  1.00  0.00           C  
ATOM    321  ND2 ASN    19      71.920  88.810  31.200  1.00  0.00           N  
ATOM    322  OD1 ASN    19      70.500  87.950  29.770  1.00  0.00           O  
ATOM    323  H   ASN    19      69.100  85.560  33.690  1.00  0.00           H  
ATOM    324  HA  ASN    19      69.260  85.950  30.820  1.00  0.00           H  
ATOM    325  HB1 ASN    19      71.890  85.890  31.010  1.00  0.00           H  
ATOM    326  HB2 ASN    19      71.650  86.680  32.550  1.00  0.00           H  
ATOM    327 1HD2 ASN    19      72.340  88.770  32.130  1.00  0.00           H  
ATOM    328 2HD2 ASN    19      71.830  89.680  30.720  1.00  0.00           H  
ATOM    329  N   ARG    20      69.840  83.450  30.690  1.00  0.00           N  
ATOM    330  CA  ARG    20      70.090  81.980  30.650  1.00  0.00           C  
ATOM    331  C   ARG    20      71.320  81.500  29.850  1.00  0.00           C  
ATOM    332  O   ARG    20      71.850  80.450  30.210  1.00  0.00           O  
ATOM    333  CB  ARG    20      68.820  81.220  30.200  1.00  0.00           C  
ATOM    334  CG  ARG    20      67.770  81.050  31.320  1.00  0.00           C  
ATOM    335  CD  ARG    20      66.500  80.290  30.930  1.00  0.00           C  
ATOM    336  NE  ARG    20      65.620  80.120  32.110  1.00  0.00           N  
ATOM    337  CZ  ARG    20      64.390  79.620  32.120  1.00  0.00           C  
ATOM    338  NH1 ARG    20      63.800  79.180  31.040  1.00  0.00           N  
ATOM    339  NH2 ARG    20      63.710  79.560  33.230  1.00  0.00           N  
ATOM    340  H   ARG    20      69.310  83.870  29.940  1.00  0.00           H  
ATOM    341  HA  ARG    20      70.310  81.630  31.660  1.00  0.00           H  
ATOM    342  HB1 ARG    20      69.110  80.210  29.900  1.00  0.00           H  
ATOM    343  HB2 ARG    20      68.370  81.720  29.340  1.00  0.00           H  
ATOM    344  HG1 ARG    20      67.480  82.040  31.660  1.00  0.00           H  
ATOM    345  HG2 ARG    20      68.240  80.510  32.140  1.00  0.00           H  
ATOM    346  HD1 ARG    20      66.770  79.310  30.530  1.00  0.00           H  
ATOM    347  HD2 ARG    20      65.970  80.850  30.150  1.00  0.00           H  
ATOM    348  HE  ARG    20      65.990  80.400  33.000  1.00  0.00           H  
ATOM    349 1HH1 ARG    20      64.320  79.110  30.180  1.00  0.00           H  
ATOM    350 2HH1 ARG    20      62.840  78.870  31.070  1.00  0.00           H  
ATOM    351 1HH2 ARG    20      64.130  79.820  34.100  1.00  0.00           H  
ATOM    352 2HH2 ARG    20      62.850  79.030  33.260  1.00  0.00           H  
ATOM    353  N   ALA    21      71.760  82.200  28.800  1.00  0.00           N  
ATOM    354  CA  ALA    21      72.400  81.530  27.650  1.00  0.00           C  
ATOM    355  C   ALA    21      73.930  81.300  27.690  1.00  0.00           C  
ATOM    356  O   ALA    21      74.410  80.400  26.990  1.00  0.00           O  
ATOM    357  CB  ALA    21      72.000  82.280  26.380  1.00  0.00           C  
ATOM    358  H   ALA    21      71.310  83.080  28.600  1.00  0.00           H  
ATOM    359  HA  ALA    21      71.960  80.540  27.570  1.00  0.00           H  
ATOM    360  HB1 ALA    21      72.300  81.690  25.500  1.00  0.00           H  
ATOM    361  HB2 ALA    21      70.930  82.440  26.340  1.00  0.00           H  
ATOM    362  HB3 ALA    21      72.520  83.240  26.330  1.00  0.00           H  
ATOM    363  N   SER    22      74.720  82.060  28.450  1.00  0.00           N  
ATOM    364  CA  SER    22      76.200  82.080  28.330  1.00  0.00           C  
ATOM    365  C   SER    22      76.950  81.730  29.630  1.00  0.00           C  
ATOM    366  O   SER    22      78.050  82.230  29.860  1.00  0.00           O  
ATOM    367  CB  SER    22      76.660  83.400  27.680  1.00  0.00           C  
ATOM    368  OG  SER    22      76.110  84.520  28.340  1.00  0.00           O  
ATOM    369  H   SER    22      74.300  82.830  28.950  1.00  0.00           H  
ATOM    370  HA  SER    22      76.510  81.290  27.630  1.00  0.00           H  
ATOM    371  HB1 SER    22      76.310  83.400  26.650  1.00  0.00           H  
ATOM    372  HB2 SER    22      77.740  83.460  27.670  1.00  0.00           H  
ATOM    373  HG  SER    22      76.640  84.680  29.140  1.00  0.00           H  
ATOM    374  N   TYR    23      76.350  80.910  30.500  1.00  0.00           N  
ATOM    375  CA  TYR    23      76.750  80.800  31.920  1.00  0.00           C  
ATOM    376  C   TYR    23      76.710  79.380  32.520  1.00  0.00           C  
ATOM    377  O   TYR    23      76.700  79.230  33.750  1.00  0.00           O  
ATOM    378  CB  TYR    23      75.830  81.730  32.730  1.00  0.00           C  
ATOM    379  CG  TYR    23      75.810  83.170  32.270  1.00  0.00           C  
ATOM    380  CD1 TYR    23      76.930  83.980  32.520  1.00  0.00           C  
ATOM    381  CD2 TYR    23      74.690  83.700  31.600  1.00  0.00           C  
ATOM    382  CE1 TYR    23      76.940  85.330  32.110  1.00  0.00           C  
ATOM    383  CE2 TYR    23      74.700  85.040  31.170  1.00  0.00           C  
ATOM    384  CZ  TYR    23      75.810  85.860  31.460  1.00  0.00           C  
ATOM    385  OH  TYR    23      75.790  87.170  31.090  1.00  0.00           O  
ATOM    386  H   TYR    23      75.450  80.540  30.240  1.00  0.00           H  
ATOM    387  HA  TYR    23      77.780  81.160  32.040  1.00  0.00           H  
ATOM    388  HB1 TYR    23      76.150  81.710  33.770  1.00  0.00           H  
ATOM    389  HB2 TYR    23      74.810  81.330  32.680  1.00  0.00           H  
ATOM    390  HD1 TYR    23      77.790  83.550  33.010  1.00  0.00           H  
ATOM    391  HD2 TYR    23      73.820  83.080  31.410  1.00  0.00           H  
ATOM    392  HE1 TYR    23      77.800  85.950  32.280  1.00  0.00           H  
ATOM    393  HE2 TYR    23      73.880  85.440  30.620  1.00  0.00           H  
ATOM    394  HH  TYR    23      74.970  87.420  30.680  1.00  0.00           H  
ATOM    395  N   ARG    24      76.600  78.330  31.710  1.00  0.00           N  
ATOM    396  CA  ARG    24      76.200  77.000  32.200  1.00  0.00           C  
ATOM    397  C   ARG    24      77.310  76.210  32.880  1.00  0.00           C  
ATOM    398  O   ARG    24      77.070  75.640  33.940  1.00  0.00           O  
ATOM    399  CB  ARG    24      75.510  76.200  31.080  1.00  0.00           C  
ATOM    400  CG  ARG    24      73.990  76.390  31.160  1.00  0.00           C  
ATOM    401  CD  ARG    24      73.280  75.420  30.230  1.00  0.00           C  
ATOM    402  NE  ARG    24      71.820  75.410  30.460  1.00  0.00           N  
ATOM    403  CZ  ARG    24      70.930  74.920  29.620  1.00  0.00           C  
ATOM    404  NH1 ARG    24      71.270  74.190  28.610  1.00  0.00           N  
ATOM    405  NH2 ARG    24      69.670  75.180  29.760  1.00  0.00           N  
ATOM    406  H   ARG    24      76.770  78.450  30.720  1.00  0.00           H  
ATOM    407  HA  ARG    24      75.470  77.140  33.000  1.00  0.00           H  
ATOM    408  HB1 ARG    24      75.740  75.140  31.200  1.00  0.00           H  
ATOM    409  HB2 ARG    24      75.870  76.520  30.100  1.00  0.00           H  
ATOM    410  HG1 ARG    24      73.730  77.420  30.900  1.00  0.00           H  
ATOM    411  HG2 ARG    24      73.660  76.190  32.180  1.00  0.00           H  
ATOM    412  HD1 ARG    24      73.670  74.410  30.390  1.00  0.00           H  
ATOM    413  HD2 ARG    24      73.490  75.710  29.190  1.00  0.00           H  
ATOM    414  HE  ARG    24      71.460  75.790  31.320  1.00  0.00           H  
ATOM    415 1HH1 ARG    24      72.230  74.030  28.380  1.00  0.00           H  
ATOM    416 2HH1 ARG    24      70.580  74.050  27.880  1.00  0.00           H  
ATOM    417 1HH2 ARG    24      69.350  75.750  30.530  1.00  0.00           H  
ATOM    418 2HH2 ARG    24      69.070  74.990  28.970  1.00  0.00           H  
ATOM    419  N   ASP    25      78.520  76.220  32.340  1.00  0.00           N  
ATOM    420  CA  ASP    25      79.660  75.430  32.830  1.00  0.00           C  
ATOM    421  C   ASP    25      80.770  76.330  33.400  1.00  0.00           C  
ATOM    422  O   ASP    25      81.960  76.140  33.120  1.00  0.00           O  
ATOM    423  CB  ASP    25      80.160  74.480  31.720  1.00  0.00           C  
ATOM    424  CG  ASP    25      79.170  73.380  31.310  1.00  0.00           C  
ATOM    425  OD1 ASP    25      78.480  72.820  32.200  1.00  0.00           O  
ATOM    426  OD2 ASP    25      79.150  73.010  30.110  1.00  0.00           O  
ATOM    427  H   ASP    25      78.640  76.740  31.480  1.00  0.00           H  
ATOM    428  HA  ASP    25      79.340  74.800  33.660  1.00  0.00           H  
ATOM    429  HB1 ASP    25      81.060  73.980  32.070  1.00  0.00           H  
ATOM    430  HB2 ASP    25      80.430  75.060  30.840  1.00  0.00           H  
ATOM    431  N   VAL    26      80.420  77.350  34.180  1.00  0.00           N  
ATOM    432  CA  VAL    26      81.420  78.160  34.890  1.00  0.00           C  
ATOM    433  C   VAL    26      81.910  77.400  36.120  1.00  0.00           C  
ATOM    434  O   VAL    26      81.260  77.400  37.160  1.00  0.00           O  
ATOM    435  CB  VAL    26      80.930  79.560  35.270  1.00  0.00           C  
ATOM    436  CG1 VAL    26      82.080  80.350  35.930  1.00  0.00           C  
ATOM    437  CG2 VAL    26      80.490  80.330  34.020  1.00  0.00           C  
ATOM    438  H   VAL    26      79.440  77.480  34.400  1.00  0.00           H  
ATOM    439  HA  VAL    26      82.280  78.300  34.230  1.00  0.00           H  
ATOM    440  HB  VAL    26      80.100  79.490  35.960  1.00  0.00           H  
ATOM    441 1HG1 VAL    26      81.730  81.330  36.220  1.00  0.00           H  
ATOM    442 2HG1 VAL    26      82.400  79.850  36.840  1.00  0.00           H  
ATOM    443 3HG1 VAL    26      82.920  80.450  35.250  1.00  0.00           H  
ATOM    444 1HG2 VAL    26      80.280  81.370  34.280  1.00  0.00           H  
ATOM    445 2HG2 VAL    26      81.270  80.310  33.260  1.00  0.00           H  
ATOM    446 3HG2 VAL    26      79.580  79.890  33.610  1.00  0.00           H  
ATOM    447  N   ALA    27      83.090  76.800  35.980  1.00  0.00           N  
ATOM    448  CA  ALA    27      83.780  76.120  37.060  1.00  0.00           C  
ATOM    449  C   ALA    27      84.050  77.040  38.280  1.00  0.00           C  
ATOM    450  O   ALA    27      84.220  78.250  38.160  1.00  0.00           O  
ATOM    451  CB  ALA    27      85.080  75.530  36.500  1.00  0.00           C  
ATOM    452  H   ALA    27      83.510  76.780  35.070  1.00  0.00           H  
ATOM    453  HA  ALA    27      83.160  75.290  37.400  1.00  0.00           H  
ATOM    454  HB1 ALA    27      85.680  75.110  37.300  1.00  0.00           H  
ATOM    455  HB2 ALA    27      84.850  74.740  35.780  1.00  0.00           H  
ATOM    456  HB3 ALA    27      85.650  76.310  35.990  1.00  0.00           H  
ATOM    457  N   LEU    28      84.150  76.410  39.460  1.00  0.00           N  
ATOM    458  CA  LEU    28      84.520  77.040  40.730  1.00  0.00           C  
ATOM    459  C   LEU    28      85.910  76.590  41.230  1.00  0.00           C  
ATOM    460  O   LEU    28      86.300  76.930  42.350  1.00  0.00           O  
ATOM    461  CB  LEU    28      83.420  76.740  41.760  1.00  0.00           C  
ATOM    462  CG  LEU    28      82.030  77.260  41.340  1.00  0.00           C  
ATOM    463  CD1 LEU    28      80.960  76.620  42.220  1.00  0.00           C  
ATOM    464  CD2 LEU    28      81.940  78.780  41.450  1.00  0.00           C  
ATOM    465  H   LEU    28      83.810  75.460  39.480  1.00  0.00           H  
ATOM    466  HA  LEU    28      84.580  78.120  40.600  1.00  0.00           H  
ATOM    467  HB1 LEU    28      83.680  77.190  42.720  1.00  0.00           H  
ATOM    468  HB2 LEU    28      83.370  75.660  41.900  1.00  0.00           H  
ATOM    469  HG  LEU    28      81.810  76.980  40.310  1.00  0.00           H  
ATOM    470 1HD1 LEU    28      79.990  76.780  41.740  1.00  0.00           H  
ATOM    471 2HD1 LEU    28      81.140  75.550  42.300  1.00  0.00           H  
ATOM    472 3HD1 LEU    28      80.960  77.090  43.200  1.00  0.00           H  
ATOM    473 1HD2 LEU    28      80.940  79.100  41.170  1.00  0.00           H  
ATOM    474 2HD2 LEU    28      82.140  79.090  42.470  1.00  0.00           H  
ATOM    475 3HD2 LEU    28      82.650  79.240  40.770  1.00  0.00           H  
ATOM    476  N   LYS    29      86.640  75.840  40.410  1.00  0.00           N  
ATOM    477  CA  LYS    29      88.020  75.390  40.630  1.00  0.00           C  
ATOM    478  C   LYS    29      88.930  76.080  39.610  1.00  0.00           C  
ATOM    479  O   LYS    29      89.100  75.570  38.490  1.00  0.00           O  
ATOM    480  CB  LYS    29      88.080  73.860  40.600  1.00  0.00           C  
ATOM    481  CG  LYS    29      89.460  73.310  41.010  1.00  0.00           C  
ATOM    482  CD  LYS    29      89.430  71.780  41.040  1.00  0.00           C  
ATOM    483  CE  LYS    29      90.740  71.190  41.570  1.00  0.00           C  
ATOM    484  NZ  LYS    29      90.570  69.750  41.900  1.00  0.00           N  
ATOM    485  H   LYS    29      86.230  75.670  39.500  1.00  0.00           H  
ATOM    486  HA  LYS    29      88.320  75.700  41.630  1.00  0.00           H  
ATOM    487  HB1 LYS    29      87.850  73.510  39.590  1.00  0.00           H  
ATOM    488  HB2 LYS    29      87.330  73.470  41.280  1.00  0.00           H  
ATOM    489  HG1 LYS    29      89.710  73.690  42.010  1.00  0.00           H  
ATOM    490  HG2 LYS    29      90.220  73.650  40.310  1.00  0.00           H  
ATOM    491  HD1 LYS    29      89.250  71.400  40.030  1.00  0.00           H  
ATOM    492  HD2 LYS    29      88.610  71.460  41.690  1.00  0.00           H  
ATOM    493  HE1 LYS    29      91.040  71.730  42.470  1.00  0.00           H  
ATOM    494  HE2 LYS    29      91.520  71.320  40.820  1.00  0.00           H  
ATOM    495  HZ1 LYS    29      91.400  69.360  42.350  1.00  0.00           H  
ATOM    496  HZ2 LYS    29      89.810  69.600  42.550  1.00  0.00           H  
ATOM    497  HZ3 LYS    29      90.320  69.200  41.070  1.00  0.00           H  
ATOM    498  N   HIS    30      89.470  77.250  39.950  1.00  0.00           N  
ATOM    499  CA  HIS    30      90.230  78.110  39.020  1.00  0.00           C  
ATOM    500  C   HIS    30      91.690  78.220  39.450  1.00  0.00           C  
ATOM    501  O   HIS    30      92.010  78.970  40.370  1.00  0.00           O  
ATOM    502  CB  HIS    30      89.600  79.510  38.930  1.00  0.00           C  
ATOM    503  CG  HIS    30      90.430  80.340  38.000  1.00  0.00           C  
ATOM    504  CD2 HIS    30      91.240  81.370  38.380  1.00  0.00           C  
ATOM    505  ND1 HIS    30      90.690  80.020  36.670  1.00  0.00           N  
ATOM    506  CE1 HIS    30      91.650  80.870  36.270  1.00  0.00           C  
ATOM    507  NE2 HIS    30      91.990  81.680  37.270  1.00  0.00           N  
ATOM    508  H   HIS    30      89.310  77.570  40.900  1.00  0.00           H  
ATOM    509  HA  HIS    30      90.210  77.690  38.010  1.00  0.00           H  
ATOM    510  HB1 HIS    30      89.570  79.970  39.920  1.00  0.00           H  
ATOM    511  HB2 HIS    30      88.580  79.450  38.550  1.00  0.00           H  
ATOM    512  HD2 HIS    30      91.330  81.780  39.380  1.00  0.00           H  
ATOM    513  HE1 HIS    30      92.060  80.890  35.270  1.00  0.00           H  
ATOM    514  HE2 HIS    30      92.630  82.470  37.200  1.00  0.00           H  
ATOM    515  N   GLY    31      92.600  77.520  38.780  1.00  0.00           N  
ATOM    516  CA  GLY    31      93.990  77.380  39.230  1.00  0.00           C  
ATOM    517  C   GLY    31      95.020  77.520  38.110  1.00  0.00           C  
ATOM    518  O   GLY    31      94.690  77.430  36.930  1.00  0.00           O  
ATOM    519  H   GLY    31      92.340  77.030  37.940  1.00  0.00           H  
ATOM    520  HA1 GLY    31      94.120  76.390  39.660  1.00  0.00           H  
ATOM    521  HA2 GLY    31      94.230  78.110  40.000  1.00  0.00           H  
ATOM    522  N   PHE    32      96.280  77.720  38.510  1.00  0.00           N  
ATOM    523  CA  PHE    32      97.430  77.610  37.610  1.00  0.00           C  
ATOM    524  C   PHE    32      98.370  76.500  38.080  1.00  0.00           C  
ATOM    525  O   PHE    32      98.890  76.540  39.200  1.00  0.00           O  
ATOM    526  CB  PHE    32      98.190  78.940  37.480  1.00  0.00           C  
ATOM    527  CG  PHE    32      97.330  80.190  37.600  1.00  0.00           C  
ATOM    528  CD1 PHE    32      96.410  80.510  36.580  1.00  0.00           C  
ATOM    529  CD2 PHE    32      97.410  80.980  38.760  1.00  0.00           C  
ATOM    530  CE1 PHE    32      95.530  81.590  36.750  1.00  0.00           C  
ATOM    531  CE2 PHE    32      96.540  82.070  38.920  1.00  0.00           C  
ATOM    532  CZ  PHE    32      95.580  82.350  37.940  1.00  0.00           C  
ATOM    533  H   PHE    32      96.470  77.860  39.490  1.00  0.00           H  
ATOM    534  HA  PHE    32      97.080  77.340  36.620  1.00  0.00           H  
ATOM    535  HB1 PHE    32      98.690  78.950  36.510  1.00  0.00           H  
ATOM    536  HB2 PHE    32      98.960  79.000  38.250  1.00  0.00           H  
ATOM    537  HD1 PHE    32      96.350  79.910  35.690  1.00  0.00           H  
ATOM    538  HD2 PHE    32      98.110  80.730  39.540  1.00  0.00           H  
ATOM    539  HE1 PHE    32      94.800  81.810  35.990  1.00  0.00           H  
ATOM    540  HE2 PHE    32      96.570  82.660  39.830  1.00  0.00           H  
ATOM    541  HZ  PHE    32      94.880  83.130  38.110  1.00  0.00           H  
ATOM    542  N   GLY    33      98.630  75.530  37.210  1.00  0.00           N  
ATOM    543  CA  GLY    33      99.850  74.730  37.270  1.00  0.00           C  
ATOM    544  C   GLY    33     101.060  75.540  36.790  1.00  0.00           C  
ATOM    545  O   GLY    33     100.920  76.620  36.210  1.00  0.00           O  
ATOM    546  H   GLY    33      98.120  75.510  36.330  1.00  0.00           H  
ATOM    547  HA1 GLY    33      99.730  73.870  36.620  1.00  0.00           H  
ATOM    548  HA2 GLY    33     100.020  74.380  38.290  1.00  0.00           H  
ATOM    549  N   THR    34     102.270  75.010  37.010  1.00  0.00           N  
ATOM    550  CA  THR    34     103.540  75.640  36.610  1.00  0.00           C  
ATOM    551  C   THR    34     103.730  75.580  35.080  1.00  0.00           C  
ATOM    552  O   THR    34     104.450  74.730  34.550  1.00  0.00           O  
ATOM    553  CB  THR    34     104.710  74.990  37.370  1.00  0.00           C  
ATOM    554  CG2 THR    34     106.080  75.610  37.090  1.00  0.00           C  
ATOM    555  OG1 THR    34     104.510  75.130  38.760  1.00  0.00           O  
ATOM    556  H   THR    34     102.320  74.150  37.540  1.00  0.00           H  
ATOM    557  HA  THR    34     103.520  76.690  36.900  1.00  0.00           H  
ATOM    558  HB  THR    34     104.750  73.930  37.120  1.00  0.00           H  
ATOM    559  HG1 THR    34     105.370  75.120  39.180  1.00  0.00           H  
ATOM    560 1HG2 THR    34     106.850  75.030  37.610  1.00  0.00           H  
ATOM    561 2HG2 THR    34     106.310  75.590  36.030  1.00  0.00           H  
ATOM    562 3HG2 THR    34     106.110  76.640  37.450  1.00  0.00           H  
ATOM    563  N   LYS    35     103.040  76.460  34.340  1.00  0.00           N  
ATOM    564  CA  LYS    35     103.130  76.560  32.880  1.00  0.00           C  
ATOM    565  C   LYS    35     104.390  77.300  32.430  1.00  0.00           C  
ATOM    566  O   LYS    35     104.500  78.510  32.640  1.00  0.00           O  
ATOM    567  CB  LYS    35     101.900  77.250  32.280  1.00  0.00           C  
ATOM    568  CG  LYS    35     100.690  76.310  32.190  1.00  0.00           C  
ATOM    569  CD  LYS    35      99.620  76.950  31.300  1.00  0.00           C  
ATOM    570  CE  LYS    35      98.360  76.080  31.240  1.00  0.00           C  
ATOM    571  NZ  LYS    35      97.320  76.690  30.380  1.00  0.00           N  
ATOM    572  H   LYS    35     102.390  77.070  34.840  1.00  0.00           H  
ATOM    573  HA  LYS    35     103.190  75.550  32.470  1.00  0.00           H  
ATOM    574  HB1 LYS    35     102.150  77.580  31.270  1.00  0.00           H  
ATOM    575  HB2 LYS    35     101.650  78.140  32.870  1.00  0.00           H  
ATOM    576  HG1 LYS    35     100.300  76.140  33.190  1.00  0.00           H  
ATOM    577  HG2 LYS    35     101.000  75.370  31.750  1.00  0.00           H  
ATOM    578  HD1 LYS    35     100.030  77.080  30.300  1.00  0.00           H  
ATOM    579  HD2 LYS    35      99.380  77.930  31.710  1.00  0.00           H  
ATOM    580  HE1 LYS    35      97.970  75.960  32.250  1.00  0.00           H  
ATOM    581  HE2 LYS    35      98.630  75.090  30.860  1.00  0.00           H  
ATOM    582  HZ1 LYS    35      96.460  76.160  30.430  1.00  0.00           H  
ATOM    583  HZ2 LYS    35      97.100  77.620  30.730  1.00  0.00           H  
ATOM    584  HZ3 LYS    35      97.620  76.750  29.410  1.00  0.00           H  
ATOM    585  N   ARG    36     105.280  76.600  31.750  1.00  0.00           N  
ATOM    586  CA  ARG    36     106.480  77.140  31.080  1.00  0.00           C  
ATOM    587  C   ARG    36     106.130  77.500  29.630  1.00  0.00           C  
ATOM    588  O   ARG    36     105.510  76.690  28.940  1.00  0.00           O  
ATOM    589  CB  ARG    36     107.580  76.070  31.230  1.00  0.00           C  
ATOM    590  CG  ARG    36     108.980  76.490  30.790  1.00  0.00           C  
ATOM    591  CD  ARG    36     110.020  75.480  31.320  1.00  0.00           C  
ATOM    592  NE  ARG    36     110.940  76.100  32.280  1.00  0.00           N  
ATOM    593  CZ  ARG    36     112.040  75.560  32.790  1.00  0.00           C  
ATOM    594  NH1 ARG    36     112.450  74.350  32.530  1.00  0.00           N  
ATOM    595  NH2 ARG    36     112.790  76.240  33.600  1.00  0.00           N  
ATOM    596  H   ARG    36     105.090  75.610  31.630  1.00  0.00           H  
ATOM    597  HA  ARG    36     106.810  78.050  31.590  1.00  0.00           H  
ATOM    598  HB1 ARG    36     107.290  75.180  30.690  1.00  0.00           H  
ATOM    599  HB2 ARG    36     107.630  75.820  32.290  1.00  0.00           H  
ATOM    600  HG1 ARG    36     109.210  77.490  31.160  1.00  0.00           H  
ATOM    601  HG2 ARG    36     109.040  76.540  29.700  1.00  0.00           H  
ATOM    602  HD1 ARG    36     110.570  75.070  30.470  1.00  0.00           H  
ATOM    603  HD2 ARG    36     109.510  74.650  31.810  1.00  0.00           H  
ATOM    604  HE  ARG    36     110.700  77.030  32.600  1.00  0.00           H  
ATOM    605 1HH1 ARG    36     111.990  73.760  31.850  1.00  0.00           H  
ATOM    606 2HH1 ARG    36     113.210  73.990  33.090  1.00  0.00           H  
ATOM    607 1HH2 ARG    36     112.490  77.150  33.910  1.00  0.00           H  
ATOM    608 2HH2 ARG    36     113.560  75.770  34.050  1.00  0.00           H  
ATOM    609  N   SER    37     106.480  78.700  29.180  1.00  0.00           N  
ATOM    610  CA  SER    37     106.410  79.070  27.760  1.00  0.00           C  
ATOM    611  C   SER    37     107.510  78.340  27.000  1.00  0.00           C  
ATOM    612  O   SER    37     108.680  78.420  27.380  1.00  0.00           O  
ATOM    613  CB  SER    37     106.580  80.570  27.560  1.00  0.00           C  
ATOM    614  OG  SER    37     105.420  81.270  27.990  1.00  0.00           O  
ATOM    615  H   SER    37     106.950  79.350  29.810  1.00  0.00           H  
ATOM    616  HA  SER    37     105.440  78.770  27.340  1.00  0.00           H  
ATOM    617  HB1 SER    37     106.750  80.780  26.510  1.00  0.00           H  
ATOM    618  HB2 SER    37     107.450  80.900  28.120  1.00  0.00           H  
ATOM    619  HG  SER    37     104.980  81.580  27.170  1.00  0.00           H  
ATOM    620  N   GLU    38     107.160  77.630  25.930  1.00  0.00           N  
ATOM    621  CA  GLU    38     108.160  77.030  25.040  1.00  0.00           C  
ATOM    622  C   GLU    38     108.830  78.160  24.220  1.00  0.00           C  
ATOM    623  O   GLU    38     108.120  79.070  23.770  1.00  0.00           O  
ATOM    624  CB  GLU    38     107.530  75.970  24.100  1.00  0.00           C  
ATOM    625  CG  GLU    38     106.690  74.890  24.820  1.00  0.00           C  
ATOM    626  CD  GLU    38     105.560  74.270  23.970  1.00  0.00           C  
ATOM    627  OE1 GLU    38     105.170  73.110  24.230  1.00  0.00           O  
ATOM    628  OE2 GLU    38     104.940  74.990  23.150  1.00  0.00           O  
ATOM    629  H   GLU    38     106.200  77.640  25.610  1.00  0.00           H  
ATOM    630  HA  GLU    38     108.920  76.530  25.640  1.00  0.00           H  
ATOM    631  HB1 GLU    38     108.330  75.480  23.550  1.00  0.00           H  
ATOM    632  HB2 GLU    38     106.930  76.500  23.360  1.00  0.00           H  
ATOM    633  HG1 GLU    38     106.210  75.320  25.700  1.00  0.00           H  
ATOM    634  HG2 GLU    38     107.370  74.110  25.170  1.00  0.00           H  
ATOM    635  N   PRO    39     110.160  78.120  23.980  1.00  0.00           N  
ATOM    636  CA  PRO    39     110.790  78.920  22.940  1.00  0.00           C  
ATOM    637  C   PRO    39     110.050  78.780  21.610  1.00  0.00           C  
ATOM    638  O   PRO    39     109.630  77.680  21.250  1.00  0.00           O  
ATOM    639  CB  PRO    39     112.230  78.400  22.830  1.00  0.00           C  
ATOM    640  CG  PRO    39     112.510  77.810  24.210  1.00  0.00           C  
ATOM    641  CD  PRO    39     111.140  77.320  24.690  1.00  0.00           C  
ATOM    642  HA  PRO    39     110.810  79.960  23.260  1.00  0.00           H  
ATOM    643  HB1 PRO    39     112.280  77.600  22.090  1.00  0.00           H  
ATOM    644  HB2 PRO    39     112.930  79.190  22.570  1.00  0.00           H  
ATOM    645  HG1 PRO    39     113.220  77.000  24.150  1.00  0.00           H  
ATOM    646  HG2 PRO    39     112.870  78.600  24.870  1.00  0.00           H  
ATOM    647  HD1 PRO    39     111.010  76.270  24.450  1.00  0.00           H  
ATOM    648  HD2 PRO    39     111.060  77.480  25.770  1.00  0.00           H  
ATOM    649  N   SER    40     109.930  79.880  20.870  1.00  0.00           N  
ATOM    650  CA  SER    40     109.350  79.900  19.530  1.00  0.00           C  
ATOM    651  C   SER    40     110.060  78.900  18.610  1.00  0.00           C  
ATOM    652  O   SER    40     111.280  78.710  18.680  1.00  0.00           O  
ATOM    653  CB  SER    40     109.420  81.310  18.930  1.00  0.00           C  
ATOM    654  OG  SER    40     108.750  81.340  17.690  1.00  0.00           O  
ATOM    655  H   SER    40     110.390  80.730  21.210  1.00  0.00           H  
ATOM    656  HA  SER    40     108.300  79.620  19.600  1.00  0.00           H  
ATOM    657  HB1 SER    40     110.460  81.600  18.790  1.00  0.00           H  
ATOM    658  HB2 SER    40     108.950  82.010  19.620  1.00  0.00           H  
ATOM    659  HG  SER    40     108.000  81.980  17.780  1.00  0.00           H  
ATOM    660  N   ASN    41     109.300  78.290  17.710  1.00  0.00           N  
ATOM    661  CA  ASN    41     109.820  77.340  16.720  1.00  0.00           C  
ATOM    662  C   ASN    41     110.380  78.050  15.470  1.00  0.00           C  
ATOM    663  O   ASN    41     111.100  77.450  14.680  1.00  0.00           O  
ATOM    664  CB  ASN    41     108.700  76.340  16.400  1.00  0.00           C  
ATOM    665  CG  ASN    41     108.200  75.610  17.650  1.00  0.00           C  
ATOM    666  ND2 ASN    41     106.990  75.130  17.670  1.00  0.00           N  
ATOM    667  OD1 ASN    41     108.920  75.420  18.620  1.00  0.00           O  
ATOM    668  H   ASN    41     108.310  78.460  17.730  1.00  0.00           H  
ATOM    669  HA  ASN    41     110.660  76.790  17.150  1.00  0.00           H  
ATOM    670  HB1 ASN    41     109.070  75.600  15.700  1.00  0.00           H  
ATOM    671  HB2 ASN    41     107.870  76.870  15.930  1.00  0.00           H  
ATOM    672 1HD2 ASN    41     106.290  75.370  16.980  1.00  0.00           H  
ATOM    673 2HD2 ASN    41     106.680  74.740  18.540  1.00  0.00           H  
ATOM    674  N   PHE    42     110.050  79.340  15.310  1.00  0.00           N  
ATOM    675  CA  PHE    42     110.230  80.100  14.080  1.00  0.00           C  
ATOM    676  C   PHE    42     111.350  81.150  14.160  1.00  0.00           C  
ATOM    677  O   PHE    42     111.710  81.740  13.140  1.00  0.00           O  
ATOM    678  CB  PHE    42     108.880  80.770  13.760  1.00  0.00           C  
ATOM    679  CG  PHE    42     107.710  79.800  13.700  1.00  0.00           C  
ATOM    680  CD1 PHE    42     107.530  79.000  12.560  1.00  0.00           C  
ATOM    681  CD2 PHE    42     106.780  79.710  14.750  1.00  0.00           C  
ATOM    682  CE1 PHE    42     106.430  78.140  12.460  1.00  0.00           C  
ATOM    683  CE2 PHE    42     105.640  78.890  14.630  1.00  0.00           C  
ATOM    684  CZ  PHE    42     105.470  78.090  13.490  1.00  0.00           C  
ATOM    685  H   PHE    42     109.480  79.760  16.030  1.00  0.00           H  
ATOM    686  HA  PHE    42     110.480  79.420  13.260  1.00  0.00           H  
ATOM    687  HB1 PHE    42     108.960  81.280  12.800  1.00  0.00           H  
ATOM    688  HB2 PHE    42     108.680  81.530  14.520  1.00  0.00           H  
ATOM    689  HD1 PHE    42     108.250  79.050  11.750  1.00  0.00           H  
ATOM    690  HD2 PHE    42     106.900  80.340  15.630  1.00  0.00           H  
ATOM    691  HE1 PHE    42     106.300  77.540  11.570  1.00  0.00           H  
ATOM    692  HE2 PHE    42     104.880  78.900  15.400  1.00  0.00           H  
ATOM    693  HZ  PHE    42     104.590  77.470  13.390  1.00  0.00           H  
ATOM    694  N   VAL    43     111.880  81.410  15.360  1.00  0.00           N  
ATOM    695  CA  VAL    43     112.880  82.460  15.610  1.00  0.00           C  
ATOM    696  C   VAL    43     113.650  82.180  16.910  1.00  0.00           C  
ATOM    697  O   VAL    43     113.050  82.080  17.980  1.00  0.00           O  
ATOM    698  CB  VAL    43     112.170  83.840  15.620  1.00  0.00           C  
ATOM    699  CG1 VAL    43     111.090  84.040  16.690  1.00  0.00           C  
ATOM    700  CG2 VAL    43     113.140  85.010  15.720  1.00  0.00           C  
ATOM    701  H   VAL    43     111.540  80.890  16.150  1.00  0.00           H  
ATOM    702  HA  VAL    43     113.600  82.470  14.790  1.00  0.00           H  
ATOM    703  HB  VAL    43     111.680  83.940  14.660  1.00  0.00           H  
ATOM    704 1HG1 VAL    43     110.610  85.010  16.540  1.00  0.00           H  
ATOM    705 2HG1 VAL    43     110.340  83.260  16.610  1.00  0.00           H  
ATOM    706 3HG1 VAL    43     111.540  84.030  17.690  1.00  0.00           H  
ATOM    707 1HG2 VAL    43     112.590  85.940  15.650  1.00  0.00           H  
ATOM    708 2HG2 VAL    43     113.690  84.980  16.660  1.00  0.00           H  
ATOM    709 3HG2 VAL    43     113.850  84.960  14.890  1.00  0.00           H  
ATOM    710  N   ARG    44     114.980  82.020  16.840  1.00  0.00           N  
ATOM    711  CA  ARG    44     115.870  81.860  18.010  1.00  0.00           C  
ATOM    712  C   ARG    44     117.070  82.790  17.900  1.00  0.00           C  
ATOM    713  O   ARG    44     117.820  82.740  16.920  1.00  0.00           O  
ATOM    714  CB  ARG    44     116.340  80.400  18.170  1.00  0.00           C  
ATOM    715  CG  ARG    44     115.220  79.510  18.730  1.00  0.00           C  
ATOM    716  CD  ARG    44     115.590  78.050  18.960  1.00  0.00           C  
ATOM    717  NE  ARG    44     114.390  77.310  19.410  1.00  0.00           N  
ATOM    718  CZ  ARG    44     114.330  76.040  19.770  1.00  0.00           C  
ATOM    719  NH1 ARG    44     115.370  75.250  19.750  1.00  0.00           N  
ATOM    720  NH2 ARG    44     113.210  75.530  20.160  1.00  0.00           N  
ATOM    721  H   ARG    44     115.400  82.060  15.920  1.00  0.00           H  
ATOM    722  HA  ARG    44     115.330  82.150  18.910  1.00  0.00           H  
ATOM    723  HB1 ARG    44     117.160  80.370  18.890  1.00  0.00           H  
ATOM    724  HB2 ARG    44     116.690  80.010  17.210  1.00  0.00           H  
ATOM    725  HG1 ARG    44     114.360  79.560  18.060  1.00  0.00           H  
ATOM    726  HG2 ARG    44     114.960  79.920  19.700  1.00  0.00           H  
ATOM    727  HD1 ARG    44     116.370  77.990  19.720  1.00  0.00           H  
ATOM    728  HD2 ARG    44     115.970  77.610  18.030  1.00  0.00           H  
ATOM    729  HE  ARG    44     113.520  77.810  19.370  1.00  0.00           H  
ATOM    730 1HH1 ARG    44     116.230  75.590  19.370  1.00  0.00           H  
ATOM    731 2HH1 ARG    44     115.200  74.260  19.840  1.00  0.00           H  
ATOM    732 1HH2 ARG    44     112.350  76.060  20.100  1.00  0.00           H  
ATOM    733 2HH2 ARG    44     113.160  74.550  20.380  1.00  0.00           H  
ATOM    734  N   ILE    45     117.300  83.600  18.930  1.00  0.00           N  
ATOM    735  CA  ILE    45     118.560  84.330  19.140  1.00  0.00           C  
ATOM    736  C   ILE    45     119.340  83.570  20.210  1.00  0.00           C  
ATOM    737  O   ILE    45     118.760  83.230  21.250  1.00  0.00           O  
ATOM    738  CB  ILE    45     118.280  85.810  19.520  1.00  0.00           C  
ATOM    739  CG1 ILE    45     117.500  86.590  18.440  1.00  0.00           C  
ATOM    740  CG2 ILE    45     119.570  86.580  19.820  1.00  0.00           C  
ATOM    741  CD  ILE    45     118.280  86.880  17.150  1.00  0.00           C  
ATOM    742  H   ILE    45     116.640  83.590  19.690  1.00  0.00           H  
ATOM    743  HA  ILE    45     119.150  84.330  18.220  1.00  0.00           H  
ATOM    744  HB  ILE    45     117.670  85.810  20.430  1.00  0.00           H  
ATOM    745 1HG1 ILE    45     117.180  87.540  18.870  1.00  0.00           H  
ATOM    746 2HG1 ILE    45     116.590  86.040  18.190  1.00  0.00           H  
ATOM    747 1HG2 ILE    45     119.340  87.620  20.000  1.00  0.00           H  
ATOM    748 2HG2 ILE    45     120.040  86.180  20.720  1.00  0.00           H  
ATOM    749 3HG2 ILE    45     120.280  86.490  19.000  1.00  0.00           H  
ATOM    750  HD1 ILE    45     117.610  87.310  16.410  1.00  0.00           H  
ATOM    751  HD2 ILE    45     119.070  87.610  17.340  1.00  0.00           H  
ATOM    752  HD3 ILE    45     118.710  85.970  16.740  1.00  0.00           H  
ATOM    753  N   LYS    46     120.620  83.250  19.990  1.00  0.00           N  
ATOM    754  CA  LYS    46     121.470  82.640  21.040  1.00  0.00           C  
ATOM    755  C   LYS    46     121.720  83.650  22.160  1.00  0.00           C  
ATOM    756  O   LYS    46     121.710  84.850  21.900  1.00  0.00           O  
ATOM    757  CB  LYS    46     122.810  82.150  20.470  1.00  0.00           C  
ATOM    758  CG  LYS    46     122.690  81.010  19.450  1.00  0.00           C  
ATOM    759  CD  LYS    46     124.087  80.530  19.060  1.00  0.00           C  
ATOM    760  CE  LYS    46     124.017  79.360  18.080  1.00  0.00           C  
ATOM    761  NZ  LYS    46     125.367  78.830  17.760  1.00  0.00           N  
ATOM    762  H   LYS    46     121.060  83.590  19.150  1.00  0.00           H  
ATOM    763  HA  LYS    46     120.940  81.790  21.470  1.00  0.00           H  
ATOM    764  HB1 LYS    46     123.420  81.790  21.300  1.00  0.00           H  
ATOM    765  HB2 LYS    46     123.340  82.980  20.010  1.00  0.00           H  
ATOM    766  HG1 LYS    46     122.150  81.360  18.570  1.00  0.00           H  
ATOM    767  HG2 LYS    46     122.140  80.180  19.900  1.00  0.00           H  
ATOM    768  HD1 LYS    46     124.617  80.220  19.960  1.00  0.00           H  
ATOM    769  HD2 LYS    46     124.627  81.360  18.590  1.00  0.00           H  
ATOM    770  HE1 LYS    46     123.510  79.670  17.170  1.00  0.00           H  
ATOM    771  HE2 LYS    46     123.420  78.560  18.530  1.00  0.00           H  
ATOM    772  HZ1 LYS    46     125.257  77.990  17.200  1.00  0.00           H  
ATOM    773  HZ2 LYS    46     125.907  79.480  17.210  1.00  0.00           H  
ATOM    774  HZ3 LYS    46     125.877  78.580  18.590  1.00  0.00           H  
ATOM    775  N   GLY    47     122.020  83.190  23.370  1.00  0.00           N  
ATOM    776  CA  GLY    47     122.450  84.100  24.430  1.00  0.00           C  
ATOM    777  C   GLY    47     121.310  84.760  25.220  1.00  0.00           C  
ATOM    778  O   GLY    47     121.430  85.890  25.700  1.00  0.00           O  
ATOM    779  H   GLY    47     122.070  82.190  23.530  1.00  0.00           H  
ATOM    780  HA1 GLY    47     123.060  84.880  23.990  1.00  0.00           H  
ATOM    781  HA2 GLY    47     123.080  83.550  25.120  1.00  0.00           H  
ATOM    782  N   PHE    48     120.190  84.060  25.370  1.00  0.00           N  
ATOM    783  CA  PHE    48     119.090  84.430  26.270  1.00  0.00           C  
ATOM    784  C   PHE    48     119.140  83.660  27.610  1.00  0.00           C  
ATOM    785  O   PHE    48     118.310  83.910  28.480  1.00  0.00           O  
ATOM    786  CB  PHE    48     117.760  84.130  25.570  1.00  0.00           C  
ATOM    787  CG  PHE    48     117.520  82.650  25.370  1.00  0.00           C  
ATOM    788  CD1 PHE    48     118.060  82.000  24.250  1.00  0.00           C  
ATOM    789  CD2 PHE    48     116.870  81.900  26.360  1.00  0.00           C  
ATOM    790  CE1 PHE    48     117.980  80.610  24.120  1.00  0.00           C  
ATOM    791  CE2 PHE    48     116.800  80.500  26.250  1.00  0.00           C  
ATOM    792  CZ  PHE    48     117.360  79.850  25.130  1.00  0.00           C  
ATOM    793  H   PHE    48     120.130  83.170  24.910  1.00  0.00           H  
ATOM    794  HA  PHE    48     119.130  85.490  26.500  1.00  0.00           H  
ATOM    795  HB1 PHE    48     117.730  84.640  24.600  1.00  0.00           H  
ATOM    796  HB2 PHE    48     116.950  84.530  26.180  1.00  0.00           H  
ATOM    797  HD1 PHE    48     118.580  82.580  23.500  1.00  0.00           H  
ATOM    798  HD2 PHE    48     116.470  82.380  27.240  1.00  0.00           H  
ATOM    799  HE1 PHE    48     118.420  80.120  23.270  1.00  0.00           H  
ATOM    800  HE2 PHE    48     116.360  79.910  27.040  1.00  0.00           H  
ATOM    801  HZ  PHE    48     117.350  78.780  25.050  1.00  0.00           H  
ATOM    802  N   GLY    49     120.040  82.680  27.760  1.00  0.00           N  
ATOM    803  CA  GLY    49     119.820  81.460  28.560  1.00  0.00           C  
ATOM    804  C   GLY    49     119.520  81.620  30.050  1.00  0.00           C  
ATOM    805  O   GLY    49     118.890  80.730  30.640  1.00  0.00           O  
ATOM    806  H   GLY    49     120.770  82.630  27.070  1.00  0.00           H  
ATOM    807  HA1 GLY    49     120.730  80.860  28.480  1.00  0.00           H  
ATOM    808  HA2 GLY    49     119.010  80.890  28.110  1.00  0.00           H  
ATOM    809  N   LYS    50     119.890  82.760  30.660  1.00  0.00           N  
ATOM    810  CA  LYS    50     119.480  83.110  32.020  1.00  0.00           C  
ATOM    811  C   LYS    50     118.040  83.650  32.110  1.00  0.00           C  
ATOM    812  O   LYS    50     117.670  84.080  33.190  1.00  0.00           O  
ATOM    813  CB  LYS    50     120.450  84.070  32.730  1.00  0.00           C  
ATOM    814  CG  LYS    50     121.930  83.670  32.720  1.00  0.00           C  
ATOM    815  CD  LYS    50     122.730  84.610  33.640  1.00  0.00           C  
ATOM    816  CE  LYS    50     124.207  84.220  33.670  1.00  0.00           C  
ATOM    817  NZ  LYS    50     124.997  85.130  34.540  1.00  0.00           N  
ATOM    818  H   LYS    50     120.380  83.450  30.100  1.00  0.00           H  
ATOM    819  HA  LYS    50     119.470  82.180  32.610  1.00  0.00           H  
ATOM    820  HB1 LYS    50     120.140  84.140  33.780  1.00  0.00           H  
ATOM    821  HB2 LYS    50     120.330  85.060  32.300  1.00  0.00           H  
ATOM    822  HG1 LYS    50     122.320  83.740  31.700  1.00  0.00           H  
ATOM    823  HG2 LYS    50     122.030  82.640  33.070  1.00  0.00           H  
ATOM    824  HD1 LYS    50     122.330  84.550  34.660  1.00  0.00           H  
ATOM    825  HD2 LYS    50     122.640  85.630  33.290  1.00  0.00           H  
ATOM    826  HE1 LYS    50     124.597  84.230  32.650  1.00  0.00           H  
ATOM    827  HE2 LYS    50     124.287  83.190  34.060  1.00  0.00           H  
ATOM    828  HZ1 LYS    50     125.967  84.840  34.590  1.00  0.00           H  
ATOM    829  HZ2 LYS    50     124.957  86.100  34.240  1.00  0.00           H  
ATOM    830  HZ3 LYS    50     124.667  85.070  35.500  1.00  0.00           H  
ATOM    831  N   TYR    51     117.230  83.650  31.060  1.00  0.00           N  
ATOM    832  CA  TYR    51     115.850  84.170  31.060  1.00  0.00           C  
ATOM    833  C   TYR    51     114.820  83.130  30.590  1.00  0.00           C  
ATOM    834  O   TYR    51     115.050  82.420  29.620  1.00  0.00           O  
ATOM    835  CB  TYR    51     115.750  85.410  30.180  1.00  0.00           C  
ATOM    836  CG  TYR    51     116.280  86.700  30.760  1.00  0.00           C  
ATOM    837  CD1 TYR    51     115.430  87.460  31.590  1.00  0.00           C  
ATOM    838  CD2 TYR    51     117.560  87.170  30.430  1.00  0.00           C  
ATOM    839  CE1 TYR    51     115.860  88.700  32.080  1.00  0.00           C  
ATOM    840  CE2 TYR    51     118.000  88.410  30.930  1.00  0.00           C  
ATOM    841  CZ  TYR    51     117.150  89.180  31.750  1.00  0.00           C  
ATOM    842  OH  TYR    51     117.520  90.390  32.250  1.00  0.00           O  
ATOM    843  H   TYR    51     117.600  83.340  30.160  1.00  0.00           H  
ATOM    844  HA  TYR    51     115.580  84.460  32.070  1.00  0.00           H  
ATOM    845  HB1 TYR    51     114.690  85.570  29.960  1.00  0.00           H  
ATOM    846  HB2 TYR    51     116.250  85.200  29.240  1.00  0.00           H  
ATOM    847  HD1 TYR    51     114.450  87.090  31.840  1.00  0.00           H  
ATOM    848  HD2 TYR    51     118.200  86.590  29.780  1.00  0.00           H  
ATOM    849  HE1 TYR    51     115.230  89.300  32.710  1.00  0.00           H  
ATOM    850  HE2 TYR    51     118.990  88.780  30.690  1.00  0.00           H  
ATOM    851  HH  TYR    51     118.390  90.690  31.950  1.00  0.00           H  
ATOM    852  N   TRP    52     113.670  83.100  31.260  1.00  0.00           N  
ATOM    853  CA  TRP    52     112.510  82.260  30.940  1.00  0.00           C  
ATOM    854  C   TRP    52     111.190  82.990  31.260  1.00  0.00           C  
ATOM    855  O   TRP    52     111.190  84.010  31.950  1.00  0.00           O  
ATOM    856  CB  TRP    52     112.560  80.910  31.690  1.00  0.00           C  
ATOM    857  CG  TRP    52     113.710  79.980  31.410  1.00  0.00           C  
ATOM    858  CD1 TRP    52     115.000  80.190  31.740  1.00  0.00           C  
ATOM    859  CD2 TRP    52     113.680  78.660  30.790  1.00  0.00           C  
ATOM    860  CE2 TRP    52     115.010  78.150  30.730  1.00  0.00           C  
ATOM    861  CE3 TRP    52     112.660  77.850  30.240  1.00  0.00           C  
ATOM    862  NE1 TRP    52     115.780  79.140  31.300  1.00  0.00           N  
ATOM    863  CZ2 TRP    52     115.320  76.910  30.170  1.00  0.00           C  
ATOM    864  CZ3 TRP    52     112.950  76.590  29.700  1.00  0.00           C  
ATOM    865  CH2 TRP    52     114.280  76.110  29.670  1.00  0.00           C  
ATOM    866  H   TRP    52     113.550  83.740  32.040  1.00  0.00           H  
ATOM    867  HA  TRP    52     112.510  82.040  29.870  1.00  0.00           H  
ATOM    868  HB1 TRP    52     111.640  80.360  31.500  1.00  0.00           H  
ATOM    869  HB2 TRP    52     112.570  81.120  32.750  1.00  0.00           H  
ATOM    870  HD1 TRP    52     115.370  81.090  32.220  1.00  0.00           H  
ATOM    871  HE1 TRP    52     116.790  79.140  31.340  1.00  0.00           H  
ATOM    872  HE3 TRP    52     111.640  78.210  30.250  1.00  0.00           H  
ATOM    873  HZ2 TRP    52     116.340  76.560  30.130  1.00  0.00           H  
ATOM    874  HZ3 TRP    52     112.160  75.980  29.300  1.00  0.00           H  
ATOM    875  HH2 TRP    52     114.490  75.140  29.240  1.00  0.00           H  
ATOM    876  N   ARG    53     110.070  82.450  30.770  1.00  0.00           N  
ATOM    877  CA  ARG    53     108.700  82.860  31.110  1.00  0.00           C  
ATOM    878  C   ARG    53     107.950  81.640  31.660  1.00  0.00           C  
ATOM    879  O   ARG    53     107.590  80.750  30.890  1.00  0.00           O  
ATOM    880  CB  ARG    53     107.970  83.420  29.870  1.00  0.00           C  
ATOM    881  CG  ARG    53     108.500  84.760  29.330  1.00  0.00           C  
ATOM    882  CD  ARG    53     107.630  85.210  28.150  1.00  0.00           C  
ATOM    883  NE  ARG    53     108.100  86.460  27.530  1.00  0.00           N  
ATOM    884  CZ  ARG    53     107.600  87.680  27.700  1.00  0.00           C  
ATOM    885  NH1 ARG    53     106.660  87.920  28.570  1.00  0.00           N  
ATOM    886  NH2 ARG    53     108.040  88.690  27.010  1.00  0.00           N  
ATOM    887  H   ARG    53     110.160  81.590  30.240  1.00  0.00           H  
ATOM    888  HA  ARG    53     108.710  83.630  31.890  1.00  0.00           H  
ATOM    889  HB1 ARG    53     106.920  83.560  30.130  1.00  0.00           H  
ATOM    890  HB2 ARG    53     108.030  82.690  29.070  1.00  0.00           H  
ATOM    891  HG1 ARG    53     109.520  84.620  29.000  1.00  0.00           H  
ATOM    892  HG2 ARG    53     108.460  85.510  30.120  1.00  0.00           H  
ATOM    893  HD1 ARG    53     106.600  85.300  28.480  1.00  0.00           H  
ATOM    894  HD2 ARG    53     107.660  84.420  27.390  1.00  0.00           H  
ATOM    895  HE  ARG    53     108.750  86.340  26.760  1.00  0.00           H  
ATOM    896 1HH1 ARG    53     106.280  87.160  29.110  1.00  0.00           H  
ATOM    897 2HH1 ARG    53     106.300  88.860  28.670  1.00  0.00           H  
ATOM    898 1HH2 ARG    53     108.820  88.590  26.380  1.00  0.00           H  
ATOM    899 2HH2 ARG    53     107.520  89.550  27.000  1.00  0.00           H  
ATOM    900  N   ASP    54     107.680  81.630  32.960  1.00  0.00           N  
ATOM    901  CA  ASP    54     106.860  80.590  33.610  1.00  0.00           C  
ATOM    902  C   ASP    54     105.660  81.240  34.330  1.00  0.00           C  
ATOM    903  O   ASP    54     105.720  82.410  34.730  1.00  0.00           O  
ATOM    904  CB  ASP    54     107.660  79.750  34.630  1.00  0.00           C  
ATOM    905  CG  ASP    54     109.070  79.250  34.260  1.00  0.00           C  
ATOM    906  OD1 ASP    54     109.370  78.960  33.090  1.00  0.00           O  
ATOM    907  OD2 ASP    54     109.900  79.180  35.200  1.00  0.00           O  
ATOM    908  H   ASP    54     107.970  82.410  33.510  1.00  0.00           H  
ATOM    909  HA  ASP    54     106.470  79.920  32.850  1.00  0.00           H  
ATOM    910  HB1 ASP    54     107.060  78.870  34.870  1.00  0.00           H  
ATOM    911  HB2 ASP    54     107.740  80.330  35.540  1.00  0.00           H  
ATOM    912  N   VAL    55     104.610  80.470  34.600  1.00  0.00           N  
ATOM    913  CA  VAL    55     103.770  80.650  35.810  1.00  0.00           C  
ATOM    914  C   VAL    55     104.450  79.900  36.960  1.00  0.00           C  
ATOM    915  O   VAL    55     105.020  78.830  36.740  1.00  0.00           O  
ATOM    916  CB  VAL    55     102.320  80.170  35.600  1.00  0.00           C  
ATOM    917  CG1 VAL    55     101.490  80.450  36.870  1.00  0.00           C  
ATOM    918  CG2 VAL    55     101.650  80.900  34.430  1.00  0.00           C  
ATOM    919  H   VAL    55     104.590  79.550  34.170  1.00  0.00           H  
ATOM    920  HA  VAL    55     103.750  81.710  36.060  1.00  0.00           H  
ATOM    921  HB  VAL    55     102.310  79.100  35.400  1.00  0.00           H  
ATOM    922 1HG1 VAL    55     100.440  80.350  36.640  1.00  0.00           H  
ATOM    923 2HG1 VAL    55     101.750  79.720  37.640  1.00  0.00           H  
ATOM    924 3HG1 VAL    55     101.680  81.450  37.240  1.00  0.00           H  
ATOM    925 1HG2 VAL    55     100.620  80.580  34.340  1.00  0.00           H  
ATOM    926 2HG2 VAL    55     101.690  81.970  34.580  1.00  0.00           H  
ATOM    927 3HG2 VAL    55     102.170  80.640  33.500  1.00  0.00           H  
ATOM    928  N   THR    56     104.430  80.460  38.160  1.00  0.00           N  
ATOM    929  CA  THR    56     105.170  79.930  39.320  1.00  0.00           C  
ATOM    930  C   THR    56     104.420  78.790  40.030  1.00  0.00           C  
ATOM    931  O   THR    56     103.340  78.350  39.610  1.00  0.00           O  
ATOM    932  CB  THR    56     105.560  81.060  40.280  1.00  0.00           C  
ATOM    933  CG2 THR    56     106.170  82.280  39.580  1.00  0.00           C  
ATOM    934  OG1 THR    56     104.420  81.530  40.960  1.00  0.00           O  
ATOM    935  H   THR    56     103.880  81.290  38.310  1.00  0.00           H  
ATOM    936  HA  THR    56     106.100  79.500  38.950  1.00  0.00           H  
ATOM    937  HB  THR    56     106.280  80.690  41.010  1.00  0.00           H  
ATOM    938  HG1 THR    56     104.710  82.210  41.570  1.00  0.00           H  
ATOM    939 1HG2 THR    56     106.600  82.950  40.310  1.00  0.00           H  
ATOM    940 2HG2 THR    56     106.950  81.950  38.890  1.00  0.00           H  
ATOM    941 3HG2 THR    56     105.410  82.820  39.010  1.00  0.00           H  
ATOM    942  N   SER    57     105.000  78.270  41.120  1.00  0.00           N  
ATOM    943  CA  SER    57     104.380  77.240  41.960  1.00  0.00           C  
ATOM    944  C   SER    57     103.110  77.750  42.640  1.00  0.00           C  
ATOM    945  O   SER    57     103.010  78.930  42.990  1.00  0.00           O  
ATOM    946  CB  SER    57     105.360  76.710  43.010  1.00  0.00           C  
ATOM    947  OG  SER    57     105.920  77.730  43.820  1.00  0.00           O  
ATOM    948  H   SER    57     105.830  78.710  41.490  1.00  0.00           H  
ATOM    949  HA  SER    57     104.100  76.400  41.310  1.00  0.00           H  
ATOM    950  HB1 SER    57     106.170  76.180  42.500  1.00  0.00           H  
ATOM    951  HB2 SER    57     104.840  76.000  43.650  1.00  0.00           H  
ATOM    952  HG  SER    57     106.460  77.250  44.490  1.00  0.00           H  
ATOM    953  N   ARG    58     102.150  76.850  42.910  1.00  0.00           N  
ATOM    954  CA  ARG    58     100.900  77.180  43.620  1.00  0.00           C  
ATOM    955  C   ARG    58     101.160  77.960  44.900  1.00  0.00           C  
ATOM    956  O   ARG    58     100.560  79.010  45.100  1.00  0.00           O  
ATOM    957  CB  ARG    58     100.100  75.890  43.880  1.00  0.00           C  
ATOM    958  CG  ARG    58      98.910  76.130  44.830  1.00  0.00           C  
ATOM    959  CD  ARG    58      97.940  74.950  44.800  1.00  0.00           C  
ATOM    960  NE  ARG    58      96.780  75.160  45.690  1.00  0.00           N  
ATOM    961  CZ  ARG    58      95.740  74.370  45.780  1.00  0.00           C  
ATOM    962  NH1 ARG    58      95.660  73.250  45.100  1.00  0.00           N  
ATOM    963  NH2 ARG    58      94.730  74.660  46.550  1.00  0.00           N  
ATOM    964  H   ARG    58     102.270  75.910  42.550  1.00  0.00           H  
ATOM    965  HA  ARG    58     100.310  77.820  42.970  1.00  0.00           H  
ATOM    966  HB1 ARG    58     100.750  75.130  44.330  1.00  0.00           H  
ATOM    967  HB2 ARG    58      99.740  75.510  42.930  1.00  0.00           H  
ATOM    968  HG1 ARG    58      98.390  77.030  44.540  1.00  0.00           H  
ATOM    969  HG2 ARG    58      99.270  76.260  45.850  1.00  0.00           H  
ATOM    970  HD1 ARG    58      98.480  74.050  45.100  1.00  0.00           H  
ATOM    971  HD2 ARG    58      97.590  74.820  43.770  1.00  0.00           H  
ATOM    972  HE  ARG    58      96.790  76.000  46.280  1.00  0.00           H  
ATOM    973 1HH1 ARG    58      96.430  72.970  44.520  1.00  0.00           H  
ATOM    974 2HH1 ARG    58      94.830  72.670  45.150  1.00  0.00           H  
ATOM    975 1HH2 ARG    58      94.750  75.490  47.130  1.00  0.00           H  
ATOM    976 2HH2 ARG    58      93.970  74.010  46.660  1.00  0.00           H  
ATOM    977  N   ALA    59     102.110  77.490  45.690  1.00  0.00           N  
ATOM    978  CA  ALA    59     102.580  78.120  46.920  1.00  0.00           C  
ATOM    979  C   ALA    59     103.060  79.580  46.740  1.00  0.00           C  
ATOM    980  O   ALA    59     102.700  80.440  47.540  1.00  0.00           O  
ATOM    981  CB  ALA    59     103.720  77.250  47.430  1.00  0.00           C  
ATOM    982  H   ALA    59     102.510  76.590  45.450  1.00  0.00           H  
ATOM    983  HA  ALA    59     101.770  78.120  47.660  1.00  0.00           H  
ATOM    984  HB1 ALA    59     104.160  77.750  48.290  1.00  0.00           H  
ATOM    985  HB2 ALA    59     103.350  76.270  47.720  1.00  0.00           H  
ATOM    986  HB3 ALA    59     104.490  77.140  46.670  1.00  0.00           H  
ATOM    987  N   SER    60     103.830  79.860  45.680  1.00  0.00           N  
ATOM    988  CA  SER    60     104.320  81.210  45.360  1.00  0.00           C  
ATOM    989  C   SER    60     103.190  82.150  44.920  1.00  0.00           C  
ATOM    990  O   SER    60     103.200  83.340  45.240  1.00  0.00           O  
ATOM    991  CB  SER    60     105.320  81.150  44.200  1.00  0.00           C  
ATOM    992  OG  SER    60     106.500  80.450  44.540  1.00  0.00           O  
ATOM    993  H   SER    60     104.030  79.120  45.020  1.00  0.00           H  
ATOM    994  HA  SER    60     104.800  81.650  46.230  1.00  0.00           H  
ATOM    995  HB1 SER    60     105.600  82.170  43.930  1.00  0.00           H  
ATOM    996  HB2 SER    60     104.860  80.670  43.340  1.00  0.00           H  
ATOM    997  HG  SER    60     106.290  79.510  44.580  1.00  0.00           H  
ATOM    998  N   MET    61     102.200  81.630  44.200  1.00  0.00           N  
ATOM    999  CA  MET    61     100.990  82.380  43.860  1.00  0.00           C  
ATOM   1000  C   MET    61     100.100  82.590  45.100  1.00  0.00           C  
ATOM   1001  O   MET    61      99.490  83.650  45.230  1.00  0.00           O  
ATOM   1002  CB  MET    61     100.260  81.690  42.700  1.00  0.00           C  
ATOM   1003  CG  MET    61     101.030  81.690  41.380  1.00  0.00           C  
ATOM   1004  SD  MET    61     101.380  83.310  40.640  1.00  0.00           S  
ATOM   1005  CE  MET    61      99.720  84.030  40.520  1.00  0.00           C  
ATOM   1006  H   MET    61     102.250  80.650  43.940  1.00  0.00           H  
ATOM   1007  HA  MET    61     101.290  83.380  43.520  1.00  0.00           H  
ATOM   1008  HB1 MET    61      99.330  82.220  42.520  1.00  0.00           H  
ATOM   1009  HB2 MET    61     100.020  80.670  42.980  1.00  0.00           H  
ATOM   1010  HG1 MET    61     100.450  81.110  40.650  1.00  0.00           H  
ATOM   1011  HG2 MET    61     101.970  81.160  41.520  1.00  0.00           H  
ATOM   1012  HE1 MET    61      99.750  84.930  39.900  1.00  0.00           H  
ATOM   1013  HE2 MET    61      99.030  83.320  40.070  1.00  0.00           H  
ATOM   1014  HE3 MET    61      99.360  84.310  41.510  1.00  0.00           H  
ATOM   1015  N   GLU    62     100.050  81.650  46.040  1.00  0.00           N  
ATOM   1016  CA  GLU    62      99.370  81.820  47.330  1.00  0.00           C  
ATOM   1017  C   GLU    62     100.090  82.890  48.200  1.00  0.00           C  
ATOM   1018  O   GLU    62      99.390  83.750  48.740  1.00  0.00           O  
ATOM   1019  CB  GLU    62      99.160  80.460  48.030  1.00  0.00           C  
ATOM   1020  CG  GLU    62      98.050  79.620  47.360  1.00  0.00           C  
ATOM   1021  CD  GLU    62      97.760  78.230  47.980  1.00  0.00           C  
ATOM   1022  OE1 GLU    62      96.940  77.490  47.390  1.00  0.00           O  
ATOM   1023  OE2 GLU    62      98.260  77.890  49.080  1.00  0.00           O  
ATOM   1024  H   GLU    62     100.520  80.760  45.860  1.00  0.00           H  
ATOM   1025  HA  GLU    62      98.380  82.230  47.140  1.00  0.00           H  
ATOM   1026  HB1 GLU    62      98.860  80.640  49.070  1.00  0.00           H  
ATOM   1027  HB2 GLU    62     100.090  79.890  48.030  1.00  0.00           H  
ATOM   1028  HG1 GLU    62      98.300  79.480  46.310  1.00  0.00           H  
ATOM   1029  HG2 GLU    62      97.130  80.200  47.390  1.00  0.00           H  
ATOM   1030  N   GLU    63     101.430  82.940  48.260  1.00  0.00           N  
ATOM   1031  CA  GLU    63     102.200  84.010  48.960  1.00  0.00           C  
ATOM   1032  C   GLU    63     101.780  85.420  48.480  1.00  0.00           C  
ATOM   1033  O   GLU    63     101.570  86.340  49.280  1.00  0.00           O  
ATOM   1034  CB  GLU    63     103.730  83.830  48.740  1.00  0.00           C  
ATOM   1035  CG  GLU    63     104.600  84.750  49.640  1.00  0.00           C  
ATOM   1036  CD  GLU    63     105.950  85.220  49.040  1.00  0.00           C  
ATOM   1037  OE1 GLU    63     106.450  86.300  49.470  1.00  0.00           O  
ATOM   1038  OE2 GLU    63     106.520  84.600  48.120  1.00  0.00           O  
ATOM   1039  H   GLU    63     101.960  82.190  47.840  1.00  0.00           H  
ATOM   1040  HA  GLU    63     102.000  83.950  50.030  1.00  0.00           H  
ATOM   1041  HB1 GLU    63     103.950  84.030  47.690  1.00  0.00           H  
ATOM   1042  HB2 GLU    63     104.000  82.800  48.950  1.00  0.00           H  
ATOM   1043  HG1 GLU    63     104.770  84.240  50.590  1.00  0.00           H  
ATOM   1044  HG2 GLU    63     104.030  85.650  49.880  1.00  0.00           H  
ATOM   1045  N   LYS    64     101.610  85.590  47.160  1.00  0.00           N  
ATOM   1046  CA  LYS    64     101.130  86.860  46.570  1.00  0.00           C  
ATOM   1047  C   LYS    64      99.680  87.180  46.920  1.00  0.00           C  
ATOM   1048  O   LYS    64      99.340  88.360  47.000  1.00  0.00           O  
ATOM   1049  CB  LYS    64     101.320  86.840  45.040  1.00  0.00           C  
ATOM   1050  CG  LYS    64     102.790  86.920  44.590  1.00  0.00           C  
ATOM   1051  CD  LYS    64     103.470  88.230  45.000  1.00  0.00           C  
ATOM   1052  CE  LYS    64     104.900  88.330  44.490  1.00  0.00           C  
ATOM   1053  NZ  LYS    64     105.560  89.510  45.080  1.00  0.00           N  
ATOM   1054  H   LYS    64     101.840  84.810  46.550  1.00  0.00           H  
ATOM   1055  HA  LYS    64     101.700  87.670  47.000  1.00  0.00           H  
ATOM   1056  HB1 LYS    64     100.790  87.690  44.610  1.00  0.00           H  
ATOM   1057  HB2 LYS    64     100.880  85.930  44.630  1.00  0.00           H  
ATOM   1058  HG1 LYS    64     102.810  86.830  43.510  1.00  0.00           H  
ATOM   1059  HG2 LYS    64     103.340  86.080  45.020  1.00  0.00           H  
ATOM   1060  HD1 LYS    64     103.500  88.290  46.090  1.00  0.00           H  
ATOM   1061  HD2 LYS    64     102.890  89.070  44.620  1.00  0.00           H  
ATOM   1062  HE1 LYS    64     104.900  88.400  43.400  1.00  0.00           H  
ATOM   1063  HE2 LYS    64     105.440  87.430  44.790  1.00  0.00           H  
ATOM   1064  HZ1 LYS    64     106.550  89.590  44.870  1.00  0.00           H  
ATOM   1065  HZ2 LYS    64     105.080  90.370  44.840  1.00  0.00           H  
ATOM   1066  HZ3 LYS    64     105.520  89.440  46.100  1.00  0.00           H  
ATOM   1067  N   TRP    65      98.830  86.180  47.170  1.00  0.00           N  
ATOM   1068  CA  TRP    65      97.470  86.410  47.650  1.00  0.00           C  
ATOM   1069  C   TRP    65      97.460  86.870  49.100  1.00  0.00           C  
ATOM   1070  O   TRP    65      96.830  87.870  49.440  1.00  0.00           O  
ATOM   1071  CB  TRP    65      96.630  85.130  47.520  1.00  0.00           C  
ATOM   1072  CG  TRP    65      95.150  85.300  47.580  1.00  0.00           C  
ATOM   1073  CD1 TRP    65      94.450  86.450  47.660  1.00  0.00           C  
ATOM   1074  CD2 TRP    65      94.150  84.230  47.540  1.00  0.00           C  
ATOM   1075  CE2 TRP    65      92.860  84.830  47.450  1.00  0.00           C  
ATOM   1076  CE3 TRP    65      94.210  82.820  47.550  1.00  0.00           C  
ATOM   1077  NE1 TRP    65      93.100  86.180  47.600  1.00  0.00           N  
ATOM   1078  CZ2 TRP    65      91.700  84.070  47.270  1.00  0.00           C  
ATOM   1079  CZ3 TRP    65      93.040  82.050  47.460  1.00  0.00           C  
ATOM   1080  CH2 TRP    65      91.790  82.670  47.290  1.00  0.00           C  
ATOM   1081  H   TRP    65      99.190  85.230  47.120  1.00  0.00           H  
ATOM   1082  HA  TRP    65      97.020  87.190  47.040  1.00  0.00           H  
ATOM   1083  HB1 TRP    65      96.920  84.430  48.300  1.00  0.00           H  
ATOM   1084  HB2 TRP    65      96.860  84.650  46.570  1.00  0.00           H  
ATOM   1085  HD1 TRP    65      94.880  87.450  47.720  1.00  0.00           H  
ATOM   1086  HE1 TRP    65      92.380  86.890  47.640  1.00  0.00           H  
ATOM   1087  HE3 TRP    65      95.170  82.330  47.620  1.00  0.00           H  
ATOM   1088  HZ2 TRP    65      90.750  84.560  47.170  1.00  0.00           H  
ATOM   1089  HZ3 TRP    65      93.100  80.970  47.460  1.00  0.00           H  
ATOM   1090  HH2 TRP    65      90.900  82.080  47.160  1.00  0.00           H  
ATOM   1091  N   PHE    66      98.190  86.160  49.970  1.00  0.00           N  
ATOM   1092  CA  PHE    66      98.240  86.420  51.400  1.00  0.00           C  
ATOM   1093  C   PHE    66      98.680  87.860  51.710  1.00  0.00           C  
ATOM   1094  O   PHE    66      98.090  88.500  52.590  1.00  0.00           O  
ATOM   1095  CB  PHE    66      99.170  85.390  52.070  1.00  0.00           C  
ATOM   1096  CG  PHE    66      98.560  84.020  52.320  1.00  0.00           C  
ATOM   1097  CD1 PHE    66      97.560  83.880  53.290  1.00  0.00           C  
ATOM   1098  CD2 PHE    66      99.050  82.870  51.680  1.00  0.00           C  
ATOM   1099  CE1 PHE    66      97.130  82.600  53.710  1.00  0.00           C  
ATOM   1100  CE2 PHE    66      98.550  81.600  52.010  1.00  0.00           C  
ATOM   1101  CZ  PHE    66      97.620  81.460  53.060  1.00  0.00           C  
ATOM   1102  H   PHE    66      98.690  85.350  49.610  1.00  0.00           H  
ATOM   1103  HA  PHE    66      97.240  86.310  51.820  1.00  0.00           H  
ATOM   1104  HB1 PHE    66      99.470  85.790  53.040  1.00  0.00           H  
ATOM   1105  HB2 PHE    66     100.070  85.290  51.470  1.00  0.00           H  
ATOM   1106  HD1 PHE    66      97.140  84.750  53.760  1.00  0.00           H  
ATOM   1107  HD2 PHE    66      99.850  82.950  50.960  1.00  0.00           H  
ATOM   1108  HE1 PHE    66      96.430  82.500  54.520  1.00  0.00           H  
ATOM   1109  HE2 PHE    66      98.940  80.720  51.510  1.00  0.00           H  
ATOM   1110  HZ  PHE    66      97.310  80.480  53.390  1.00  0.00           H  
ATOM   1111  N   ALA    67      99.630  88.420  50.950  1.00  0.00           N  
ATOM   1112  CA  ALA    67     100.060  89.820  51.090  1.00  0.00           C  
ATOM   1113  C   ALA    67      98.900  90.840  51.000  1.00  0.00           C  
ATOM   1114  O   ALA    67      98.860  91.780  51.800  1.00  0.00           O  
ATOM   1115  CB  ALA    67     101.100  90.110  50.010  1.00  0.00           C  
ATOM   1116  H   ALA    67     100.100  87.850  50.260  1.00  0.00           H  
ATOM   1117  HA  ALA    67     100.530  89.940  52.060  1.00  0.00           H  
ATOM   1118  HB1 ALA    67     101.440  91.140  50.090  1.00  0.00           H  
ATOM   1119  HB2 ALA    67     101.960  89.460  50.160  1.00  0.00           H  
ATOM   1120  HB3 ALA    67     100.690  89.940  49.020  1.00  0.00           H  
ATOM   1121  N   PHE    68      97.940  90.620  50.100  1.00  0.00           N  
ATOM   1122  CA  PHE    68      96.740  91.450  49.940  1.00  0.00           C  
ATOM   1123  C   PHE    68      95.700  91.260  51.060  1.00  0.00           C  
ATOM   1124  O   PHE    68      94.860  92.140  51.250  1.00  0.00           O  
ATOM   1125  CB  PHE    68      96.080  91.140  48.590  1.00  0.00           C  
ATOM   1126  CG  PHE    68      96.770  91.660  47.340  1.00  0.00           C  
ATOM   1127  CD1 PHE    68      96.800  93.050  47.100  1.00  0.00           C  
ATOM   1128  CD2 PHE    68      97.270  90.780  46.360  1.00  0.00           C  
ATOM   1129  CE1 PHE    68      97.240  93.540  45.860  1.00  0.00           C  
ATOM   1130  CE2 PHE    68      97.760  91.280  45.140  1.00  0.00           C  
ATOM   1131  CZ  PHE    68      97.700  92.660  44.870  1.00  0.00           C  
ATOM   1132  H   PHE    68      98.010  89.790  49.520  1.00  0.00           H  
ATOM   1133  HA  PHE    68      97.030  92.510  49.950  1.00  0.00           H  
ATOM   1134  HB1 PHE    68      95.090  91.590  48.590  1.00  0.00           H  
ATOM   1135  HB2 PHE    68      95.920  90.070  48.500  1.00  0.00           H  
ATOM   1136  HD1 PHE    68      96.420  93.730  47.850  1.00  0.00           H  
ATOM   1137  HD2 PHE    68      97.270  89.720  46.550  1.00  0.00           H  
ATOM   1138  HE1 PHE    68      97.180  94.600  45.640  1.00  0.00           H  
ATOM   1139  HE2 PHE    68      98.180  90.620  44.410  1.00  0.00           H  
ATOM   1140  HZ  PHE    68      98.010  93.050  43.920  1.00  0.00           H  
ATOM   1141  N   VAL    69      95.730  90.140  51.780  1.00  0.00           N  
ATOM   1142  CA  VAL    69      94.760  89.810  52.850  1.00  0.00           C  
ATOM   1143  C   VAL    69      95.240  90.270  54.230  1.00  0.00           C  
ATOM   1144  O   VAL    69      94.410  90.660  55.060  1.00  0.00           O  
ATOM   1145  CB  VAL    69      94.460  88.300  52.870  1.00  0.00           C  
ATOM   1146  CG1 VAL    69      93.490  87.930  54.000  1.00  0.00           C  
ATOM   1147  CG2 VAL    69      93.850  87.820  51.550  1.00  0.00           C  
ATOM   1148  H   VAL    69      96.440  89.460  51.570  1.00  0.00           H  
ATOM   1149  HA  VAL    69      93.820  90.320  52.660  1.00  0.00           H  
ATOM   1150  HB  VAL    69      95.390  87.750  53.040  1.00  0.00           H  
ATOM   1151 1HG1 VAL    69      93.200  86.890  53.920  1.00  0.00           H  
ATOM   1152 2HG1 VAL    69      93.950  88.080  54.970  1.00  0.00           H  
ATOM   1153 3HG1 VAL    69      92.590  88.560  53.930  1.00  0.00           H  
ATOM   1154 1HG2 VAL    69      93.650  86.750  51.590  1.00  0.00           H  
ATOM   1155 2HG2 VAL    69      92.910  88.340  51.370  1.00  0.00           H  
ATOM   1156 3HG2 VAL    69      94.530  88.010  50.720  1.00  0.00           H  
ATOM   1157  N   LYS    70      96.550  90.260  54.480  1.00  0.00           N  
ATOM   1158  CA  LYS    70      97.150  90.670  55.760  1.00  0.00           C  
ATOM   1159  C   LYS    70      96.780  92.110  56.140  1.00  0.00           C  
ATOM   1160  O   LYS    70      97.120  93.020  55.380  1.00  0.00           O  
ATOM   1161  CB  LYS    70      98.680  90.540  55.670  1.00  0.00           C  
ATOM   1162  CG  LYS    70      99.150  89.080  55.770  1.00  0.00           C  
ATOM   1163  CD  LYS    70     100.670  88.980  55.720  1.00  0.00           C  
ATOM   1164  CE  LYS    70     101.170  87.580  56.100  1.00  0.00           C  
ATOM   1165  NZ  LYS    70     102.640  87.560  56.260  1.00  0.00           N  
ATOM   1166  H   LYS    70      97.160  89.930  53.750  1.00  0.00           H  
ATOM   1167  HA  LYS    70      96.810  90.000  56.550  1.00  0.00           H  
ATOM   1168  HB1 LYS    70      99.130  91.090  56.500  1.00  0.00           H  
ATOM   1169  HB2 LYS    70      99.040  90.970  54.740  1.00  0.00           H  
ATOM   1170  HG1 LYS    70      98.730  88.490  54.960  1.00  0.00           H  
ATOM   1171  HG2 LYS    70      98.790  88.670  56.710  1.00  0.00           H  
ATOM   1172  HD1 LYS    70     101.080  89.700  56.430  1.00  0.00           H  
ATOM   1173  HD2 LYS    70     101.030  89.250  54.720  1.00  0.00           H  
ATOM   1174  HE1 LYS    70     100.860  86.860  55.330  1.00  0.00           H  
ATOM   1175  HE2 LYS    70     100.700  87.290  57.050  1.00  0.00           H  
ATOM   1176  HZ1 LYS    70     102.950  86.660  56.630  1.00  0.00           H  
ATOM   1177  HZ2 LYS    70     103.120  87.740  55.380  1.00  0.00           H  
ATOM   1178  HZ3 LYS    70     102.920  88.270  56.940  1.00  0.00           H  
ATOM   1179  N   PRO    71      96.120  92.350  57.290  1.00  0.00           N  
ATOM   1180  CA  PRO    71      95.920  93.690  57.840  1.00  0.00           C  
ATOM   1181  C   PRO    71      97.270  94.390  58.070  1.00  0.00           C  
ATOM   1182  O   PRO    71      98.230  93.760  58.500  1.00  0.00           O  
ATOM   1183  CB  PRO    71      95.190  93.510  59.180  1.00  0.00           C  
ATOM   1184  CG  PRO    71      94.550  92.130  59.080  1.00  0.00           C  
ATOM   1185  CD  PRO    71      95.500  91.360  58.160  1.00  0.00           C  
ATOM   1186  HA  PRO    71      95.300  94.270  57.160  1.00  0.00           H  
ATOM   1187  HB1 PRO    71      95.900  93.510  60.000  1.00  0.00           H  
ATOM   1188  HB2 PRO    71      94.440  94.290  59.330  1.00  0.00           H  
ATOM   1189  HG1 PRO    71      94.470  91.660  60.060  1.00  0.00           H  
ATOM   1190  HG2 PRO    71      93.570  92.210  58.610  1.00  0.00           H  
ATOM   1191  HD1 PRO    71      96.260  90.850  58.760  1.00  0.00           H  
ATOM   1192  HD2 PRO    71      94.930  90.620  57.590  1.00  0.00           H  
ATOM   1193  N   ASN    72      97.310  95.700  57.820  1.00  0.00           N  
ATOM   1194  CA  ASN    72      98.450  96.560  58.130  1.00  0.00           C  
ATOM   1195  C   ASN    72      97.990  97.740  59.010  1.00  0.00           C  
ATOM   1196  O   ASN    72      97.420  98.710  58.480  1.00  0.00           O  
ATOM   1197  CB  ASN    72      99.140  96.980  56.820  1.00  0.00           C  
ATOM   1198  CG  ASN    72     100.550  97.520  57.060  1.00  0.00           C  
ATOM   1199  ND2 ASN    72     101.230  97.980  56.040  1.00  0.00           N  
ATOM   1200  OD1 ASN    72     101.070  97.500  58.150  1.00  0.00           O  
ATOM   1201  H   ASN    72      96.480  96.160  57.450  1.00  0.00           H  
ATOM   1202  HA  ASN    72      99.180  95.970  58.690  1.00  0.00           H  
ATOM   1203  HB1 ASN    72      98.550  97.750  56.310  1.00  0.00           H  
ATOM   1204  HB2 ASN    72      99.230  96.120  56.170  1.00  0.00           H  
ATOM   1205 1HD2 ASN    72     100.870  98.020  55.110  1.00  0.00           H  
ATOM   1206 2HD2 ASN    72     102.180  98.240  56.250  1.00  0.00           H  
ATOM   1207  N   PRO    73      98.170  97.690  60.340  1.00  0.00           N  
ATOM   1208  CA  PRO    73      97.930  98.820  61.220  1.00  0.00           C  
ATOM   1209  C   PRO    73      99.040  99.870  61.030  1.00  0.00           C  
ATOM   1210  O   PRO    73     100.220  99.540  61.060  1.00  0.00           O  
ATOM   1211  CB  PRO    73      97.890  98.230  62.630  1.00  0.00           C  
ATOM   1212  CG  PRO    73      98.820  97.020  62.540  1.00  0.00           C  
ATOM   1213  CD  PRO    73      98.650  96.540  61.100  1.00  0.00           C  
ATOM   1214  HA  PRO    73      96.960  99.270  61.000  1.00  0.00           H  
ATOM   1215  HB1 PRO    73      98.220  98.950  63.380  1.00  0.00           H  
ATOM   1216  HB2 PRO    73      96.870  97.890  62.850  1.00  0.00           H  
ATOM   1217  HG1 PRO    73      99.850  97.340  62.690  1.00  0.00           H  
ATOM   1218  HG2 PRO    73      98.550  96.250  63.260  1.00  0.00           H  
ATOM   1219  HD1 PRO    73      99.600  96.180  60.720  1.00  0.00           H  
ATOM   1220  HD2 PRO    73      97.910  95.740  61.050  1.00  0.00           H  
ATOM   1221  N   LEU    74      98.660 101.120  60.780  1.00  0.00           N  
ATOM   1222  CA  LEU    74      99.560 102.180  60.330  1.00  0.00           C  
ATOM   1223  C   LEU    74      99.290 103.470  61.110  1.00  0.00           C  
ATOM   1224  O   LEU    74      98.140 103.870  61.280  1.00  0.00           O  
ATOM   1225  CB  LEU    74      99.370 102.380  58.810  1.00  0.00           C  
ATOM   1226  CG  LEU    74      99.890 101.230  57.930  1.00  0.00           C  
ATOM   1227  CD1 LEU    74      99.410 101.410  56.490  1.00  0.00           C  
ATOM   1228  CD2 LEU    74     101.410 101.150  57.940  1.00  0.00           C  
ATOM   1229  H   LEU    74      97.680 101.360  60.860  1.00  0.00           H  
ATOM   1230  HA  LEU    74     100.600 101.900  60.510  1.00  0.00           H  
ATOM   1231  HB1 LEU    74      99.860 103.300  58.500  1.00  0.00           H  
ATOM   1232  HB2 LEU    74      98.300 102.500  58.630  1.00  0.00           H  
ATOM   1233  HG  LEU    74      99.490 100.280  58.290  1.00  0.00           H  
ATOM   1234 1HD1 LEU    74      99.780 100.610  55.870  1.00  0.00           H  
ATOM   1235 2HD1 LEU    74      98.320 101.390  56.470  1.00  0.00           H  
ATOM   1236 3HD1 LEU    74      99.750 102.370  56.110  1.00  0.00           H  
ATOM   1237 1HD2 LEU    74     101.750 100.400  57.240  1.00  0.00           H  
ATOM   1238 2HD2 LEU    74     101.840 102.120  57.700  1.00  0.00           H  
ATOM   1239 3HD2 LEU    74     101.750 100.850  58.940  1.00  0.00           H  
ATOM   1240  N   ASN    75     100.350 104.120  61.620  1.00  0.00           N  
ATOM   1241  CA  ASN    75     100.210 105.360  62.380  1.00  0.00           C  
ATOM   1242  C   ASN    75     100.450 106.550  61.440  1.00  0.00           C  
ATOM   1243  O   ASN    75     101.560 107.050  61.280  1.00  0.00           O  
ATOM   1244  CB  ASN    75     101.070 105.370  63.640  1.00  0.00           C  
ATOM   1245  CG  ASN    75     100.970 106.690  64.410  1.00  0.00           C  
ATOM   1246  ND2 ASN    75     101.760 106.870  65.440  1.00  0.00           N  
ATOM   1247  OD1 ASN    75     100.210 107.590  64.090  1.00  0.00           O  
ATOM   1248  H   ASN    75     101.270 103.850  61.300  1.00  0.00           H  
ATOM   1249  HA  ASN    75      99.180 105.450  62.730  1.00  0.00           H  
ATOM   1250  HB1 ASN    75     102.120 105.210  63.380  1.00  0.00           H  
ATOM   1251  HB2 ASN    75     100.750 104.570  64.310  1.00  0.00           H  
ATOM   1252 1HD2 ASN    75     102.350 106.110  65.760  1.00  0.00           H  
ATOM   1253 2HD2 ASN    75     101.810 107.810  65.800  1.00  0.00           H  
ATOM   1254  N   PHE    76      99.340 106.960  60.820  1.00  0.00           N  
ATOM   1255  CA  PHE    76      99.280 108.140  59.980  1.00  0.00           C  
ATOM   1256  C   PHE    76      98.940 109.400  60.780  1.00  0.00           C  
ATOM   1257  O   PHE    76      98.160 109.360  61.740  1.00  0.00           O  
ATOM   1258  CB  PHE    76      98.230 107.960  58.890  1.00  0.00           C  
ATOM   1259  CG  PHE    76      98.020 106.610  58.230  1.00  0.00           C  
ATOM   1260  CD1 PHE    76      98.720 106.290  57.060  1.00  0.00           C  
ATOM   1261  CD2 PHE    76      97.000 105.760  58.700  1.00  0.00           C  
ATOM   1262  CE1 PHE    76      98.380 105.130  56.330  1.00  0.00           C  
ATOM   1263  CE2 PHE    76      96.650 104.620  57.970  1.00  0.00           C  
ATOM   1264  CZ  PHE    76      97.340 104.310  56.780  1.00  0.00           C  
ATOM   1265  H   PHE    76      98.490 106.450  60.990  1.00  0.00           H  
ATOM   1266  HA  PHE    76     100.250 108.270  59.520  1.00  0.00           H  
ATOM   1267  HB1 PHE    76      98.430 108.700  58.110  1.00  0.00           H  
ATOM   1268  HB2 PHE    76      97.270 108.210  59.330  1.00  0.00           H  
ATOM   1269  HD1 PHE    76      99.500 106.940  56.710  1.00  0.00           H  
ATOM   1270  HD2 PHE    76      96.460 106.010  59.600  1.00  0.00           H  
ATOM   1271  HE1 PHE    76      98.910 104.890  55.420  1.00  0.00           H  
ATOM   1272  HE2 PHE    76      95.850 103.980  58.320  1.00  0.00           H  
ATOM   1273  HZ  PHE    76      97.070 103.420  56.230  1.00  0.00           H  
ATOM   1274  N   ASP    77      99.380 110.550  60.270  1.00  0.00           N  
ATOM   1275  CA  ASP    77      98.890 111.880  60.630  1.00  0.00           C  
ATOM   1276  C   ASP    77      97.730 112.260  59.690  1.00  0.00           C  
ATOM   1277  O   ASP    77      97.920 112.340  58.470  1.00  0.00           O  
ATOM   1278  CB  ASP    77     100.080 112.830  60.530  1.00  0.00           C  
ATOM   1279  CG  ASP    77      99.870 114.230  61.080  1.00  0.00           C  
ATOM   1280  OD1 ASP    77      98.730 114.750  61.100  1.00  0.00           O  
ATOM   1281  OD2 ASP    77     100.900 114.820  61.480  1.00  0.00           O  
ATOM   1282  H   ASP    77     100.040 110.480  59.510  1.00  0.00           H  
ATOM   1283  HA  ASP    77      98.530 111.890  61.660  1.00  0.00           H  
ATOM   1284  HB1 ASP    77     100.370 112.910  59.490  1.00  0.00           H  
ATOM   1285  HB2 ASP    77     100.910 112.370  61.070  1.00  0.00           H  
ATOM   1286  N   ASP    78      96.510 112.440  60.220  1.00  0.00           N  
ATOM   1287  CA  ASP    78      95.320 112.710  59.390  1.00  0.00           C  
ATOM   1288  C   ASP    78      95.300 114.140  58.870  1.00  0.00           C  
ATOM   1289  O   ASP    78      94.920 114.360  57.730  1.00  0.00           O  
ATOM   1290  CB  ASP    78      94.010 112.390  60.170  1.00  0.00           C  
ATOM   1291  CG  ASP    78      93.200 111.220  59.580  1.00  0.00           C  
ATOM   1292  OD1 ASP    78      93.270 110.950  58.360  1.00  0.00           O  
ATOM   1293  OD2 ASP    78      92.580 110.450  60.360  1.00  0.00           O  
ATOM   1294  H   ASP    78      96.440 112.570  61.220  1.00  0.00           H  
ATOM   1295  HA  ASP    78      95.370 112.080  58.510  1.00  0.00           H  
ATOM   1296  HB1 ASP    78      93.360 113.270  60.160  1.00  0.00           H  
ATOM   1297  HB2 ASP    78      94.240 112.170  61.210  1.00  0.00           H  
ATOM   1298  N   VAL    79      95.780 115.110  59.660  1.00  0.00           N  
ATOM   1299  CA  VAL    79      95.810 116.530  59.260  1.00  0.00           C  
ATOM   1300  C   VAL    79      96.800 116.740  58.110  1.00  0.00           C  
ATOM   1301  O   VAL    79      96.510 117.440  57.140  1.00  0.00           O  
ATOM   1302  CB  VAL    79      96.180 117.430  60.460  1.00  0.00           C  
ATOM   1303  CG1 VAL    79      96.230 118.920  60.100  1.00  0.00           C  
ATOM   1304  CG2 VAL    79      95.160 117.270  61.610  1.00  0.00           C  
ATOM   1305  H   VAL    79      96.200 114.840  60.540  1.00  0.00           H  
ATOM   1306  HA  VAL    79      94.830 116.820  58.900  1.00  0.00           H  
ATOM   1307  HB  VAL    79      97.160 117.140  60.840  1.00  0.00           H  
ATOM   1308 1HG1 VAL    79      96.450 119.500  60.990  1.00  0.00           H  
ATOM   1309 2HG1 VAL    79      97.010 119.100  59.360  1.00  0.00           H  
ATOM   1310 3HG1 VAL    79      95.270 119.230  59.680  1.00  0.00           H  
ATOM   1311 1HG2 VAL    79      95.440 117.910  62.440  1.00  0.00           H  
ATOM   1312 2HG2 VAL    79      94.170 117.550  61.260  1.00  0.00           H  
ATOM   1313 3HG2 VAL    79      95.150 116.240  61.960  1.00  0.00           H  
ATOM   1314  N   LEU    80      97.950 116.070  58.170  1.00  0.00           N  
ATOM   1315  CA  LEU    80      98.940 116.100  57.100  1.00  0.00           C  
ATOM   1316  C   LEU    80      98.520 115.310  55.850  1.00  0.00           C  
ATOM   1317  O   LEU    80      98.940 115.680  54.750  1.00  0.00           O  
ATOM   1318  CB  LEU    80     100.260 115.590  57.680  1.00  0.00           C  
ATOM   1319  CG  LEU    80     101.110 116.650  58.410  1.00  0.00           C  
ATOM   1320  CD1 LEU    80     102.420 115.990  58.780  1.00  0.00           C  
ATOM   1321  CD2 LEU    80     101.450 117.890  57.580  1.00  0.00           C  
ATOM   1322  H   LEU    80      98.130 115.510  59.000  1.00  0.00           H  
ATOM   1323  HA  LEU    80      99.070 117.130  56.770  1.00  0.00           H  
ATOM   1324  HB1 LEU    80     100.860 115.160  56.900  1.00  0.00           H  
ATOM   1325  HB2 LEU    80     100.050 114.770  58.370  1.00  0.00           H  
ATOM   1326  HG  LEU    80     100.600 116.950  59.320  1.00  0.00           H  
ATOM   1327 1HD1 LEU    80     103.000 116.650  59.420  1.00  0.00           H  
ATOM   1328 2HD1 LEU    80     102.170 115.090  59.340  1.00  0.00           H  
ATOM   1329 3HD1 LEU    80     102.980 115.740  57.880  1.00  0.00           H  
ATOM   1330 1HD2 LEU    80     102.200 118.480  58.100  1.00  0.00           H  
ATOM   1331 2HD2 LEU    80     101.820 117.590  56.600  1.00  0.00           H  
ATOM   1332 3HD2 LEU    80     100.560 118.510  57.470  1.00  0.00           H  
ATOM   1333  N   LEU    81      97.700 114.260  55.980  1.00  0.00           N  
ATOM   1334  CA  LEU    81      97.130 113.570  54.820  1.00  0.00           C  
ATOM   1335  C   LEU    81      95.930 114.340  54.220  1.00  0.00           C  
ATOM   1336  O   LEU    81      95.790 114.350  53.000  1.00  0.00           O  
ATOM   1337  CB  LEU    81      96.830 112.100  55.170  1.00  0.00           C  
ATOM   1338  CG  LEU    81      96.510 111.200  53.960  1.00  0.00           C  
ATOM   1339  CD1 LEU    81      97.650 111.080  52.950  1.00  0.00           C  
ATOM   1340  CD2 LEU    81      96.200 109.780  54.430  1.00  0.00           C  
ATOM   1341  H   LEU    81      97.420 113.970  56.910  1.00  0.00           H  
ATOM   1342  HA  LEU    81      97.900 113.570  54.040  1.00  0.00           H  
ATOM   1343  HB1 LEU    81      95.990 112.080  55.870  1.00  0.00           H  
ATOM   1344  HB2 LEU    81      97.700 111.690  55.680  1.00  0.00           H  
ATOM   1345  HG  LEU    81      95.630 111.590  53.450  1.00  0.00           H  
ATOM   1346 1HD1 LEU    81      97.370 110.400  52.150  1.00  0.00           H  
ATOM   1347 2HD1 LEU    81      97.860 112.050  52.500  1.00  0.00           H  
ATOM   1348 3HD1 LEU    81      98.550 110.710  53.450  1.00  0.00           H  
ATOM   1349 1HD2 LEU    81      96.020 109.130  53.590  1.00  0.00           H  
ATOM   1350 2HD2 LEU    81      97.040 109.390  55.000  1.00  0.00           H  
ATOM   1351 3HD2 LEU    81      95.310 109.800  55.060  1.00  0.00           H  
ATOM   1352  N   GLU    82      95.140 115.050  55.030  1.00  0.00           N  
ATOM   1353  CA  GLU    82      94.110 116.010  54.580  1.00  0.00           C  
ATOM   1354  C   GLU    82      94.770 117.150  53.780  1.00  0.00           C  
ATOM   1355  O   GLU    82      94.290 117.470  52.690  1.00  0.00           O  
ATOM   1356  CB  GLU    82      93.270 116.510  55.780  1.00  0.00           C  
ATOM   1357  CG  GLU    82      92.140 117.490  55.400  1.00  0.00           C  
ATOM   1358  CD  GLU    82      91.120 117.820  56.520  1.00  0.00           C  
ATOM   1359  OE1 GLU    82      90.190 118.630  56.280  1.00  0.00           O  
ATOM   1360  OE2 GLU    82      91.230 117.270  57.640  1.00  0.00           O  
ATOM   1361  H   GLU    82      95.240 114.930  56.040  1.00  0.00           H  
ATOM   1362  HA  GLU    82      93.440 115.490  53.900  1.00  0.00           H  
ATOM   1363  HB1 GLU    82      93.930 117.010  56.500  1.00  0.00           H  
ATOM   1364  HB2 GLU    82      92.830 115.640  56.270  1.00  0.00           H  
ATOM   1365  HG1 GLU    82      91.580 117.060  54.560  1.00  0.00           H  
ATOM   1366  HG2 GLU    82      92.590 118.420  55.050  1.00  0.00           H  
ATOM   1367  N   LYS    83      95.910 117.680  54.230  1.00  0.00           N  
ATOM   1368  CA  LYS    83      96.720 118.640  53.440  1.00  0.00           C  
ATOM   1369  C   LYS    83      97.260 118.020  52.140  1.00  0.00           C  
ATOM   1370  O   LYS    83      97.160 118.660  51.100  1.00  0.00           O  
ATOM   1371  CB  LYS    83      97.860 119.250  54.280  1.00  0.00           C  
ATOM   1372  CG  LYS    83      97.400 120.230  55.370  1.00  0.00           C  
ATOM   1373  CD  LYS    83      98.610 120.800  56.130  1.00  0.00           C  
ATOM   1374  CE  LYS    83      98.170 121.740  57.260  1.00  0.00           C  
ATOM   1375  NZ  LYS    83      99.310 122.320  58.020  1.00  0.00           N  
ATOM   1376  H   LYS    83      96.220 117.430  55.170  1.00  0.00           H  
ATOM   1377  HA  LYS    83      96.060 119.450  53.120  1.00  0.00           H  
ATOM   1378  HB1 LYS    83      98.500 119.800  53.590  1.00  0.00           H  
ATOM   1379  HB2 LYS    83      98.450 118.450  54.730  1.00  0.00           H  
ATOM   1380  HG1 LYS    83      96.740 119.730  56.070  1.00  0.00           H  
ATOM   1381  HG2 LYS    83      96.860 121.050  54.900  1.00  0.00           H  
ATOM   1382  HD1 LYS    83      99.240 121.340  55.430  1.00  0.00           H  
ATOM   1383  HD2 LYS    83      99.180 119.980  56.550  1.00  0.00           H  
ATOM   1384  HE1 LYS    83      97.530 121.170  57.950  1.00  0.00           H  
ATOM   1385  HE2 LYS    83      97.560 122.540  56.840  1.00  0.00           H  
ATOM   1386  HZ1 LYS    83      99.000 122.840  58.840  1.00  0.00           H  
ATOM   1387  HZ2 LYS    83      99.940 121.610  58.350  1.00  0.00           H  
ATOM   1388  HZ3 LYS    83      99.860 122.960  57.460  1.00  0.00           H  
ATOM   1389  N   SER    84      97.790 116.790  52.150  1.00  0.00           N  
ATOM   1390  CA  SER    84      98.220 116.110  50.900  1.00  0.00           C  
ATOM   1391  C   SER    84      97.070 115.930  49.910  1.00  0.00           C  
ATOM   1392  O   SER    84      97.270 116.090  48.710  1.00  0.00           O  
ATOM   1393  CB  SER    84      98.810 114.720  51.160  1.00  0.00           C  
ATOM   1394  OG  SER    84     100.060 114.790  51.810  1.00  0.00           O  
ATOM   1395  H   SER    84      97.880 116.300  53.030  1.00  0.00           H  
ATOM   1396  HA  SER    84      98.980 116.730  50.420  1.00  0.00           H  
ATOM   1397  HB1 SER    84      98.970 114.230  50.190  1.00  0.00           H  
ATOM   1398  HB2 SER    84      98.110 114.130  51.740  1.00  0.00           H  
ATOM   1399  HG  SER    84     100.490 113.930  51.730  1.00  0.00           H  
ATOM   1400  N   GLU    85      95.860 115.610  50.400  1.00  0.00           N  
ATOM   1401  CA  GLU    85      94.660 115.480  49.570  1.00  0.00           C  
ATOM   1402  C   GLU    85      94.300 116.820  48.900  1.00  0.00           C  
ATOM   1403  O   GLU    85      94.030 116.840  47.700  1.00  0.00           O  
ATOM   1404  CB  GLU    85      93.520 114.890  50.410  1.00  0.00           C  
ATOM   1405  CG  GLU    85      92.280 114.540  49.570  1.00  0.00           C  
ATOM   1406  CD  GLU    85      91.050 114.110  50.390  1.00  0.00           C  
ATOM   1407  OE1 GLU    85      89.920 114.570  50.110  1.00  0.00           O  
ATOM   1408  OE2 GLU    85      91.200 113.290  51.330  1.00  0.00           O  
ATOM   1409  H   GLU    85      95.760 115.450  51.400  1.00  0.00           H  
ATOM   1410  HA  GLU    85      94.880 114.790  48.760  1.00  0.00           H  
ATOM   1411  HB1 GLU    85      93.250 115.580  51.200  1.00  0.00           H  
ATOM   1412  HB2 GLU    85      93.870 113.970  50.880  1.00  0.00           H  
ATOM   1413  HG1 GLU    85      92.550 113.730  48.910  1.00  0.00           H  
ATOM   1414  HG2 GLU    85      92.000 115.410  48.970  1.00  0.00           H  
ATOM   1415  N   ASP    86      94.410 117.950  49.610  1.00  0.00           N  
ATOM   1416  CA  ASP    86      94.200 119.290  49.020  1.00  0.00           C  
ATOM   1417  C   ASP    86      95.310 119.690  48.030  1.00  0.00           C  
ATOM   1418  O   ASP    86      95.000 120.200  46.960  1.00  0.00           O  
ATOM   1419  CB  ASP    86      94.050 120.350  50.120  1.00  0.00           C  
ATOM   1420  CG  ASP    86      92.690 120.370  50.810  1.00  0.00           C  
ATOM   1421  OD1 ASP    86      91.750 119.630  50.400  1.00  0.00           O  
ATOM   1422  OD2 ASP    86      92.540 121.170  51.760  1.00  0.00           O  
ATOM   1423  H   ASP    86      94.640 117.890  50.590  1.00  0.00           H  
ATOM   1424  HA  ASP    86      93.270 119.270  48.450  1.00  0.00           H  
ATOM   1425  HB1 ASP    86      94.190 121.330  49.660  1.00  0.00           H  
ATOM   1426  HB2 ASP    86      94.840 120.230  50.860  1.00  0.00           H  
ATOM   1427  N   MET    87      96.590 119.410  48.320  1.00  0.00           N  
ATOM   1428  CA  MET    87      97.710 119.730  47.400  1.00  0.00           C  
ATOM   1429  C   MET    87      97.550 119.040  46.040  1.00  0.00           C  
ATOM   1430  O   MET    87      97.830 119.640  44.990  1.00  0.00           O  
ATOM   1431  CB  MET    87      99.040 119.280  48.020  1.00  0.00           C  
ATOM   1432  CG  MET    87      99.470 120.130  49.210  1.00  0.00           C  
ATOM   1433  SD  MET    87     100.900 119.480  50.100  1.00  0.00           S  
ATOM   1434  CE  MET    87     102.230 119.770  48.920  1.00  0.00           C  
ATOM   1435  H   MET    87      96.800 119.020  49.230  1.00  0.00           H  
ATOM   1436  HA  MET    87      97.740 120.800  47.230  1.00  0.00           H  
ATOM   1437  HB1 MET    87      99.820 119.350  47.260  1.00  0.00           H  
ATOM   1438  HB2 MET    87      98.970 118.240  48.330  1.00  0.00           H  
ATOM   1439  HG1 MET    87      98.640 120.210  49.910  1.00  0.00           H  
ATOM   1440  HG2 MET    87      99.700 121.140  48.860  1.00  0.00           H  
ATOM   1441  HE1 MET    87     103.190 119.540  49.380  1.00  0.00           H  
ATOM   1442  HE2 MET    87     102.100 119.150  48.040  1.00  0.00           H  
ATOM   1443  HE3 MET    87     102.230 120.820  48.630  1.00  0.00           H  
ATOM   1444  N   ILE    88      97.080 117.790  46.040  1.00  0.00           N  
ATOM   1445  CA  ILE    88      96.730 117.060  44.820  1.00  0.00           C  
ATOM   1446  C   ILE    88      95.430 117.600  44.200  1.00  0.00           C  
ATOM   1447  O   ILE    88      95.280 117.570  42.980  1.00  0.00           O  
ATOM   1448  CB  ILE    88      96.700 115.540  45.100  1.00  0.00           C  
ATOM   1449  CG1 ILE    88      98.090 114.990  45.540  1.00  0.00           C  
ATOM   1450  CG2 ILE    88      96.210 114.720  43.900  1.00  0.00           C  
ATOM   1451  CD  ILE    88      99.240 115.270  44.570  1.00  0.00           C  
ATOM   1452  H   ILE    88      96.890 117.350  46.940  1.00  0.00           H  
ATOM   1453  HA  ILE    88      97.510 117.250  44.070  1.00  0.00           H  
ATOM   1454  HB  ILE    88      96.010 115.350  45.920  1.00  0.00           H  
ATOM   1455 1HG1 ILE    88      98.010 113.910  45.690  1.00  0.00           H  
ATOM   1456 2HG1 ILE    88      98.360 115.420  46.500  1.00  0.00           H  
ATOM   1457 1HG2 ILE    88      96.330 113.650  44.090  1.00  0.00           H  
ATOM   1458 2HG2 ILE    88      95.150 114.910  43.720  1.00  0.00           H  
ATOM   1459 3HG2 ILE    88      96.780 114.980  43.000  1.00  0.00           H  
ATOM   1460  HD1 ILE    88     100.120 114.730  44.900  1.00  0.00           H  
ATOM   1461  HD2 ILE    88      98.990 114.940  43.560  1.00  0.00           H  
ATOM   1462  HD3 ILE    88      99.480 116.330  44.550  1.00  0.00           H  
ATOM   1463  N   PHE    89      94.480 118.130  44.980  1.00  0.00           N  
ATOM   1464  CA  PHE    89      93.220 118.660  44.440  1.00  0.00           C  
ATOM   1465  C   PHE    89      93.470 119.920  43.640  1.00  0.00           C  
ATOM   1466  O   PHE    89      93.110 120.010  42.480  1.00  0.00           O  
ATOM   1467  CB  PHE    89      92.200 118.960  45.550  1.00  0.00           C  
ATOM   1468  CG  PHE    89      90.870 119.440  44.990  1.00  0.00           C  
ATOM   1469  CD1 PHE    89      90.490 120.780  45.160  1.00  0.00           C  
ATOM   1470  CD2 PHE    89      90.060 118.570  44.240  1.00  0.00           C  
ATOM   1471  CE1 PHE    89      89.280 121.250  44.610  1.00  0.00           C  
ATOM   1472  CE2 PHE    89      88.850 119.040  43.690  1.00  0.00           C  
ATOM   1473  CZ  PHE    89      88.460 120.380  43.880  1.00  0.00           C  
ATOM   1474  H   PHE    89      94.650 118.220  45.970  1.00  0.00           H  
ATOM   1475  HA  PHE    89      92.780 117.930  43.750  1.00  0.00           H  
ATOM   1476  HB1 PHE    89      92.600 119.720  46.210  1.00  0.00           H  
ATOM   1477  HB2 PHE    89      92.040 118.070  46.150  1.00  0.00           H  
ATOM   1478  HD1 PHE    89      91.120 121.470  45.710  1.00  0.00           H  
ATOM   1479  HD2 PHE    89      90.360 117.550  44.050  1.00  0.00           H  
ATOM   1480  HE1 PHE    89      88.990 122.280  44.750  1.00  0.00           H  
ATOM   1481  HE2 PHE    89      88.220 118.380  43.110  1.00  0.00           H  
ATOM   1482  HZ  PHE    89      87.530 120.740  43.460  1.00  0.00           H  
ATOM   1483  N   ASP    90      94.200 120.850  44.250  1.00  0.00           N  
ATOM   1484  CA  ASP    90      94.650 122.090  43.630  1.00  0.00           C  
ATOM   1485  C   ASP    90      95.500 121.830  42.370  1.00  0.00           C  
ATOM   1486  O   ASP    90      95.470 122.640  41.450  1.00  0.00           O  
ATOM   1487  CB  ASP    90      95.380 122.900  44.720  1.00  0.00           C  
ATOM   1488  CG  ASP    90      94.420 123.600  45.700  1.00  0.00           C  
ATOM   1489  OD1 ASP    90      93.360 124.097  45.250  1.00  0.00           O  
ATOM   1490  OD2 ASP    90      94.780 123.780  46.880  1.00  0.00           O  
ATOM   1491  H   ASP    90      94.470 120.690  45.220  1.00  0.00           H  
ATOM   1492  HA  ASP    90      93.770 122.650  43.300  1.00  0.00           H  
ATOM   1493  HB1 ASP    90      96.000 123.650  44.230  1.00  0.00           H  
ATOM   1494  HB2 ASP    90      96.060 122.240  45.270  1.00  0.00           H  
ATOM   1495  N   LEU    91      96.180 120.670  42.270  1.00  0.00           N  
ATOM   1496  CA  LEU    91      96.910 120.240  41.060  1.00  0.00           C  
ATOM   1497  C   LEU    91      95.990 119.720  39.940  1.00  0.00           C  
ATOM   1498  O   LEU    91      96.190 120.040  38.770  1.00  0.00           O  
ATOM   1499  CB  LEU    91      97.950 119.180  41.460  1.00  0.00           C  
ATOM   1500  CG  LEU    91      98.910 118.780  40.330  1.00  0.00           C  
ATOM   1501  CD1 LEU    91      99.800 119.940  39.870  1.00  0.00           C  
ATOM   1502  CD2 LEU    91      99.790 117.620  40.770  1.00  0.00           C  
ATOM   1503  H   LEU    91      96.160 120.050  43.060  1.00  0.00           H  
ATOM   1504  HA  LEU    91      97.430 121.110  40.670  1.00  0.00           H  
ATOM   1505  HB1 LEU    91      97.430 118.290  41.800  1.00  0.00           H  
ATOM   1506  HB2 LEU    91      98.550 119.550  42.300  1.00  0.00           H  
ATOM   1507  HG  LEU    91      98.330 118.440  39.480  1.00  0.00           H  
ATOM   1508 1HD1 LEU    91     100.530 119.580  39.140  1.00  0.00           H  
ATOM   1509 2HD1 LEU    91      99.200 120.710  39.390  1.00  0.00           H  
ATOM   1510 3HD1 LEU    91     100.320 120.370  40.720  1.00  0.00           H  
ATOM   1511 1HD2 LEU    91     100.500 117.390  39.980  1.00  0.00           H  
ATOM   1512 2HD2 LEU    91     100.330 117.880  41.680  1.00  0.00           H  
ATOM   1513 3HD2 LEU    91      99.170 116.740  40.960  1.00  0.00           H  
ATOM   1514  N   PHE    92      94.950 118.930  40.260  1.00  0.00           N  
ATOM   1515  CA  PHE    92      93.970 118.490  39.260  1.00  0.00           C  
ATOM   1516  C   PHE    92      93.030 119.620  38.830  1.00  0.00           C  
ATOM   1517  O   PHE    92      92.730 119.760  37.640  1.00  0.00           O  
ATOM   1518  CB  PHE    92      93.230 117.250  39.770  1.00  0.00           C  
ATOM   1519  CG  PHE    92      93.910 115.900  39.540  1.00  0.00           C  
ATOM   1520  CD1 PHE    92      93.690 115.200  38.340  1.00  0.00           C  
ATOM   1521  CD2 PHE    92      94.700 115.310  40.540  1.00  0.00           C  
ATOM   1522  CE1 PHE    92      94.220 113.910  38.160  1.00  0.00           C  
ATOM   1523  CE2 PHE    92      95.250 114.030  40.360  1.00  0.00           C  
ATOM   1524  CZ  PHE    92      95.000 113.320  39.170  1.00  0.00           C  
ATOM   1525  H   PHE    92      94.810 118.690  41.240  1.00  0.00           H  
ATOM   1526  HA  PHE    92      94.490 118.210  38.350  1.00  0.00           H  
ATOM   1527  HB1 PHE    92      92.270 117.200  39.240  1.00  0.00           H  
ATOM   1528  HB2 PHE    92      93.010 117.360  40.830  1.00  0.00           H  
ATOM   1529  HD1 PHE    92      93.110 115.650  37.560  1.00  0.00           H  
ATOM   1530  HD2 PHE    92      94.880 115.830  41.460  1.00  0.00           H  
ATOM   1531  HE1 PHE    92      94.030 113.360  37.250  1.00  0.00           H  
ATOM   1532  HE2 PHE    92      95.860 113.580  41.130  1.00  0.00           H  
ATOM   1533  HZ  PHE    92      95.400 112.330  39.040  1.00  0.00           H  
ATOM   1534  N   SER    93      92.620 120.500  39.750  1.00  0.00           N  
ATOM   1535  CA  SER    93      91.790 121.680  39.470  1.00  0.00           C  
ATOM   1536  C   SER    93      92.560 122.810  38.760  1.00  0.00           C  
ATOM   1537  O   SER    93      91.950 123.610  38.060  1.00  0.00           O  
ATOM   1538  CB  SER    93      91.140 122.180  40.760  1.00  0.00           C  
ATOM   1539  OG  SER    93      90.290 121.170  41.270  1.00  0.00           O  
ATOM   1540  H   SER    93      92.830 120.310  40.730  1.00  0.00           H  
ATOM   1541  HA  SER    93      90.990 121.380  38.800  1.00  0.00           H  
ATOM   1542  HB1 SER    93      90.550 123.070  40.550  1.00  0.00           H  
ATOM   1543  HB2 SER    93      91.910 122.420  41.500  1.00  0.00           H  
ATOM   1544  HG  SER    93      89.990 121.440  42.150  1.00  0.00           H  
ATOM   1545  N   SER    94      93.900 122.840  38.840  1.00  0.00           N  
ATOM   1546  CA  SER    94      94.720 123.710  37.980  1.00  0.00           C  
ATOM   1547  C   SER    94      94.770 123.230  36.520  1.00  0.00           C  
ATOM   1548  O   SER    94      95.120 124.017  35.640  1.00  0.00           O  
ATOM   1549  CB  SER    94      96.150 123.890  38.510  1.00  0.00           C  
ATOM   1550  OG  SER    94      96.980 122.800  38.170  1.00  0.00           O  
ATOM   1551  H   SER    94      94.380 122.200  39.470  1.00  0.00           H  
ATOM   1552  HA  SER    94      94.250 124.697  37.970  1.00  0.00           H  
ATOM   1553  HB1 SER    94      96.140 124.037  39.580  1.00  0.00           H  
ATOM   1554  HB2 SER    94      96.580 124.787  38.060  1.00  0.00           H  
ATOM   1555  HG  SER    94      97.660 122.730  38.850  1.00  0.00           H  
ATOM   1556  N   HIS    95      94.450 121.950  36.260  1.00  0.00           N  
ATOM   1557  CA  HIS    95      94.310 121.410  34.900  1.00  0.00           C  
ATOM   1558  C   HIS    95      92.890 121.560  34.360  1.00  0.00           C  
ATOM   1559  O   HIS    95      92.720 122.100  33.260  1.00  0.00           O  
ATOM   1560  CB  HIS    95      94.780 119.950  34.860  1.00  0.00           C  
ATOM   1561  CG  HIS    95      94.820 119.430  33.450  1.00  0.00           C  
ATOM   1562  CD2 HIS    95      93.920 118.550  32.910  1.00  0.00           C  
ATOM   1563  ND1 HIS    95      95.670 119.880  32.440  1.00  0.00           N  
ATOM   1564  CE1 HIS    95      95.250 119.270  31.310  1.00  0.00           C  
ATOM   1565  NE2 HIS    95      94.220 118.460  31.570  1.00  0.00           N  
ATOM   1566  H   HIS    95      94.210 121.360  37.040  1.00  0.00           H  
ATOM   1567  HA  HIS    95      94.960 121.970  34.230  1.00  0.00           H  
ATOM   1568  HB1 HIS    95      94.110 119.330  35.450  1.00  0.00           H  
ATOM   1569  HB2 HIS    95      95.780 119.870  35.280  1.00  0.00           H  
ATOM   1570  HD2 HIS    95      93.100 118.080  33.420  1.00  0.00           H  
ATOM   1571  HE1 HIS    95      95.660 119.430  30.320  1.00  0.00           H  
ATOM   1572  HE2 HIS    95      93.680 117.970  30.850  1.00  0.00           H  
ATOM   1573  N   TYR    96      91.870 121.140  35.110  1.00  0.00           N  
ATOM   1574  CA  TYR    96      90.480 121.120  34.640  1.00  0.00           C  
ATOM   1575  C   TYR    96      89.720 122.420  34.960  1.00  0.00           C  
ATOM   1576  O   TYR    96      89.490 122.730  36.130  1.00  0.00           O  
ATOM   1577  CB  TYR    96      89.740 119.950  35.290  1.00  0.00           C  
ATOM   1578  CG  TYR    96      90.300 118.570  35.010  1.00  0.00           C  
ATOM   1579  CD1 TYR    96      90.460 118.110  33.690  1.00  0.00           C  
ATOM   1580  CD2 TYR    96      90.590 117.720  36.100  1.00  0.00           C  
ATOM   1581  CE1 TYR    96      90.860 116.780  33.460  1.00  0.00           C  
ATOM   1582  CE2 TYR    96      90.980 116.390  35.870  1.00  0.00           C  
ATOM   1583  CZ  TYR    96      91.100 115.920  34.550  1.00  0.00           C  
ATOM   1584  OH  TYR    96      91.400 114.610  34.350  1.00  0.00           O  
ATOM   1585  H   TYR    96      92.070 120.730  36.010  1.00  0.00           H  
ATOM   1586  HA  TYR    96      90.470 120.980  33.560  1.00  0.00           H  
ATOM   1587  HB1 TYR    96      88.710 119.960  34.950  1.00  0.00           H  
ATOM   1588  HB2 TYR    96      89.730 120.110  36.370  1.00  0.00           H  
ATOM   1589  HD1 TYR    96      90.250 118.750  32.850  1.00  0.00           H  
ATOM   1590  HD2 TYR    96      90.460 118.080  37.110  1.00  0.00           H  
ATOM   1591  HE1 TYR    96      90.950 116.400  32.450  1.00  0.00           H  
ATOM   1592  HE2 TYR    96      91.130 115.720  36.700  1.00  0.00           H  
ATOM   1593  HH  TYR    96      91.350 114.110  35.160  1.00  0.00           H  
ATOM   1594  N   THR    97      89.220 123.110  33.930  1.00  0.00           N  
ATOM   1595  CA  THR    97      88.450 124.357  34.100  1.00  0.00           C  
ATOM   1596  C   THR    97      87.020 124.157  34.580  1.00  0.00           C  
ATOM   1597  O   THR    97      86.430 125.077  35.140  1.00  0.00           O  
ATOM   1598  CB  THR    97      88.470 125.227  32.840  1.00  0.00           C  
ATOM   1599  CG2 THR    97      89.880 125.727  32.550  1.00  0.00           C  
ATOM   1600  OG1 THR    97      88.030 124.507  31.700  1.00  0.00           O  
ATOM   1601  H   THR    97      89.420 122.800  32.990  1.00  0.00           H  
ATOM   1602  HA  THR    97      88.940 124.937  34.890  1.00  0.00           H  
ATOM   1603  HB  THR    97      87.820 126.097  32.990  1.00  0.00           H  
ATOM   1604  HG1 THR    97      88.480 124.887  30.930  1.00  0.00           H  
ATOM   1605 1HG2 THR    97      89.870 126.327  31.640  1.00  0.00           H  
ATOM   1606 2HG2 THR    97      90.220 126.337  33.380  1.00  0.00           H  
ATOM   1607 3HG2 THR    97      90.570 124.887  32.410  1.00  0.00           H  
ATOM   1608  N   GLU    98      86.450 122.950  34.430  1.00  0.00           N  
ATOM   1609  CA  GLU    98      85.140 122.590  34.980  1.00  0.00           C  
ATOM   1610  C   GLU    98      85.170 121.250  35.740  1.00  0.00           C  
ATOM   1611  O   GLU    98      86.070 120.420  35.510  1.00  0.00           O  
ATOM   1612  CB  GLU    98      84.080 122.530  33.860  1.00  0.00           C  
ATOM   1613  CG  GLU    98      83.870 123.900  33.190  1.00  0.00           C  
ATOM   1614  CD  GLU    98      82.510 124.027  32.490  1.00  0.00           C  
ATOM   1615  OE1 GLU    98      82.060 125.177  32.290  1.00  0.00           O  
ATOM   1616  OE2 GLU    98      81.870 123.000  32.130  1.00  0.00           O  
ATOM   1617  H   GLU    98      86.980 122.240  33.960  1.00  0.00           H  
ATOM   1618  HA  GLU    98      84.820 123.360  35.680  1.00  0.00           H  
ATOM   1619  HB1 GLU    98      83.140 122.210  34.300  1.00  0.00           H  
ATOM   1620  HB2 GLU    98      84.380 121.800  33.100  1.00  0.00           H  
ATOM   1621  HG1 GLU    98      84.670 124.077  32.470  1.00  0.00           H  
ATOM   1622  HG2 GLU    98      83.920 124.667  33.960  1.00  0.00           H  
ATOM   1623  N   PRO    99      84.190 120.980  36.620  1.00  0.00           N  
ATOM   1624  CA  PRO    99      83.930 119.650  37.150  1.00  0.00           C  
ATOM   1625  C   PRO    99      83.740 118.630  36.030  1.00  0.00           C  
ATOM   1626  O   PRO    99      83.060 118.890  35.030  1.00  0.00           O  
ATOM   1627  CB  PRO    99      82.670 119.780  38.020  1.00  0.00           C  
ATOM   1628  CG  PRO    99      82.670 121.250  38.430  1.00  0.00           C  
ATOM   1629  CD  PRO    99      83.210 121.920  37.170  1.00  0.00           C  
ATOM   1630  HA  PRO    99      84.760 119.360  37.790  1.00  0.00           H  
ATOM   1631  HB1 PRO    99      81.790 119.590  37.400  1.00  0.00           H  
ATOM   1632  HB2 PRO    99      82.700 119.120  38.880  1.00  0.00           H  
ATOM   1633  HG1 PRO    99      81.670 121.600  38.680  1.00  0.00           H  
ATOM   1634  HG2 PRO    99      83.360 121.410  39.260  1.00  0.00           H  
ATOM   1635  HD1 PRO    99      82.400 122.070  36.460  1.00  0.00           H  
ATOM   1636  HD2 PRO    99      83.670 122.880  37.430  1.00  0.00           H  
ATOM   1637  N   LEU   100      84.360 117.460  36.180  1.00  0.00           N  
ATOM   1638  CA  LEU   100      84.280 116.350  35.230  1.00  0.00           C  
ATOM   1639  C   LEU   100      82.930 115.620  35.340  1.00  0.00           C  
ATOM   1640  O   LEU   100      82.360 115.570  36.430  1.00  0.00           O  
ATOM   1641  CB  LEU   100      85.420 115.360  35.530  1.00  0.00           C  
ATOM   1642  CG  LEU   100      86.850 115.890  35.430  1.00  0.00           C  
ATOM   1643  CD1 LEU   100      87.780 114.780  35.920  1.00  0.00           C  
ATOM   1644  CD2 LEU   100      87.230 116.260  34.010  1.00  0.00           C  
ATOM   1645  H   LEU   100      84.860 117.290  37.050  1.00  0.00           H  
ATOM   1646  HA  LEU   100      84.390 116.730  34.210  1.00  0.00           H  
ATOM   1647  HB1 LEU   100      85.310 114.490  34.900  1.00  0.00           H  
ATOM   1648  HB2 LEU   100      85.280 115.060  36.560  1.00  0.00           H  
ATOM   1649  HG  LEU   100      86.980 116.760  36.080  1.00  0.00           H  
ATOM   1650 1HD1 LEU   100      88.800 115.100  35.850  1.00  0.00           H  
ATOM   1651 2HD1 LEU   100      87.550 114.540  36.960  1.00  0.00           H  
ATOM   1652 3HD1 LEU   100      87.650 113.880  35.310  1.00  0.00           H  
ATOM   1653 1HD2 LEU   100      88.220 116.700  34.000  1.00  0.00           H  
ATOM   1654 2HD2 LEU   100      87.230 115.380  33.370  1.00  0.00           H  
ATOM   1655 3HD2 LEU   100      86.530 117.000  33.610  1.00  0.00           H  
ATOM   1656  N   LYS   101      82.450 114.990  34.270  1.00  0.00           N  
ATOM   1657  CA  LYS   101      81.150 114.290  34.270  1.00  0.00           C  
ATOM   1658  C   LYS   101      81.300 112.820  33.930  1.00  0.00           C  
ATOM   1659  O   LYS   101      82.190 112.450  33.150  1.00  0.00           O  
ATOM   1660  CB  LYS   101      80.180 115.000  33.310  1.00  0.00           C  
ATOM   1661  CG  LYS   101      79.820 116.400  33.820  1.00  0.00           C  
ATOM   1662  CD  LYS   101      78.880 117.120  32.840  1.00  0.00           C  
ATOM   1663  CE  LYS   101      78.580 118.530  33.360  1.00  0.00           C  
ATOM   1664  NZ  LYS   101      77.850 119.320  32.350  1.00  0.00           N  
ATOM   1665  H   LYS   101      82.990 115.010  33.410  1.00  0.00           H  
ATOM   1666  HA  LYS   101      80.710 114.330  35.270  1.00  0.00           H  
ATOM   1667  HB1 LYS   101      79.260 114.410  33.220  1.00  0.00           H  
ATOM   1668  HB2 LYS   101      80.640 115.070  32.320  1.00  0.00           H  
ATOM   1669  HG1 LYS   101      80.720 117.000  33.930  1.00  0.00           H  
ATOM   1670  HG2 LYS   101      79.320 116.310  34.790  1.00  0.00           H  
ATOM   1671  HD1 LYS   101      77.960 116.550  32.730  1.00  0.00           H  
ATOM   1672  HD2 LYS   101      79.390 117.190  31.870  1.00  0.00           H  
ATOM   1673  HE1 LYS   101      79.530 119.020  33.590  1.00  0.00           H  
ATOM   1674  HE2 LYS   101      78.010 118.450  34.290  1.00  0.00           H  
ATOM   1675  HZ1 LYS   101      77.730 120.280  32.670  1.00  0.00           H  
ATOM   1676  HZ2 LYS   101      78.410 119.370  31.500  1.00  0.00           H  
ATOM   1677  HZ3 LYS   101      76.950 118.910  32.140  1.00  0.00           H  
ATOM   1678  N   THR   102      80.440 111.960  34.470  1.00  0.00           N  
ATOM   1679  CA  THR   102      80.490 110.520  34.140  1.00  0.00           C  
ATOM   1680  C   THR   102      80.100 110.270  32.680  1.00  0.00           C  
ATOM   1681  O   THR   102      79.280 110.980  32.100  1.00  0.00           O  
ATOM   1682  CB  THR   102      79.660 109.630  35.080  1.00  0.00           C  
ATOM   1683  CG2 THR   102      79.860 109.900  36.570  1.00  0.00           C  
ATOM   1684  OG1 THR   102      78.290 109.700  34.760  1.00  0.00           O  
ATOM   1685  H   THR   102      79.700 112.300  35.060  1.00  0.00           H  
ATOM   1686  HA  THR   102      81.530 110.210  34.250  1.00  0.00           H  
ATOM   1687  HB  THR   102      79.970 108.600  34.900  1.00  0.00           H  
ATOM   1688  HG1 THR   102      77.770 110.010  35.540  1.00  0.00           H  
ATOM   1689 1HG2 THR   102      79.280 109.190  37.150  1.00  0.00           H  
ATOM   1690 2HG2 THR   102      80.910 109.780  36.820  1.00  0.00           H  
ATOM   1691 3HG2 THR   102      79.540 110.920  36.820  1.00  0.00           H  
ATOM   1692  N   VAL   103      80.670 109.220  32.080  1.00  0.00           N  
ATOM   1693  CA  VAL   103      80.170 108.710  30.790  1.00  0.00           C  
ATOM   1694  C   VAL   103      79.040 107.690  31.030  1.00  0.00           C  
ATOM   1695  O   VAL   103      78.900 107.150  32.120  1.00  0.00           O  
ATOM   1696  CB  VAL   103      81.280 108.210  29.850  1.00  0.00           C  
ATOM   1697  CG1 VAL   103      82.270 109.330  29.540  1.00  0.00           C  
ATOM   1698  CG2 VAL   103      82.040 107.000  30.370  1.00  0.00           C  
ATOM   1699  H   VAL   103      81.320 108.660  32.610  1.00  0.00           H  
ATOM   1700  HA  VAL   103      79.720 109.530  30.250  1.00  0.00           H  
ATOM   1701  HB  VAL   103      80.820 107.930  28.920  1.00  0.00           H  
ATOM   1702 1HG1 VAL   103      83.010 108.980  28.810  1.00  0.00           H  
ATOM   1703 2HG1 VAL   103      81.730 110.170  29.110  1.00  0.00           H  
ATOM   1704 3HG1 VAL   103      82.780 109.670  30.440  1.00  0.00           H  
ATOM   1705 1HG2 VAL   103      82.700 106.620  29.590  1.00  0.00           H  
ATOM   1706 2HG2 VAL   103      82.620 107.270  31.240  1.00  0.00           H  
ATOM   1707 3HG2 VAL   103      81.320 106.220  30.620  1.00  0.00           H  
ATOM   1708  N   SER   104      78.200 107.440  30.020  1.00  0.00           N  
ATOM   1709  CA  SER   104      77.110 106.460  30.130  1.00  0.00           C  
ATOM   1710  C   SER   104      77.620 105.010  30.100  1.00  0.00           C  
ATOM   1711  O   SER   104      78.740 104.740  29.660  1.00  0.00           O  
ATOM   1712  CB  SER   104      76.040 106.720  29.060  1.00  0.00           C  
ATOM   1713  OG  SER   104      76.430 106.230  27.790  1.00  0.00           O  
ATOM   1714  H   SER   104      78.340 107.940  29.150  1.00  0.00           H  
ATOM   1715  HA  SER   104      76.620 106.610  31.090  1.00  0.00           H  
ATOM   1716  HB1 SER   104      75.860 107.800  28.980  1.00  0.00           H  
ATOM   1717  HB2 SER   104      75.110 106.240  29.350  1.00  0.00           H  
ATOM   1718  HG  SER   104      76.460 107.020  27.200  1.00  0.00           H  
ATOM   1719  N   VAL   105      76.800 104.040  30.530  1.00  0.00           N  
ATOM   1720  CA  VAL   105      77.120 102.600  30.410  1.00  0.00           C  
ATOM   1721  C   VAL   105      77.400 102.210  28.950  1.00  0.00           C  
ATOM   1722  O   VAL   105      78.260 101.370  28.690  1.00  0.00           O  
ATOM   1723  CB  VAL   105      75.980 101.740  31.000  1.00  0.00           C  
ATOM   1724  CG1 VAL   105      76.150 100.230  30.750  1.00  0.00           C  
ATOM   1725  CG2 VAL   105      75.890 101.900  32.520  1.00  0.00           C  
ATOM   1726  H   VAL   105      75.940 104.310  30.970  1.00  0.00           H  
ATOM   1727  HA  VAL   105      78.040 102.400  30.970  1.00  0.00           H  
ATOM   1728  HB  VAL   105      75.040 102.050  30.560  1.00  0.00           H  
ATOM   1729 1HG1 VAL   105      75.320  99.690  31.190  1.00  0.00           H  
ATOM   1730 2HG1 VAL   105      76.180 100.020  29.690  1.00  0.00           H  
ATOM   1731 3HG1 VAL   105      77.070  99.890  31.210  1.00  0.00           H  
ATOM   1732 1HG2 VAL   105      75.050 101.320  32.910  1.00  0.00           H  
ATOM   1733 2HG2 VAL   105      76.800 101.520  32.980  1.00  0.00           H  
ATOM   1734 3HG2 VAL   105      75.750 102.940  32.790  1.00  0.00           H  
ATOM   1735  N   MET   106      76.710 102.840  27.990  1.00  0.00           N  
ATOM   1736  CA  MET   106      76.960 102.650  26.560  1.00  0.00           C  
ATOM   1737  C   MET   106      78.320 103.240  26.160  1.00  0.00           C  
ATOM   1738  O   MET   106      79.100 102.570  25.500  1.00  0.00           O  
ATOM   1739  CB  MET   106      75.840 103.290  25.720  1.00  0.00           C  
ATOM   1740  CG  MET   106      74.490 102.580  25.860  1.00  0.00           C  
ATOM   1741  SD  MET   106      74.450 100.820  25.410  1.00  0.00           S  
ATOM   1742  CE  MET   106      75.000 100.870  23.690  1.00  0.00           C  
ATOM   1743  H   MET   106      76.100 103.600  28.270  1.00  0.00           H  
ATOM   1744  HA  MET   106      77.000 101.580  26.340  1.00  0.00           H  
ATOM   1745  HB1 MET   106      76.140 103.280  24.670  1.00  0.00           H  
ATOM   1746  HB2 MET   106      75.720 104.330  26.010  1.00  0.00           H  
ATOM   1747  HG1 MET   106      73.770 103.100  25.230  1.00  0.00           H  
ATOM   1748  HG2 MET   106      74.160 102.670  26.890  1.00  0.00           H  
ATOM   1749  HE1 MET   106      74.980  99.870  23.260  1.00  0.00           H  
ATOM   1750  HE2 MET   106      74.360 101.520  23.100  1.00  0.00           H  
ATOM   1751  HE3 MET   106      76.030 101.240  23.640  1.00  0.00           H  
ATOM   1752  N   GLU   107      78.640 104.450  26.590  1.00  0.00           N  
ATOM   1753  CA  GLU   107      79.910 105.100  26.260  1.00  0.00           C  
ATOM   1754  C   GLU   107      81.110 104.330  26.850  1.00  0.00           C  
ATOM   1755  O   GLU   107      82.100 104.100  26.150  1.00  0.00           O  
ATOM   1756  CB  GLU   107      79.880 106.550  26.770  1.00  0.00           C  
ATOM   1757  CG  GLU   107      78.960 107.460  25.940  1.00  0.00           C  
ATOM   1758  CD  GLU   107      78.270 108.540  26.800  1.00  0.00           C  
ATOM   1759  OE1 GLU   107      77.040 108.700  26.630  1.00  0.00           O  
ATOM   1760  OE2 GLU   107      78.890 109.120  27.720  1.00  0.00           O  
ATOM   1761  H   GLU   107      77.970 104.970  27.150  1.00  0.00           H  
ATOM   1762  HA  GLU   107      80.030 105.110  25.170  1.00  0.00           H  
ATOM   1763  HB1 GLU   107      80.890 106.960  26.740  1.00  0.00           H  
ATOM   1764  HB2 GLU   107      79.540 106.520  27.800  1.00  0.00           H  
ATOM   1765  HG1 GLU   107      78.180 106.850  25.480  1.00  0.00           H  
ATOM   1766  HG2 GLU   107      79.540 107.920  25.140  1.00  0.00           H  
ATOM   1767  N   ALA   108      80.990 103.880  28.100  1.00  0.00           N  
ATOM   1768  CA  ALA   108      82.030 103.150  28.830  1.00  0.00           C  
ATOM   1769  C   ALA   108      82.330 101.750  28.240  1.00  0.00           C  
ATOM   1770  O   ALA   108      83.500 101.370  28.180  1.00  0.00           O  
ATOM   1771  CB  ALA   108      81.630 103.070  30.300  1.00  0.00           C  
ATOM   1772  H   ALA   108      80.150 104.120  28.620  1.00  0.00           H  
ATOM   1773  HA  ALA   108      82.960 103.710  28.770  1.00  0.00           H  
ATOM   1774  HB1 ALA   108      82.300 102.400  30.840  1.00  0.00           H  
ATOM   1775  HB2 ALA   108      81.700 104.050  30.760  1.00  0.00           H  
ATOM   1776  HB3 ALA   108      80.600 102.710  30.400  1.00  0.00           H  
ATOM   1777  N   VAL   109      81.330 100.990  27.770  1.00  0.00           N  
ATOM   1778  CA  VAL   109      81.580  99.650  27.210  1.00  0.00           C  
ATOM   1779  C   VAL   109      82.330  99.680  25.870  1.00  0.00           C  
ATOM   1780  O   VAL   109      83.100  98.770  25.580  1.00  0.00           O  
ATOM   1781  CB  VAL   109      80.300  98.800  27.160  1.00  0.00           C  
ATOM   1782  CG1 VAL   109      79.350  99.210  26.030  1.00  0.00           C  
ATOM   1783  CG2 VAL   109      80.600  97.300  27.020  1.00  0.00           C  
ATOM   1784  H   VAL   109      80.370 101.330  27.850  1.00  0.00           H  
ATOM   1785  HA  VAL   109      82.260  99.140  27.910  1.00  0.00           H  
ATOM   1786  HB  VAL   109      79.770  98.920  28.110  1.00  0.00           H  
ATOM   1787 1HG1 VAL   109      78.490  98.550  26.040  1.00  0.00           H  
ATOM   1788 2HG1 VAL   109      79.000 100.220  26.210  1.00  0.00           H  
ATOM   1789 3HG1 VAL   109      79.830  99.140  25.060  1.00  0.00           H  
ATOM   1790 1HG2 VAL   109      79.680  96.730  27.050  1.00  0.00           H  
ATOM   1791 2HG2 VAL   109      81.110  97.100  26.070  1.00  0.00           H  
ATOM   1792 3HG2 VAL   109      81.240  96.980  27.840  1.00  0.00           H  
ATOM   1793  N   HIS   110      82.180 100.750  25.070  1.00  0.00           N  
ATOM   1794  CA  HIS   110      82.960 100.930  23.840  1.00  0.00           C  
ATOM   1795  C   HIS   110      84.440 101.260  24.150  1.00  0.00           C  
ATOM   1796  O   HIS   110      85.330 100.750  23.470  1.00  0.00           O  
ATOM   1797  CB  HIS   110      82.320 102.010  22.950  1.00  0.00           C  
ATOM   1798  CG  HIS   110      80.980 101.600  22.390  1.00  0.00           C  
ATOM   1799  CD2 HIS   110      80.730 100.880  21.250  1.00  0.00           C  
ATOM   1800  ND1 HIS   110      79.750 101.890  22.930  1.00  0.00           N  
ATOM   1801  CE1 HIS   110      78.800 101.340  22.170  1.00  0.00           C  
ATOM   1802  NE2 HIS   110      79.350 100.710  21.120  1.00  0.00           N  
ATOM   1803  H   HIS   110      81.520 101.470  25.340  1.00  0.00           H  
ATOM   1804  HA  HIS   110      82.950 100.000  23.280  1.00  0.00           H  
ATOM   1805  HB1 HIS   110      82.990 102.210  22.110  1.00  0.00           H  
ATOM   1806  HB2 HIS   110      82.210 102.930  23.520  1.00  0.00           H  
ATOM   1807  HD1 HIS   110      79.580 102.400  23.800  1.00  0.00           H  
ATOM   1808  HD2 HIS   110      81.480 100.490  20.570  1.00  0.00           H  
ATOM   1809  HE1 HIS   110      77.740 101.400  22.370  1.00  0.00           H  
ATOM   1810  N   LEU   111      84.700 102.040  25.200  1.00  0.00           N  
ATOM   1811  CA  LEU   111      86.060 102.400  25.650  1.00  0.00           C  
ATOM   1812  C   LEU   111      86.850 101.210  26.230  1.00  0.00           C  
ATOM   1813  O   LEU   111      88.090 101.230  26.260  1.00  0.00           O  
ATOM   1814  CB  LEU   111      85.940 103.540  26.690  1.00  0.00           C  
ATOM   1815  CG  LEU   111      85.390 104.860  26.130  1.00  0.00           C  
ATOM   1816  CD1 LEU   111      84.970 105.790  27.260  1.00  0.00           C  
ATOM   1817  CD2 LEU   111      86.410 105.590  25.260  1.00  0.00           C  
ATOM   1818  H   LEU   111      83.920 102.420  25.720  1.00  0.00           H  
ATOM   1819  HA  LEU   111      86.630 102.770  24.800  1.00  0.00           H  
ATOM   1820  HB1 LEU   111      86.910 103.720  27.130  1.00  0.00           H  
ATOM   1821  HB2 LEU   111      85.280 103.200  27.490  1.00  0.00           H  
ATOM   1822  HG  LEU   111      84.510 104.670  25.510  1.00  0.00           H  
ATOM   1823 1HD1 LEU   111      84.560 106.720  26.860  1.00  0.00           H  
ATOM   1824 2HD1 LEU   111      84.210 105.310  27.880  1.00  0.00           H  
ATOM   1825 3HD1 LEU   111      85.830 106.030  27.880  1.00  0.00           H  
ATOM   1826 1HD2 LEU   111      86.010 106.550  24.920  1.00  0.00           H  
ATOM   1827 2HD2 LEU   111      87.320 105.790  25.830  1.00  0.00           H  
ATOM   1828 3HD2 LEU   111      86.660 104.990  24.390  1.00  0.00           H  
ATOM   1829  N   LEU   112      86.160 100.160  26.680  1.00  0.00           N  
ATOM   1830  CA  LEU   112      86.820  98.940  27.160  1.00  0.00           C  
ATOM   1831  C   LEU   112      87.500  98.150  26.030  1.00  0.00           C  
ATOM   1832  O   LEU   112      87.000  98.130  24.900  1.00  0.00           O  
ATOM   1833  CB  LEU   112      85.850  98.050  27.950  1.00  0.00           C  
ATOM   1834  CG  LEU   112      85.450  98.580  29.330  1.00  0.00           C  
ATOM   1835  CD1 LEU   112      84.630  97.510  30.030  1.00  0.00           C  
ATOM   1836  CD2 LEU   112      86.640  98.900  30.240  1.00  0.00           C  
ATOM   1837  H   LEU   112      85.160 100.180  26.620  1.00  0.00           H  
ATOM   1838  HA  LEU   112      87.610  99.280  27.840  1.00  0.00           H  
ATOM   1839  HB1 LEU   112      86.320  97.080  28.090  1.00  0.00           H  
ATOM   1840  HB2 LEU   112      84.950  97.890  27.350  1.00  0.00           H  
ATOM   1841  HG  LEU   112      84.840  99.480  29.230  1.00  0.00           H  
ATOM   1842 1HD1 LEU   112      84.290  97.870  30.990  1.00  0.00           H  
ATOM   1843 2HD1 LEU   112      83.750  97.280  29.420  1.00  0.00           H  
ATOM   1844 3HD1 LEU   112      85.200  96.600  30.170  1.00  0.00           H  
ATOM   1845 1HD2 LEU   112      86.280  99.150  31.240  1.00  0.00           H  
ATOM   1846 2HD2 LEU   112      87.310  98.050  30.310  1.00  0.00           H  
ATOM   1847 3HD2 LEU   112      87.190  99.760  29.870  1.00  0.00           H  
ATOM   1848  N   PRO   113      88.630  97.470  26.320  1.00  0.00           N  
ATOM   1849  CA  PRO   113      89.360  96.660  25.350  1.00  0.00           C  
ATOM   1850  C   PRO   113      88.650  95.330  25.100  1.00  0.00           C  
ATOM   1851  O   PRO   113      88.740  94.380  25.900  1.00  0.00           O  
ATOM   1852  CB  PRO   113      90.760  96.490  25.940  1.00  0.00           C  
ATOM   1853  CG  PRO   113      90.520  96.590  27.450  1.00  0.00           C  
ATOM   1854  CD  PRO   113      89.360  97.560  27.570  1.00  0.00           C  
ATOM   1855  HA  PRO   113      89.450  97.200  24.410  1.00  0.00           H  
ATOM   1856  HB1 PRO   113      91.200  95.540  25.650  1.00  0.00           H  
ATOM   1857  HB2 PRO   113      91.390  97.320  25.620  1.00  0.00           H  
ATOM   1858  HG1 PRO   113      90.230  95.620  27.850  1.00  0.00           H  
ATOM   1859  HG2 PRO   113      91.400  96.970  27.980  1.00  0.00           H  
ATOM   1860  HD1 PRO   113      88.740  97.290  28.430  1.00  0.00           H  
ATOM   1861  HD2 PRO   113      89.750  98.570  27.690  1.00  0.00           H  
ATOM   1862  N   SER   114      87.950  95.260  23.970  1.00  0.00           N  
ATOM   1863  CA  SER   114      87.120  94.130  23.540  1.00  0.00           C  
ATOM   1864  C   SER   114      87.860  92.790  23.410  1.00  0.00           C  
ATOM   1865  O   SER   114      87.220  91.750  23.560  1.00  0.00           O  
ATOM   1866  CB  SER   114      86.440  94.510  22.220  1.00  0.00           C  
ATOM   1867  OG  SER   114      87.340  94.960  21.220  1.00  0.00           O  
ATOM   1868  H   SER   114      87.950  96.070  23.370  1.00  0.00           H  
ATOM   1869  HA  SER   114      86.330  94.000  24.270  1.00  0.00           H  
ATOM   1870  HB1 SER   114      85.720  95.310  22.420  1.00  0.00           H  
ATOM   1871  HB2 SER   114      85.890  93.640  21.840  1.00  0.00           H  
ATOM   1872  HG  SER   114      86.760  95.130  20.440  1.00  0.00           H  
ATOM   1873  N   ASP   115      89.180  92.780  23.200  1.00  0.00           N  
ATOM   1874  CA  ASP   115      89.970  91.540  23.100  1.00  0.00           C  
ATOM   1875  C   ASP   115      90.190  90.820  24.440  1.00  0.00           C  
ATOM   1876  O   ASP   115      90.520  89.630  24.440  1.00  0.00           O  
ATOM   1877  CB  ASP   115      91.300  91.790  22.370  1.00  0.00           C  
ATOM   1878  CG  ASP   115      92.390  92.490  23.200  1.00  0.00           C  
ATOM   1879  OD1 ASP   115      92.840  91.920  24.220  1.00  0.00           O  
ATOM   1880  OD2 ASP   115      92.810  93.600  22.800  1.00  0.00           O  
ATOM   1881  H   ASP   115      89.650  93.680  23.070  1.00  0.00           H  
ATOM   1882  HA  ASP   115      89.390  90.860  22.500  1.00  0.00           H  
ATOM   1883  HB1 ASP   115      91.100  92.370  21.460  1.00  0.00           H  
ATOM   1884  HB2 ASP   115      91.690  90.830  22.050  1.00  0.00           H  
ATOM   1885  N   THR   116      90.010  91.510  25.560  1.00  0.00           N  
ATOM   1886  CA  THR   116      90.330  90.940  26.880  1.00  0.00           C  
ATOM   1887  C   THR   116      89.260  89.990  27.390  1.00  0.00           C  
ATOM   1888  O   THR   116      88.080  90.140  27.110  1.00  0.00           O  
ATOM   1889  CB  THR   116      90.620  91.980  27.950  1.00  0.00           C  
ATOM   1890  CG2 THR   116      91.940  92.670  27.690  1.00  0.00           C  
ATOM   1891  OG1 THR   116      89.650  93.000  28.060  1.00  0.00           O  
ATOM   1892  H   THR   116      89.680  92.460  25.480  1.00  0.00           H  
ATOM   1893  HA  THR   116      91.230  90.350  26.760  1.00  0.00           H  
ATOM   1894  HB  THR   116      90.700  91.480  28.920  1.00  0.00           H  
ATOM   1895  HG1 THR   116      89.420  93.310  27.170  1.00  0.00           H  
ATOM   1896 1HG2 THR   116      92.150  93.340  28.520  1.00  0.00           H  
ATOM   1897 2HG2 THR   116      92.730  91.930  27.640  1.00  0.00           H  
ATOM   1898 3HG2 THR   116      91.890  93.200  26.740  1.00  0.00           H  
ATOM   1899  N   SER   117      89.710  89.060  28.240  1.00  0.00           N  
ATOM   1900  CA  SER   117      88.850  88.220  29.070  1.00  0.00           C  
ATOM   1901  C   SER   117      87.700  89.020  29.700  1.00  0.00           C  
ATOM   1902  O   SER   117      87.910  90.010  30.410  1.00  0.00           O  
ATOM   1903  CB  SER   117      89.690  87.620  30.190  1.00  0.00           C  
ATOM   1904  OG  SER   117      88.920  86.830  31.080  1.00  0.00           O  
ATOM   1905  H   SER   117      90.710  88.970  28.360  1.00  0.00           H  
ATOM   1906  HA  SER   117      88.450  87.410  28.460  1.00  0.00           H  
ATOM   1907  HB1 SER   117      90.150  88.430  30.760  1.00  0.00           H  
ATOM   1908  HB2 SER   117      90.480  87.020  29.760  1.00  0.00           H  
ATOM   1909  HG  SER   117      89.570  86.570  31.770  1.00  0.00           H  
ATOM   1910  N   ALA   118      86.480  88.530  29.490  1.00  0.00           N  
ATOM   1911  CA  ALA   118      85.260  89.050  30.100  1.00  0.00           C  
ATOM   1912  C   ALA   118      85.260  88.940  31.650  1.00  0.00           C  
ATOM   1913  O   ALA   118      84.460  89.610  32.300  1.00  0.00           O  
ATOM   1914  CB  ALA   118      84.100  88.280  29.460  1.00  0.00           C  
ATOM   1915  H   ALA   118      86.380  87.750  28.850  1.00  0.00           H  
ATOM   1916  HA  ALA   118      85.150  90.100  29.850  1.00  0.00           H  
ATOM   1917  HB1 ALA   118      83.150  88.590  29.890  1.00  0.00           H  
ATOM   1918  HB2 ALA   118      84.080  88.470  28.390  1.00  0.00           H  
ATOM   1919  HB3 ALA   118      84.230  87.210  29.630  1.00  0.00           H  
ATOM   1920  N   GLY   119      86.140  88.120  32.240  1.00  0.00           N  
ATOM   1921  CA  GLY   119      86.100  87.790  33.660  1.00  0.00           C  
ATOM   1922  C   GLY   119      84.830  87.010  34.030  1.00  0.00           C  
ATOM   1923  O   GLY   119      84.150  86.450  33.170  1.00  0.00           O  
ATOM   1924  H   GLY   119      86.800  87.630  31.650  1.00  0.00           H  
ATOM   1925  HA1 GLY   119      86.130  88.710  34.240  1.00  0.00           H  
ATOM   1926  HA2 GLY   119      86.960  87.180  33.920  1.00  0.00           H  
ATOM   1927  N   LEU   120      84.490  86.990  35.310  1.00  0.00           N  
ATOM   1928  CA  LEU   120      83.190  86.500  35.770  1.00  0.00           C  
ATOM   1929  C   LEU   120      82.090  87.540  35.470  1.00  0.00           C  
ATOM   1930  O   LEU   120      82.400  88.720  35.350  1.00  0.00           O  
ATOM   1931  CB  LEU   120      83.290  86.110  37.250  1.00  0.00           C  
ATOM   1932  CG  LEU   120      84.090  84.800  37.440  1.00  0.00           C  
ATOM   1933  CD1 LEU   120      84.430  84.580  38.900  1.00  0.00           C  
ATOM   1934  CD2 LEU   120      83.290  83.590  36.960  1.00  0.00           C  
ATOM   1935  H   LEU   120      85.050  87.520  35.970  1.00  0.00           H  
ATOM   1936  HA  LEU   120      82.940  85.620  35.190  1.00  0.00           H  
ATOM   1937  HB1 LEU   120      82.300  85.980  37.680  1.00  0.00           H  
ATOM   1938  HB2 LEU   120      83.790  86.910  37.800  1.00  0.00           H  
ATOM   1939  HG  LEU   120      85.020  84.850  36.880  1.00  0.00           H  
ATOM   1940 1HD1 LEU   120      84.910  83.610  39.040  1.00  0.00           H  
ATOM   1941 2HD1 LEU   120      85.110  85.350  39.250  1.00  0.00           H  
ATOM   1942 3HD1 LEU   120      83.510  84.600  39.500  1.00  0.00           H  
ATOM   1943 1HD2 LEU   120      83.860  82.680  37.140  1.00  0.00           H  
ATOM   1944 2HD2 LEU   120      82.370  83.520  37.520  1.00  0.00           H  
ATOM   1945 3HD2 LEU   120      83.050  83.660  35.900  1.00  0.00           H  
ATOM   1946  N   PRO   121      80.810  87.150  35.290  1.00  0.00           N  
ATOM   1947  CA  PRO   121      80.270  85.800  35.400  1.00  0.00           C  
ATOM   1948  C   PRO   121      80.430  84.940  34.140  1.00  0.00           C  
ATOM   1949  O   PRO   121      79.870  83.850  34.070  1.00  0.00           O  
ATOM   1950  CB  PRO   121      78.800  86.010  35.790  1.00  0.00           C  
ATOM   1951  CG  PRO   121      78.420  87.330  35.120  1.00  0.00           C  
ATOM   1952  CD  PRO   121      79.740  88.100  35.040  1.00  0.00           C  
ATOM   1953  HA  PRO   121      80.770  85.280  36.210  1.00  0.00           H  
ATOM   1954  HB1 PRO   121      78.150  85.190  35.460  1.00  0.00           H  
ATOM   1955  HB2 PRO   121      78.720  86.130  36.870  1.00  0.00           H  
ATOM   1956  HG1 PRO   121      78.040  87.150  34.120  1.00  0.00           H  
ATOM   1957  HG2 PRO   121      77.680  87.870  35.710  1.00  0.00           H  
ATOM   1958  HD1 PRO   121      79.850  88.540  34.050  1.00  0.00           H  
ATOM   1959  HD2 PRO   121      79.760  88.880  35.800  1.00  0.00           H  
ATOM   1960  N   PHE   122      81.180  85.370  33.130  1.00  0.00           N  
ATOM   1961  CA  PHE   122      81.340  84.630  31.880  1.00  0.00           C  
ATOM   1962  C   PHE   122      82.370  83.500  31.990  1.00  0.00           C  
ATOM   1963  O   PHE   122      83.220  83.470  32.880  1.00  0.00           O  
ATOM   1964  CB  PHE   122      81.670  85.600  30.750  1.00  0.00           C  
ATOM   1965  CG  PHE   122      80.610  86.660  30.580  1.00  0.00           C  
ATOM   1966  CD1 PHE   122      79.500  86.430  29.740  1.00  0.00           C  
ATOM   1967  CD2 PHE   122      80.690  87.850  31.310  1.00  0.00           C  
ATOM   1968  CE1 PHE   122      78.500  87.410  29.620  1.00  0.00           C  
ATOM   1969  CE2 PHE   122      79.690  88.820  31.190  1.00  0.00           C  
ATOM   1970  CZ  PHE   122      78.600  88.610  30.330  1.00  0.00           C  
ATOM   1971  H   PHE   122      81.700  86.240  33.230  1.00  0.00           H  
ATOM   1972  HA  PHE   122      80.380  84.170  31.640  1.00  0.00           H  
ATOM   1973  HB1 PHE   122      81.760  85.040  29.820  1.00  0.00           H  
ATOM   1974  HB2 PHE   122      82.630  86.070  30.950  1.00  0.00           H  
ATOM   1975  HD1 PHE   122      79.420  85.500  29.190  1.00  0.00           H  
ATOM   1976  HD2 PHE   122      81.520  88.010  31.990  1.00  0.00           H  
ATOM   1977  HE1 PHE   122      77.650  87.240  28.970  1.00  0.00           H  
ATOM   1978  HE2 PHE   122      79.750  89.740  31.750  1.00  0.00           H  
ATOM   1979  HZ  PHE   122      77.840  89.370  30.240  1.00  0.00           H  
ATOM   1980  N   SER   123      82.300  82.560  31.050  1.00  0.00           N  
ATOM   1981  CA  SER   123      83.220  81.430  30.990  1.00  0.00           C  
ATOM   1982  C   SER   123      84.680  81.870  30.740  1.00  0.00           C  
ATOM   1983  O   SER   123      84.940  82.910  30.140  1.00  0.00           O  
ATOM   1984  CB  SER   123      82.800  80.480  29.870  1.00  0.00           C  
ATOM   1985  OG  SER   123      81.420  80.180  29.950  1.00  0.00           O  
ATOM   1986  H   SER   123      81.560  82.600  30.360  1.00  0.00           H  
ATOM   1987  HA  SER   123      83.150  80.900  31.930  1.00  0.00           H  
ATOM   1988  HB1 SER   123      83.370  79.550  29.930  1.00  0.00           H  
ATOM   1989  HB2 SER   123      82.990  80.950  28.920  1.00  0.00           H  
ATOM   1990  HG  SER   123      81.140  80.020  29.020  1.00  0.00           H  
ATOM   1991  N   PRO   124      85.650  81.040  31.150  1.00  0.00           N  
ATOM   1992  CA  PRO   124      86.990  81.010  30.560  1.00  0.00           C  
ATOM   1993  C   PRO   124      86.990  81.170  29.030  1.00  0.00           C  
ATOM   1994  O   PRO   124      86.190  80.550  28.330  1.00  0.00           O  
ATOM   1995  CB  PRO   124      87.550  79.650  30.970  1.00  0.00           C  
ATOM   1996  CG  PRO   124      86.920  79.430  32.340  1.00  0.00           C  
ATOM   1997  CD  PRO   124      85.520  79.990  32.140  1.00  0.00           C  
ATOM   1998  HA  PRO   124      87.590  81.800  31.010  1.00  0.00           H  
ATOM   1999  HB1 PRO   124      87.210  78.870  30.290  1.00  0.00           H  
ATOM   2000  HB2 PRO   124      88.630  79.670  31.010  1.00  0.00           H  
ATOM   2001  HG1 PRO   124      86.900  78.380  32.620  1.00  0.00           H  
ATOM   2002  HG2 PRO   124      87.450  80.030  33.080  1.00  0.00           H  
ATOM   2003  HD1 PRO   124      84.860  79.230  31.750  1.00  0.00           H  
ATOM   2004  HD2 PRO   124      85.120  80.370  33.080  1.00  0.00           H  
ATOM   2005  N   GLY   125      87.890  82.000  28.520  1.00  0.00           N  
ATOM   2006  CA  GLY   125      88.070  82.250  27.080  1.00  0.00           C  
ATOM   2007  C   GLY   125      87.130  83.270  26.450  1.00  0.00           C  
ATOM   2008  O   GLY   125      87.480  83.830  25.410  1.00  0.00           O  
ATOM   2009  H   GLY   125      88.490  82.510  29.160  1.00  0.00           H  
ATOM   2010  HA1 GLY   125      87.950  81.310  26.540  1.00  0.00           H  
ATOM   2011  HA2 GLY   125      89.090  82.600  26.920  1.00  0.00           H  
ATOM   2012  N   VAL   126      85.990  83.600  27.080  1.00  0.00           N  
ATOM   2013  CA  VAL   126      85.060  84.630  26.580  1.00  0.00           C  
ATOM   2014  C   VAL   126      85.740  86.000  26.590  1.00  0.00           C  
ATOM   2015  O   VAL   126      86.310  86.400  27.620  1.00  0.00           O  
ATOM   2016  CB  VAL   126      83.780  84.690  27.420  1.00  0.00           C  
ATOM   2017  CG1 VAL   126      82.790  85.730  26.890  1.00  0.00           C  
ATOM   2018  CG2 VAL   126      83.080  83.340  27.440  1.00  0.00           C  
ATOM   2019  H   VAL   126      85.760  83.120  27.940  1.00  0.00           H  
ATOM   2020  HA  VAL   126      84.790  84.390  25.550  1.00  0.00           H  
ATOM   2021  HB  VAL   126      84.040  84.960  28.450  1.00  0.00           H  
ATOM   2022 1HG1 VAL   126      81.850  85.660  27.430  1.00  0.00           H  
ATOM   2023 2HG1 VAL   126      83.180  86.740  27.010  1.00  0.00           H  
ATOM   2024 3HG1 VAL   126      82.600  85.560  25.830  1.00  0.00           H  
ATOM   2025 1HG2 VAL   126      82.240  83.380  28.140  1.00  0.00           H  
ATOM   2026 2HG2 VAL   126      82.700  83.100  26.450  1.00  0.00           H  
ATOM   2027 3HG2 VAL   126      83.760  82.560  27.760  1.00  0.00           H  
ATOM   2028  N   ARG   127      85.650  86.730  25.480  1.00  0.00           N  
ATOM   2029  CA  ARG   127      86.190  88.080  25.320  1.00  0.00           C  
ATOM   2030  C   ARG   127      85.090  89.130  25.490  1.00  0.00           C  
ATOM   2031  O   ARG   127      83.920  88.880  25.210  1.00  0.00           O  
ATOM   2032  CB  ARG   127      86.900  88.210  23.960  1.00  0.00           C  
ATOM   2033  CG  ARG   127      88.060  87.220  23.800  1.00  0.00           C  
ATOM   2034  CD  ARG   127      88.780  87.390  22.460  1.00  0.00           C  
ATOM   2035  NE  ARG   127      90.000  86.570  22.370  1.00  0.00           N  
ATOM   2036  CZ  ARG   127      90.850  86.540  21.360  1.00  0.00           C  
ATOM   2037  NH1 ARG   127      90.650  87.220  20.260  1.00  0.00           N  
ATOM   2038  NH2 ARG   127      91.940  85.840  21.400  1.00  0.00           N  
ATOM   2039  H   ARG   127      85.130  86.350  24.690  1.00  0.00           H  
ATOM   2040  HA  ARG   127      86.940  88.260  26.090  1.00  0.00           H  
ATOM   2041  HB1 ARG   127      87.300  89.220  23.860  1.00  0.00           H  
ATOM   2042  HB2 ARG   127      86.180  88.050  23.150  1.00  0.00           H  
ATOM   2043  HG1 ARG   127      87.680  86.190  23.860  1.00  0.00           H  
ATOM   2044  HG2 ARG   127      88.770  87.380  24.620  1.00  0.00           H  
ATOM   2045  HD1 ARG   127      89.060  88.440  22.360  1.00  0.00           H  
ATOM   2046  HD2 ARG   127      88.100  87.120  21.660  1.00  0.00           H  
ATOM   2047  HE  ARG   127      90.220  85.990  23.170  1.00  0.00           H  
ATOM   2048 1HH1 ARG   127      89.830  87.790  20.160  1.00  0.00           H  
ATOM   2049 2HH1 ARG   127      91.340  87.210  19.540  1.00  0.00           H  
ATOM   2050 1HH2 ARG   127      92.190  85.300  22.210  1.00  0.00           H  
ATOM   2051 2HH2 ARG   127      92.640  85.970  20.680  1.00  0.00           H  
ATOM   2052  N   LYS   128      85.460  90.320  25.960  1.00  0.00           N  
ATOM   2053  CA  LYS   128      84.530  91.450  26.170  1.00  0.00           C  
ATOM   2054  C   LYS   128      83.740  91.830  24.910  1.00  0.00           C  
ATOM   2055  O   LYS   128      82.570  92.180  25.010  1.00  0.00           O  
ATOM   2056  CB  LYS   128      85.320  92.650  26.700  1.00  0.00           C  
ATOM   2057  CG  LYS   128      85.670  92.470  28.190  1.00  0.00           C  
ATOM   2058  CD  LYS   128      86.480  93.650  28.720  1.00  0.00           C  
ATOM   2059  CE  LYS   128      87.100  93.280  30.070  1.00  0.00           C  
ATOM   2060  NZ  LYS   128      88.340  94.050  30.330  1.00  0.00           N  
ATOM   2061  H   LYS   128      86.440  90.450  26.170  1.00  0.00           H  
ATOM   2062  HA  LYS   128      83.780  91.160  26.910  1.00  0.00           H  
ATOM   2063  HB1 LYS   128      84.730  93.550  26.580  1.00  0.00           H  
ATOM   2064  HB2 LYS   128      86.240  92.760  26.130  1.00  0.00           H  
ATOM   2065  HG1 LYS   128      86.250  91.550  28.310  1.00  0.00           H  
ATOM   2066  HG2 LYS   128      84.740  92.370  28.750  1.00  0.00           H  
ATOM   2067  HD1 LYS   128      85.840  94.530  28.820  1.00  0.00           H  
ATOM   2068  HD2 LYS   128      87.260  93.880  28.000  1.00  0.00           H  
ATOM   2069  HE1 LYS   128      87.350  92.220  30.060  1.00  0.00           H  
ATOM   2070  HE2 LYS   128      86.380  93.450  30.870  1.00  0.00           H  
ATOM   2071  HZ1 LYS   128      88.760  93.780  31.220  1.00  0.00           H  
ATOM   2072  HZ2 LYS   128      89.030  93.820  29.620  1.00  0.00           H  
ATOM   2073  HZ3 LYS   128      88.170  95.040  30.330  1.00  0.00           H  
ATOM   2074  N   GLY   129      84.370  91.700  23.740  1.00  0.00           N  
ATOM   2075  CA  GLY   129      83.740  91.950  22.440  1.00  0.00           C  
ATOM   2076  C   GLY   129      82.620  90.970  22.080  1.00  0.00           C  
ATOM   2077  O   GLY   129      81.690  91.370  21.380  1.00  0.00           O  
ATOM   2078  H   GLY   129      85.350  91.440  23.750  1.00  0.00           H  
ATOM   2079  HA1 GLY   129      84.500  91.880  21.660  1.00  0.00           H  
ATOM   2080  HA2 GLY   129      83.320  92.950  22.440  1.00  0.00           H  
ATOM   2081  N   ASP   130      82.660  89.730  22.590  1.00  0.00           N  
ATOM   2082  CA  ASP   130      81.630  88.720  22.320  1.00  0.00           C  
ATOM   2083  C   ASP   130      80.320  89.080  23.040  1.00  0.00           C  
ATOM   2084  O   ASP   130      79.250  89.120  22.430  1.00  0.00           O  
ATOM   2085  CB  ASP   130      82.090  87.320  22.790  1.00  0.00           C  
ATOM   2086  CG  ASP   130      83.480  86.870  22.340  1.00  0.00           C  
ATOM   2087  OD1 ASP   130      83.870  87.140  21.190  1.00  0.00           O  
ATOM   2088  OD2 ASP   130      84.180  86.230  23.160  1.00  0.00           O  
ATOM   2089  H   ASP   130      83.430  89.470  23.190  1.00  0.00           H  
ATOM   2090  HA  ASP   130      81.440  88.680  21.250  1.00  0.00           H  
ATOM   2091  HB1 ASP   130      81.360  86.590  22.440  1.00  0.00           H  
ATOM   2092  HB2 ASP   130      82.070  87.300  23.880  1.00  0.00           H  
ATOM   2093  N   VAL   131      80.410  89.370  24.340  1.00  0.00           N  
ATOM   2094  CA  VAL   131      79.280  89.440  25.290  1.00  0.00           C  
ATOM   2095  C   VAL   131      78.950  90.860  25.760  1.00  0.00           C  
ATOM   2096  O   VAL   131      78.430  91.090  26.850  1.00  0.00           O  
ATOM   2097  CB  VAL   131      79.510  88.480  26.480  1.00  0.00           C  
ATOM   2098  CG1 VAL   131      79.500  87.010  26.010  1.00  0.00           C  
ATOM   2099  CG2 VAL   131      80.820  88.770  27.220  1.00  0.00           C  
ATOM   2100  H   VAL   131      81.340  89.360  24.730  1.00  0.00           H  
ATOM   2101  HA  VAL   131      78.380  89.090  24.780  1.00  0.00           H  
ATOM   2102  HB  VAL   131      78.680  88.580  27.170  1.00  0.00           H  
ATOM   2103 1HG1 VAL   131      79.560  86.350  26.870  1.00  0.00           H  
ATOM   2104 2HG1 VAL   131      78.580  86.810  25.470  1.00  0.00           H  
ATOM   2105 3HG1 VAL   131      80.350  86.820  25.360  1.00  0.00           H  
ATOM   2106 1HG2 VAL   131      80.920  88.110  28.080  1.00  0.00           H  
ATOM   2107 2HG2 VAL   131      81.680  88.630  26.570  1.00  0.00           H  
ATOM   2108 3HG2 VAL   131      80.810  89.800  27.580  1.00  0.00           H  
ATOM   2109  N   TRP   132      79.270  91.860  24.940  1.00  0.00           N  
ATOM   2110  CA  TRP   132      79.120  93.280  25.270  1.00  0.00           C  
ATOM   2111  C   TRP   132      77.680  93.690  25.640  1.00  0.00           C  
ATOM   2112  O   TRP   132      77.490  94.500  26.540  1.00  0.00           O  
ATOM   2113  CB  TRP   132      79.670  94.110  24.100  1.00  0.00           C  
ATOM   2114  CG  TRP   132      78.830  94.070  22.860  1.00  0.00           C  
ATOM   2115  CD1 TRP   132      78.810  93.080  21.930  1.00  0.00           C  
ATOM   2116  CD2 TRP   132      77.800  95.020  22.450  1.00  0.00           C  
ATOM   2117  CE2 TRP   132      77.230  94.570  21.230  1.00  0.00           C  
ATOM   2118  CE3 TRP   132      77.270  96.190  23.020  1.00  0.00           C  
ATOM   2119  NE1 TRP   132      77.910  93.400  20.940  1.00  0.00           N  
ATOM   2120  CZ2 TRP   132      76.180  95.240  20.600  1.00  0.00           C  
ATOM   2121  CZ3 TRP   132      76.190  96.860  22.420  1.00  0.00           C  
ATOM   2122  CH2 TRP   132      75.640  96.380  21.220  1.00  0.00           C  
ATOM   2123  H   TRP   132      79.740  91.620  24.080  1.00  0.00           H  
ATOM   2124  HA  TRP   132      79.740  93.500  26.140  1.00  0.00           H  
ATOM   2125  HB1 TRP   132      80.680  93.770  23.860  1.00  0.00           H  
ATOM   2126  HB2 TRP   132      79.750  95.150  24.420  1.00  0.00           H  
ATOM   2127  HD1 TRP   132      79.410  92.180  21.960  1.00  0.00           H  
ATOM   2128  HE1 TRP   132      77.690  92.790  20.160  1.00  0.00           H  
ATOM   2129  HE3 TRP   132      77.700  96.560  23.940  1.00  0.00           H  
ATOM   2130  HZ2 TRP   132      75.780  94.880  19.660  1.00  0.00           H  
ATOM   2131  HZ3 TRP   132      75.790  97.750  22.870  1.00  0.00           H  
ATOM   2132  HH2 TRP   132      74.820  96.900  20.750  1.00  0.00           H  
ATOM   2133  N   LYS   133      76.660  93.070  25.010  1.00  0.00           N  
ATOM   2134  CA  LYS   133      75.240  93.300  25.340  1.00  0.00           C  
ATOM   2135  C   LYS   133      74.900  92.800  26.750  1.00  0.00           C  
ATOM   2136  O   LYS   133      74.280  93.520  27.530  1.00  0.00           O  
ATOM   2137  CB  LYS   133      74.330  92.600  24.310  1.00  0.00           C  
ATOM   2138  CG  LYS   133      74.500  93.160  22.900  1.00  0.00           C  
ATOM   2139  CD  LYS   133      73.470  92.530  21.950  1.00  0.00           C  
ATOM   2140  CE  LYS   133      73.670  93.080  20.530  1.00  0.00           C  
ATOM   2141  NZ  LYS   133      72.700  92.480  19.590  1.00  0.00           N  
ATOM   2142  H   LYS   133      76.890  92.400  24.290  1.00  0.00           H  
ATOM   2143  HA  LYS   133      75.040  94.370  25.320  1.00  0.00           H  
ATOM   2144  HB1 LYS   133      73.300  92.740  24.620  1.00  0.00           H  
ATOM   2145  HB2 LYS   133      74.540  91.530  24.300  1.00  0.00           H  
ATOM   2146  HG1 LYS   133      75.500  92.910  22.540  1.00  0.00           H  
ATOM   2147  HG2 LYS   133      74.380  94.240  22.910  1.00  0.00           H  
ATOM   2148  HD1 LYS   133      72.470  92.760  22.300  1.00  0.00           H  
ATOM   2149  HD2 LYS   133      73.600  91.450  21.940  1.00  0.00           H  
ATOM   2150  HE1 LYS   133      74.690  92.850  20.220  1.00  0.00           H  
ATOM   2151  HE2 LYS   133      73.550  94.170  20.550  1.00  0.00           H  
ATOM   2152  HZ1 LYS   133      72.950  92.650  18.630  1.00  0.00           H  
ATOM   2153  HZ2 LYS   133      72.620  91.480  19.720  1.00  0.00           H  
ATOM   2154  HZ3 LYS   133      71.780  92.900  19.690  1.00  0.00           H  
ATOM   2155  N   GLU   134      75.350  91.600  27.090  1.00  0.00           N  
ATOM   2156  CA  GLU   134      75.210  90.990  28.410  1.00  0.00           C  
ATOM   2157  C   GLU   134      75.980  91.790  29.480  1.00  0.00           C  
ATOM   2158  O   GLU   134      75.480  91.960  30.590  1.00  0.00           O  
ATOM   2159  CB  GLU   134      75.690  89.530  28.350  1.00  0.00           C  
ATOM   2160  CG  GLU   134      74.800  88.540  27.560  1.00  0.00           C  
ATOM   2161  CD  GLU   134      74.840  88.650  26.020  1.00  0.00           C  
ATOM   2162  OE1 GLU   134      74.010  87.950  25.370  1.00  0.00           O  
ATOM   2163  OE2 GLU   134      75.650  89.420  25.470  1.00  0.00           O  
ATOM   2164  H   GLU   134      75.800  91.040  26.360  1.00  0.00           H  
ATOM   2165  HA  GLU   134      74.160  91.000  28.690  1.00  0.00           H  
ATOM   2166  HB1 GLU   134      75.700  89.170  29.380  1.00  0.00           H  
ATOM   2167  HB2 GLU   134      76.710  89.480  27.980  1.00  0.00           H  
ATOM   2168  HG1 GLU   134      73.770  88.660  27.910  1.00  0.00           H  
ATOM   2169  HG2 GLU   134      75.110  87.530  27.840  1.00  0.00           H  
ATOM   2170  N   ILE   135      77.140  92.370  29.140  1.00  0.00           N  
ATOM   2171  CA  ILE   135      77.890  93.290  30.020  1.00  0.00           C  
ATOM   2172  C   ILE   135      77.060  94.550  30.310  1.00  0.00           C  
ATOM   2173  O   ILE   135      76.930  94.930  31.480  1.00  0.00           O  
ATOM   2174  CB  ILE   135      79.280  93.610  29.420  1.00  0.00           C  
ATOM   2175  CG1 ILE   135      80.170  92.340  29.420  1.00  0.00           C  
ATOM   2176  CG2 ILE   135      79.990  94.720  30.220  1.00  0.00           C  
ATOM   2177  CD  ILE   135      81.440  92.440  28.570  1.00  0.00           C  
ATOM   2178  H   ILE   135      77.530  92.150  28.220  1.00  0.00           H  
ATOM   2179  HA  ILE   135      78.040  92.800  30.980  1.00  0.00           H  
ATOM   2180  HB  ILE   135      79.160  93.950  28.400  1.00  0.00           H  
ATOM   2181 1HG1 ILE   135      79.600  91.490  29.060  1.00  0.00           H  
ATOM   2182 2HG1 ILE   135      80.440  92.120  30.450  1.00  0.00           H  
ATOM   2183 1HG2 ILE   135      80.960  94.950  29.780  1.00  0.00           H  
ATOM   2184 2HG2 ILE   135      79.400  95.630  30.210  1.00  0.00           H  
ATOM   2185 3HG2 ILE   135      80.130  94.400  31.250  1.00  0.00           H  
ATOM   2186  HD1 ILE   135      82.000  91.520  28.650  1.00  0.00           H  
ATOM   2187  HD2 ILE   135      81.180  92.610  27.520  1.00  0.00           H  
ATOM   2188  HD3 ILE   135      82.070  93.260  28.910  1.00  0.00           H  
ATOM   2189  N   ILE   136      76.450  95.180  29.290  1.00  0.00           N  
ATOM   2190  CA  ILE   136      75.550  96.330  29.490  1.00  0.00           C  
ATOM   2191  C   ILE   136      74.350  95.950  30.360  1.00  0.00           C  
ATOM   2192  O   ILE   136      74.010  96.690  31.270  1.00  0.00           O  
ATOM   2193  CB  ILE   136      75.050  96.920  28.140  1.00  0.00           C  
ATOM   2194  CG1 ILE   136      76.190  97.520  27.290  1.00  0.00           C  
ATOM   2195  CG2 ILE   136      74.000  98.020  28.380  1.00  0.00           C  
ATOM   2196  CD  ILE   136      75.800  97.530  25.810  1.00  0.00           C  
ATOM   2197  H   ILE   136      76.630  94.850  28.350  1.00  0.00           H  
ATOM   2198  HA  ILE   136      76.100  97.110  30.020  1.00  0.00           H  
ATOM   2199  HB  ILE   136      74.590  96.110  27.580  1.00  0.00           H  
ATOM   2200 1HG1 ILE   136      77.100  96.930  27.400  1.00  0.00           H  
ATOM   2201 2HG1 ILE   136      76.410  98.530  27.620  1.00  0.00           H  
ATOM   2202 1HG2 ILE   136      73.700  98.480  27.440  1.00  0.00           H  
ATOM   2203 2HG2 ILE   136      73.110  97.600  28.840  1.00  0.00           H  
ATOM   2204 3HG2 ILE   136      74.400  98.790  29.030  1.00  0.00           H  
ATOM   2205  HD1 ILE   136      76.520  98.110  25.240  1.00  0.00           H  
ATOM   2206  HD2 ILE   136      75.790  96.500  25.440  1.00  0.00           H  
ATOM   2207  HD3 ILE   136      74.820  97.960  25.660  1.00  0.00           H  
ATOM   2208  N   LYS   137      73.710  94.790  30.100  1.00  0.00           N  
ATOM   2209  CA  LYS   137      72.560  94.300  30.890  1.00  0.00           C  
ATOM   2210  C   LYS   137      72.890  94.260  32.380  1.00  0.00           C  
ATOM   2211  O   LYS   137      72.150  94.810  33.200  1.00  0.00           O  
ATOM   2212  CB  LYS   137      72.130  92.900  30.390  1.00  0.00           C  
ATOM   2213  CG  LYS   137      71.280  92.990  29.120  1.00  0.00           C  
ATOM   2214  CD  LYS   137      70.820  91.620  28.590  1.00  0.00           C  
ATOM   2215  CE  LYS   137      69.990  91.820  27.320  1.00  0.00           C  
ATOM   2216  NZ  LYS   137      69.350  90.570  26.850  1.00  0.00           N  
ATOM   2217  H   LYS   137      74.040  94.240  29.310  1.00  0.00           H  
ATOM   2218  HA  LYS   137      71.720  94.980  30.790  1.00  0.00           H  
ATOM   2219  HB1 LYS   137      71.550  92.410  31.160  1.00  0.00           H  
ATOM   2220  HB2 LYS   137      73.010  92.290  30.190  1.00  0.00           H  
ATOM   2221  HG1 LYS   137      71.840  93.500  28.340  1.00  0.00           H  
ATOM   2222  HG2 LYS   137      70.400  93.580  29.360  1.00  0.00           H  
ATOM   2223  HD1 LYS   137      70.210  91.130  29.350  1.00  0.00           H  
ATOM   2224  HD2 LYS   137      71.690  91.000  28.370  1.00  0.00           H  
ATOM   2225  HE1 LYS   137      70.640  92.210  26.530  1.00  0.00           H  
ATOM   2226  HE2 LYS   137      69.210  92.560  27.520  1.00  0.00           H  
ATOM   2227  HZ1 LYS   137      68.740  90.750  26.060  1.00  0.00           H  
ATOM   2228  HZ2 LYS   137      70.040  89.870  26.590  1.00  0.00           H  
ATOM   2229  HZ3 LYS   137      68.760  90.180  27.580  1.00  0.00           H  
ATOM   2230  N   ILE   138      74.040  93.670  32.720  1.00  0.00           N  
ATOM   2231  CA  ILE   138      74.510  93.510  34.100  1.00  0.00           C  
ATOM   2232  C   ILE   138      74.930  94.860  34.710  1.00  0.00           C  
ATOM   2233  O   ILE   138      74.560  95.150  35.850  1.00  0.00           O  
ATOM   2234  CB  ILE   138      75.610  92.430  34.120  1.00  0.00           C  
ATOM   2235  CG1 ILE   138      75.020  91.050  33.720  1.00  0.00           C  
ATOM   2236  CG2 ILE   138      76.240  92.320  35.510  1.00  0.00           C  
ATOM   2237  CD  ILE   138      76.060  89.970  33.400  1.00  0.00           C  
ATOM   2238  H   ILE   138      74.590  93.250  31.980  1.00  0.00           H  
ATOM   2239  HA  ILE   138      73.680  93.150  34.700  1.00  0.00           H  
ATOM   2240  HB  ILE   138      76.390  92.710  33.410  1.00  0.00           H  
ATOM   2241 1HG1 ILE   138      74.390  91.150  32.840  1.00  0.00           H  
ATOM   2242 2HG1 ILE   138      74.390  90.690  34.530  1.00  0.00           H  
ATOM   2243 1HG2 ILE   138      77.070  91.620  35.490  1.00  0.00           H  
ATOM   2244 2HG2 ILE   138      76.640  93.280  35.840  1.00  0.00           H  
ATOM   2245 3HG2 ILE   138      75.490  91.980  36.230  1.00  0.00           H  
ATOM   2246  HD1 ILE   138      75.540  89.070  33.080  1.00  0.00           H  
ATOM   2247  HD2 ILE   138      76.710  90.310  32.590  1.00  0.00           H  
ATOM   2248  HD3 ILE   138      76.650  89.730  34.290  1.00  0.00           H  
ATOM   2249  N   ALA   139      75.620  95.740  33.970  1.00  0.00           N  
ATOM   2250  CA  ALA   139      75.960  97.080  34.450  1.00  0.00           C  
ATOM   2251  C   ALA   139      74.710  97.950  34.710  1.00  0.00           C  
ATOM   2252  O   ALA   139      74.580  98.550  35.780  1.00  0.00           O  
ATOM   2253  CB  ALA   139      76.920  97.740  33.450  1.00  0.00           C  
ATOM   2254  H   ALA   139      75.920  95.460  33.040  1.00  0.00           H  
ATOM   2255  HA  ALA   139      76.480  96.990  35.400  1.00  0.00           H  
ATOM   2256  HB1 ALA   139      77.190  98.740  33.800  1.00  0.00           H  
ATOM   2257  HB2 ALA   139      77.830  97.140  33.360  1.00  0.00           H  
ATOM   2258  HB3 ALA   139      76.450  97.810  32.470  1.00  0.00           H  
ATOM   2259  N   LYS   140      73.730  97.960  33.790  1.00  0.00           N  
ATOM   2260  CA  LYS   140      72.430  98.630  33.970  1.00  0.00           C  
ATOM   2261  C   LYS   140      71.660  98.060  35.160  1.00  0.00           C  
ATOM   2262  O   LYS   140      71.030  98.830  35.890  1.00  0.00           O  
ATOM   2263  CB  LYS   140      71.580  98.540  32.680  1.00  0.00           C  
ATOM   2264  CG  LYS   140      72.090  99.470  31.570  1.00  0.00           C  
ATOM   2265  CD  LYS   140      71.160  99.550  30.350  1.00  0.00           C  
ATOM   2266  CE  LYS   140      71.690 100.640  29.400  1.00  0.00           C  
ATOM   2267  NZ  LYS   140      70.800 100.930  28.250  1.00  0.00           N  
ATOM   2268  H   LYS   140      73.890  97.430  32.930  1.00  0.00           H  
ATOM   2269  HA  LYS   140      72.610  99.680  34.190  1.00  0.00           H  
ATOM   2270  HB1 LYS   140      70.560  98.840  32.920  1.00  0.00           H  
ATOM   2271  HB2 LYS   140      71.560  97.510  32.320  1.00  0.00           H  
ATOM   2272  HG1 LYS   140      73.070  99.140  31.240  1.00  0.00           H  
ATOM   2273  HG2 LYS   140      72.190 100.470  31.980  1.00  0.00           H  
ATOM   2274  HD1 LYS   140      70.150  99.820  30.680  1.00  0.00           H  
ATOM   2275  HD2 LYS   140      71.120  98.580  29.840  1.00  0.00           H  
ATOM   2276  HE1 LYS   140      72.670 100.340  29.030  1.00  0.00           H  
ATOM   2277  HE2 LYS   140      71.820 101.550  29.980  1.00  0.00           H  
ATOM   2278  HZ1 LYS   140      71.090 101.780  27.770  1.00  0.00           H  
ATOM   2279  HZ2 LYS   140      70.850 100.210  27.530  1.00  0.00           H  
ATOM   2280  HZ3 LYS   140      69.820 101.050  28.500  1.00  0.00           H  
ATOM   2281  N   HIS   141      71.730  96.750  35.410  1.00  0.00           N  
ATOM   2282  CA  HIS   141      71.150  96.130  36.600  1.00  0.00           C  
ATOM   2283  C   HIS   141      71.800  96.620  37.900  1.00  0.00           C  
ATOM   2284  O   HIS   141      71.100  97.010  38.830  1.00  0.00           O  
ATOM   2285  CB  HIS   141      71.230  94.610  36.530  1.00  0.00           C  
ATOM   2286  CG  HIS   141      70.440  94.000  37.660  1.00  0.00           C  
ATOM   2287  CD2 HIS   141      70.980  93.350  38.720  1.00  0.00           C  
ATOM   2288  ND1 HIS   141      69.080  94.200  37.890  1.00  0.00           N  
ATOM   2289  CE1 HIS   141      68.830  93.660  39.100  1.00  0.00           C  
ATOM   2290  NE2 HIS   141      69.960  93.140  39.610  1.00  0.00           N  
ATOM   2291  H   HIS   141      72.230  96.160  34.750  1.00  0.00           H  
ATOM   2292  HA  HIS   141      70.090  96.410  36.660  1.00  0.00           H  
ATOM   2293  HB1 HIS   141      72.270  94.290  36.620  1.00  0.00           H  
ATOM   2294  HB2 HIS   141      70.860  94.250  35.580  1.00  0.00           H  
ATOM   2295  HD2 HIS   141      72.030  93.090  38.860  1.00  0.00           H  
ATOM   2296  HE1 HIS   141      67.870  93.620  39.580  1.00  0.00           H  
ATOM   2297  HE2 HIS   141      70.040  92.660  40.500  1.00  0.00           H  
ATOM   2298  N   SER   142      73.130  96.670  37.950  1.00  0.00           N  
ATOM   2299  CA  SER   142      73.870  97.180  39.110  1.00  0.00           C  
ATOM   2300  C   SER   142      73.490  98.630  39.440  1.00  0.00           C  
ATOM   2301  O   SER   142      73.230  98.930  40.610  1.00  0.00           O  
ATOM   2302  CB  SER   142      75.380  97.040  38.870  1.00  0.00           C  
ATOM   2303  OG  SER   142      75.720  95.670  38.870  1.00  0.00           O  
ATOM   2304  H   SER   142      73.670  96.270  37.180  1.00  0.00           H  
ATOM   2305  HA  SER   142      73.620  96.570  39.980  1.00  0.00           H  
ATOM   2306  HB1 SER   142      75.920  97.560  39.660  1.00  0.00           H  
ATOM   2307  HB2 SER   142      75.640  97.490  37.910  1.00  0.00           H  
ATOM   2308  HG  SER   142      76.660  95.590  38.680  1.00  0.00           H  
ATOM   2309  N   TRP   143      73.320  99.500  38.440  1.00  0.00           N  
ATOM   2310  CA  TRP   143      72.750 100.840  38.640  1.00  0.00           C  
ATOM   2311  C   TRP   143      71.320 100.820  39.190  1.00  0.00           C  
ATOM   2312  O   TRP   143      71.000 101.600  40.080  1.00  0.00           O  
ATOM   2313  CB  TRP   143      72.790 101.650  37.330  1.00  0.00           C  
ATOM   2314  CG  TRP   143      74.110 102.260  36.990  1.00  0.00           C  
ATOM   2315  CD1 TRP   143      74.940 101.830  36.010  1.00  0.00           C  
ATOM   2316  CD2 TRP   143      74.740 103.440  37.580  1.00  0.00           C  
ATOM   2317  CE2 TRP   143      76.000 103.630  36.920  1.00  0.00           C  
ATOM   2318  CE3 TRP   143      74.400 104.360  38.590  1.00  0.00           C  
ATOM   2319  NE1 TRP   143      76.040 102.660  35.970  1.00  0.00           N  
ATOM   2320  CZ2 TRP   143      76.880 104.660  37.270  1.00  0.00           C  
ATOM   2321  CZ3 TRP   143      75.270 105.400  38.940  1.00  0.00           C  
ATOM   2322  CH2 TRP   143      76.510 105.550  38.290  1.00  0.00           C  
ATOM   2323  H   TRP   143      73.590  99.220  37.500  1.00  0.00           H  
ATOM   2324  HA  TRP   143      73.350 101.370  39.380  1.00  0.00           H  
ATOM   2325  HB1 TRP   143      72.080 102.470  37.420  1.00  0.00           H  
ATOM   2326  HB2 TRP   143      72.460 101.020  36.510  1.00  0.00           H  
ATOM   2327  HD1 TRP   143      74.770 100.980  35.370  1.00  0.00           H  
ATOM   2328  HE1 TRP   143      76.840 102.520  35.340  1.00  0.00           H  
ATOM   2329  HE3 TRP   143      73.460 104.250  39.110  1.00  0.00           H  
ATOM   2330  HZ2 TRP   143      77.820 104.780  36.750  1.00  0.00           H  
ATOM   2331  HZ3 TRP   143      75.000 106.100  39.720  1.00  0.00           H  
ATOM   2332  HH2 TRP   143      77.200 106.330  38.580  1.00  0.00           H  
ATOM   2333  N   ARG   144      70.440  99.920  38.710  1.00  0.00           N  
ATOM   2334  CA  ARG   144      69.070  99.790  39.250  1.00  0.00           C  
ATOM   2335  C   ARG   144      69.040  99.290  40.700  1.00  0.00           C  
ATOM   2336  O   ARG   144      68.160  99.690  41.450  1.00  0.00           O  
ATOM   2337  CB  ARG   144      68.200  98.880  38.350  1.00  0.00           C  
ATOM   2338  CG  ARG   144      67.830  99.600  37.050  1.00  0.00           C  
ATOM   2339  CD  ARG   144      66.750  98.860  36.250  1.00  0.00           C  
ATOM   2340  NE  ARG   144      67.300  98.240  35.040  1.00  0.00           N  
ATOM   2341  CZ  ARG   144      67.100  97.000  34.620  1.00  0.00           C  
ATOM   2342  NH1 ARG   144      66.350  96.150  35.260  1.00  0.00           N  
ATOM   2343  NH2 ARG   144      67.680  96.560  33.550  1.00  0.00           N  
ATOM   2344  H   ARG   144      70.750  99.270  38.000  1.00  0.00           H  
ATOM   2345  HA  ARG   144      68.610 100.780  39.300  1.00  0.00           H  
ATOM   2346  HB1 ARG   144      67.280  98.650  38.890  1.00  0.00           H  
ATOM   2347  HB2 ARG   144      68.720  97.950  38.140  1.00  0.00           H  
ATOM   2348  HG1 ARG   144      68.720  99.720  36.440  1.00  0.00           H  
ATOM   2349  HG2 ARG   144      67.460 100.590  37.290  1.00  0.00           H  
ATOM   2350  HD1 ARG   144      65.990  99.580  35.950  1.00  0.00           H  
ATOM   2351  HD2 ARG   144      66.270  98.120  36.890  1.00  0.00           H  
ATOM   2352  HE  ARG   144      67.860  98.840  34.450  1.00  0.00           H  
ATOM   2353 1HH1 ARG   144      66.050  96.340  36.210  1.00  0.00           H  
ATOM   2354 2HH1 ARG   144      66.180  95.230  34.890  1.00  0.00           H  
ATOM   2355 1HH2 ARG   144      68.350  97.140  33.080  1.00  0.00           H  
ATOM   2356 2HH2 ARG   144      67.770  95.550  33.490  1.00  0.00           H  
ATOM   2357  N   THR   145      70.010  98.460  41.100  1.00  0.00           N  
ATOM   2358  CA  THR   145      70.180  98.020  42.490  1.00  0.00           C  
ATOM   2359  C   THR   145      70.640  99.160  43.400  1.00  0.00           C  
ATOM   2360  O   THR   145      70.000  99.420  44.410  1.00  0.00           O  
ATOM   2361  CB  THR   145      71.150  96.830  42.550  1.00  0.00           C  
ATOM   2362  CG2 THR   145      71.310  96.300  43.960  1.00  0.00           C  
ATOM   2363  OG1 THR   145      70.650  95.770  41.760  1.00  0.00           O  
ATOM   2364  H   THR   145      70.640  98.100  40.390  1.00  0.00           H  
ATOM   2365  HA  THR   145      69.220  97.680  42.870  1.00  0.00           H  
ATOM   2366  HB  THR   145      72.130  97.130  42.160  1.00  0.00           H  
ATOM   2367  HG1 THR   145      71.380  95.410  41.250  1.00  0.00           H  
ATOM   2368 1HG2 THR   145      71.880  95.370  43.950  1.00  0.00           H  
ATOM   2369 2HG2 THR   145      71.850  97.030  44.570  1.00  0.00           H  
ATOM   2370 3HG2 THR   145      70.330  96.130  44.400  1.00  0.00           H  
ATOM   2371  N   VAL   146      71.700  99.890  43.010  1.00  0.00           N  
ATOM   2372  CA  VAL   146      72.230 101.030  43.780  1.00  0.00           C  
ATOM   2373  C   VAL   146      71.200 102.170  43.890  1.00  0.00           C  
ATOM   2374  O   VAL   146      71.030 102.740  44.960  1.00  0.00           O  
ATOM   2375  CB  VAL   146      73.570 101.490  43.160  1.00  0.00           C  
ATOM   2376  CG1 VAL   146      74.090 102.820  43.720  1.00  0.00           C  
ATOM   2377  CG2 VAL   146      74.650 100.430  43.410  1.00  0.00           C  
ATOM   2378  H   VAL   146      72.190  99.620  42.160  1.00  0.00           H  
ATOM   2379  HA  VAL   146      72.430 100.710  44.800  1.00  0.00           H  
ATOM   2380  HB  VAL   146      73.440 101.610  42.080  1.00  0.00           H  
ATOM   2381 1HG1 VAL   146      75.060 103.050  43.270  1.00  0.00           H  
ATOM   2382 2HG1 VAL   146      73.410 103.630  43.480  1.00  0.00           H  
ATOM   2383 3HG1 VAL   146      74.210 102.750  44.800  1.00  0.00           H  
ATOM   2384 1HG2 VAL   146      75.600 100.750  42.980  1.00  0.00           H  
ATOM   2385 2HG2 VAL   146      74.790 100.280  44.480  1.00  0.00           H  
ATOM   2386 3HG2 VAL   146      74.370  99.480  42.950  1.00  0.00           H  
ATOM   2387  N   LYS   147      70.430 102.440  42.820  1.00  0.00           N  
ATOM   2388  CA  LYS   147      69.330 103.430  42.840  1.00  0.00           C  
ATOM   2389  C   LYS   147      68.250 103.120  43.890  1.00  0.00           C  
ATOM   2390  O   LYS   147      67.670 104.050  44.460  1.00  0.00           O  
ATOM   2391  CB  LYS   147      68.740 103.560  41.420  1.00  0.00           C  
ATOM   2392  CG  LYS   147      67.740 104.720  41.320  1.00  0.00           C  
ATOM   2393  CD  LYS   147      67.130 104.950  39.930  1.00  0.00           C  
ATOM   2394  CE  LYS   147      66.100 106.080  40.060  1.00  0.00           C  
ATOM   2395  NZ  LYS   147      65.370 106.390  38.800  1.00  0.00           N  
ATOM   2396  H   LYS   147      70.640 101.970  41.950  1.00  0.00           H  
ATOM   2397  HA  LYS   147      69.750 104.400  43.120  1.00  0.00           H  
ATOM   2398  HB1 LYS   147      68.250 102.620  41.140  1.00  0.00           H  
ATOM   2399  HB2 LYS   147      69.550 103.750  40.710  1.00  0.00           H  
ATOM   2400  HG1 LYS   147      68.260 105.630  41.630  1.00  0.00           H  
ATOM   2401  HG2 LYS   147      66.920 104.530  42.020  1.00  0.00           H  
ATOM   2402  HD1 LYS   147      66.640 104.030  39.590  1.00  0.00           H  
ATOM   2403  HD2 LYS   147      67.920 105.230  39.230  1.00  0.00           H  
ATOM   2404  HE1 LYS   147      66.600 106.980  40.430  1.00  0.00           H  
ATOM   2405  HE2 LYS   147      65.370 105.790  40.830  1.00  0.00           H  
ATOM   2406  HZ1 LYS   147      64.570 106.970  39.020  1.00  0.00           H  
ATOM   2407  HZ2 LYS   147      65.940 106.910  38.140  1.00  0.00           H  
ATOM   2408  HZ3 LYS   147      65.010 105.560  38.350  1.00  0.00           H  
ATOM   2409  N   ARG   148      68.000 101.840  44.190  1.00  0.00           N  
ATOM   2410  CA  ARG   148      67.030 101.370  45.210  1.00  0.00           C  
ATOM   2411  C   ARG   148      67.640 101.240  46.620  1.00  0.00           C  
ATOM   2412  O   ARG   148      67.240 100.380  47.400  1.00  0.00           O  
ATOM   2413  CB  ARG   148      66.360 100.070  44.730  1.00  0.00           C  
ATOM   2414  CG  ARG   148      65.460 100.240  43.500  1.00  0.00           C  
ATOM   2415  CD  ARG   148      64.870  98.870  43.120  1.00  0.00           C  
ATOM   2416  NE  ARG   148      63.960  98.950  41.970  1.00  0.00           N  
ATOM   2417  CZ  ARG   148      63.230  97.950  41.480  1.00  0.00           C  
ATOM   2418  NH1 ARG   148      63.230  96.760  42.010  1.00  0.00           N  
ATOM   2419  NH2 ARG   148      62.470  98.160  40.450  1.00  0.00           N  
ATOM   2420  H   ARG   148      68.560 101.140  43.730  1.00  0.00           H  
ATOM   2421  HA  ARG   148      66.250 102.120  45.320  1.00  0.00           H  
ATOM   2422  HB1 ARG   148      65.740  99.680  45.540  1.00  0.00           H  
ATOM   2423  HB2 ARG   148      67.130  99.330  44.520  1.00  0.00           H  
ATOM   2424  HG1 ARG   148      66.030 100.640  42.670  1.00  0.00           H  
ATOM   2425  HG2 ARG   148      64.650 100.930  43.750  1.00  0.00           H  
ATOM   2426  HD1 ARG   148      64.320  98.480  43.990  1.00  0.00           H  
ATOM   2427  HD2 ARG   148      65.690  98.190  42.890  1.00  0.00           H  
ATOM   2428  HE  ARG   148      63.810  99.850  41.540  1.00  0.00           H  
ATOM   2429 1HH1 ARG   148      63.690  96.630  42.900  1.00  0.00           H  
ATOM   2430 2HH1 ARG   148      62.580  96.070  41.690  1.00  0.00           H  
ATOM   2431 1HH2 ARG   148      62.380  99.110  40.110  1.00  0.00           H  
ATOM   2432 2HH2 ARG   148      61.770  97.480  40.210  1.00  0.00           H  
ATOM   2433  N   ASP   149      68.670 102.050  46.920  1.00  0.00           N  
ATOM   2434  CA  ASP   149      69.490 102.020  48.150  1.00  0.00           C  
ATOM   2435  C   ASP   149      70.060 100.620  48.500  1.00  0.00           C  
ATOM   2436  O   ASP   149      70.350 100.310  49.660  1.00  0.00           O  
ATOM   2437  CB  ASP   149      68.780 102.730  49.320  1.00  0.00           C  
ATOM   2438  CG  ASP   149      68.830 104.250  49.210  1.00  0.00           C  
ATOM   2439  OD1 ASP   149      69.950 104.810  49.260  1.00  0.00           O  
ATOM   2440  OD2 ASP   149      67.760 104.900  49.180  1.00  0.00           O  
ATOM   2441  H   ASP   149      68.960 102.710  46.210  1.00  0.00           H  
ATOM   2442  HA  ASP   149      70.380 102.600  47.920  1.00  0.00           H  
ATOM   2443  HB1 ASP   149      69.280 102.470  50.250  1.00  0.00           H  
ATOM   2444  HB2 ASP   149      67.740 102.380  49.390  1.00  0.00           H  
ATOM   2445  N   GLY   150      70.240  99.770  47.480  1.00  0.00           N  
ATOM   2446  CA  GLY   150      70.850  98.460  47.610  1.00  0.00           C  
ATOM   2447  C   GLY   150      72.380  98.510  47.560  1.00  0.00           C  
ATOM   2448  O   GLY   150      72.980  99.390  46.930  1.00  0.00           O  
ATOM   2449  H   GLY   150      70.010 100.090  46.550  1.00  0.00           H  
ATOM   2450  HA1 GLY   150      70.500  97.810  46.800  1.00  0.00           H  
ATOM   2451  HA2 GLY   150      70.540  98.010  48.550  1.00  0.00           H  
ATOM   2452  N   LYS   151      73.010  97.500  48.170  1.00  0.00           N  
ATOM   2453  CA  LYS   151      74.440  97.210  47.970  1.00  0.00           C  
ATOM   2454  C   LYS   151      74.680  96.760  46.530  1.00  0.00           C  
ATOM   2455  O   LYS   151      73.860  96.050  45.950  1.00  0.00           O  
ATOM   2456  CB  LYS   151      74.900  96.110  48.940  1.00  0.00           C  
ATOM   2457  CG  LYS   151      75.040  96.600  50.390  1.00  0.00           C  
ATOM   2458  CD  LYS   151      76.460  97.110  50.680  1.00  0.00           C  
ATOM   2459  CE  LYS   151      76.630  97.500  52.150  1.00  0.00           C  
ATOM   2460  NZ  LYS   151      78.020  97.930  52.410  1.00  0.00           N  
ATOM   2461  H   LYS   151      72.440  96.810  48.640  1.00  0.00           H  
ATOM   2462  HA  LYS   151      75.020  98.110  48.140  1.00  0.00           H  
ATOM   2463  HB1 LYS   151      75.850  95.700  48.610  1.00  0.00           H  
ATOM   2464  HB2 LYS   151      74.170  95.290  48.910  1.00  0.00           H  
ATOM   2465  HG1 LYS   151      74.830  95.770  51.070  1.00  0.00           H  
ATOM   2466  HG2 LYS   151      74.320  97.390  50.600  1.00  0.00           H  
ATOM   2467  HD1 LYS   151      76.660  97.970  50.050  1.00  0.00           H  
ATOM   2468  HD2 LYS   151      77.180  96.320  50.440  1.00  0.00           H  
ATOM   2469  HE1 LYS   151      76.350  96.660  52.780  1.00  0.00           H  
ATOM   2470  HE2 LYS   151      75.940  98.330  52.360  1.00  0.00           H  
ATOM   2471  HZ1 LYS   151      78.180  98.240  53.350  1.00  0.00           H  
ATOM   2472  HZ2 LYS   151      78.710  97.210  52.220  1.00  0.00           H  
ATOM   2473  HZ3 LYS   151      78.240  98.750  51.840  1.00  0.00           H  
ATOM   2474  N   LEU   152      75.840  97.130  45.970  1.00  0.00           N  
ATOM   2475  CA  LEU   152      76.290  96.620  44.670  1.00  0.00           C  
ATOM   2476  C   LEU   152      76.330  95.090  44.680  1.00  0.00           C  
ATOM   2477  O   LEU   152      76.790  94.470  45.640  1.00  0.00           O  
ATOM   2478  CB  LEU   152      77.670  97.230  44.360  1.00  0.00           C  
ATOM   2479  CG  LEU   152      78.310  96.740  43.050  1.00  0.00           C  
ATOM   2480  CD1 LEU   152      77.600  97.300  41.810  1.00  0.00           C  
ATOM   2481  CD2 LEU   152      79.780  97.140  43.030  1.00  0.00           C  
ATOM   2482  H   LEU   152      76.470  97.700  46.530  1.00  0.00           H  
ATOM   2483  HA  LEU   152      75.580  96.950  43.910  1.00  0.00           H  
ATOM   2484  HB1 LEU   152      78.340  96.990  45.190  1.00  0.00           H  
ATOM   2485  HB2 LEU   152      77.560  98.310  44.310  1.00  0.00           H  
ATOM   2486  HG  LEU   152      78.280  95.660  43.000  1.00  0.00           H  
ATOM   2487 1HD1 LEU   152      78.100  96.930  40.920  1.00  0.00           H  
ATOM   2488 2HD1 LEU   152      76.560  96.990  41.800  1.00  0.00           H  
ATOM   2489 3HD1 LEU   152      77.660  98.390  41.830  1.00  0.00           H  
ATOM   2490 1HD2 LEU   152      80.200  96.970  42.040  1.00  0.00           H  
ATOM   2491 2HD2 LEU   152      79.910  98.180  43.310  1.00  0.00           H  
ATOM   2492 3HD2 LEU   152      80.320  96.530  43.750  1.00  0.00           H  
ATOM   2493  N   GLN   153      75.870  94.460  43.600  1.00  0.00           N  
ATOM   2494  CA  GLN   153      76.010  93.020  43.390  1.00  0.00           C  
ATOM   2495  C   GLN   153      77.370  92.730  42.760  1.00  0.00           C  
ATOM   2496  O   GLN   153      77.730  93.320  41.750  1.00  0.00           O  
ATOM   2497  CB  GLN   153      74.870  92.490  42.530  1.00  0.00           C  
ATOM   2498  CG  GLN   153      73.540  92.520  43.310  1.00  0.00           C  
ATOM   2499  CD  GLN   153      72.390  92.010  42.470  1.00  0.00           C  
ATOM   2500  NE2 GLN   153      71.360  91.460  43.070  1.00  0.00           N  
ATOM   2501  OE1 GLN   153      72.380  92.080  41.250  1.00  0.00           O  
ATOM   2502  H   GLN   153      75.540  95.020  42.830  1.00  0.00           H  
ATOM   2503  HA  GLN   153      75.970  92.520  44.360  1.00  0.00           H  
ATOM   2504  HB1 GLN   153      75.080  91.450  42.260  1.00  0.00           H  
ATOM   2505  HB2 GLN   153      74.790  93.080  41.620  1.00  0.00           H  
ATOM   2506  HG1 GLN   153      73.310  93.550  43.610  1.00  0.00           H  
ATOM   2507  HG2 GLN   153      73.640  91.910  44.200  1.00  0.00           H  
ATOM   2508 1HE2 GLN   153      71.340  91.330  44.080  1.00  0.00           H  
ATOM   2509 2HE2 GLN   153      70.660  91.010  42.510  1.00  0.00           H  
ATOM   2510  N   ILE   154      78.120  91.810  43.380  1.00  0.00           N  
ATOM   2511  CA  ILE   154      79.530  91.600  43.080  1.00  0.00           C  
ATOM   2512  C   ILE   154      79.800  90.170  42.600  1.00  0.00           C  
ATOM   2513  O   ILE   154      79.440  89.200  43.260  1.00  0.00           O  
ATOM   2514  CB  ILE   154      80.430  92.050  44.260  1.00  0.00           C  
ATOM   2515  CG1 ILE   154      80.260  91.220  45.540  1.00  0.00           C  
ATOM   2516  CG2 ILE   154      80.170  93.550  44.520  1.00  0.00           C  
ATOM   2517  CD  ILE   154      81.140  91.690  46.710  1.00  0.00           C  
ATOM   2518  H   ILE   154      77.740  91.340  44.190  1.00  0.00           H  
ATOM   2519  HA  ILE   154      79.820  92.250  42.250  1.00  0.00           H  
ATOM   2520  HB  ILE   154      81.460  91.950  43.930  1.00  0.00           H  
ATOM   2521 1HG1 ILE   154      80.530  90.180  45.340  1.00  0.00           H  
ATOM   2522 2HG1 ILE   154      79.220  91.240  45.870  1.00  0.00           H  
ATOM   2523 1HG2 ILE   154      80.950  93.970  45.140  1.00  0.00           H  
ATOM   2524 2HG2 ILE   154      80.150  94.090  43.580  1.00  0.00           H  
ATOM   2525 3HG2 ILE   154      79.210  93.680  45.020  1.00  0.00           H  
ATOM   2526  HD1 ILE   154      81.080  90.980  47.530  1.00  0.00           H  
ATOM   2527  HD2 ILE   154      82.180  91.760  46.380  1.00  0.00           H  
ATOM   2528  HD3 ILE   154      80.810  92.660  47.070  1.00  0.00           H  
ATOM   2529  N   CYS   155      80.480  90.050  41.460  1.00  0.00           N  
ATOM   2530  CA  CYS   155      81.230  88.850  41.120  1.00  0.00           C  
ATOM   2531  C   CYS   155      82.660  88.950  41.680  1.00  0.00           C  
ATOM   2532  O   CYS   155      83.240  90.050  41.690  1.00  0.00           O  
ATOM   2533  CB  CYS   155      81.230  88.620  39.600  1.00  0.00           C  
ATOM   2534  SG  CYS   155      79.670  87.850  39.100  1.00  0.00           S  
ATOM   2535  H   CYS   155      80.660  90.890  40.930  1.00  0.00           H  
ATOM   2536  HA  CYS   155      80.750  87.980  41.580  1.00  0.00           H  
ATOM   2537  HB1 CYS   155      82.050  87.960  39.340  1.00  0.00           H  
ATOM   2538  HB2 CYS   155      81.370  89.570  39.080  1.00  0.00           H  
ATOM   2539  HG  CYS   155      79.150  88.860  38.380  1.00  0.00           H  
ATOM   2540  N   PRO   156      83.270  87.840  42.120  1.00  0.00           N  
ATOM   2541  CA  PRO   156      84.690  87.840  42.410  1.00  0.00           C  
ATOM   2542  C   PRO   156      85.500  88.120  41.140  1.00  0.00           C  
ATOM   2543  O   PRO   156      85.110  87.740  40.030  1.00  0.00           O  
ATOM   2544  CB  PRO   156      85.000  86.470  43.030  1.00  0.00           C  
ATOM   2545  CG  PRO   156      83.880  85.560  42.530  1.00  0.00           C  
ATOM   2546  CD  PRO   156      82.710  86.500  42.250  1.00  0.00           C  
ATOM   2547  HA  PRO   156      84.920  88.620  43.130  1.00  0.00           H  
ATOM   2548  HB1 PRO   156      85.980  86.100  42.740  1.00  0.00           H  
ATOM   2549  HB2 PRO   156      84.940  86.550  44.120  1.00  0.00           H  
ATOM   2550  HG1 PRO   156      84.200  85.070  41.610  1.00  0.00           H  
ATOM   2551  HG2 PRO   156      83.620  84.810  43.280  1.00  0.00           H  
ATOM   2552  HD1 PRO   156      82.200  86.190  41.330  1.00  0.00           H  
ATOM   2553  HD2 PRO   156      82.010  86.480  43.080  1.00  0.00           H  
ATOM   2554  N   CYS   157      86.660  88.730  41.300  1.00  0.00           N  
ATOM   2555  CA  CYS   157      87.700  88.640  40.280  1.00  0.00           C  
ATOM   2556  C   CYS   157      88.090  87.180  40.130  1.00  0.00           C  
ATOM   2557  O   CYS   157      88.380  86.500  41.120  1.00  0.00           O  
ATOM   2558  CB  CYS   157      88.890  89.520  40.670  1.00  0.00           C  
ATOM   2559  SG  CYS   157      88.430  91.240  40.350  1.00  0.00           S  
ATOM   2560  H   CYS   157      86.930  89.000  42.240  1.00  0.00           H  
ATOM   2561  HA  CYS   157      87.310  88.990  39.330  1.00  0.00           H  
ATOM   2562  HB1 CYS   157      89.760  89.260  40.060  1.00  0.00           H  
ATOM   2563  HB2 CYS   157      89.130  89.370  41.730  1.00  0.00           H  
ATOM   2564  HG  CYS   157      89.490  91.840  40.880  1.00  0.00           H  
ATOM   2565  N   ARG   158      88.170  86.680  38.890  1.00  0.00           N  
ATOM   2566  CA  ARG   158      88.890  85.430  38.640  1.00  0.00           C  
ATOM   2567  C   ARG   158      90.380  85.760  38.750  1.00  0.00           C  
ATOM   2568  O   ARG   158      90.830  86.770  38.220  1.00  0.00           O  
ATOM   2569  CB  ARG   158      88.450  84.850  37.280  1.00  0.00           C  
ATOM   2570  CG  ARG   158      89.070  83.470  36.990  1.00  0.00           C  
ATOM   2571  CD  ARG   158      88.680  82.890  35.620  1.00  0.00           C  
ATOM   2572  NE  ARG   158      87.240  82.570  35.540  1.00  0.00           N  
ATOM   2573  CZ  ARG   158      86.430  82.810  34.520  1.00  0.00           C  
ATOM   2574  NH1 ARG   158      86.860  83.270  33.380  1.00  0.00           N  
ATOM   2575  NH2 ARG   158      85.160  82.580  34.630  1.00  0.00           N  
ATOM   2576  H   ARG   158      87.960  87.300  38.120  1.00  0.00           H  
ATOM   2577  HA  ARG   158      88.650  84.710  39.420  1.00  0.00           H  
ATOM   2578  HB1 ARG   158      88.730  85.540  36.480  1.00  0.00           H  
ATOM   2579  HB2 ARG   158      87.370  84.750  37.280  1.00  0.00           H  
ATOM   2580  HG1 ARG   158      88.770  82.780  37.780  1.00  0.00           H  
ATOM   2581  HG2 ARG   158      90.150  83.580  37.010  1.00  0.00           H  
ATOM   2582  HD1 ARG   158      89.250  81.980  35.460  1.00  0.00           H  
ATOM   2583  HD2 ARG   158      88.960  83.610  34.850  1.00  0.00           H  
ATOM   2584  HE  ARG   158      86.840  82.090  36.330  1.00  0.00           H  
ATOM   2585 1HH1 ARG   158      87.840  83.330  33.190  1.00  0.00           H  
ATOM   2586 2HH1 ARG   158      86.220  83.480  32.630  1.00  0.00           H  
ATOM   2587 1HH2 ARG   158      84.770  82.240  35.490  1.00  0.00           H  
ATOM   2588 2HH2 ARG   158      84.520  82.890  33.900  1.00  0.00           H  
ATOM   2589  N   ALA   159      91.180  84.950  39.450  1.00  0.00           N  
ATOM   2590  CA  ALA   159      92.620  85.180  39.470  1.00  0.00           C  
ATOM   2591  C   ALA   159      93.220  85.050  38.050  1.00  0.00           C  
ATOM   2592  O   ALA   159      92.710  84.330  37.200  1.00  0.00           O  
ATOM   2593  CB  ALA   159      93.280  84.230  40.470  1.00  0.00           C  
ATOM   2594  H   ALA   159      90.790  84.190  40.000  1.00  0.00           H  
ATOM   2595  HA  ALA   159      92.820  86.200  39.790  1.00  0.00           H  
ATOM   2596  HB1 ALA   159      94.360  84.410  40.510  1.00  0.00           H  
ATOM   2597  HB2 ALA   159      92.860  84.390  41.460  1.00  0.00           H  
ATOM   2598  HB3 ALA   159      93.100  83.190  40.180  1.00  0.00           H  
ATOM   2599  N   GLY   160      94.350  85.700  37.790  1.00  0.00           N  
ATOM   2600  CA  GLY   160      95.210  85.420  36.640  1.00  0.00           C  
ATOM   2601  C   GLY   160      96.670  85.320  37.080  1.00  0.00           C  
ATOM   2602  O   GLY   160      97.050  85.800  38.140  1.00  0.00           O  
ATOM   2603  H   GLY   160      94.700  86.350  38.490  1.00  0.00           H  
ATOM   2604  HA1 GLY   160      95.100  86.210  35.900  1.00  0.00           H  
ATOM   2605  HA2 GLY   160      94.930  84.480  36.170  1.00  0.00           H  
ATOM   2606  N   ALA   161      97.500  84.710  36.240  1.00  0.00           N  
ATOM   2607  CA  ALA   161      98.950  84.760  36.370  1.00  0.00           C  
ATOM   2608  C   ALA   161      99.540  85.220  35.040  1.00  0.00           C  
ATOM   2609  O   ALA   161      99.170  84.700  33.990  1.00  0.00           O  
ATOM   2610  CB  ALA   161      99.470  83.390  36.800  1.00  0.00           C  
ATOM   2611  H   ALA   161      97.140  84.290  35.400  1.00  0.00           H  
ATOM   2612  HA  ALA   161      99.230  85.490  37.140  1.00  0.00           H  
ATOM   2613  HB1 ALA   161     100.560  83.440  36.910  1.00  0.00           H  
ATOM   2614  HB2 ALA   161      99.030  83.110  37.750  1.00  0.00           H  
ATOM   2615  HB3 ALA   161      99.220  82.640  36.050  1.00  0.00           H  
ATOM   2616  N   ARG   162     100.440  86.210  35.070  1.00  0.00           N  
ATOM   2617  CA  ARG   162     101.100  86.720  33.860  1.00  0.00           C  
ATOM   2618  C   ARG   162     102.460  86.060  33.680  1.00  0.00           C  
ATOM   2619  O   ARG   162     103.270  86.060  34.610  1.00  0.00           O  
ATOM   2620  CB  ARG   162     101.180  88.250  33.940  1.00  0.00           C  
ATOM   2621  CG  ARG   162     101.700  88.850  32.640  1.00  0.00           C  
ATOM   2622  CD  ARG   162     101.770  90.370  32.790  1.00  0.00           C  
ATOM   2623  NE  ARG   162     102.410  91.000  31.630  1.00  0.00           N  
ATOM   2624  CZ  ARG   162     102.630  92.290  31.520  1.00  0.00           C  
ATOM   2625  NH1 ARG   162     102.280  93.130  32.450  1.00  0.00           N  
ATOM   2626  NH2 ARG   162     103.180  92.780  30.460  1.00  0.00           N  
ATOM   2627  H   ARG   162     100.700  86.600  35.970  1.00  0.00           H  
ATOM   2628  HA  ARG   162     100.490  86.470  32.990  1.00  0.00           H  
ATOM   2629  HB1 ARG   162     101.840  88.530  34.760  1.00  0.00           H  
ATOM   2630  HB2 ARG   162     100.190  88.650  34.140  1.00  0.00           H  
ATOM   2631  HG1 ARG   162     101.020  88.600  31.820  1.00  0.00           H  
ATOM   2632  HG2 ARG   162     102.700  88.470  32.420  1.00  0.00           H  
ATOM   2633  HD1 ARG   162     102.350  90.600  33.690  1.00  0.00           H  
ATOM   2634  HD2 ARG   162     100.750  90.750  32.910  1.00  0.00           H  
ATOM   2635  HE  ARG   162     102.730  90.410  30.870  1.00  0.00           H  
ATOM   2636 1HH1 ARG   162     101.860  92.800  33.290  1.00  0.00           H  
ATOM   2637 2HH1 ARG   162     102.530  94.110  32.320  1.00  0.00           H  
ATOM   2638 1HH2 ARG   162     103.260  92.180  29.630  1.00  0.00           H  
ATOM   2639 2HH2 ARG   162     103.150  93.780  30.300  1.00  0.00           H  
ATOM   2640  N   ARG   163     102.750  85.560  32.480  1.00  0.00           N  
ATOM   2641  CA  ARG   163     104.040  84.960  32.100  1.00  0.00           C  
ATOM   2642  C   ARG   163     105.060  86.060  31.770  1.00  0.00           C  
ATOM   2643  O   ARG   163     105.450  86.270  30.620  1.00  0.00           O  
ATOM   2644  CB  ARG   163     103.820  83.920  30.990  1.00  0.00           C  
ATOM   2645  CG  ARG   163     103.050  82.690  31.490  1.00  0.00           C  
ATOM   2646  CD  ARG   163     102.860  81.610  30.410  1.00  0.00           C  
ATOM   2647  NE  ARG   163     101.840  81.980  29.410  1.00  0.00           N  
ATOM   2648  CZ  ARG   163     101.550  81.310  28.300  1.00  0.00           C  
ATOM   2649  NH1 ARG   163     102.200  80.240  27.960  1.00  0.00           N  
ATOM   2650  NH2 ARG   163     100.580  81.700  27.530  1.00  0.00           N  
ATOM   2651  H   ARG   163     102.040  85.640  31.760  1.00  0.00           H  
ATOM   2652  HA  ARG   163     104.450  84.430  32.970  1.00  0.00           H  
ATOM   2653  HB1 ARG   163     104.790  83.570  30.630  1.00  0.00           H  
ATOM   2654  HB2 ARG   163     103.290  84.370  30.150  1.00  0.00           H  
ATOM   2655  HG1 ARG   163     102.070  82.990  31.870  1.00  0.00           H  
ATOM   2656  HG2 ARG   163     103.610  82.240  32.320  1.00  0.00           H  
ATOM   2657  HD1 ARG   163     102.550  80.690  30.900  1.00  0.00           H  
ATOM   2658  HD2 ARG   163     103.820  81.430  29.930  1.00  0.00           H  
ATOM   2659  HE  ARG   163     101.270  82.790  29.590  1.00  0.00           H  
ATOM   2660 1HH1 ARG   163     103.020  79.980  28.490  1.00  0.00           H  
ATOM   2661 2HH1 ARG   163     102.020  79.760  27.100  1.00  0.00           H  
ATOM   2662 1HH2 ARG   163     100.260  82.660  27.590  1.00  0.00           H  
ATOM   2663 2HH2 ARG   163     100.430  81.230  26.660  1.00  0.00           H  
ATOM   2664  N   ALA   164     105.430  86.840  32.790  1.00  0.00           N  
ATOM   2665  CA  ALA   164     106.440  87.900  32.680  1.00  0.00           C  
ATOM   2666  C   ALA   164     107.860  87.310  32.620  1.00  0.00           C  
ATOM   2667  O   ALA   164     108.130  86.220  33.110  1.00  0.00           O  
ATOM   2668  CB  ALA   164     106.220  88.920  33.800  1.00  0.00           C  
ATOM   2669  H   ALA   164     105.080  86.610  33.710  1.00  0.00           H  
ATOM   2670  HA  ALA   164     106.300  88.430  31.750  1.00  0.00           H  
ATOM   2671  HB1 ALA   164     107.010  89.670  33.770  1.00  0.00           H  
ATOM   2672  HB2 ALA   164     105.260  89.410  33.650  1.00  0.00           H  
ATOM   2673  HB3 ALA   164     106.220  88.420  34.770  1.00  0.00           H  
ATOM   2674  N   LEU   165     108.760  88.040  31.950  1.00  0.00           N  
ATOM   2675  CA  LEU   165     110.090  87.550  31.630  1.00  0.00           C  
ATOM   2676  C   LEU   165     111.050  87.760  32.800  1.00  0.00           C  
ATOM   2677  O   LEU   165     111.230  88.890  33.280  1.00  0.00           O  
ATOM   2678  CB  LEU   165     110.560  88.230  30.330  1.00  0.00           C  
ATOM   2679  CG  LEU   165     111.900  87.700  29.820  1.00  0.00           C  
ATOM   2680  CD1 LEU   165     111.770  86.290  29.230  1.00  0.00           C  
ATOM   2681  CD2 LEU   165     112.450  88.610  28.730  1.00  0.00           C  
ATOM   2682  H   LEU   165     108.510  88.970  31.640  1.00  0.00           H  
ATOM   2683  HA  LEU   165     110.030  86.470  31.440  1.00  0.00           H  
ATOM   2684  HB1 LEU   165     110.650  89.300  30.530  1.00  0.00           H  
ATOM   2685  HB2 LEU   165     109.800  88.100  29.560  1.00  0.00           H  
ATOM   2686  HG  LEU   165     112.620  87.680  30.630  1.00  0.00           H  
ATOM   2687 1HD1 LEU   165     112.730  85.950  28.860  1.00  0.00           H  
ATOM   2688 2HD1 LEU   165     111.440  85.590  29.990  1.00  0.00           H  
ATOM   2689 3HD1 LEU   165     111.060  86.290  28.400  1.00  0.00           H  
ATOM   2690 1HD2 LEU   165     113.520  88.500  28.690  1.00  0.00           H  
ATOM   2691 2HD2 LEU   165     112.010  88.370  27.760  1.00  0.00           H  
ATOM   2692 3HD2 LEU   165     112.230  89.650  28.960  1.00  0.00           H  
ATOM   2693  N   ARG   166     111.680  86.680  33.280  1.00  0.00           N  
ATOM   2694  CA  ARG   166     112.460  86.670  34.530  1.00  0.00           C  
ATOM   2695  C   ARG   166     113.780  85.930  34.430  1.00  0.00           C  
ATOM   2696  O   ARG   166     113.880  84.940  33.700  1.00  0.00           O  
ATOM   2697  CB  ARG   166     111.570  86.130  35.660  1.00  0.00           C  
ATOM   2698  CG  ARG   166     111.220  84.650  35.520  1.00  0.00           C  
ATOM   2699  CD  ARG   166     110.200  84.270  36.590  1.00  0.00           C  
ATOM   2700  NE  ARG   166     109.970  82.820  36.590  1.00  0.00           N  
ATOM   2701  CZ  ARG   166     109.760  82.040  37.630  1.00  0.00           C  
ATOM   2702  NH1 ARG   166     109.760  82.480  38.850  1.00  0.00           N  
ATOM   2703  NH2 ARG   166     109.550  80.770  37.460  1.00  0.00           N  
ATOM   2704  H   ARG   166     111.500  85.790  32.830  1.00  0.00           H  
ATOM   2705  HA  ARG   166     112.710  87.690  34.790  1.00  0.00           H  
ATOM   2706  HB1 ARG   166     110.650  86.720  35.690  1.00  0.00           H  
ATOM   2707  HB2 ARG   166     112.080  86.270  36.610  1.00  0.00           H  
ATOM   2708  HG1 ARG   166     112.120  84.050  35.650  1.00  0.00           H  
ATOM   2709  HG2 ARG   166     110.790  84.450  34.540  1.00  0.00           H  
ATOM   2710  HD1 ARG   166     109.270  84.800  36.390  1.00  0.00           H  
ATOM   2711  HD2 ARG   166     110.580  84.600  37.550  1.00  0.00           H  
ATOM   2712  HE  ARG   166     110.270  82.310  35.760  1.00  0.00           H  
ATOM   2713 1HH1 ARG   166     110.300  83.320  39.000  1.00  0.00           H  
ATOM   2714 2HH1 ARG   166     109.600  81.850  39.610  1.00  0.00           H  
ATOM   2715 1HH2 ARG   166     109.690  80.350  36.540  1.00  0.00           H  
ATOM   2716 2HH2 ARG   166     109.620  80.160  38.260  1.00  0.00           H  
ATOM   2717  N   VAL   167     114.770  86.380  35.200  1.00  0.00           N  
ATOM   2718  CA  VAL   167     116.080  85.740  35.310  1.00  0.00           C  
ATOM   2719  C   VAL   167     115.960  84.390  36.040  1.00  0.00           C  
ATOM   2720  O   VAL   167     115.120  84.230  36.930  1.00  0.00           O  
ATOM   2721  CB  VAL   167     117.130  86.680  35.930  1.00  0.00           C  
ATOM   2722  CG1 VAL   167     118.500  86.030  36.150  1.00  0.00           C  
ATOM   2723  CG2 VAL   167     117.380  87.890  35.020  1.00  0.00           C  
ATOM   2724  H   VAL   167     114.590  87.180  35.790  1.00  0.00           H  
ATOM   2725  HA  VAL   167     116.400  85.550  34.290  1.00  0.00           H  
ATOM   2726  HB  VAL   167     116.770  87.050  36.890  1.00  0.00           H  
ATOM   2727 1HG1 VAL   167     119.220  86.770  36.520  1.00  0.00           H  
ATOM   2728 2HG1 VAL   167     118.430  85.250  36.910  1.00  0.00           H  
ATOM   2729 3HG1 VAL   167     118.880  85.610  35.220  1.00  0.00           H  
ATOM   2730 1HG2 VAL   167     118.120  88.560  35.470  1.00  0.00           H  
ATOM   2731 2HG2 VAL   167     117.750  87.560  34.050  1.00  0.00           H  
ATOM   2732 3HG2 VAL   167     116.460  88.460  34.890  1.00  0.00           H  
ATOM   2733  N   VAL   168     116.750  83.380  35.660  1.00  0.00           N  
ATOM   2734  CA  VAL   168     116.820  82.070  36.330  1.00  0.00           C  
ATOM   2735  C   VAL   168     117.240  82.260  37.780  1.00  0.00           C  
ATOM   2736  O   VAL   168     118.170  83.010  38.080  1.00  0.00           O  
ATOM   2737  CB  VAL   168     117.780  81.120  35.600  1.00  0.00           C  
ATOM   2738  CG1 VAL   168     117.940  79.790  36.340  1.00  0.00           C  
ATOM   2739  CG2 VAL   168     117.240  80.770  34.210  1.00  0.00           C  
ATOM   2740  H   VAL   168     117.410  83.570  34.910  1.00  0.00           H  
ATOM   2741  HA  VAL   168     115.830  81.620  36.330  1.00  0.00           H  
ATOM   2742  HB  VAL   168     118.760  81.590  35.490  1.00  0.00           H  
ATOM   2743 1HG1 VAL   168     118.530  79.110  35.730  1.00  0.00           H  
ATOM   2744 2HG1 VAL   168     118.480  79.940  37.280  1.00  0.00           H  
ATOM   2745 3HG1 VAL   168     116.970  79.340  36.550  1.00  0.00           H  
ATOM   2746 1HG2 VAL   168     117.940  80.120  33.690  1.00  0.00           H  
ATOM   2747 2HG2 VAL   168     116.280  80.260  34.310  1.00  0.00           H  
ATOM   2748 3HG2 VAL   168     117.100  81.670  33.620  1.00  0.00           H  
ATOM   2749  N   GLY   169     116.500  81.610  38.680  1.00  0.00           N  
ATOM   2750  CA  GLY   169     116.630  81.810  40.120  1.00  0.00           C  
ATOM   2751  C   GLY   169     115.880  83.030  40.670  1.00  0.00           C  
ATOM   2752  O   GLY   169     116.070  83.340  41.840  1.00  0.00           O  
ATOM   2753  H   GLY   169     115.790  80.970  38.370  1.00  0.00           H  
ATOM   2754  HA1 GLY   169     117.690  81.920  40.380  1.00  0.00           H  
ATOM   2755  HA2 GLY   169     116.260  80.930  40.620  1.00  0.00           H  
ATOM   2756  N   THR   170     115.050  83.730  39.880  1.00  0.00           N  
ATOM   2757  CA  THR   170     114.260  84.890  40.340  1.00  0.00           C  
ATOM   2758  C   THR   170     112.750  84.590  40.400  1.00  0.00           C  
ATOM   2759  O   THR   170     112.080  84.400  39.380  1.00  0.00           O  
ATOM   2760  CB  THR   170     114.580  86.190  39.570  1.00  0.00           C  
ATOM   2761  CG2 THR   170     116.080  86.460  39.500  1.00  0.00           C  
ATOM   2762  OG1 THR   170     114.090  86.250  38.250  1.00  0.00           O  
ATOM   2763  H   THR   170     114.980  83.460  38.900  1.00  0.00           H  
ATOM   2764  HA  THR   170     114.550  85.100  41.370  1.00  0.00           H  
ATOM   2765  HB  THR   170     114.100  87.010  40.100  1.00  0.00           H  
ATOM   2766  HG1 THR   170     114.410  85.440  37.810  1.00  0.00           H  
ATOM   2767 1HG2 THR   170     116.250  87.460  39.110  1.00  0.00           H  
ATOM   2768 2HG2 THR   170     116.510  86.390  40.500  1.00  0.00           H  
ATOM   2769 3HG2 THR   170     116.570  85.720  38.870  1.00  0.00           H  
ATOM   2770  N   ASN   171     112.180  84.550  41.610  1.00  0.00           N  
ATOM   2771  CA  ASN   171     110.780  84.180  41.810  1.00  0.00           C  
ATOM   2772  C   ASN   171     109.870  85.400  41.920  1.00  0.00           C  
ATOM   2773  O   ASN   171     109.420  85.750  43.010  1.00  0.00           O  
ATOM   2774  CB  ASN   171     110.640  83.190  42.980  1.00  0.00           C  
ATOM   2775  CG  ASN   171     109.260  82.550  43.010  1.00  0.00           C  
ATOM   2776  ND2 ASN   171     108.810  82.170  44.180  1.00  0.00           N  
ATOM   2777  OD1 ASN   171     108.600  82.370  42.000  1.00  0.00           O  
ATOM   2778  H   ASN   171     112.740  84.740  42.430  1.00  0.00           H  
ATOM   2779  HA  ASN   171     110.450  83.630  40.930  1.00  0.00           H  
ATOM   2780  HB1 ASN   171     110.820  83.710  43.920  1.00  0.00           H  
ATOM   2781  HB2 ASN   171     111.380  82.400  42.880  1.00  0.00           H  
ATOM   2782 1HD2 ASN   171     109.370  82.290  45.010  1.00  0.00           H  
ATOM   2783 2HD2 ASN   171     107.940  81.640  44.230  1.00  0.00           H  
ATOM   2784  N   LYS   172     109.570  86.030  40.770  1.00  0.00           N  
ATOM   2785  CA  LYS   172     108.720  87.230  40.660  1.00  0.00           C  
ATOM   2786  C   LYS   172     107.320  86.940  40.080  1.00  0.00           C  
ATOM   2787  O   LYS   172     107.030  87.370  38.950  1.00  0.00           O  
ATOM   2788  CB  LYS   172     109.510  88.310  39.880  1.00  0.00           C  
ATOM   2789  CG  LYS   172     108.910  89.720  40.070  1.00  0.00           C  
ATOM   2790  CD  LYS   172     109.800  90.790  39.420  1.00  0.00           C  
ATOM   2791  CE  LYS   172     109.230  92.180  39.700  1.00  0.00           C  
ATOM   2792  NZ  LYS   172     110.070  93.250  39.130  1.00  0.00           N  
ATOM   2793  H   LYS   172     110.060  85.720  39.940  1.00  0.00           H  
ATOM   2794  HA  LYS   172     108.560  87.620  41.660  1.00  0.00           H  
ATOM   2795  HB1 LYS   172     109.550  88.060  38.820  1.00  0.00           H  
ATOM   2796  HB2 LYS   172     110.530  88.330  40.260  1.00  0.00           H  
ATOM   2797  HG1 LYS   172     108.830  89.930  41.130  1.00  0.00           H  
ATOM   2798  HG2 LYS   172     107.920  89.760  39.620  1.00  0.00           H  
ATOM   2799  HD1 LYS   172     109.850  90.620  38.340  1.00  0.00           H  
ATOM   2800  HD2 LYS   172     110.800  90.730  39.830  1.00  0.00           H  
ATOM   2801  HE1 LYS   172     109.150  92.310  40.780  1.00  0.00           H  
ATOM   2802  HE2 LYS   172     108.220  92.240  39.290  1.00  0.00           H  
ATOM   2803  HZ1 LYS   172     109.530  94.110  39.070  1.00  0.00           H  
ATOM   2804  HZ2 LYS   172     110.900  93.420  39.680  1.00  0.00           H  
ATOM   2805  HZ3 LYS   172     110.330  93.060  38.170  1.00  0.00           H  
ATOM   2806  N   PRO   173     106.430  86.200  40.780  1.00  0.00           N  
ATOM   2807  CA  PRO   173     105.050  85.980  40.330  1.00  0.00           C  
ATOM   2808  C   PRO   173     104.260  87.280  40.240  1.00  0.00           C  
ATOM   2809  O   PRO   173     104.230  88.070  41.180  1.00  0.00           O  
ATOM   2810  CB  PRO   173     104.400  85.030  41.350  1.00  0.00           C  
ATOM   2811  CG  PRO   173     105.290  85.110  42.590  1.00  0.00           C  
ATOM   2812  CD  PRO   173     106.640  85.580  42.080  1.00  0.00           C  
ATOM   2813  HA  PRO   173     105.060  85.490  39.360  1.00  0.00           H  
ATOM   2814  HB1 PRO   173     103.380  85.330  41.590  1.00  0.00           H  
ATOM   2815  HB2 PRO   173     104.410  84.030  40.960  1.00  0.00           H  
ATOM   2816  HG1 PRO   173     104.900  85.850  43.280  1.00  0.00           H  
ATOM   2817  HG2 PRO   173     105.370  84.150  43.090  1.00  0.00           H  
ATOM   2818  HD1 PRO   173     107.060  86.300  42.790  1.00  0.00           H  
ATOM   2819  HD2 PRO   173     107.290  84.720  41.960  1.00  0.00           H  
ATOM   2820  N   ARG   174     103.560  87.470  39.120  1.00  0.00           N  
ATOM   2821  CA  ARG   174     102.560  88.530  38.950  1.00  0.00           C  
ATOM   2822  C   ARG   174     101.160  87.940  39.020  1.00  0.00           C  
ATOM   2823  O   ARG   174     100.640  87.440  38.020  1.00  0.00           O  
ATOM   2824  CB  ARG   174     102.800  89.280  37.630  1.00  0.00           C  
ATOM   2825  CG  ARG   174     104.100  90.110  37.620  1.00  0.00           C  
ATOM   2826  CD  ARG   174     104.060  91.060  36.410  1.00  0.00           C  
ATOM   2827  NE  ARG   174     105.220  91.960  36.340  1.00  0.00           N  
ATOM   2828  CZ  ARG   174     105.240  93.190  35.860  1.00  0.00           C  
ATOM   2829  NH1 ARG   174     104.170  93.830  35.480  1.00  0.00           N  
ATOM   2830  NH2 ARG   174     106.360  93.830  35.730  1.00  0.00           N  
ATOM   2831  H   ARG   174     103.660  86.790  38.370  1.00  0.00           H  
ATOM   2832  HA  ARG   174     102.650  89.250  39.760  1.00  0.00           H  
ATOM   2833  HB1 ARG   174     101.950  89.960  37.490  1.00  0.00           H  
ATOM   2834  HB2 ARG   174     102.820  88.570  36.800  1.00  0.00           H  
ATOM   2835  HG1 ARG   174     104.960  89.450  37.540  1.00  0.00           H  
ATOM   2836  HG2 ARG   174     104.170  90.700  38.530  1.00  0.00           H  
ATOM   2837  HD1 ARG   174     103.140  91.650  36.480  1.00  0.00           H  
ATOM   2838  HD2 ARG   174     104.010  90.470  35.500  1.00  0.00           H  
ATOM   2839  HE  ARG   174     106.110  91.580  36.620  1.00  0.00           H  
ATOM   2840 1HH1 ARG   174     103.270  93.520  35.840  1.00  0.00           H  
ATOM   2841 2HH1 ARG   174     104.250  94.770  35.150  1.00  0.00           H  
ATOM   2842 1HH2 ARG   174     107.230  93.420  36.040  1.00  0.00           H  
ATOM   2843 2HH2 ARG   174     106.370  94.790  35.420  1.00  0.00           H  
ATOM   2844  N   LEU   175     100.550  88.030  40.210  1.00  0.00           N  
ATOM   2845  CA  LEU   175      99.100  87.860  40.360  1.00  0.00           C  
ATOM   2846  C   LEU   175      98.380  88.940  39.540  1.00  0.00           C  
ATOM   2847  O   LEU   175      98.750  90.110  39.580  1.00  0.00           O  
ATOM   2848  CB  LEU   175      98.710  87.910  41.850  1.00  0.00           C  
ATOM   2849  CG  LEU   175      97.190  87.780  42.120  1.00  0.00           C  
ATOM   2850  CD1 LEU   175      96.610  86.480  41.550  1.00  0.00           C  
ATOM   2851  CD2 LEU   175      96.930  87.860  43.620  1.00  0.00           C  
ATOM   2852  H   LEU   175     101.060  88.420  40.980  1.00  0.00           H  
ATOM   2853  HA  LEU   175      98.820  86.890  39.960  1.00  0.00           H  
ATOM   2854  HB1 LEU   175      99.050  88.860  42.270  1.00  0.00           H  
ATOM   2855  HB2 LEU   175      99.230  87.110  42.370  1.00  0.00           H  
ATOM   2856  HG  LEU   175      96.670  88.610  41.650  1.00  0.00           H  
ATOM   2857 1HD1 LEU   175      95.620  86.300  41.950  1.00  0.00           H  
ATOM   2858 2HD1 LEU   175      96.520  86.560  40.470  1.00  0.00           H  
ATOM   2859 3HD1 LEU   175      97.260  85.640  41.790  1.00  0.00           H  
ATOM   2860 1HD2 LEU   175      95.910  87.540  43.850  1.00  0.00           H  
ATOM   2861 2HD2 LEU   175      97.630  87.230  44.170  1.00  0.00           H  
ATOM   2862 3HD2 LEU   175      97.050  88.880  43.960  1.00  0.00           H  
ATOM   2863  N   VAL   176      97.340  88.530  38.830  1.00  0.00           N  
ATOM   2864  CA  VAL   176      96.440  89.380  38.050  1.00  0.00           C  
ATOM   2865  C   VAL   176      95.030  89.260  38.620  1.00  0.00           C  
ATOM   2866  O   VAL   176      94.610  88.180  39.030  1.00  0.00           O  
ATOM   2867  CB  VAL   176      96.480  88.980  36.560  1.00  0.00           C  
ATOM   2868  CG1 VAL   176      95.480  89.780  35.730  1.00  0.00           C  
ATOM   2869  CG2 VAL   176      97.880  89.190  35.970  1.00  0.00           C  
ATOM   2870  H   VAL   176      97.130  87.530  38.830  1.00  0.00           H  
ATOM   2871  HA  VAL   176      96.760  90.420  38.130  1.00  0.00           H  
ATOM   2872  HB  VAL   176      96.240  87.930  36.470  1.00  0.00           H  
ATOM   2873 1HG1 VAL   176      95.660  89.620  34.660  1.00  0.00           H  
ATOM   2874 2HG1 VAL   176      94.460  89.450  35.940  1.00  0.00           H  
ATOM   2875 3HG1 VAL   176      95.580  90.830  35.960  1.00  0.00           H  
ATOM   2876 1HG2 VAL   176      97.880  88.880  34.920  1.00  0.00           H  
ATOM   2877 2HG2 VAL   176      98.150  90.240  36.040  1.00  0.00           H  
ATOM   2878 3HG2 VAL   176      98.610  88.580  36.500  1.00  0.00           H  
ATOM   2879  N   PHE   177      94.270  90.350  38.600  1.00  0.00           N  
ATOM   2880  CA  PHE   177      92.840  90.340  38.920  1.00  0.00           C  
ATOM   2881  C   PHE   177      92.060  90.450  37.610  1.00  0.00           C  
ATOM   2882  O   PHE   177      92.000  91.520  37.000  1.00  0.00           O  
ATOM   2883  CB  PHE   177      92.530  91.460  39.940  1.00  0.00           C  
ATOM   2884  CG  PHE   177      93.080  91.160  41.330  1.00  0.00           C  
ATOM   2885  CD1 PHE   177      92.220  90.790  42.370  1.00  0.00           C  
ATOM   2886  CD2 PHE   177      94.470  91.180  41.560  1.00  0.00           C  
ATOM   2887  CE1 PHE   177      92.740  90.340  43.600  1.00  0.00           C  
ATOM   2888  CE2 PHE   177      94.990  90.710  42.770  1.00  0.00           C  
ATOM   2889  CZ  PHE   177      94.130  90.240  43.770  1.00  0.00           C  
ATOM   2890  H   PHE   177      94.670  91.230  38.280  1.00  0.00           H  
ATOM   2891  HA  PHE   177      92.570  89.400  39.390  1.00  0.00           H  
ATOM   2892  HB1 PHE   177      91.450  91.560  40.010  1.00  0.00           H  
ATOM   2893  HB2 PHE   177      92.930  92.400  39.590  1.00  0.00           H  
ATOM   2894  HD1 PHE   177      91.150  90.810  42.230  1.00  0.00           H  
ATOM   2895  HD2 PHE   177      95.150  91.510  40.780  1.00  0.00           H  
ATOM   2896  HE1 PHE   177      92.070  90.050  44.400  1.00  0.00           H  
ATOM   2897  HE2 PHE   177      96.060  90.700  42.920  1.00  0.00           H  
ATOM   2898  HZ  PHE   177      94.540  89.850  44.700  1.00  0.00           H  
ATOM   2899  N   ALA   178      91.460  89.350  37.150  1.00  0.00           N  
ATOM   2900  CA  ALA   178      90.600  89.380  35.970  1.00  0.00           C  
ATOM   2901  C   ALA   178      89.230  89.950  36.350  1.00  0.00           C  
ATOM   2902  O   ALA   178      88.290  89.210  36.680  1.00  0.00           O  
ATOM   2903  CB  ALA   178      90.540  88.000  35.310  1.00  0.00           C  
ATOM   2904  H   ALA   178      91.500  88.480  37.670  1.00  0.00           H  
ATOM   2905  HA  ALA   178      91.040  90.060  35.230  1.00  0.00           H  
ATOM   2906  HB1 ALA   178      89.980  88.080  34.380  1.00  0.00           H  
ATOM   2907  HB2 ALA   178      91.550  87.650  35.100  1.00  0.00           H  
ATOM   2908  HB3 ALA   178      90.030  87.290  35.960  1.00  0.00           H  
ATOM   2909  N   TYR   179      89.160  91.280  36.340  1.00  0.00           N  
ATOM   2910  CA  TYR   179      87.980  92.080  36.640  1.00  0.00           C  
ATOM   2911  C   TYR   179      86.790  91.630  35.780  1.00  0.00           C  
ATOM   2912  O   TYR   179      86.900  91.660  34.550  1.00  0.00           O  
ATOM   2913  CB  TYR   179      88.320  93.570  36.400  1.00  0.00           C  
ATOM   2914  CG  TYR   179      88.780  94.320  37.640  1.00  0.00           C  
ATOM   2915  CD1 TYR   179      88.150  95.530  38.000  1.00  0.00           C  
ATOM   2916  CD2 TYR   179      89.750  93.770  38.500  1.00  0.00           C  
ATOM   2917  CE1 TYR   179      88.350  96.070  39.290  1.00  0.00           C  
ATOM   2918  CE2 TYR   179      89.960  94.310  39.780  1.00  0.00           C  
ATOM   2919  CZ  TYR   179      89.210  95.430  40.200  1.00  0.00           C  
ATOM   2920  OH  TYR   179      89.250  95.860  41.490  1.00  0.00           O  
ATOM   2921  H   TYR   179      90.030  91.770  36.160  1.00  0.00           H  
ATOM   2922  HA  TYR   179      87.730  91.970  37.700  1.00  0.00           H  
ATOM   2923  HB1 TYR   179      87.420  94.070  36.040  1.00  0.00           H  
ATOM   2924  HB2 TYR   179      89.080  93.670  35.620  1.00  0.00           H  
ATOM   2925  HD1 TYR   179      87.430  96.010  37.340  1.00  0.00           H  
ATOM   2926  HD2 TYR   179      90.280  92.880  38.210  1.00  0.00           H  
ATOM   2927  HE1 TYR   179      87.820  96.960  39.600  1.00  0.00           H  
ATOM   2928  HE2 TYR   179      90.650  93.840  40.460  1.00  0.00           H  
ATOM   2929  HH  TYR   179      89.760  95.290  42.060  1.00  0.00           H  
ATOM   2930  N   PRO   180      85.640  91.250  36.390  1.00  0.00           N  
ATOM   2931  CA  PRO   180      84.340  91.260  35.750  1.00  0.00           C  
ATOM   2932  C   PRO   180      84.140  92.520  34.900  1.00  0.00           C  
ATOM   2933  O   PRO   180      84.250  93.640  35.400  1.00  0.00           O  
ATOM   2934  CB  PRO   180      83.340  91.220  36.910  1.00  0.00           C  
ATOM   2935  CG  PRO   180      84.050  90.370  37.950  1.00  0.00           C  
ATOM   2936  CD  PRO   180      85.510  90.780  37.770  1.00  0.00           C  
ATOM   2937  HA  PRO   180      84.240  90.370  35.130  1.00  0.00           H  
ATOM   2938  HB1 PRO   180      83.180  92.220  37.310  1.00  0.00           H  
ATOM   2939  HB2 PRO   180      82.390  90.790  36.610  1.00  0.00           H  
ATOM   2940  HG1 PRO   180      83.700  90.590  38.960  1.00  0.00           H  
ATOM   2941  HG2 PRO   180      83.930  89.310  37.720  1.00  0.00           H  
ATOM   2942  HD1 PRO   180      85.750  91.560  38.470  1.00  0.00           H  
ATOM   2943  HD2 PRO   180      86.150  89.920  37.940  1.00  0.00           H  
ATOM   2944  N   ALA   181      83.880  92.370  33.600  1.00  0.00           N  
ATOM   2945  CA  ALA   181      83.900  93.530  32.710  1.00  0.00           C  
ATOM   2946  C   ALA   181      82.800  94.550  33.010  1.00  0.00           C  
ATOM   2947  O   ALA   181      83.010  95.730  32.780  1.00  0.00           O  
ATOM   2948  CB  ALA   181      83.860  93.090  31.260  1.00  0.00           C  
ATOM   2949  H   ALA   181      83.810  91.440  33.210  1.00  0.00           H  
ATOM   2950  HA  ALA   181      84.850  94.040  32.870  1.00  0.00           H  
ATOM   2951  HB1 ALA   181      84.150  93.930  30.620  1.00  0.00           H  
ATOM   2952  HB2 ALA   181      84.530  92.250  31.100  1.00  0.00           H  
ATOM   2953  HB3 ALA   181      82.840  92.820  31.000  1.00  0.00           H  
ATOM   2954  N   TYR   182      81.660  94.140  33.590  1.00  0.00           N  
ATOM   2955  CA  TYR   182      80.630  95.090  34.020  1.00  0.00           C  
ATOM   2956  C   TYR   182      81.140  96.060  35.090  1.00  0.00           C  
ATOM   2957  O   TYR   182      80.820  97.240  35.040  1.00  0.00           O  
ATOM   2958  CB  TYR   182      79.360  94.370  34.500  1.00  0.00           C  
ATOM   2959  CG  TYR   182      79.410  93.850  35.930  1.00  0.00           C  
ATOM   2960  CD1 TYR   182      80.090  92.660  36.230  1.00  0.00           C  
ATOM   2961  CD2 TYR   182      78.780  94.580  36.960  1.00  0.00           C  
ATOM   2962  CE1 TYR   182      80.090  92.160  37.550  1.00  0.00           C  
ATOM   2963  CE2 TYR   182      78.780  94.080  38.270  1.00  0.00           C  
ATOM   2964  CZ  TYR   182      79.410  92.850  38.560  1.00  0.00           C  
ATOM   2965  OH  TYR   182      79.360  92.320  39.810  1.00  0.00           O  
ATOM   2966  H   TYR   182      81.530  93.160  33.770  1.00  0.00           H  
ATOM   2967  HA  TYR   182      80.350  95.700  33.150  1.00  0.00           H  
ATOM   2968  HB1 TYR   182      79.130  93.560  33.820  1.00  0.00           H  
ATOM   2969  HB2 TYR   182      78.530  95.080  34.430  1.00  0.00           H  
ATOM   2970  HD1 TYR   182      80.580  92.100  35.450  1.00  0.00           H  
ATOM   2971  HD2 TYR   182      78.290  95.520  36.730  1.00  0.00           H  
ATOM   2972  HE1 TYR   182      80.560  91.230  37.790  1.00  0.00           H  
ATOM   2973  HE2 TYR   182      78.290  94.610  39.080  1.00  0.00           H  
ATOM   2974  HH  TYR   182      78.770  92.830  40.390  1.00  0.00           H  
ATOM   2975  N   LEU   183      82.000  95.600  36.010  1.00  0.00           N  
ATOM   2976  CA  LEU   183      82.640  96.460  37.010  1.00  0.00           C  
ATOM   2977  C   LEU   183      83.670  97.370  36.360  1.00  0.00           C  
ATOM   2978  O   LEU   183      83.760  98.530  36.730  1.00  0.00           O  
ATOM   2979  CB  LEU   183      83.260  95.600  38.110  1.00  0.00           C  
ATOM   2980  CG  LEU   183      82.230  94.760  38.880  1.00  0.00           C  
ATOM   2981  CD1 LEU   183      82.910  93.840  39.880  1.00  0.00           C  
ATOM   2982  CD2 LEU   183      81.210  95.660  39.580  1.00  0.00           C  
ATOM   2983  H   LEU   183      82.270  94.630  35.980  1.00  0.00           H  
ATOM   2984  HA  LEU   183      81.890  97.120  37.450  1.00  0.00           H  
ATOM   2985  HB1 LEU   183      83.790  96.250  38.810  1.00  0.00           H  
ATOM   2986  HB2 LEU   183      84.000  94.920  37.660  1.00  0.00           H  
ATOM   2987  HG  LEU   183      81.710  94.130  38.170  1.00  0.00           H  
ATOM   2988 1HD1 LEU   183      82.170  93.340  40.490  1.00  0.00           H  
ATOM   2989 2HD1 LEU   183      83.510  93.100  39.360  1.00  0.00           H  
ATOM   2990 3HD1 LEU   183      83.560  94.440  40.520  1.00  0.00           H  
ATOM   2991 1HD2 LEU   183      80.620  95.080  40.290  1.00  0.00           H  
ATOM   2992 2HD2 LEU   183      81.720  96.460  40.110  1.00  0.00           H  
ATOM   2993 3HD2 LEU   183      80.540  96.090  38.850  1.00  0.00           H  
ATOM   2994  N   ASN   184      84.380  96.890  35.340  1.00  0.00           N  
ATOM   2995  CA  ASN   184      85.260  97.740  34.530  1.00  0.00           C  
ATOM   2996  C   ASN   184      84.470  98.780  33.700  1.00  0.00           C  
ATOM   2997  O   ASN   184      84.970  99.870  33.480  1.00  0.00           O  
ATOM   2998  CB  ASN   184      86.130  96.810  33.670  1.00  0.00           C  
ATOM   2999  CG  ASN   184      87.470  97.410  33.260  1.00  0.00           C  
ATOM   3000  ND2 ASN   184      88.310  96.600  32.670  1.00  0.00           N  
ATOM   3001  OD1 ASN   184      87.800  98.560  33.470  1.00  0.00           O  
ATOM   3002  H   ASN   184      84.250  95.920  35.090  1.00  0.00           H  
ATOM   3003  HA  ASN   184      85.910  98.290  35.210  1.00  0.00           H  
ATOM   3004  HB1 ASN   184      85.590  96.520  32.770  1.00  0.00           H  
ATOM   3005  HB2 ASN   184      86.350  95.910  34.250  1.00  0.00           H  
ATOM   3006 1HD2 ASN   184      88.090  95.620  32.630  1.00  0.00           H  
ATOM   3007 2HD2 ASN   184      89.230  96.980  32.480  1.00  0.00           H  
ATOM   3008  N   VAL   185      83.220  98.480  33.300  1.00  0.00           N  
ATOM   3009  CA  VAL   185      82.310  99.480  32.710  1.00  0.00           C  
ATOM   3010  C   VAL   185      81.950 100.520  33.770  1.00  0.00           C  
ATOM   3011  O   VAL   185      82.160 101.700  33.520  1.00  0.00           O  
ATOM   3012  CB  VAL   185      81.040  98.850  32.080  1.00  0.00           C  
ATOM   3013  CG1 VAL   185      80.020  99.900  31.610  1.00  0.00           C  
ATOM   3014  CG2 VAL   185      81.370  98.030  30.840  1.00  0.00           C  
ATOM   3015  H   VAL   185      82.880  97.540  33.440  1.00  0.00           H  
ATOM   3016  HA  VAL   185      82.840 100.010  31.920  1.00  0.00           H  
ATOM   3017  HB  VAL   185      80.540  98.210  32.800  1.00  0.00           H  
ATOM   3018 1HG1 VAL   185      79.180  99.400  31.140  1.00  0.00           H  
ATOM   3019 2HG1 VAL   185      79.650 100.480  32.450  1.00  0.00           H  
ATOM   3020 3HG1 VAL   185      80.490 100.560  30.880  1.00  0.00           H  
ATOM   3021 1HG2 VAL   185      80.460  97.670  30.370  1.00  0.00           H  
ATOM   3022 2HG2 VAL   185      81.910  98.650  30.120  1.00  0.00           H  
ATOM   3023 3HG2 VAL   185      81.980  97.170  31.100  1.00  0.00           H  
ATOM   3024  N   LEU   186      81.490 100.100  34.960  1.00  0.00           N  
ATOM   3025  CA  LEU   186      81.150 101.020  36.060  1.00  0.00           C  
ATOM   3026  C   LEU   186      82.360 101.870  36.490  1.00  0.00           C  
ATOM   3027  O   LEU   186      82.190 103.060  36.720  1.00  0.00           O  
ATOM   3028  CB  LEU   186      80.590 100.240  37.270  1.00  0.00           C  
ATOM   3029  CG  LEU   186      79.290  99.450  37.060  1.00  0.00           C  
ATOM   3030  CD1 LEU   186      78.890  98.740  38.350  1.00  0.00           C  
ATOM   3031  CD2 LEU   186      78.110 100.320  36.620  1.00  0.00           C  
ATOM   3032  H   LEU   186      81.360  99.110  35.100  1.00  0.00           H  
ATOM   3033  HA  LEU   186      80.390 101.710  35.710  1.00  0.00           H  
ATOM   3034  HB1 LEU   186      80.410 100.960  38.060  1.00  0.00           H  
ATOM   3035  HB2 LEU   186      81.360  99.550  37.610  1.00  0.00           H  
ATOM   3036  HG  LEU   186      79.430  98.690  36.300  1.00  0.00           H  
ATOM   3037 1HD1 LEU   186      78.060  98.060  38.160  1.00  0.00           H  
ATOM   3038 2HD1 LEU   186      79.740  98.170  38.730  1.00  0.00           H  
ATOM   3039 3HD1 LEU   186      78.610  99.470  39.100  1.00  0.00           H  
ATOM   3040 1HD2 LEU   186      77.200  99.720  36.570  1.00  0.00           H  
ATOM   3041 2HD2 LEU   186      77.970 101.130  37.340  1.00  0.00           H  
ATOM   3042 3HD2 LEU   186      78.320 100.730  35.640  1.00  0.00           H  
ATOM   3043  N   GLU   187      83.570 101.320  36.550  1.00  0.00           N  
ATOM   3044  CA  GLU   187      84.820 102.070  36.780  1.00  0.00           C  
ATOM   3045  C   GLU   187      85.090 103.080  35.660  1.00  0.00           C  
ATOM   3046  O   GLU   187      85.270 104.270  35.930  1.00  0.00           O  
ATOM   3047  CB  GLU   187      86.010 101.110  36.910  1.00  0.00           C  
ATOM   3048  CG  GLU   187      86.120 100.430  38.290  1.00  0.00           C  
ATOM   3049  CD  GLU   187      87.440  99.670  38.530  1.00  0.00           C  
ATOM   3050  OE1 GLU   187      87.690  99.390  39.720  1.00  0.00           O  
ATOM   3051  OE2 GLU   187      88.190  99.350  37.570  1.00  0.00           O  
ATOM   3052  H   GLU   187      83.640 100.310  36.420  1.00  0.00           H  
ATOM   3053  HA  GLU   187      84.720 102.640  37.700  1.00  0.00           H  
ATOM   3054  HB1 GLU   187      86.920 101.680  36.760  1.00  0.00           H  
ATOM   3055  HB2 GLU   187      85.970 100.350  36.130  1.00  0.00           H  
ATOM   3056  HG1 GLU   187      85.280  99.750  38.430  1.00  0.00           H  
ATOM   3057  HG2 GLU   187      86.030 101.210  39.050  1.00  0.00           H  
ATOM   3058  N   THR   188      85.070 102.640  34.390  1.00  0.00           N  
ATOM   3059  CA  THR   188      85.320 103.500  33.230  1.00  0.00           C  
ATOM   3060  C   THR   188      84.300 104.620  33.080  1.00  0.00           C  
ATOM   3061  O   THR   188      84.650 105.680  32.550  1.00  0.00           O  
ATOM   3062  CB  THR   188      85.440 102.640  31.950  1.00  0.00           C  
ATOM   3063  CG2 THR   188      85.510 103.410  30.630  1.00  0.00           C  
ATOM   3064  OG1 THR   188      86.650 101.930  32.030  1.00  0.00           O  
ATOM   3065  H   THR   188      84.930 101.650  34.230  1.00  0.00           H  
ATOM   3066  HA  THR   188      86.280 103.990  33.370  1.00  0.00           H  
ATOM   3067  HB  THR   188      84.600 101.950  31.910  1.00  0.00           H  
ATOM   3068  HG1 THR   188      86.550 101.170  31.450  1.00  0.00           H  
ATOM   3069 1HG2 THR   188      85.630 102.710  29.810  1.00  0.00           H  
ATOM   3070 2HG2 THR   188      84.600 103.980  30.470  1.00  0.00           H  
ATOM   3071 3HG2 THR   188      86.360 104.100  30.650  1.00  0.00           H  
ATOM   3072  N   GLN   189      83.080 104.490  33.620  1.00  0.00           N  
ATOM   3073  CA  GLN   189      82.140 105.610  33.710  1.00  0.00           C  
ATOM   3074  C   GLN   189      82.700 106.810  34.490  1.00  0.00           C  
ATOM   3075  O   GLN   189      82.370 107.940  34.150  1.00  0.00           O  
ATOM   3076  CB  GLN   189      80.780 105.180  34.280  1.00  0.00           C  
ATOM   3077  CG  GLN   189      80.000 104.310  33.280  1.00  0.00           C  
ATOM   3078  CD  GLN   189      78.590 104.060  33.780  1.00  0.00           C  
ATOM   3079  NE2 GLN   189      77.700 105.010  33.590  1.00  0.00           N  
ATOM   3080  OE1 GLN   189      78.280 103.030  34.350  1.00  0.00           O  
ATOM   3081  H   GLN   189      82.820 103.590  34.040  1.00  0.00           H  
ATOM   3082  HA  GLN   189      81.950 105.960  32.710  1.00  0.00           H  
ATOM   3083  HB1 GLN   189      80.190 106.080  34.480  1.00  0.00           H  
ATOM   3084  HB2 GLN   189      80.910 104.640  35.220  1.00  0.00           H  
ATOM   3085  HG1 GLN   189      80.490 103.360  33.140  1.00  0.00           H  
ATOM   3086  HG2 GLN   189      79.950 104.810  32.320  1.00  0.00           H  
ATOM   3087 1HE2 GLN   189      78.050 105.890  33.210  1.00  0.00           H  
ATOM   3088 2HE2 GLN   189      76.940 105.060  34.240  1.00  0.00           H  
ATOM   3089  N   PHE   190      83.600 106.580  35.450  1.00  0.00           N  
ATOM   3090  CA  PHE   190      84.340 107.630  36.160  1.00  0.00           C  
ATOM   3091  C   PHE   190      85.710 107.910  35.510  1.00  0.00           C  
ATOM   3092  O   PHE   190      86.130 109.070  35.480  1.00  0.00           O  
ATOM   3093  CB  PHE   190      84.450 107.270  37.650  1.00  0.00           C  
ATOM   3094  CG  PHE   190      83.100 107.050  38.340  1.00  0.00           C  
ATOM   3095  CD1 PHE   190      82.400 108.120  38.920  1.00  0.00           C  
ATOM   3096  CD2 PHE   190      82.540 105.760  38.370  1.00  0.00           C  
ATOM   3097  CE1 PHE   190      81.150 107.900  39.530  1.00  0.00           C  
ATOM   3098  CE2 PHE   190      81.280 105.540  38.950  1.00  0.00           C  
ATOM   3099  CZ  PHE   190      80.590 106.610  39.540  1.00  0.00           C  
ATOM   3100  H   PHE   190      83.840 105.620  35.670  1.00  0.00           H  
ATOM   3101  HA  PHE   190      83.770 108.560  36.090  1.00  0.00           H  
ATOM   3102  HB1 PHE   190      84.960 108.080  38.170  1.00  0.00           H  
ATOM   3103  HB2 PHE   190      85.060 106.380  37.760  1.00  0.00           H  
ATOM   3104  HD1 PHE   190      82.820 109.110  38.910  1.00  0.00           H  
ATOM   3105  HD2 PHE   190      83.090 104.940  37.930  1.00  0.00           H  
ATOM   3106  HE1 PHE   190      80.630 108.720  40.000  1.00  0.00           H  
ATOM   3107  HE2 PHE   190      80.850 104.550  38.930  1.00  0.00           H  
ATOM   3108  HZ  PHE   190      79.620 106.450  40.000  1.00  0.00           H  
ATOM   3109  N   THR   191      86.420 106.910  34.960  1.00  0.00           N  
ATOM   3110  CA  THR   191      87.770 107.110  34.390  1.00  0.00           C  
ATOM   3111  C   THR   191      87.780 107.880  33.070  1.00  0.00           C  
ATOM   3112  O   THR   191      88.720 108.630  32.810  1.00  0.00           O  
ATOM   3113  CB  THR   191      88.510 105.790  34.090  1.00  0.00           C  
ATOM   3114  CG2 THR   191      90.020 105.950  34.250  1.00  0.00           C  
ATOM   3115  OG1 THR   191      88.120 104.770  34.960  1.00  0.00           O  
ATOM   3116  H   THR   191      86.110 105.950  35.120  1.00  0.00           H  
ATOM   3117  HA  THR   191      88.360 107.670  35.110  1.00  0.00           H  
ATOM   3118  HB  THR   191      88.280 105.460  33.080  1.00  0.00           H  
ATOM   3119  HG1 THR   191      88.480 103.930  34.630  1.00  0.00           H  
ATOM   3120 1HG2 THR   191      90.510 105.010  34.040  1.00  0.00           H  
ATOM   3121 2HG2 THR   191      90.390 106.690  33.540  1.00  0.00           H  
ATOM   3122 3HG2 THR   191      90.260 106.270  35.260  1.00  0.00           H  
ATOM   3123  N   ALA   192      86.760 107.700  32.220  1.00  0.00           N  
ATOM   3124  CA  ALA   192      86.790 108.150  30.820  1.00  0.00           C  
ATOM   3125  C   ALA   192      87.050 109.660  30.660  1.00  0.00           C  
ATOM   3126  O   ALA   192      87.780 110.060  29.760  1.00  0.00           O  
ATOM   3127  CB  ALA   192      85.450 107.770  30.190  1.00  0.00           C  
ATOM   3128  H   ALA   192      86.010 107.080  32.500  1.00  0.00           H  
ATOM   3129  HA  ALA   192      87.580 107.620  30.300  1.00  0.00           H  
ATOM   3130  HB1 ALA   192      85.430 108.120  29.160  1.00  0.00           H  
ATOM   3131  HB2 ALA   192      85.330 106.690  30.210  1.00  0.00           H  
ATOM   3132  HB3 ALA   192      84.650 108.240  30.750  1.00  0.00           H  
ATOM   3133  N   ALA   193      86.510 110.470  31.580  1.00  0.00           N  
ATOM   3134  CA  ALA   193      86.730 111.910  31.650  1.00  0.00           C  
ATOM   3135  C   ALA   193      88.210 112.290  31.840  1.00  0.00           C  
ATOM   3136  O   ALA   193      88.720 113.190  31.170  1.00  0.00           O  
ATOM   3137  CB  ALA   193      85.870 112.440  32.810  1.00  0.00           C  
ATOM   3138  H   ALA   193      85.930 110.050  32.290  1.00  0.00           H  
ATOM   3139  HA  ALA   193      86.380 112.380  30.720  1.00  0.00           H  
ATOM   3140  HB1 ALA   193      85.990 113.520  32.880  1.00  0.00           H  
ATOM   3141  HB2 ALA   193      84.820 112.220  32.630  1.00  0.00           H  
ATOM   3142  HB3 ALA   193      86.190 111.990  33.750  1.00  0.00           H  
ATOM   3143  N   PHE   194      88.920 111.540  32.700  1.00  0.00           N  
ATOM   3144  CA  PHE   194      90.350 111.720  32.950  1.00  0.00           C  
ATOM   3145  C   PHE   194      91.210 111.170  31.800  1.00  0.00           C  
ATOM   3146  O   PHE   194      92.330 111.610  31.620  1.00  0.00           O  
ATOM   3147  CB  PHE   194      90.770 111.020  34.250  1.00  0.00           C  
ATOM   3148  CG  PHE   194      90.180 111.540  35.550  1.00  0.00           C  
ATOM   3149  CD1 PHE   194      91.000 112.270  36.440  1.00  0.00           C  
ATOM   3150  CD2 PHE   194      88.860 111.220  35.920  1.00  0.00           C  
ATOM   3151  CE1 PHE   194      90.490 112.700  37.670  1.00  0.00           C  
ATOM   3152  CE2 PHE   194      88.350 111.660  37.150  1.00  0.00           C  
ATOM   3153  CZ  PHE   194      89.160 112.400  38.030  1.00  0.00           C  
ATOM   3154  H   PHE   194      88.460 110.760  33.150  1.00  0.00           H  
ATOM   3155  HA  PHE   194      90.570 112.780  33.020  1.00  0.00           H  
ATOM   3156  HB1 PHE   194      91.850 111.110  34.340  1.00  0.00           H  
ATOM   3157  HB2 PHE   194      90.550 109.950  34.180  1.00  0.00           H  
ATOM   3158  HD1 PHE   194      92.030 112.460  36.190  1.00  0.00           H  
ATOM   3159  HD2 PHE   194      88.240 110.630  35.260  1.00  0.00           H  
ATOM   3160  HE1 PHE   194      91.120 113.250  38.360  1.00  0.00           H  
ATOM   3161  HE2 PHE   194      87.330 111.430  37.420  1.00  0.00           H  
ATOM   3162  HZ  PHE   194      88.770 112.730  38.980  1.00  0.00           H  
ATOM   3163  N   MET   195      90.710 110.210  31.020  1.00  0.00           N  
ATOM   3164  CA  MET   195      91.440 109.680  29.860  1.00  0.00           C  
ATOM   3165  C   MET   195      91.250 110.540  28.600  1.00  0.00           C  
ATOM   3166  O   MET   195      92.100 110.490  27.710  1.00  0.00           O  
ATOM   3167  CB  MET   195      91.000 108.230  29.600  1.00  0.00           C  
ATOM   3168  CG  MET   195      91.550 107.290  30.670  1.00  0.00           C  
ATOM   3169  SD  MET   195      90.920 105.600  30.540  1.00  0.00           S  
ATOM   3170  CE  MET   195      91.590 105.120  28.930  1.00  0.00           C  
ATOM   3171  H   MET   195      89.810 109.820  31.260  1.00  0.00           H  
ATOM   3172  HA  MET   195      92.510 109.670  30.070  1.00  0.00           H  
ATOM   3173  HB1 MET   195      91.380 107.920  28.630  1.00  0.00           H  
ATOM   3174  HB2 MET   195      89.910 108.170  29.600  1.00  0.00           H  
ATOM   3175  HG1 MET   195      91.290 107.670  31.650  1.00  0.00           H  
ATOM   3176  HG2 MET   195      92.640 107.270  30.600  1.00  0.00           H  
ATOM   3177  HE1 MET   195      91.330 104.080  28.730  1.00  0.00           H  
ATOM   3178  HE2 MET   195      91.160 105.740  28.150  1.00  0.00           H  
ATOM   3179  HE3 MET   195      92.680 105.230  28.930  1.00  0.00           H  
ATOM   3180  N   ALA   196      90.170 111.320  28.520  1.00  0.00           N  
ATOM   3181  CA  ALA   196      89.870 112.240  27.420  1.00  0.00           C  
ATOM   3182  C   ALA   196      90.710 113.540  27.470  1.00  0.00           C  
ATOM   3183  O   ALA   196      91.210 114.000  26.440  1.00  0.00           O  
ATOM   3184  CB  ALA   196      88.370 112.540  27.470  1.00  0.00           C  
ATOM   3185  H   ALA   196      89.490 111.270  29.270  1.00  0.00           H  
ATOM   3186  HA  ALA   196      90.090 111.750  26.470  1.00  0.00           H  
ATOM   3187  HB1 ALA   196      88.140 113.280  26.700  1.00  0.00           H  
ATOM   3188  HB2 ALA   196      87.800 111.640  27.290  1.00  0.00           H  
ATOM   3189  HB3 ALA   196      88.100 112.960  28.440  1.00  0.00           H  
ATOM   3190  N   ASP   197      90.890 114.090  28.670  1.00  0.00           N  
ATOM   3191  CA  ASP   197      91.790 115.220  28.950  1.00  0.00           C  
ATOM   3192  C   ASP   197      92.820 114.830  30.040  1.00  0.00           C  
ATOM   3193  O   ASP   197      92.730 115.300  31.170  1.00  0.00           O  
ATOM   3194  CB  ASP   197      90.970 116.480  29.270  1.00  0.00           C  
ATOM   3195  CG  ASP   197      91.840 117.740  29.380  1.00  0.00           C  
ATOM   3196  OD1 ASP   197      93.070 117.650  29.180  1.00  0.00           O  
ATOM   3197  OD2 ASP   197      91.270 118.830  29.620  1.00  0.00           O  
ATOM   3198  H   ASP   197      90.420 113.680  29.460  1.00  0.00           H  
ATOM   3199  HA  ASP   197      92.360 115.450  28.050  1.00  0.00           H  
ATOM   3200  HB1 ASP   197      90.410 116.330  30.190  1.00  0.00           H  
ATOM   3201  HB2 ASP   197      90.250 116.630  28.460  1.00  0.00           H  
ATOM   3202  N   PRO   198      93.770 113.920  29.730  1.00  0.00           N  
ATOM   3203  CA  PRO   198      94.740 113.380  30.680  1.00  0.00           C  
ATOM   3204  C   PRO   198      95.660 114.480  31.220  1.00  0.00           C  
ATOM   3205  O   PRO   198      96.480 115.010  30.460  1.00  0.00           O  
ATOM   3206  CB  PRO   198      95.500 112.290  29.920  1.00  0.00           C  
ATOM   3207  CG  PRO   198      95.400 112.740  28.460  1.00  0.00           C  
ATOM   3208  CD  PRO   198      94.010 113.360  28.410  1.00  0.00           C  
ATOM   3209  HA  PRO   198      94.230 112.910  31.510  1.00  0.00           H  
ATOM   3210  HB1 PRO   198      96.540 112.200  30.240  1.00  0.00           H  
ATOM   3211  HB2 PRO   198      94.980 111.340  30.030  1.00  0.00           H  
ATOM   3212  HG1 PRO   198      96.150 113.500  28.240  1.00  0.00           H  
ATOM   3213  HG2 PRO   198      95.470 111.920  27.760  1.00  0.00           H  
ATOM   3214  HD1 PRO   198      94.000 114.130  27.650  1.00  0.00           H  
ATOM   3215  HD2 PRO   198      93.270 112.600  28.200  1.00  0.00           H  
ATOM   3216  N   PRO   199      95.600 114.810  32.530  1.00  0.00           N  
ATOM   3217  CA  PRO   199      96.420 115.870  33.100  1.00  0.00           C  
ATOM   3218  C   PRO   199      97.910 115.580  32.890  1.00  0.00           C  
ATOM   3219  O   PRO   199      98.340 114.440  33.030  1.00  0.00           O  
ATOM   3220  CB  PRO   199      96.060 115.940  34.580  1.00  0.00           C  
ATOM   3221  CG  PRO   199      94.670 115.340  34.640  1.00  0.00           C  
ATOM   3222  CD  PRO   199      94.690 114.290  33.540  1.00  0.00           C  
ATOM   3223  HA  PRO   199      96.140 116.800  32.610  1.00  0.00           H  
ATOM   3224  HB1 PRO   199      96.750 115.320  35.160  1.00  0.00           H  
ATOM   3225  HB2 PRO   199      96.070 116.970  34.930  1.00  0.00           H  
ATOM   3226  HG1 PRO   199      94.460 114.900  35.610  1.00  0.00           H  
ATOM   3227  HG2 PRO   199      93.930 116.110  34.400  1.00  0.00           H  
ATOM   3228  HD1 PRO   199      95.090 113.360  33.930  1.00  0.00           H  
ATOM   3229  HD2 PRO   199      93.690 114.130  33.150  1.00  0.00           H  
ATOM   3230  N   PRO   200      98.740 116.580  32.580  1.00  0.00           N  
ATOM   3231  CA  PRO   200     100.110 116.360  32.100  1.00  0.00           C  
ATOM   3232  C   PRO   200     101.100 115.940  33.200  1.00  0.00           C  
ATOM   3233  O   PRO   200     102.270 115.700  32.910  1.00  0.00           O  
ATOM   3234  CB  PRO   200     100.470 117.680  31.420  1.00  0.00           C  
ATOM   3235  CG  PRO   200      99.730 118.700  32.260  1.00  0.00           C  
ATOM   3236  CD  PRO   200      98.400 117.990  32.500  1.00  0.00           C  
ATOM   3237  HA  PRO   200     100.100 115.570  31.350  1.00  0.00           H  
ATOM   3238  HB1 PRO   200     101.540 117.850  31.390  1.00  0.00           H  
ATOM   3239  HB2 PRO   200     100.080 117.690  30.400  1.00  0.00           H  
ATOM   3240  HG1 PRO   200     100.240 118.850  33.210  1.00  0.00           H  
ATOM   3241  HG2 PRO   200      99.590 119.650  31.730  1.00  0.00           H  
ATOM   3242  HD1 PRO   200      97.940 118.350  33.430  1.00  0.00           H  
ATOM   3243  HD2 PRO   200      97.740 118.160  31.650  1.00  0.00           H  
ATOM   3244  N   PHE   201     100.670 115.840  34.460  1.00  0.00           N  
ATOM   3245  CA  PHE   201     101.380 115.190  35.560  1.00  0.00           C  
ATOM   3246  C   PHE   201     100.940 113.720  35.770  1.00  0.00           C  
ATOM   3247  O   PHE   201     101.480 113.030  36.640  1.00  0.00           O  
ATOM   3248  CB  PHE   201     101.230 116.040  36.830  1.00  0.00           C  
ATOM   3249  CG  PHE   201      99.790 116.360  37.150  1.00  0.00           C  
ATOM   3250  CD1 PHE   201      99.240 117.600  36.770  1.00  0.00           C  
ATOM   3251  CD2 PHE   201      98.970 115.380  37.740  1.00  0.00           C  
ATOM   3252  CE1 PHE   201      97.870 117.850  36.960  1.00  0.00           C  
ATOM   3253  CE2 PHE   201      97.610 115.630  37.930  1.00  0.00           C  
ATOM   3254  CZ  PHE   201      97.060 116.860  37.540  1.00  0.00           C  
ATOM   3255  H   PHE   201      99.710 116.120  34.640  1.00  0.00           H  
ATOM   3256  HA  PHE   201     102.450 115.150  35.330  1.00  0.00           H  
ATOM   3257  HB1 PHE   201     101.780 116.970  36.690  1.00  0.00           H  
ATOM   3258  HB2 PHE   201     101.690 115.520  37.680  1.00  0.00           H  
ATOM   3259  HD1 PHE   201      99.870 118.370  36.340  1.00  0.00           H  
ATOM   3260  HD2 PHE   201      99.390 114.420  38.020  1.00  0.00           H  
ATOM   3261  HE1 PHE   201      97.450 118.810  36.690  1.00  0.00           H  
ATOM   3262  HE2 PHE   201      96.970 114.870  38.360  1.00  0.00           H  
ATOM   3263  HZ  PHE   201      96.010 117.040  37.670  1.00  0.00           H  
ATOM   3264  N   LEU   202     100.010 113.200  34.960  1.00  0.00           N  
ATOM   3265  CA  LEU   202      99.770 111.760  34.830  1.00  0.00           C  
ATOM   3266  C   LEU   202     100.570 111.210  33.660  1.00  0.00           C  
ATOM   3267  O   LEU   202     100.480 111.690  32.530  1.00  0.00           O  
ATOM   3268  CB  LEU   202      98.270 111.440  34.650  1.00  0.00           C  
ATOM   3269  CG  LEU   202      97.370 111.860  35.830  1.00  0.00           C  
ATOM   3270  CD1 LEU   202      96.010 111.160  35.700  1.00  0.00           C  
ATOM   3271  CD2 LEU   202      97.960 111.470  37.180  1.00  0.00           C  
ATOM   3272  H   LEU   202      99.580 113.790  34.270  1.00  0.00           H  
ATOM   3273  HA  LEU   202     100.120 111.250  35.720  1.00  0.00           H  
ATOM   3274  HB1 LEU   202      98.170 110.360  34.520  1.00  0.00           H  
ATOM   3275  HB2 LEU   202      97.900 111.920  33.750  1.00  0.00           H  
ATOM   3276  HG  LEU   202      97.220 112.940  35.810  1.00  0.00           H  
ATOM   3277 1HD1 LEU   202      95.340 111.490  36.500  1.00  0.00           H  
ATOM   3278 2HD1 LEU   202      95.550 111.390  34.740  1.00  0.00           H  
ATOM   3279 3HD1 LEU   202      96.130 110.080  35.780  1.00  0.00           H  
ATOM   3280 1HD2 LEU   202      97.270 111.760  37.960  1.00  0.00           H  
ATOM   3281 2HD2 LEU   202      98.130 110.400  37.220  1.00  0.00           H  
ATOM   3282 3HD2 LEU   202      98.900 112.000  37.360  1.00  0.00           H  
ATOM   3283  N   GLY   203     101.310 110.120  33.900  1.00  0.00           N  
ATOM   3284  CA  GLY   203     102.140 109.480  32.870  1.00  0.00           C  
ATOM   3285  C   GLY   203     101.360 108.750  31.770  1.00  0.00           C  
ATOM   3286  O   GLY   203     101.980 108.050  30.970  1.00  0.00           O  
ATOM   3287  H   GLY   203     101.340 109.770  34.850  1.00  0.00           H  
ATOM   3288  HA1 GLY   203     102.820 108.770  33.340  1.00  0.00           H  
ATOM   3289  HA2 GLY   203     102.740 110.250  32.390  1.00  0.00           H  
ATOM   3290  N   TRP   204     100.030 108.900  31.690  1.00  0.00           N  
ATOM   3291  CA  TRP   204      99.230 108.430  30.560  1.00  0.00           C  
ATOM   3292  C   TRP   204      99.570 109.150  29.260  1.00  0.00           C  
ATOM   3293  O   TRP   204      99.640 108.510  28.220  1.00  0.00           O  
ATOM   3294  CB  TRP   204      97.730 108.620  30.860  1.00  0.00           C  
ATOM   3295  CG  TRP   204      97.100 107.760  31.900  1.00  0.00           C  
ATOM   3296  CD1 TRP   204      97.520 106.530  32.290  1.00  0.00           C  
ATOM   3297  CD2 TRP   204      95.820 107.960  32.580  1.00  0.00           C  
ATOM   3298  CE2 TRP   204      95.570 106.830  33.420  1.00  0.00           C  
ATOM   3299  CE3 TRP   204      94.820 108.950  32.520  1.00  0.00           C  
ATOM   3300  NE1 TRP   204      96.640 106.000  33.200  1.00  0.00           N  
ATOM   3301  CZ2 TRP   204      94.400 106.710  34.190  1.00  0.00           C  
ATOM   3302  CZ3 TRP   204      93.640 108.820  33.260  1.00  0.00           C  
ATOM   3303  CH2 TRP   204      93.430 107.710  34.100  1.00  0.00           C  
ATOM   3304  H   TRP   204      99.590 109.520  32.350  1.00  0.00           H  
ATOM   3305  HA  TRP   204      99.420 107.370  30.390  1.00  0.00           H  
ATOM   3306  HB1 TRP   204      97.190 108.400  29.940  1.00  0.00           H  
ATOM   3307  HB2 TRP   204      97.550 109.670  31.110  1.00  0.00           H  
ATOM   3308  HD1 TRP   204      98.400 106.040  31.900  1.00  0.00           H  
ATOM   3309  HE1 TRP   204      96.700 105.040  33.520  1.00  0.00           H  
ATOM   3310  HE3 TRP   204      94.950 109.800  31.870  1.00  0.00           H  
ATOM   3311  HZ2 TRP   204      94.250 105.850  34.820  1.00  0.00           H  
ATOM   3312  HZ3 TRP   204      92.880 109.580  33.170  1.00  0.00           H  
ATOM   3313  HH2 TRP   204      92.500 107.630  34.650  1.00  0.00           H  
ATOM   3314  N   SER   205      99.850 110.460  29.320  1.00  0.00           N  
ATOM   3315  CA  SER   205     100.180 111.280  28.150  1.00  0.00           C  
ATOM   3316  C   SER   205     101.550 110.960  27.540  1.00  0.00           C  
ATOM   3317  O   SER   205     101.830 111.380  26.410  1.00  0.00           O  
ATOM   3318  CB  SER   205     100.110 112.760  28.520  1.00  0.00           C  
ATOM   3319  OG  SER   205     101.000 113.040  29.590  1.00  0.00           O  
ATOM   3320  H   SER   205      99.840 110.920  30.220  1.00  0.00           H  
ATOM   3321  HA  SER   205      99.430 111.090  27.380  1.00  0.00           H  
ATOM   3322  HB1 SER   205      99.090 113.010  28.830  1.00  0.00           H  
ATOM   3323  HB2 SER   205     100.380 113.380  27.660  1.00  0.00           H  
ATOM   3324  HG  SER   205     100.700 113.830  30.040  1.00  0.00           H  
ATOM   3325  N   VAL   206     102.390 110.210  28.250  1.00  0.00           N  
ATOM   3326  CA  VAL   206     103.720 109.790  27.810  1.00  0.00           C  
ATOM   3327  C   VAL   206     103.580 108.620  26.820  1.00  0.00           C  
ATOM   3328  O   VAL   206     103.050 107.560  27.140  1.00  0.00           O  
ATOM   3329  CB  VAL   206     104.620 109.440  29.000  1.00  0.00           C  
ATOM   3330  CG1 VAL   206     106.020 108.950  28.590  1.00  0.00           C  
ATOM   3331  CG2 VAL   206     104.820 110.690  29.880  1.00  0.00           C  
ATOM   3332  H   VAL   206     102.060 109.850  29.140  1.00  0.00           H  
ATOM   3333  HA  VAL   206     104.180 110.620  27.280  1.00  0.00           H  
ATOM   3334  HB  VAL   206     104.150 108.670  29.600  1.00  0.00           H  
ATOM   3335 1HG1 VAL   206     106.630 108.760  29.470  1.00  0.00           H  
ATOM   3336 2HG1 VAL   206     105.940 108.020  28.020  1.00  0.00           H  
ATOM   3337 3HG1 VAL   206     106.510 109.700  27.980  1.00  0.00           H  
ATOM   3338 1HG2 VAL   206     105.510 110.470  30.700  1.00  0.00           H  
ATOM   3339 2HG2 VAL   206     105.230 111.500  29.280  1.00  0.00           H  
ATOM   3340 3HG2 VAL   206     103.870 111.010  30.310  1.00  0.00           H  
ATOM   3341  N   ASN   207     104.080 108.820  25.610  1.00  0.00           N  
ATOM   3342  CA  ASN   207     104.200 107.810  24.560  1.00  0.00           C  
ATOM   3343  C   ASN   207     105.610 107.910  23.990  1.00  0.00           C  
ATOM   3344  O   ASN   207     105.980 108.970  23.490  1.00  0.00           O  
ATOM   3345  CB  ASN   207     103.130 108.060  23.490  1.00  0.00           C  
ATOM   3346  CG  ASN   207     103.210 107.090  22.320  1.00  0.00           C  
ATOM   3347  ND2 ASN   207     102.480 107.350  21.270  1.00  0.00           N  
ATOM   3348  OD1 ASN   207     103.920 106.090  22.350  1.00  0.00           O  
ATOM   3349  H   ASN   207     104.500 109.720  25.410  1.00  0.00           H  
ATOM   3350  HA  ASN   207     104.060 106.810  24.980  1.00  0.00           H  
ATOM   3351  HB1 ASN   207     103.240 109.070  23.100  1.00  0.00           H  
ATOM   3352  HB2 ASN   207     102.140 107.980  23.940  1.00  0.00           H  
ATOM   3353 1HD2 ASN   207     101.900 108.180  21.230  1.00  0.00           H  
ATOM   3354 2HD2 ASN   207     102.550 106.740  20.470  1.00  0.00           H  
ATOM   3355  N   TRP   208     106.410 106.850  24.020  1.00  0.00           N  
ATOM   3356  CA  TRP   208     107.810 106.930  23.560  1.00  0.00           C  
ATOM   3357  C   TRP   208     107.970 106.950  22.030  1.00  0.00           C  
ATOM   3358  O   TRP   208     109.090 106.930  21.540  1.00  0.00           O  
ATOM   3359  CB  TRP   208     108.640 105.850  24.240  1.00  0.00           C  
ATOM   3360  CG  TRP   208     108.650 105.900  25.740  1.00  0.00           C  
ATOM   3361  CD1 TRP   208     108.190 104.940  26.560  1.00  0.00           C  
ATOM   3362  CD2 TRP   208     109.220 106.930  26.610  1.00  0.00           C  
ATOM   3363  CE2 TRP   208     109.110 106.480  27.960  1.00  0.00           C  
ATOM   3364  CE3 TRP   208     109.840 108.180  26.390  1.00  0.00           C  
ATOM   3365  NE1 TRP   208     108.460 105.270  27.870  1.00  0.00           N  
ATOM   3366  CZ2 TRP   208     109.640 107.210  29.030  1.00  0.00           C  
ATOM   3367  CZ3 TRP   208     110.350 108.930  27.470  1.00  0.00           C  
ATOM   3368  CH2 TRP   208     110.270 108.440  28.790  1.00  0.00           C  
ATOM   3369  H   TRP   208     106.050 105.970  24.350  1.00  0.00           H  
ATOM   3370  HA  TRP   208     108.210 107.890  23.890  1.00  0.00           H  
ATOM   3371  HB1 TRP   208     109.670 105.960  23.920  1.00  0.00           H  
ATOM   3372  HB2 TRP   208     108.290 104.870  23.910  1.00  0.00           H  
ATOM   3373  HD1 TRP   208     107.750 104.000  26.240  1.00  0.00           H  
ATOM   3374  HE1 TRP   208     108.320 104.630  28.640  1.00  0.00           H  
ATOM   3375  HE3 TRP   208     109.930 108.560  25.380  1.00  0.00           H  
ATOM   3376  HZ2 TRP   208     109.560 106.810  30.030  1.00  0.00           H  
ATOM   3377  HZ3 TRP   208     110.830 109.880  27.280  1.00  0.00           H  
ATOM   3378  HH2 TRP   208     110.690 109.000  29.600  1.00  0.00           H  
ATOM   3379  N   LEU   209     106.860 106.980  21.300  1.00  0.00           N  
ATOM   3380  CA  LEU   209     106.810 107.010  19.830  1.00  0.00           C  
ATOM   3381  C   LEU   209     106.200 108.310  19.270  1.00  0.00           C  
ATOM   3382  O   LEU   209     105.750 108.340  18.130  1.00  0.00           O  
ATOM   3383  CB  LEU   209     106.070 105.740  19.350  1.00  0.00           C  
ATOM   3384  CG  LEU   209     106.810 104.430  19.660  1.00  0.00           C  
ATOM   3385  CD1 LEU   209     105.930 103.220  19.350  1.00  0.00           C  
ATOM   3386  CD2 LEU   209     108.070 104.290  18.800  1.00  0.00           C  
ATOM   3387  H   LEU   209     105.980 106.980  21.780  1.00  0.00           H  
ATOM   3388  HA  LEU   209     107.830 106.990  19.470  1.00  0.00           H  
ATOM   3389  HB1 LEU   209     105.910 105.800  18.270  1.00  0.00           H  
ATOM   3390  HB2 LEU   209     105.100 105.720  19.830  1.00  0.00           H  
ATOM   3391  HG  LEU   209     107.090 104.380  20.710  1.00  0.00           H  
ATOM   3392 1HD1 LEU   209     106.470 102.300  19.590  1.00  0.00           H  
ATOM   3393 2HD1 LEU   209     105.030 103.260  19.960  1.00  0.00           H  
ATOM   3394 3HD1 LEU   209     105.660 103.210  18.290  1.00  0.00           H  
ATOM   3395 1HD2 LEU   209     108.500 103.310  18.950  1.00  0.00           H  
ATOM   3396 2HD2 LEU   209     107.830 104.420  17.750  1.00  0.00           H  
ATOM   3397 3HD2 LEU   209     108.800 105.040  19.110  1.00  0.00           H  
ATOM   3398  N   ASP   210     106.160 109.390  20.060  1.00  0.00           N  
ATOM   3399  CA  ASP   210     105.540 110.670  19.700  1.00  0.00           C  
ATOM   3400  C   ASP   210     106.520 111.700  19.080  1.00  0.00           C  
ATOM   3401  O   ASP   210     106.540 112.870  19.460  1.00  0.00           O  
ATOM   3402  CB  ASP   210     104.720 111.210  20.870  1.00  0.00           C  
ATOM   3403  CG  ASP   210     105.510 111.650  22.110  1.00  0.00           C  
ATOM   3404  OD1 ASP   210     106.750 111.510  22.160  1.00  0.00           O  
ATOM   3405  OD2 ASP   210     104.860 112.130  23.060  1.00  0.00           O  
ATOM   3406  H   ASP   210     106.600 109.350  20.970  1.00  0.00           H  
ATOM   3407  HA  ASP   210     104.820 110.470  18.910  1.00  0.00           H  
ATOM   3408  HB1 ASP   210     104.000 110.440  21.170  1.00  0.00           H  
ATOM   3409  HB2 ASP   210     104.140 112.070  20.520  1.00  0.00           H  
ATOM   3410  N   ASP   211     107.360 111.250  18.140  1.00  0.00           N  
ATOM   3411  CA  ASP   211     108.440 112.040  17.520  1.00  0.00           C  
ATOM   3412  C   ASP   211     109.380 112.720  18.560  1.00  0.00           C  
ATOM   3413  O   ASP   211     109.970 113.780  18.340  1.00  0.00           O  
ATOM   3414  CB  ASP   211     107.890 112.980  16.420  1.00  0.00           C  
ATOM   3415  CG  ASP   211     107.360 112.270  15.150  1.00  0.00           C  
ATOM   3416  OD1 ASP   211     107.460 111.020  15.040  1.00  0.00           O  
ATOM   3417  OD2 ASP   211     106.970 112.970  14.180  1.00  0.00           O  
ATOM   3418  H   ASP   211     107.250 110.290  17.840  1.00  0.00           H  
ATOM   3419  HA  ASP   211     109.080 111.320  17.010  1.00  0.00           H  
ATOM   3420  HB1 ASP   211     108.690 113.640  16.090  1.00  0.00           H  
ATOM   3421  HB2 ASP   211     107.100 113.600  16.840  1.00  0.00           H  
ATOM   3422  N   GLY   212     109.540 112.070  19.720  1.00  0.00           N  
ATOM   3423  CA  GLY   212     110.370 112.510  20.850  1.00  0.00           C  
ATOM   3424  C   GLY   212     109.740 113.560  21.770  1.00  0.00           C  
ATOM   3425  O   GLY   212     110.400 113.970  22.730  1.00  0.00           O  
ATOM   3426  H   GLY   212     109.050 111.190  19.820  1.00  0.00           H  
ATOM   3427  HA1 GLY   212     111.300 112.930  20.460  1.00  0.00           H  
ATOM   3428  HA2 GLY   212     110.620 111.640  21.450  1.00  0.00           H  
ATOM   3429  N   LEU   213     108.490 113.990  21.560  1.00  0.00           N  
ATOM   3430  CA  LEU   213     107.810 115.010  22.380  1.00  0.00           C  
ATOM   3431  C   LEU   213     107.700 114.600  23.860  1.00  0.00           C  
ATOM   3432  O   LEU   213     107.850 115.410  24.770  1.00  0.00           O  
ATOM   3433  CB  LEU   213     106.410 115.280  21.800  1.00  0.00           C  
ATOM   3434  CG  LEU   213     106.360 115.890  20.390  1.00  0.00           C  
ATOM   3435  CD1 LEU   213     104.910 115.850  19.890  1.00  0.00           C  
ATOM   3436  CD2 LEU   213     106.820 117.350  20.360  1.00  0.00           C  
ATOM   3437  H   LEU   213     107.950 113.540  20.810  1.00  0.00           H  
ATOM   3438  HA  LEU   213     108.390 115.940  22.350  1.00  0.00           H  
ATOM   3439  HB1 LEU   213     105.880 115.950  22.490  1.00  0.00           H  
ATOM   3440  HB2 LEU   213     105.870 114.340  21.790  1.00  0.00           H  
ATOM   3441  HG  LEU   213     106.990 115.330  19.700  1.00  0.00           H  
ATOM   3442 1HD1 LEU   213     104.840 116.300  18.910  1.00  0.00           H  
ATOM   3443 2HD1 LEU   213     104.610 114.800  19.800  1.00  0.00           H  
ATOM   3444 3HD1 LEU   213     104.260 116.350  20.610  1.00  0.00           H  
ATOM   3445 1HD2 LEU   213     106.750 117.740  19.340  1.00  0.00           H  
ATOM   3446 2HD2 LEU   213     106.200 117.950  21.030  1.00  0.00           H  
ATOM   3447 3HD2 LEU   213     107.850 117.410  20.680  1.00  0.00           H  
ATOM   3448  N   SER   214     107.460 113.320  24.160  1.00  0.00           N  
ATOM   3449  CA  SER   214     107.440 112.790  25.520  1.00  0.00           C  
ATOM   3450  C   SER   214     108.800 112.860  26.210  1.00  0.00           C  
ATOM   3451  O   SER   214     108.860 113.100  27.420  1.00  0.00           O  
ATOM   3452  CB  SER   214     106.970 111.350  25.510  1.00  0.00           C  
ATOM   3453  OG  SER   214     105.560 111.340  25.380  1.00  0.00           O  
ATOM   3454  H   SER   214     107.260 112.690  23.380  1.00  0.00           H  
ATOM   3455  HA  SER   214     106.750 113.380  26.130  1.00  0.00           H  
ATOM   3456  HB1 SER   214     107.240 110.880  26.450  1.00  0.00           H  
ATOM   3457  HB2 SER   214     107.440 110.800  24.690  1.00  0.00           H  
ATOM   3458  HG  SER   214     105.370 111.530  24.420  1.00  0.00           H  
ATOM   3459  N   TYR   215     109.900 112.700  25.460  1.00  0.00           N  
ATOM   3460  CA  TYR   215     111.240 112.900  25.990  1.00  0.00           C  
ATOM   3461  C   TYR   215     111.520 114.390  26.220  1.00  0.00           C  
ATOM   3462  O   TYR   215     111.970 114.770  27.310  1.00  0.00           O  
ATOM   3463  CB  TYR   215     112.270 112.280  25.040  1.00  0.00           C  
ATOM   3464  CG  TYR   215     113.700 112.470  25.510  1.00  0.00           C  
ATOM   3465  CD1 TYR   215     114.470 113.540  25.010  1.00  0.00           C  
ATOM   3466  CD2 TYR   215     114.250 111.600  26.470  1.00  0.00           C  
ATOM   3467  CE1 TYR   215     115.800 113.710  25.450  1.00  0.00           C  
ATOM   3468  CE2 TYR   215     115.570 111.770  26.910  1.00  0.00           C  
ATOM   3469  CZ  TYR   215     116.360 112.810  26.370  1.00  0.00           C  
ATOM   3470  OH  TYR   215     117.670 112.930  26.740  1.00  0.00           O  
ATOM   3471  H   TYR   215     109.780 112.610  24.460  1.00  0.00           H  
ATOM   3472  HA  TYR   215     111.330 112.410  26.960  1.00  0.00           H  
ATOM   3473  HB1 TYR   215     112.170 112.710  24.050  1.00  0.00           H  
ATOM   3474  HB2 TYR   215     112.070 111.210  24.950  1.00  0.00           H  
ATOM   3475  HD1 TYR   215     114.040 114.240  24.300  1.00  0.00           H  
ATOM   3476  HD2 TYR   215     113.650 110.790  26.870  1.00  0.00           H  
ATOM   3477  HE1 TYR   215     116.400 114.530  25.060  1.00  0.00           H  
ATOM   3478  HE2 TYR   215     115.990 111.110  27.650  1.00  0.00           H  
ATOM   3479  HH  TYR   215     117.980 112.100  27.160  1.00  0.00           H  
ATOM   3480  N   ASP   216     111.190 115.250  25.260  1.00  0.00           N  
ATOM   3481  CA  ASP   216     111.420 116.690  25.370  1.00  0.00           C  
ATOM   3482  C   ASP   216     110.630 117.340  26.510  1.00  0.00           C  
ATOM   3483  O   ASP   216     111.210 118.130  27.250  1.00  0.00           O  
ATOM   3484  CB  ASP   216     111.090 117.390  24.040  1.00  0.00           C  
ATOM   3485  CG  ASP   216     112.300 117.540  23.120  1.00  0.00           C  
ATOM   3486  OD1 ASP   216     113.460 117.300  23.530  1.00  0.00           O  
ATOM   3487  OD2 ASP   216     112.120 118.040  21.990  1.00  0.00           O  
ATOM   3488  H   ASP   216     110.810 114.890  24.390  1.00  0.00           H  
ATOM   3489  HA  ASP   216     112.470 116.850  25.610  1.00  0.00           H  
ATOM   3490  HB1 ASP   216     110.730 118.400  24.260  1.00  0.00           H  
ATOM   3491  HB2 ASP   216     110.290 116.860  23.530  1.00  0.00           H  
ATOM   3492  N   ARG   217     109.370 116.960  26.730  1.00  0.00           N  
ATOM   3493  CA  ARG   217     108.600 117.410  27.910  1.00  0.00           C  
ATOM   3494  C   ARG   217     109.260 116.990  29.220  1.00  0.00           C  
ATOM   3495  O   ARG   217     109.370 117.800  30.140  1.00  0.00           O  
ATOM   3496  CB  ARG   217     107.160 116.870  27.840  1.00  0.00           C  
ATOM   3497  CG  ARG   217     106.360 117.560  26.720  1.00  0.00           C  
ATOM   3498  CD  ARG   217     104.940 117.010  26.620  1.00  0.00           C  
ATOM   3499  NE  ARG   217     104.910 115.630  26.090  1.00  0.00           N  
ATOM   3500  CZ  ARG   217     103.810 114.940  25.850  1.00  0.00           C  
ATOM   3501  NH1 ARG   217     102.620 115.430  26.050  1.00  0.00           N  
ATOM   3502  NH2 ARG   217     103.820 113.730  25.380  1.00  0.00           N  
ATOM   3503  H   ARG   217     108.920 116.370  26.030  1.00  0.00           H  
ATOM   3504  HA  ARG   217     108.570 118.500  27.910  1.00  0.00           H  
ATOM   3505  HB1 ARG   217     106.670 117.080  28.780  1.00  0.00           H  
ATOM   3506  HB2 ARG   217     107.190 115.790  27.670  1.00  0.00           H  
ATOM   3507  HG1 ARG   217     106.850 117.440  25.770  1.00  0.00           H  
ATOM   3508  HG2 ARG   217     106.310 118.630  26.940  1.00  0.00           H  
ATOM   3509  HD1 ARG   217     104.380 117.650  25.950  1.00  0.00           H  
ATOM   3510  HD2 ARG   217     104.470 117.040  27.600  1.00  0.00           H  
ATOM   3511  HE  ARG   217     105.780 115.230  25.800  1.00  0.00           H  
ATOM   3512 1HH1 ARG   217     102.520 116.400  26.290  1.00  0.00           H  
ATOM   3513 2HH1 ARG   217     101.840 114.910  25.670  1.00  0.00           H  
ATOM   3514 1HH2 ARG   217     104.660 113.240  25.100  1.00  0.00           H  
ATOM   3515 2HH2 ARG   217     102.940 113.290  25.140  1.00  0.00           H  
ATOM   3516  N   LEU   218     109.750 115.750  29.290  1.00  0.00           N  
ATOM   3517  CA  LEU   218     110.420 115.210  30.470  1.00  0.00           C  
ATOM   3518  C   LEU   218     111.750 115.930  30.770  1.00  0.00           C  
ATOM   3519  O   LEU   218     112.050 116.190  31.940  1.00  0.00           O  
ATOM   3520  CB  LEU   218     110.630 113.700  30.260  1.00  0.00           C  
ATOM   3521  CG  LEU   218     110.950 112.930  31.550  1.00  0.00           C  
ATOM   3522  CD1 LEU   218     109.700 112.780  32.410  1.00  0.00           C  
ATOM   3523  CD2 LEU   218     111.440 111.520  31.220  1.00  0.00           C  
ATOM   3524  H   LEU   218     109.660 115.160  28.470  1.00  0.00           H  
ATOM   3525  HA  LEU   218     109.760 115.370  31.320  1.00  0.00           H  
ATOM   3526  HB1 LEU   218     111.440 113.550  29.540  1.00  0.00           H  
ATOM   3527  HB2 LEU   218     109.720 113.260  29.830  1.00  0.00           H  
ATOM   3528  HG  LEU   218     111.730 113.450  32.110  1.00  0.00           H  
ATOM   3529 1HD1 LEU   218     109.920 112.200  33.300  1.00  0.00           H  
ATOM   3530 2HD1 LEU   218     109.330 113.750  32.720  1.00  0.00           H  
ATOM   3531 3HD1 LEU   218     108.920 112.270  31.850  1.00  0.00           H  
ATOM   3532 1HD2 LEU   218     111.700 111.010  32.140  1.00  0.00           H  
ATOM   3533 2HD2 LEU   218     110.660 110.980  30.690  1.00  0.00           H  
ATOM   3534 3HD2 LEU   218     112.330 111.580  30.590  1.00  0.00           H  
ATOM   3535  N   VAL   219     112.520 116.300  29.740  1.00  0.00           N  
ATOM   3536  CA  VAL   219     113.760 117.070  29.870  1.00  0.00           C  
ATOM   3537  C   VAL   219     113.490 118.560  30.120  1.00  0.00           C  
ATOM   3538  O   VAL   219     114.160 119.170  30.950  1.00  0.00           O  
ATOM   3539  CB  VAL   219     114.680 116.820  28.660  1.00  0.00           C  
ATOM   3540  CG1 VAL   219     115.970 117.630  28.720  1.00  0.00           C  
ATOM   3541  CG2 VAL   219     115.120 115.350  28.590  1.00  0.00           C  
ATOM   3542  H   VAL   219     112.230 116.000  28.810  1.00  0.00           H  
ATOM   3543  HA  VAL   219     114.300 116.710  30.750  1.00  0.00           H  
ATOM   3544  HB  VAL   219     114.150 117.070  27.740  1.00  0.00           H  
ATOM   3545 1HG1 VAL   219     116.600 117.420  27.850  1.00  0.00           H  
ATOM   3546 2HG1 VAL   219     115.720 118.690  28.700  1.00  0.00           H  
ATOM   3547 3HG1 VAL   219     116.520 117.410  29.640  1.00  0.00           H  
ATOM   3548 1HG2 VAL   219     115.790 115.210  27.740  1.00  0.00           H  
ATOM   3549 2HG2 VAL   219     115.630 115.060  29.510  1.00  0.00           H  
ATOM   3550 3HG2 VAL   219     114.260 114.700  28.440  1.00  0.00           H  
ATOM   3551  N   ALA   220     112.460 119.140  29.520  1.00  0.00           N  
ATOM   3552  CA  ALA   220     112.070 120.540  29.720  1.00  0.00           C  
ATOM   3553  C   ALA   220     111.710 120.830  31.190  1.00  0.00           C  
ATOM   3554  O   ALA   220     112.140 121.850  31.740  1.00  0.00           O  
ATOM   3555  CB  ALA   220     110.940 120.890  28.760  1.00  0.00           C  
ATOM   3556  H   ALA   220     111.940 118.610  28.820  1.00  0.00           H  
ATOM   3557  HA  ALA   220     112.920 121.170  29.470  1.00  0.00           H  
ATOM   3558  HB1 ALA   220     110.640 121.930  28.900  1.00  0.00           H  
ATOM   3559  HB2 ALA   220     111.270 120.750  27.730  1.00  0.00           H  
ATOM   3560  HB3 ALA   220     110.080 120.240  28.940  1.00  0.00           H  
ATOM   3561  N   ARG   221     111.020 119.900  31.860  1.00  0.00           N  
ATOM   3562  CA  ARG   221     110.700 120.000  33.300  1.00  0.00           C  
ATOM   3563  C   ARG   221     111.950 119.960  34.170  1.00  0.00           C  
ATOM   3564  O   ARG   221     112.080 120.750  35.100  1.00  0.00           O  
ATOM   3565  CB  ARG   221     109.710 118.880  33.670  1.00  0.00           C  
ATOM   3566  CG  ARG   221     108.340 119.160  33.050  1.00  0.00           C  
ATOM   3567  CD  ARG   221     107.360 118.040  33.350  1.00  0.00           C  
ATOM   3568  NE  ARG   221     106.030 118.350  32.810  1.00  0.00           N  
ATOM   3569  CZ  ARG   221     104.950 117.640  33.010  1.00  0.00           C  
ATOM   3570  NH1 ARG   221     104.920 116.600  33.800  1.00  0.00           N  
ATOM   3571  NH2 ARG   221     103.860 117.940  32.400  1.00  0.00           N  
ATOM   3572  H   ARG   221     110.670 119.110  31.330  1.00  0.00           H  
ATOM   3573  HA  ARG   221     110.220 120.960  33.490  1.00  0.00           H  
ATOM   3574  HB1 ARG   221     109.600 118.840  34.750  1.00  0.00           H  
ATOM   3575  HB2 ARG   221     110.090 117.920  33.320  1.00  0.00           H  
ATOM   3576  HG1 ARG   221     108.420 119.260  31.970  1.00  0.00           H  
ATOM   3577  HG2 ARG   221     107.940 120.090  33.440  1.00  0.00           H  
ATOM   3578  HD1 ARG   221     107.290 117.910  34.430  1.00  0.00           H  
ATOM   3579  HD2 ARG   221     107.720 117.110  32.900  1.00  0.00           H  
ATOM   3580  HE  ARG   221     105.950 119.120  32.150  1.00  0.00           H  
ATOM   3581 1HH1 ARG   221     105.720 116.360  34.350  1.00  0.00           H  
ATOM   3582 2HH1 ARG   221     104.040 116.120  33.920  1.00  0.00           H  
ATOM   3583 1HH2 ARG   221     103.810 118.750  31.800  1.00  0.00           H  
ATOM   3584 2HH2 ARG   221     103.090 117.290  32.470  1.00  0.00           H  
ATOM   3585  N   LEU   222     112.910 119.090  33.840  1.00  0.00           N  
ATOM   3586  CA  LEU   222     114.200 118.970  34.530  1.00  0.00           C  
ATOM   3587  C   LEU   222     115.070 120.230  34.470  1.00  0.00           C  
ATOM   3588  O   LEU   222     115.780 120.530  35.420  1.00  0.00           O  
ATOM   3589  CB  LEU   222     114.980 117.810  33.920  1.00  0.00           C  
ATOM   3590  CG  LEU   222     114.530 116.440  34.440  1.00  0.00           C  
ATOM   3591  CD1 LEU   222     115.160 115.400  33.540  1.00  0.00           C  
ATOM   3592  CD2 LEU   222     114.970 116.260  35.890  1.00  0.00           C  
ATOM   3593  H   LEU   222     112.750 118.510  33.020  1.00  0.00           H  
ATOM   3594  HA  LEU   222     114.010 118.780  35.590  1.00  0.00           H  
ATOM   3595  HB1 LEU   222     116.040 117.930  34.150  1.00  0.00           H  
ATOM   3596  HB2 LEU   222     114.880 117.830  32.840  1.00  0.00           H  
ATOM   3597  HG  LEU   222     113.440 116.350  34.380  1.00  0.00           H  
ATOM   3598 1HD1 LEU   222     114.940 114.400  33.900  1.00  0.00           H  
ATOM   3599 2HD1 LEU   222     114.750 115.500  32.540  1.00  0.00           H  
ATOM   3600 3HD1 LEU   222     116.240 115.560  33.500  1.00  0.00           H  
ATOM   3601 1HD2 LEU   222     114.930 115.210  36.170  1.00  0.00           H  
ATOM   3602 2HD2 LEU   222     116.000 116.600  36.010  1.00  0.00           H  
ATOM   3603 3HD2 LEU   222     114.320 116.820  36.550  1.00  0.00           H  
ATOM   3604  N   HIS   223     114.990 121.000  33.380  1.00  0.00           N  
ATOM   3605  CA  HIS   223     115.660 122.300  33.260  1.00  0.00           C  
ATOM   3606  C   HIS   223     115.120 123.360  34.230  1.00  0.00           C  
ATOM   3607  O   HIS   223     115.720 124.427  34.390  1.00  0.00           O  
ATOM   3608  CB  HIS   223     115.550 122.780  31.810  1.00  0.00           C  
ATOM   3609  CG  HIS   223     116.420 122.000  30.860  1.00  0.00           C  
ATOM   3610  CD2 HIS   223     116.020 121.370  29.720  1.00  0.00           C  
ATOM   3611  ND1 HIS   223     117.800 121.830  30.990  1.00  0.00           N  
ATOM   3612  CE1 HIS   223     118.190 121.070  29.960  1.00  0.00           C  
ATOM   3613  NE2 HIS   223     117.140 120.810  29.160  1.00  0.00           N  
ATOM   3614  H   HIS   223     114.450 120.650  32.590  1.00  0.00           H  
ATOM   3615  HA  HIS   223     116.720 122.170  33.500  1.00  0.00           H  
ATOM   3616  HB1 HIS   223     115.870 123.820  31.760  1.00  0.00           H  
ATOM   3617  HB2 HIS   223     114.520 122.740  31.480  1.00  0.00           H  
ATOM   3618  HD2 HIS   223     115.010 121.290  29.340  1.00  0.00           H  
ATOM   3619  HE1 HIS   223     119.200 120.750  29.780  1.00  0.00           H  
ATOM   3620  HE2 HIS   223     117.160 120.260  28.310  1.00  0.00           H  
ATOM   3621  N   ARG   224     113.980 123.090  34.890  1.00  0.00           N  
ATOM   3622  CA  ARG   224     113.360 123.950  35.900  1.00  0.00           C  
ATOM   3623  C   ARG   224     113.560 123.410  37.330  1.00  0.00           C  
ATOM   3624  O   ARG   224     113.430 124.177  38.290  1.00  0.00           O  
ATOM   3625  CB  ARG   224     111.870 124.127  35.540  1.00  0.00           C  
ATOM   3626  CG  ARG   224     111.660 124.687  34.110  1.00  0.00           C  
ATOM   3627  CD  ARG   224     110.180 124.737  33.760  1.00  0.00           C  
ATOM   3628  NE  ARG   224     109.940 125.167  32.370  1.00  0.00           N  
ATOM   3629  CZ  ARG   224     108.830 124.937  31.690  1.00  0.00           C  
ATOM   3630  NH1 ARG   224     107.790 124.387  32.260  1.00  0.00           N  
ATOM   3631  NH2 ARG   224     108.760 125.247  30.430  1.00  0.00           N  
ATOM   3632  H   ARG   224     113.510 122.230  34.650  1.00  0.00           H  
ATOM   3633  HA  ARG   224     113.820 124.937  35.880  1.00  0.00           H  
ATOM   3634  HB1 ARG   224     111.420 124.817  36.250  1.00  0.00           H  
ATOM   3635  HB2 ARG   224     111.360 123.170  35.620  1.00  0.00           H  
ATOM   3636  HG1 ARG   224     112.150 124.047  33.380  1.00  0.00           H  
ATOM   3637  HG2 ARG   224     112.090 125.687  34.050  1.00  0.00           H  
ATOM   3638  HD1 ARG   224     109.660 125.417  34.440  1.00  0.00           H  
ATOM   3639  HD2 ARG   224     109.780 123.730  33.890  1.00  0.00           H  
ATOM   3640  HE  ARG   224     110.690 125.637  31.900  1.00  0.00           H  
ATOM   3641 1HH1 ARG   224     107.900 124.017  33.180  1.00  0.00           H  
ATOM   3642 2HH1 ARG   224     107.010 124.097  31.690  1.00  0.00           H  
ATOM   3643 1HH2 ARG   224     109.540 125.667  29.980  1.00  0.00           H  
ATOM   3644 2HH2 ARG   224     107.940 124.987  29.890  1.00  0.00           H  
ATOM   3645  N   SER   225     113.950 122.140  37.480  1.00  0.00           N  
ATOM   3646  CA  SER   225     114.200 121.460  38.760  1.00  0.00           C  
ATOM   3647  C   SER   225     115.540 121.830  39.400  1.00  0.00           C  
ATOM   3648  O   SER   225     116.530 122.010  38.680  1.00  0.00           O  
ATOM   3649  CB  SER   225     114.160 119.930  38.580  1.00  0.00           C  
ATOM   3650  OG  SER   225     113.070 119.500  37.800  1.00  0.00           O  
ATOM   3651  H   SER   225     114.010 121.570  36.650  1.00  0.00           H  
ATOM   3652  HA  SER   225     113.410 121.740  39.440  1.00  0.00           H  
ATOM   3653  HB1 SER   225     114.100 119.480  39.570  1.00  0.00           H  
ATOM   3654  HB2 SER   225     115.080 119.610  38.100  1.00  0.00           H  
ATOM   3655  HG  SER   225     112.280 119.510  38.380  1.00  0.00           H  
ATOM   3656  N   ARG   226     115.640 121.890  40.740  1.00  0.00           N  
ATOM   3657  CA  ARG   226     116.940 121.950  41.450  1.00  0.00           C  
ATOM   3658  C   ARG   226     117.530 120.540  41.650  1.00  0.00           C  
ATOM   3659  O   ARG   226     118.720 120.330  41.380  1.00  0.00           O  
ATOM   3660  CB  ARG   226     116.860 122.740  42.770  1.00  0.00           C  
ATOM   3661  CG  ARG   226     116.590 124.257  42.580  1.00  0.00           C  
ATOM   3662  CD  ARG   226     117.150 125.117  43.730  1.00  0.00           C  
ATOM   3663  NE  ARG   226     116.890 126.567  43.550  1.00  0.00           N  
ATOM   3664  CZ  ARG   226     117.050 127.497  44.490  1.00  0.00           C  
ATOM   3665  NH1 ARG   226     117.340 127.197  45.730  1.00  0.00           N  
ATOM   3666  NH2 ARG   226     116.940 128.767  44.210  1.00  0.00           N  
ATOM   3667  H   ARG   226     114.800 121.740  41.300  1.00  0.00           H  
ATOM   3668  HA  ARG   226     117.670 122.470  40.820  1.00  0.00           H  
ATOM   3669  HB1 ARG   226     117.820 122.630  43.280  1.00  0.00           H  
ATOM   3670  HB2 ARG   226     116.100 122.310  43.410  1.00  0.00           H  
ATOM   3671  HG1 ARG   226     115.510 124.407  42.500  1.00  0.00           H  
ATOM   3672  HG2 ARG   226     117.050 124.587  41.650  1.00  0.00           H  
ATOM   3673  HD1 ARG   226     118.220 124.957  43.800  1.00  0.00           H  
ATOM   3674  HD2 ARG   226     116.720 124.787  44.670  1.00  0.00           H  
ATOM   3675  HE  ARG   226     116.580 126.877  42.650  1.00  0.00           H  
ATOM   3676 1HH1 ARG   226     117.100 126.267  46.020  1.00  0.00           H  
ATOM   3677 2HH1 ARG   226     117.440 127.927  46.430  1.00  0.00           H  
ATOM   3678 1HH2 ARG   226     116.460 129.037  43.360  1.00  0.00           H  
ATOM   3679 2HH2 ARG   226     116.950 129.407  44.980  1.00  0.00           H  
ATOM   3680  N   ALA   227     116.690 119.550  41.970  1.00  0.00           N  
ATOM   3681  CA  ALA   227     117.020 118.120  41.880  1.00  0.00           C  
ATOM   3682  C   ALA   227     115.820 117.310  41.350  1.00  0.00           C  
ATOM   3683  O   ALA   227     114.720 117.830  41.190  1.00  0.00           O  
ATOM   3684  CB  ALA   227     117.480 117.600  43.240  1.00  0.00           C  
ATOM   3685  H   ALA   227     115.750 119.800  42.240  1.00  0.00           H  
ATOM   3686  HA  ALA   227     117.830 117.980  41.170  1.00  0.00           H  
ATOM   3687  HB1 ALA   227     117.840 116.580  43.160  1.00  0.00           H  
ATOM   3688  HB2 ALA   227     118.290 118.220  43.600  1.00  0.00           H  
ATOM   3689  HB3 ALA   227     116.650 117.620  43.950  1.00  0.00           H  
ATOM   3690  N   TRP   228     116.040 116.020  41.080  1.00  0.00           N  
ATOM   3691  CA  TRP   228     114.990 115.090  40.680  1.00  0.00           C  
ATOM   3692  C   TRP   228     115.140 113.730  41.360  1.00  0.00           C  
ATOM   3693  O   TRP   228     116.220 113.390  41.840  1.00  0.00           O  
ATOM   3694  CB  TRP   228     114.970 114.940  39.160  1.00  0.00           C  
ATOM   3695  CG  TRP   228     116.230 114.430  38.520  1.00  0.00           C  
ATOM   3696  CD1 TRP   228     117.250 115.200  38.090  1.00  0.00           C  
ATOM   3697  CD2 TRP   228     116.660 113.050  38.290  1.00  0.00           C  
ATOM   3698  CE2 TRP   228     117.950 113.070  37.690  1.00  0.00           C  
ATOM   3699  CE3 TRP   228     116.100 111.780  38.560  1.00  0.00           C  
ATOM   3700  NE1 TRP   228     118.250 114.410  37.550  1.00  0.00           N  
ATOM   3701  CZ2 TRP   228     118.670 111.910  37.390  1.00  0.00           C  
ATOM   3702  CZ3 TRP   228     116.820 110.600  38.280  1.00  0.00           C  
ATOM   3703  CH2 TRP   228     118.110 110.660  37.710  1.00  0.00           C  
ATOM   3704  H   TRP   228     116.980 115.650  41.200  1.00  0.00           H  
ATOM   3705  HA  TRP   228     114.030 115.490  41.000  1.00  0.00           H  
ATOM   3706  HB1 TRP   228     114.730 115.910  38.730  1.00  0.00           H  
ATOM   3707  HB2 TRP   228     114.160 114.260  38.890  1.00  0.00           H  
ATOM   3708  HD1 TRP   228     117.240 116.280  38.170  1.00  0.00           H  
ATOM   3709  HE1 TRP   228     119.140 114.760  37.200  1.00  0.00           H  
ATOM   3710  HE3 TRP   228     115.130 111.710  39.000  1.00  0.00           H  
ATOM   3711  HZ2 TRP   228     119.660 111.970  36.960  1.00  0.00           H  
ATOM   3712  HZ3 TRP   228     116.380 109.640  38.510  1.00  0.00           H  
ATOM   3713  HH2 TRP   228     118.670 109.750  37.520  1.00  0.00           H  
ATOM   3714  N   ALA   229     114.060 112.940  41.370  1.00  0.00           N  
ATOM   3715  CA  ALA   229     114.080 111.560  41.850  1.00  0.00           C  
ATOM   3716  C   ALA   229     113.230 110.610  40.980  1.00  0.00           C  
ATOM   3717  O   ALA   229     112.260 111.030  40.340  1.00  0.00           O  
ATOM   3718  CB  ALA   229     113.660 111.520  43.320  1.00  0.00           C  
ATOM   3719  H   ALA   229     113.200 113.310  40.970  1.00  0.00           H  
ATOM   3720  HA  ALA   229     115.110 111.210  41.780  1.00  0.00           H  
ATOM   3721  HB1 ALA   229     113.790 110.510  43.710  1.00  0.00           H  
ATOM   3722  HB2 ALA   229     114.300 112.190  43.900  1.00  0.00           H  
ATOM   3723  HB3 ALA   229     112.620 111.820  43.430  1.00  0.00           H  
ATOM   3724  N   ASN   230     113.590 109.330  40.970  1.00  0.00           N  
ATOM   3725  CA  ASN   230     112.830 108.210  40.410  1.00  0.00           C  
ATOM   3726  C   ASN   230     112.640 107.160  41.510  1.00  0.00           C  
ATOM   3727  O   ASN   230     113.620 106.540  41.910  1.00  0.00           O  
ATOM   3728  CB  ASN   230     113.600 107.600  39.220  1.00  0.00           C  
ATOM   3729  CG  ASN   230     112.760 106.600  38.450  1.00  0.00           C  
ATOM   3730  ND2 ASN   230     112.020 107.060  37.470  1.00  0.00           N  
ATOM   3731  OD1 ASN   230     112.750 105.410  38.700  1.00  0.00           O  
ATOM   3732  H   ASN   230     114.400 109.080  41.530  1.00  0.00           H  
ATOM   3733  HA  ASN   230     111.850 108.550  40.060  1.00  0.00           H  
ATOM   3734  HB1 ASN   230     114.480 107.080  39.580  1.00  0.00           H  
ATOM   3735  HB2 ASN   230     113.930 108.380  38.540  1.00  0.00           H  
ATOM   3736 1HD2 ASN   230     111.950 108.060  37.320  1.00  0.00           H  
ATOM   3737 2HD2 ASN   230     111.560 106.370  36.900  1.00  0.00           H  
ATOM   3738  N   LEU   231     111.420 106.990  42.030  1.00  0.00           N  
ATOM   3739  CA  LEU   231     111.180 106.090  43.160  1.00  0.00           C  
ATOM   3740  C   LEU   231     110.860 104.660  42.680  1.00  0.00           C  
ATOM   3741  O   LEU   231     110.040 104.490  41.770  1.00  0.00           O  
ATOM   3742  CB  LEU   231     110.070 106.660  44.060  1.00  0.00           C  
ATOM   3743  CG  LEU   231     110.160 108.120  44.530  1.00  0.00           C  
ATOM   3744  CD1 LEU   231     109.060 108.360  45.570  1.00  0.00           C  
ATOM   3745  CD2 LEU   231     111.500 108.450  45.200  1.00  0.00           C  
ATOM   3746  H   LEU   231     110.640 107.500  41.640  1.00  0.00           H  
ATOM   3747  HA  LEU   231     112.090 106.030  43.760  1.00  0.00           H  
ATOM   3748  HB1 LEU   231     110.080 106.050  44.960  1.00  0.00           H  
ATOM   3749  HB2 LEU   231     109.110 106.510  43.570  1.00  0.00           H  
ATOM   3750  HG  LEU   231     110.010 108.790  43.690  1.00  0.00           H  
ATOM   3751 1HD1 LEU   231     109.120 109.370  45.960  1.00  0.00           H  
ATOM   3752 2HD1 LEU   231     108.080 108.220  45.110  1.00  0.00           H  
ATOM   3753 3HD1 LEU   231     109.160 107.670  46.400  1.00  0.00           H  
ATOM   3754 1HD2 LEU   231     111.460 109.450  45.620  1.00  0.00           H  
ATOM   3755 2HD2 LEU   231     111.710 107.730  45.990  1.00  0.00           H  
ATOM   3756 3HD2 LEU   231     112.300 108.420  44.460  1.00  0.00           H  
ATOM   3757  N   ASP   232     111.450 103.620  43.290  1.00  0.00           N  
ATOM   3758  CA  ASP   232     111.090 102.210  43.040  1.00  0.00           C  
ATOM   3759  C   ASP   232     110.380 101.590  44.250  1.00  0.00           C  
ATOM   3760  O   ASP   232     111.020 101.110  45.190  1.00  0.00           O  
ATOM   3761  CB  ASP   232     112.310 101.380  42.590  1.00  0.00           C  
ATOM   3762  CG  ASP   232     111.880  99.990  42.090  1.00  0.00           C  
ATOM   3763  OD1 ASP   232     111.350  99.930  40.950  1.00  0.00           O  
ATOM   3764  OD2 ASP   232     112.060  98.970  42.800  1.00  0.00           O  
ATOM   3765  H   ASP   232     112.120 103.820  44.020  1.00  0.00           H  
ATOM   3766  HA  ASP   232     110.380 102.180  42.210  1.00  0.00           H  
ATOM   3767  HB1 ASP   232     113.010 101.290  43.420  1.00  0.00           H  
ATOM   3768  HB2 ASP   232     112.810 101.910  41.770  1.00  0.00           H  
ATOM   3769  N   PHE   233     109.050 101.560  44.230  1.00  0.00           N  
ATOM   3770  CA  PHE   233     108.280 101.000  45.340  1.00  0.00           C  
ATOM   3771  C   PHE   233     108.300  99.470  45.320  1.00  0.00           C  
ATOM   3772  O   PHE   233     107.710  98.850  44.420  1.00  0.00           O  
ATOM   3773  CB  PHE   233     106.830 101.500  45.280  1.00  0.00           C  
ATOM   3774  CG  PHE   233     106.610 102.960  45.620  1.00  0.00           C  
ATOM   3775  CD1 PHE   233     106.550 103.400  46.960  1.00  0.00           C  
ATOM   3776  CD2 PHE   233     106.470 103.900  44.580  1.00  0.00           C  
ATOM   3777  CE1 PHE   233     106.370 104.760  47.250  1.00  0.00           C  
ATOM   3778  CE2 PHE   233     106.300 105.260  44.870  1.00  0.00           C  
ATOM   3779  CZ  PHE   233     106.240 105.690  46.200  1.00  0.00           C  
ATOM   3780  H   PHE   233     108.570 102.070  43.510  1.00  0.00           H  
ATOM   3781  HA  PHE   233     108.720 101.340  46.280  1.00  0.00           H  
ATOM   3782  HB1 PHE   233     106.240 100.910  45.980  1.00  0.00           H  
ATOM   3783  HB2 PHE   233     106.450 101.320  44.280  1.00  0.00           H  
ATOM   3784  HD1 PHE   233     106.690 102.700  47.760  1.00  0.00           H  
ATOM   3785  HD2 PHE   233     106.520 103.580  43.550  1.00  0.00           H  
ATOM   3786  HE1 PHE   233     106.350 105.100  48.270  1.00  0.00           H  
ATOM   3787  HE2 PHE   233     106.210 105.980  44.070  1.00  0.00           H  
ATOM   3788  HZ  PHE   233     106.100 106.740  46.420  1.00  0.00           H  
ATOM   3789  N   SER   234     108.900  98.820  46.330  1.00  0.00           N  
ATOM   3790  CA  SER   234     108.860  97.360  46.450  1.00  0.00           C  
ATOM   3791  C   SER   234     107.450  96.880  46.780  1.00  0.00           C  
ATOM   3792  O   SER   234     106.940  97.160  47.870  1.00  0.00           O  
ATOM   3793  CB  SER   234     109.840  96.840  47.500  1.00  0.00           C  
ATOM   3794  OG  SER   234     111.170  96.860  47.030  1.00  0.00           O  
ATOM   3795  H   SER   234     109.340  99.370  47.050  1.00  0.00           H  
ATOM   3796  HA  SER   234     109.150  96.920  45.490  1.00  0.00           H  
ATOM   3797  HB1 SER   234     109.590  95.800  47.740  1.00  0.00           H  
ATOM   3798  HB2 SER   234     109.750  97.430  48.420  1.00  0.00           H  
ATOM   3799  HG  SER   234     111.710  96.370  47.670  1.00  0.00           H  
ATOM   3800  N   SER   235     106.860  96.100  45.880  1.00  0.00           N  
ATOM   3801  CA  SER   235     105.500  95.520  46.000  1.00  0.00           C  
ATOM   3802  C   SER   235     104.370  96.560  46.170  1.00  0.00           C  
ATOM   3803  O   SER   235     103.440  96.310  46.930  1.00  0.00           O  
ATOM   3804  CB  SER   235     105.430  94.420  47.070  1.00  0.00           C  
ATOM   3805  OG  SER   235     106.560  93.580  47.080  1.00  0.00           O  
ATOM   3806  H   SER   235     107.380  95.870  45.050  1.00  0.00           H  
ATOM   3807  HA  SER   235     105.300  95.030  45.050  1.00  0.00           H  
ATOM   3808  HB1 SER   235     104.540  93.810  46.880  1.00  0.00           H  
ATOM   3809  HB2 SER   235     105.320  94.880  48.050  1.00  0.00           H  
ATOM   3810  HG  SER   235     107.090  93.850  47.850  1.00  0.00           H  
ATOM   3811  N   PHE   236     104.440  97.710  45.480  1.00  0.00           N  
ATOM   3812  CA  PHE   236     103.450  98.800  45.570  1.00  0.00           C  
ATOM   3813  C   PHE   236     102.000  98.320  45.540  1.00  0.00           C  
ATOM   3814  O   PHE   236     101.220  98.640  46.430  1.00  0.00           O  
ATOM   3815  CB  PHE   236     103.670  99.780  44.420  1.00  0.00           C  
ATOM   3816  CG  PHE   236     102.830 101.050  44.480  1.00  0.00           C  
ATOM   3817  CD1 PHE   236     101.670 101.160  43.690  1.00  0.00           C  
ATOM   3818  CD2 PHE   236     103.200 102.130  45.300  1.00  0.00           C  
ATOM   3819  CE1 PHE   236     100.890 102.330  43.720  1.00  0.00           C  
ATOM   3820  CE2 PHE   236     102.430 103.310  45.330  1.00  0.00           C  
ATOM   3821  CZ  PHE   236     101.280 103.410  44.530  1.00  0.00           C  
ATOM   3822  H   PHE   236     105.260  97.870  44.910  1.00  0.00           H  
ATOM   3823  HA  PHE   236     103.600  99.330  46.510  1.00  0.00           H  
ATOM   3824  HB1 PHE   236     103.480  99.270  43.470  1.00  0.00           H  
ATOM   3825  HB2 PHE   236     104.720 100.070  44.400  1.00  0.00           H  
ATOM   3826  HD1 PHE   236     101.360 100.330  43.060  1.00  0.00           H  
ATOM   3827  HD2 PHE   236     104.080 102.060  45.920  1.00  0.00           H  
ATOM   3828  HE1 PHE   236     100.000 102.400  43.110  1.00  0.00           H  
ATOM   3829  HE2 PHE   236     102.730 104.140  45.960  1.00  0.00           H  
ATOM   3830  HZ  PHE   236     100.680 104.310  44.540  1.00  0.00           H  
ATOM   3831  N   ASP   237     101.640  97.470  44.570  1.00  0.00           N  
ATOM   3832  CA  ASP   237     100.270  96.970  44.420  1.00  0.00           C  
ATOM   3833  C   ASP   237      99.740  96.310  45.710  1.00  0.00           C  
ATOM   3834  O   ASP   237      98.580  96.480  46.050  1.00  0.00           O  
ATOM   3835  CB  ASP   237     100.210  95.970  43.250  1.00  0.00           C  
ATOM   3836  CG  ASP   237     100.620  96.540  41.890  1.00  0.00           C  
ATOM   3837  OD1 ASP   237     100.300  97.700  41.550  1.00  0.00           O  
ATOM   3838  OD2 ASP   237     101.260  95.790  41.120  1.00  0.00           O  
ATOM   3839  H   ASP   237     102.320  97.250  43.860  1.00  0.00           H  
ATOM   3840  HA  ASP   237      99.610  97.820  44.190  1.00  0.00           H  
ATOM   3841  HB1 ASP   237      99.190  95.600  43.170  1.00  0.00           H  
ATOM   3842  HB2 ASP   237     100.850  95.130  43.490  1.00  0.00           H  
ATOM   3843  N   THR   238     100.580  95.590  46.470  1.00  0.00           N  
ATOM   3844  CA  THR   238     100.150  94.910  47.710  1.00  0.00           C  
ATOM   3845  C   THR   238     100.290  95.760  48.980  1.00  0.00           C  
ATOM   3846  O   THR   238      99.790  95.340  50.030  1.00  0.00           O  
ATOM   3847  CB  THR   238     100.890  93.570  47.910  1.00  0.00           C  
ATOM   3848  CG2 THR   238     100.690  92.570  46.780  1.00  0.00           C  
ATOM   3849  OG1 THR   238     102.280  93.750  48.000  1.00  0.00           O  
ATOM   3850  H   THR   238     101.570  95.610  46.260  1.00  0.00           H  
ATOM   3851  HA  THR   238      99.100  94.670  47.630  1.00  0.00           H  
ATOM   3852  HB  THR   238     100.540  93.110  48.840  1.00  0.00           H  
ATOM   3853  HG1 THR   238     102.650  92.930  48.350  1.00  0.00           H  
ATOM   3854 1HG2 THR   238     101.290  91.670  46.960  1.00  0.00           H  
ATOM   3855 2HG2 THR   238      99.640  92.280  46.770  1.00  0.00           H  
ATOM   3856 3HG2 THR   238     100.970  93.010  45.830  1.00  0.00           H  
ATOM   3857  N   SER   239     100.950  96.920  48.920  1.00  0.00           N  
ATOM   3858  CA  SER   239     101.300  97.720  50.110  1.00  0.00           C  
ATOM   3859  C   SER   239     100.260  98.770  50.500  1.00  0.00           C  
ATOM   3860  O   SER   239     100.110  99.070  51.680  1.00  0.00           O  
ATOM   3861  CB  SER   239     102.680  98.370  49.920  1.00  0.00           C  
ATOM   3862  OG  SER   239     102.650  99.400  48.960  1.00  0.00           O  
ATOM   3863  H   SER   239     101.300  97.250  48.030  1.00  0.00           H  
ATOM   3864  HA  SER   239     101.390  97.040  50.960  1.00  0.00           H  
ATOM   3865  HB1 SER   239     103.390  97.610  49.600  1.00  0.00           H  
ATOM   3866  HB2 SER   239     103.020  98.780  50.870  1.00  0.00           H  
ATOM   3867  HG  SER   239     103.560  99.710  48.810  1.00  0.00           H  
ATOM   3868  N   VAL   240      99.540  99.310  49.500  1.00  0.00           N  
ATOM   3869  CA  VAL   240      98.620 100.450  49.660  1.00  0.00           C  
ATOM   3870  C   VAL   240      97.530 100.190  50.700  1.00  0.00           C  
ATOM   3871  O   VAL   240      96.810  99.200  50.630  1.00  0.00           O  
ATOM   3872  CB  VAL   240      97.990 100.850  48.310  1.00  0.00           C  
ATOM   3873  CG1 VAL   240      97.030 102.030  48.490  1.00  0.00           C  
ATOM   3874  CG2 VAL   240      99.060 101.250  47.300  1.00  0.00           C  
ATOM   3875  H   VAL   240      99.800  99.040  48.560  1.00  0.00           H  
ATOM   3876  HA  VAL   240      99.210 101.310  49.980  1.00  0.00           H  
ATOM   3877  HB  VAL   240      97.420 100.000  47.920  1.00  0.00           H  
ATOM   3878 1HG1 VAL   240      96.630 102.330  47.520  1.00  0.00           H  
ATOM   3879 2HG1 VAL   240      96.200 101.740  49.120  1.00  0.00           H  
ATOM   3880 3HG1 VAL   240      97.550 102.870  48.950  1.00  0.00           H  
ATOM   3881 1HG2 VAL   240      98.610 101.650  46.390  1.00  0.00           H  
ATOM   3882 2HG2 VAL   240      99.730 101.990  47.720  1.00  0.00           H  
ATOM   3883 3HG2 VAL   240      99.650 100.380  47.010  1.00  0.00           H  
ATOM   3884  N   SER   241      97.360 101.100  51.660  1.00  0.00           N  
ATOM   3885  CA  SER   241      96.330 100.990  52.700  1.00  0.00           C  
ATOM   3886  C   SER   241      94.910 101.310  52.210  1.00  0.00           C  
ATOM   3887  O   SER   241      94.730 102.120  51.290  1.00  0.00           O  
ATOM   3888  CB  SER   241      96.700 101.880  53.880  1.00  0.00           C  
ATOM   3889  OG  SER   241      96.510 103.250  53.580  1.00  0.00           O  
ATOM   3890  H   SER   241      98.030 101.860  51.730  1.00  0.00           H  
ATOM   3891  HA  SER   241      96.360  99.960  53.050  1.00  0.00           H  
ATOM   3892  HB1 SER   241      97.740 101.700  54.150  1.00  0.00           H  
ATOM   3893  HB2 SER   241      96.070 101.610  54.720  1.00  0.00           H  
ATOM   3894  HG  SER   241      97.050 103.760  54.200  1.00  0.00           H  
ATOM   3895  N   PRO   242      93.860 100.760  52.850  1.00  0.00           N  
ATOM   3896  CA  PRO   242      92.480 101.210  52.660  1.00  0.00           C  
ATOM   3897  C   PRO   242      92.320 102.720  52.810  1.00  0.00           C  
ATOM   3898  O   PRO   242      91.610 103.330  52.020  1.00  0.00           O  
ATOM   3899  CB  PRO   242      91.660 100.480  53.730  1.00  0.00           C  
ATOM   3900  CG  PRO   242      92.430  99.180  53.890  1.00  0.00           C  
ATOM   3901  CD  PRO   242      93.880  99.650  53.800  1.00  0.00           C  
ATOM   3902  HA  PRO   242      92.140 100.900  51.670  1.00  0.00           H  
ATOM   3903  HB1 PRO   242      91.680 101.030  54.680  1.00  0.00           H  
ATOM   3904  HB2 PRO   242      90.630 100.320  53.420  1.00  0.00           H  
ATOM   3905  HG1 PRO   242      92.220  98.690  54.840  1.00  0.00           H  
ATOM   3906  HG2 PRO   242      92.200  98.540  53.050  1.00  0.00           H  
ATOM   3907  HD1 PRO   242      94.230 100.000  54.770  1.00  0.00           H  
ATOM   3908  HD2 PRO   242      94.510  98.830  53.440  1.00  0.00           H  
ATOM   3909  N   LYS   243      93.020 103.340  53.770  1.00  0.00           N  
ATOM   3910  CA  LYS   243      92.960 104.780  54.010  1.00  0.00           C  
ATOM   3911  C   LYS   243      93.450 105.600  52.820  1.00  0.00           C  
ATOM   3912  O   LYS   243      92.780 106.540  52.410  1.00  0.00           O  
ATOM   3913  CB  LYS   243      93.730 105.100  55.310  1.00  0.00           C  
ATOM   3914  CG  LYS   243      93.360 106.490  55.830  1.00  0.00           C  
ATOM   3915  CD  LYS   243      93.950 106.740  57.220  1.00  0.00           C  
ATOM   3916  CE  LYS   243      93.240 107.940  57.850  1.00  0.00           C  
ATOM   3917  NZ  LYS   243      93.550 108.100  59.290  1.00  0.00           N  
ATOM   3918  H   LYS   243      93.590 102.770  54.380  1.00  0.00           H  
ATOM   3919  HA  LYS   243      91.910 105.050  54.160  1.00  0.00           H  
ATOM   3920  HB1 LYS   243      94.800 105.040  55.130  1.00  0.00           H  
ATOM   3921  HB2 LYS   243      93.460 104.360  56.060  1.00  0.00           H  
ATOM   3922  HG1 LYS   243      92.270 106.550  55.890  1.00  0.00           H  
ATOM   3923  HG2 LYS   243      93.710 107.260  55.140  1.00  0.00           H  
ATOM   3924  HD1 LYS   243      95.020 106.930  57.130  1.00  0.00           H  
ATOM   3925  HD2 LYS   243      93.800 105.860  57.850  1.00  0.00           H  
ATOM   3926  HE1 LYS   243      92.160 107.820  57.710  1.00  0.00           H  
ATOM   3927  HE2 LYS   243      93.540 108.850  57.310  1.00  0.00           H  
ATOM   3928  HZ1 LYS   243      93.120 108.960  59.630  1.00  0.00           H  
ATOM   3929  HZ2 LYS   243      93.170 107.340  59.840  1.00  0.00           H  
ATOM   3930  HZ3 LYS   243      94.540 108.230  59.450  1.00  0.00           H  
ATOM   3931  N   LEU   244      94.570 105.200  52.200  1.00  0.00           N  
ATOM   3932  CA  LEU   244      95.080 105.850  50.990  1.00  0.00           C  
ATOM   3933  C   LEU   244      94.140 105.660  49.790  1.00  0.00           C  
ATOM   3934  O   LEU   244      93.940 106.610  49.040  1.00  0.00           O  
ATOM   3935  CB  LEU   244      96.480 105.300  50.660  1.00  0.00           C  
ATOM   3936  CG  LEU   244      97.590 105.770  51.610  1.00  0.00           C  
ATOM   3937  CD1 LEU   244      98.870 105.010  51.290  1.00  0.00           C  
ATOM   3938  CD2 LEU   244      97.870 107.270  51.490  1.00  0.00           C  
ATOM   3939  H   LEU   244      95.060 104.390  52.570  1.00  0.00           H  
ATOM   3940  HA  LEU   244      95.150 106.920  51.160  1.00  0.00           H  
ATOM   3941  HB1 LEU   244      96.750 105.600  49.650  1.00  0.00           H  
ATOM   3942  HB2 LEU   244      96.430 104.210  50.680  1.00  0.00           H  
ATOM   3943  HG  LEU   244      97.310 105.560  52.650  1.00  0.00           H  
ATOM   3944 1HD1 LEU   244      99.610 105.200  52.060  1.00  0.00           H  
ATOM   3945 2HD1 LEU   244      98.670 103.940  51.270  1.00  0.00           H  
ATOM   3946 3HD1 LEU   244      99.270 105.320  50.320  1.00  0.00           H  
ATOM   3947 1HD2 LEU   244      98.720 107.540  52.120  1.00  0.00           H  
ATOM   3948 2HD2 LEU   244      98.110 107.530  50.460  1.00  0.00           H  
ATOM   3949 3HD2 LEU   244      97.010 107.840  51.820  1.00  0.00           H  
ATOM   3950  N   ILE   245      93.510 104.490  49.660  1.00  0.00           N  
ATOM   3951  CA  ILE   245      92.480 104.250  48.630  1.00  0.00           C  
ATOM   3952  C   ILE   245      91.270 105.160  48.880  1.00  0.00           C  
ATOM   3953  O   ILE   245      90.840 105.850  47.960  1.00  0.00           O  
ATOM   3954  CB  ILE   245      92.080 102.760  48.580  1.00  0.00           C  
ATOM   3955  CG1 ILE   245      93.280 101.900  48.160  1.00  0.00           C  
ATOM   3956  CG2 ILE   245      90.910 102.530  47.610  1.00  0.00           C  
ATOM   3957  CD  ILE   245      93.120 100.400  48.440  1.00  0.00           C  
ATOM   3958  H   ILE   245      93.750 103.740  50.300  1.00  0.00           H  
ATOM   3959  HA  ILE   245      92.890 104.520  47.660  1.00  0.00           H  
ATOM   3960  HB  ILE   245      91.760 102.450  49.580  1.00  0.00           H  
ATOM   3961 1HG1 ILE   245      94.160 102.220  48.700  1.00  0.00           H  
ATOM   3962 2HG1 ILE   245      93.490 102.040  47.090  1.00  0.00           H  
ATOM   3963 1HG2 ILE   245      90.640 101.480  47.620  1.00  0.00           H  
ATOM   3964 2HG2 ILE   245      90.020 103.090  47.920  1.00  0.00           H  
ATOM   3965 3HG2 ILE   245      91.190 102.830  46.600  1.00  0.00           H  
ATOM   3966  HD1 ILE   245      94.080  99.920  48.310  1.00  0.00           H  
ATOM   3967  HD2 ILE   245      92.800 100.250  49.470  1.00  0.00           H  
ATOM   3968  HD3 ILE   245      92.390  99.960  47.760  1.00  0.00           H  
ATOM   3969  N   ARG   246      90.760 105.250  50.120  1.00  0.00           N  
ATOM   3970  CA  ARG   246      89.640 106.140  50.470  1.00  0.00           C  
ATOM   3971  C   ARG   246      89.970 107.620  50.230  1.00  0.00           C  
ATOM   3972  O   ARG   246      89.110 108.330  49.710  1.00  0.00           O  
ATOM   3973  CB  ARG   246      89.210 105.950  51.920  1.00  0.00           C  
ATOM   3974  CG  ARG   246      88.500 104.620  52.160  1.00  0.00           C  
ATOM   3975  CD  ARG   246      87.990 104.550  53.600  1.00  0.00           C  
ATOM   3976  NE  ARG   246      87.340 103.270  53.910  1.00  0.00           N  
ATOM   3977  CZ  ARG   246      86.160 102.860  53.480  1.00  0.00           C  
ATOM   3978  NH1 ARG   246      85.430 103.510  52.630  1.00  0.00           N  
ATOM   3979  NH2 ARG   246      85.660 101.740  53.870  1.00  0.00           N  
ATOM   3980  H   ARG   246      91.150 104.650  50.840  1.00  0.00           H  
ATOM   3981  HA  ARG   246      88.790 105.920  49.810  1.00  0.00           H  
ATOM   3982  HB1 ARG   246      88.520 106.750  52.190  1.00  0.00           H  
ATOM   3983  HB2 ARG   246      90.080 106.010  52.580  1.00  0.00           H  
ATOM   3984  HG1 ARG   246      89.190 103.800  51.990  1.00  0.00           H  
ATOM   3985  HG2 ARG   246      87.660 104.530  51.460  1.00  0.00           H  
ATOM   3986  HD1 ARG   246      87.300 105.370  53.790  1.00  0.00           H  
ATOM   3987  HD2 ARG   246      88.850 104.680  54.270  1.00  0.00           H  
ATOM   3988  HE  ARG   246      87.780 102.680  54.590  1.00  0.00           H  
ATOM   3989 1HH1 ARG   246      85.780 104.300  52.110  1.00  0.00           H  
ATOM   3990 2HH1 ARG   246      84.550 103.070  52.360  1.00  0.00           H  
ATOM   3991 1HH2 ARG   246      86.210 101.090  54.400  1.00  0.00           H  
ATOM   3992 2HH2 ARG   246      84.800 101.420  53.430  1.00  0.00           H  
ATOM   3993  N   ARG   247      91.190 108.070  50.540  1.00  0.00           N  
ATOM   3994  CA  ARG   247      91.670 109.410  50.180  1.00  0.00           C  
ATOM   3995  C   ARG   247      91.670 109.570  48.650  1.00  0.00           C  
ATOM   3996  O   ARG   247      91.010 110.480  48.160  1.00  0.00           O  
ATOM   3997  CB  ARG   247      93.040 109.730  50.810  1.00  0.00           C  
ATOM   3998  CG  ARG   247      93.080 109.830  52.350  1.00  0.00           C  
ATOM   3999  CD  ARG   247      92.380 111.070  52.930  1.00  0.00           C  
ATOM   4000  NE  ARG   247      92.350 111.100  54.410  1.00  0.00           N  
ATOM   4001  CZ  ARG   247      91.380 111.640  55.150  1.00  0.00           C  
ATOM   4002  NH1 ARG   247      90.320 112.140  54.590  1.00  0.00           N  
ATOM   4003  NH2 ARG   247      91.440 111.700  56.450  1.00  0.00           N  
ATOM   4004  H   ARG   247      91.830 107.410  50.980  1.00  0.00           H  
ATOM   4005  HA  ARG   247      90.950 110.160  50.540  1.00  0.00           H  
ATOM   4006  HB1 ARG   247      93.400 110.670  50.400  1.00  0.00           H  
ATOM   4007  HB2 ARG   247      93.750 108.950  50.500  1.00  0.00           H  
ATOM   4008  HG1 ARG   247      94.120 109.870  52.650  1.00  0.00           H  
ATOM   4009  HG2 ARG   247      92.630 108.950  52.790  1.00  0.00           H  
ATOM   4010  HD1 ARG   247      91.360 111.090  52.530  1.00  0.00           H  
ATOM   4011  HD2 ARG   247      92.900 111.960  52.570  1.00  0.00           H  
ATOM   4012  HE  ARG   247      93.160 110.790  54.920  1.00  0.00           H  
ATOM   4013 1HH1 ARG   247      90.420 112.440  53.630  1.00  0.00           H  
ATOM   4014 2HH1 ARG   247      89.680 112.720  55.120  1.00  0.00           H  
ATOM   4015 1HH2 ARG   247      92.260 111.410  56.980  1.00  0.00           H  
ATOM   4016 2HH2 ARG   247      90.710 112.170  56.960  1.00  0.00           H  
ATOM   4017  N   ALA   248      92.250 108.650  47.880  1.00  0.00           N  
ATOM   4018  CA  ALA   248      92.210 108.710  46.410  1.00  0.00           C  
ATOM   4019  C   ALA   248      90.780 108.710  45.820  1.00  0.00           C  
ATOM   4020  O   ALA   248      90.520 109.420  44.860  1.00  0.00           O  
ATOM   4021  CB  ALA   248      93.070 107.560  45.860  1.00  0.00           C  
ATOM   4022  H   ALA   248      92.760 107.890  48.320  1.00  0.00           H  
ATOM   4023  HA  ALA   248      92.670 109.650  46.110  1.00  0.00           H  
ATOM   4024  HB1 ALA   248      93.070 107.610  44.770  1.00  0.00           H  
ATOM   4025  HB2 ALA   248      94.090 107.660  46.220  1.00  0.00           H  
ATOM   4026  HB3 ALA   248      92.660 106.610  46.180  1.00  0.00           H  
ATOM   4027  N   PHE   249      89.830 107.990  46.420  1.00  0.00           N  
ATOM   4028  CA  PHE   249      88.420 108.040  46.030  1.00  0.00           C  
ATOM   4029  C   PHE   249      87.700 109.330  46.460  1.00  0.00           C  
ATOM   4030  O   PHE   249      86.820 109.790  45.740  1.00  0.00           O  
ATOM   4031  CB  PHE   249      87.700 106.810  46.580  1.00  0.00           C  
ATOM   4032  CG  PHE   249      87.660 105.620  45.630  1.00  0.00           C  
ATOM   4033  CD1 PHE   249      86.490 105.340  44.920  1.00  0.00           C  
ATOM   4034  CD2 PHE   249      88.770 104.760  45.500  1.00  0.00           C  
ATOM   4035  CE1 PHE   249      86.370 104.170  44.170  1.00  0.00           C  
ATOM   4036  CE2 PHE   249      88.670 103.590  44.740  1.00  0.00           C  
ATOM   4037  CZ  PHE   249      87.450 103.270  44.100  1.00  0.00           C  
ATOM   4038  H   PHE   249      90.110 107.360  47.160  1.00  0.00           H  
ATOM   4039  HA  PHE   249      88.350 108.010  44.940  1.00  0.00           H  
ATOM   4040  HB1 PHE   249      86.670 107.080  46.800  1.00  0.00           H  
ATOM   4041  HB2 PHE   249      88.150 106.500  47.520  1.00  0.00           H  
ATOM   4042  HD1 PHE   249      85.640 106.010  44.980  1.00  0.00           H  
ATOM   4043  HD2 PHE   249      89.690 104.980  46.010  1.00  0.00           H  
ATOM   4044  HE1 PHE   249      85.450 103.930  43.660  1.00  0.00           H  
ATOM   4045  HE2 PHE   249      89.510 102.920  44.650  1.00  0.00           H  
ATOM   4046  HZ  PHE   249      87.350 102.350  43.550  1.00  0.00           H  
ATOM   4047  N   SER   250      88.080 109.950  47.590  1.00  0.00           N  
ATOM   4048  CA  SER   250      87.650 111.310  47.960  1.00  0.00           C  
ATOM   4049  C   SER   250      88.080 112.320  46.890  1.00  0.00           C  
ATOM   4050  O   SER   250      87.280 113.140  46.450  1.00  0.00           O  
ATOM   4051  CB  SER   250      88.230 111.710  49.330  1.00  0.00           C  
ATOM   4052  OG  SER   250      87.870 113.030  49.690  1.00  0.00           O  
ATOM   4053  H   SER   250      88.780 109.500  48.170  1.00  0.00           H  
ATOM   4054  HA  SER   250      86.570 111.340  48.030  1.00  0.00           H  
ATOM   4055  HB1 SER   250      89.320 111.650  49.320  1.00  0.00           H  
ATOM   4056  HB2 SER   250      87.860 111.020  50.090  1.00  0.00           H  
ATOM   4057  HG  SER   250      88.700 113.540  49.850  1.00  0.00           H  
ATOM   4058  N   ILE   251      89.310 112.170  46.380  1.00  0.00           N  
ATOM   4059  CA  ILE   251      89.850 113.010  45.300  1.00  0.00           C  
ATOM   4060  C   ILE   251      89.030 112.880  44.010  1.00  0.00           C  
ATOM   4061  O   ILE   251      88.600 113.880  43.440  1.00  0.00           O  
ATOM   4062  CB  ILE   251      91.350 112.700  45.070  1.00  0.00           C  
ATOM   4063  CG1 ILE   251      92.140 113.030  46.360  1.00  0.00           C  
ATOM   4064  CG2 ILE   251      91.860 113.450  43.830  1.00  0.00           C  
ATOM   4065  CD  ILE   251      93.640 112.730  46.370  1.00  0.00           C  
ATOM   4066  H   ILE   251      89.920 111.500  46.810  1.00  0.00           H  
ATOM   4067  HA  ILE   251      89.750 114.040  45.610  1.00  0.00           H  
ATOM   4068  HB  ILE   251      91.480 111.640  44.880  1.00  0.00           H  
ATOM   4069 1HG1 ILE   251      91.710 112.470  47.190  1.00  0.00           H  
ATOM   4070 2HG1 ILE   251      91.970 114.060  46.640  1.00  0.00           H  
ATOM   4071 1HG2 ILE   251      92.940 113.360  43.720  1.00  0.00           H  
ATOM   4072 2HG2 ILE   251      91.400 113.010  42.940  1.00  0.00           H  
ATOM   4073 3HG2 ILE   251      91.580 114.500  43.880  1.00  0.00           H  
ATOM   4074  HD1 ILE   251      94.080 113.180  47.260  1.00  0.00           H  
ATOM   4075  HD2 ILE   251      93.790 111.650  46.430  1.00  0.00           H  
ATOM   4076  HD3 ILE   251      94.140 113.140  45.500  1.00  0.00           H  
ATOM   4077  N   VAL   252      88.780 111.640  43.570  1.00  0.00           N  
ATOM   4078  CA  VAL   252      87.980 111.390  42.370  1.00  0.00           C  
ATOM   4079  C   VAL   252      86.520 111.840  42.570  1.00  0.00           C  
ATOM   4080  O   VAL   252      85.930 112.350  41.620  1.00  0.00           O  
ATOM   4081  CB  VAL   252      88.120 109.930  41.910  1.00  0.00           C  
ATOM   4082  CG1 VAL   252      87.350 109.630  40.630  1.00  0.00           C  
ATOM   4083  CG2 VAL   252      89.580 109.580  41.580  1.00  0.00           C  
ATOM   4084  H   VAL   252      89.210 110.860  44.060  1.00  0.00           H  
ATOM   4085  HA  VAL   252      88.380 112.020  41.570  1.00  0.00           H  
ATOM   4086  HB  VAL   252      87.770 109.270  42.710  1.00  0.00           H  
ATOM   4087 1HG1 VAL   252      87.520 108.590  40.340  1.00  0.00           H  
ATOM   4088 2HG1 VAL   252      86.290 109.750  40.800  1.00  0.00           H  
ATOM   4089 3HG1 VAL   252      87.670 110.300  39.840  1.00  0.00           H  
ATOM   4090 1HG2 VAL   252      89.660 108.540  41.290  1.00  0.00           H  
ATOM   4091 2HG2 VAL   252      89.940 110.210  40.760  1.00  0.00           H  
ATOM   4092 3HG2 VAL   252      90.220 109.750  42.440  1.00  0.00           H  
ATOM   4093  N   ARG   253      85.950 111.770  43.780  1.00  0.00           N  
ATOM   4094  CA  ARG   253      84.630 112.360  44.110  1.00  0.00           C  
ATOM   4095  C   ARG   253      84.640 113.890  43.970  1.00  0.00           C  
ATOM   4096  O   ARG   253      83.760 114.440  43.330  1.00  0.00           O  
ATOM   4097  CB  ARG   253      84.160 111.930  45.510  1.00  0.00           C  
ATOM   4098  CG  ARG   253      82.730 112.400  45.830  1.00  0.00           C  
ATOM   4099  CD  ARG   253      82.260 111.920  47.220  1.00  0.00           C  
ATOM   4100  NE  ARG   253      80.930 112.460  47.580  1.00  0.00           N  
ATOM   4101  CZ  ARG   253      80.330 112.390  48.760  1.00  0.00           C  
ATOM   4102  NH1 ARG   253      80.820 111.730  49.760  1.00  0.00           N  
ATOM   4103  NH2 ARG   253      79.190 112.980  48.930  1.00  0.00           N  
ATOM   4104  H   ARG   253      86.470 111.320  44.530  1.00  0.00           H  
ATOM   4105  HA  ARG   253      83.910 112.000  43.370  1.00  0.00           H  
ATOM   4106  HB1 ARG   253      84.840 112.340  46.260  1.00  0.00           H  
ATOM   4107  HB2 ARG   253      84.210 110.850  45.580  1.00  0.00           H  
ATOM   4108  HG1 ARG   253      82.050 112.000  45.080  1.00  0.00           H  
ATOM   4109  HG2 ARG   253      82.680 113.490  45.800  1.00  0.00           H  
ATOM   4110  HD1 ARG   253      82.990 112.250  47.960  1.00  0.00           H  
ATOM   4111  HD2 ARG   253      82.230 110.830  47.230  1.00  0.00           H  
ATOM   4112  HE  ARG   253      80.410 112.990  46.890  1.00  0.00           H  
ATOM   4113 1HH1 ARG   253      81.660 111.180  49.670  1.00  0.00           H  
ATOM   4114 2HH1 ARG   253      80.330 111.770  50.650  1.00  0.00           H  
ATOM   4115 1HH2 ARG   253      78.750 113.420  48.120  1.00  0.00           H  
ATOM   4116 2HH2 ARG   253      78.730 113.060  49.840  1.00  0.00           H  
ATOM   4117  N   ARG   254      85.640 114.570  44.550  1.00  0.00           N  
ATOM   4118  CA  ARG   254      85.720 116.050  44.550  1.00  0.00           C  
ATOM   4119  C   ARG   254      85.880 116.640  43.150  1.00  0.00           C  
ATOM   4120  O   ARG   254      85.310 117.690  42.880  1.00  0.00           O  
ATOM   4121  CB  ARG   254      86.880 116.510  45.470  1.00  0.00           C  
ATOM   4122  CG  ARG   254      86.510 116.420  46.960  1.00  0.00           C  
ATOM   4123  CD  ARG   254      87.720 116.700  47.860  1.00  0.00           C  
ATOM   4124  NE  ARG   254      88.300 118.040  47.620  1.00  0.00           N  
ATOM   4125  CZ  ARG   254      89.370 118.550  48.200  1.00  0.00           C  
ATOM   4126  NH1 ARG   254      90.210 117.830  48.890  1.00  0.00           N  
ATOM   4127  NH2 ARG   254      89.600 119.820  48.100  1.00  0.00           N  
ATOM   4128  H   ARG   254      86.340 114.050  45.070  1.00  0.00           H  
ATOM   4129  HA  ARG   254      84.790 116.460  44.940  1.00  0.00           H  
ATOM   4130  HB1 ARG   254      87.100 117.550  45.240  1.00  0.00           H  
ATOM   4131  HB2 ARG   254      87.770 115.910  45.260  1.00  0.00           H  
ATOM   4132  HG1 ARG   254      86.140 115.420  47.190  1.00  0.00           H  
ATOM   4133  HG2 ARG   254      85.730 117.140  47.180  1.00  0.00           H  
ATOM   4134  HD1 ARG   254      88.460 115.920  47.720  1.00  0.00           H  
ATOM   4135  HD2 ARG   254      87.390 116.660  48.900  1.00  0.00           H  
ATOM   4136  HE  ARG   254      87.750 118.700  47.080  1.00  0.00           H  
ATOM   4137 1HH1 ARG   254      90.130 116.830  48.870  1.00  0.00           H  
ATOM   4138 2HH1 ARG   254      90.970 118.310  49.370  1.00  0.00           H  
ATOM   4139 1HH2 ARG   254      88.970 120.390  47.560  1.00  0.00           H  
ATOM   4140 2HH2 ARG   254      90.310 120.250  48.670  1.00  0.00           H  
ATOM   4141  N   LEU   255      86.590 115.960  42.250  1.00  0.00           N  
ATOM   4142  CA  LEU   255      86.840 116.440  40.880  1.00  0.00           C  
ATOM   4143  C   LEU   255      85.670 116.250  39.900  1.00  0.00           C  
ATOM   4144  O   LEU   255      85.790 116.670  38.740  1.00  0.00           O  
ATOM   4145  CB  LEU   255      88.110 115.730  40.360  1.00  0.00           C  
ATOM   4146  CG  LEU   255      89.400 116.200  41.060  1.00  0.00           C  
ATOM   4147  CD1 LEU   255      90.520 115.220  40.720  1.00  0.00           C  
ATOM   4148  CD2 LEU   255      89.810 117.600  40.620  1.00  0.00           C  
ATOM   4149  H   LEU   255      87.050 115.120  42.560  1.00  0.00           H  
ATOM   4150  HA  LEU   255      87.020 117.510  40.910  1.00  0.00           H  
ATOM   4151  HB1 LEU   255      88.220 115.920  39.290  1.00  0.00           H  
ATOM   4152  HB2 LEU   255      87.980 114.660  40.500  1.00  0.00           H  
ATOM   4153  HG  LEU   255      89.260 116.190  42.140  1.00  0.00           H  
ATOM   4154 1HD1 LEU   255      91.420 115.500  41.270  1.00  0.00           H  
ATOM   4155 2HD1 LEU   255      90.220 114.220  41.010  1.00  0.00           H  
ATOM   4156 3HD1 LEU   255      90.720 115.250  39.650  1.00  0.00           H  
ATOM   4157 1HD2 LEU   255      90.710 117.910  41.150  1.00  0.00           H  
ATOM   4158 2HD2 LEU   255      89.980 117.640  39.550  1.00  0.00           H  
ATOM   4159 3HD2 LEU   255      89.030 118.330  40.870  1.00  0.00           H  
ATOM   4160  N   MET   256      84.580 115.610  40.320  1.00  0.00           N  
ATOM   4161  CA  MET   256      83.450 115.240  39.460  1.00  0.00           C  
ATOM   4162  C   MET   256      82.130 115.880  39.900  1.00  0.00           C  
ATOM   4163  O   MET   256      81.820 115.940  41.080  1.00  0.00           O  
ATOM   4164  CB  MET   256      83.320 113.710  39.360  1.00  0.00           C  
ATOM   4165  CG  MET   256      84.540 113.070  38.690  1.00  0.00           C  
ATOM   4166  SD  MET   256      84.370 111.350  38.120  1.00  0.00           S  
ATOM   4167  CE  MET   256      83.330 111.600  36.660  1.00  0.00           C  
ATOM   4168  H   MET   256      84.490 115.370  41.300  1.00  0.00           H  
ATOM   4169  HA  MET   256      83.650 115.610  38.450  1.00  0.00           H  
ATOM   4170  HB1 MET   256      82.430 113.490  38.770  1.00  0.00           H  
ATOM   4171  HB2 MET   256      83.190 113.290  40.360  1.00  0.00           H  
ATOM   4172  HG1 MET   256      85.390 113.140  39.360  1.00  0.00           H  
ATOM   4173  HG2 MET   256      84.780 113.650  37.810  1.00  0.00           H  
ATOM   4174  HE1 MET   256      83.130 110.640  36.180  1.00  0.00           H  
ATOM   4175  HE2 MET   256      82.380 112.060  36.960  1.00  0.00           H  
ATOM   4176  HE3 MET   256      83.840 112.250  35.950  1.00  0.00           H  
ATOM   4177  N   ASP   257      81.320 116.290  38.920  1.00  0.00           N  
ATOM   4178  CA  ASP   257      79.910 116.580  39.130  1.00  0.00           C  
ATOM   4179  C   ASP   257      79.120 115.270  39.090  1.00  0.00           C  
ATOM   4180  O   ASP   257      79.040 114.610  38.050  1.00  0.00           O  
ATOM   4181  CB  ASP   257      79.410 117.600  38.100  1.00  0.00           C  
ATOM   4182  CG  ASP   257      78.020 118.110  38.480  1.00  0.00           C  
ATOM   4183  OD1 ASP   257      77.860 118.490  39.660  1.00  0.00           O  
ATOM   4184  OD2 ASP   257      77.140 118.180  37.590  1.00  0.00           O  
ATOM   4185  H   ASP   257      81.620 116.160  37.970  1.00  0.00           H  
ATOM   4186  HA  ASP   257      79.790 117.020  40.120  1.00  0.00           H  
ATOM   4187  HB1 ASP   257      79.400 117.150  37.100  1.00  0.00           H  
ATOM   4188  HB2 ASP   257      80.080 118.450  38.090  1.00  0.00           H  
ATOM   4189  N   LEU   258      78.580 114.870  40.240  1.00  0.00           N  
ATOM   4190  CA  LEU   258      77.930 113.580  40.460  1.00  0.00           C  
ATOM   4191  C   LEU   258      76.510 113.760  41.000  1.00  0.00           C  
ATOM   4192  O   LEU   258      76.310 114.490  41.970  1.00  0.00           O  
ATOM   4193  CB  LEU   258      78.750 112.750  41.460  1.00  0.00           C  
ATOM   4194  CG  LEU   258      80.200 112.420  41.090  1.00  0.00           C  
ATOM   4195  CD1 LEU   258      80.770 111.520  42.180  1.00  0.00           C  
ATOM   4196  CD2 LEU   258      80.350 111.710  39.750  1.00  0.00           C  
ATOM   4197  H   LEU   258      78.670 115.470  41.040  1.00  0.00           H  
ATOM   4198  HA  LEU   258      77.870 113.030  39.510  1.00  0.00           H  
ATOM   4199  HB1 LEU   258      78.220 111.810  41.640  1.00  0.00           H  
ATOM   4200  HB2 LEU   258      78.770 113.290  42.410  1.00  0.00           H  
ATOM   4201  HG  LEU   258      80.790 113.340  41.070  1.00  0.00           H  
ATOM   4202 1HD1 LEU   258      81.810 111.320  41.980  1.00  0.00           H  
ATOM   4203 2HD1 LEU   258      80.700 112.020  43.140  1.00  0.00           H  
ATOM   4204 3HD1 LEU   258      80.220 110.580  42.220  1.00  0.00           H  
ATOM   4205 1HD2 LEU   258      81.380 111.400  39.600  1.00  0.00           H  
ATOM   4206 2HD2 LEU   258      79.710 110.840  39.720  1.00  0.00           H  
ATOM   4207 3HD2 LEU   258      80.070 112.390  38.940  1.00  0.00           H  
ATOM   4208  N   SER   259      75.560 113.010  40.450  1.00  0.00           N  
ATOM   4209  CA  SER   259      74.260 112.790  41.090  1.00  0.00           C  
ATOM   4210  C   SER   259      74.430 112.020  42.410  1.00  0.00           C  
ATOM   4211  O   SER   259      75.410 111.290  42.590  1.00  0.00           O  
ATOM   4212  CB  SER   259      73.310 112.080  40.110  1.00  0.00           C  
ATOM   4213  OG  SER   259      73.300 110.660  40.260  1.00  0.00           O  
ATOM   4214  H   SER   259      75.780 112.470  39.610  1.00  0.00           H  
ATOM   4215  HA  SER   259      73.850 113.770  41.320  1.00  0.00           H  
ATOM   4216  HB1 SER   259      73.570 112.350  39.090  1.00  0.00           H  
ATOM   4217  HB2 SER   259      72.300 112.440  40.290  1.00  0.00           H  
ATOM   4218  HG  SER   259      73.190 110.280  39.370  1.00  0.00           H  
ATOM   4219  N   LYS   260      73.440 112.070  43.320  1.00  0.00           N  
ATOM   4220  CA  LYS   260      73.460 111.250  44.550  1.00  0.00           C  
ATOM   4221  C   LYS   260      73.590 109.750  44.260  1.00  0.00           C  
ATOM   4222  O   LYS   260      74.190 109.010  45.040  1.00  0.00           O  
ATOM   4223  CB  LYS   260      72.200 111.560  45.400  1.00  0.00           C  
ATOM   4224  CG  LYS   260      72.210 110.860  46.780  1.00  0.00           C  
ATOM   4225  CD  LYS   260      70.880 111.060  47.520  1.00  0.00           C  
ATOM   4226  CE  LYS   260      70.820 110.250  48.810  1.00  0.00           C  
ATOM   4227  NZ  LYS   260      69.500 110.380  49.470  1.00  0.00           N  
ATOM   4228  H   LYS   260      72.680 112.720  43.150  1.00  0.00           H  
ATOM   4229  HA  LYS   260      74.340 111.530  45.130  1.00  0.00           H  
ATOM   4230  HB1 LYS   260      71.320 111.240  44.840  1.00  0.00           H  
ATOM   4231  HB2 LYS   260      72.140 112.630  45.550  1.00  0.00           H  
ATOM   4232  HG1 LYS   260      73.030 111.270  47.380  1.00  0.00           H  
ATOM   4233  HG2 LYS   260      72.370 109.790  46.650  1.00  0.00           H  
ATOM   4234  HD1 LYS   260      70.060 110.780  46.860  1.00  0.00           H  
ATOM   4235  HD2 LYS   260      70.790 112.110  47.770  1.00  0.00           H  
ATOM   4236  HE1 LYS   260      71.600 110.610  49.480  1.00  0.00           H  
ATOM   4237  HE2 LYS   260      71.030 109.190  48.590  1.00  0.00           H  
ATOM   4238  HZ1 LYS   260      69.580 110.350  50.470  1.00  0.00           H  
ATOM   4239  HZ2 LYS   260      69.070 111.280  49.250  1.00  0.00           H  
ATOM   4240  HZ3 LYS   260      68.860 109.660  49.170  1.00  0.00           H  
ATOM   4241  N   ILE   261      73.070 109.280  43.120  1.00  0.00           N  
ATOM   4242  CA  ILE   261      73.190 107.880  42.670  1.00  0.00           C  
ATOM   4243  C   ILE   261      74.630 107.600  42.210  1.00  0.00           C  
ATOM   4244  O   ILE   261      75.150 106.510  42.460  1.00  0.00           O  
ATOM   4245  CB  ILE   261      72.170 107.550  41.550  1.00  0.00           C  
ATOM   4246  CG1 ILE   261      70.730 108.000  41.870  1.00  0.00           C  
ATOM   4247  CG2 ILE   261      72.160 106.020  41.290  1.00  0.00           C  
ATOM   4248  CD  ILE   261      69.800 108.000  40.660  1.00  0.00           C  
ATOM   4249  H   ILE   261      72.670 109.950  42.480  1.00  0.00           H  
ATOM   4250  HA  ILE   261      72.980 107.230  43.520  1.00  0.00           H  
ATOM   4251  HB  ILE   261      72.500 108.050  40.640  1.00  0.00           H  
ATOM   4252 1HG1 ILE   261      70.740 109.030  42.250  1.00  0.00           H  
ATOM   4253 2HG1 ILE   261      70.320 107.370  42.660  1.00  0.00           H  
ATOM   4254 1HG2 ILE   261      71.530 105.780  40.440  1.00  0.00           H  
ATOM   4255 2HG2 ILE   261      73.170 105.670  41.060  1.00  0.00           H  
ATOM   4256 3HG2 ILE   261      71.800 105.500  42.170  1.00  0.00           H  
ATOM   4257  HD1 ILE   261      68.810 108.360  40.970  1.00  0.00           H  
ATOM   4258  HD2 ILE   261      70.190 108.670  39.890  1.00  0.00           H  
ATOM   4259  HD3 ILE   261      69.690 107.000  40.250  1.00  0.00           H  
ATOM   4260  N   GLU   262      75.280 108.560  41.570  1.00  0.00           N  
ATOM   4261  CA  GLU   262      76.680 108.460  41.130  1.00  0.00           C  
ATOM   4262  C   GLU   262      77.660 108.550  42.320  1.00  0.00           C  
ATOM   4263  O   GLU   262      78.600 107.750  42.380  1.00  0.00           O  
ATOM   4264  CB  GLU   262      76.960 109.510  40.040  1.00  0.00           C  
ATOM   4265  CG  GLU   262      76.140 109.240  38.760  1.00  0.00           C  
ATOM   4266  CD  GLU   262      76.150 110.370  37.730  1.00  0.00           C  
ATOM   4267  OE1 GLU   262      76.430 110.060  36.550  1.00  0.00           O  
ATOM   4268  OE2 GLU   262      75.730 111.500  38.040  1.00  0.00           O  
ATOM   4269  H   GLU   262      74.820 109.450  41.430  1.00  0.00           H  
ATOM   4270  HA  GLU   262      76.840 107.480  40.680  1.00  0.00           H  
ATOM   4271  HB1 GLU   262      78.020 109.470  39.770  1.00  0.00           H  
ATOM   4272  HB2 GLU   262      76.730 110.500  40.420  1.00  0.00           H  
ATOM   4273  HG1 GLU   262      75.100 109.030  39.030  1.00  0.00           H  
ATOM   4274  HG2 GLU   262      76.530 108.340  38.290  1.00  0.00           H  
ATOM   4275  N   GLU   263      77.390 109.390  43.320  1.00  0.00           N  
ATOM   4276  CA  GLU   263      78.110 109.400  44.610  1.00  0.00           C  
ATOM   4277  C   GLU   263      77.970 108.070  45.360  1.00  0.00           C  
ATOM   4278  O   GLU   263      78.950 107.560  45.910  1.00  0.00           O  
ATOM   4279  CB  GLU   263      77.630 110.540  45.520  1.00  0.00           C  
ATOM   4280  CG  GLU   263      77.970 111.960  45.030  1.00  0.00           C  
ATOM   4281  CD  GLU   263      77.770 113.020  46.130  1.00  0.00           C  
ATOM   4282  OE1 GLU   263      78.730 113.800  46.390  1.00  0.00           O  
ATOM   4283  OE2 GLU   263      76.730 113.010  46.830  1.00  0.00           O  
ATOM   4284  H   GLU   263      76.630 110.060  43.190  1.00  0.00           H  
ATOM   4285  HA  GLU   263      79.180 109.540  44.410  1.00  0.00           H  
ATOM   4286  HB1 GLU   263      78.100 110.410  46.500  1.00  0.00           H  
ATOM   4287  HB2 GLU   263      76.550 110.460  45.660  1.00  0.00           H  
ATOM   4288  HG1 GLU   263      77.360 112.200  44.160  1.00  0.00           H  
ATOM   4289  HG2 GLU   263      79.020 111.960  44.730  1.00  0.00           H  
ATOM   4290  N   SER   264      76.770 107.470  45.380  1.00  0.00           N  
ATOM   4291  CA  SER   264      76.550 106.150  46.000  1.00  0.00           C  
ATOM   4292  C   SER   264      77.180 105.010  45.180  1.00  0.00           C  
ATOM   4293  O   SER   264      77.800 104.130  45.760  1.00  0.00           O  
ATOM   4294  CB  SER   264      75.060 105.910  46.250  1.00  0.00           C  
ATOM   4295  OG  SER   264      74.590 106.800  47.250  1.00  0.00           O  
ATOM   4296  H   SER   264      75.980 107.960  45.000  1.00  0.00           H  
ATOM   4297  HA  SER   264      77.040 106.140  46.970  1.00  0.00           H  
ATOM   4298  HB1 SER   264      74.920 104.880  46.590  1.00  0.00           H  
ATOM   4299  HB2 SER   264      74.500 106.050  45.320  1.00  0.00           H  
ATOM   4300  HG  SER   264      73.710 106.500  47.530  1.00  0.00           H  
ATOM   4301  N   MET   265      77.130 105.060  43.840  1.00  0.00           N  
ATOM   4302  CA  MET   265      77.820 104.090  42.970  1.00  0.00           C  
ATOM   4303  C   MET   265      79.340 104.130  43.190  1.00  0.00           C  
ATOM   4304  O   MET   265      79.940 103.080  43.390  1.00  0.00           O  
ATOM   4305  CB  MET   265      77.440 104.340  41.500  1.00  0.00           C  
ATOM   4306  CG  MET   265      78.090 103.350  40.520  1.00  0.00           C  
ATOM   4307  SD  MET   265      77.620 101.600  40.700  1.00  0.00           S  
ATOM   4308  CE  MET   265      75.920 101.570  40.120  1.00  0.00           C  
ATOM   4309  H   MET   265      76.600 105.800  43.400  1.00  0.00           H  
ATOM   4310  HA  MET   265      77.490 103.090  43.250  1.00  0.00           H  
ATOM   4311  HB1 MET   265      77.750 105.350  41.220  1.00  0.00           H  
ATOM   4312  HB2 MET   265      76.360 104.280  41.400  1.00  0.00           H  
ATOM   4313  HG1 MET   265      79.170 103.420  40.610  1.00  0.00           H  
ATOM   4314  HG2 MET   265      77.840 103.650  39.500  1.00  0.00           H  
ATOM   4315  HE1 MET   265      75.470 100.620  40.380  1.00  0.00           H  
ATOM   4316  HE2 MET   265      75.350 102.380  40.580  1.00  0.00           H  
ATOM   4317  HE3 MET   265      75.920 101.680  39.040  1.00  0.00           H  
ATOM   4318  N   LEU   266      79.950 105.320  43.220  1.00  0.00           N  
ATOM   4319  CA  LEU   266      81.380 105.510  43.520  1.00  0.00           C  
ATOM   4320  C   LEU   266      81.740 105.040  44.940  1.00  0.00           C  
ATOM   4321  O   LEU   266      82.820 104.480  45.170  1.00  0.00           O  
ATOM   4322  CB  LEU   266      81.700 107.000  43.350  1.00  0.00           C  
ATOM   4323  CG  LEU   266      83.180 107.350  43.530  1.00  0.00           C  
ATOM   4324  CD1 LEU   266      84.030 106.960  42.320  1.00  0.00           C  
ATOM   4325  CD2 LEU   266      83.320 108.840  43.790  1.00  0.00           C  
ATOM   4326  H   LEU   266      79.400 106.160  43.020  1.00  0.00           H  
ATOM   4327  HA  LEU   266      81.970 104.930  42.810  1.00  0.00           H  
ATOM   4328  HB1 LEU   266      81.110 107.560  44.080  1.00  0.00           H  
ATOM   4329  HB2 LEU   266      81.380 107.330  42.360  1.00  0.00           H  
ATOM   4330  HG  LEU   266      83.580 106.840  44.400  1.00  0.00           H  
ATOM   4331 1HD1 LEU   266      85.070 107.230  42.480  1.00  0.00           H  
ATOM   4332 2HD1 LEU   266      83.970 105.890  42.140  1.00  0.00           H  
ATOM   4333 3HD1 LEU   266      83.660 107.490  41.430  1.00  0.00           H  
ATOM   4334 1HD2 LEU   266      84.370 109.130  43.830  1.00  0.00           H  
ATOM   4335 2HD2 LEU   266      82.830 109.390  42.990  1.00  0.00           H  
ATOM   4336 3HD2 LEU   266      82.830 109.100  44.730  1.00  0.00           H  
ATOM   4337  N   SER   267      80.840 105.240  45.910  1.00  0.00           N  
ATOM   4338  CA  SER   267      81.000 104.750  47.290  1.00  0.00           C  
ATOM   4339  C   SER   267      81.060 103.220  47.340  1.00  0.00           C  
ATOM   4340  O   SER   267      81.980 102.650  47.920  1.00  0.00           O  
ATOM   4341  CB  SER   267      79.840 105.290  48.140  1.00  0.00           C  
ATOM   4342  OG  SER   267      80.050 105.070  49.520  1.00  0.00           O  
ATOM   4343  H   SER   267      80.010 105.760  45.680  1.00  0.00           H  
ATOM   4344  HA  SER   267      81.930 105.140  47.700  1.00  0.00           H  
ATOM   4345  HB1 SER   267      78.900 104.830  47.840  1.00  0.00           H  
ATOM   4346  HB2 SER   267      79.780 106.360  47.980  1.00  0.00           H  
ATOM   4347  HG  SER   267      79.620 104.230  49.780  1.00  0.00           H  
ATOM   4348  N   GLU   268      80.140 102.550  46.640  1.00  0.00           N  
ATOM   4349  CA  GLU   268      80.110 101.090  46.510  1.00  0.00           C  
ATOM   4350  C   GLU   268      81.280 100.540  45.680  1.00  0.00           C  
ATOM   4351  O   GLU   268      81.850  99.500  46.030  1.00  0.00           O  
ATOM   4352  CB  GLU   268      78.760 100.710  45.870  1.00  0.00           C  
ATOM   4353  CG  GLU   268      77.550 100.870  46.790  1.00  0.00           C  
ATOM   4354  CD  GLU   268      77.660  99.930  47.980  1.00  0.00           C  
ATOM   4355  OE1 GLU   268      78.050 100.400  49.080  1.00  0.00           O  
ATOM   4356  OE2 GLU   268      77.430  98.710  47.790  1.00  0.00           O  
ATOM   4357  H   GLU   268      79.390 103.080  46.200  1.00  0.00           H  
ATOM   4358  HA  GLU   268      80.180 100.630  47.490  1.00  0.00           H  
ATOM   4359  HB1 GLU   268      78.820  99.670  45.550  1.00  0.00           H  
ATOM   4360  HB2 GLU   268      78.590 101.340  45.000  1.00  0.00           H  
ATOM   4361  HG1 GLU   268      76.650 100.630  46.220  1.00  0.00           H  
ATOM   4362  HG2 GLU   268      77.470 101.900  47.130  1.00  0.00           H  
ATOM   4363  N   LEU   269      81.720 101.250  44.620  1.00  0.00           N  
ATOM   4364  CA  LEU   269      82.920 100.870  43.860  1.00  0.00           C  
ATOM   4365  C   LEU   269      84.180 100.950  44.720  1.00  0.00           C  
ATOM   4366  O   LEU   269      85.060 100.110  44.570  1.00  0.00           O  
ATOM   4367  CB  LEU   269      83.090 101.730  42.590  1.00  0.00           C  
ATOM   4368  CG  LEU   269      82.110 101.510  41.410  1.00  0.00           C  
ATOM   4369  CD1 LEU   269      82.470 102.420  40.230  1.00  0.00           C  
ATOM   4370  CD2 LEU   269      82.100 100.080  40.890  1.00  0.00           C  
ATOM   4371  H   LEU   269      81.220 102.090  44.370  1.00  0.00           H  
ATOM   4372  HA  LEU   269      82.820  99.820  43.560  1.00  0.00           H  
ATOM   4373  HB1 LEU   269      84.090 101.520  42.200  1.00  0.00           H  
ATOM   4374  HB2 LEU   269      83.060 102.780  42.880  1.00  0.00           H  
ATOM   4375  HG  LEU   269      81.110 101.780  41.720  1.00  0.00           H  
ATOM   4376 1HD1 LEU   269      81.680 102.360  39.480  1.00  0.00           H  
ATOM   4377 2HD1 LEU   269      82.540 103.450  40.570  1.00  0.00           H  
ATOM   4378 3HD1 LEU   269      83.410 102.100  39.780  1.00  0.00           H  
ATOM   4379 1HD2 LEU   269      81.430 100.010  40.040  1.00  0.00           H  
ATOM   4380 2HD2 LEU   269      83.100  99.790  40.580  1.00  0.00           H  
ATOM   4381 3HD2 LEU   269      81.720  99.410  41.660  1.00  0.00           H  
ATOM   4382  N   CYS   270      84.250 101.910  45.660  1.00  0.00           N  
ATOM   4383  CA  CYS   270      85.350 102.020  46.620  1.00  0.00           C  
ATOM   4384  C   CYS   270      85.390 100.840  47.600  1.00  0.00           C  
ATOM   4385  O   CYS   270      86.460 100.260  47.830  1.00  0.00           O  
ATOM   4386  CB  CYS   270      85.200 103.350  47.380  1.00  0.00           C  
ATOM   4387  SG  CYS   270      86.680 103.660  48.390  1.00  0.00           S  
ATOM   4388  H   CYS   270      83.510 102.590  45.700  1.00  0.00           H  
ATOM   4389  HA  CYS   270      86.300 102.030  46.090  1.00  0.00           H  
ATOM   4390  HB1 CYS   270      84.320 103.310  48.010  1.00  0.00           H  
ATOM   4391  HB2 CYS   270      85.080 104.160  46.660  1.00  0.00           H  
ATOM   4392  HG  CYS   270      86.270 104.830  48.890  1.00  0.00           H  
ATOM   4393  N   GLU   271      84.250 100.430  48.150  1.00  0.00           N  
ATOM   4394  CA  GLU   271      84.190  99.280  49.060  1.00  0.00           C  
ATOM   4395  C   GLU   271      84.600  97.970  48.360  1.00  0.00           C  
ATOM   4396  O   GLU   271      85.300  97.150  48.960  1.00  0.00           O  
ATOM   4397  CB  GLU   271      82.800  99.180  49.710  1.00  0.00           C  
ATOM   4398  CG  GLU   271      82.380 100.380  50.590  1.00  0.00           C  
ATOM   4399  CD  GLU   271      83.340 100.710  51.750  1.00  0.00           C  
ATOM   4400  OE1 GLU   271      83.320 101.860  52.230  1.00  0.00           O  
ATOM   4401  OE2 GLU   271      84.140  99.850  52.180  1.00  0.00           O  
ATOM   4402  H   GLU   271      83.390 100.930  47.930  1.00  0.00           H  
ATOM   4403  HA  GLU   271      84.920  99.440  49.860  1.00  0.00           H  
ATOM   4404  HB1 GLU   271      82.770  98.280  50.330  1.00  0.00           H  
ATOM   4405  HB2 GLU   271      82.060  99.070  48.920  1.00  0.00           H  
ATOM   4406  HG1 GLU   271      81.400 100.170  51.010  1.00  0.00           H  
ATOM   4407  HG2 GLU   271      82.290 101.260  49.960  1.00  0.00           H  
ATOM   4408  N   TYR   272      84.270  97.780  47.080  1.00  0.00           N  
ATOM   4409  CA  TYR   272      84.840  96.670  46.300  1.00  0.00           C  
ATOM   4410  C   TYR   272      86.310  96.870  45.940  1.00  0.00           C  
ATOM   4411  O   TYR   272      87.090  95.920  45.970  1.00  0.00           O  
ATOM   4412  CB  TYR   272      84.050  96.450  45.010  1.00  0.00           C  
ATOM   4413  CG  TYR   272      84.530  95.250  44.210  1.00  0.00           C  
ATOM   4414  CD1 TYR   272      85.490  95.410  43.200  1.00  0.00           C  
ATOM   4415  CD2 TYR   272      83.920  93.990  44.410  1.00  0.00           C  
ATOM   4416  CE1 TYR   272      85.810  94.340  42.340  1.00  0.00           C  
ATOM   4417  CE2 TYR   272      84.190  92.940  43.510  1.00  0.00           C  
ATOM   4418  CZ  TYR   272      85.110  93.110  42.470  1.00  0.00           C  
ATOM   4419  OH  TYR   272      85.310  92.120  41.560  1.00  0.00           O  
ATOM   4420  H   TYR   272      83.630  98.430  46.630  1.00  0.00           H  
ATOM   4421  HA  TYR   272      84.760  95.750  46.890  1.00  0.00           H  
ATOM   4422  HB1 TYR   272      84.130  97.350  44.400  1.00  0.00           H  
ATOM   4423  HB2 TYR   272      83.000  96.320  45.250  1.00  0.00           H  
ATOM   4424  HD1 TYR   272      85.960  96.380  43.030  1.00  0.00           H  
ATOM   4425  HD2 TYR   272      83.200  93.870  45.210  1.00  0.00           H  
ATOM   4426  HE1 TYR   272      86.540  94.470  41.560  1.00  0.00           H  
ATOM   4427  HE2 TYR   272      83.670  92.000  43.610  1.00  0.00           H  
ATOM   4428  HH  TYR   272      84.660  91.410  41.670  1.00  0.00           H  
ATOM   4429  N   PHE   273      86.740  98.100  45.630  1.00  0.00           N  
ATOM   4430  CA  PHE   273      88.140  98.400  45.320  1.00  0.00           C  
ATOM   4431  C   PHE   273      89.040  98.160  46.540  1.00  0.00           C  
ATOM   4432  O   PHE   273      90.200  97.820  46.370  1.00  0.00           O  
ATOM   4433  CB  PHE   273      88.260  99.830  44.790  1.00  0.00           C  
ATOM   4434  CG  PHE   273      89.560 100.150  44.090  1.00  0.00           C  
ATOM   4435  CD1 PHE   273      90.740 100.340  44.820  1.00  0.00           C  
ATOM   4436  CD2 PHE   273      89.570 100.300  42.690  1.00  0.00           C  
ATOM   4437  CE1 PHE   273      91.940 100.690  44.160  1.00  0.00           C  
ATOM   4438  CE2 PHE   273      90.760 100.680  42.040  1.00  0.00           C  
ATOM   4439  CZ  PHE   273      91.940 100.870  42.770  1.00  0.00           C  
ATOM   4440  H   PHE   273      86.060  98.850  45.560  1.00  0.00           H  
ATOM   4441  HA  PHE   273      88.460  97.720  44.530  1.00  0.00           H  
ATOM   4442  HB1 PHE   273      88.120 100.530  45.620  1.00  0.00           H  
ATOM   4443  HB2 PHE   273      87.460 100.000  44.080  1.00  0.00           H  
ATOM   4444  HD1 PHE   273      90.740 100.230  45.880  1.00  0.00           H  
ATOM   4445  HD2 PHE   273      88.680 100.150  42.100  1.00  0.00           H  
ATOM   4446  HE1 PHE   273      92.840 100.840  44.740  1.00  0.00           H  
ATOM   4447  HE2 PHE   273      90.760 100.810  40.970  1.00  0.00           H  
ATOM   4448  HZ  PHE   273      92.850 101.150  42.270  1.00  0.00           H  
ATOM   4449  N   ILE   274      88.520  98.260  47.770  1.00  0.00           N  
ATOM   4450  CA  ILE   274      89.250  97.940  49.000  1.00  0.00           C  
ATOM   4451  C   ILE   274      89.180  96.450  49.360  1.00  0.00           C  
ATOM   4452  O   ILE   274      90.190  95.920  49.820  1.00  0.00           O  
ATOM   4453  CB  ILE   274      88.770  98.850  50.150  1.00  0.00           C  
ATOM   4454  CG1 ILE   274      89.190 100.300  49.850  1.00  0.00           C  
ATOM   4455  CG2 ILE   274      89.360  98.390  51.500  1.00  0.00           C  
ATOM   4456  CD  ILE   274      88.510 101.350  50.740  1.00  0.00           C  
ATOM   4457  H   ILE   274      87.590  98.660  47.850  1.00  0.00           H  
ATOM   4458  HA  ILE   274      90.310  98.160  48.840  1.00  0.00           H  
ATOM   4459  HB  ILE   274      87.680  98.790  50.210  1.00  0.00           H  
ATOM   4460 1HG1 ILE   274      88.920 100.550  48.830  1.00  0.00           H  
ATOM   4461 2HG1 ILE   274      90.270 100.400  49.950  1.00  0.00           H  
ATOM   4462 1HG2 ILE   274      89.110  99.090  52.290  1.00  0.00           H  
ATOM   4463 2HG2 ILE   274      88.950  97.420  51.790  1.00  0.00           H  
ATOM   4464 3HG2 ILE   274      90.440  98.310  51.420  1.00  0.00           H  
ATOM   4465  HD1 ILE   274      88.770 102.340  50.350  1.00  0.00           H  
ATOM   4466  HD2 ILE   274      87.430 101.230  50.700  1.00  0.00           H  
ATOM   4467  HD3 ILE   274      88.860 101.270  51.770  1.00  0.00           H  
ATOM   4468  N   HIS   275      88.050  95.770  49.120  1.00  0.00           N  
ATOM   4469  CA  HIS   275      87.840  94.390  49.590  1.00  0.00           C  
ATOM   4470  C   HIS   275      87.770  93.310  48.500  1.00  0.00           C  
ATOM   4471  O   HIS   275      87.440  92.160  48.810  1.00  0.00           O  
ATOM   4472  CB  HIS   275      86.620  94.330  50.520  1.00  0.00           C  
ATOM   4473  CG  HIS   275      86.710  95.170  51.770  1.00  0.00           C  
ATOM   4474  CD2 HIS   275      85.880  96.210  52.080  1.00  0.00           C  
ATOM   4475  ND1 HIS   275      87.470  94.870  52.900  1.00  0.00           N  
ATOM   4476  CE1 HIS   275      87.040  95.690  53.870  1.00  0.00           C  
ATOM   4477  NE2 HIS   275      86.100  96.520  53.400  1.00  0.00           N  
ATOM   4478  H   HIS   275      87.250  96.290  48.800  1.00  0.00           H  
ATOM   4479  HA  HIS   275      88.680  94.110  50.210  1.00  0.00           H  
ATOM   4480  HB1 HIS   275      86.480  93.310  50.850  1.00  0.00           H  
ATOM   4481  HB2 HIS   275      85.740  94.620  49.950  1.00  0.00           H  
ATOM   4482  HD2 HIS   275      85.120  96.640  51.450  1.00  0.00           H  
ATOM   4483  HE1 HIS   275      87.390  95.680  54.890  1.00  0.00           H  
ATOM   4484  HE2 HIS   275      85.650  97.260  53.910  1.00  0.00           H  
ATOM   4485  N   THR   276      88.060  93.640  47.240  1.00  0.00           N  
ATOM   4486  CA  THR   276      87.910  92.800  46.020  1.00  0.00           C  
ATOM   4487  C   THR   276      87.990  91.280  46.290  1.00  0.00           C  
ATOM   4488  O   THR   276      89.090  90.750  46.480  1.00  0.00           O  
ATOM   4489  CB  THR   276      88.990  93.130  44.970  1.00  0.00           C  
ATOM   4490  CG2 THR   276      88.760  92.430  43.630  1.00  0.00           C  
ATOM   4491  OG1 THR   276      89.090  94.510  44.690  1.00  0.00           O  
ATOM   4492  H   THR   276      88.230  94.620  47.070  1.00  0.00           H  
ATOM   4493  HA  THR   276      86.950  93.040  45.570  1.00  0.00           H  
ATOM   4494  HB  THR   276      89.960  92.810  45.340  1.00  0.00           H  
ATOM   4495  HG1 THR   276      88.230  94.930  44.900  1.00  0.00           H  
ATOM   4496 1HG2 THR   276      89.480  92.780  42.900  1.00  0.00           H  
ATOM   4497 2HG2 THR   276      88.860  91.350  43.740  1.00  0.00           H  
ATOM   4498 3HG2 THR   276      87.750  92.650  43.260  1.00  0.00           H  
ATOM   4499  N   PRO   277      86.860  90.550  46.300  1.00  0.00           N  
ATOM   4500  CA  PRO   277      86.880  89.100  46.450  1.00  0.00           C  
ATOM   4501  C   PRO   277      87.580  88.470  45.250  1.00  0.00           C  
ATOM   4502  O   PRO   277      87.210  88.720  44.100  1.00  0.00           O  
ATOM   4503  CB  PRO   277      85.420  88.660  46.610  1.00  0.00           C  
ATOM   4504  CG  PRO   277      84.600  89.800  46.000  1.00  0.00           C  
ATOM   4505  CD  PRO   277      85.490  91.030  46.170  1.00  0.00           C  
ATOM   4506  HA  PRO   277      87.420  88.840  47.360  1.00  0.00           H  
ATOM   4507  HB1 PRO   277      85.220  87.710  46.110  1.00  0.00           H  
ATOM   4508  HB2 PRO   277      85.190  88.580  47.670  1.00  0.00           H  
ATOM   4509  HG1 PRO   277      84.450  89.620  44.940  1.00  0.00           H  
ATOM   4510  HG2 PRO   277      83.650  89.920  46.500  1.00  0.00           H  
ATOM   4511  HD1 PRO   277      85.390  91.670  45.300  1.00  0.00           H  
ATOM   4512  HD2 PRO   277      85.200  91.580  47.070  1.00  0.00           H  
ATOM   4513  N   LEU   278      88.590  87.650  45.510  1.00  0.00           N  
ATOM   4514  CA  LEU   278      89.320  86.890  44.500  1.00  0.00           C  
ATOM   4515  C   LEU   278      88.870  85.420  44.550  1.00  0.00           C  
ATOM   4516  O   LEU   278      88.880  84.840  45.630  1.00  0.00           O  
ATOM   4517  CB  LEU   278      90.820  87.040  44.760  1.00  0.00           C  
ATOM   4518  CG  LEU   278      91.730  86.420  43.670  1.00  0.00           C  
ATOM   4519  CD1 LEU   278      91.570  87.160  42.340  1.00  0.00           C  
ATOM   4520  CD2 LEU   278      93.190  86.510  44.090  1.00  0.00           C  
ATOM   4521  H   LEU   278      88.850  87.520  46.480  1.00  0.00           H  
ATOM   4522  HA  LEU   278      89.090  87.280  43.510  1.00  0.00           H  
ATOM   4523  HB1 LEU   278      91.050  86.560  45.720  1.00  0.00           H  
ATOM   4524  HB2 LEU   278      91.060  88.100  44.860  1.00  0.00           H  
ATOM   4525  HG  LEU   278      91.480  85.370  43.530  1.00  0.00           H  
ATOM   4526 1HD1 LEU   278      92.460  87.020  41.730  1.00  0.00           H  
ATOM   4527 2HD1 LEU   278      90.720  86.750  41.810  1.00  0.00           H  
ATOM   4528 3HD1 LEU   278      91.430  88.220  42.510  1.00  0.00           H  
ATOM   4529 1HD2 LEU   278      93.820  86.090  43.310  1.00  0.00           H  
ATOM   4530 2HD2 LEU   278      93.470  87.540  44.280  1.00  0.00           H  
ATOM   4531 3HD2 LEU   278      93.350  85.920  44.990  1.00  0.00           H  
ATOM   4532  N   LEU   279      88.540  84.830  43.410  1.00  0.00           N  
ATOM   4533  CA  LEU   279      88.400  83.390  43.240  1.00  0.00           C  
ATOM   4534  C   LEU   279      89.730  82.800  42.750  1.00  0.00           C  
ATOM   4535  O   LEU   279      90.200  83.130  41.660  1.00  0.00           O  
ATOM   4536  CB  LEU   279      87.240  83.070  42.280  1.00  0.00           C  
ATOM   4537  CG  LEU   279      87.080  81.560  41.990  1.00  0.00           C  
ATOM   4538  CD1 LEU   279      86.650  80.760  43.210  1.00  0.00           C  
ATOM   4539  CD2 LEU   279      86.040  81.350  40.900  1.00  0.00           C  
ATOM   4540  H   LEU   279      88.520  85.400  42.570  1.00  0.00           H  
ATOM   4541  HA  LEU   279      88.160  82.940  44.210  1.00  0.00           H  
ATOM   4542  HB1 LEU   279      87.420  83.590  41.340  1.00  0.00           H  
ATOM   4543  HB2 LEU   279      86.310  83.450  42.700  1.00  0.00           H  
ATOM   4544  HG  LEU   279      88.020  81.160  41.620  1.00  0.00           H  
ATOM   4545 1HD1 LEU   279      86.520  79.710  42.940  1.00  0.00           H  
ATOM   4546 2HD1 LEU   279      87.410  80.810  43.980  1.00  0.00           H  
ATOM   4547 3HD1 LEU   279      85.710  81.150  43.600  1.00  0.00           H  
ATOM   4548 1HD2 LEU   279      85.960  80.290  40.680  1.00  0.00           H  
ATOM   4549 2HD2 LEU   279      85.080  81.740  41.230  1.00  0.00           H  
ATOM   4550 3HD2 LEU   279      86.350  81.870  39.990  1.00  0.00           H  
ATOM   4551  N   MET   280      90.300  81.900  43.550  1.00  0.00           N  
ATOM   4552  CA  MET   280      91.570  81.230  43.260  1.00  0.00           C  
ATOM   4553  C   MET   280      91.580  79.810  43.860  1.00  0.00           C  
ATOM   4554  O   MET   280      91.090  79.580  44.960  1.00  0.00           O  
ATOM   4555  CB  MET   280      92.710  82.070  43.830  1.00  0.00           C  
ATOM   4556  CG  MET   280      94.070  81.640  43.310  1.00  0.00           C  
ATOM   4557  SD  MET   280      95.410  82.310  44.310  1.00  0.00           S  
ATOM   4558  CE  MET   280      96.760  81.990  43.160  1.00  0.00           C  
ATOM   4559  H   MET   280      89.860  81.680  44.440  1.00  0.00           H  
ATOM   4560  HA  MET   280      91.690  81.150  42.180  1.00  0.00           H  
ATOM   4561  HB1 MET   280      92.690  81.980  44.910  1.00  0.00           H  
ATOM   4562  HB2 MET   280      92.560  83.120  43.570  1.00  0.00           H  
ATOM   4563  HG1 MET   280      94.180  81.990  42.280  1.00  0.00           H  
ATOM   4564  HG2 MET   280      94.150  80.560  43.330  1.00  0.00           H  
ATOM   4565  HE1 MET   280      97.680  82.060  43.730  1.00  0.00           H  
ATOM   4566  HE2 MET   280      96.660  80.990  42.730  1.00  0.00           H  
ATOM   4567  HE3 MET   280      96.740  82.730  42.370  1.00  0.00           H  
ATOM   4568  N   TYR   281      92.120  78.860  43.100  1.00  0.00           N  
ATOM   4569  CA  TYR   281      91.990  77.410  43.300  1.00  0.00           C  
ATOM   4570  C   TYR   281      90.560  77.030  43.680  1.00  0.00           C  
ATOM   4571  O   TYR   281      89.680  77.120  42.830  1.00  0.00           O  
ATOM   4572  CB  TYR   281      93.100  76.860  44.220  1.00  0.00           C  
ATOM   4573  CG  TYR   281      94.480  77.220  43.710  1.00  0.00           C  
ATOM   4574  CD1 TYR   281      94.980  76.620  42.530  1.00  0.00           C  
ATOM   4575  CD2 TYR   281      95.220  78.220  44.360  1.00  0.00           C  
ATOM   4576  CE1 TYR   281      96.200  77.070  41.990  1.00  0.00           C  
ATOM   4577  CE2 TYR   281      96.440  78.650  43.840  1.00  0.00           C  
ATOM   4578  CZ  TYR   281      96.920  78.100  42.630  1.00  0.00           C  
ATOM   4579  OH  TYR   281      98.080  78.560  42.090  1.00  0.00           O  
ATOM   4580  H   TYR   281      92.470  79.140  42.190  1.00  0.00           H  
ATOM   4581  HA  TYR   281      92.150  76.950  42.330  1.00  0.00           H  
ATOM   4582  HB1 TYR   281      93.010  75.770  44.260  1.00  0.00           H  
ATOM   4583  HB2 TYR   281      92.970  77.260  45.220  1.00  0.00           H  
ATOM   4584  HD1 TYR   281      94.420  75.840  42.040  1.00  0.00           H  
ATOM   4585  HD2 TYR   281      94.830  78.670  45.270  1.00  0.00           H  
ATOM   4586  HE1 TYR   281      96.600  76.630  41.090  1.00  0.00           H  
ATOM   4587  HE2 TYR   281      97.000  79.410  44.360  1.00  0.00           H  
ATOM   4588  HH  TYR   281      98.490  79.200  42.670  1.00  0.00           H  
ATOM   4589  N   ASN   282      90.320  76.650  44.940  1.00  0.00           N  
ATOM   4590  CA  ASN   282      89.010  76.280  45.480  1.00  0.00           C  
ATOM   4591  C   ASN   282      88.580  77.170  46.660  1.00  0.00           C  
ATOM   4592  O   ASN   282      87.950  76.700  47.610  1.00  0.00           O  
ATOM   4593  CB  ASN   282      89.030  74.770  45.810  1.00  0.00           C  
ATOM   4594  CG  ASN   282      89.950  74.410  46.970  1.00  0.00           C  
ATOM   4595  ND2 ASN   282      89.490  73.600  47.890  1.00  0.00           N  
ATOM   4596  OD1 ASN   282      91.090  74.850  47.080  1.00  0.00           O  
ATOM   4597  H   ASN   282      91.100  76.620  45.580  1.00  0.00           H  
ATOM   4598  HA  ASN   282      88.260  76.440  44.700  1.00  0.00           H  
ATOM   4599  HB1 ASN   282      89.330  74.200  44.940  1.00  0.00           H  
ATOM   4600  HB2 ASN   282      88.010  74.470  46.050  1.00  0.00           H  
ATOM   4601 1HD2 ASN   282      88.520  73.330  47.890  1.00  0.00           H  
ATOM   4602 2HD2 ASN   282      90.090  73.420  48.680  1.00  0.00           H  
ATOM   4603  N   GLN   283      88.980  78.450  46.650  1.00  0.00           N  
ATOM   4604  CA  GLN   283      88.670  79.420  47.710  1.00  0.00           C  
ATOM   4605  C   GLN   283      88.270  80.790  47.130  1.00  0.00           C  
ATOM   4606  O   GLN   283      88.790  81.220  46.100  1.00  0.00           O  
ATOM   4607  CB  GLN   283      89.860  79.540  48.690  1.00  0.00           C  
ATOM   4608  CG  GLN   283      90.250  78.170  49.300  1.00  0.00           C  
ATOM   4609  CD  GLN   283      91.150  78.210  50.520  1.00  0.00           C  
ATOM   4610  NE2 GLN   283      91.440  77.070  51.090  1.00  0.00           N  
ATOM   4611  OE1 GLN   283      91.570  79.250  51.020  1.00  0.00           O  
ATOM   4612  H   GLN   283      89.550  78.790  45.880  1.00  0.00           H  
ATOM   4613  HA  GLN   283      87.810  79.060  48.270  1.00  0.00           H  
ATOM   4614  HB1 GLN   283      89.580  80.220  49.490  1.00  0.00           H  
ATOM   4615  HB2 GLN   283      90.730  79.950  48.170  1.00  0.00           H  
ATOM   4616  HG1 GLN   283      90.750  77.570  48.540  1.00  0.00           H  
ATOM   4617  HG2 GLN   283      89.340  77.650  49.600  1.00  0.00           H  
ATOM   4618 1HE2 GLN   283      91.060  76.200  50.750  1.00  0.00           H  
ATOM   4619 2HE2 GLN   283      92.110  77.050  51.850  1.00  0.00           H  
ATOM   4620  N   ILE   284      87.380  81.480  47.830  1.00  0.00           N  
ATOM   4621  CA  ILE   284      87.180  82.930  47.700  1.00  0.00           C  
ATOM   4622  C   ILE   284      87.790  83.580  48.940  1.00  0.00           C  
ATOM   4623  O   ILE   284      87.550  83.120  50.050  1.00  0.00           O  
ATOM   4624  CB  ILE   284      85.700  83.350  47.580  1.00  0.00           C  
ATOM   4625  CG1 ILE   284      85.000  82.610  46.430  1.00  0.00           C  
ATOM   4626  CG2 ILE   284      85.570  84.870  47.380  1.00  0.00           C  
ATOM   4627  CD  ILE   284      83.480  82.730  46.560  1.00  0.00           C  
ATOM   4628  H   ILE   284      86.970  81.060  48.660  1.00  0.00           H  
ATOM   4629  HA  ILE   284      87.700  83.280  46.820  1.00  0.00           H  
ATOM   4630  HB  ILE   284      85.210  83.090  48.510  1.00  0.00           H  
ATOM   4631 1HG1 ILE   284      85.250  81.550  46.460  1.00  0.00           H  
ATOM   4632 2HG1 ILE   284      85.320  83.000  45.470  1.00  0.00           H  
ATOM   4633 1HG2 ILE   284      84.520  85.150  47.260  1.00  0.00           H  
ATOM   4634 2HG2 ILE   284      85.940  85.410  48.250  1.00  0.00           H  
ATOM   4635 3HG2 ILE   284      86.120  85.190  46.490  1.00  0.00           H  
ATOM   4636  HD1 ILE   284      83.020  81.880  46.060  1.00  0.00           H  
ATOM   4637  HD2 ILE   284      83.170  82.690  47.610  1.00  0.00           H  
ATOM   4638  HD3 ILE   284      83.130  83.660  46.110  1.00  0.00           H  
ATOM   4639  N   ARG   285      88.550  84.660  48.760  1.00  0.00           N  
ATOM   4640  CA  ARG   285      89.070  85.460  49.870  1.00  0.00           C  
ATOM   4641  C   ARG   285      88.970  86.940  49.520  1.00  0.00           C  
ATOM   4642  O   ARG   285      89.240  87.330  48.380  1.00  0.00           O  
ATOM   4643  CB  ARG   285      90.510  85.080  50.210  1.00  0.00           C  
ATOM   4644  CG  ARG   285      90.720  83.600  50.600  1.00  0.00           C  
ATOM   4645  CD  ARG   285      92.200  83.390  50.880  1.00  0.00           C  
ATOM   4646  NE  ARG   285      92.510  82.010  51.320  1.00  0.00           N  
ATOM   4647  CZ  ARG   285      93.650  81.620  51.860  1.00  0.00           C  
ATOM   4648  NH1 ARG   285      94.610  82.460  52.100  1.00  0.00           N  
ATOM   4649  NH2 ARG   285      93.840  80.370  52.150  1.00  0.00           N  
ATOM   4650  H   ARG   285      88.710  84.980  47.800  1.00  0.00           H  
ATOM   4651  HA  ARG   285      88.450  85.300  50.750  1.00  0.00           H  
ATOM   4652  HB1 ARG   285      90.840  85.690  51.040  1.00  0.00           H  
ATOM   4653  HB2 ARG   285      91.150  85.340  49.380  1.00  0.00           H  
ATOM   4654  HG1 ARG   285      90.410  82.950  49.780  1.00  0.00           H  
ATOM   4655  HG2 ARG   285      90.130  83.370  51.490  1.00  0.00           H  
ATOM   4656  HD1 ARG   285      92.510  84.100  51.640  1.00  0.00           H  
ATOM   4657  HD2 ARG   285      92.770  83.590  49.970  1.00  0.00           H  
ATOM   4658  HE  ARG   285      91.820  81.290  51.170  1.00  0.00           H  
ATOM   4659 1HH1 ARG   285      94.430  83.440  52.000  1.00  0.00           H  
ATOM   4660 2HH1 ARG   285      95.490  82.160  52.480  1.00  0.00           H  
ATOM   4661 1HH2 ARG   285      93.090  79.730  51.900  1.00  0.00           H  
ATOM   4662 2HH2 ARG   285      94.680  80.040  52.580  1.00  0.00           H  
ATOM   4663  N   TYR   286      88.590  87.740  50.510  1.00  0.00           N  
ATOM   4664  CA  TYR   286      88.450  89.190  50.380  1.00  0.00           C  
ATOM   4665  C   TYR   286      89.780  89.810  50.800  1.00  0.00           C  
ATOM   4666  O   TYR   286      90.200  89.690  51.950  1.00  0.00           O  
ATOM   4667  CB  TYR   286      87.290  89.680  51.250  1.00  0.00           C  
ATOM   4668  CG  TYR   286      85.920  89.260  50.740  1.00  0.00           C  
ATOM   4669  CD1 TYR   286      85.050  90.220  50.190  1.00  0.00           C  
ATOM   4670  CD2 TYR   286      85.500  87.910  50.820  1.00  0.00           C  
ATOM   4671  CE1 TYR   286      83.760  89.850  49.750  1.00  0.00           C  
ATOM   4672  CE2 TYR   286      84.220  87.530  50.390  1.00  0.00           C  
ATOM   4673  CZ  TYR   286      83.350  88.510  49.860  1.00  0.00           C  
ATOM   4674  OH  TYR   286      82.100  88.170  49.460  1.00  0.00           O  
ATOM   4675  H   TYR   286      88.480  87.340  51.430  1.00  0.00           H  
ATOM   4676  HA  TYR   286      88.250  89.470  49.350  1.00  0.00           H  
ATOM   4677  HB1 TYR   286      87.320  90.770  51.280  1.00  0.00           H  
ATOM   4678  HB2 TYR   286      87.410  89.320  52.270  1.00  0.00           H  
ATOM   4679  HD1 TYR   286      85.360  91.250  50.120  1.00  0.00           H  
ATOM   4680  HD2 TYR   286      86.160  87.150  51.240  1.00  0.00           H  
ATOM   4681  HE1 TYR   286      83.100  90.580  49.320  1.00  0.00           H  
ATOM   4682  HE2 TYR   286      83.900  86.510  50.470  1.00  0.00           H  
ATOM   4683  HH  TYR   286      81.890  87.250  49.630  1.00  0.00           H  
ATOM   4684  N   LYS   287      90.450  90.480  49.850  1.00  0.00           N  
ATOM   4685  CA  LYS   287      91.630  91.290  50.200  1.00  0.00           C  
ATOM   4686  C   LYS   287      91.250  92.320  51.260  1.00  0.00           C  
ATOM   4687  O   LYS   287      90.100  92.740  51.340  1.00  0.00           O  
ATOM   4688  CB  LYS   287      92.220  91.940  48.940  1.00  0.00           C  
ATOM   4689  CG  LYS   287      91.260  92.940  48.280  1.00  0.00           C  
ATOM   4690  CD  LYS   287      91.980  93.730  47.190  1.00  0.00           C  
ATOM   4691  CE  LYS   287      91.320  95.080  47.000  1.00  0.00           C  
ATOM   4692  NZ  LYS   287      92.090  95.960  46.100  1.00  0.00           N  
ATOM   4693  H   LYS   287      90.030  90.580  48.940  1.00  0.00           H  
ATOM   4694  HA  LYS   287      92.380  90.630  50.630  1.00  0.00           H  
ATOM   4695  HB1 LYS   287      92.490  91.170  48.220  1.00  0.00           H  
ATOM   4696  HB2 LYS   287      93.120  92.470  49.250  1.00  0.00           H  
ATOM   4697  HG1 LYS   287      90.910  93.640  49.030  1.00  0.00           H  
ATOM   4698  HG2 LYS   287      90.410  92.420  47.860  1.00  0.00           H  
ATOM   4699  HD1 LYS   287      91.990  93.160  46.260  1.00  0.00           H  
ATOM   4700  HD2 LYS   287      93.000  93.890  47.530  1.00  0.00           H  
ATOM   4701  HE1 LYS   287      91.250  95.570  47.970  1.00  0.00           H  
ATOM   4702  HE2 LYS   287      90.300  94.950  46.610  1.00  0.00           H  
ATOM   4703  HZ1 LYS   287      91.630  96.860  46.040  1.00  0.00           H  
ATOM   4704  HZ2 LYS   287      93.030  96.130  46.450  1.00  0.00           H  
ATOM   4705  HZ3 LYS   287      92.170  95.560  45.180  1.00  0.00           H  
ATOM   4706  N   SER   288      92.220  92.760  52.060  1.00  0.00           N  
ATOM   4707  CA  SER   288      92.010  93.800  53.060  1.00  0.00           C  
ATOM   4708  C   SER   288      92.710  95.110  52.720  1.00  0.00           C  
ATOM   4709  O   SER   288      92.500  96.100  53.420  1.00  0.00           O  
ATOM   4710  CB  SER   288      92.460  93.280  54.420  1.00  0.00           C  
ATOM   4711  OG  SER   288      93.870  93.210  54.460  1.00  0.00           O  
ATOM   4712  H   SER   288      93.150  92.390  51.940  1.00  0.00           H  
ATOM   4713  HA  SER   288      90.940  94.020  53.140  1.00  0.00           H  
ATOM   4714  HB1 SER   288      92.030  92.300  54.600  1.00  0.00           H  
ATOM   4715  HB2 SER   288      92.110  93.960  55.200  1.00  0.00           H  
ATOM   4716  HG  SER   288      94.110  92.380  54.900  1.00  0.00           H  
ATOM   4717  N   ARG   289      93.580  95.110  51.690  1.00  0.00           N  
ATOM   4718  CA  ARG   289      94.420  96.230  51.260  1.00  0.00           C  
ATOM   4719  C   ARG   289      94.880  96.090  49.800  1.00  0.00           C  
ATOM   4720  O   ARG   289      94.600  95.110  49.110  1.00  0.00           O  
ATOM   4721  CB  ARG   289      95.610  96.350  52.230  1.00  0.00           C  
ATOM   4722  CG  ARG   289      96.610  95.180  52.180  1.00  0.00           C  
ATOM   4723  CD  ARG   289      97.860  95.530  52.990  1.00  0.00           C  
ATOM   4724  NE  ARG   289      98.770  94.380  53.080  1.00  0.00           N  
ATOM   4725  CZ  ARG   289      99.980  94.360  53.600  1.00  0.00           C  
ATOM   4726  NH1 ARG   289     100.640  95.440  53.870  1.00  0.00           N  
ATOM   4727  NH2 ARG   289     100.540  93.220  53.830  1.00  0.00           N  
ATOM   4728  H   ARG   289      93.690  94.230  51.190  1.00  0.00           H  
ATOM   4729  HA  ARG   289      93.830  97.150  51.320  1.00  0.00           H  
ATOM   4730  HB1 ARG   289      95.230  96.440  53.250  1.00  0.00           H  
ATOM   4731  HB2 ARG   289      96.150  97.270  52.020  1.00  0.00           H  
ATOM   4732  HG1 ARG   289      96.910  94.980  51.150  1.00  0.00           H  
ATOM   4733  HG2 ARG   289      96.140  94.290  52.590  1.00  0.00           H  
ATOM   4734  HD1 ARG   289      97.560  95.820  54.000  1.00  0.00           H  
ATOM   4735  HD2 ARG   289      98.370  96.370  52.510  1.00  0.00           H  
ATOM   4736  HE  ARG   289      98.390  93.480  52.810  1.00  0.00           H  
ATOM   4737 1HH1 ARG   289     100.320  96.320  53.500  1.00  0.00           H  
ATOM   4738 2HH1 ARG   289     101.570  95.390  54.260  1.00  0.00           H  
ATOM   4739 1HH2 ARG   289     100.030  92.380  53.590  1.00  0.00           H  
ATOM   4740 2HH2 ARG   289     101.460  93.190  54.250  1.00  0.00           H  
ATOM   4741  N   GLY   290      95.670  97.060  49.360  1.00  0.00           N  
ATOM   4742  CA  GLY   290      96.360  97.100  48.080  1.00  0.00           C  
ATOM   4743  C   GLY   290      95.510  97.640  46.930  1.00  0.00           C  
ATOM   4744  O   GLY   290      94.280  97.740  47.020  1.00  0.00           O  
ATOM   4745  H   GLY   290      95.870  97.830  49.990  1.00  0.00           H  
ATOM   4746  HA1 GLY   290      96.710  96.100  47.810  1.00  0.00           H  
ATOM   4747  HA2 GLY   290      97.250  97.730  48.180  1.00  0.00           H  
ATOM   4748  N   ILE   291      96.180  97.900  45.820  1.00  0.00           N  
ATOM   4749  CA  ILE   291      95.570  98.220  44.530  1.00  0.00           C  
ATOM   4750  C   ILE   291      95.590  96.950  43.660  1.00  0.00           C  
ATOM   4751  O   ILE   291      96.650  96.330  43.490  1.00  0.00           O  
ATOM   4752  CB  ILE   291      96.290  99.420  43.890  1.00  0.00           C  
ATOM   4753  CG1 ILE   291      96.100 100.630  44.830  1.00  0.00           C  
ATOM   4754  CG2 ILE   291      95.740  99.690  42.480  1.00  0.00           C  
ATOM   4755  CD  ILE   291      96.710 101.920  44.310  1.00  0.00           C  
ATOM   4756  H   ILE   291      97.170  97.660  45.810  1.00  0.00           H  
ATOM   4757  HA  ILE   291      94.550  98.520  44.710  1.00  0.00           H  
ATOM   4758  HB  ILE   291      97.350  99.200  43.810  1.00  0.00           H  
ATOM   4759 1HG1 ILE   291      96.560 100.420  45.790  1.00  0.00           H  
ATOM   4760 2HG1 ILE   291      95.040 100.810  45.000  1.00  0.00           H  
ATOM   4761 1HG2 ILE   291      96.260 100.520  42.020  1.00  0.00           H  
ATOM   4762 2HG2 ILE   291      95.900  98.830  41.830  1.00  0.00           H  
ATOM   4763 3HG2 ILE   291      94.670  99.910  42.520  1.00  0.00           H  
ATOM   4764  HD1 ILE   291      96.670 102.690  45.080  1.00  0.00           H  
ATOM   4765  HD2 ILE   291      97.750 101.750  44.030  1.00  0.00           H  
ATOM   4766  HD3 ILE   291      96.140 102.270  43.450  1.00  0.00           H  
ATOM   4767  N   PRO   292      94.450  96.530  43.110  1.00  0.00           N  
ATOM   4768  CA  PRO   292      94.380  95.370  42.230  1.00  0.00           C  
ATOM   4769  C   PRO   292      94.810  95.770  40.800  1.00  0.00           C  
ATOM   4770  O   PRO   292      94.640  96.910  40.400  1.00  0.00           O  
ATOM   4771  CB  PRO   292      92.930  94.910  42.320  1.00  0.00           C  
ATOM   4772  CG  PRO   292      92.150  96.210  42.520  1.00  0.00           C  
ATOM   4773  CD  PRO   292      93.150  97.180  43.160  1.00  0.00           C  
ATOM   4774  HA  PRO   292      95.040  94.580  42.590  1.00  0.00           H  
ATOM   4775  HB1 PRO   292      92.620  94.380  41.420  1.00  0.00           H  
ATOM   4776  HB2 PRO   292      92.810  94.270  43.200  1.00  0.00           H  
ATOM   4777  HG1 PRO   292      91.840  96.600  41.560  1.00  0.00           H  
ATOM   4778  HG2 PRO   292      91.290  96.060  43.170  1.00  0.00           H  
ATOM   4779  HD1 PRO   292      93.170  98.110  42.590  1.00  0.00           H  
ATOM   4780  HD2 PRO   292      92.860  97.400  44.180  1.00  0.00           H  
ATOM   4781  N   SER   293      95.330  94.830  40.020  1.00  0.00           N  
ATOM   4782  CA  SER   293      95.740  95.100  38.630  1.00  0.00           C  
ATOM   4783  C   SER   293      94.580  94.990  37.620  1.00  0.00           C  
ATOM   4784  O   SER   293      93.650  94.210  37.830  1.00  0.00           O  
ATOM   4785  CB  SER   293      96.890  94.160  38.240  1.00  0.00           C  
ATOM   4786  OG  SER   293      96.620  92.820  38.610  1.00  0.00           O  
ATOM   4787  H   SER   293      95.450  93.900  40.370  1.00  0.00           H  
ATOM   4788  HA  SER   293      96.120  96.120  38.570  1.00  0.00           H  
ATOM   4789  HB1 SER   293      97.800  94.490  38.760  1.00  0.00           H  
ATOM   4790  HB2 SER   293      97.070  94.220  37.170  1.00  0.00           H  
ATOM   4791  HG  SER   293      97.060  92.670  39.480  1.00  0.00           H  
ATOM   4792  N   GLY   294      94.680  95.700  36.490  1.00  0.00           N  
ATOM   4793  CA  GLY   294      93.970  95.340  35.250  1.00  0.00           C  
ATOM   4794  C   GLY   294      93.190  96.420  34.490  1.00  0.00           C  
ATOM   4795  O   GLY   294      92.920  96.210  33.300  1.00  0.00           O  
ATOM   4796  H   GLY   294      95.450  96.350  36.390  1.00  0.00           H  
ATOM   4797  HA1 GLY   294      93.280  94.530  35.440  1.00  0.00           H  
ATOM   4798  HA2 GLY   294      94.720  94.990  34.550  1.00  0.00           H  
ATOM   4799  N   SER   295      92.850  97.570  35.090  1.00  0.00           N  
ATOM   4800  CA  SER   295      91.990  98.600  34.490  1.00  0.00           C  
ATOM   4801  C   SER   295      92.690  99.940  34.310  1.00  0.00           C  
ATOM   4802  O   SER   295      93.850 100.140  34.710  1.00  0.00           O  
ATOM   4803  CB  SER   295      90.640  98.700  35.240  1.00  0.00           C  
ATOM   4804  OG  SER   295      90.690  99.390  36.480  1.00  0.00           O  
ATOM   4805  H   SER   295      93.150  97.710  36.050  1.00  0.00           H  
ATOM   4806  HA  SER   295      91.730  98.280  33.480  1.00  0.00           H  
ATOM   4807  HB1 SER   295      90.240  97.700  35.400  1.00  0.00           H  
ATOM   4808  HB2 SER   295      89.940  99.230  34.600  1.00  0.00           H  
ATOM   4809  HG  SER   295      89.780  99.340  36.890  1.00  0.00           H  
ATOM   4810  N   ALA   296      92.020 100.890  33.660  1.00  0.00           N  
ATOM   4811  CA  ALA   296      92.480 102.270  33.630  1.00  0.00           C  
ATOM   4812  C   ALA   296      92.240 102.950  34.980  1.00  0.00           C  
ATOM   4813  O   ALA   296      93.080 103.710  35.460  1.00  0.00           O  
ATOM   4814  CB  ALA   296      91.760 102.990  32.490  1.00  0.00           C  
ATOM   4815  H   ALA   296      91.070 100.710  33.350  1.00  0.00           H  
ATOM   4816  HA  ALA   296      93.550 102.300  33.430  1.00  0.00           H  
ATOM   4817  HB1 ALA   296      92.060 104.040  32.500  1.00  0.00           H  
ATOM   4818  HB2 ALA   296      92.030 102.550  31.530  1.00  0.00           H  
ATOM   4819  HB3 ALA   296      90.680 102.930  32.620  1.00  0.00           H  
ATOM   4820  N   PHE   297      91.120 102.620  35.640  1.00  0.00           N  
ATOM   4821  CA  PHE   297      90.770 103.140  36.960  1.00  0.00           C  
ATOM   4822  C   PHE   297      91.740 102.690  38.060  1.00  0.00           C  
ATOM   4823  O   PHE   297      92.170 103.520  38.870  1.00  0.00           O  
ATOM   4824  CB  PHE   297      89.340 102.690  37.270  1.00  0.00           C  
ATOM   4825  CG  PHE   297      88.770 103.360  38.490  1.00  0.00           C  
ATOM   4826  CD1 PHE   297      88.840 102.690  39.720  1.00  0.00           C  
ATOM   4827  CD2 PHE   297      88.250 104.670  38.430  1.00  0.00           C  
ATOM   4828  CE1 PHE   297      88.460 103.360  40.900  1.00  0.00           C  
ATOM   4829  CE2 PHE   297      87.840 105.320  39.600  1.00  0.00           C  
ATOM   4830  CZ  PHE   297      87.970 104.670  40.840  1.00  0.00           C  
ATOM   4831  H   PHE   297      90.460 102.000  35.180  1.00  0.00           H  
ATOM   4832  HA  PHE   297      90.780 104.230  36.920  1.00  0.00           H  
ATOM   4833  HB1 PHE   297      89.340 101.610  37.410  1.00  0.00           H  
ATOM   4834  HB2 PHE   297      88.700 102.900  36.420  1.00  0.00           H  
ATOM   4835  HD1 PHE   297      89.200 101.680  39.760  1.00  0.00           H  
ATOM   4836  HD2 PHE   297      88.190 105.180  37.480  1.00  0.00           H  
ATOM   4837  HE1 PHE   297      88.570 102.850  41.840  1.00  0.00           H  
ATOM   4838  HE2 PHE   297      87.440 106.320  39.540  1.00  0.00           H  
ATOM   4839  HZ  PHE   297      87.680 105.180  41.750  1.00  0.00           H  
ATOM   4840  N   THR   298      92.180 101.430  38.080  1.00  0.00           N  
ATOM   4841  CA  THR   298      93.190 100.970  39.050  1.00  0.00           C  
ATOM   4842  C   THR   298      94.530 101.700  38.870  1.00  0.00           C  
ATOM   4843  O   THR   298      95.190 102.040  39.860  1.00  0.00           O  
ATOM   4844  CB  THR   298      93.390  99.450  39.030  1.00  0.00           C  
ATOM   4845  CG2 THR   298      92.210  98.730  39.660  1.00  0.00           C  
ATOM   4846  OG1 THR   298      93.480  98.920  37.730  1.00  0.00           O  
ATOM   4847  H   THR   298      91.790 100.750  37.430  1.00  0.00           H  
ATOM   4848  HA  THR   298      92.850 101.240  40.050  1.00  0.00           H  
ATOM   4849  HB  THR   298      94.290  99.210  39.590  1.00  0.00           H  
ATOM   4850  HG1 THR   298      92.790  98.240  37.710  1.00  0.00           H  
ATOM   4851 1HG2 THR   298      92.330  97.650  39.560  1.00  0.00           H  
ATOM   4852 2HG2 THR   298      92.180  98.950  40.730  1.00  0.00           H  
ATOM   4853 3HG2 THR   298      91.270  99.030  39.200  1.00  0.00           H  
ATOM   4854  N   GLN   299      94.890 102.040  37.630  1.00  0.00           N  
ATOM   4855  CA  GLN   299      96.050 102.890  37.340  1.00  0.00           C  
ATOM   4856  C   GLN   299      95.840 104.360  37.750  1.00  0.00           C  
ATOM   4857  O   GLN   299      96.780 104.960  38.270  1.00  0.00           O  
ATOM   4858  CB  GLN   299      96.400 102.740  35.850  1.00  0.00           C  
ATOM   4859  CG  GLN   299      97.790 103.270  35.490  1.00  0.00           C  
ATOM   4860  CD  GLN   299      98.120 102.950  34.030  1.00  0.00           C  
ATOM   4861  NE2 GLN   299      99.330 102.560  33.710  1.00  0.00           N  
ATOM   4862  OE1 GLN   299      97.270 103.010  33.150  1.00  0.00           O  
ATOM   4863  H   GLN   299      94.310 101.720  36.870  1.00  0.00           H  
ATOM   4864  HA  GLN   299      96.890 102.510  37.920  1.00  0.00           H  
ATOM   4865  HB1 GLN   299      95.650 103.250  35.250  1.00  0.00           H  
ATOM   4866  HB2 GLN   299      96.370 101.680  35.600  1.00  0.00           H  
ATOM   4867  HG1 GLN   299      98.530 102.800  36.140  1.00  0.00           H  
ATOM   4868  HG2 GLN   299      97.830 104.350  35.630  1.00  0.00           H  
ATOM   4869 1HE2 GLN   299     100.080 102.550  34.380  1.00  0.00           H  
ATOM   4870 2HE2 GLN   299      99.480 102.280  32.740  1.00  0.00           H  
ATOM   4871  N   LEU   300      94.630 104.920  37.600  1.00  0.00           N  
ATOM   4872  CA  LEU   300      94.280 106.260  38.090  1.00  0.00           C  
ATOM   4873  C   LEU   300      94.470 106.360  39.610  1.00  0.00           C  
ATOM   4874  O   LEU   300      95.190 107.230  40.080  1.00  0.00           O  
ATOM   4875  CB  LEU   300      92.830 106.610  37.680  1.00  0.00           C  
ATOM   4876  CG  LEU   300      92.330 108.000  38.150  1.00  0.00           C  
ATOM   4877  CD1 LEU   300      93.020 109.160  37.450  1.00  0.00           C  
ATOM   4878  CD2 LEU   300      90.840 108.140  37.890  1.00  0.00           C  
ATOM   4879  H   LEU   300      93.910 104.380  37.140  1.00  0.00           H  
ATOM   4880  HA  LEU   300      94.960 106.990  37.630  1.00  0.00           H  
ATOM   4881  HB1 LEU   300      92.160 105.870  38.110  1.00  0.00           H  
ATOM   4882  HB2 LEU   300      92.730 106.550  36.600  1.00  0.00           H  
ATOM   4883  HG  LEU   300      92.490 108.090  39.230  1.00  0.00           H  
ATOM   4884 1HD1 LEU   300      92.750 110.100  37.950  1.00  0.00           H  
ATOM   4885 2HD1 LEU   300      94.100 109.050  37.490  1.00  0.00           H  
ATOM   4886 3HD1 LEU   300      92.710 109.220  36.410  1.00  0.00           H  
ATOM   4887 1HD2 LEU   300      90.490 109.100  38.280  1.00  0.00           H  
ATOM   4888 2HD2 LEU   300      90.630 108.090  36.820  1.00  0.00           H  
ATOM   4889 3HD2 LEU   300      90.290 107.340  38.400  1.00  0.00           H  
ATOM   4890  N   ILE   301      93.870 105.420  40.360  1.00  0.00           N  
ATOM   4891  CA  ILE   301      93.980 105.370  41.820  1.00  0.00           C  
ATOM   4892  C   ILE   301      95.440 105.150  42.260  1.00  0.00           C  
ATOM   4893  O   ILE   301      95.900 105.840  43.170  1.00  0.00           O  
ATOM   4894  CB  ILE   301      93.020 104.300  42.390  1.00  0.00           C  
ATOM   4895  CG1 ILE   301      91.530 104.590  42.100  1.00  0.00           C  
ATOM   4896  CG2 ILE   301      93.210 104.100  43.910  1.00  0.00           C  
ATOM   4897  CD  ILE   301      90.990 105.920  42.640  1.00  0.00           C  
ATOM   4898  H   ILE   301      93.280 104.740  39.890  1.00  0.00           H  
ATOM   4899  HA  ILE   301      93.690 106.340  42.230  1.00  0.00           H  
ATOM   4900  HB  ILE   301      93.270 103.350  41.910  1.00  0.00           H  
ATOM   4901 1HG1 ILE   301      90.930 103.780  42.520  1.00  0.00           H  
ATOM   4902 2HG1 ILE   301      91.370 104.580  41.020  1.00  0.00           H  
ATOM   4903 1HG2 ILE   301      92.440 103.440  44.300  1.00  0.00           H  
ATOM   4904 2HG2 ILE   301      94.180 103.650  44.120  1.00  0.00           H  
ATOM   4905 3HG2 ILE   301      93.150 105.060  44.420  1.00  0.00           H  
ATOM   4906  HD1 ILE   301      89.920 105.990  42.430  1.00  0.00           H  
ATOM   4907  HD2 ILE   301      91.120 105.990  43.720  1.00  0.00           H  
ATOM   4908  HD3 ILE   301      91.480 106.760  42.150  1.00  0.00           H  
ATOM   4909  N   GLY   302      96.200 104.280  41.590  1.00  0.00           N  
ATOM   4910  CA  GLY   302      97.620 104.070  41.890  1.00  0.00           C  
ATOM   4911  C   GLY   302      98.480 105.320  41.720  1.00  0.00           C  
ATOM   4912  O   GLY   302      99.280 105.640  42.590  1.00  0.00           O  
ATOM   4913  H   GLY   302      95.770 103.710  40.870  1.00  0.00           H  
ATOM   4914  HA1 GLY   302      98.010 103.280  41.240  1.00  0.00           H  
ATOM   4915  HA2 GLY   302      97.740 103.760  42.930  1.00  0.00           H  
ATOM   4916  N   SER   303      98.240 106.080  40.650  1.00  0.00           N  
ATOM   4917  CA  SER   303      98.880 107.380  40.430  1.00  0.00           C  
ATOM   4918  C   SER   303      98.530 108.410  41.510  1.00  0.00           C  
ATOM   4919  O   SER   303      99.420 109.100  41.990  1.00  0.00           O  
ATOM   4920  CB  SER   303      98.440 107.910  39.070  1.00  0.00           C  
ATOM   4921  OG  SER   303      98.830 107.030  38.050  1.00  0.00           O  
ATOM   4922  H   SER   303      97.580 105.750  39.960  1.00  0.00           H  
ATOM   4923  HA  SER   303      99.960 107.260  40.430  1.00  0.00           H  
ATOM   4924  HB1 SER   303      98.870 108.900  38.900  1.00  0.00           H  
ATOM   4925  HB2 SER   303      97.360 107.960  39.060  1.00  0.00           H  
ATOM   4926  HG  SER   303      98.180 107.150  37.340  1.00  0.00           H  
ATOM   4927  N   ILE   304      97.260 108.470  41.950  1.00  0.00           N  
ATOM   4928  CA  ILE   304      96.840 109.370  43.050  1.00  0.00           C  
ATOM   4929  C   ILE   304      97.510 108.960  44.360  1.00  0.00           C  
ATOM   4930  O   ILE   304      98.010 109.820  45.080  1.00  0.00           O  
ATOM   4931  CB  ILE   304      95.300 109.410  43.230  1.00  0.00           C  
ATOM   4932  CG1 ILE   304      94.570 109.940  41.980  1.00  0.00           C  
ATOM   4933  CG2 ILE   304      94.940 110.320  44.420  1.00  0.00           C  
ATOM   4934  CD  ILE   304      93.040 109.760  42.010  1.00  0.00           C  
ATOM   4935  H   ILE   304      96.560 107.860  41.530  1.00  0.00           H  
ATOM   4936  HA  ILE   304      97.180 110.380  42.810  1.00  0.00           H  
ATOM   4937  HB  ILE   304      94.950 108.400  43.440  1.00  0.00           H
[truncated: 426,874 more chars]
