# Supplementary material for: Novel viruses of the family Partitiviridae discovered in Saccharomyces cerevisiae
Source: PLoS Pathog. 2023 Jun 7;19(6):e1011418. doi: 10.1371/journal.ppat.1011418 (PMC10281585; doi:10.1371/journal.ppat.1011418)
Supplement: S1 File — (ZIP) [file ppat.1011418.s011.zip › Relaxed/ScPV858_capsid_relaxed.pdb]

TITLE     Grunge ROck MAChoS
MODEL        1
ATOM      1  N   MET X   1      68.922  47.807  38.047  1.00  0.00           N
ATOM      2  H1  MET X   1      68.259  48.580  37.997  1.00  0.00           H
ATOM      3  H2  MET X   1      69.420  47.736  37.160  1.00  0.00           H
ATOM      4  H3  MET X   1      68.375  46.953  38.122  1.00  0.00           H
ATOM      5  CA  MET X   1      69.865  47.974  39.187  1.00  0.00           C
ATOM      6  HA  MET X   1      69.300  48.157  40.102  1.00  0.00           H
ATOM      7  CB  MET X   1      70.686  46.687  39.397  1.00  0.00           C
ATOM      8  HB1 MET X   1      71.649  46.931  39.836  1.00  0.00           H
ATOM      9  HB2 MET X   1      70.879  46.201  38.440  1.00  0.00           H
ATOM     10  CG  MET X   1      69.975  45.711  40.343  1.00  0.00           C
ATOM     11  HG1 MET X   1      68.978  45.476  39.970  1.00  0.00           H
ATOM     12  HG2 MET X   1      69.871  46.195  41.315  1.00  0.00           H
ATOM     13  SD  MET X   1      70.873  44.161  40.595  1.00  0.00           S
ATOM     14  CE  MET X   1      70.011  43.588  42.076  1.00  0.00           C
ATOM     15  HE1 MET X   1      70.344  42.587  42.345  1.00  0.00           H
ATOM     16  HE2 MET X   1      70.217  44.268  42.902  1.00  0.00           H
ATOM     17  HE3 MET X   1      68.937  43.565  41.898  1.00  0.00           H
ATOM     18  C   MET X   1      70.777  49.193  38.964  1.00  0.00           C
ATOM     19  O   MET X   1      71.566  49.173  38.028  1.00  0.00           O
ATOM     20  N   ILE X   2      70.605  50.275  39.730  1.00  0.00           N
ATOM     21  H   ILE X   2      69.911  50.258  40.472  1.00  0.00           H
ATOM     22  CA  ILE X   2      71.478  51.462  39.658  1.00  0.00           C
ATOM     23  HA  ILE X   2      71.985  51.509  38.690  1.00  0.00           H
ATOM     24  CB  ILE X   2      70.663  52.775  39.833  1.00  0.00           C
ATOM     25  HB  ILE X   2      70.191  52.761  40.817  1.00  0.00           H
ATOM     26  CG2 ILE X   2      71.596  54.002  39.772  1.00  0.00           C
ATOM     27 1HG2 ILE X   2      71.040  54.919  39.963  1.00  0.00           H
ATOM     28 2HG2 ILE X   2      72.370  53.935  40.534  1.00  0.00           H
ATOM     29 3HG2 ILE X   2      72.070  54.068  38.792  1.00  0.00           H
ATOM     30  CG1 ILE X   2      69.549  52.911  38.765  1.00  0.00           C
ATOM     31 1HG1 ILE X   2      68.966  51.994  38.734  1.00  0.00           H
ATOM     32 2HG1 ILE X   2      70.001  53.053  37.782  1.00  0.00           H
ATOM     33  CD  ILE X   2      68.558  54.054  39.031  1.00  0.00           C
ATOM     34  HD1 ILE X   2      67.750  54.008  38.300  1.00  0.00           H
ATOM     35  HD2 ILE X   2      68.134  53.956  40.032  1.00  0.00           H
ATOM     36  HD3 ILE X   2      69.049  55.022  38.935  1.00  0.00           H
ATOM     37  C   ILE X   2      72.549  51.318  40.743  1.00  0.00           C
ATOM     38  O   ILE X   2      72.237  51.489  41.925  1.00  0.00           O
ATOM     39  N   ASN X   3      73.801  51.037  40.363  1.00  0.00           N
ATOM     40  H   ASN X   3      73.990  50.879  39.384  1.00  0.00           H
ATOM     41  CA  ASN X   3      74.934  51.233  41.276  1.00  0.00           C
ATOM     42  HA  ASN X   3      74.759  50.632  42.166  1.00  0.00           H
ATOM     43  CB  ASN X   3      76.280  50.826  40.647  1.00  0.00           C
ATOM     44  HB1 ASN X   3      77.084  51.395  41.118  1.00  0.00           H
ATOM     45  HB2 ASN X   3      76.281  51.089  39.594  1.00  0.00           H
ATOM     46  CG  ASN X   3      76.628  49.353  40.825  1.00  0.00           C
ATOM     47  OD1 ASN X   3      76.493  48.791  41.903  1.00  0.00           O
ATOM     48  ND2 ASN X   3      77.078  48.673  39.789  1.00  0.00           N
ATOM     49 1HD2 ASN X   3      77.316  49.168  38.941  1.00  0.00           H
ATOM     50 2HD2 ASN X   3      77.474  47.757  39.951  1.00  0.00           H
ATOM     51  C   ASN X   3      74.976  52.707  41.693  1.00  0.00           C
ATOM     52  O   ASN X   3      75.060  53.582  40.829  1.00  0.00           O
ATOM     53  N   LEU X   4      74.884  52.957  43.000  1.00  0.00           N
ATOM     54  H   LEU X   4      74.870  52.165  43.628  1.00  0.00           H
ATOM     55  CA  LEU X   4      74.722  54.289  43.597  1.00  0.00           C
ATOM     56  HA  LEU X   4      74.650  55.023  42.791  1.00  0.00           H
ATOM     57  CB  LEU X   4      73.409  54.281  44.416  1.00  0.00           C
ATOM     58  HB1 LEU X   4      73.602  54.592  45.444  1.00  0.00           H
ATOM     59  HB2 LEU X   4      73.009  53.267  44.468  1.00  0.00           H
ATOM     60  CG  LEU X   4      72.335  55.201  43.808  1.00  0.00           C
ATOM     61  HG  LEU X   4      72.182  54.938  42.761  1.00  0.00           H
ATOM     62  CD1 LEU X   4      71.012  54.994  44.556  1.00  0.00           C
ATOM     63 1HD1 LEU X   4      70.267  55.692  44.179  1.00  0.00           H
ATOM     64 2HD1 LEU X   4      70.654  53.977  44.393  1.00  0.00           H
ATOM     65 3HD1 LEU X   4      71.149  55.163  45.624  1.00  0.00           H
ATOM     66  CD2 LEU X   4      72.750  56.676  43.894  1.00  0.00           C
ATOM     67 1HD2 LEU X   4      71.921  57.319  43.597  1.00  0.00           H
ATOM     68 2HD2 LEU X   4      73.042  56.907  44.913  1.00  0.00           H
ATOM     69 3HD2 LEU X   4      73.596  56.878  43.238  1.00  0.00           H
ATOM     70  C   LEU X   4      75.950  54.726  44.416  1.00  0.00           C
ATOM     71  O   LEU X   4      75.875  55.677  45.196  1.00  0.00           O
ATOM     72  N   PHE X   5      77.048  53.984  44.243  1.00  0.00           N
ATOM     73  H   PHE X   5      77.005  53.261  43.542  1.00  0.00           H
ATOM     74  CA  PHE X   5      78.322  54.072  44.945  1.00  0.00           C
ATOM     75  HA  PHE X   5      78.510  55.105  45.244  1.00  0.00           H
ATOM     76  CB  PHE X   5      78.289  53.155  46.188  1.00  0.00           C
ATOM     77  HB1 PHE X   5      79.177  53.343  46.791  1.00  0.00           H
ATOM     78  HB2 PHE X   5      78.340  52.116  45.854  1.00  0.00           H
ATOM     79  CG  PHE X   5      77.054  53.317  47.053  1.00  0.00           C
ATOM     80  CD1 PHE X   5      76.941  54.412  47.929  1.00  0.00           C
ATOM     81  HD1 PHE X   5      77.755  55.119  48.027  1.00  0.00           H
ATOM     82  CE1 PHE X   5      75.737  54.633  48.618  1.00  0.00           C
ATOM     83  HE1 PHE X   5      75.631  55.507  49.248  1.00  0.00           H
ATOM     84  CZ  PHE X   5      74.642  53.772  48.422  1.00  0.00           C
ATOM     85  HZ  PHE X   5      73.696  53.981  48.898  1.00  0.00           H
ATOM     86  CE2 PHE X   5      74.765  52.655  47.583  1.00  0.00           C
ATOM     87  HE2 PHE X   5      73.924  51.992  47.435  1.00  0.00           H
ATOM     88  CD2 PHE X   5      75.973  52.425  46.906  1.00  0.00           C
ATOM     89  HD2 PHE X   5      76.053  51.584  46.237  1.00  0.00           H
ATOM     90  C   PHE X   5      79.425  53.598  43.988  1.00  0.00           C
ATOM     91  O   PHE X   5      79.185  52.717  43.159  1.00  0.00           O
ATOM     92  N   ASP X   6      80.640  54.125  44.133  1.00  0.00           N
ATOM     93  H   ASP X   6      80.758  54.890  44.780  1.00  0.00           H
ATOM     94  CA  ASP X   6      81.852  53.434  43.681  1.00  0.00           C
ATOM     95  HA  ASP X   6      81.704  53.052  42.669  1.00  0.00           H
ATOM     96  CB  ASP X   6      83.048  54.408  43.675  1.00  0.00           C
ATOM     97  HB1 ASP X   6      83.954  53.837  43.864  1.00  0.00           H
ATOM     98  HB2 ASP X   6      82.946  55.122  44.493  1.00  0.00           H
ATOM     99  CG  ASP X   6      83.271  55.161  42.357  1.00  0.00           C
ATOM    100  OD1 ASP X   6      83.513  54.492  41.323  1.00  0.00           O
ATOM    101  OD2 ASP X   6      83.319  56.411  42.399  1.00  0.00           O
ATOM    102  C   ASP X   6      82.149  52.231  44.604  1.00  0.00           C
ATOM    103  O   ASP X   6      81.859  52.255  45.806  1.00  0.00           O
ATOM    104  N   ASP X   7      82.812  51.202  44.067  1.00  0.00           N
ATOM    105  H   ASP X   7      83.054  51.241  43.085  1.00  0.00           H
ATOM    106  CA  ASP X   7      83.385  50.111  44.871  1.00  0.00           C
ATOM    107  HA  ASP X   7      82.587  49.631  45.440  1.00  0.00           H
ATOM    108  CB  ASP X   7      84.013  49.056  43.945  1.00  0.00           C
ATOM    109  HB1 ASP X   7      84.580  48.348  44.553  1.00  0.00           H
ATOM    110  HB2 ASP X   7      84.714  49.541  43.262  1.00  0.00           H
ATOM    111  CG  ASP X   7      82.956  48.276  43.153  1.00  0.00           C
ATOM    112  OD1 ASP X   7      82.302  47.386  43.752  1.00  0.00           O
ATOM    113  OD2 ASP X   7      82.785  48.563  41.944  1.00  0.00           O
ATOM    114  C   ASP X   7      84.413  50.657  45.882  1.00  0.00           C
ATOM    115  O   ASP X   7      84.504  50.160  47.005  1.00  0.00           O
ATOM    116  N   ASP X   8      85.086  51.760  45.522  1.00  0.00           N
ATOM    117  H   ASP X   8      84.979  52.059  44.561  1.00  0.00           H
ATOM    118  CA  ASP X   8      85.989  52.553  46.361  1.00  0.00           C
ATOM    119  HA  ASP X   8      86.860  51.944  46.601  1.00  0.00           H
ATOM    120  CB  ASP X   8      86.479  53.792  45.578  1.00  0.00           C
ATOM    121  HB1 ASP X   8      87.055  54.419  46.261  1.00  0.00           H
ATOM    122  HB2 ASP X   8      85.621  54.385  45.261  1.00  0.00           H
ATOM    123  CG  ASP X   8      87.359  53.475  44.358  1.00  0.00           C
ATOM    124  OD1 ASP X   8      86.850  52.851  43.396  1.00  0.00           O
ATOM    125  OD2 ASP X   8      88.554  53.867  44.378  1.00  0.00           O
ATOM    126  C   ASP X   8      85.345  53.007  47.687  1.00  0.00           C
ATOM    127  O   ASP X   8      86.069  53.174  48.667  1.00  0.00           O
ATOM    128  N   VAL X   9      84.016  53.167  47.748  1.00  0.00           N
ATOM    129  H   VAL X   9      83.483  52.895  46.924  1.00  0.00           H
ATOM    130  CA  VAL X   9      83.301  53.713  48.922  1.00  0.00           C
ATOM    131  HA  VAL X   9      83.776  54.665  49.166  1.00  0.00           H
ATOM    132  CB  VAL X   9      81.812  54.008  48.622  1.00  0.00           C
ATOM    133  HB  VAL X   9      81.336  53.097  48.252  1.00  0.00           H
ATOM    134  CG1 VAL X   9      81.026  54.464  49.866  1.00  0.00           C
ATOM    135 1HG1 VAL X   9      80.003  54.720  49.586  1.00  0.00           H
ATOM    136 2HG1 VAL X   9      80.979  53.666  50.608  1.00  0.00           H
ATOM    137 3HG1 VAL X   9      81.506  55.337  50.308  1.00  0.00           H
ATOM    138  CG2 VAL X   9      81.681  55.103  47.550  1.00  0.00           C
ATOM    139 1HG2 VAL X   9      80.629  55.279  47.322  1.00  0.00           H
ATOM    140 2HG2 VAL X   9      82.130  56.031  47.908  1.00  0.00           H
ATOM    141 3HG2 VAL X   9      82.185  54.800  46.636  1.00  0.00           H
ATOM    142  C   VAL X   9      83.427  52.790  50.142  1.00  0.00           C
ATOM    143  O   VAL X   9      82.915  51.668  50.144  1.00  0.00           O
ATOM    144  N   ARG X  10      84.057  53.307  51.201  1.00  0.00           N
ATOM    145  H   ARG X  10      84.362  54.275  51.127  1.00  0.00           H
ATOM    146  CA  ARG X  10      84.237  52.654  52.499  1.00  0.00           C
ATOM    147  HA  ARG X  10      84.383  51.586  52.342  1.00  0.00           H
ATOM    148  CB  ARG X  10      85.504  53.217  53.163  1.00  0.00           C
ATOM    149  HB1 ARG X  10      85.403  54.299  53.274  1.00  0.00           H
ATOM    150  HB2 ARG X  10      86.355  53.018  52.509  1.00  0.00           H
ATOM    151  CG  ARG X  10      85.782  52.601  54.544  1.00  0.00           C
ATOM    152  HG1 ARG X  10      85.796  51.513  54.467  1.00  0.00           H
ATOM    153  HG2 ARG X  10      84.994  52.898  55.238  1.00  0.00           H
ATOM    154  CD  ARG X  10      87.130  53.086  55.086  1.00  0.00           C
ATOM    155  HD1 ARG X  10      87.179  54.172  55.000  1.00  0.00           H
ATOM    156  HD2 ARG X  10      87.925  52.650  54.480  1.00  0.00           H
ATOM    157  NE  ARG X  10      87.308  52.708  56.498  1.00  0.00           N
ATOM    158  HE  ARG X  10      86.486  52.354  56.962  1.00  0.00           H
ATOM    159  CZ  ARG X  10      88.414  52.873  57.216  1.00  0.00           C
ATOM    160  NH1 ARG X  10      89.538  53.313  56.685  1.00  0.00           N
ATOM    161 1HH1 ARG X  10      89.607  53.459  55.680  1.00  0.00           H
ATOM    162 2HH1 ARG X  10      90.396  53.371  57.218  1.00  0.00           H
ATOM    163  NH2 ARG X  10      88.400  52.590  58.502  1.00  0.00           N
ATOM    164 1HH2 ARG X  10      87.547  52.297  58.948  1.00  0.00           H
ATOM    165 2HH2 ARG X  10      89.232  52.724  59.051  1.00  0.00           H
ATOM    166  C   ARG X  10      83.010  52.867  53.388  1.00  0.00           C
ATOM    167  O   ARG X  10      82.550  53.989  53.582  1.00  0.00           O
ATOM    168  N   ILE X  11      82.483  51.802  53.989  1.00  0.00           N
ATOM    169  H   ILE X  11      82.854  50.892  53.739  1.00  0.00           H
ATOM    170  CA  ILE X  11      81.423  51.896  55.009  1.00  0.00           C
ATOM    171  HA  ILE X  11      80.954  52.873  54.931  1.00  0.00           H
ATOM    172  CB  ILE X  11      80.309  50.856  54.756  1.00  0.00           C
ATOM    173  HB  ILE X  11      80.744  49.860  54.840  1.00  0.00           H
ATOM    174  CG2 ILE X  11      79.183  51.012  55.802  1.00  0.00           C
ATOM    175 1HG2 ILE X  11      78.415  50.254  55.658  1.00  0.00           H
ATOM    176 2HG2 ILE X  11      79.576  50.888  56.809  1.00  0.00           H
ATOM    177 3HG2 ILE X  11      78.728  52.000  55.723  1.00  0.00           H
ATOM    178  CG1 ILE X  11      79.706  51.020  53.340  1.00  0.00           C
ATOM    179 1HG1 ILE X  11      80.496  51.118  52.596  1.00  0.00           H
ATOM    180 2HG1 ILE X  11      79.100  51.926  53.298  1.00  0.00           H
ATOM    181  CD  ILE X  11      78.861  49.816  52.920  1.00  0.00           C
ATOM    182  HD1 ILE X  11      78.523  49.957  51.895  1.00  0.00           H
ATOM    183  HD2 ILE X  11      79.470  48.915  52.980  1.00  0.00           H
ATOM    184  HD3 ILE X  11      77.992  49.708  53.563  1.00  0.00           H
ATOM    185  C   ILE X  11      82.035  51.802  56.417  1.00  0.00           C
ATOM    186  O   ILE X  11      82.938  51.003  56.650  1.00  0.00           O
ATOM    187  N   ILE X  12      81.542  52.616  57.353  1.00  0.00           N
ATOM    188  H   ILE X  12      80.799  53.251  57.077  1.00  0.00           H
ATOM    189  CA  ILE X  12      81.954  52.677  58.764  1.00  0.00           C
ATOM    190  HA  ILE X  12      82.607  51.830  58.986  1.00  0.00           H
ATOM    191  CB  ILE X  12      82.737  53.993  59.026  1.00  0.00           C
ATOM    192  HB  ILE X  12      82.128  54.835  58.686  1.00  0.00           H
ATOM    193  CG2 ILE X  12      83.020  54.197  60.529  1.00  0.00           C
ATOM    194 1HG2 ILE X  12      83.538  55.141  60.689  1.00  0.00           H
ATOM    195 2HG2 ILE X  12      82.091  54.258  61.095  1.00  0.00           H
ATOM    196 3HG2 ILE X  12      83.631  53.381  60.916  1.00  0.00           H
ATOM    197  CG1 ILE X  12      84.054  53.987  58.211  1.00  0.00           C
ATOM    198 1HG1 ILE X  12      83.814  53.920  57.150  1.00  0.00           H
ATOM    199 2HG1 ILE X  12      84.640  53.107  58.481  1.00  0.00           H
ATOM    200  CD  ILE X  12      84.937  55.226  58.383  1.00  0.00           C
ATOM    201  HD1 ILE X  12      85.771  55.162  57.686  1.00  0.00           H
ATOM    202  HD2 ILE X  12      84.361  56.125  58.165  1.00  0.00           H
ATOM    203  HD3 ILE X  12      85.343  55.281  59.392  1.00  0.00           H
ATOM    204  C   ILE X  12      80.713  52.563  59.664  1.00  0.00           C
ATOM    205  O   ILE X  12      79.673  53.156  59.364  1.00  0.00           O
ATOM    206  N   THR X  13      80.837  51.825  60.773  1.00  0.00           N
ATOM    207  H   THR X  13      81.712  51.351  60.946  1.00  0.00           H
ATOM    208  CA  THR X  13      79.808  51.637  61.805  1.00  0.00           C
ATOM    209  HA  THR X  13      78.846  51.976  61.423  1.00  0.00           H
ATOM    210  CB  THR X  13      79.690  50.148  62.166  1.00  0.00           C
ATOM    211  HB  THR X  13      79.153  50.047  63.107  1.00  0.00           H
ATOM    212  CG2 THR X  13      78.928  49.389  61.082  1.00  0.00           C
ATOM    213 1HG2 THR X  13      78.854  48.336  61.353  1.00  0.00           H
ATOM    214 2HG2 THR X  13      77.923  49.799  60.983  1.00  0.00           H
ATOM    215 3HG2 THR X  13      79.451  49.481  60.130  1.00  0.00           H
ATOM    216  OG1 THR X  13      80.963  49.547  62.291  1.00  0.00           O
ATOM    217  HG1 THR X  13      80.971  49.037  63.112  1.00  0.00           H
ATOM    218  C   THR X  13      80.125  52.461  63.049  1.00  0.00           C
ATOM    219  O   THR X  13      81.256  52.435  63.540  1.00  0.00           O
ATOM    220  N   TYR X  14      79.129  53.168  63.587  1.00  0.00           N
ATOM    221  H   TYR X  14      78.237  53.183  63.101  1.00  0.00           H
ATOM    222  CA  TYR X  14      79.207  53.872  64.881  1.00  0.00           C
ATOM    223  HA  TYR X  14      80.163  53.651  65.357  1.00  0.00           H
ATOM    224  CB  TYR X  14      79.144  55.396  64.664  1.00  0.00           C
ATOM    225  HB1 TYR X  14      79.947  55.681  63.984  1.00  0.00           H
ATOM    226  HB2 TYR X  14      79.351  55.879  65.620  1.00  0.00           H
ATOM    227  CG  TYR X  14      77.829  55.952  64.131  1.00  0.00           C
ATOM    228  CD1 TYR X  14      77.644  56.125  62.745  1.00  0.00           C
ATOM    229  HD1 TYR X  14      78.427  55.836  62.060  1.00  0.00           H
ATOM    230  CE1 TYR X  14      76.429  56.636  62.249  1.00  0.00           C
ATOM    231  HE1 TYR X  14      76.282  56.749  61.186  1.00  0.00           H
ATOM    232  CZ  TYR X  14      75.384  56.965  63.141  1.00  0.00           C
ATOM    233  OH  TYR X  14      74.189  57.400  62.659  1.00  0.00           O
ATOM    234  HH  TYR X  14      73.526  57.484  63.358  1.00  0.00           H
ATOM    235  CE2 TYR X  14      75.572  56.807  64.531  1.00  0.00           C
ATOM    236  HE2 TYR X  14      74.774  57.061  65.215  1.00  0.00           H
ATOM    237  CD2 TYR X  14      76.796  56.313  65.021  1.00  0.00           C
ATOM    238  HD2 TYR X  14      76.932  56.188  66.085  1.00  0.00           H
ATOM    239  C   TYR X  14      78.103  53.410  65.848  1.00  0.00           C
ATOM    240  O   TYR X  14      76.958  53.241  65.435  1.00  0.00           O
ATOM    241  N   GLU X  15      78.406  53.231  67.134  1.00  0.00           N
ATOM    242  H   GLU X  15      79.354  53.429  67.445  1.00  0.00           H
ATOM    243  CA  GLU X  15      77.406  52.827  68.128  1.00  0.00           C
ATOM    244  HA  GLU X  15      76.867  51.968  67.730  1.00  0.00           H
ATOM    245  CB  GLU X  15      78.061  52.377  69.445  1.00  0.00           C
ATOM    246  HB1 GLU X  15      77.273  52.050  70.124  1.00  0.00           H
ATOM    247  HB2 GLU X  15      78.557  53.232  69.899  1.00  0.00           H
ATOM    248  CG  GLU X  15      79.095  51.249  69.315  1.00  0.00           C
ATOM    249  HG1 GLU X  15      79.415  50.959  70.315  1.00  0.00           H
ATOM    250  HG2 GLU X  15      79.970  51.624  68.783  1.00  0.00           H
ATOM    251  CD  GLU X  15      78.565  50.008  68.600  1.00  0.00           C
ATOM    252  OE1 GLU X  15      79.216  49.588  67.615  1.00  0.00           O
ATOM    253  OE2 GLU X  15      77.523  49.468  69.034  1.00  0.00           O
ATOM    254  C   GLU X  15      76.428  53.997  68.385  1.00  0.00           C
ATOM    255  O   GLU X  15      76.871  55.075  68.801  1.00  0.00           O
ATOM    256  N   PRO X  16      75.113  53.838  68.142  1.00  0.00           N
ATOM    257  CD  PRO X  16      74.464  52.633  67.645  1.00  0.00           C
ATOM    258  HD1 PRO X  16      74.707  51.765  68.261  1.00  0.00           H
ATOM    259  HD2 PRO X  16      74.764  52.458  66.612  1.00  0.00           H
ATOM    260  CG  PRO X  16      72.967  52.911  67.702  1.00  0.00           C
ATOM    261  HG1 PRO X  16      72.589  52.622  68.682  1.00  0.00           H
ATOM    262  HG2 PRO X  16      72.429  52.390  66.911  1.00  0.00           H
ATOM    263  CB  PRO X  16      72.889  54.429  67.546  1.00  0.00           C
ATOM    264  HB1 PRO X  16      71.974  54.828  67.983  1.00  0.00           H
ATOM    265  HB2 PRO X  16      72.955  54.693  66.490  1.00  0.00           H
ATOM    266  CA  PRO X  16      74.141  54.922  68.279  1.00  0.00           C
ATOM    267  HA  PRO X  16      74.514  55.824  67.790  1.00  0.00           H
ATOM    268  C   PRO X  16      73.850  55.226  69.754  1.00  0.00           C
ATOM    269  O   PRO X  16      73.841  54.320  70.584  1.00  0.00           O
ATOM    270  N   ASN X  17      73.579  56.493  70.090  1.00  0.00           N
ATOM    271  H   ASN X  17      73.619  57.208  69.378  1.00  0.00           H
ATOM    272  CA  ASN X  17      72.998  56.860  71.390  1.00  0.00           C
ATOM    273  HA  ASN X  17      73.218  56.074  72.114  1.00  0.00           H
ATOM    274  CB  ASN X  17      73.629  58.156  71.931  1.00  0.00           C
ATOM    275  HB1 ASN X  17      73.357  58.994  71.291  1.00  0.00           H
ATOM    276  HB2 ASN X  17      74.710  58.057  71.913  1.00  0.00           H
ATOM    277  CG  ASN X  17      73.217  58.480  73.369  1.00  0.00           C
ATOM    278  OD1 ASN X  17      72.384  57.822  73.977  1.00  0.00           O
ATOM    279  ND2 ASN X  17      73.780  59.518  73.952  1.00  0.00           N
ATOM    280 1HD2 ASN X  17      74.492  60.053  73.471  1.00  0.00           H
ATOM    281 2HD2 ASN X  17      73.482  59.779  74.880  1.00  0.00           H
ATOM    282  C   ASN X  17      71.470  56.989  71.270  1.00  0.00           C
ATOM    283  O   ASN X  17      70.962  57.697  70.400  1.00  0.00           O
ATOM    284  N   TYR X  18      70.736  56.326  72.169  1.00  0.00           N
ATOM    285  H   TYR X  18      71.230  55.784  72.862  1.00  0.00           H
ATOM    286  CA  TYR X  18      69.272  56.364  72.228  1.00  0.00           C
ATOM    287  HA  TYR X  18      68.889  56.748  71.282  1.00  0.00           H
ATOM    288  CB  TYR X  18      68.737  54.937  72.392  1.00  0.00           C
ATOM    289  HB1 TYR X  18      67.647  54.967  72.428  1.00  0.00           H
ATOM    290  HB2 TYR X  18      69.083  54.541  73.347  1.00  0.00           H
ATOM    291  CG  TYR X  18      69.139  53.993  71.278  1.00  0.00           C
ATOM    292  CD1 TYR X  18      68.532  54.087  70.008  1.00  0.00           C
ATOM    293  HD1 TYR X  18      67.785  54.846  69.821  1.00  0.00           H
ATOM    294  CE1 TYR X  18      68.879  53.178  68.989  1.00  0.00           C
ATOM    295  HE1 TYR X  18      68.395  53.230  68.025  1.00  0.00           H
ATOM    296  CZ  TYR X  18      69.830  52.166  69.249  1.00  0.00           C
ATOM    297  OH  TYR X  18      70.088  51.201  68.329  1.00  0.00           O
ATOM    298  HH  TYR X  18      70.684  50.535  68.689  1.00  0.00           H
ATOM    299  CE2 TYR X  18      70.463  52.102  70.505  1.00  0.00           C
ATOM    300  HE2 TYR X  18      71.200  51.340  70.698  1.00  0.00           H
ATOM    301  CD2 TYR X  18      70.119  53.013  71.515  1.00  0.00           C
ATOM    302  HD2 TYR X  18      70.599  52.938  72.478  1.00  0.00           H
ATOM    303  C   TYR X  18      68.698  57.276  73.326  1.00  0.00           C
ATOM    304  O   TYR X  18      67.486  57.452  73.341  1.00  0.00           O
ATOM    305  N   GLU X  19      69.513  57.877  74.204  1.00  0.00           N
ATOM    306  H   GLU X  19      70.510  57.701  74.122  1.00  0.00           H
ATOM    307  CA  GLU X  19      69.084  58.807  75.270  1.00  0.00           C
ATOM    308  HA  GLU X  19      68.605  58.240  76.068  1.00  0.00           H
ATOM    309  CB  GLU X  19      70.354  59.479  75.841  1.00  0.00           C
ATOM    310  HB1 GLU X  19      70.875  59.993  75.031  1.00  0.00           H
ATOM    311  HB2 GLU X  19      71.011  58.693  76.217  1.00  0.00           H
ATOM    312  CG  GLU X  19      70.124  60.482  76.980  1.00  0.00           C
ATOM    313  HG1 GLU X  19      69.531  60.004  77.760  1.00  0.00           H
ATOM    314  HG2 GLU X  19      69.572  61.344  76.602  1.00  0.00           H
ATOM    315  CD  GLU X  19      71.456  60.959  77.572  1.00  0.00           C
ATOM    316  OE1 GLU X  19      71.695  60.714  78.773  1.00  0.00           O
ATOM    317  OE2 GLU X  19      72.263  61.565  76.826  1.00  0.00           O
ATOM    318  C   GLU X  19      68.066  59.838  74.740  1.00  0.00           C
ATOM    319  O   GLU X  19      66.926  59.923  75.191  1.00  0.00           O
ATOM    320  N   SER X  20      68.432  60.551  73.683  1.00  0.00           N
ATOM    321  H   SER X  20      69.401  60.516  73.402  1.00  0.00           H
ATOM    322  CA  SER X  20      67.619  61.626  73.107  1.00  0.00           C
ATOM    323  HA  SER X  20      67.148  62.178  73.919  1.00  0.00           H
ATOM    324  CB  SER X  20      68.572  62.568  72.377  1.00  0.00           C
ATOM    325  HB1 SER X  20      68.039  63.459  72.041  1.00  0.00           H
ATOM    326  HB2 SER X  20      68.979  62.035  71.517  1.00  0.00           H
ATOM    327  OG  SER X  20      69.625  62.929  73.263  1.00  0.00           O
ATOM    328  HG  SER X  20      70.367  63.349  72.782  1.00  0.00           H
ATOM    329  C   SER X  20      66.493  61.148  72.169  1.00  0.00           C
ATOM    330  O   SER X  20      65.612  61.936  71.807  1.00  0.00           O
ATOM    331  N   PHE X  21      66.483  59.862  71.796  1.00  0.00           N
ATOM    332  H   PHE X  21      67.222  59.271  72.153  1.00  0.00           H
ATOM    333  CA  PHE X  21      65.332  59.199  71.179  1.00  0.00           C
ATOM    334  HA  PHE X  21      64.830  59.896  70.508  1.00  0.00           H
ATOM    335  CB  PHE X  21      65.811  57.988  70.362  1.00  0.00           C
ATOM    336  HB1 PHE X  21      66.444  57.359  70.987  1.00  0.00           H
ATOM    337  HB2 PHE X  21      66.424  58.336  69.529  1.00  0.00           H
ATOM    338  CG  PHE X  21      64.675  57.137  69.826  1.00  0.00           C
ATOM    339  CD1 PHE X  21      64.340  55.926  70.465  1.00  0.00           C
ATOM    340  HD1 PHE X  21      64.899  55.589  71.327  1.00  0.00           H
ATOM    341  CE1 PHE X  21      63.257  55.161  70.000  1.00  0.00           C
ATOM    342  HE1 PHE X  21      62.995  54.242  70.504  1.00  0.00           H
ATOM    343  CZ  PHE X  21      62.506  55.600  68.896  1.00  0.00           C
ATOM    344  HZ  PHE X  21      61.676  55.009  68.542  1.00  0.00           H
ATOM    345  CE2 PHE X  21      62.832  56.812  68.263  1.00  0.00           C
ATOM    346  HE2 PHE X  21      62.245  57.163  67.428  1.00  0.00           H
ATOM    347  CD2 PHE X  21      63.912  57.580  68.729  1.00  0.00           C
ATOM    348  HD2 PHE X  21      64.140  58.518  68.250  1.00  0.00           H
ATOM    349  C   PHE X  21      64.315  58.780  72.250  1.00  0.00           C
ATOM    350  O   PHE X  21      63.115  58.987  72.063  1.00  0.00           O
ATOM    351  N   ASN X  22      64.796  58.256  73.381  1.00  0.00           N
ATOM    352  H   ASN X  22      65.798  58.123  73.454  1.00  0.00           H
ATOM    353  CA  ASN X  22      63.999  57.915  74.555  1.00  0.00           C
ATOM    354  HA  ASN X  22      63.234  57.197  74.260  1.00  0.00           H
ATOM    355  CB  ASN X  22      64.893  57.265  75.629  1.00  0.00           C
ATOM    356  HB1 ASN X  22      64.295  57.086  76.519  1.00  0.00           H
ATOM    357  HB2 ASN X  22      65.682  57.955  75.916  1.00  0.00           H
ATOM    358  CG  ASN X  22      65.531  55.940  75.211  1.00  0.00           C
ATOM    359  OD1 ASN X  22      65.069  55.249  74.312  1.00  0.00           O
ATOM    360  ND2 ASN X  22      66.585  55.529  75.896  1.00  0.00           N
ATOM    361 1HD2 ASN X  22      66.977  56.109  76.619  1.00  0.00           H
ATOM    362 2HD2 ASN X  22      67.021  54.652  75.637  1.00  0.00           H
ATOM    363  C   ASN X  22      63.290  59.165  75.100  1.00  0.00           C
ATOM    364  O   ASN X  22      62.099  59.100  75.383  1.00  0.00           O
ATOM    365  N   ASP X  23      63.965  60.321  75.138  1.00  0.00           N
ATOM    366  H   ASP X  23      64.975  60.285  74.999  1.00  0.00           H
ATOM    367  CA  ASP X  23      63.353  61.612  75.485  1.00  0.00           C
ATOM    368  HA  ASP X  23      63.035  61.570  76.527  1.00  0.00           H
ATOM    369  CB  ASP X  23      64.379  62.741  75.304  1.00  0.00           C
ATOM    370  HB1 ASP X  23      63.850  63.672  75.089  1.00  0.00           H
ATOM    371  HB2 ASP X  23      65.015  62.530  74.446  1.00  0.00           H
ATOM    372  CG  ASP X  23      65.215  62.991  76.552  1.00  0.00           C
ATOM    373  OD1 ASP X  23      64.593  63.327  77.588  1.00  0.00           O
ATOM    374  OD2 ASP X  23      66.457  63.009  76.429  1.00  0.00           O
ATOM    375  C   ASP X  23      62.121  61.965  74.636  1.00  0.00           C
ATOM    376  O   ASP X  23      61.142  62.498  75.163  1.00  0.00           O
ATOM    377  N   LEU X  24      62.170  61.681  73.329  1.00  0.00           N
ATOM    378  H   LEU X  24      63.005  61.231  72.979  1.00  0.00           H
ATOM    379  CA  LEU X  24      61.050  61.892  72.410  1.00  0.00           C
ATOM    380  HA  LEU X  24      60.609  62.870  72.604  1.00  0.00           H
ATOM    381  CB  LEU X  24      61.573  61.849  70.961  1.00  0.00           C
ATOM    382  HB1 LEU X  24      60.761  61.531  70.320  1.00  0.00           H
ATOM    383  HB2 LEU X  24      62.361  61.102  70.890  1.00  0.00           H
ATOM    384  CG  LEU X  24      62.097  63.176  70.390  1.00  0.00           C
ATOM    385  HG  LEU X  24      62.782  63.616  71.108  1.00  0.00           H
ATOM    386  CD1 LEU X  24      62.861  62.902  69.082  1.00  0.00           C
ATOM    387 1HD1 LEU X  24      63.262  63.834  68.682  1.00  0.00           H
ATOM    388 2HD1 LEU X  24      63.692  62.222  69.274  1.00  0.00           H
ATOM    389 3HD1 LEU X  24      62.194  62.452  68.345  1.00  0.00           H
ATOM    390  CD2 LEU X  24      60.958  64.173  70.120  1.00  0.00           C
ATOM    391 1HD2 LEU X  24      61.348  65.057  69.615  1.00  0.00           H
ATOM    392 2HD2 LEU X  24      60.199  63.714  69.485  1.00  0.00           H
ATOM    393 3HD2 LEU X  24      60.501  64.486  71.058  1.00  0.00           H
ATOM    394  C   LEU X  24      59.923  60.872  72.651  1.00  0.00           C
ATOM    395  O   LEU X  24      58.758  61.268  72.671  1.00  0.00           O
ATOM    396  N   CYS X  25      60.248  59.596  72.909  1.00  0.00           N
ATOM    397  H   CYS X  25      61.227  59.336  72.876  1.00  0.00           H
ATOM    398  CA  CYS X  25      59.271  58.574  73.319  1.00  0.00           C
ATOM    399  HA  CYS X  25      58.516  58.459  72.540  1.00  0.00           H
ATOM    400  CB  CYS X  25      59.983  57.228  73.543  1.00  0.00           C
ATOM    401  HB1 CYS X  25      59.250  56.501  73.904  1.00  0.00           H
ATOM    402  HB2 CYS X  25      60.744  57.337  74.317  1.00  0.00           H
ATOM    403  SG  CYS X  25      60.741  56.621  72.011  1.00  0.00           S
ATOM    404  HG  CYS X  25      61.370  55.552  72.522  1.00  0.00           H
ATOM    405  C   CYS X  25      58.529  58.990  74.596  1.00  0.00           C
ATOM    406  O   CYS X  25      57.306  58.923  74.656  1.00  0.00           O
ATOM    407  N   ASP X  26      59.266  59.487  75.585  1.00  0.00           N
ATOM    408  H   ASP X  26      60.275  59.468  75.469  1.00  0.00           H
ATOM    409  CA  ASP X  26      58.737  59.879  76.889  1.00  0.00           C
ATOM    410  HA  ASP X  26      58.102  59.077  77.268  1.00  0.00           H
ATOM    411  CB  ASP X  26      59.916  60.064  77.856  1.00  0.00           C
ATOM    412  HB1 ASP X  26      59.518  60.378  78.822  1.00  0.00           H
ATOM    413  HB2 ASP X  26      60.555  60.866  77.482  1.00  0.00           H
ATOM    414  CG  ASP X  26      60.775  58.810  78.083  1.00  0.00           C
ATOM    415  OD1 ASP X  26      60.383  57.669  77.740  1.00  0.00           O
ATOM    416  OD2 ASP X  26      61.834  58.939  78.728  1.00  0.00           O
ATOM    417  C   ASP X  26      57.881  61.157  76.807  1.00  0.00           C
ATOM    418  O   ASP X  26      56.971  61.354  77.610  1.00  0.00           O
ATOM    419  N   SER X  27      58.130  62.023  75.822  1.00  0.00           N
ATOM    420  H   SER X  27      58.931  61.845  75.226  1.00  0.00           H
ATOM    421  CA  SER X  27      57.227  63.133  75.494  1.00  0.00           C
ATOM    422  HA  SER X  27      56.846  63.555  76.424  1.00  0.00           H
ATOM    423  CB  SER X  27      57.991  64.259  74.776  1.00  0.00           C
ATOM    424  HB1 SER X  27      57.292  64.841  74.173  1.00  0.00           H
ATOM    425  HB2 SER X  27      58.753  63.838  74.118  1.00  0.00           H
ATOM    426  OG  SER X  27      58.578  65.127  75.741  1.00  0.00           O
ATOM    427  HG  SER X  27      59.539  65.234  75.561  1.00  0.00           H
ATOM    428  C   SER X  27      55.979  62.684  74.708  1.00  0.00           C
ATOM    429  O   SER X  27      54.925  63.310  74.857  1.00  0.00           O
ATOM    430  N   ALA X  28      56.031  61.587  73.939  1.00  0.00           N
ATOM    431  H   ALA X  28      56.917  61.102  73.838  1.00  0.00           H
ATOM    432  CA  ALA X  28      54.838  60.963  73.351  1.00  0.00           C
ATOM    433  HA  ALA X  28      54.233  61.741  72.885  1.00  0.00           H
ATOM    434  CB  ALA X  28      55.263  59.966  72.264  1.00  0.00           C
ATOM    435  HB1 ALA X  28      54.383  59.623  71.719  1.00  0.00           H
ATOM    436  HB2 ALA X  28      55.952  60.447  71.572  1.00  0.00           H
ATOM    437  HB3 ALA X  28      55.754  59.100  72.707  1.00  0.00           H
ATOM    438  C   ALA X  28      53.968  60.290  74.426  1.00  0.00           C
ATOM    439  O   ALA X  28      52.753  60.480  74.445  1.00  0.00           O
ATOM    440  N   HIS X  29      54.585  59.568  75.364  1.00  0.00           N
ATOM    441  H   HIS X  29      55.584  59.408  75.255  1.00  0.00           H
ATOM    442  CA  HIS X  29      53.924  58.982  76.533  1.00  0.00           C
ATOM    443  HA  HIS X  29      53.216  58.223  76.196  1.00  0.00           H
ATOM    444  CB  HIS X  29      55.008  58.300  77.384  1.00  0.00           C
ATOM    445  HB1 HIS X  29      55.778  59.026  77.640  1.00  0.00           H
ATOM    446  HB2 HIS X  29      55.480  57.507  76.803  1.00  0.00           H
ATOM    447  CG  HIS X  29      54.481  57.711  78.659  1.00  0.00           C
ATOM    448  ND1 HIS X  29      54.886  58.071  79.945  1.00  0.00           N
ATOM    449  CE1 HIS X  29      54.120  57.344  80.773  1.00  0.00           C
ATOM    450  HE1 HIS X  29      54.162  57.401  81.849  1.00  0.00           H
ATOM    451  NE2 HIS X  29      53.270  56.563  80.083  1.00  0.00           N
ATOM    452  HE2 HIS X  29      52.553  55.958  80.474  1.00  0.00           H
ATOM    453  CD2 HIS X  29      53.495  56.776  78.747  1.00  0.00           C
ATOM    454  HD2 HIS X  29      52.966  56.325  77.925  1.00  0.00           H
ATOM    455  C   HIS X  29      53.126  60.036  77.331  1.00  0.00           C
ATOM    456  O   HIS X  29      51.916  59.899  77.521  1.00  0.00           O
ATOM    457  N   LYS X  30      53.767  61.150  77.708  1.00  0.00           N
ATOM    458  H   LYS X  30      54.766  61.202  77.539  1.00  0.00           H
ATOM    459  CA  LYS X  30      53.099  62.289  78.359  1.00  0.00           C
ATOM    460  HA  LYS X  30      52.624  61.951  79.283  1.00  0.00           H
ATOM    461  CB  LYS X  30      54.154  63.349  78.711  1.00  0.00           C
ATOM    462  HB1 LYS X  30      53.644  64.268  79.007  1.00  0.00           H
ATOM    463  HB2 LYS X  30      54.765  63.560  77.832  1.00  0.00           H
ATOM    464  CG  LYS X  30      55.043  62.897  79.879  1.00  0.00           C
ATOM    465  HG1 LYS X  30      55.441  61.901  79.680  1.00  0.00           H
ATOM    466  HG2 LYS X  30      54.442  62.852  80.788  1.00  0.00           H
ATOM    467  CD  LYS X  30      56.214  63.862  80.087  1.00  0.00           C
ATOM    468  HD1 LYS X  30      55.834  64.862  80.307  1.00  0.00           H
ATOM    469  HD2 LYS X  30      56.811  63.897  79.174  1.00  0.00           H
ATOM    470  CE  LYS X  30      57.076  63.358  81.250  1.00  0.00           C
ATOM    471  HE1 LYS X  30      57.319  62.306  81.073  1.00  0.00           H
ATOM    472  HE2 LYS X  30      56.503  63.417  82.179  1.00  0.00           H
ATOM    473  NZ  LYS X  30      58.333  64.127  81.372  1.00  0.00           N
ATOM    474  HZ1 LYS X  30      58.901  63.765  82.135  1.00  0.00           H
ATOM    475  HZ2 LYS X  30      58.885  64.028  80.524  1.00  0.00           H
ATOM    476  HZ3 LYS X  30      58.159  65.103  81.565  1.00  0.00           H
ATOM    477  C   LYS X  30      51.975  62.898  77.498  1.00  0.00           C
ATOM    478  O   LYS X  30      50.910  63.223  78.023  1.00  0.00           O
ATOM    479  N   LEU X  31      52.170  62.999  76.175  1.00  0.00           N
ATOM    480  H   LEU X  31      53.066  62.717  75.796  1.00  0.00           H
ATOM    481  CA  LEU X  31      51.153  63.520  75.254  1.00  0.00           C
ATOM    482  HA  LEU X  31      50.813  64.480  75.639  1.00  0.00           H
ATOM    483  CB  LEU X  31      51.787  63.730  73.866  1.00  0.00           C
ATOM    484  HB1 LEU X  31      52.044  62.755  73.453  1.00  0.00           H
ATOM    485  HB2 LEU X  31      52.705  64.305  73.972  1.00  0.00           H
ATOM    486  CG  LEU X  31      50.875  64.467  72.868  1.00  0.00           C
ATOM    487  HG  LEU X  31      49.909  63.969  72.834  1.00  0.00           H
ATOM    488  CD1 LEU X  31      50.648  65.938  73.245  1.00  0.00           C
ATOM    489 1HD1 LEU X  31      50.039  66.421  72.481  1.00  0.00           H
ATOM    490 2HD1 LEU X  31      50.120  66.007  74.195  1.00  0.00           H
ATOM    491 3HD1 LEU X  31      51.602  66.460  73.325  1.00  0.00           H
ATOM    492  CD2 LEU X  31      51.499  64.394  71.470  1.00  0.00           C
ATOM    493 1HD2 LEU X  31      50.827  64.872  70.761  1.00  0.00           H
ATOM    494 2HD2 LEU X  31      52.464  64.901  71.458  1.00  0.00           H
ATOM    495 3HD2 LEU X  31      51.634  63.352  71.175  1.00  0.00           H
ATOM    496  C   LEU X  31      49.914  62.618  75.187  1.00  0.00           C
ATOM    497  O   LEU X  31      48.801  63.130  75.122  1.00  0.00           O
ATOM    498  N   ILE X  32      50.080  61.295  75.240  1.00  0.00           N
ATOM    499  H   ILE X  32      51.034  60.937  75.225  1.00  0.00           H
ATOM    500  CA  ILE X  32      48.962  60.337  75.305  1.00  0.00           C
ATOM    501  HA  ILE X  32      48.225  60.588  74.543  1.00  0.00           H
ATOM    502  CB  ILE X  32      49.494  58.910  75.028  1.00  0.00           C
ATOM    503  HB  ILE X  32      50.299  58.711  75.736  1.00  0.00           H
ATOM    504  CG2 ILE X  32      48.385  57.866  75.241  1.00  0.00           C
ATOM    505 1HG2 ILE X  32      48.727  56.873  74.957  1.00  0.00           H
ATOM    506 2HG2 ILE X  32      48.119  57.833  76.294  1.00  0.00           H
ATOM    507 3HG2 ILE X  32      47.507  58.122  74.647  1.00  0.00           H
ATOM    508  CG1 ILE X  32      50.053  58.759  73.593  1.00  0.00           C
ATOM    509 1HG1 ILE X  32      50.586  59.661  73.298  1.00  0.00           H
ATOM    510 2HG1 ILE X  32      49.227  58.628  72.893  1.00  0.00           H
ATOM    511  CD  ILE X  32      51.029  57.579  73.454  1.00  0.00           C
ATOM    512  HD1 ILE X  32      51.481  57.587  72.464  1.00  0.00           H
ATOM    513  HD2 ILE X  32      51.827  57.670  74.193  1.00  0.00           H
ATOM    514  HD3 ILE X  32      50.513  56.631  73.596  1.00  0.00           H
ATOM    515  C   ILE X  32      48.219  60.451  76.649  1.00  0.00           C
ATOM    516  O   ILE X  32      46.991  60.532  76.661  1.00  0.00           O
ATOM    517  N   LEU X  33      48.945  60.510  77.771  1.00  0.00           N
ATOM    518  H   LEU X  33      49.953  60.442  77.686  1.00  0.00           H
ATOM    519  CA  LEU X  33      48.374  60.594  79.126  1.00  0.00           C
ATOM    520  HA  LEU X  33      47.640  59.798  79.244  1.00  0.00           H
ATOM    521  CB  LEU X  33      49.507  60.412  80.150  1.00  0.00           C
ATOM    522  HB1 LEU X  33      49.120  60.666  81.138  1.00  0.00           H
ATOM    523  HB2 LEU X  33      50.297  61.129  79.919  1.00  0.00           H
ATOM    524  CG  LEU X  33      50.119  59.000  80.233  1.00  0.00           C
ATOM    525  HG  LEU X  33      50.464  58.679  79.252  1.00  0.00           H
ATOM    526  CD1 LEU X  33      51.325  59.079  81.176  1.00  0.00           C
ATOM    527 1HD1 LEU X  33      51.616  58.082  81.495  1.00  0.00           H
ATOM    528 2HD1 LEU X  33      52.159  59.560  80.663  1.00  0.00           H
ATOM    529 3HD1 LEU X  33      51.078  59.664  82.059  1.00  0.00           H
ATOM    530  CD2 LEU X  33      49.117  57.955  80.749  1.00  0.00           C
ATOM    531 1HD2 LEU X  33      49.608  56.985  80.841  1.00  0.00           H
ATOM    532 2HD2 LEU X  33      48.736  58.255  81.723  1.00  0.00           H
ATOM    533 3HD2 LEU X  33      48.287  57.849  80.052  1.00  0.00           H
ATOM    534  C   LEU X  33      47.609  61.897  79.423  1.00  0.00           C
ATOM    535  O   LEU X  33      46.777  61.901  80.333  1.00  0.00           O
ATOM    536  N   GLY X  34      47.859  62.973  78.666  1.00  0.00           N
ATOM    537  H   GLY X  34      48.615  62.904  77.998  1.00  0.00           H
ATOM    538  CA  GLY X  34      47.134  64.253  78.751  1.00  0.00           C
ATOM    539  HA1 GLY X  34      47.740  65.035  78.295  1.00  0.00           H
ATOM    540  HA2 GLY X  34      46.950  64.491  79.799  1.00  0.00           H
ATOM    541  C   GLY X  34      45.771  64.259  78.047  1.00  0.00           C
ATOM    542  O   GLY X  34      45.074  65.277  78.055  1.00  0.00           O
ATOM    543  N   SER X  35      45.367  63.138  77.447  1.00  0.00           N
ATOM    544  H   SER X  35      45.979  62.331  77.483  1.00  0.00           H
ATOM    545  CA  SER X  35      43.990  62.926  77.002  1.00  0.00           C
ATOM    546  HA  SER X  35      43.569  63.872  76.687  1.00  0.00           H
ATOM    547  CB  SER X  35      43.975  62.017  75.774  1.00  0.00           C
ATOM    548  HB1 SER X  35      44.476  61.086  76.017  1.00  0.00           H
ATOM    549  HB2 SER X  35      44.522  62.506  74.966  1.00  0.00           H
ATOM    550  OG  SER X  35      42.645  61.760  75.356  1.00  0.00           O
ATOM    551  HG  SER X  35      42.659  61.412  74.461  1.00  0.00           H
ATOM    552  C   SER X  35      43.107  62.379  78.137  1.00  0.00           C
ATOM    553  O   SER X  35      43.581  61.667  79.023  1.00  0.00           O
ATOM    554  N   GLU X  36      41.808  62.694  78.114  1.00  0.00           N
ATOM    555  H   GLU X  36      41.455  63.197  77.313  1.00  0.00           H
ATOM    556  CA  GLU X  36      40.820  62.247  79.109  1.00  0.00           C
ATOM    557  HA  GLU X  36      41.331  62.079  80.055  1.00  0.00           H
ATOM    558  CB  GLU X  36      39.784  63.362  79.357  1.00  0.00           C
ATOM    559  HB1 GLU X  36      39.034  62.996  80.059  1.00  0.00           H
ATOM    560  HB2 GLU X  36      39.287  63.621  78.422  1.00  0.00           H
ATOM    561  CG  GLU X  36      40.440  64.624  79.954  1.00  0.00           C
ATOM    562  HG1 GLU X  36      41.213  64.988  79.275  1.00  0.00           H
ATOM    563  HG2 GLU X  36      40.913  64.363  80.901  1.00  0.00           H
ATOM    564  CD  GLU X  36      39.459  65.768  80.207  1.00  0.00           C
ATOM    565  OE1 GLU X  36      39.915  66.930  80.280  1.00  0.00           O
ATOM    566  OE2 GLU X  36      38.238  65.512  80.336  1.00  0.00           O
ATOM    567  C   GLU X  36      40.191  60.885  78.737  1.00  0.00           C
ATOM    568  O   GLU X  36      39.205  60.451  79.337  1.00  0.00           O
ATOM    569  N   ASN X  37      40.780  60.177  77.768  1.00  0.00           N
ATOM    570  H   ASN X  37      41.588  60.591  77.324  1.00  0.00           H
ATOM    571  CA  ASN X  37      40.369  58.850  77.316  1.00  0.00           C
ATOM    572  HA  ASN X  37      39.279  58.810  77.331  1.00  0.00           H
ATOM    573  CB  ASN X  37      40.812  58.697  75.850  1.00  0.00           C
ATOM    574  HB1 ASN X  37      41.898  58.715  75.797  1.00  0.00           H
ATOM    575  HB2 ASN X  37      40.436  59.550  75.285  1.00  0.00           H
ATOM    576  CG  ASN X  37      40.313  57.417  75.187  1.00  0.00           C
ATOM    577  OD1 ASN X  37      40.159  56.382  75.818  1.00  0.00           O
ATOM    578  ND2 ASN X  37      40.053  57.441  73.894  1.00  0.00           N
ATOM    579 1HD2 ASN X  37      40.046  58.319  73.403  1.00  0.00           H
ATOM    580 2HD2 ASN X  37      39.667  56.616  73.470  1.00  0.00           H
ATOM    581  C   ASN X  37      40.920  57.725  78.228  1.00  0.00           C
ATOM    582  O   ASN X  37      42.130  57.527  78.355  1.00  0.00           O
ATOM    583  N   VAL X  38      40.011  56.935  78.811  1.00  0.00           N
ATOM    584  H   VAL X  38      39.049  57.205  78.670  1.00  0.00           H
ATOM    585  CA  VAL X  38      40.287  55.808  79.732  1.00  0.00           C
ATOM    586  HA  VAL X  38      40.752  56.224  80.627  1.00  0.00           H
ATOM    587  CB  VAL X  38      38.962  55.120  80.150  1.00  0.00           C
ATOM    588  HB  VAL X  38      38.409  54.860  79.246  1.00  0.00           H
ATOM    589  CG1 VAL X  38      39.160  53.839  80.982  1.00  0.00           C
ATOM    590 1HG1 VAL X  38      38.194  53.457  81.307  1.00  0.00           H
ATOM    591 2HG1 VAL X  38      39.628  53.061  80.380  1.00  0.00           H
ATOM    592 3HG1 VAL X  38      39.781  54.048  81.854  1.00  0.00           H
ATOM    593  CG2 VAL X  38      38.112  56.096  80.978  1.00  0.00           C
ATOM    594 1HG2 VAL X  38      37.202  55.609  81.324  1.00  0.00           H
ATOM    595 2HG2 VAL X  38      38.676  56.434  81.848  1.00  0.00           H
ATOM    596 3HG2 VAL X  38      37.834  56.954  80.369  1.00  0.00           H
ATOM    597  C   VAL X  38      41.245  54.748  79.164  1.00  0.00           C
ATOM    598  O   VAL X  38      42.007  54.154  79.929  1.00  0.00           O
ATOM    599  N   TRP X  39      41.251  54.516  77.844  1.00  0.00           N
ATOM    600  H   TRP X  39      40.664  55.089  77.246  1.00  0.00           H
ATOM    601  CA  TRP X  39      42.088  53.501  77.188  1.00  0.00           C
ATOM    602  HA  TRP X  39      41.907  52.541  77.674  1.00  0.00           H
ATOM    603  CB  TRP X  39      41.651  53.367  75.716  1.00  0.00           C
ATOM    604  HB1 TRP X  39      42.386  52.748  75.200  1.00  0.00           H
ATOM    605  HB2 TRP X  39      41.690  54.348  75.241  1.00  0.00           H
ATOM    606  CG  TRP X  39      40.297  52.752  75.457  1.00  0.00           C
ATOM    607  CD1 TRP X  39      39.093  53.341  75.654  1.00  0.00           C
ATOM    608  HD1 TRP X  39      38.944  54.339  76.042  1.00  0.00           H
ATOM    609  NE1 TRP X  39      38.076  52.484  75.277  1.00  0.00           N
ATOM    610  HE1 TRP X  39      37.091  52.695  75.392  1.00  0.00           H
ATOM    611  CE2 TRP X  39      38.570  51.288  74.811  1.00  0.00           C
ATOM    612  CZ2 TRP X  39      37.957  50.119  74.337  1.00  0.00           C
ATOM    613  HZ2 TRP X  39      36.879  50.042  74.292  1.00  0.00           H
ATOM    614  CH2 TRP X  39      38.756  49.024  73.974  1.00  0.00           C
ATOM    615  HH2 TRP X  39      38.290  48.098  73.661  1.00  0.00           H
ATOM    616  CZ3 TRP X  39      40.155  49.124  74.070  1.00  0.00           C
ATOM    617  HZ3 TRP X  39      40.775  48.281  73.805  1.00  0.00           H
ATOM    618  CE3 TRP X  39      40.756  50.301  74.553  1.00  0.00           C
ATOM    619  HE3 TRP X  39      41.828  50.349  74.660  1.00  0.00           H
ATOM    620  CD2 TRP X  39      39.986  51.421  74.929  1.00  0.00           C
ATOM    621  C   TRP X  39      43.608  53.768  77.321  1.00  0.00           C
ATOM    622  O   TRP X  39      44.406  52.888  76.995  1.00  0.00           O
ATOM    623  N   PHE X  40      44.008  54.945  77.828  1.00  0.00           N
ATOM    624  H   PHE X  40      43.292  55.639  78.012  1.00  0.00           H
ATOM    625  CA  PHE X  40      45.404  55.350  78.040  1.00  0.00           C
ATOM    626  HA  PHE X  40      46.068  54.706  77.463  1.00  0.00           H
ATOM    627  CB  PHE X  40      45.547  56.791  77.534  1.00  0.00           C
ATOM    628  HB1 PHE X  40      46.581  57.102  77.663  1.00  0.00           H
ATOM    629  HB2 PHE X  40      44.941  57.438  78.172  1.00  0.00           H
ATOM    630  CG  PHE X  40      45.144  57.042  76.090  1.00  0.00           C
ATOM    631  CD1 PHE X  40      45.248  56.043  75.102  1.00  0.00           C
ATOM    632  HD1 PHE X  40      45.622  55.064  75.351  1.00  0.00           H
ATOM    633  CE1 PHE X  40      44.854  56.308  73.781  1.00  0.00           C
ATOM    634  HE1 PHE X  40      44.931  55.533  73.038  1.00  0.00           H
ATOM    635  CZ  PHE X  40      44.366  57.577  73.433  1.00  0.00           C
ATOM    636  HZ  PHE X  40      44.052  57.775  72.421  1.00  0.00           H
ATOM    637  CE2 PHE X  40      44.286  58.584  74.407  1.00  0.00           C
ATOM    638  HE2 PHE X  40      43.923  59.563  74.145  1.00  0.00           H
ATOM    639  CD2 PHE X  40      44.663  58.311  75.734  1.00  0.00           C
ATOM    640  HD2 PHE X  40      44.584  59.074  76.493  1.00  0.00           H
ATOM    641  C   PHE X  40      45.884  55.290  79.501  1.00  0.00           C
ATOM    642  O   PHE X  40      47.091  55.181  79.733  1.00  0.00           O
ATOM    643  N   ARG X  41      44.974  55.364  80.486  1.00  0.00           N
ATOM    644  H   ARG X  41      44.000  55.411  80.219  1.00  0.00           H
ATOM    645  CA  ARG X  41      45.306  55.502  81.919  1.00  0.00           C
ATOM    646  HA  ARG X  41      45.824  56.453  82.046  1.00  0.00           H
ATOM    647  CB  ARG X  41      44.018  55.547  82.765  1.00  0.00           C
ATOM    648  HB1 ARG X  41      44.279  55.339  83.804  1.00  0.00           H
ATOM    649  HB2 ARG X  41      43.333  54.768  82.428  1.00  0.00           H
ATOM    650  CG  ARG X  41      43.306  56.909  82.730  1.00  0.00           C
ATOM    651  HG1 ARG X  41      42.914  57.097  81.729  1.00  0.00           H
ATOM    652  HG2 ARG X  41      44.019  57.694  82.987  1.00  0.00           H
ATOM    653  CD  ARG X  41      42.158  56.928  83.752  1.00  0.00           C
ATOM    654  HD1 ARG X  41      42.555  56.687  84.740  1.00  0.00           H
ATOM    655  HD2 ARG X  41      41.425  56.168  83.475  1.00  0.00           H
ATOM    656  NE  ARG X  41      41.496  58.239  83.811  1.00  0.00           N
ATOM    657  HE  ARG X  41      41.779  58.942  83.138  1.00  0.00           H
ATOM    658  CZ  ARG X  41      40.493  58.579  84.610  1.00  0.00           C
ATOM    659  NH1 ARG X  41      40.003  57.772  85.525  1.00  0.00           N
ATOM    660 1HH1 ARG X  41      40.395  56.841  85.647  1.00  0.00           H
ATOM    661 2HH1 ARG X  41      39.194  58.026  86.073  1.00  0.00           H
ATOM    662  NH2 ARG X  41      39.969  59.776  84.489  1.00  0.00           N
ATOM    663 1HH2 ARG X  41      40.362  60.387  83.774  1.00  0.00           H
ATOM    664 2HH2 ARG X  41      39.134  60.029  84.983  1.00  0.00           H
ATOM    665  C   ARG X  41      46.252  54.423  82.483  1.00  0.00           C
ATOM    666  O   ARG X  41      46.883  54.675  83.507  1.00  0.00           O
ATOM    667  N   ASN X  42      46.370  53.259  81.836  1.00  0.00           N
ATOM    668  H   ASN X  42      45.741  53.104  81.054  1.00  0.00           H
ATOM    669  CA  ASN X  42      47.187  52.116  82.266  1.00  0.00           C
ATOM    670  HA  ASN X  42      47.606  52.326  83.251  1.00  0.00           H
ATOM    671  CB  ASN X  42      46.269  50.883  82.387  1.00  0.00           C
ATOM    672  HB1 ASN X  42      46.839  50.051  82.798  1.00  0.00           H
ATOM    673  HB2 ASN X  42      45.931  50.598  81.389  1.00  0.00           H
ATOM    674  CG  ASN X  42      45.053  51.085  83.282  1.00  0.00           C
ATOM    675  OD1 ASN X  42      45.080  51.821  84.263  1.00  0.00           O
ATOM    676  ND2 ASN X  42      43.945  50.429  82.981  1.00  0.00           N
ATOM    677 1HD2 ASN X  42      43.863  49.923  82.105  1.00  0.00           H
ATOM    678 2HD2 ASN X  42      43.108  50.641  83.507  1.00  0.00           H
ATOM    679  C   ASN X  42      48.382  51.825  81.322  1.00  0.00           C
ATOM    680  O   ASN X  42      48.819  50.676  81.218  1.00  0.00           O
ATOM    681  N   VAL X  43      48.867  52.817  80.565  1.00  0.00           N
ATOM    682  H   VAL X  43      48.464  53.739  80.695  1.00  0.00           H
ATOM    683  CA  VAL X  43      50.013  52.687  79.642  1.00  0.00           C
ATOM    684  HA  VAL X  43      50.196  51.632  79.442  1.00  0.00           H
ATOM    685  CB  VAL X  43      49.714  53.369  78.290  1.00  0.00           C
ATOM    686  HB  VAL X  43      49.532  54.434  78.447  1.00  0.00           H
ATOM    687  CG1 VAL X  43      50.910  53.213  77.343  1.00  0.00           C
ATOM    688 1HG1 VAL X  43      50.654  53.552  76.339  1.00  0.00           H
ATOM    689 2HG1 VAL X  43      51.742  53.810  77.711  1.00  0.00           H
ATOM    690 3HG1 VAL X  43      51.214  52.168  77.307  1.00  0.00           H
ATOM    691  CG2 VAL X  43      48.474  52.770  77.611  1.00  0.00           C
ATOM    692 1HG2 VAL X  43      48.266  53.336  76.704  1.00  0.00           H
ATOM    693 2HG2 VAL X  43      48.648  51.722  77.361  1.00  0.00           H
ATOM    694 3HG2 VAL X  43      47.600  52.844  78.257  1.00  0.00           H
ATOM    695  C   VAL X  43      51.282  53.296  80.257  1.00  0.00           C
ATOM    696  O   VAL X  43      51.279  54.479  80.609  1.00  0.00           O
ATOM    697  N   THR X  44      52.376  52.521  80.343  1.00  0.00           N
ATOM    698  H   THR X  44      52.332  51.553  80.028  1.00  0.00           H
ATOM    699  CA  THR X  44      53.640  52.977  80.949  1.00  0.00           C
ATOM    700  HA  THR X  44      53.400  53.768  81.660  1.00  0.00           H
ATOM    701  CB  THR X  44      54.330  51.870  81.759  1.00  0.00           C
ATOM    702  HB  THR X  44      55.132  52.320  82.345  1.00  0.00           H
ATOM    703  CG2 THR X  44      53.398  51.139  82.728  1.00  0.00           C
ATOM    704 1HG2 THR X  44      53.975  50.427  83.319  1.00  0.00           H
ATOM    705 2HG2 THR X  44      52.929  51.858  83.399  1.00  0.00           H
ATOM    706 3HG2 THR X  44      52.620  50.597  82.193  1.00  0.00           H
ATOM    707  OG1 THR X  44      54.909  50.948  80.876  1.00  0.00           O
ATOM    708  HG1 THR X  44      54.157  50.424  80.507  1.00  0.00           H
ATOM    709  C   THR X  44      54.615  53.561  79.925  1.00  0.00           C
ATOM    710  O   THR X  44      54.610  53.222  78.738  1.00  0.00           O
ATOM    711  N   GLN X  45      55.523  54.390  80.440  1.00  0.00           N
ATOM    712  H   GLN X  45      55.467  54.599  81.429  1.00  0.00           H
ATOM    713  CA  GLN X  45      56.661  54.955  79.711  1.00  0.00           C
ATOM    714  HA  GLN X  45      56.316  55.563  78.871  1.00  0.00           H
ATOM    715  CB  GLN X  45      57.426  55.823  80.718  1.00  0.00           C
ATOM    716  HB1 GLN X  45      57.854  55.152  81.461  1.00  0.00           H
ATOM    717  HB2 GLN X  45      56.721  56.477  81.230  1.00  0.00           H
ATOM    718  CG  GLN X  45      58.563  56.698  80.169  1.00  0.00           C
ATOM    719  HG1 GLN X  45      58.156  57.449  79.492  1.00  0.00           H
ATOM    720  HG2 GLN X  45      59.273  56.076  79.624  1.00  0.00           H
ATOM    721  CD  GLN X  45      59.305  57.398  81.313  1.00  0.00           C
ATOM    722  OE1 GLN X  45      58.851  57.427  82.452  1.00  0.00           O
ATOM    723  NE2 GLN X  45      60.463  57.972  81.098  1.00  0.00           N
ATOM    724 1HE2 GLN X  45      60.861  58.070  80.171  1.00  0.00           H
ATOM    725 2HE2 GLN X  45      60.951  58.336  81.905  1.00  0.00           H
ATOM    726  C   GLN X  45      57.572  53.842  79.178  1.00  0.00           C
ATOM    727  O   GLN X  45      58.154  53.975  78.107  1.00  0.00           O
ATOM    728  N   SER X  46      57.666  52.728  79.909  1.00  0.00           N
ATOM    729  H   SER X  46      57.106  52.660  80.745  1.00  0.00           H
ATOM    730  CA  SER X  46      58.472  51.566  79.538  1.00  0.00           C
ATOM    731  HA  SER X  46      59.500  51.883  79.380  1.00  0.00           H
ATOM    732  CB  SER X  46      58.439  50.560  80.701  1.00  0.00           C
ATOM    733  HB1 SER X  46      57.499  50.005  80.684  1.00  0.00           H
ATOM    734  HB2 SER X  46      58.499  51.103  81.646  1.00  0.00           H
ATOM    735  OG  SER X  46      59.524  49.657  80.649  1.00  0.00           O
ATOM    736  HG  SER X  46      59.399  49.004  81.378  1.00  0.00           H
ATOM    737  C   SER X  46      57.964  50.926  78.238  1.00  0.00           C
ATOM    738  O   SER X  46      58.750  50.629  77.338  1.00  0.00           O
ATOM    739  N   GLU X  47      56.641  50.773  78.113  1.00  0.00           N
ATOM    740  H   GLU X  47      56.054  51.069  78.886  1.00  0.00           H
ATOM    741  CA  GLU X  47      55.994  50.098  76.985  1.00  0.00           C
ATOM    742  HA  GLU X  47      56.592  49.233  76.693  1.00  0.00           H
ATOM    743  CB  GLU X  47      54.605  49.613  77.409  1.00  0.00           C
ATOM    744  HB1 GLU X  47      54.097  49.180  76.547  1.00  0.00           H
ATOM    745  HB2 GLU X  47      54.034  50.485  77.731  1.00  0.00           H
ATOM    746  CG  GLU X  47      54.654  48.556  78.524  1.00  0.00           C
ATOM    747  HG1 GLU X  47      55.470  48.758  79.217  1.00  0.00           H
ATOM    748  HG2 GLU X  47      54.830  47.575  78.082  1.00  0.00           H
ATOM    749  CD  GLU X  47      53.359  48.552  79.326  1.00  0.00           C
ATOM    750  OE1 GLU X  47      52.738  47.482  79.510  1.00  0.00           O
ATOM    751  OE2 GLU X  47      52.957  49.633  79.809  1.00  0.00           O
ATOM    752  C   GLU X  47      55.856  51.009  75.761  1.00  0.00           C
ATOM    753  O   GLU X  47      56.033  50.524  74.645  1.00  0.00           O
ATOM    754  N   VAL X  48      55.584  52.309  75.949  1.00  0.00           N
ATOM    755  H   VAL X  48      55.400  52.637  76.897  1.00  0.00           H
ATOM    756  CA  VAL X  48      55.625  53.285  74.840  1.00  0.00           C
ATOM    757  HA  VAL X  48      54.950  52.931  74.057  1.00  0.00           H
ATOM    758  CB  VAL X  48      55.156  54.696  75.267  1.00  0.00           C
ATOM    759  HB  VAL X  48      55.650  54.968  76.201  1.00  0.00           H
ATOM    760  CG1 VAL X  48      55.439  55.783  74.213  1.00  0.00           C
ATOM    761 1HG1 VAL X  48      54.957  56.719  74.495  1.00  0.00           H
ATOM    762 2HG1 VAL X  48      56.511  55.968  74.147  1.00  0.00           H
ATOM    763 3HG1 VAL X  48      55.060  55.470  73.240  1.00  0.00           H
ATOM    764  CG2 VAL X  48      53.642  54.664  75.506  1.00  0.00           C
ATOM    765 1HG2 VAL X  48      53.296  55.649  75.812  1.00  0.00           H
ATOM    766 2HG2 VAL X  48      53.119  54.373  74.593  1.00  0.00           H
ATOM    767 3HG2 VAL X  48      53.418  53.946  76.290  1.00  0.00           H
ATOM    768  C   VAL X  48      57.034  53.336  74.249  1.00  0.00           C
ATOM    769  O   VAL X  48      57.185  53.212  73.034  1.00  0.00           O
ATOM    770  N   ARG X  49      58.068  53.441  75.097  1.00  0.00           N
ATOM    771  H   ARG X  49      57.890  53.540  76.090  1.00  0.00           H
ATOM    772  CA  ARG X  49      59.457  53.402  74.643  1.00  0.00           C
ATOM    773  HA  ARG X  49      59.594  54.213  73.927  1.00  0.00           H
ATOM    774  CB  ARG X  49      60.408  53.641  75.823  1.00  0.00           C
ATOM    775  HB1 ARG X  49      60.425  52.758  76.463  1.00  0.00           H
ATOM    776  HB2 ARG X  49      60.051  54.485  76.407  1.00  0.00           H
ATOM    777  CG  ARG X  49      61.827  53.971  75.344  1.00  0.00           C
ATOM    778  HG1 ARG X  49      61.829  54.924  74.812  1.00  0.00           H
ATOM    779  HG2 ARG X  49      62.170  53.194  74.664  1.00  0.00           H
ATOM    780  CD  ARG X  49      62.797  54.038  76.525  1.00  0.00           C
ATOM    781  HD1 ARG X  49      63.811  54.112  76.138  1.00  0.00           H
ATOM    782  HD2 ARG X  49      62.729  53.104  77.080  1.00  0.00           H
ATOM    783  NE  ARG X  49      62.530  55.180  77.421  1.00  0.00           N
ATOM    784  HE  ARG X  49      61.869  55.887  77.119  1.00  0.00           H
ATOM    785  CZ  ARG X  49      63.124  55.381  78.589  1.00  0.00           C
ATOM    786  NH1 ARG X  49      63.951  54.506  79.120  1.00  0.00           N
ATOM    787 1HH1 ARG X  49      64.138  53.634  78.655  1.00  0.00           H
ATOM    788 2HH1 ARG X  49      64.302  54.632  80.055  1.00  0.00           H
ATOM    789  NH2 ARG X  49      62.904  56.493  79.242  1.00  0.00           N
ATOM    790 1HH2 ARG X  49      62.327  57.228  78.827  1.00  0.00           H
ATOM    791 2HH2 ARG X  49      63.440  56.732  80.060  1.00  0.00           H
ATOM    792  C   ARG X  49      59.760  52.084  73.921  1.00  0.00           C
ATOM    793  O   ARG X  49      60.244  52.133  72.798  1.00  0.00           O
ATOM    794  N   GLY X  50      59.408  50.927  74.497  1.00  0.00           N
ATOM    795  H   GLY X  50      58.994  50.959  75.423  1.00  0.00           H
ATOM    796  CA  GLY X  50      59.681  49.604  73.915  1.00  0.00           C
ATOM    797  HA1 GLY X  50      59.250  48.836  74.557  1.00  0.00           H
ATOM    798  HA2 GLY X  50      60.760  49.455  73.856  1.00  0.00           H
ATOM    799  C   GLY X  50      59.111  49.431  72.506  1.00  0.00           C
ATOM    800  O   GLY X  50      59.846  49.064  71.592  1.00  0.00           O
ATOM    801  N   TYR X  51      57.834  49.774  72.303  1.00  0.00           N
ATOM    802  H   TYR X  51      57.278  50.062  73.104  1.00  0.00           H
ATOM    803  CA  TYR X  51      57.176  49.728  70.988  1.00  0.00           C
ATOM    804  HA  TYR X  51      57.165  48.698  70.629  1.00  0.00           H
ATOM    805  CB  TYR X  51      55.730  50.210  71.173  1.00  0.00           C
ATOM    806  HB1 TYR X  51      55.738  51.257  71.481  1.00  0.00           H
ATOM    807  HB2 TYR X  51      55.286  49.641  71.992  1.00  0.00           H
ATOM    808  CG  TYR X  51      54.828  50.067  69.959  1.00  0.00           C
ATOM    809  CD1 TYR X  51      54.739  51.085  68.987  1.00  0.00           C
ATOM    810  HD1 TYR X  51      55.348  51.972  69.076  1.00  0.00           H
ATOM    811  CE1 TYR X  51      53.839  50.959  67.908  1.00  0.00           C
ATOM    812  HE1 TYR X  51      53.746  51.745  67.175  1.00  0.00           H
ATOM    813  CZ  TYR X  51      53.028  49.809  67.792  1.00  0.00           C
ATOM    814  OH  TYR X  51      52.160  49.672  66.751  1.00  0.00           O
ATOM    815  HH  TYR X  51      51.591  48.899  66.886  1.00  0.00           H
ATOM    816  CE2 TYR X  51      53.109  48.801  68.775  1.00  0.00           C
ATOM    817  HE2 TYR X  51      52.488  47.924  68.715  1.00  0.00           H
ATOM    818  CD2 TYR X  51      54.006  48.933  69.847  1.00  0.00           C
ATOM    819  HD2 TYR X  51      54.046  48.163  70.601  1.00  0.00           H
ATOM    820  C   TYR X  51      57.898  50.599  69.946  1.00  0.00           C
ATOM    821  O   TYR X  51      58.141  50.176  68.814  1.00  0.00           O
ATOM    822  N   LEU X  52      58.258  51.824  70.340  1.00  0.00           N
ATOM    823  H   LEU X  52      58.065  52.081  71.301  1.00  0.00           H
ATOM    824  CA  LEU X  52      58.905  52.817  69.481  1.00  0.00           C
ATOM    825  HA  LEU X  52      58.393  52.851  68.519  1.00  0.00           H
ATOM    826  CB  LEU X  52      58.800  54.184  70.171  1.00  0.00           C
ATOM    827  HB1 LEU X  52      59.413  54.905  69.627  1.00  0.00           H
ATOM    828  HB2 LEU X  52      59.209  54.100  71.180  1.00  0.00           H
ATOM    829  CG  LEU X  52      57.358  54.723  70.253  1.00  0.00           C
ATOM    830  HG  LEU X  52      56.706  53.986  70.719  1.00  0.00           H
ATOM    831  CD1 LEU X  52      57.344  55.975  71.137  1.00  0.00           C
ATOM    832 1HD1 LEU X  52      56.345  56.409  71.169  1.00  0.00           H
ATOM    833 2HD1 LEU X  52      57.644  55.707  72.149  1.00  0.00           H
ATOM    834 3HD1 LEU X  52      58.051  56.710  70.764  1.00  0.00           H
ATOM    835  CD2 LEU X  52      56.795  54.996  68.853  1.00  0.00           C
ATOM    836 1HD2 LEU X  52      55.959  55.690  68.920  1.00  0.00           H
ATOM    837 2HD2 LEU X  52      57.565  55.417  68.211  1.00  0.00           H
ATOM    838 3HD2 LEU X  52      56.453  54.063  68.406  1.00  0.00           H
ATOM    839  C   LEU X  52      60.360  52.454  69.167  1.00  0.00           C
ATOM    840  O   LEU X  52      60.774  52.611  68.020  1.00  0.00           O
ATOM    841  N   THR X  53      61.101  51.925  70.146  1.00  0.00           N
ATOM    842  H   THR X  53      60.704  51.903  71.080  1.00  0.00           H
ATOM    843  CA  THR X  53      62.453  51.382  69.988  1.00  0.00           C
ATOM    844  HA  THR X  53      63.106  52.152  69.579  1.00  0.00           H
ATOM    845  CB  THR X  53      63.010  50.958  71.350  1.00  0.00           C
ATOM    846  HB  THR X  53      62.341  50.236  71.824  1.00  0.00           H
ATOM    847  CG2 THR X  53      64.405  50.362  71.223  1.00  0.00           C
ATOM    848 1HG2 THR X  53      64.803  50.167  72.214  1.00  0.00           H
ATOM    849 2HG2 THR X  53      64.373  49.428  70.664  1.00  0.00           H
ATOM    850 3HG2 THR X  53      65.051  51.073  70.710  1.00  0.00           H
ATOM    851  OG1 THR X  53      63.141  52.096  72.167  1.00  0.00           O
ATOM    852  HG1 THR X  53      63.301  51.789  73.078  1.00  0.00           H
ATOM    853  C   THR X  53      62.450  50.235  68.990  1.00  0.00           C
ATOM    854  O   THR X  53      63.207  50.300  68.028  1.00  0.00           O
ATOM    855  N   THR X  54      61.575  49.231  69.146  1.00  0.00           N
ATOM    856  H   THR X  54      60.994  49.209  69.979  1.00  0.00           H
ATOM    857  CA  THR X  54      61.426  48.141  68.165  1.00  0.00           C
ATOM    858  HA  THR X  54      62.373  47.607  68.095  1.00  0.00           H
ATOM    859  CB  THR X  54      60.354  47.149  68.631  1.00  0.00           C
ATOM    860  HB  THR X  54      59.444  47.680  68.919  1.00  0.00           H
ATOM    861  CG2 THR X  54      60.019  46.128  67.550  1.00  0.00           C
ATOM    862 1HG2 THR X  54      59.417  45.321  67.967  1.00  0.00           H
ATOM    863 2HG2 THR X  54      59.447  46.602  66.754  1.00  0.00           H
ATOM    864 3HG2 THR X  54      60.943  45.734  67.132  1.00  0.00           H
ATOM    865  OG1 THR X  54      60.873  46.453  69.741  1.00  0.00           O
ATOM    866  HG1 THR X  54      60.825  45.494  69.566  1.00  0.00           H
ATOM    867  C   THR X  54      61.137  48.689  66.768  1.00  0.00           C
ATOM    868  O   THR X  54      61.797  48.286  65.810  1.00  0.00           O
ATOM    869  N   ALA X  55      60.204  49.635  66.645  1.00  0.00           N
ATOM    870  H   ALA X  55      59.681  49.911  67.467  1.00  0.00           H
ATOM    871  CA  ALA X  55      59.860  50.248  65.363  1.00  0.00           C
ATOM    872  HA  ALA X  55      59.603  49.455  64.665  1.00  0.00           H
ATOM    873  CB  ALA X  55      58.617  51.118  65.573  1.00  0.00           C
ATOM    874  HB1 ALA X  55      58.259  51.474  64.609  1.00  0.00           H
ATOM    875  HB2 ALA X  55      57.828  50.528  66.039  1.00  0.00           H
ATOM    876  HB3 ALA X  55      58.857  51.963  66.216  1.00  0.00           H
ATOM    877  C   ALA X  55      61.040  50.993  64.710  1.00  0.00           C
ATOM    878  O   ALA X  55      61.231  50.864  63.499  1.00  0.00           O
ATOM    879  N   LEU X  56      61.874  51.687  65.497  1.00  0.00           N
ATOM    880  H   LEU X  56      61.645  51.768  66.483  1.00  0.00           H
ATOM    881  CA  LEU X  56      63.142  52.263  65.039  1.00  0.00           C
ATOM    882  HA  LEU X  56      62.931  52.896  64.177  1.00  0.00           H
ATOM    883  CB  LEU X  56      63.746  53.136  66.163  1.00  0.00           C
ATOM    884  HB1 LEU X  56      63.809  52.541  67.074  1.00  0.00           H
ATOM    885  HB2 LEU X  56      63.070  53.967  66.365  1.00  0.00           H
ATOM    886  CG  LEU X  56      65.157  53.691  65.869  1.00  0.00           C
ATOM    887  HG  LEU X  56      65.837  52.860  65.678  1.00  0.00           H
ATOM    888  CD1 LEU X  56      65.174  54.623  64.649  1.00  0.00           C
ATOM    889 1HD1 LEU X  56      66.196  54.933  64.445  1.00  0.00           H
ATOM    890 2HD1 LEU X  56      64.794  54.111  63.765  1.00  0.00           H
ATOM    891 3HD1 LEU X  56      64.569  55.505  64.851  1.00  0.00           H
ATOM    892  CD2 LEU X  56      65.689  54.451  67.091  1.00  0.00           C
ATOM    893 1HD2 LEU X  56      66.703  54.799  66.899  1.00  0.00           H
ATOM    894 2HD2 LEU X  56      65.055  55.311  67.302  1.00  0.00           H
ATOM    895 3HD2 LEU X  56      65.702  53.794  67.962  1.00  0.00           H
ATOM    896  C   LEU X  56      64.107  51.168  64.564  1.00  0.00           C
ATOM    897  O   LEU X  56      64.627  51.271  63.451  1.00  0.00           O
ATOM    898  N   LYS X  57      64.334  50.112  65.359  1.00  0.00           N
ATOM    899  H   LYS X  57      63.879  50.090  66.269  1.00  0.00           H
ATOM    900  CA  LYS X  57      65.226  49.003  64.990  1.00  0.00           C
ATOM    901  HA  LYS X  57      66.231  49.403  64.868  1.00  0.00           H
ATOM    902  CB  LYS X  57      65.267  47.908  66.084  1.00  0.00           C
ATOM    903  HB1 LYS X  57      65.851  47.080  65.679  1.00  0.00           H
ATOM    904  HB2 LYS X  57      64.257  47.544  66.275  1.00  0.00           H
ATOM    905  CG  LYS X  57      65.909  48.309  67.426  1.00  0.00           C
ATOM    906  HG1 LYS X  57      65.285  49.038  67.932  1.00  0.00           H
ATOM    907  HG2 LYS X  57      66.873  48.772  67.225  1.00  0.00           H
ATOM    908  CD  LYS X  57      66.109  47.087  68.351  1.00  0.00           C
ATOM    909  HD1 LYS X  57      66.778  46.384  67.852  1.00  0.00           H
ATOM    910  HD2 LYS X  57      65.148  46.600  68.515  1.00  0.00           H
ATOM    911  CE  LYS X  57      66.711  47.458  69.718  1.00  0.00           C
ATOM    912  HE1 LYS X  57      65.946  47.938  70.332  1.00  0.00           H
ATOM    913  HE2 LYS X  57      67.511  48.186  69.552  1.00  0.00           H
ATOM    914  NZ  LYS X  57      67.283  46.285  70.433  1.00  0.00           N
ATOM    915  HZ1 LYS X  57      67.789  46.579  71.267  1.00  0.00           H
ATOM    916  HZ2 LYS X  57      66.582  45.611  70.730  1.00  0.00           H
ATOM    917  HZ3 LYS X  57      67.962  45.809  69.857  1.00  0.00           H
ATOM    918  C   LYS X  57      64.832  48.390  63.633  1.00  0.00           C
ATOM    919  O   LYS X  57      65.655  48.333  62.714  1.00  0.00           O
ATOM    920  N   ILE X  58      63.577  47.956  63.475  1.00  0.00           N
ATOM    921  H   ILE X  58      62.937  48.087  64.260  1.00  0.00           H
ATOM    922  CA  ILE X  58      63.113  47.244  62.265  1.00  0.00           C
ATOM    923  HA  ILE X  58      63.816  46.439  62.043  1.00  0.00           H
ATOM    924  CB  ILE X  58      61.725  46.600  62.497  1.00  0.00           C
ATOM    925  HB  ILE X  58      61.005  47.385  62.743  1.00  0.00           H
ATOM    926  CG2 ILE X  58      61.225  45.852  61.244  1.00  0.00           C
ATOM    927 1HG2 ILE X  58      60.187  45.544  61.374  1.00  0.00           H
ATOM    928 2HG2 ILE X  58      61.267  46.487  60.367  1.00  0.00           H
ATOM    929 3HG2 ILE X  58      61.836  44.973  61.058  1.00  0.00           H
ATOM    930  CG1 ILE X  58      61.820  45.624  63.688  1.00  0.00           C
ATOM    931 1HG1 ILE X  58      62.011  46.185  64.596  1.00  0.00           H
ATOM    932 2HG1 ILE X  58      62.661  44.947  63.550  1.00  0.00           H
ATOM    933  CD  ILE X  58      60.565  44.792  63.926  1.00  0.00           C
ATOM    934  HD1 ILE X  58      60.577  44.475  64.962  1.00  0.00           H
ATOM    935  HD2 ILE X  58      59.669  45.377  63.752  1.00  0.00           H
ATOM    936  HD3 ILE X  58      60.554  43.921  63.272  1.00  0.00           H
ATOM    937  C   ILE X  58      63.143  48.155  61.036  1.00  0.00           C
ATOM    938  O   ILE X  58      63.712  47.767  60.017  1.00  0.00           O
ATOM    939  N   TYR X  59      62.605  49.377  61.134  1.00  0.00           N
ATOM    940  H   TYR X  59      62.200  49.664  62.022  1.00  0.00           H
ATOM    941  CA  TYR X  59      62.723  50.401  60.083  1.00  0.00           C
ATOM    942  HA  TYR X  59      62.189  50.086  59.188  1.00  0.00           H
ATOM    943  CB  TYR X  59      62.084  51.704  60.594  1.00  0.00           C
ATOM    944  HB1 TYR X  59      62.634  52.057  61.468  1.00  0.00           H
ATOM    945  HB2 TYR X  59      61.063  51.487  60.912  1.00  0.00           H
ATOM    946  CG  TYR X  59      62.039  52.817  59.568  1.00  0.00           C
ATOM    947  CD1 TYR X  59      63.204  53.539  59.261  1.00  0.00           C
ATOM    948  HD1 TYR X  59      64.130  53.342  59.783  1.00  0.00           H
ATOM    949  CE1 TYR X  59      63.189  54.488  58.229  1.00  0.00           C
ATOM    950  HE1 TYR X  59      64.118  54.943  57.935  1.00  0.00           H
ATOM    951  CZ  TYR X  59      61.991  54.785  57.537  1.00  0.00           C
ATOM    952  OH  TYR X  59      61.991  55.709  56.536  1.00  0.00           O
ATOM    953  HH  TYR X  59      61.120  55.875  56.141  1.00  0.00           H
ATOM    954  CE2 TYR X  59      60.812  54.081  57.866  1.00  0.00           C
ATOM    955  HE2 TYR X  59      59.906  54.257  57.304  1.00  0.00           H
ATOM    956  CD2 TYR X  59      60.846  53.094  58.873  1.00  0.00           C
ATOM    957  HD2 TYR X  59      59.967  52.498  59.071  1.00  0.00           H
ATOM    958  C   TYR X  59      64.181  50.611  59.653  1.00  0.00           C
ATOM    959  O   TYR X  59      64.495  50.589  58.462  1.00  0.00           O
ATOM    960  N   ALA X  60      65.092  50.780  60.614  1.00  0.00           N
ATOM    961  H   ALA X  60      64.787  50.816  61.585  1.00  0.00           H
ATOM    962  CA  ALA X  60      66.494  51.011  60.311  1.00  0.00           C
ATOM    963  HA  ALA X  60      66.560  51.842  59.608  1.00  0.00           H
ATOM    964  CB  ALA X  60      67.219  51.388  61.599  1.00  0.00           C
ATOM    965  HB1 ALA X  60      68.247  51.642  61.350  1.00  0.00           H
ATOM    966  HB2 ALA X  60      66.737  52.248  62.067  1.00  0.00           H
ATOM    967  HB3 ALA X  60      67.210  50.555  62.303  1.00  0.00           H
ATOM    968  C   ALA X  60      67.152  49.807  59.635  1.00  0.00           C
ATOM    969  O   ALA X  60      67.803  49.973  58.611  1.00  0.00           O
ATOM    970  N   VAL X  61      66.975  48.601  60.175  1.00  0.00           N
ATOM    971  H   VAL X  61      66.389  48.538  61.012  1.00  0.00           H
ATOM    972  CA  VAL X  61      67.630  47.380  59.668  1.00  0.00           C
ATOM    973  HA  VAL X  61      68.705  47.565  59.649  1.00  0.00           H
ATOM    974  CB  VAL X  61      67.369  46.195  60.624  1.00  0.00           C
ATOM    975  HB  VAL X  61      66.297  46.144  60.827  1.00  0.00           H
ATOM    976  CG1 VAL X  61      67.824  44.834  60.064  1.00  0.00           C
ATOM    977 1HG1 VAL X  61      67.679  44.058  60.816  1.00  0.00           H
ATOM    978 2HG1 VAL X  61      67.234  44.568  59.188  1.00  0.00           H
ATOM    979 3HG1 VAL X  61      68.879  44.873  59.790  1.00  0.00           H
ATOM    980  CG2 VAL X  61      68.115  46.453  61.944  1.00  0.00           C
ATOM    981 1HG2 VAL X  61      67.728  45.786  62.710  1.00  0.00           H
ATOM    982 2HG2 VAL X  61      69.183  46.283  61.807  1.00  0.00           H
ATOM    983 3HG2 VAL X  61      67.982  47.475  62.293  1.00  0.00           H
ATOM    984  C   VAL X  61      67.195  47.057  58.232  1.00  0.00           C
ATOM    985  O   VAL X  61      68.042  46.720  57.405  1.00  0.00           O
ATOM    986  N   ARG X  62      65.906  47.222  57.909  1.00  0.00           N
ATOM    987  H   ARG X  62      65.247  47.502  58.631  1.00  0.00           H
ATOM    988  CA  ARG X  62      65.383  46.985  56.557  1.00  0.00           C
ATOM    989  HA  ARG X  62      65.779  46.035  56.193  1.00  0.00           H
ATOM    990  CB  ARG X  62      63.858  46.860  56.630  1.00  0.00           C
ATOM    991  HB1 ARG X  62      63.451  46.933  55.620  1.00  0.00           H
ATOM    992  HB2 ARG X  62      63.468  47.676  57.239  1.00  0.00           H
ATOM    993  CG  ARG X  62      63.394  45.530  57.236  1.00  0.00           C
ATOM    994  HG1 ARG X  62      63.868  45.387  58.208  1.00  0.00           H
ATOM    995  HG2 ARG X  62      63.679  44.710  56.580  1.00  0.00           H
ATOM    996  CD  ARG X  62      61.877  45.515  57.434  1.00  0.00           C
ATOM    997  HD1 ARG X  62      61.601  46.356  58.069  1.00  0.00           H
ATOM    998  HD2 ARG X  62      61.613  44.607  57.968  1.00  0.00           H
ATOM    999  NE  ARG X  62      61.128  45.530  56.163  1.00  0.00           N
ATOM   1000  HE  ARG X  62      61.235  44.714  55.561  1.00  0.00           H
ATOM   1001  CZ  ARG X  62      60.212  46.423  55.809  1.00  0.00           C
ATOM   1002  NH1 ARG X  62      60.022  47.535  56.479  1.00  0.00           N
ATOM   1003 1HH1 ARG X  62      60.556  47.734  57.315  1.00  0.00           H
ATOM   1004 2HH1 ARG X  62      59.268  48.173  56.261  1.00  0.00           H
ATOM   1005  NH2 ARG X  62      59.445  46.212  54.765  1.00  0.00           N
ATOM   1006 1HH2 ARG X  62      59.565  45.380  54.198  1.00  0.00           H
ATOM   1007 2HH2 ARG X  62      58.750  46.887  54.508  1.00  0.00           H
ATOM   1008  C   ARG X  62      65.805  48.065  55.542  1.00  0.00           C
ATOM   1009  O   ARG X  62      66.053  47.726  54.384  1.00  0.00           O
ATOM   1010  N   ASN X  63      65.966  49.332  55.955  1.00  0.00           N
ATOM   1011  H   ASN X  63      65.693  49.560  56.903  1.00  0.00           H
ATOM   1012  CA  ASN X  63      66.448  50.425  55.084  1.00  0.00           C
ATOM   1013  HA  ASN X  63      66.105  50.231  54.066  1.00  0.00           H
ATOM   1014  CB  ASN X  63      65.832  51.762  55.530  1.00  0.00           C
ATOM   1015  HB1 ASN X  63      66.286  52.578  54.966  1.00  0.00           H
ATOM   1016  HB2 ASN X  63      66.046  51.925  56.588  1.00  0.00           H
ATOM   1017  CG  ASN X  63      64.329  51.819  55.282  1.00  0.00           C
ATOM   1018  OD1 ASN X  63      63.815  51.363  54.270  1.00  0.00           O
ATOM   1019  ND2 ASN X  63      63.552  52.310  56.220  1.00  0.00           N
ATOM   1020 1HD2 ASN X  63      63.944  52.588  57.106  1.00  0.00           H
ATOM   1021 2HD2 ASN X  63      62.551  52.288  56.109  1.00  0.00           H
ATOM   1022  C   ASN X  63      67.987  50.542  54.998  1.00  0.00           C
ATOM   1023  O   ASN X  63      68.501  51.151  54.059  1.00  0.00           O
ATOM   1024  N   LEU X  64      68.732  49.951  55.942  1.00  0.00           N
ATOM   1025  H   LEU X  64      68.254  49.601  56.766  1.00  0.00           H
ATOM   1026  CA  LEU X  64      70.199  49.825  55.915  1.00  0.00           C
ATOM   1027  HA  LEU X  64      70.609  50.559  55.220  1.00  0.00           H
ATOM   1028  CB  LEU X  64      70.766  50.107  57.325  1.00  0.00           C
ATOM   1029  HB1 LEU X  64      71.820  49.828  57.351  1.00  0.00           H
ATOM   1030  HB2 LEU X  64      70.252  49.469  58.045  1.00  0.00           H
ATOM   1031  CG  LEU X  64      70.662  51.582  57.767  1.00  0.00           C
ATOM   1032  HG  LEU X  64      69.634  51.931  57.651  1.00  0.00           H
ATOM   1033  CD1 LEU X  64      71.042  51.712  59.248  1.00  0.00           C
ATOM   1034 1HD1 LEU X  64      70.941  52.751  59.562  1.00  0.00           H
ATOM   1035 2HD1 LEU X  64      70.374  51.101  59.856  1.00  0.00           H
ATOM   1036 3HD1 LEU X  64      72.071  51.385  59.406  1.00  0.00           H
ATOM   1037  CD2 LEU X  64      71.588  52.473  56.924  1.00  0.00           C
ATOM   1038 1HD2 LEU X  64      71.646  53.471  57.358  1.00  0.00           H
ATOM   1039 2HD2 LEU X  64      72.590  52.048  56.891  1.00  0.00           H
ATOM   1040 3HD2 LEU X  64      71.202  52.564  55.909  1.00  0.00           H
ATOM   1041  C   LEU X  64      70.679  48.460  55.390  1.00  0.00           C
ATOM   1042  O   LEU X  64      71.889  48.237  55.339  1.00  0.00           O
ATOM   1043  N   ARG X  65      69.766  47.562  54.982  1.00  0.00           N
ATOM   1044  H   ARG X  65      68.795  47.826  55.054  1.00  0.00           H
ATOM   1045  CA  ARG X  65      70.053  46.206  54.481  1.00  0.00           C
ATOM   1046  HA  ARG X  65      70.253  45.560  55.337  1.00  0.00           H
ATOM   1047  CB  ARG X  65      68.804  45.665  53.755  1.00  0.00           C
ATOM   1048  HB1 ARG X  65      68.466  46.410  53.031  1.00  0.00           H
ATOM   1049  HB2 ARG X  65      68.009  45.527  54.490  1.00  0.00           H
ATOM   1050  CG  ARG X  65      69.030  44.334  53.007  1.00  0.00           C
ATOM   1051  HG1 ARG X  65      69.364  43.565  53.705  1.00  0.00           H
ATOM   1052  HG2 ARG X  65      69.787  44.469  52.234  1.00  0.00           H
ATOM   1053  CD  ARG X  65      67.727  43.890  52.334  1.00  0.00           C
ATOM   1054  HD1 ARG X  65      67.322  44.741  51.785  1.00  0.00           H
ATOM   1055  HD2 ARG X  65      67.013  43.592  53.105  1.00  0.00           H
ATOM   1056  NE  ARG X  65      67.926  42.794  51.367  1.00  0.00           N
ATOM   1057  HE  ARG X  65      68.873  42.623  51.065  1.00  0.00           H
ATOM   1058  CZ  ARG X  65      66.943  42.111  50.785  1.00  0.00           C
ATOM   1059  NH1 ARG X  65      65.694  42.214  51.183  1.00  0.00           N
ATOM   1060 1HH1 ARG X  65      65.433  42.870  51.905  1.00  0.00           H
ATOM   1061 2HH1 ARG X  65      64.938  41.747  50.691  1.00  0.00           H
ATOM   1062  NH2 ARG X  65      67.186  41.312  49.768  1.00  0.00           N
ATOM   1063 1HH2 ARG X  65      68.085  41.299  49.314  1.00  0.00           H
ATOM   1064 2HH2 ARG X  65      66.422  40.812  49.344  1.00  0.00           H
ATOM   1065  C   ARG X  65      71.287  46.170  53.572  1.00  0.00           C
ATOM   1066  O   ARG X  65      72.220  45.419  53.858  1.00  0.00           O
ATOM   1067  N   THR X  66      71.302  46.995  52.519  1.00  0.00           N
ATOM   1068  H   THR X  66      70.488  47.583  52.381  1.00  0.00           H
ATOM   1069  CA  THR X  66      72.340  47.040  51.476  1.00  0.00           C
ATOM   1070  HA  THR X  66      72.412  46.061  50.998  1.00  0.00           H
ATOM   1071  CB  THR X  66      71.956  48.071  50.408  1.00  0.00           C
ATOM   1072  HB  THR X  66      72.154  49.078  50.781  1.00  0.00           H
ATOM   1073  CG2 THR X  66      72.742  47.850  49.127  1.00  0.00           C
ATOM   1074 1HG2 THR X  66      72.470  48.617  48.402  1.00  0.00           H
ATOM   1075 2HG2 THR X  66      73.808  47.917  49.339  1.00  0.00           H
ATOM   1076 3HG2 THR X  66      72.530  46.861  48.719  1.00  0.00           H
ATOM   1077  OG1 THR X  66      70.581  47.966  50.110  1.00  0.00           O
ATOM   1078  HG1 THR X  66      70.448  47.205  49.502  1.00  0.00           H
ATOM   1079  C   THR X  66      73.718  47.359  52.051  1.00  0.00           C
ATOM   1080  O   THR X  66      74.661  46.606  51.842  1.00  0.00           O
ATOM   1081  N   TYR X  67      73.834  48.415  52.857  1.00  0.00           N
ATOM   1082  H   TYR X  67      73.029  48.998  53.019  1.00  0.00           H
ATOM   1083  CA  TYR X  67      75.099  48.764  53.518  1.00  0.00           C
ATOM   1084  HA  TYR X  67      75.868  48.900  52.756  1.00  0.00           H
ATOM   1085  CB  TYR X  67      74.931  50.076  54.289  1.00  0.00           C
ATOM   1086  HB1 TYR X  67      75.864  50.282  54.814  1.00  0.00           H
ATOM   1087  HB2 TYR X  67      74.149  49.958  55.042  1.00  0.00           H
ATOM   1088  CG  TYR X  67      74.612  51.271  53.423  1.00  0.00           C
ATOM   1089  CD1 TYR X  67      75.658  51.993  52.820  1.00  0.00           C
ATOM   1090  HD1 TYR X  67      76.682  51.684  52.959  1.00  0.00           H
ATOM   1091  CE1 TYR X  67      75.377  53.138  52.056  1.00  0.00           C
ATOM   1092  HE1 TYR X  67      76.176  53.709  51.607  1.00  0.00           H
ATOM   1093  CZ  TYR X  67      74.044  53.574  51.911  1.00  0.00           C
ATOM   1094  OH  TYR X  67      73.792  54.750  51.283  1.00  0.00           O
ATOM   1095  HH  TYR X  67      72.859  55.020  51.323  1.00  0.00           H
ATOM   1096  CE2 TYR X  67      72.989  52.815  52.465  1.00  0.00           C
ATOM   1097  HE2 TYR X  67      71.968  53.145  52.338  1.00  0.00           H
ATOM   1098  CD2 TYR X  67      73.275  51.670  53.229  1.00  0.00           C
ATOM   1099  HD2 TYR X  67      72.470  51.115  53.686  1.00  0.00           H
ATOM   1100  C   TYR X  67      75.574  47.658  54.470  1.00  0.00           C
ATOM   1101  O   TYR X  67      76.751  47.299  54.476  1.00  0.00           O
ATOM   1102  N   ARG X  68      74.640  47.062  55.224  1.00  0.00           N
ATOM   1103  H   ARG X  68      73.691  47.418  55.172  1.00  0.00           H
ATOM   1104  CA  ARG X  68      74.912  45.906  56.082  1.00  0.00           C
ATOM   1105  HA  ARG X  68      75.745  46.164  56.737  1.00  0.00           H
ATOM   1106  CB  ARG X  68      73.690  45.615  56.981  1.00  0.00           C
ATOM   1107  HB1 ARG X  68      73.861  44.685  57.517  1.00  0.00           H
ATOM   1108  HB2 ARG X  68      72.799  45.492  56.366  1.00  0.00           H
ATOM   1109  CG  ARG X  68      73.443  46.731  58.017  1.00  0.00           C
ATOM   1110  HG1 ARG X  68      73.330  47.681  57.497  1.00  0.00           H
ATOM   1111  HG2 ARG X  68      74.309  46.814  58.676  1.00  0.00           H
ATOM   1112  CD  ARG X  68      72.179  46.516  58.868  1.00  0.00           C
ATOM   1113  HD1 ARG X  68      71.342  46.272  58.210  1.00  0.00           H
ATOM   1114  HD2 ARG X  68      71.940  47.456  59.363  1.00  0.00           H
ATOM   1115  NE  ARG X  68      72.342  45.443  59.868  1.00  0.00           N
ATOM   1116  HE  ARG X  68      72.260  44.496  59.513  1.00  0.00           H
ATOM   1117  CZ  ARG X  68      72.653  45.575  61.157  1.00  0.00           C
ATOM   1118  NH1 ARG X  68      72.745  46.742  61.756  1.00  0.00           N
ATOM   1119 1HH1 ARG X  68      72.451  47.583  61.281  1.00  0.00           H
ATOM   1120 2HH1 ARG X  68      72.870  46.775  62.765  1.00  0.00           H
ATOM   1121  NH2 ARG X  68      72.882  44.514  61.893  1.00  0.00           N
ATOM   1122 1HH2 ARG X  68      72.767  43.577  61.521  1.00  0.00           H
ATOM   1123 2HH2 ARG X  68      73.379  44.643  62.774  1.00  0.00           H
ATOM   1124  C   ARG X  68      75.368  44.685  55.253  1.00  0.00           C
ATOM   1125  O   ARG X  68      76.256  43.968  55.705  1.00  0.00           O
ATOM   1126  N   GLN X  69      74.853  44.477  54.029  1.00  0.00           N
ATOM   1127  H   GLN X  69      74.153  45.124  53.683  1.00  0.00           H
ATOM   1128  CA  GLN X  69      75.315  43.412  53.122  1.00  0.00           C
ATOM   1129  HA  GLN X  69      75.276  42.463  53.660  1.00  0.00           H
ATOM   1130  CB  GLN X  69      74.433  43.274  51.853  1.00  0.00           C
ATOM   1131  HB1 GLN X  69      74.944  42.605  51.161  1.00  0.00           H
ATOM   1132  HB2 GLN X  69      74.333  44.236  51.357  1.00  0.00           H
ATOM   1133  CG  GLN X  69      73.034  42.678  52.104  1.00  0.00           C
ATOM   1134  HG1 GLN X  69      72.506  43.274  52.833  1.00  0.00           H
ATOM   1135  HG2 GLN X  69      73.155  41.675  52.516  1.00  0.00           H
ATOM   1136  CD  GLN X  69      72.124  42.605  50.873  1.00  0.00           C
ATOM   1137  OE1 GLN X  69      72.055  43.483  50.026  1.00  0.00           O
ATOM   1138  NE2 GLN X  69      71.311  41.578  50.744  1.00  0.00           N
ATOM   1139 1HE2 GLN X  69      71.367  40.807  51.395  1.00  0.00           H
ATOM   1140 2HE2 GLN X  69      70.887  41.452  49.845  1.00  0.00           H
ATOM   1141  C   GLN X  69      76.793  43.625  52.762  1.00  0.00           C
ATOM   1142  O   GLN X  69      77.576  42.704  52.988  1.00  0.00           O
ATOM   1143  N   ARG X  70      77.188  44.834  52.321  1.00  0.00           N
ATOM   1144  H   ARG X  70      76.471  45.531  52.150  1.00  0.00           H
ATOM   1145  CA  ARG X  70      78.585  45.203  51.995  1.00  0.00           C
ATOM   1146  HA  ARG X  70      78.948  44.509  51.236  1.00  0.00           H
ATOM   1147  CB  ARG X  70      78.642  46.633  51.413  1.00  0.00           C
ATOM   1148  HB1 ARG X  70      79.672  46.986  51.475  1.00  0.00           H
ATOM   1149  HB2 ARG X  70      78.024  47.291  52.023  1.00  0.00           H
ATOM   1150  CG  ARG X  70      78.200  46.751  49.944  1.00  0.00           C
ATOM   1151  HG1 ARG X  70      77.128  46.561  49.884  1.00  0.00           H
ATOM   1152  HG2 ARG X  70      78.717  45.996  49.350  1.00  0.00           H
ATOM   1153  CD  ARG X  70      78.493  48.143  49.343  1.00  0.00           C
ATOM   1154  HD1 ARG X  70      78.026  48.910  49.961  1.00  0.00           H
ATOM   1155  HD2 ARG X  70      78.040  48.183  48.353  1.00  0.00           H
ATOM   1156  NE  ARG X  70      79.940  48.410  49.207  1.00  0.00           N
ATOM   1157  HE  ARG X  70      80.573  47.691  49.550  1.00  0.00           H
ATOM   1158  CZ  ARG X  70      80.536  49.388  48.530  1.00  0.00           C
ATOM   1159  NH1 ARG X  70      79.888  50.414  48.021  1.00  0.00           N
ATOM   1160 1HH1 ARG X  70      78.893  50.491  48.149  1.00  0.00           H
ATOM   1161 2HH1 ARG X  70      80.382  51.038  47.396  1.00  0.00           H
ATOM   1162  NH2 ARG X  70      81.837  49.325  48.366  1.00  0.00           N
ATOM   1163 1HH2 ARG X  70      82.335  48.540  48.770  1.00  0.00           H
ATOM   1164 2HH2 ARG X  70      82.353  50.021  47.847  1.00  0.00           H
ATOM   1165  C   ARG X  70      79.580  45.114  53.175  1.00  0.00           C
ATOM   1166  O   ARG X  70      80.790  45.153  52.951  1.00  0.00           O
ATOM   1167  N   LEU X  71      79.101  45.026  54.421  1.00  0.00           N
ATOM   1168  H   LEU X  71      78.099  45.050  54.528  1.00  0.00           H
ATOM   1169  CA  LEU X  71      79.913  44.816  55.634  1.00  0.00           C
ATOM   1170  HA  LEU X  71      80.947  45.111  55.449  1.00  0.00           H
ATOM   1171  CB  LEU X  71      79.328  45.684  56.766  1.00  0.00           C
ATOM   1172  HB1 LEU X  71      79.789  45.385  57.710  1.00  0.00           H
ATOM   1173  HB2 LEU X  71      78.261  45.475  56.842  1.00  0.00           H
ATOM   1174  CG  LEU X  71      79.532  47.204  56.629  1.00  0.00           C
ATOM   1175  HG  LEU X  71      79.153  47.547  55.666  1.00  0.00           H
ATOM   1176  CD1 LEU X  71      78.727  47.885  57.742  1.00  0.00           C
ATOM   1177 1HD1 LEU X  71      78.843  48.963  57.693  1.00  0.00           H
ATOM   1178 2HD1 LEU X  71      77.670  47.643  57.632  1.00  0.00           H
ATOM   1179 3HD1 LEU X  71      79.080  47.544  58.715  1.00  0.00           H
ATOM   1180  CD2 LEU X  71      81.014  47.592  56.748  1.00  0.00           C
ATOM   1181 1HD2 LEU X  71      81.114  48.675  56.806  1.00  0.00           H
ATOM   1182 2HD2 LEU X  71      81.445  47.156  57.650  1.00  0.00           H
ATOM   1183 3HD2 LEU X  71      81.564  47.236  55.878  1.00  0.00           H
ATOM   1184  C   LEU X  71      79.970  43.338  56.074  1.00  0.00           C
ATOM   1185  O   LEU X  71      80.579  43.024  57.098  1.00  0.00           O
ATOM   1186  N   GLY X  72      79.283  42.433  55.364  1.00  0.00           N
ATOM   1187  H   GLY X  72      78.837  42.736  54.505  1.00  0.00           H
ATOM   1188  CA  GLY X  72      79.130  41.022  55.741  1.00  0.00           C
ATOM   1189  HA1 GLY X  72      80.076  40.660  56.144  1.00  0.00           H
ATOM   1190  HA2 GLY X  72      78.863  40.447  54.856  1.00  0.00           H
ATOM   1191  C   GLY X  72      78.058  40.776  56.808  1.00  0.00           C
ATOM   1192  O   GLY X  72      77.801  39.623  57.158  1.00  0.00           O
ATOM   1193  N   ILE X  73      77.411  41.835  57.305  1.00  0.00           N
ATOM   1194  H   ILE X  73      77.602  42.729  56.871  1.00  0.00           H
ATOM   1195  CA  ILE X  73      76.410  41.806  58.379  1.00  0.00           C
ATOM   1196  HA  ILE X  73      76.748  41.111  59.152  1.00  0.00           H
ATOM   1197  CB  ILE X  73      76.266  43.203  59.046  1.00  0.00           C
ATOM   1198  HB  ILE X  73      75.793  43.873  58.333  1.00  0.00           H
ATOM   1199  CG2 ILE X  73      75.348  43.061  60.269  1.00  0.00           C
ATOM   1200 1HG2 ILE X  73      75.180  44.031  60.728  1.00  0.00           H
ATOM   1201 2HG2 ILE X  73      74.386  42.662  59.966  1.00  0.00           H
ATOM   1202 3HG2 ILE X  73      75.798  42.394  61.005  1.00  0.00           H
ATOM   1203  CG1 ILE X  73      77.591  43.873  59.482  1.00  0.00           C
ATOM   1204 1HG1 ILE X  73      78.301  43.841  58.660  1.00  0.00           H
ATOM   1205 2HG1 ILE X  73      78.026  43.337  60.318  1.00  0.00           H
ATOM   1206  CD  ILE X  73      77.431  45.339  59.907  1.00  0.00           C
ATOM   1207  HD1 ILE X  73      78.419  45.769  60.073  1.00  0.00           H
ATOM   1208  HD2 ILE X  73      76.915  45.901  59.130  1.00  0.00           H
ATOM   1209  HD3 ILE X  73      76.875  45.414  60.841  1.00  0.00           H
ATOM   1210  C   ILE X  73      75.078  41.295  57.800  1.00  0.00           C
ATOM   1211  O   ILE X  73      74.262  42.069  57.290  1.00  0.00           O
ATOM   1212  N   VAL X  74      74.866  39.983  57.837  1.00  0.00           N
ATOM   1213  H   VAL X  74      75.609  39.412  58.223  1.00  0.00           H
ATOM   1214  CA  VAL X  74      73.695  39.275  57.278  1.00  0.00           C
ATOM   1215  HA  VAL X  74      73.293  39.860  56.449  1.00  0.00           H
ATOM   1216  CB  VAL X  74      74.167  37.912  56.708  1.00  0.00           C
ATOM   1217  HB  VAL X  74      74.829  37.452  57.436  1.00  0.00           H
ATOM   1218  CG1 VAL X  74      73.030  36.934  56.377  1.00  0.00           C
ATOM   1219 1HG1 VAL X  74      73.434  36.047  55.890  1.00  0.00           H
ATOM   1220 2HG1 VAL X  74      72.523  36.615  57.287  1.00  0.00           H
ATOM   1221 3HG1 VAL X  74      72.314  37.411  55.711  1.00  0.00           H
ATOM   1222  CG2 VAL X  74      74.990  38.135  55.426  1.00  0.00           C
ATOM   1223 1HG2 VAL X  74      75.390  37.182  55.079  1.00  0.00           H
ATOM   1224 2HG2 VAL X  74      74.365  38.570  54.645  1.00  0.00           H
ATOM   1225 3HG2 VAL X  74      75.829  38.802  55.617  1.00  0.00           H
ATOM   1226  C   VAL X  74      72.573  39.119  58.327  1.00  0.00           C
ATOM   1227  O   VAL X  74      72.844  39.099  59.527  1.00  0.00           O
ATOM   1228  N   THR X  75      71.312  39.017  57.869  1.00  0.00           N
ATOM   1229  H   THR X  75      71.170  39.052  56.870  1.00  0.00           H
ATOM   1230  CA  THR X  75      70.120  38.768  58.702  1.00  0.00           C
ATOM   1231  HA  THR X  75      70.431  38.532  59.720  1.00  0.00           H
ATOM   1232  CB  THR X  75      69.242  40.023  58.756  1.00  0.00           C
ATOM   1233  HB  THR X  75      69.021  40.362  57.743  1.00  0.00           H
ATOM   1234  CG2 THR X  75      67.930  39.811  59.502  1.00  0.00           C
ATOM   1235 1HG2 THR X  75      67.469  40.772  59.725  1.00  0.00           H
ATOM   1236 2HG2 THR X  75      67.244  39.236  58.886  1.00  0.00           H
ATOM   1237 3HG2 THR X  75      68.119  39.270  60.427  1.00  0.00           H
ATOM   1238  OG1 THR X  75      69.930  41.025  59.462  1.00  0.00           O
ATOM   1239  HG1 THR X  75      69.339  41.780  59.552  1.00  0.00           H
ATOM   1240  C   THR X  75      69.329  37.576  58.165  1.00  0.00           C
ATOM   1241  O   THR X  75      68.619  37.693  57.167  1.00  0.00           O
ATOM   1242  N   ASP X  76      69.404  36.452  58.880  1.00  0.00           N
ATOM   1243  H   ASP X  76      70.092  36.423  59.619  1.00  0.00           H
ATOM   1244  CA  ASP X  76      68.813  35.152  58.515  1.00  0.00           C
ATOM   1245  HA  ASP X  76      69.322  34.765  57.632  1.00  0.00           H
ATOM   1246  CB  ASP X  76      68.995  34.146  59.668  1.00  0.00           C
ATOM   1247  HB1 ASP X  76      68.419  33.249  59.434  1.00  0.00           H
ATOM   1248  HB2 ASP X  76      68.578  34.577  60.579  1.00  0.00           H
ATOM   1249  CG  ASP X  76      70.428  33.709  59.962  1.00  0.00           C
ATOM   1250  OD1 ASP X  76      71.373  34.418  59.562  1.00  0.00           O
ATOM   1251  OD2 ASP X  76      70.578  32.724  60.719  1.00  0.00           O
ATOM   1252  C   ASP X  76      67.303  35.212  58.245  1.00  0.00           C
ATOM   1253  O   ASP X  76      66.798  34.499  57.375  1.00  0.00           O
ATOM   1254  N   ARG X  77      66.589  36.035  59.020  1.00  0.00           N
ATOM   1255  H   ARG X  77      67.109  36.580  59.696  1.00  0.00           H
ATOM   1256  CA  ARG X  77      65.125  36.103  59.060  1.00  0.00           C
ATOM   1257  HA  ARG X  77      64.720  35.351  58.382  1.00  0.00           H
ATOM   1258  CB  ARG X  77      64.619  35.757  60.481  1.00  0.00           C
ATOM   1259  HB1 ARG X  77      63.531  35.775  60.474  1.00  0.00           H
ATOM   1260  HB2 ARG X  77      64.962  36.513  61.178  1.00  0.00           H
ATOM   1261  CG  ARG X  77      65.073  34.396  61.035  1.00  0.00           C
ATOM   1262  HG1 ARG X  77      66.161  34.371  61.099  1.00  0.00           H
ATOM   1263  HG2 ARG X  77      64.736  33.604  60.369  1.00  0.00           H
ATOM   1264  CD  ARG X  77      64.488  34.173  62.439  1.00  0.00           C
ATOM   1265  HD1 ARG X  77      63.405  34.108  62.368  1.00  0.00           H
ATOM   1266  HD2 ARG X  77      64.744  35.029  63.067  1.00  0.00           H
ATOM   1267  NE  ARG X  77      65.009  32.952  63.074  1.00  0.00           N
ATOM   1268  HE  ARG X  77      65.751  32.466  62.591  1.00  0.00           H
ATOM   1269  CZ  ARG X  77      64.739  32.542  64.310  1.00  0.00           C
ATOM   1270  NH1 ARG X  77      63.777  33.068  65.041  1.00  0.00           N
ATOM   1271 1HH1 ARG X  77      63.087  33.657  64.599  1.00  0.00           H
ATOM   1272 2HH1 ARG X  77      63.550  32.686  65.953  1.00  0.00           H
ATOM   1273  NH2 ARG X  77      65.455  31.568  64.816  1.00  0.00           N
ATOM   1274 1HH2 ARG X  77      66.081  31.043  64.210  1.00  0.00           H
ATOM   1275 2HH2 ARG X  77      65.409  31.307  65.791  1.00  0.00           H
ATOM   1276  C   ARG X  77      64.613  37.466  58.554  1.00  0.00           C
ATOM   1277  O   ARG X  77      63.671  38.030  59.117  1.00  0.00           O
ATOM   1278  N   MET X  78      65.230  38.035  57.506  1.00  0.00           N
ATOM   1279  H   MET X  78      66.055  37.573  57.140  1.00  0.00           H
ATOM   1280  CA  MET X  78      64.790  39.303  56.880  1.00  0.00           C
ATOM   1281  HA  MET X  78      64.875  40.104  57.616  1.00  0.00           H
ATOM   1282  CB  MET X  78      65.718  39.646  55.699  1.00  0.00           C
ATOM   1283  HB1 MET X  78      65.673  38.843  54.961  1.00  0.00           H
ATOM   1284  HB2 MET X  78      66.746  39.712  56.060  1.00  0.00           H
ATOM   1285  CG  MET X  78      65.354  40.967  54.999  1.00  0.00           C
ATOM   1286  HG1 MET X  78      64.360  40.865  54.557  1.00  0.00           H
ATOM   1287  HG2 MET X  78      66.054  41.125  54.177  1.00  0.00           H
ATOM   1288  SD  MET X  78      65.334  42.462  56.028  1.00  0.00           S
ATOM   1289  CE  MET X  78      67.097  42.678  56.357  1.00  0.00           C
ATOM   1290  HE1 MET X  78      67.254  43.600  56.918  1.00  0.00           H
ATOM   1291  HE2 MET X  78      67.471  41.837  56.938  1.00  0.00           H
ATOM   1292  HE3 MET X  78      67.649  42.734  55.419  1.00  0.00           H
ATOM   1293  C   MET X  78      63.312  39.259  56.453  1.00  0.00           C
ATOM   1294  O   MET X  78      62.570  40.205  56.695  1.00  0.00           O
ATOM   1295  N   SER X  79      62.850  38.118  55.945  1.00  0.00           N
ATOM   1296  H   SER X  79      63.493  37.354  55.806  1.00  0.00           H
ATOM   1297  CA  SER X  79      61.442  37.831  55.624  1.00  0.00           C
ATOM   1298  HA  SER X  79      61.110  38.461  54.797  1.00  0.00           H
ATOM   1299  CB  SER X  79      61.365  36.353  55.202  1.00  0.00           C
ATOM   1300  HB1 SER X  79      61.915  36.220  54.269  1.00  0.00           H
ATOM   1301  HB2 SER X  79      60.329  36.073  55.027  1.00  0.00           H
ATOM   1302  OG  SER X  79      61.936  35.514  56.205  1.00  0.00           O
ATOM   1303  HG  SER X  79      61.362  34.743  56.357  1.00  0.00           H
ATOM   1304  C   SER X  79      60.469  38.064  56.795  1.00  0.00           C
ATOM   1305  O   SER X  79      59.311  38.423  56.592  1.00  0.00           O
ATOM   1306  N   GLN X  80      60.930  37.872  58.032  1.00  0.00           N
ATOM   1307  H   GLN X  80      61.898  37.602  58.141  1.00  0.00           H
ATOM   1308  CA  GLN X  80      60.123  38.026  59.239  1.00  0.00           C
ATOM   1309  HA  GLN X  80      59.078  37.816  59.003  1.00  0.00           H
ATOM   1310  CB  GLN X  80      60.588  37.004  60.294  1.00  0.00           C
ATOM   1311  HB1 GLN X  80      59.945  37.088  61.167  1.00  0.00           H
ATOM   1312  HB2 GLN X  80      61.609  37.232  60.599  1.00  0.00           H
ATOM   1313  CG  GLN X  80      60.508  35.554  59.778  1.00  0.00           C
ATOM   1314  HG1 GLN X  80      61.113  35.459  58.878  1.00  0.00           H
ATOM   1315  HG2 GLN X  80      59.476  35.315  59.518  1.00  0.00           H
ATOM   1316  CD  GLN X  80      61.014  34.507  60.769  1.00  0.00           C
ATOM   1317  OE1 GLN X  80      61.087  34.706  61.972  1.00  0.00           O
ATOM   1318  NE2 GLN X  80      61.431  33.355  60.291  1.00  0.00           N
ATOM   1319 1HE2 GLN X  80      61.361  33.174  59.294  1.00  0.00           H
ATOM   1320 2HE2 GLN X  80      61.750  32.653  60.932  1.00  0.00           H
ATOM   1321  C   GLN X  80      60.169  39.470  59.762  1.00  0.00           C
ATOM   1322  O   GLN X  80      59.222  39.905  60.411  1.00  0.00           O
ATOM   1323  N   LEU X  81      61.214  40.245  59.431  1.00  0.00           N
ATOM   1324  H   LEU X  81      61.937  39.846  58.847  1.00  0.00           H
ATOM   1325  CA  LEU X  81      61.226  41.699  59.637  1.00  0.00           C
ATOM   1326  HA  LEU X  81      60.825  41.922  60.624  1.00  0.00           H
ATOM   1327  CB  LEU X  81      62.658  42.251  59.502  1.00  0.00           C
ATOM   1328  HB1 LEU X  81      62.612  43.338  59.472  1.00  0.00           H
ATOM   1329  HB2 LEU X  81      63.072  41.918  58.549  1.00  0.00           H
ATOM   1330  CG  LEU X  81      63.611  41.857  60.636  1.00  0.00           C
ATOM   1331  HG  LEU X  81      63.577  40.777  60.771  1.00  0.00           H
ATOM   1332  CD1 LEU X  81      65.033  42.269  60.229  1.00  0.00           C
ATOM   1333 1HD1 LEU X  81      65.738  42.025  61.021  1.00  0.00           H
ATOM   1334 2HD1 LEU X  81      65.326  41.741  59.322  1.00  0.00           H
ATOM   1335 3HD1 LEU X  81      65.074  43.343  60.041  1.00  0.00           H
ATOM   1336  CD2 LEU X  81      63.237  42.537  61.960  1.00  0.00           C
ATOM   1337 1HD2 LEU X  81      63.791  42.078  62.773  1.00  0.00           H
ATOM   1338 2HD2 LEU X  81      63.483  43.597  61.911  1.00  0.00           H
ATOM   1339 3HD2 LEU X  81      62.179  42.419  62.181  1.00  0.00           H
ATOM   1340  C   LEU X  81      60.313  42.411  58.641  1.00  0.00           C
ATOM   1341  O   LEU X  81      59.644  43.369  59.022  1.00  0.00           O
ATOM   1342  N   ASP X  82      60.295  41.957  57.385  1.00  0.00           N
ATOM   1343  H   ASP X  82      60.929  41.201  57.146  1.00  0.00           H
ATOM   1344  CA  ASP X  82      59.358  42.421  56.360  1.00  0.00           C
ATOM   1345  HA  ASP X  82      59.489  43.490  56.215  1.00  0.00           H
ATOM   1346  CB  ASP X  82      59.651  41.702  55.029  1.00  0.00           C
ATOM   1347  HB1 ASP X  82      58.835  41.919  54.338  1.00  0.00           H
ATOM   1348  HB2 ASP X  82      59.668  40.625  55.192  1.00  0.00           H
ATOM   1349  CG  ASP X  82      60.956  42.137  54.349  1.00  0.00           C
ATOM   1350  OD1 ASP X  82      61.186  43.367  54.235  1.00  0.00           O
ATOM   1351  OD2 ASP X  82      61.657  41.276  53.761  1.00  0.00           O
ATOM   1352  C   ASP X  82      57.899  42.219  56.812  1.00  0.00           C
ATOM   1353  O   ASP X  82      57.116  43.168  56.772  1.00  0.00           O
ATOM   1354  N   ASP X  83      57.563  41.028  57.323  1.00  0.00           N
ATOM   1355  H   ASP X  83      58.231  40.271  57.238  1.00  0.00           H
ATOM   1356  CA  ASP X  83      56.257  40.736  57.929  1.00  0.00           C
ATOM   1357  HA  ASP X  83      55.470  40.942  57.201  1.00  0.00           H
ATOM   1358  CB  ASP X  83      56.181  39.253  58.338  1.00  0.00           C
ATOM   1359  HB1 ASP X  83      55.345  39.137  59.027  1.00  0.00           H
ATOM   1360  HB2 ASP X  83      57.085  38.984  58.885  1.00  0.00           H
ATOM   1361  CG  ASP X  83      55.965  38.242  57.208  1.00  0.00           C
ATOM   1362  OD1 ASP X  83      56.118  38.579  56.014  1.00  0.00           O
ATOM   1363  OD2 ASP X  83      55.670  37.074  57.565  1.00  0.00           O
ATOM   1364  C   ASP X  83      55.987  41.605  59.173  1.00  0.00           C
ATOM   1365  O   ASP X  83      54.913  42.198  59.292  1.00  0.00           O
ATOM   1366  N   ALA X  84      56.933  41.691  60.118  1.00  0.00           N
ATOM   1367  H   ALA X  84      57.799  41.173  59.987  1.00  0.00           H
ATOM   1368  CA  ALA X  84      56.748  42.455  61.358  1.00  0.00           C
ATOM   1369  HA  ALA X  84      55.864  42.073  61.872  1.00  0.00           H
ATOM   1370  CB  ALA X  84      57.971  42.247  62.262  1.00  0.00           C
ATOM   1371  HB1 ALA X  84      57.843  42.804  63.191  1.00  0.00           H
ATOM   1372  HB2 ALA X  84      58.084  41.189  62.496  1.00  0.00           H
ATOM   1373  HB3 ALA X  84      58.872  42.599  61.757  1.00  0.00           H
ATOM   1374  C   ALA X  84      56.496  43.946  61.083  1.00  0.00           C
ATOM   1375  O   ALA X  84      55.625  44.553  61.707  1.00  0.00           O
ATOM   1376  N   ALA X  85      57.195  44.526  60.104  1.00  0.00           N
ATOM   1377  H   ALA X  85      57.885  43.959  59.613  1.00  0.00           H
ATOM   1378  CA  ALA X  85      57.023  45.914  59.679  1.00  0.00           C
ATOM   1379  HA  ALA X  85      57.216  46.565  60.532  1.00  0.00           H
ATOM   1380  CB  ALA X  85      58.062  46.182  58.591  1.00  0.00           C
ATOM   1381  HB1 ALA X  85      57.962  47.206  58.238  1.00  0.00           H
ATOM   1382  HB2 ALA X  85      59.065  46.020  58.985  1.00  0.00           H
ATOM   1383  HB3 ALA X  85      57.902  45.506  57.750  1.00  0.00           H
ATOM   1384  C   ALA X  85      55.604  46.241  59.175  1.00  0.00           C
ATOM   1385  O   ALA X  85      55.166  47.388  59.294  1.00  0.00           O
ATOM   1386  N   MET X  86      54.881  45.244  58.650  1.00  0.00           N
ATOM   1387  H   MET X  86      55.319  44.332  58.563  1.00  0.00           H
ATOM   1388  CA  MET X  86      53.477  45.375  58.238  1.00  0.00           C
ATOM   1389  HA  MET X  86      53.359  46.294  57.662  1.00  0.00           H
ATOM   1390  CB  MET X  86      53.070  44.185  57.358  1.00  0.00           C
ATOM   1391  HB1 MET X  86      52.007  44.268  57.132  1.00  0.00           H
ATOM   1392  HB2 MET X  86      53.209  43.258  57.909  1.00  0.00           H
ATOM   1393  CG  MET X  86      53.841  44.106  56.035  1.00  0.00           C
ATOM   1394  HG1 MET X  86      54.901  44.278  56.224  1.00  0.00           H
ATOM   1395  HG2 MET X  86      53.490  44.899  55.375  1.00  0.00           H
ATOM   1396  SD  MET X  86      53.714  42.513  55.176  1.00  0.00           S
ATOM   1397  CE  MET X  86      51.927  42.227  55.225  1.00  0.00           C
ATOM   1398  HE1 MET X  86      51.700  41.350  54.621  1.00  0.00           H
ATOM   1399  HE2 MET X  86      51.616  42.034  56.253  1.00  0.00           H
ATOM   1400  HE3 MET X  86      51.396  43.091  54.827  1.00  0.00           H
ATOM   1401  C   MET X  86      52.512  45.460  59.427  1.00  0.00           C
ATOM   1402  O   MET X  86      51.444  46.053  59.289  1.00  0.00           O
ATOM   1403  N   SER X  87      52.853  44.899  60.589  1.00  0.00           N
ATOM   1404  H   SER X  87      53.740  44.409  60.653  1.00  0.00           H
ATOM   1405  CA  SER X  87      51.977  44.910  61.770  1.00  0.00           C
ATOM   1406  HA  SER X  87      50.946  44.746  61.456  1.00  0.00           H
ATOM   1407  CB  SER X  87      52.361  43.779  62.735  1.00  0.00           C
ATOM   1408  HB1 SER X  87      51.796  43.887  63.662  1.00  0.00           H
ATOM   1409  HB2 SER X  87      53.425  43.843  62.970  1.00  0.00           H
ATOM   1410  OG  SER X  87      52.073  42.512  62.180  1.00  0.00           O
ATOM   1411  HG  SER X  87      51.130  42.305  62.343  1.00  0.00           H
ATOM   1412  C   SER X  87      52.010  46.242  62.532  1.00  0.00           C
ATOM   1413  O   SER X  87      50.993  46.654  63.092  1.00  0.00           O
ATOM   1414  N   PHE X  88      53.146  46.943  62.561  1.00  0.00           N
ATOM   1415  H   PHE X  88      53.950  46.591  62.058  1.00  0.00           H
ATOM   1416  CA  PHE X  88      53.272  48.203  63.296  1.00  0.00           C
ATOM   1417  HA  PHE X  88      52.788  48.083  64.268  1.00  0.00           H
ATOM   1418  CB  PHE X  88      54.753  48.513  63.557  1.00  0.00           C
ATOM   1419  HB1 PHE X  88      54.859  49.583  63.747  1.00  0.00           H
ATOM   1420  HB2 PHE X  88      55.330  48.286  62.659  1.00  0.00           H
ATOM   1421  CG  PHE X  88      55.350  47.761  64.734  1.00  0.00           C
ATOM   1422  CD1 PHE X  88      55.698  48.450  65.913  1.00  0.00           C
ATOM   1423  HD1 PHE X  88      55.521  49.513  65.997  1.00  0.00           H
ATOM   1424  CE1 PHE X  88      56.277  47.759  66.993  1.00  0.00           C
ATOM   1425  HE1 PHE X  88      56.534  48.291  67.899  1.00  0.00           H
ATOM   1426  CZ  PHE X  88      56.512  46.376  66.902  1.00  0.00           C
ATOM   1427  HZ  PHE X  88      56.951  45.842  67.732  1.00  0.00           H
ATOM   1428  CE2 PHE X  88      56.165  45.683  65.730  1.00  0.00           C
ATOM   1429  HE2 PHE X  88      56.344  44.618  65.662  1.00  0.00           H
ATOM   1430  CD2 PHE X  88      55.583  46.373  64.653  1.00  0.00           C
ATOM   1431  HD2 PHE X  88      55.323  45.832  63.759  1.00  0.00           H
ATOM   1432  C   PHE X  88      52.559  49.357  62.574  1.00  0.00           C
ATOM   1433  O   PHE X  88      52.569  49.462  61.344  1.00  0.00           O
ATOM   1434  N   GLN X  89      51.966  50.263  63.351  1.00  0.00           N
ATOM   1435  H   GLN X  89      52.004  50.148  64.358  1.00  0.00           H
ATOM   1436  CA  GLN X  89      51.424  51.527  62.866  1.00  0.00           C
ATOM   1437  HA  GLN X  89      51.775  51.734  61.854  1.00  0.00           H
ATOM   1438  CB  GLN X  89      49.887  51.511  62.870  1.00  0.00           C
ATOM   1439  HB1 GLN X  89      49.573  52.542  62.787  1.00  0.00           H
ATOM   1440  HB2 GLN X  89      49.510  51.123  63.819  1.00  0.00           H
ATOM   1441  CG  GLN X  89      49.270  50.729  61.702  1.00  0.00           C
ATOM   1442  HG1 GLN X  89      49.261  49.672  61.957  1.00  0.00           H
ATOM   1443  HG2 GLN X  89      49.892  50.869  60.819  1.00  0.00           H
ATOM   1444  CD  GLN X  89      47.851  51.169  61.321  1.00  0.00           C
ATOM   1445  OE1 GLN X  89      47.279  52.111  61.855  1.00  0.00           O
ATOM   1446  NE2 GLN X  89      47.241  50.537  60.341  1.00  0.00           N
ATOM   1447 1HE2 GLN X  89      47.622  49.691  59.950  1.00  0.00           H
ATOM   1448 2HE2 GLN X  89      46.366  50.928  60.017  1.00  0.00           H
ATOM   1449  C   GLN X  89      51.917  52.636  63.790  1.00  0.00           C
ATOM   1450  O   GLN X  89      51.649  52.581  64.986  1.00  0.00           O
ATOM   1451  N   VAL X  90      52.617  53.635  63.245  1.00  0.00           N
ATOM   1452  H   VAL X  90      52.817  53.607  62.249  1.00  0.00           H
ATOM   1453  CA  VAL X  90      53.185  54.745  64.035  1.00  0.00           C
ATOM   1454  HA  VAL X  90      52.768  54.670  65.034  1.00  0.00           H
ATOM   1455  CB  VAL X  90      54.726  54.605  64.197  1.00  0.00           C
ATOM   1456  HB  VAL X  90      55.061  55.358  64.909  1.00  0.00           H
ATOM   1457  CG1 VAL X  90      55.139  53.224  64.741  1.00  0.00           C
ATOM   1458 1HG1 VAL X  90      56.203  53.220  64.978  1.00  0.00           H
ATOM   1459 2HG1 VAL X  90      54.585  53.005  65.647  1.00  0.00           H
ATOM   1460 3HG1 VAL X  90      54.935  52.444  64.007  1.00  0.00           H
ATOM   1461  CG2 VAL X  90      55.515  54.844  62.904  1.00  0.00           C
ATOM   1462 1HG2 VAL X  90      56.508  54.404  62.966  1.00  0.00           H
ATOM   1463 2HG2 VAL X  90      54.994  54.434  62.038  1.00  0.00           H
ATOM   1464 3HG2 VAL X  90      55.661  55.909  62.795  1.00  0.00           H
ATOM   1465  C   VAL X  90      52.742  56.103  63.448  1.00  0.00           C
ATOM   1466  O   VAL X  90      52.617  56.184  62.219  1.00  0.00           O
ATOM   1467  N   PRO X  91      52.453  57.149  64.263  1.00  0.00           N
ATOM   1468  CD  PRO X  91      52.430  57.115  65.720  1.00  0.00           C
ATOM   1469  HD1 PRO X  91      53.451  57.159  66.096  1.00  0.00           H
ATOM   1470  HD2 PRO X  91      51.936  56.220  66.096  1.00  0.00           H
ATOM   1471  CG  PRO X  91      51.648  58.345  66.175  1.00  0.00           C
ATOM   1472  HG1 PRO X  91      52.016  58.722  67.130  1.00  0.00           H
ATOM   1473  HG2 PRO X  91      50.588  58.100  66.247  1.00  0.00           H
ATOM   1474  CB  PRO X  91      51.867  59.350  65.048  1.00  0.00           C
ATOM   1475  HB1 PRO X  91      52.780  59.913  65.250  1.00  0.00           H
ATOM   1476  HB2 PRO X  91      51.020  60.030  64.952  1.00  0.00           H
ATOM   1477  CA  PRO X  91      52.038  58.481  63.794  1.00  0.00           C
ATOM   1478  HA  PRO X  91      51.087  58.412  63.268  1.00  0.00           H
ATOM   1479  C   PRO X  91      53.091  59.081  62.872  1.00  0.00           C
ATOM   1480  O   PRO X  91      54.265  58.907  63.164  1.00  0.00           O
ATOM   1481  N   ARG X  92      52.704  59.753  61.778  1.00  0.00           N
ATOM   1482  H   ARG X  92      51.705  59.809  61.602  1.00  0.00           H
ATOM   1483  CA  ARG X  92      53.584  60.130  60.647  1.00  0.00           C
ATOM   1484  HA  ARG X  92      53.782  59.229  60.072  1.00  0.00           H
ATOM   1485  CB  ARG X  92      52.806  61.063  59.711  1.00  0.00           C
ATOM   1486  HB1 ARG X  92      52.636  62.023  60.202  1.00  0.00           H
ATOM   1487  HB2 ARG X  92      51.842  60.610  59.481  1.00  0.00           H
ATOM   1488  CG  ARG X  92      53.569  61.280  58.397  1.00  0.00           C
ATOM   1489  HG1 ARG X  92      53.834  60.319  57.953  1.00  0.00           H
ATOM   1490  HG2 ARG X  92      54.489  61.824  58.603  1.00  0.00           H
ATOM   1491  CD  ARG X  92      52.752  62.101  57.400  1.00  0.00           C
ATOM   1492  HD1 ARG X  92      53.452  62.549  56.701  1.00  0.00           H
ATOM   1493  HD2 ARG X  92      52.259  62.913  57.926  1.00  0.00           H
ATOM   1494  NE  ARG X  92      51.747  61.289  56.683  1.00  0.00           N
ATOM   1495  HE  ARG X  92      50.810  61.295  57.050  1.00  0.00           H
ATOM   1496  CZ  ARG X  92      51.991  60.515  55.629  1.00  0.00           C
ATOM   1497  NH1 ARG X  92      53.179  60.468  55.072  1.00  0.00           N
ATOM   1498 1HH1 ARG X  92      53.876  61.142  55.347  1.00  0.00           H
ATOM   1499 2HH1 ARG X  92      53.378  59.889  54.267  1.00  0.00           H
ATOM   1500  NH2 ARG X  92      51.035  59.767  55.126  1.00  0.00           N
ATOM   1501 1HH2 ARG X  92      50.094  59.826  55.473  1.00  0.00           H
ATOM   1502 2HH2 ARG X  92      51.249  59.087  54.403  1.00  0.00           H
ATOM   1503  C   ARG X  92      54.951  60.731  61.039  1.00  0.00           C
ATOM   1504  O   ARG X  92      55.974  60.443  60.417  1.00  0.00           O
ATOM   1505  N   PHE X  93      54.973  61.512  62.120  1.00  0.00           N
ATOM   1506  H   PHE X  93      54.086  61.702  62.556  1.00  0.00           H
ATOM   1507  CA  PHE X  93      56.176  62.036  62.766  1.00  0.00           C
ATOM   1508  HA  PHE X  93      56.626  62.791  62.119  1.00  0.00           H
ATOM   1509  CB  PHE X  93      55.716  62.686  64.079  1.00  0.00           C
ATOM   1510  HB1 PHE X  93      55.182  61.945  64.677  1.00  0.00           H
ATOM   1511  HB2 PHE X  93      55.017  63.489  63.855  1.00  0.00           H
ATOM   1512  CG  PHE X  93      56.835  63.267  64.908  1.00  0.00           C
ATOM   1513  CD1 PHE X  93      57.048  62.825  66.226  1.00  0.00           C
ATOM   1514  HD1 PHE X  93      56.418  62.062  66.659  1.00  0.00           H
ATOM   1515  CE1 PHE X  93      58.085  63.384  66.990  1.00  0.00           C
ATOM   1516  HE1 PHE X  93      58.248  63.062  68.007  1.00  0.00           H
ATOM   1517  CZ  PHE X  93      58.921  64.361  66.436  1.00  0.00           C
ATOM   1518  HZ  PHE X  93      59.712  64.777  67.042  1.00  0.00           H
ATOM   1519  CE2 PHE X  93      58.704  64.806  65.121  1.00  0.00           C
ATOM   1520  HE2 PHE X  93      59.326  65.573  64.692  1.00  0.00           H
ATOM   1521  CD2 PHE X  93      57.658  64.265  64.360  1.00  0.00           C
ATOM   1522  HD2 PHE X  93      57.488  64.616  63.353  1.00  0.00           H
ATOM   1523  C   PHE X  93      57.246  60.960  63.039  1.00  0.00           C
ATOM   1524  O   PHE X  93      58.415  61.138  62.699  1.00  0.00           O
ATOM   1525  N   PHE X  94      56.847  59.828  63.625  1.00  0.00           N
ATOM   1526  H   PHE X  94      55.862  59.713  63.819  1.00  0.00           H
ATOM   1527  CA  PHE X  94      57.734  58.725  63.981  1.00  0.00           C
ATOM   1528  HA  PHE X  94      58.518  59.124  64.622  1.00  0.00           H
ATOM   1529  CB  PHE X  94      56.970  57.678  64.796  1.00  0.00           C
ATOM   1530  HB1 PHE X  94      57.467  56.713  64.686  1.00  0.00           H
ATOM   1531  HB2 PHE X  94      55.956  57.562  64.421  1.00  0.00           H
ATOM   1532  CG  PHE X  94      56.940  58.004  66.269  1.00  0.00           C
ATOM   1533  CD1 PHE X  94      58.091  57.761  67.035  1.00  0.00           C
ATOM   1534  HD1 PHE X  94      58.979  57.357  66.571  1.00  0.00           H
ATOM   1535  CE1 PHE X  94      58.082  58.021  68.411  1.00  0.00           C
ATOM   1536  HE1 PHE X  94      58.963  57.807  68.996  1.00  0.00           H
ATOM   1537  CZ  PHE X  94      56.932  58.545  69.024  1.00  0.00           C
ATOM   1538  HZ  PHE X  94      56.933  58.756  70.085  1.00  0.00           H
ATOM   1539  CE2 PHE X  94      55.787  58.806  68.256  1.00  0.00           C
ATOM   1540  HE2 PHE X  94      54.906  59.207  68.733  1.00  0.00           H
ATOM   1541  CD2 PHE X  94      55.793  58.549  66.874  1.00  0.00           C
ATOM   1542  HD2 PHE X  94      54.919  58.771  66.282  1.00  0.00           H
ATOM   1543  C   PHE X  94      58.439  58.096  62.778  1.00  0.00           C
ATOM   1544  O   PHE X  94      59.632  57.834  62.881  1.00  0.00           O
ATOM   1545  N   ARG X  95      57.775  57.929  61.628  1.00  0.00           N
ATOM   1546  H   ARG X  95      56.783  58.138  61.584  1.00  0.00           H
ATOM   1547  CA  ARG X  95      58.428  57.470  60.396  1.00  0.00           C
ATOM   1548  HA  ARG X  95      58.874  56.498  60.599  1.00  0.00           H
ATOM   1549  CB  ARG X  95      57.395  57.306  59.272  1.00  0.00           C
ATOM   1550  HB1 ARG X  95      56.819  58.225  59.155  1.00  0.00           H
ATOM   1551  HB2 ARG X  95      56.724  56.507  59.579  1.00  0.00           H
ATOM   1552  CG  ARG X  95      57.971  56.915  57.905  1.00  0.00           C
ATOM   1553  HG1 ARG X  95      58.784  56.202  58.034  1.00  0.00           H
ATOM   1554  HG2 ARG X  95      58.355  57.801  57.397  1.00  0.00           H
ATOM   1555  CD  ARG X  95      56.854  56.268  57.076  1.00  0.00           C
ATOM   1556  HD1 ARG X  95      56.062  57.002  56.923  1.00  0.00           H
ATOM   1557  HD2 ARG X  95      56.452  55.414  57.626  1.00  0.00           H
ATOM   1558  NE  ARG X  95      57.345  55.819  55.771  1.00  0.00           N
ATOM   1559  HE  ARG X  95      58.241  56.208  55.475  1.00  0.00           H
ATOM   1560  CZ  ARG X  95      56.744  54.978  54.939  1.00  0.00           C
ATOM   1561  NH1 ARG X  95      55.644  54.322  55.258  1.00  0.00           N
ATOM   1562 1HH1 ARG X  95      55.333  54.285  56.222  1.00  0.00           H
ATOM   1563 2HH1 ARG X  95      55.217  53.642  54.634  1.00  0.00           H
ATOM   1564  NH2 ARG X  95      57.285  54.794  53.756  1.00  0.00           N
ATOM   1565 1HH2 ARG X  95      58.173  55.224  53.566  1.00  0.00           H
ATOM   1566 2HH2 ARG X  95      56.900  54.114  53.117  1.00  0.00           H
ATOM   1567  C   ARG X  95      59.560  58.401  60.000  1.00  0.00           C
ATOM   1568  O   ARG X  95      60.655  57.921  59.743  1.00  0.00           O
ATOM   1569  N   ASP X  96      59.348  59.714  60.050  1.00  0.00           N
ATOM   1570  H   ASP X  96      58.406  60.038  60.233  1.00  0.00           H
ATOM   1571  CA  ASP X  96      60.383  60.700  59.723  1.00  0.00           C
ATOM   1572  HA  ASP X  96      60.876  60.389  58.802  1.00  0.00           H
ATOM   1573  CB  ASP X  96      59.699  62.047  59.431  1.00  0.00           C
ATOM   1574  HB1 ASP X  96      60.471  62.794  59.238  1.00  0.00           H
ATOM   1575  HB2 ASP X  96      59.150  62.352  60.323  1.00  0.00           H
ATOM   1576  CG  ASP X  96      58.723  62.034  58.234  1.00  0.00           C
ATOM   1577  OD1 ASP X  96      58.805  61.133  57.362  1.00  0.00           O
ATOM   1578  OD2 ASP X  96      57.870  62.953  58.192  1.00  0.00           O
ATOM   1579  C   ASP X  96      61.479  60.781  60.820  1.00  0.00           C
ATOM   1580  O   ASP X  96      62.652  60.997  60.509  1.00  0.00           O
ATOM   1581  N   VAL X  97      61.132  60.520  62.090  1.00  0.00           N
ATOM   1582  H   VAL X  97      60.135  60.422  62.276  1.00  0.00           H
ATOM   1583  CA  VAL X  97      62.091  60.339  63.208  1.00  0.00           C
ATOM   1584  HA  VAL X  97      62.762  61.191  63.185  1.00  0.00           H
ATOM   1585  CB  VAL X  97      61.390  60.356  64.594  1.00  0.00           C
ATOM   1586  HB  VAL X  97      60.543  59.678  64.562  1.00  0.00           H
ATOM   1587  CG1 VAL X  97      62.291  59.922  65.768  1.00  0.00           C
ATOM   1588 1HG1 VAL X  97      61.755  60.036  66.712  1.00  0.00           H
ATOM   1589 2HG1 VAL X  97      62.569  58.874  65.668  1.00  0.00           H
ATOM   1590 3HG1 VAL X  97      63.192  60.536  65.798  1.00  0.00           H
ATOM   1591  CG2 VAL X  97      60.876  61.769  64.924  1.00  0.00           C
ATOM   1592 1HG2 VAL X  97      60.262  61.734  65.824  1.00  0.00           H
ATOM   1593 2HG2 VAL X  97      61.715  62.443  65.099  1.00  0.00           H
ATOM   1594 3HG2 VAL X  97      60.276  62.167  64.109  1.00  0.00           H
ATOM   1595  C   VAL X  97      62.967  59.081  63.034  1.00  0.00           C
ATOM   1596  O   VAL X  97      64.153  59.126  63.365  1.00  0.00           O
ATOM   1597  N   PHE X  98      62.441  57.984  62.476  1.00  0.00           N
ATOM   1598  H   PHE X  98      61.449  57.967  62.265  1.00  0.00           H
ATOM   1599  CA  PHE X  98      63.235  56.794  62.155  1.00  0.00           C
ATOM   1600  HA  PHE X  98      63.935  56.602  62.967  1.00  0.00           H
ATOM   1601  CB  PHE X  98      62.329  55.559  61.996  1.00  0.00           C
ATOM   1602  HB1 PHE X  98      62.974  54.692  61.851  1.00  0.00           H
ATOM   1603  HB2 PHE X  98      61.742  55.682  61.084  1.00  0.00           H
ATOM   1604  CG  PHE X  98      61.363  55.218  63.122  1.00  0.00           C
ATOM   1605  CD1 PHE X  98      61.544  55.681  64.443  1.00  0.00           C
ATOM   1606  HD1 PHE X  98      62.391  56.296  64.701  1.00  0.00           H
ATOM   1607  CE1 PHE X  98      60.611  55.352  65.442  1.00  0.00           C
ATOM   1608  HE1 PHE X  98      60.754  55.700  66.452  1.00  0.00           H
ATOM   1609  CZ  PHE X  98      59.493  54.563  65.133  1.00  0.00           C
ATOM   1610  HZ  PHE X  98      58.779  54.314  65.906  1.00  0.00           H
ATOM   1611  CE2 PHE X  98      59.320  54.083  63.826  1.00  0.00           C
ATOM   1612  HE2 PHE X  98      58.476  53.456  63.590  1.00  0.00           H
ATOM   1613  CD2 PHE X  98      60.256  54.401  62.828  1.00  0.00           C
ATOM   1614  HD2 PHE X  98      60.125  54.010  61.831  1.00  0.00           H
ATOM   1615  C   PHE X  98      64.063  57.030  60.885  1.00  0.00           C
ATOM   1616  O   PHE X  98      65.268  56.782  60.889  1.00  0.00           O
ATOM   1617  N   ARG X  99      63.430  57.580  59.838  1.00  0.00           N
ATOM   1618  H   ARG X  99      62.437  57.750  59.956  1.00  0.00           H
ATOM   1619  CA  ARG X  99      63.965  57.820  58.492  1.00  0.00           C
ATOM   1620  HA  ARG X  99      64.011  56.886  57.959  1.00  0.00           H
ATOM   1621  CB  ARG X  99      62.995  58.715  57.713  1.00  0.00           C
ATOM   1622  HB1 ARG X  99      62.949  59.701  58.174  1.00  0.00           H
ATOM   1623  HB2 ARG X  99      62.006  58.261  57.745  1.00  0.00           H
ATOM   1624  CG  ARG X  99      63.384  58.853  56.238  1.00  0.00           C
ATOM   1625  HG1 ARG X  99      63.562  57.863  55.818  1.00  0.00           H
ATOM   1626  HG2 ARG X  99      64.294  59.446  56.142  1.00  0.00           H
ATOM   1627  CD  ARG X  99      62.251  59.512  55.451  1.00  0.00           C
ATOM   1628  HD1 ARG X  99      61.322  58.980  55.655  1.00  0.00           H
ATOM   1629  HD2 ARG X  99      62.484  59.418  54.391  1.00  0.00           H
ATOM   1630  NE  ARG X  99      62.111  60.935  55.787  1.00  0.00           N
ATOM   1631  HE  ARG X  99      62.626  61.274  56.593  1.00  0.00           H
ATOM   1632  CZ  ARG X  99      61.598  61.867  55.003  1.00  0.00           C
ATOM   1633  NH1 ARG X  99      60.798  61.574  54.005  1.00  0.00           N
ATOM   1634 1HH1 ARG X  99      60.385  60.647  53.966  1.00  0.00           H
ATOM   1635 2HH1 ARG X  99      60.568  62.287  53.328  1.00  0.00           H
ATOM   1636  NH2 ARG X  99      61.917  63.121  55.219  1.00  0.00           N
ATOM   1637 1HH2 ARG X  99      62.552  63.326  55.983  1.00  0.00           H
ATOM   1638 2HH2 ARG X  99      61.641  63.851  54.581  1.00  0.00           H
ATOM   1639  C   ARG X  99      65.374  58.381  58.490  1.00  0.00           C
ATOM   1640  O   ARG X  99      66.251  57.835  57.822  1.00  0.00           O
ATOM   1641  N   GLU X 100      65.590  59.455  59.247  1.00  0.00           N
ATOM   1642  H   GLU X 100      64.805  59.861  59.739  1.00  0.00           H
ATOM   1643  CA  GLU X 100      66.884  60.122  59.271  1.00  0.00           C
ATOM   1644  HA  GLU X 100      67.394  59.872  58.353  1.00  0.00           H
ATOM   1645  CB  GLU X 100      66.673  61.627  59.211  1.00  0.00           C
ATOM   1646  HB1 GLU X 100      66.326  61.982  60.170  1.00  0.00           H
ATOM   1647  HB2 GLU X 100      65.876  61.803  58.490  1.00  0.00           H
ATOM   1648  CG  GLU X 100      67.917  62.409  58.761  1.00  0.00           C
ATOM   1649  HG1 GLU X 100      68.646  61.751  58.290  1.00  0.00           H
ATOM   1650  HG2 GLU X 100      68.386  62.911  59.601  1.00  0.00           H
ATOM   1651  CD  GLU X 100      67.483  63.456  57.766  1.00  0.00           C
ATOM   1652  OE1 GLU X 100      66.924  64.469  58.217  1.00  0.00           O
ATOM   1653  OE2 GLU X 100      67.527  63.169  56.555  1.00  0.00           O
ATOM   1654  C   GLU X 100      67.799  59.665  60.409  1.00  0.00           C
ATOM   1655  O   GLU X 100      69.006  59.831  60.284  1.00  0.00           O
ATOM   1656  N   PHE X 101      67.285  59.023  61.467  1.00  0.00           N
ATOM   1657  H   PHE X 101      66.293  58.835  61.496  1.00  0.00           H
ATOM   1658  CA  PHE X 101      68.143  58.312  62.427  1.00  0.00           C
ATOM   1659  HA  PHE X 101      68.931  58.983  62.776  1.00  0.00           H
ATOM   1660  CB  PHE X 101      67.302  57.866  63.636  1.00  0.00           C
ATOM   1661  HB1 PHE X 101      66.602  57.094  63.318  1.00  0.00           H
ATOM   1662  HB2 PHE X 101      66.710  58.715  63.975  1.00  0.00           H
ATOM   1663  CG  PHE X 101      68.093  57.344  64.829  1.00  0.00           C
ATOM   1664  CD1 PHE X 101      68.669  56.057  64.805  1.00  0.00           C
ATOM   1665  HD1 PHE X 101      68.580  55.442  63.922  1.00  0.00           H
ATOM   1666  CE1 PHE X 101      69.355  55.561  65.929  1.00  0.00           C
ATOM   1667  HE1 PHE X 101      69.796  54.575  65.908  1.00  0.00           H
ATOM   1668  CZ  PHE X 101      69.462  56.346  67.089  1.00  0.00           C
ATOM   1669  HZ  PHE X 101      69.976  55.966  67.962  1.00  0.00           H
ATOM   1670  CE2 PHE X 101      68.900  57.632  67.118  1.00  0.00           C
ATOM   1671  HE2 PHE X 101      68.995  58.236  68.011  1.00  0.00           H
ATOM   1672  CD2 PHE X 101      68.221  58.132  65.992  1.00  0.00           C
ATOM   1673  HD2 PHE X 101      67.796  59.123  66.029  1.00  0.00           H
ATOM   1674  C   PHE X 101      68.836  57.128  61.733  1.00  0.00           C
ATOM   1675  O   PHE X 101      70.007  56.870  61.964  1.00  0.00           O
ATOM   1676  N   SER X 102      68.142  56.432  60.830  1.00  0.00           N
ATOM   1677  H   SER X 102      67.151  56.626  60.713  1.00  0.00           H
ATOM   1678  CA  SER X 102      68.728  55.374  60.002  1.00  0.00           C
ATOM   1679  HA  SER X 102      69.565  54.926  60.539  1.00  0.00           H
ATOM   1680  CB  SER X 102      67.685  54.274  59.774  1.00  0.00           C
ATOM   1681  HB1 SER X 102      67.271  53.987  60.740  1.00  0.00           H
ATOM   1682  HB2 SER X 102      68.180  53.407  59.334  1.00  0.00           H
ATOM   1683  OG  SER X 102      66.625  54.683  58.928  1.00  0.00           O
ATOM   1684  HG  SER X 102      66.999  55.012  58.100  1.00  0.00           H
ATOM   1685  C   SER X 102      69.292  55.859  58.655  1.00  0.00           C
ATOM   1686  O   SER X 102      69.602  55.022  57.809  1.00  0.00           O
ATOM   1687  N   ARG X 103      69.388  57.172  58.403  1.00  0.00           N
ATOM   1688  H   ARG X 103      69.158  57.828  59.139  1.00  0.00           H
ATOM   1689  CA  ARG X 103      69.949  57.694  57.149  1.00  0.00           C
ATOM   1690  HA  ARG X 103      69.603  57.054  56.340  1.00  0.00           H
ATOM   1691  CB  ARG X 103      69.397  59.092  56.850  1.00  0.00           C
ATOM   1692  HB1 ARG X 103      69.659  59.766  57.666  1.00  0.00           H
ATOM   1693  HB2 ARG X 103      68.317  59.002  56.771  1.00  0.00           H
ATOM   1694  CG  ARG X 103      69.882  59.691  55.525  1.00  0.00           C
ATOM   1695  HG1 ARG X 103      69.631  59.010  54.711  1.00  0.00           H
ATOM   1696  HG2 ARG X 103      70.959  59.835  55.555  1.00  0.00           H
ATOM   1697  CD  ARG X 103      69.213  61.049  55.283  1.00  0.00           C
ATOM   1698  HD1 ARG X 103      69.565  61.754  56.038  1.00  0.00           H
ATOM   1699  HD2 ARG X 103      68.130  60.942  55.371  1.00  0.00           H
ATOM   1700  NE  ARG X 103      69.532  61.558  53.948  1.00  0.00           N
ATOM   1701  HE  ARG X 103      69.919  60.891  53.292  1.00  0.00           H
ATOM   1702  CZ  ARG X 103      69.330  62.781  53.480  1.00  0.00           C
ATOM   1703  NH1 ARG X 103      68.759  63.723  54.188  1.00  0.00           N
ATOM   1704 1HH1 ARG X 103      68.371  63.512  55.107  1.00  0.00           H
ATOM   1705 2HH1 ARG X 103      68.603  64.640  53.786  1.00  0.00           H
ATOM   1706  NH2 ARG X 103      69.744  63.078  52.274  1.00  0.00           N
ATOM   1707 1HH2 ARG X 103      70.336  62.432  51.773  1.00  0.00           H
ATOM   1708 2HH2 ARG X 103      69.681  64.031  51.934  1.00  0.00           H
ATOM   1709  C   ARG X 103      71.487  57.691  57.222  1.00  0.00           C
ATOM   1710  O   ARG X 103      72.030  58.308  58.144  1.00  0.00           O
ATOM   1711  N   PRO X 104      72.184  57.042  56.269  1.00  0.00           N
ATOM   1712  CD  PRO X 104      71.637  56.143  55.267  1.00  0.00           C
ATOM   1713  HD1 PRO X 104      71.224  56.726  54.444  1.00  0.00           H
ATOM   1714  HD2 PRO X 104      70.879  55.479  55.681  1.00  0.00           H
ATOM   1715  CG  PRO X 104      72.817  55.315  54.784  1.00  0.00           C
ATOM   1716  HG1 PRO X 104      72.668  55.010  53.758  1.00  0.00           H
ATOM   1717  HG2 PRO X 104      72.958  54.451  55.431  1.00  0.00           H
ATOM   1718  CB  PRO X 104      73.999  56.263  54.917  1.00  0.00           C
ATOM   1719  HB1 PRO X 104      74.061  56.888  54.024  1.00  0.00           H
ATOM   1720  HB2 PRO X 104      74.930  55.719  55.069  1.00  0.00           H
ATOM   1721  CA  PRO X 104      73.635  57.108  56.140  1.00  0.00           C
ATOM   1722  HA  PRO X 104      74.081  56.665  57.031  1.00  0.00           H
ATOM   1723  C   PRO X 104      74.135  58.540  55.967  1.00  0.00           C
ATOM   1724  O   PRO X 104      73.455  59.378  55.371  1.00  0.00           O
ATOM   1725  N   MET X 105      75.343  58.799  56.462  1.00  0.00           N
ATOM   1726  H   MET X 105      75.868  58.042  56.894  1.00  0.00           H
ATOM   1727  CA  MET X 105      76.018  60.097  56.360  1.00  0.00           C
ATOM   1728  HA  MET X 105      75.379  60.785  55.823  1.00  0.00           H
ATOM   1729  CB  MET X 105      76.288  60.665  57.759  1.00  0.00           C
ATOM   1730  HB1 MET X 105      76.713  61.666  57.661  1.00  0.00           H
ATOM   1731  HB2 MET X 105      77.023  60.034  58.254  1.00  0.00           H
ATOM   1732  CG  MET X 105      75.020  60.744  58.623  1.00  0.00           C
ATOM   1733  HG1 MET X 105      74.524  59.774  58.646  1.00  0.00           H
ATOM   1734  HG2 MET X 105      74.328  61.446  58.167  1.00  0.00           H
ATOM   1735  SD  MET X 105      75.329  61.245  60.333  1.00  0.00           S
ATOM   1736  CE  MET X 105      75.966  59.661  60.931  1.00  0.00           C
ATOM   1737  HE1 MET X 105      76.276  59.744  61.972  1.00  0.00           H
ATOM   1738  HE2 MET X 105      75.189  58.903  60.832  1.00  0.00           H
ATOM   1739  HE3 MET X 105      76.830  59.356  60.342  1.00  0.00           H
ATOM   1740  C   MET X 105      77.332  59.929  55.593  1.00  0.00           C
ATOM   1741  O   MET X 105      77.983  58.909  55.775  1.00  0.00           O
ATOM   1742  N   GLU X 106      77.728  60.885  54.753  1.00  0.00           N
ATOM   1743  H   GLU X 106      77.165  61.722  54.666  1.00  0.00           H
ATOM   1744  CA  GLU X 106      78.861  60.722  53.829  1.00  0.00           C
ATOM   1745  HA  GLU X 106      79.363  59.782  54.056  1.00  0.00           H
ATOM   1746  CB  GLU X 106      78.346  60.591  52.385  1.00  0.00           C
ATOM   1747  HB1 GLU X 106      77.649  59.751  52.353  1.00  0.00           H
ATOM   1748  HB2 GLU X 106      79.188  60.351  51.737  1.00  0.00           H
ATOM   1749  CG  GLU X 106      77.636  61.846  51.849  1.00  0.00           C
ATOM   1750  HG1 GLU X 106      78.337  62.680  51.836  1.00  0.00           H
ATOM   1751  HG2 GLU X 106      76.809  62.092  52.508  1.00  0.00           H
ATOM   1752  CD  GLU X 106      77.061  61.677  50.447  1.00  0.00           C
ATOM   1753  OE1 GLU X 106      76.566  62.684  49.881  1.00  0.00           O
ATOM   1754  OE2 GLU X 106      77.077  60.548  49.915  1.00  0.00           O
ATOM   1755  C   GLU X 106      79.928  61.820  53.956  1.00  0.00           C
ATOM   1756  O   GLU X 106      79.617  62.982  54.222  1.00  0.00           O
ATOM   1757  N   ASP X 107      81.186  61.433  53.738  1.00  0.00           N
ATOM   1758  H   ASP X 107      81.347  60.438  53.594  1.00  0.00           H
ATOM   1759  CA  ASP X 107      82.390  62.266  53.810  1.00  0.00           C
ATOM   1760  HA  ASP X 107      82.135  63.292  53.540  1.00  0.00           H
ATOM   1761  CB  ASP X 107      82.910  62.272  55.259  1.00  0.00           C
ATOM   1762  HB1 ASP X 107      83.101  61.243  55.561  1.00  0.00           H
ATOM   1763  HB2 ASP X 107      82.138  62.669  55.916  1.00  0.00           H
ATOM   1764  CG  ASP X 107      84.196  63.085  55.453  1.00  0.00           C
ATOM   1765  OD1 ASP X 107      84.308  64.227  54.945  1.00  0.00           O
ATOM   1766  OD2 ASP X 107      85.100  62.600  56.167  1.00  0.00           O
ATOM   1767  C   ASP X 107      83.447  61.756  52.810  1.00  0.00           C
ATOM   1768  O   ASP X 107      84.382  61.040  53.172  1.00  0.00           O
ATOM   1769  N   ASP X 108      83.256  62.099  51.529  1.00  0.00           N
ATOM   1770  H   ASP X 108      82.348  62.488  51.313  1.00  0.00           H
ATOM   1771  CA  ASP X 108      84.205  61.990  50.399  1.00  0.00           C
ATOM   1772  HA  ASP X 108      83.806  62.601  49.589  1.00  0.00           H
ATOM   1773  CB  ASP X 108      85.583  62.583  50.786  1.00  0.00           C
ATOM   1774  HB1 ASP X 108      86.091  61.921  51.488  1.00  0.00           H
ATOM   1775  HB2 ASP X 108      85.420  63.537  51.291  1.00  0.00           H
ATOM   1776  CG  ASP X 108      86.526  62.842  49.605  1.00  0.00           C
ATOM   1777  OD1 ASP X 108      86.053  63.001  48.457  1.00  0.00           O
ATOM   1778  OD2 ASP X 108      87.750  62.982  49.842  1.00  0.00           O
ATOM   1779  C   ASP X 108      84.305  60.552  49.850  1.00  0.00           C
ATOM   1780  O   ASP X 108      83.917  60.289  48.709  1.00  0.00           O
ATOM   1781  N   LEU X 109      84.786  59.623  50.683  1.00  0.00           N
ATOM   1782  H   LEU X 109      85.078  59.953  51.594  1.00  0.00           H
ATOM   1783  CA  LEU X 109      84.837  58.176  50.428  1.00  0.00           C
ATOM   1784  HA  LEU X 109      84.192  57.933  49.584  1.00  0.00           H
ATOM   1785  CB  LEU X 109      86.287  57.762  50.101  1.00  0.00           C
ATOM   1786  HB1 LEU X 109      86.329  56.673  50.036  1.00  0.00           H
ATOM   1787  HB2 LEU X 109      86.923  58.065  50.935  1.00  0.00           H
ATOM   1788  CG  LEU X 109      86.864  58.342  48.792  1.00  0.00           C
ATOM   1789  HG  LEU X 109      86.809  59.431  48.822  1.00  0.00           H
ATOM   1790  CD1 LEU X 109      88.343  57.945  48.674  1.00  0.00           C
ATOM   1791 1HD1 LEU X 109      88.773  58.387  47.774  1.00  0.00           H
ATOM   1792 2HD1 LEU X 109      88.896  58.312  49.539  1.00  0.00           H
ATOM   1793 3HD1 LEU X 109      88.439  56.860  48.622  1.00  0.00           H
ATOM   1794  CD2 LEU X 109      86.112  57.841  47.547  1.00  0.00           C
ATOM   1795 1HD2 LEU X 109      86.584  58.240  46.648  1.00  0.00           H
ATOM   1796 2HD2 LEU X 109      86.132  56.751  47.508  1.00  0.00           H
ATOM   1797 3HD2 LEU X 109      85.078  58.179  47.564  1.00  0.00           H
ATOM   1798  C   LEU X 109      84.309  57.339  51.607  1.00  0.00           C
ATOM   1799  O   LEU X 109      84.006  56.164  51.410  1.00  0.00           O
ATOM   1800  N   ASP X 110      84.170  57.912  52.807  1.00  0.00           N
ATOM   1801  H   ASP X 110      84.363  58.899  52.897  1.00  0.00           H
ATOM   1802  CA  ASP X 110      83.566  57.244  53.961  1.00  0.00           C
ATOM   1803  HA  ASP X 110      83.787  56.178  53.923  1.00  0.00           H
ATOM   1804  CB  ASP X 110      84.125  57.801  55.285  1.00  0.00           C
ATOM   1805  HB1 ASP X 110      83.488  57.424  56.086  1.00  0.00           H
ATOM   1806  HB2 ASP X 110      84.038  58.889  55.271  1.00  0.00           H
ATOM   1807  CG  ASP X 110      85.562  57.422  55.663  1.00  0.00           C
ATOM   1808  OD1 ASP X 110      86.034  56.317  55.309  1.00  0.00           O
ATOM   1809  OD2 ASP X 110      86.171  58.194  56.446  1.00  0.00           O
ATOM   1810  C   ASP X 110      82.038  57.449  53.953  1.00  0.00           C
ATOM   1811  O   ASP X 110      81.558  58.577  53.851  1.00  0.00           O
ATOM   1812  N   VAL X 111      81.278  56.366  54.124  1.00  0.00           N
ATOM   1813  H   VAL X 111      81.758  55.471  54.055  1.00  0.00           H
ATOM   1814  CA  VAL X 111      79.851  56.384  54.493  1.00  0.00           C
ATOM   1815  HA  VAL X 111      79.517  57.419  54.522  1.00  0.00           H
ATOM   1816  CB  VAL X 111      78.958  55.651  53.469  1.00  0.00           C
ATOM   1817  HB  VAL X 111      79.327  54.633  53.321  1.00  0.00           H
ATOM   1818  CG1 VAL X 111      77.495  55.576  53.948  1.00  0.00           C
ATOM   1819 1HG1 VAL X 111      76.857  55.202  53.151  1.00  0.00           H
ATOM   1820 2HG1 VAL X 111      77.405  54.900  54.798  1.00  0.00           H
ATOM   1821 3HG1 VAL X 111      77.143  56.567  54.236  1.00  0.00           H
ATOM   1822  CG2 VAL X 111      78.962  56.380  52.117  1.00  0.00           C
ATOM   1823 1HG2 VAL X 111      78.364  55.825  51.394  1.00  0.00           H
ATOM   1824 2HG2 VAL X 111      78.544  57.380  52.237  1.00  0.00           H
ATOM   1825 3HG2 VAL X 111      79.978  56.467  51.735  1.00  0.00           H
ATOM   1826  C   VAL X 111      79.663  55.784  55.888  1.00  0.00           C
ATOM   1827  O   VAL X 111      79.985  54.625  56.132  1.00  0.00           O
ATOM   1828  N   TYR X 112      79.098  56.571  56.796  1.00  0.00           N
ATOM   1829  H   TYR X 112      78.829  57.501  56.486  1.00  0.00           H
ATOM   1830  CA  TYR X 112      78.827  56.234  58.191  1.00  0.00           C
ATOM   1831  HA  TYR X 112      79.512  55.452  58.514  1.00  0.00           H
ATOM   1832  CB  TYR X 112      79.079  57.478  59.060  1.00  0.00           C
ATOM   1833  HB1 TYR X 112      78.797  57.251  60.088  1.00  0.00           H
ATOM   1834  HB2 TYR X 112      78.435  58.287  58.717  1.00  0.00           H
ATOM   1835  CG  TYR X 112      80.517  57.964  59.043  1.00  0.00           C
ATOM   1836  CD1 TYR X 112      81.396  57.610  60.087  1.00  0.00           C
ATOM   1837  HD1 TYR X 112      81.038  57.026  60.921  1.00  0.00           H
ATOM   1838  CE1 TYR X 112      82.750  57.996  60.032  1.00  0.00           C
ATOM   1839  HE1 TYR X 112      83.433  57.714  60.817  1.00  0.00           H
ATOM   1840  CZ  TYR X 112      83.234  58.720  58.920  1.00  0.00           C
ATOM   1841  OH  TYR X 112      84.563  58.991  58.814  1.00  0.00           O
ATOM   1842  HH  TYR X 112      84.796  59.275  57.920  1.00  0.00           H
ATOM   1843  CE2 TYR X 112      82.343  59.109  57.898  1.00  0.00           C
ATOM   1844  HE2 TYR X 112      82.702  59.669  57.049  1.00  0.00           H
ATOM   1845  CD2 TYR X 112      80.989  58.739  57.965  1.00  0.00           C
ATOM   1846  HD2 TYR X 112      80.323  59.020  57.160  1.00  0.00           H
ATOM   1847  C   TYR X 112      77.384  55.739  58.363  1.00  0.00           C
ATOM   1848  O   TYR X 112      76.432  56.437  57.999  1.00  0.00           O
ATOM   1849  N   ILE X 113      77.198  54.559  58.963  1.00  0.00           N
ATOM   1850  H   ILE X 113      78.024  54.028  59.247  1.00  0.00           H
ATOM   1851  CA  ILE X 113      75.875  54.034  59.347  1.00  0.00           C
ATOM   1852  HA  ILE X 113      75.137  54.810  59.151  1.00  0.00           H
ATOM   1853  CB  ILE X 113      75.474  52.795  58.506  1.00  0.00           C
ATOM   1854  HB  ILE X 113      74.463  52.520  58.811  1.00  0.00           H
ATOM   1855  CG2 ILE X 113      75.407  53.173  57.014  1.00  0.00           C
ATOM   1856 1HG2 ILE X 113      74.950  52.371  56.436  1.00  0.00           H
ATOM   1857 2HG2 ILE X 113      74.803  54.071  56.894  1.00  0.00           H
ATOM   1858 3HG2 ILE X 113      76.407  53.362  56.623  1.00  0.00           H
ATOM   1859  CG1 ILE X 113      76.371  51.558  58.742  1.00  0.00           C
ATOM   1860 1HG1 ILE X 113      76.504  51.403  59.810  1.00  0.00           H
ATOM   1861 2HG1 ILE X 113      77.353  51.718  58.296  1.00  0.00           H
ATOM   1862  CD  ILE X 113      75.759  50.267  58.184  1.00  0.00           C
ATOM   1863  HD1 ILE X 113      76.360  49.419  58.508  1.00  0.00           H
ATOM   1864  HD2 ILE X 113      74.744  50.138  58.562  1.00  0.00           H
ATOM   1865  HD3 ILE X 113      75.745  50.292  57.098  1.00  0.00           H
ATOM   1866  C   ILE X 113      75.814  53.737  60.855  1.00  0.00           C
ATOM   1867  O   ILE X 113      76.835  53.352  61.433  1.00  0.00           O
ATOM   1868  N   PRO X 114      74.638  53.882  61.498  1.00  0.00           N
ATOM   1869  CD  PRO X 114      73.383  54.399  60.962  1.00  0.00           C
ATOM   1870  HD1 PRO X 114      73.101  53.898  60.036  1.00  0.00           H
ATOM   1871  HD2 PRO X 114      73.475  55.473  60.796  1.00  0.00           H
ATOM   1872  CG  PRO X 114      72.329  54.137  62.038  1.00  0.00           C
ATOM   1873  HG1 PRO X 114      71.884  53.153  61.889  1.00  0.00           H
ATOM   1874  HG2 PRO X 114      71.560  54.904  62.045  1.00  0.00           H
ATOM   1875  CB  PRO X 114      73.149  54.149  63.326  1.00  0.00           C
ATOM   1876  HB1 PRO X 114      72.676  53.592  64.129  1.00  0.00           H
ATOM   1877  HB2 PRO X 114      73.305  55.173  63.649  1.00  0.00           H
ATOM   1878  CA  PRO X 114      74.481  53.536  62.898  1.00  0.00           C
ATOM   1879  HA  PRO X 114      75.287  53.973  63.490  1.00  0.00           H
ATOM   1880  C   PRO X 114      74.488  52.017  63.054  1.00  0.00           C
ATOM   1881  O   PRO X 114      73.725  51.305  62.397  1.00  0.00           O
ATOM   1882  N   ASN X 115      75.317  51.527  63.975  1.00  0.00           N
ATOM   1883  H   ASN X 115      75.926  52.176  64.462  1.00  0.00           H
ATOM   1884  CA  ASN X 115      75.340  50.138  64.416  1.00  0.00           C
ATOM   1885  HA  ASN X 115      75.211  49.520  63.527  1.00  0.00           H
ATOM   1886  CB  ASN X 115      76.692  49.774  65.041  1.00  0.00           C
ATOM   1887  HB1 ASN X 115      76.805  50.282  66.000  1.00  0.00           H
ATOM   1888  HB2 ASN X 115      77.499  50.096  64.391  1.00  0.00           H
ATOM   1889  CG  ASN X 115      76.788  48.264  65.245  1.00  0.00           C
ATOM   1890  OD1 ASN X 115      76.148  47.481  64.547  1.00  0.00           O
ATOM   1891  ND2 ASN X 115      77.564  47.816  66.204  1.00  0.00           N
ATOM   1892 1HD2 ASN X 115      78.040  48.478  66.822  1.00  0.00           H
ATOM   1893 2HD2 ASN X 115      77.441  46.863  66.505  1.00  0.00           H
ATOM   1894  C   ASN X 115      74.159  49.848  65.356  1.00  0.00           C
ATOM   1895  O   ASN X 115      74.293  49.560  66.542  1.00  0.00           O
ATOM   1896  N   ILE X 116      72.955  49.974  64.809  1.00  0.00           N
ATOM   1897  H   ILE X 116      72.938  50.264  63.837  1.00  0.00           H
ATOM   1898  CA  ILE X 116      71.724  49.509  65.445  1.00  0.00           C
ATOM   1899  HA  ILE X 116      71.670  49.881  66.468  1.00  0.00           H
ATOM   1900  CB  ILE X 116      70.514  50.037  64.642  1.00  0.00           C
ATOM   1901  HB  ILE X 116      70.696  49.819  63.589  1.00  0.00           H
ATOM   1902  CG2 ILE X 116      69.178  49.382  65.032  1.00  0.00           C
ATOM   1903 1HG2 ILE X 116      68.401  49.697  64.337  1.00  0.00           H
ATOM   1904 2HG2 ILE X 116      69.247  48.295  64.978  1.00  0.00           H
ATOM   1905 3HG2 ILE X 116      68.897  49.684  66.040  1.00  0.00           H
ATOM   1906  CG1 ILE X 116      70.428  51.569  64.822  1.00  0.00           C
ATOM   1907 1HG1 ILE X 116      71.420  51.996  64.726  1.00  0.00           H
ATOM   1908 2HG1 ILE X 116      70.063  51.809  65.818  1.00  0.00           H
ATOM   1909  CD  ILE X 116      69.544  52.265  63.793  1.00  0.00           C
ATOM   1910  HD1 ILE X 116      69.654  53.343  63.892  1.00  0.00           H
ATOM   1911  HD2 ILE X 116      69.866  51.975  62.795  1.00  0.00           H
ATOM   1912  HD3 ILE X 116      68.501  52.000  63.959  1.00  0.00           H
ATOM   1913  C   ILE X 116      71.821  47.986  65.496  1.00  0.00           C
ATOM   1914  O   ILE X 116      71.819  47.351  64.436  1.00  0.00           O
ATOM   1915  N   GLU X 117      71.925  47.431  66.709  1.00  0.00           N
ATOM   1916  H   GLU X 117      72.006  48.034  67.514  1.00  0.00           H
ATOM   1917  CA  GLU X 117      71.959  45.994  66.962  1.00  0.00           C
ATOM   1918  HA  GLU X 117      72.919  45.597  66.627  1.00  0.00           H
ATOM   1919  CB  GLU X 117      71.781  45.657  68.459  1.00  0.00           C
ATOM   1920  HB1 GLU X 117      71.706  44.573  68.555  1.00  0.00           H
ATOM   1921  HB2 GLU X 117      70.838  46.072  68.809  1.00  0.00           H
ATOM   1922  CG  GLU X 117      72.889  46.132  69.400  1.00  0.00           C
ATOM   1923  HG1 GLU X 117      72.967  47.219  69.360  1.00  0.00           H
ATOM   1924  HG2 GLU X 117      73.832  45.694  69.078  1.00  0.00           H
ATOM   1925  CD  GLU X 117      72.596  45.696  70.839  1.00  0.00           C
ATOM   1926  OE1 GLU X 117      73.497  45.131  71.501  1.00  0.00           O
ATOM   1927  OE2 GLU X 117      71.463  45.914  71.321  1.00  0.00           O
ATOM   1928  C   GLU X 117      70.825  45.313  66.196  1.00  0.00           C
ATOM   1929  O   GLU X 117      69.648  45.497  66.520  1.00  0.00           O
ATOM   1930  N   PHE X 118      71.198  44.478  65.228  1.00  0.00           N
ATOM   1931  H   PHE X 118      72.170  44.491  64.948  1.00  0.00           H
ATOM   1932  CA  PHE X 118      70.385  43.347  64.808  1.00  0.00           C
ATOM   1933  HA  PHE X 118      69.538  43.274  65.493  1.00  0.00           H
ATOM   1934  CB  PHE X 118      69.801  43.535  63.403  1.00  0.00           C
ATOM   1935  HB1 PHE X 118      70.531  43.277  62.637  1.00  0.00           H
ATOM   1936  HB2 PHE X 118      69.539  44.581  63.284  1.00  0.00           H
ATOM   1937  CG  PHE X 118      68.554  42.690  63.255  1.00  0.00           C
ATOM   1938  CD1 PHE X 118      68.640  41.365  62.790  1.00  0.00           C
ATOM   1939  HD1 PHE X 118      69.578  40.981  62.416  1.00  0.00           H
ATOM   1940  CE1 PHE X 118      67.537  40.504  62.917  1.00  0.00           C
ATOM   1941  HE1 PHE X 118      67.635  39.463  62.651  1.00  0.00           H
ATOM   1942  CZ  PHE X 118      66.333  40.976  63.466  1.00  0.00           C
ATOM   1943  HZ  PHE X 118      65.502  40.303  63.624  1.00  0.00           H
ATOM   1944  CE2 PHE X 118      66.228  42.315  63.870  1.00  0.00           C
ATOM   1945  HE2 PHE X 118      65.315  42.674  64.320  1.00  0.00           H
ATOM   1946  CD2 PHE X 118      67.339  43.165  63.784  1.00  0.00           C
ATOM   1947  HD2 PHE X 118      67.280  44.158  64.205  1.00  0.00           H
ATOM   1948  C   PHE X 118      71.209  42.074  64.993  1.00  0.00           C
ATOM   1949  O   PHE X 118      71.522  41.350  64.050  1.00  0.00           O
ATOM   1950  N   VAL X 119      71.649  41.861  66.232  1.00  0.00           N
ATOM   1951  H   VAL X 119      71.343  42.503  66.948  1.00  0.00           H
ATOM   1952  CA  VAL X 119      72.441  40.692  66.618  1.00  0.00           C
ATOM   1953  HA  VAL X 119      73.242  40.577  65.887  1.00  0.00           H
ATOM   1954  CB  VAL X 119      73.089  40.859  68.012  1.00  0.00           C
ATOM   1955  HB  VAL X 119      72.300  40.957  68.756  1.00  0.00           H
ATOM   1956  CG1 VAL X 119      73.954  39.641  68.368  1.00  0.00           C
ATOM   1957 1HG1 VAL X 119      74.398  39.781  69.352  1.00  0.00           H
ATOM   1958 2HG1 VAL X 119      73.349  38.737  68.397  1.00  0.00           H
ATOM   1959 3HG1 VAL X 119      74.744  39.517  67.628  1.00  0.00           H
ATOM   1960  CG2 VAL X 119      73.960  42.126  68.078  1.00  0.00           C
ATOM   1961 1HG2 VAL X 119      74.412  42.213  69.067  1.00  0.00           H
ATOM   1962 2HG2 VAL X 119      74.749  42.080  67.326  1.00  0.00           H
ATOM   1963 3HG2 VAL X 119      73.354  43.014  67.903  1.00  0.00           H
ATOM   1964  C   VAL X 119      71.527  39.467  66.563  1.00  0.00           C
ATOM   1965  O   VAL X 119      70.440  39.463  67.138  1.00  0.00           O
ATOM   1966  N   SER X 120      71.961  38.422  65.868  1.00  0.00           N
ATOM   1967  H   SER X 120      72.870  38.493  65.418  1.00  0.00           H
ATOM   1968  CA  SER X 120      71.206  37.176  65.651  1.00  0.00           C
ATOM   1969  HA  SER X 120      70.284  37.410  65.117  1.00  0.00           H
ATOM   1970  CB  SER X 120      72.037  36.241  64.761  1.00  0.00           C
ATOM   1971  HB1 SER X 120      71.965  36.609  63.741  1.00  0.00           H
ATOM   1972  HB2 SER X 120      71.612  35.238  64.799  1.00  0.00           H
ATOM   1973  OG  SER X 120      73.417  36.205  65.113  1.00  0.00           O
ATOM   1974  HG  SER X 120      73.762  35.307  64.915  1.00  0.00           H
ATOM   1975  C   SER X 120      70.763  36.454  66.936  1.00  0.00           C
ATOM   1976  O   SER X 120      69.845  35.638  66.897  1.00  0.00           O
ATOM   1977  N   ASP X 121      71.356  36.794  68.083  1.00  0.00           N
ATOM   1978  H   ASP X 121      72.140  37.428  68.020  1.00  0.00           H
ATOM   1979  CA  ASP X 121      71.003  36.271  69.406  1.00  0.00           C
ATOM   1980  HA  ASP X 121      70.648  35.250  69.285  1.00  0.00           H
ATOM   1981  CB  ASP X 121      72.267  36.250  70.277  1.00  0.00           C
ATOM   1982  HB1 ASP X 121      71.998  35.969  71.296  1.00  0.00           H
ATOM   1983  HB2 ASP X 121      72.695  37.254  70.310  1.00  0.00           H
ATOM   1984  CG  ASP X 121      73.322  35.255  69.792  1.00  0.00           C
ATOM   1985  OD1 ASP X 121      72.965  34.162  69.290  1.00  0.00           O
ATOM   1986  OD2 ASP X 121      74.523  35.535  70.004  1.00  0.00           O
ATOM   1987  C   ASP X 121      69.864  37.029  70.114  1.00  0.00           C
ATOM   1988  O   ASP X 121      69.460  36.631  71.205  1.00  0.00           O
ATOM   1989  N   VAL X 122      69.325  38.096  69.516  1.00  0.00           N
ATOM   1990  H   VAL X 122      69.688  38.344  68.601  1.00  0.00           H
ATOM   1991  CA  VAL X 122      68.109  38.767  70.017  1.00  0.00           C
ATOM   1992  HA  VAL X 122      68.169  38.787  71.103  1.00  0.00           H
ATOM   1993  CB  VAL X 122      67.989  40.235  69.555  1.00  0.00           C
ATOM   1994  HB  VAL X 122      67.856  40.237  68.479  1.00  0.00           H
ATOM   1995  CG1 VAL X 122      66.772  40.923  70.195  1.00  0.00           C
ATOM   1996 1HG1 VAL X 122      66.710  41.957  69.855  1.00  0.00           H
ATOM   1997 2HG1 VAL X 122      65.851  40.420  69.903  1.00  0.00           H
ATOM   1998 3HG1 VAL X 122      66.859  40.906  71.282  1.00  0.00           H
ATOM   1999  CG2 VAL X 122      69.249  41.052  69.880  1.00  0.00           C
ATOM   2000 1HG2 VAL X 122      69.094  42.102  69.627  1.00  0.00           H
ATOM   2001 2HG2 VAL X 122      69.480  40.962  70.937  1.00  0.00           H
ATOM   2002 3HG2 VAL X 122      70.097  40.686  69.311  1.00  0.00           H
ATOM   2003  C   VAL X 122      66.873  37.976  69.542  1.00  0.00           C
ATOM   2004  O   VAL X 122      66.758  37.733  68.336  1.00  0.00           O
ATOM   2005  N   PRO X 123      65.941  37.582  70.435  1.00  0.00           N
ATOM   2006  CD  PRO X 123      66.039  37.677  71.886  1.00  0.00           C
ATOM   2007  HD1 PRO X 123      65.735  38.674  72.208  1.00  0.00           H
ATOM   2008  HD2 PRO X 123      67.045  37.452  72.241  1.00  0.00           H
ATOM   2009  CG  PRO X 123      65.070  36.633  72.432  1.00  0.00           C
ATOM   2010  HG1 PRO X 123      64.687  36.912  73.414  1.00  0.00           H
ATOM   2011  HG2 PRO X 123      65.563  35.660  72.469  1.00  0.00           H
ATOM   2012  CB  PRO X 123      63.970  36.611  71.375  1.00  0.00           C
ATOM   2013  HB1 PRO X 123      63.265  37.420  71.579  1.00  0.00           H
ATOM   2014  HB2 PRO X 123      63.451  35.654  71.365  1.00  0.00           H
ATOM   2015  CA  PRO X 123      64.718  36.873  70.061  1.00  0.00           C
ATOM   2016  HA  PRO X 123      65.002  35.921  69.609  1.00  0.00           H
ATOM   2017  C   PRO X 123      63.840  37.670  69.089  1.00  0.00           C
ATOM   2018  O   PRO X 123      63.648  38.872  69.263  1.00  0.00           O
ATOM   2019  N   PHE X 124      63.228  36.992  68.108  1.00  0.00           N
ATOM   2020  H   PHE X 124      63.443  36.018  67.964  1.00  0.00           H
ATOM   2021  CA  PHE X 124      62.243  37.620  67.217  1.00  0.00           C
ATOM   2022  HA  PHE X 124      62.717  38.484  66.757  1.00  0.00           H
ATOM   2023  CB  PHE X 124      61.864  36.647  66.088  1.00  0.00           C
ATOM   2024  HB1 PHE X 124      61.439  35.743  66.527  1.00  0.00           H
ATOM   2025  HB2 PHE X 124      62.770  36.365  65.550  1.00  0.00           H
ATOM   2026  CG  PHE X 124      60.881  37.223  65.080  1.00  0.00           C
ATOM   2027  CD1 PHE X 124      59.617  36.626  64.903  1.00  0.00           C
ATOM   2028  HD1 PHE X 124      59.346  35.746  65.467  1.00  0.00           H
ATOM   2029  CE1 PHE X 124      58.692  37.179  63.999  1.00  0.00           C
ATOM   2030  HE1 PHE X 124      57.725  36.714  63.870  1.00  0.00           H
ATOM   2031  CZ  PHE X 124      59.019  38.345  63.285  1.00  0.00           C
ATOM   2032  HZ  PHE X 124      58.307  38.771  62.593  1.00  0.00           H
ATOM   2033  CE2 PHE X 124      60.284  38.937  63.446  1.00  0.00           C
ATOM   2034  HE2 PHE X 124      60.539  39.821  62.879  1.00  0.00           H
ATOM   2035  CD2 PHE X 124      61.217  38.372  64.335  1.00  0.00           C
ATOM   2036  HD2 PHE X 124      62.188  38.831  64.452  1.00  0.00           H
ATOM   2037  C   PHE X 124      61.013  38.153  67.981  1.00  0.00           C
ATOM   2038  O   PHE X 124      60.394  39.118  67.549  1.00  0.00           O
ATOM   2039  N   SER X 125      60.718  37.629  69.172  1.00  0.00           N
ATOM   2040  H   SER X 125      61.268  36.854  69.513  1.00  0.00           H
ATOM   2041  CA  SER X 125      59.698  38.147  70.098  1.00  0.00           C
ATOM   2042  HA  SER X 125      58.805  38.391  69.523  1.00  0.00           H
ATOM   2043  CB  SER X 125      59.296  37.031  71.077  1.00  0.00           C
ATOM   2044  HB1 SER X 125      58.651  36.329  70.546  1.00  0.00           H
ATOM   2045  HB2 SER X 125      58.722  37.455  71.902  1.00  0.00           H
ATOM   2046  OG  SER X 125      60.409  36.309  71.587  1.00  0.00           O
ATOM   2047  HG  SER X 125      60.056  35.648  72.198  1.00  0.00           H
ATOM   2048  C   SER X 125      60.084  39.465  70.817  1.00  0.00           C
ATOM   2049  O   SER X 125      59.367  39.908  71.718  1.00  0.00           O
ATOM   2050  N   GLU X 126      61.184  40.121  70.419  1.00  0.00           N
ATOM   2051  H   GLU X 126      61.825  39.646  69.794  1.00  0.00           H
ATOM   2052  CA  GLU X 126      61.474  41.539  70.716  1.00  0.00           C
ATOM   2053  HA  GLU X 126      60.780  41.877  71.479  1.00  0.00           H
ATOM   2054  CB  GLU X 126      62.889  41.694  71.293  1.00  0.00           C
ATOM   2055  HB1 GLU X 126      63.058  42.748  71.513  1.00  0.00           H
ATOM   2056  HB2 GLU X 126      63.634  41.355  70.573  1.00  0.00           H
ATOM   2057  CG  GLU X 126      62.993  40.881  72.589  1.00  0.00           C
ATOM   2058  HG1 GLU X 126      63.009  39.818  72.343  1.00  0.00           H
ATOM   2059  HG2 GLU X 126      62.108  41.075  73.197  1.00  0.00           H
ATOM   2060  CD  GLU X 126      64.207  41.191  73.453  1.00  0.00           C
ATOM   2061  OE1 GLU X 126      64.388  40.409  74.414  1.00  0.00           O
ATOM   2062  OE2 GLU X 126      64.894  42.223  73.247  1.00  0.00           O
ATOM   2063  C   GLU X 126      61.269  42.467  69.500  1.00  0.00           C
ATOM   2064  O   GLU X 126      61.413  43.691  69.599  1.00  0.00           O
ATOM   2065  N   TYR X 127      60.912  41.887  68.353  1.00  0.00           N
ATOM   2066  H   TYR X 127      60.835  40.879  68.349  1.00  0.00           H
ATOM   2067  CA  TYR X 127      60.666  42.568  67.081  1.00  0.00           C
ATOM   2068  HA  TYR X 127      60.822  43.632  67.203  1.00  0.00           H
ATOM   2069  CB  TYR X 127      61.691  42.036  66.071  1.00  0.00           C
ATOM   2070  HB1 TYR X 127      61.470  42.425  65.079  1.00  0.00           H
ATOM   2071  HB2 TYR X 127      61.603  40.951  66.006  1.00  0.00           H
ATOM   2072  CG  TYR X 127      63.118  42.408  66.416  1.00  0.00           C
ATOM   2073  CD1 TYR X 127      63.517  43.759  66.404  1.00  0.00           C
ATOM   2074  HD1 TYR X 127      62.805  44.531  66.162  1.00  0.00           H
ATOM   2075  CE1 TYR X 127      64.845  44.105  66.707  1.00  0.00           C
ATOM   2076  HE1 TYR X 127      65.159  45.130  66.667  1.00  0.00           H
ATOM   2077  CZ  TYR X 127      65.784  43.101  67.023  1.00  0.00           C
ATOM   2078  OH  TYR X 127      67.086  43.430  67.231  1.00  0.00           O
ATOM   2079  HH  TYR X 127      67.652  42.647  67.179  1.00  0.00           H
ATOM   2080  CE2 TYR X 127      65.375  41.751  67.055  1.00  0.00           C
ATOM   2081  HE2 TYR X 127      66.080  40.974  67.299  1.00  0.00           H
ATOM   2082  CD2 TYR X 127      64.047  41.409  66.756  1.00  0.00           C
ATOM   2083  HD2 TYR X 127      63.749  40.374  66.788  1.00  0.00           H
ATOM   2084  C   TYR X 127      59.237  42.367  66.551  1.00  0.00           C
ATOM   2085  O   TYR X 127      58.676  43.236  65.886  1.00  0.00           O
ATOM   2086  N   SER X 128      58.646  41.212  66.818  1.00  0.00           N
ATOM   2087  H   SER X 128      59.153  40.521  67.358  1.00  0.00           H
ATOM   2088  CA  SER X 128      57.355  40.809  66.283  1.00  0.00           C
ATOM   2089  HA  SER X 128      57.304  41.104  65.236  1.00  0.00           H
ATOM   2090  CB  SER X 128      57.266  39.280  66.349  1.00  0.00           C
ATOM   2091  HB1 SER X 128      58.180  38.856  65.936  1.00  0.00           H
ATOM   2092  HB2 SER X 128      56.416  38.927  65.762  1.00  0.00           H
ATOM   2093  OG  SER X 128      57.122  38.852  67.687  1.00  0.00           O
ATOM   2094  HG  SER X 128      57.290  37.879  67.709  1.00  0.00           H
ATOM   2095  C   SER X 128      56.153  41.443  67.000  1.00  0.00           C
ATOM   2096  O   SER X 128      56.245  42.062  68.062  1.00  0.00           O
ATOM   2097  N   LYS X 129      54.970  41.196  66.437  1.00  0.00           N
ATOM   2098  H   LYS X 129      54.946  40.686  65.568  1.00  0.00           H
ATOM   2099  CA  LYS X 129      53.686  41.481  67.075  1.00  0.00           C
ATOM   2100  HA  LYS X 129      53.688  42.526  67.390  1.00  0.00           H
ATOM   2101  CB  LYS X 129      52.592  41.295  66.011  1.00  0.00           C
ATOM   2102  HB1 LYS X 129      52.825  41.926  65.151  1.00  0.00           H
ATOM   2103  HB2 LYS X 129      51.639  41.627  66.424  1.00  0.00           H
ATOM   2104  CG  LYS X 129      52.448  39.833  65.552  1.00  0.00           C
ATOM   2105  HG1 LYS X 129      52.112  39.224  66.393  1.00  0.00           H
ATOM   2106  HG2 LYS X 129      53.404  39.447  65.196  1.00  0.00           H
ATOM   2107  CD  LYS X 129      51.427  39.734  64.420  1.00  0.00           C
ATOM   2108  HD1 LYS X 129      51.826  40.217  63.527  1.00  0.00           H
ATOM   2109  HD2 LYS X 129      50.517  40.242  64.734  1.00  0.00           H
ATOM   2110  CE  LYS X 129      51.119  38.265  64.123  1.00  0.00           C
ATOM   2111  HE1 LYS X 129      50.765  37.799  65.046  1.00  0.00           H
ATOM   2112  HE2 LYS X 129      52.040  37.757  63.821  1.00  0.00           H
ATOM   2113  NZ  LYS X 129      50.091  38.119  63.071  1.00  0.00           N
ATOM   2114  HZ1 LYS X 129      49.789  37.159  62.996  1.00  0.00           H
ATOM   2115  HZ2 LYS X 129      49.275  38.680  63.296  1.00  0.00           H
ATOM   2116  HZ3 LYS X 129      50.452  38.413  62.166  1.00  0.00           H
ATOM   2117  C   LYS X 129      53.403  40.649  68.348  1.00  0.00           C
ATOM   2118  O   LYS X 129      52.391  40.896  69.003  1.00  0.00           O
ATOM   2119  N   ASP X 130      54.246  39.665  68.692  1.00  0.00           N
ATOM   2120  H   ASP X 130      55.079  39.526  68.130  1.00  0.00           H
ATOM   2121  CA  ASP X 130      54.102  38.827  69.894  1.00  0.00           C
ATOM   2122  HA  ASP X 130      53.037  38.699  70.098  1.00  0.00           H
ATOM   2123  CB  ASP X 130      54.694  37.426  69.658  1.00  0.00           C
ATOM   2124  HB1 ASP X 130      54.456  36.815  70.527  1.00  0.00           H
ATOM   2125  HB2 ASP X 130      55.780  37.502  69.584  1.00  0.00           H
ATOM   2126  CG  ASP X 130      54.140  36.684  68.445  1.00  0.00           C
ATOM   2127  OD1 ASP X 130      52.971  36.231  68.506  1.00  0.00           O
ATOM   2128  OD2 ASP X 130      54.891  36.508  67.459  1.00  0.00           O
ATOM   2129  C   ASP X 130      54.731  39.465  71.155  1.00  0.00           C
ATOM   2130  O   ASP X 130      54.685  38.867  72.234  1.00  0.00           O
ATOM   2131  N   LEU X 131      55.309  40.671  71.039  1.00  0.00           N
ATOM   2132  H   LEU X 131      55.379  41.069  70.110  1.00  0.00           H
ATOM   2133  CA  LEU X 131      55.699  41.519  72.172  1.00  0.00           C
ATOM   2134  HA  LEU X 131      56.539  41.041  72.671  1.00  0.00           H
ATOM   2135  CB  LEU X 131      56.151  42.891  71.623  1.00  0.00           C
ATOM   2136  HB1 LEU X 131      55.927  43.665  72.360  1.00  0.00           H
ATOM   2137  HB2 LEU X 131      55.565  43.114  70.733  1.00  0.00           H
ATOM   2138  CG  LEU X 131      57.643  42.987  71.251  1.00  0.00           C
ATOM   2139  HG  LEU X 131      57.936  42.107  70.676  1.00  0.00           H
ATOM   2140  CD1 LEU X 131      57.894  44.232  70.386  1.00  0.00           C
ATOM   2141 1HD1 LEU X 131      58.917  44.218  70.022  1.00  0.00           H
ATOM   2142 2HD1 LEU X 131      57.223  44.236  69.528  1.00  0.00           H
ATOM   2143 3HD1 LEU X 131      57.751  45.139  70.972  1.00  0.00           H
ATOM   2144  CD2 LEU X 131      58.500  43.093  72.521  1.00  0.00           C
ATOM   2145 1HD2 LEU X 131      59.524  43.358  72.264  1.00  0.00           H
ATOM   2146 2HD2 LEU X 131      58.105  43.876  73.165  1.00  0.00           H
ATOM   2147 3HD2 LEU X 131      58.497  42.148  73.062  1.00  0.00           H
ATOM   2148  C   LEU X 131      54.513  41.684  73.161  1.00  0.00           C
ATOM   2149  O   LEU X 131      53.422  42.035  72.706  1.00  0.00           O
ATOM   2150  N   PRO X 132      54.691  41.486  74.489  1.00  0.00           N
ATOM   2151  CD  PRO X 132      55.921  41.025  75.126  1.00  0.00           C
ATOM   2152  HD1 PRO X 132      56.613  41.861  75.232  1.00  0.00           H
ATOM   2153  HD2 PRO X 132      56.389  40.215  74.566  1.00  0.00           H
ATOM   2154  CG  PRO X 132      55.520  40.504  76.505  1.00  0.00           C
ATOM   2155  HG1 PRO X 132      56.312  40.651  77.240  1.00  0.00           H
ATOM   2156  HG2 PRO X 132      55.252  39.449  76.433  1.00  0.00           H
ATOM   2157  CB  PRO X 132      54.278  41.323  76.837  1.00  0.00           C
ATOM   2158  HB1 PRO X 132      54.583  42.290  77.238  1.00  0.00           H
ATOM   2159  HB2 PRO X 132      53.629  40.805  77.545  1.00  0.00           H
ATOM   2160  CA  PRO X 132      53.598  41.505  75.475  1.00  0.00           C
ATOM   2161  HA  PRO X 132      52.959  40.641  75.285  1.00  0.00           H
ATOM   2162  C   PRO X 132      52.717  42.764  75.489  1.00  0.00           C
ATOM   2163  O   PRO X 132      51.523  42.678  75.766  1.00  0.00           O
ATOM   2164  N   SER X 133      53.275  43.942  75.194  1.00  0.00           N
ATOM   2165  H   SER X 133      54.265  44.000  75.015  1.00  0.00           H
ATOM   2166  CA  SER X 133      52.514  45.195  75.144  1.00  0.00           C
ATOM   2167  HA  SER X 133      51.662  45.115  75.810  1.00  0.00           H
ATOM   2168  CB  SER X 133      53.375  46.339  75.700  1.00  0.00           C
ATOM   2169  HB1 SER X 133      53.592  46.124  76.747  1.00  0.00           H
ATOM   2170  HB2 SER X 133      52.798  47.262  75.664  1.00  0.00           H
ATOM   2171  OG  SER X 133      54.604  46.521  75.006  1.00  0.00           O
ATOM   2172  HG  SER X 133      54.886  47.434  75.149  1.00  0.00           H
ATOM   2173  C   SER X 133      51.922  45.528  73.759  1.00  0.00           C
ATOM   2174  O   SER X 133      51.162  46.496  73.644  1.00  0.00           O
ATOM   2175  N   PHE X 134      52.233  44.748  72.712  1.00  0.00           N
ATOM   2176  H   PHE X 134      52.762  43.900  72.886  1.00  0.00           H
ATOM   2177  CA  PHE X 134      52.046  45.139  71.311  1.00  0.00           C
ATOM   2178  HA  PHE X 134      52.690  46.000  71.124  1.00  0.00           H
ATOM   2179  CB  PHE X 134      52.491  44.015  70.366  1.00  0.00           C
ATOM   2180  HB1 PHE X 134      51.932  43.104  70.585  1.00  0.00           H
ATOM   2181  HB2 PHE X 134      53.541  43.806  70.538  1.00  0.00           H
ATOM   2182  CG  PHE X 134      52.300  44.391  68.909  1.00  0.00           C
ATOM   2183  CD1 PHE X 134      51.177  43.929  68.196  1.00  0.00           C
ATOM   2184  HD1 PHE X 134      50.488  43.243  68.663  1.00  0.00           H
ATOM   2185  CE1 PHE X 134      50.937  44.373  66.885  1.00  0.00           C
ATOM   2186  HE1 PHE X 134      50.066  44.019  66.348  1.00  0.00           H
ATOM   2187  CZ  PHE X 134      51.825  45.277  66.280  1.00  0.00           C
ATOM   2188  HZ  PHE X 134      51.640  45.630  65.279  1.00  0.00           H
ATOM   2189  CE2 PHE X 134      52.948  45.735  66.987  1.00  0.00           C
ATOM   2190  HE2 PHE X 134      53.617  46.449  66.534  1.00  0.00           H
ATOM   2191  CD2 PHE X 134      53.192  45.289  68.296  1.00  0.00           C
ATOM   2192  HD2 PHE X 134      54.047  45.663  68.841  1.00  0.00           H
ATOM   2193  C   PHE X 134      50.620  45.575  70.975  1.00  0.00           C
ATOM   2194  O   PHE X 134      50.413  46.728  70.610  1.00  0.00           O
ATOM   2195  N   ASP X 135      49.625  44.688  71.082  1.00  0.00           N
ATOM   2196  H   ASP X 135      49.845  43.748  71.383  1.00  0.00           H
ATOM   2197  CA  ASP X 135      48.256  45.002  70.652  1.00  0.00           C
ATOM   2198  HA  ASP X 135      48.338  45.611  69.753  1.00  0.00           H
ATOM   2199  CB  ASP X 135      47.492  43.726  70.256  1.00  0.00           C
ATOM   2200  HB1 ASP X 135      46.431  43.855  70.474  1.00  0.00           H
ATOM   2201  HB2 ASP X 135      47.848  42.878  70.845  1.00  0.00           H
ATOM   2202  CG  ASP X 135      47.629  43.448  68.751  1.00  0.00           C
ATOM   2203  OD1 ASP X 135      47.344  44.376  67.955  1.00  0.00           O
ATOM   2204  OD2 ASP X 135      48.037  42.323  68.380  1.00  0.00           O
ATOM   2205  C   ASP X 135      47.487  45.892  71.641  1.00  0.00           C
ATOM   2206  O   ASP X 135      46.404  46.378  71.305  1.00  0.00           O
ATOM   2207  N   ARG X 136      48.065  46.185  72.816  1.00  0.00           N
ATOM   2208  H   ARG X 136      48.955  45.745  73.025  1.00  0.00           H
ATOM   2209  CA  ARG X 136      47.641  47.316  73.648  1.00  0.00           C
ATOM   2210  HA  ARG X 136      46.554  47.384  73.596  1.00  0.00           H
ATOM   2211  CB  ARG X 136      48.026  47.082  75.122  1.00  0.00           C
ATOM   2212  HB1 ARG X 136      49.090  47.266  75.277  1.00  0.00           H
ATOM   2213  HB2 ARG X 136      47.811  46.043  75.371  1.00  0.00           H
ATOM   2214  CG  ARG X 136      47.194  47.974  76.060  1.00  0.00           C
ATOM   2215  HG1 ARG X 136      46.142  47.793  75.851  1.00  0.00           H
ATOM   2216  HG2 ARG X 136      47.398  49.027  75.859  1.00  0.00           H
ATOM   2217  CD  ARG X 136      47.428  47.667  77.547  1.00  0.00           C
ATOM   2218  HD1 ARG X 136      47.622  46.604  77.689  1.00  0.00           H
ATOM   2219  HD2 ARG X 136      46.514  47.907  78.091  1.00  0.00           H
ATOM   2220  NE  ARG X 136      48.492  48.499  78.123  1.00  0.00           N
ATOM   2221  HE  ARG X 136      48.295  49.483  78.172  1.00  0.00           H
ATOM   2222  CZ  ARG X 136      49.584  48.098  78.759  1.00  0.00           C
ATOM   2223  NH1 ARG X 136      50.012  46.860  78.815  1.00  0.00           N
ATOM   2224 1HH1 ARG X 136      49.526  46.109  78.342  1.00  0.00           H
ATOM   2225 2HH1 ARG X 136      50.902  46.686  79.275  1.00  0.00           H
ATOM   2226  NH2 ARG X 136      50.306  48.995  79.374  1.00  0.00           N
ATOM   2227 1HH2 ARG X 136      49.966  49.923  79.557  1.00  0.00           H
ATOM   2228 2HH2 ARG X 136      51.243  48.744  79.701  1.00  0.00           H
ATOM   2229  C   ARG X 136      48.216  48.623  73.088  1.00  0.00           C
ATOM   2230  O   ARG X 136      47.452  49.543  72.793  1.00  0.00           O
ATOM   2231  N   ILE X 137      49.531  48.713  72.864  1.00  0.00           N
ATOM   2232  H   ILE X 137      50.110  47.898  73.071  1.00  0.00           H
ATOM   2233  CA  ILE X 137      50.184  49.935  72.354  1.00  0.00           C
ATOM   2234  HA  ILE X 137      49.845  50.777  72.953  1.00  0.00           H
ATOM   2235  CB  ILE X 137      51.719  49.862  72.534  1.00  0.00           C
ATOM   2236  HB  ILE X 137      52.098  49.013  71.962  1.00  0.00           H
ATOM   2237  CG2 ILE X 137      52.364  51.143  71.988  1.00  0.00           C
ATOM   2238 1HG2 ILE X 137      53.403  51.212  72.308  1.00  0.00           H
ATOM   2239 2HG2 ILE X 137      52.337  51.123  70.900  1.00  0.00           H
ATOM   2240 3HG2 ILE X 137      51.832  52.026  72.344  1.00  0.00           H
ATOM   2241  CG1 ILE X 137      52.162  49.671  74.004  1.00  0.00           C
ATOM   2242 1HG1 ILE X 137      53.246  49.543  74.027  1.00  0.00           H
ATOM   2243 2HG1 ILE X 137      51.724  48.759  74.395  1.00  0.00           H
ATOM   2244  CD  ILE X 137      51.792  50.799  74.973  1.00  0.00           C
ATOM   2245  HD1 ILE X 137      52.128  50.523  75.972  1.00  0.00           H
ATOM   2246  HD2 ILE X 137      52.283  51.729  74.687  1.00  0.00           H
ATOM   2247  HD3 ILE X 137      50.712  50.942  75.000  1.00  0.00           H
ATOM   2248  C   ILE X 137      49.741  50.272  70.920  1.00  0.00           C
ATOM   2249  O   ILE X 137      49.354  51.406  70.666  1.00  0.00           O
ATOM   2250  N   SER X 138      49.638  49.304  70.011  1.00  0.00           N
ATOM   2251  H   SER X 138      50.024  48.390  70.234  1.00  0.00           H
ATOM   2252  CA  SER X 138      49.042  49.493  68.677  1.00  0.00           C
ATOM   2253  HA  SER X 138      49.637  50.210  68.108  1.00  0.00           H
ATOM   2254  CB  SER X 138      49.005  48.159  67.908  1.00  0.00           C
ATOM   2255  HB1 SER X 138      48.402  48.280  67.006  1.00  0.00           H
ATOM   2256  HB2 SER X 138      48.542  47.395  68.532  1.00  0.00           H
ATOM   2257  OG  SER X 138      50.297  47.738  67.523  1.00  0.00           O
ATOM   2258  HG  SER X 138      50.318  46.768  67.476  1.00  0.00           H
ATOM   2259  C   SER X 138      47.608  50.039  68.757  1.00  0.00           C
ATOM   2260  O   SER X 138      47.227  50.912  67.979  1.00  0.00           O
ATOM   2261  N   ALA X 139      46.780  49.547  69.688  1.00  0.00           N
ATOM   2262  H   ALA X 139      47.129  48.850  70.335  1.00  0.00           H
ATOM   2263  CA  ALA X 139      45.419  50.056  69.887  1.00  0.00           C
ATOM   2264  HA  ALA X 139      44.933  50.173  68.919  1.00  0.00           H
ATOM   2265  CB  ALA X 139      44.633  48.999  70.669  1.00  0.00           C
ATOM   2266  HB1 ALA X 139      43.590  49.302  70.753  1.00  0.00           H
ATOM   2267  HB2 ALA X 139      44.656  48.042  70.147  1.00  0.00           H
ATOM   2268  HB3 ALA X 139      45.053  48.869  71.666  1.00  0.00           H
ATOM   2269  C   ALA X 139      45.397  51.451  70.551  1.00  0.00           C
ATOM   2270  O   ALA X 139      44.513  52.261  70.268  1.00  0.00           O
ATOM   2271  N   VAL X 140      46.380  51.762  71.396  1.00  0.00           N
ATOM   2272  H   VAL X 140      47.041  51.023  71.631  1.00  0.00           H
ATOM   2273  CA  VAL X 140      46.580  53.085  72.014  1.00  0.00           C
ATOM   2274  HA  VAL X 140      45.632  53.395  72.457  1.00  0.00           H
ATOM   2275  CB  VAL X 140      47.629  52.989  73.146  1.00  0.00           C
ATOM   2276  HB  VAL X 140      48.440  52.359  72.801  1.00  0.00           H
ATOM   2277  CG1 VAL X 140      48.259  54.329  73.563  1.00  0.00           C
ATOM   2278 1HG1 VAL X 140      48.912  54.180  74.423  1.00  0.00           H
ATOM   2279 2HG1 VAL X 140      48.861  54.732  72.748  1.00  0.00           H
ATOM   2280 3HG1 VAL X 140      47.483  55.047  73.820  1.00  0.00           H
ATOM   2281  CG2 VAL X 140      47.006  52.298  74.371  1.00  0.00           C
ATOM   2282 1HG2 VAL X 140      47.800  51.898  74.999  1.00  0.00           H
ATOM   2283 2HG2 VAL X 140      46.406  53.005  74.941  1.00  0.00           H
ATOM   2284 3HG2 VAL X 140      46.363  51.472  74.073  1.00  0.00           H
ATOM   2285  C   VAL X 140      46.965  54.128  70.956  1.00  0.00           C
ATOM   2286  O   VAL X 140      46.326  55.176  70.890  1.00  0.00           O
ATOM   2287  N   PHE X 141      47.936  53.836  70.080  1.00  0.00           N
ATOM   2288  H   PHE X 141      48.457  52.969  70.192  1.00  0.00           H
ATOM   2289  CA  PHE X 141      48.279  54.706  68.950  1.00  0.00           C
ATOM   2290  HA  PHE X 141      48.518  55.696  69.341  1.00  0.00           H
ATOM   2291  CB  PHE X 141      49.528  54.164  68.226  1.00  0.00           C
ATOM   2292  HB1 PHE X 141      49.555  54.565  67.213  1.00  0.00           H
ATOM   2293  HB2 PHE X 141      49.463  53.078  68.137  1.00  0.00           H
ATOM   2294  CG  PHE X 141      50.834  54.556  68.900  1.00  0.00           C
ATOM   2295  CD1 PHE X 141      51.211  55.911  68.949  1.00  0.00           C
ATOM   2296  HD1 PHE X 141      50.591  56.658  68.474  1.00  0.00           H
ATOM   2297  CE1 PHE X 141      52.378  56.304  69.629  1.00  0.00           C
ATOM   2298  HE1 PHE X 141      52.652  57.349  69.671  1.00  0.00           H
ATOM   2299  CZ  PHE X 141      53.184  55.341  70.256  1.00  0.00           C
ATOM   2300  HZ  PHE X 141      54.075  55.642  70.790  1.00  0.00           H
ATOM   2301  CE2 PHE X 141      52.843  53.982  70.162  1.00  0.00           C
ATOM   2302  HE2 PHE X 141      53.481  53.240  70.619  1.00  0.00           H
ATOM   2303  CD2 PHE X 141      51.670  53.589  69.486  1.00  0.00           C
ATOM   2304  HD2 PHE X 141      51.407  52.544  69.423  1.00  0.00           H
ATOM   2305  C   PHE X 141      47.085  54.899  68.002  1.00  0.00           C
ATOM   2306  O   PHE X 141      46.821  56.026  67.583  1.00  0.00           O
ATOM   2307  N   ARG X 142      46.308  53.842  67.726  1.00  0.00           N
ATOM   2308  H   ARG X 142      46.603  52.932  68.065  1.00  0.00           H
ATOM   2309  CA  ARG X 142      45.092  53.919  66.900  1.00  0.00           C
ATOM   2310  HA  ARG X 142      45.339  54.402  65.957  1.00  0.00           H
ATOM   2311  CB  ARG X 142      44.599  52.502  66.575  1.00  0.00           C
ATOM   2312  HB1 ARG X 142      43.550  52.538  66.287  1.00  0.00           H
ATOM   2313  HB2 ARG X 142      44.688  51.878  67.462  1.00  0.00           H
ATOM   2314  CG  ARG X 142      45.410  51.903  65.410  1.00  0.00           C
ATOM   2315  HG1 ARG X 142      46.477  51.969  65.626  1.00  0.00           H
ATOM   2316  HG2 ARG X 142      45.205  52.489  64.516  1.00  0.00           H
ATOM   2317  CD  ARG X 142      45.062  50.445  65.100  1.00  0.00           C
ATOM   2318  HD1 ARG X 142      45.588  50.151  64.189  1.00  0.00           H
ATOM   2319  HD2 ARG X 142      43.987  50.366  64.926  1.00  0.00           H
ATOM   2320  NE  ARG X 142      45.455  49.555  66.202  1.00  0.00           N
ATOM   2321  HE  ARG X 142      45.934  50.000  66.976  1.00  0.00           H
ATOM   2322  CZ  ARG X 142      45.189  48.259  66.282  1.00  0.00           C
ATOM   2323  NH1 ARG X 142      44.689  47.604  65.263  1.00  0.00           N
ATOM   2324 1HH1 ARG X 142      44.596  48.054  64.366  1.00  0.00           H
ATOM   2325 2HH1 ARG X 142      44.316  46.673  65.407  1.00  0.00           H
ATOM   2326  NH2 ARG X 142      45.420  47.586  67.389  1.00  0.00           N
ATOM   2327 1HH2 ARG X 142      45.710  48.057  68.227  1.00  0.00           H
ATOM   2328 2HH2 ARG X 142      45.238  46.592  67.412  1.00  0.00           H
ATOM   2329  C   ARG X 142      43.997  54.797  67.519  1.00  0.00           C
ATOM   2330  O   ARG X 142      43.459  55.660  66.825  1.00  0.00           O
ATOM   2331  N   ALA X 143      43.692  54.656  68.812  1.00  0.00           N
ATOM   2332  H   ALA X 143      44.154  53.923  69.344  1.00  0.00           H
ATOM   2333  CA  ALA X 143      42.750  55.548  69.504  1.00  0.00           C
ATOM   2334  HA  ALA X 143      41.804  55.557  68.962  1.00  0.00           H
ATOM   2335  CB  ALA X 143      42.500  54.993  70.912  1.00  0.00           C
ATOM   2336  HB1 ALA X 143      41.813  55.650  71.450  1.00  0.00           H
ATOM   2337  HB2 ALA X 143      42.060  53.997  70.855  1.00  0.00           H
ATOM   2338  HB3 ALA X 143      43.437  54.931  71.464  1.00  0.00           H
ATOM   2339  C   ALA X 143      43.242  57.009  69.533  1.00  0.00           C
ATOM   2340  O   ALA X 143      42.474  57.934  69.264  1.00  0.00           O
ATOM   2341  N   PHE X 144      44.534  57.226  69.790  1.00  0.00           N
ATOM   2342  H   PHE X 144      45.125  56.435  70.015  1.00  0.00           H
ATOM   2343  CA  PHE X 144      45.137  58.558  69.805  1.00  0.00           C
ATOM   2344  HA  PHE X 144      44.569  59.186  70.489  1.00  0.00           H
ATOM   2345  CB  PHE X 144      46.564  58.441  70.347  1.00  0.00           C
ATOM   2346  HB1 PHE X 144      47.164  57.836  69.666  1.00  0.00           H
ATOM   2347  HB2 PHE X 144      46.541  57.926  71.310  1.00  0.00           H
ATOM   2348  CG  PHE X 144      47.231  59.784  70.541  1.00  0.00           C
ATOM   2349  CD1 PHE X 144      48.030  60.322  69.516  1.00  0.00           C
ATOM   2350  HD1 PHE X 144      48.178  59.774  68.596  1.00  0.00           H
ATOM   2351  CE1 PHE X 144      48.670  61.557  69.702  1.00  0.00           C
ATOM   2352  HE1 PHE X 144      49.311  61.952  68.932  1.00  0.00           H
ATOM   2353  CZ  PHE X 144      48.468  62.280  70.888  1.00  0.00           C
ATOM   2354  HZ  PHE X 144      48.916  63.255  71.004  1.00  0.00           H
ATOM   2355  CE2 PHE X 144      47.654  61.756  71.906  1.00  0.00           C
ATOM   2356  HE2 PHE X 144      47.494  62.324  72.813  1.00  0.00           H
ATOM   2357  CD2 PHE X 144      47.042  60.502  71.738  1.00  0.00           C
ATOM   2358  HD2 PHE X 144      46.420  60.098  72.525  1.00  0.00           H
ATOM   2359  C   PHE X 144      45.089  59.239  68.427  1.00  0.00           C
ATOM   2360  O   PHE X 144      44.844  60.443  68.348  1.00  0.00           O
ATOM   2361  N   ASN X 145      45.252  58.482  67.339  1.00  0.00           N
ATOM   2362  H   ASN X 145      45.513  57.510  67.457  1.00  0.00           H
ATOM   2363  CA  ASN X 145      45.062  58.982  65.977  1.00  0.00           C
ATOM   2364  HA  ASN X 145      45.675  59.876  65.853  1.00  0.00           H
ATOM   2365  CB  ASN X 145      45.574  57.934  64.987  1.00  0.00           C
ATOM   2366  HB1 ASN X 145      45.048  56.993  65.148  1.00  0.00           H
ATOM   2367  HB2 ASN X 145      46.633  57.774  65.181  1.00  0.00           H
ATOM   2368  CG  ASN X 145      45.400  58.369  63.533  1.00  0.00           C
ATOM   2369  OD1 ASN X 145      45.630  59.513  63.169  1.00  0.00           O
ATOM   2370  ND2 ASN X 145      44.987  57.466  62.665  1.00  0.00           N
ATOM   2371 1HD2 ASN X 145      44.773  56.527  62.957  1.00  0.00           H
ATOM   2372 2HD2 ASN X 145      44.746  57.776  61.736  1.00  0.00           H
ATOM   2373  C   ASN X 145      43.601  59.386  65.703  1.00  0.00           C
ATOM   2374  O   ASN X 145      43.375  60.493  65.227  1.00  0.00           O
ATOM   2375  N   HIS X 146      42.601  58.587  66.103  1.00  0.00           N
ATOM   2376  H   HIS X 146      42.822  57.672  66.482  1.00  0.00           H
ATOM   2377  CA  HIS X 146      41.188  59.003  66.007  1.00  0.00           C
ATOM   2378  HA  HIS X 146      40.952  59.178  64.956  1.00  0.00           H
ATOM   2379  CB  HIS X 146      40.268  57.886  66.533  1.00  0.00           C
ATOM   2380  HB1 HIS X 146      39.309  58.333  66.797  1.00  0.00           H
ATOM   2381  HB2 HIS X 146      40.688  57.461  67.443  1.00  0.00           H
ATOM   2382  CG  HIS X 146      39.967  56.779  65.555  1.00  0.00           C
ATOM   2383  ND1 HIS X 146      39.028  56.854  64.522  1.00  0.00           N
ATOM   2384  CE1 HIS X 146      38.976  55.627  63.979  1.00  0.00           C
ATOM   2385  HE1 HIS X 146      38.335  55.336  63.156  1.00  0.00           H
ATOM   2386  NE2 HIS X 146      39.801  54.790  64.627  1.00  0.00           N
ATOM   2387  HE2 HIS X 146      39.934  53.805  64.410  1.00  0.00           H
ATOM   2388  CD2 HIS X 146      40.424  55.497  65.631  1.00  0.00           C
ATOM   2389  HD2 HIS X 146      41.120  55.107  66.356  1.00  0.00           H
ATOM   2390  C   HIS X 146      40.903  60.334  66.747  1.00  0.00           C
ATOM   2391  O   HIS X 146      40.125  61.162  66.268  1.00  0.00           O
ATOM   2392  N   ILE X 147      41.556  60.577  67.893  1.00  0.00           N
ATOM   2393  H   ILE X 147      42.111  59.813  68.271  1.00  0.00           H
ATOM   2394  CA  ILE X 147      41.457  61.847  68.649  1.00  0.00           C
ATOM   2395  HA  ILE X 147      40.405  62.123  68.754  1.00  0.00           H
ATOM   2396  CB  ILE X 147      42.048  61.689  70.073  1.00  0.00           C
ATOM   2397  HB  ILE X 147      43.074  61.332  69.988  1.00  0.00           H
ATOM   2398  CG2 ILE X 147      42.073  63.041  70.819  1.00  0.00           C
ATOM   2399 1HG2 ILE X 147      42.454  62.918  71.832  1.00  0.00           H
ATOM   2400 2HG2 ILE X 147      42.729  63.751  70.317  1.00  0.00           H
ATOM   2401 3HG2 ILE X 147      41.067  63.460  70.865  1.00  0.00           H
ATOM   2402  CG1 ILE X 147      41.241  60.663  70.894  1.00  0.00           C
ATOM   2403 1HG1 ILE X 147      41.024  59.782  70.293  1.00  0.00           H
ATOM   2404 2HG1 ILE X 147      40.293  61.107  71.187  1.00  0.00           H
ATOM   2405  CD  ILE X 147      41.970  60.194  72.154  1.00  0.00           C
ATOM   2406  HD1 ILE X 147      41.432  59.356  72.589  1.00  0.00           H
ATOM   2407  HD2 ILE X 147      42.979  59.874  71.901  1.00  0.00           H
ATOM   2408  HD3 ILE X 147      42.010  60.999  72.884  1.00  0.00           H
ATOM   2409  C   ILE X 147      42.130  63.011  67.907  1.00  0.00           C
ATOM   2410  O   ILE X 147      41.497  64.054  67.724  1.00  0.00           O
ATOM   2411  N   THR X 148      43.398  62.851  67.510  1.00  0.00           N
ATOM   2412  H   THR X 148      43.815  61.940  67.655  1.00  0.00           H
ATOM   2413  CA  THR X 148      44.296  63.958  67.114  1.00  0.00           C
ATOM   2414  HA  THR X 148      43.888  64.893  67.501  1.00  0.00           H
ATOM   2415  CB  THR X 148      45.685  63.769  67.733  1.00  0.00           C
ATOM   2416  HB  THR X 148      46.318  64.601  67.420  1.00  0.00           H
ATOM   2417  CG2 THR X 148      45.638  63.761  69.258  1.00  0.00           C
ATOM   2418 1HG2 THR X 148      46.655  63.795  69.642  1.00  0.00           H
ATOM   2419 2HG2 THR X 148      45.105  64.644  69.612  1.00  0.00           H
ATOM   2420 3HG2 THR X 148      45.144  62.866  69.633  1.00  0.00           H
ATOM   2421  OG1 THR X 148      46.255  62.559  67.286  1.00  0.00           O
ATOM   2422  HG1 THR X 148      45.852  61.835  67.793  1.00  0.00           H
ATOM   2423  C   THR X 148      44.451  64.159  65.610  1.00  0.00           C
ATOM   2424  O   THR X 148      44.986  65.184  65.182  1.00  0.00           O
ATOM   2425  N   ASN X 149      44.023  63.181  64.814  1.00  0.00           N
ATOM   2426  H   ASN X 149      43.618  62.362  65.252  1.00  0.00           H
ATOM   2427  CA  ASN X 149      44.089  63.152  63.351  1.00  0.00           C
ATOM   2428  HA  ASN X 149      43.640  62.202  63.060  1.00  0.00           H
ATOM   2429  CB  ASN X 149      43.218  64.285  62.777  1.00  0.00           C
ATOM   2430  HB1 ASN X 149      43.825  65.169  62.583  1.00  0.00           H
ATOM   2431  HB2 ASN X 149      42.462  64.564  63.511  1.00  0.00           H
ATOM   2432  CG  ASN X 149      42.487  63.875  61.506  1.00  0.00           C
ATOM   2433  OD1 ASN X 149      42.892  62.980  60.776  1.00  0.00           O
ATOM   2434  ND2 ASN X 149      41.379  64.524  61.213  1.00  0.00           N
ATOM   2435 1HD2 ASN X 149      41.070  65.278  61.807  1.00  0.00           H
ATOM   2436 2HD2 ASN X 149      40.865  64.271  60.382  1.00  0.00           H
ATOM   2437  C   ASN X 149      45.541  63.122  62.818  1.00  0.00           C
ATOM   2438  O   ASN X 149      45.845  63.633  61.735  1.00  0.00           O
ATOM   2439  N   ARG X 150      46.457  62.571  63.628  1.00  0.00           N
ATOM   2440  H   ARG X 150      46.116  62.183  64.496  1.00  0.00           H
ATOM   2441  CA  ARG X 150      47.894  62.453  63.360  1.00  0.00           C
ATOM   2442  HA  ARG X 150      48.200  63.258  62.694  1.00  0.00           H
ATOM   2443  CB  ARG X 150      48.684  62.577  64.666  1.00  0.00           C
ATOM   2444  HB1 ARG X 150      49.735  62.361  64.465  1.00  0.00           H
ATOM   2445  HB2 ARG X 150      48.309  61.839  65.379  1.00  0.00           H
ATOM   2446  CG  ARG X 150      48.589  63.976  65.275  1.00  0.00           C
ATOM   2447  HG1 ARG X 150      47.549  64.255  65.426  1.00  0.00           H
ATOM   2448  HG2 ARG X 150      49.078  64.699  64.620  1.00  0.00           H
ATOM   2449  CD  ARG X 150      49.298  63.935  66.620  1.00  0.00           C
ATOM   2450  HD1 ARG X 150      50.338  63.660  66.441  1.00  0.00           H
ATOM   2451  HD2 ARG X 150      48.835  63.165  67.234  1.00  0.00           H
ATOM   2452  NE  ARG X 150      49.207  65.216  67.333  1.00  0.00           N
ATOM   2453  HE  ARG X 150      48.328  65.714  67.287  1.00  0.00           H
ATOM   2454  CZ  ARG X 150      50.165  65.749  68.074  1.00  0.00           C
ATOM   2455  NH1 ARG X 150      51.359  65.200  68.143  1.00  0.00           N
ATOM   2456 1HH1 ARG X 150      51.582  64.373  67.622  1.00  0.00           H
ATOM   2457 2HH1 ARG X 150      52.076  65.580  68.735  1.00  0.00           H
ATOM   2458  NH2 ARG X 150      49.929  66.838  68.761  1.00  0.00           N
ATOM   2459 1HH2 ARG X 150      48.997  67.251  68.823  1.00  0.00           H
ATOM   2460 2HH2 ARG X 150      50.651  67.346  69.247  1.00  0.00           H
ATOM   2461  C   ARG X 150      48.206  61.124  62.671  1.00  0.00           C
ATOM   2462  O   ARG X 150      48.707  60.194  63.308  1.00  0.00           O
ATOM   2463  N   PHE X 151      47.891  61.073  61.375  1.00  0.00           N
ATOM   2464  H   PHE X 151      47.466  61.905  60.992  1.00  0.00           H
ATOM   2465  CA  PHE X 151      47.905  59.894  60.504  1.00  0.00           C
ATOM   2466  HA  PHE X 151      46.908  59.451  60.519  1.00  0.00           H
ATOM   2467  CB  PHE X 151      48.210  60.339  59.068  1.00  0.00           C
ATOM   2468  HB1 PHE X 151      48.217  59.458  58.423  1.00  0.00           H
ATOM   2469  HB2 PHE X 151      49.210  60.776  59.034  1.00  0.00           H
ATOM   2470  CG  PHE X 151      47.223  61.339  58.519  1.00  0.00           C
ATOM   2471  CD1 PHE X 151      46.062  60.888  57.866  1.00  0.00           C
ATOM   2472  HD1 PHE X 151      45.865  59.829  57.766  1.00  0.00           H
ATOM   2473  CE1 PHE X 151      45.149  61.819  57.348  1.00  0.00           C
ATOM   2474  HE1 PHE X 151      44.248  61.477  56.858  1.00  0.00           H
ATOM   2475  CZ  PHE X 151      45.391  63.197  57.489  1.00  0.00           C
ATOM   2476  HZ  PHE X 151      44.687  63.912  57.088  1.00  0.00           H
ATOM   2477  CE2 PHE X 151      46.541  63.648  58.156  1.00  0.00           C
ATOM   2478  HE2 PHE X 151      46.712  64.708  58.277  1.00  0.00           H
ATOM   2479  CD2 PHE X 151      47.461  62.720  58.667  1.00  0.00           C
ATOM   2480  HD2 PHE X 151      48.344  63.071  59.183  1.00  0.00           H
ATOM   2481  C   PHE X 151      48.910  58.821  60.922  1.00  0.00           C
ATOM   2482  O   PHE X 151      50.122  59.025  60.818  1.00  0.00           O
ATOM   2483  N   LEU X 152      48.407  57.663  61.349  1.00  0.00           N
ATOM   2484  H   LEU X 152      47.405  57.546  61.396  1.00  0.00           H
ATOM   2485  CA  LEU X 152      49.243  56.477  61.444  1.00  0.00           C
ATOM   2486  HA  LEU X 152      50.148  56.732  61.990  1.00  0.00           H
ATOM   2487  CB  LEU X 152      48.512  55.344  62.172  1.00  0.00           C
ATOM   2488  HB1 LEU X 152      49.150  54.469  62.123  1.00  0.00           H
ATOM   2489  HB2 LEU X 152      47.591  55.111  61.633  1.00  0.00           H
ATOM   2490  CG  LEU X 152      48.171  55.626  63.642  1.00  0.00           C
ATOM   2491  HG  LEU X 152      47.463  56.446  63.666  1.00  0.00           H
ATOM   2492  CD1 LEU X 152      47.511  54.406  64.272  1.00  0.00           C
ATOM   2493 1HD1 LEU X 152      47.348  54.601  65.324  1.00  0.00           H
ATOM   2494 2HD1 LEU X 152      46.556  54.221  63.788  1.00  0.00           H
ATOM   2495 3HD1 LEU X 152      48.149  53.529  64.185  1.00  0.00           H
ATOM   2496  CD2 LEU X 152      49.374  56.012  64.500  1.00  0.00           C
ATOM   2497 1HD2 LEU X 152      49.071  56.131  65.540  1.00  0.00           H
ATOM   2498 2HD2 LEU X 152      50.147  55.246  64.434  1.00  0.00           H
ATOM   2499 3HD2 LEU X 152      49.752  56.970  64.163  1.00  0.00           H
ATOM   2500  C   LEU X 152      49.649  56.034  60.041  1.00  0.00           C
ATOM   2501  O   LEU X 152      48.857  56.116  59.107  1.00  0.00           O
ATOM   2502  N   VAL X 153      50.879  55.551  59.920  1.00  0.00           N
ATOM   2503  H   VAL X 153      51.486  55.597  60.725  1.00  0.00           H
ATOM   2504  CA  VAL X 153      51.396  54.909  58.708  1.00  0.00           C
ATOM   2505  HA  VAL X 153      50.547  54.602  58.103  1.00  0.00           H
ATOM   2506  CB  VAL X 153      52.257  55.864  57.846  1.00  0.00           C
ATOM   2507  HB  VAL X 153      52.640  55.315  56.985  1.00  0.00           H
ATOM   2508  CG1 VAL X 153      51.448  57.057  57.306  1.00  0.00           C
ATOM   2509 1HG1 VAL X 153      52.084  57.660  56.658  1.00  0.00           H
ATOM   2510 2HG1 VAL X 153      50.595  56.698  56.730  1.00  0.00           H
ATOM   2511 3HG1 VAL X 153      51.093  57.686  58.123  1.00  0.00           H
ATOM   2512  CG2 VAL X 153      53.456  56.431  58.615  1.00  0.00           C
ATOM   2513 1HG2 VAL X 153      54.041  57.082  57.966  1.00  0.00           H
ATOM   2514 2HG2 VAL X 153      53.093  57.018  59.458  1.00  0.00           H
ATOM   2515 3HG2 VAL X 153      54.097  55.626  58.974  1.00  0.00           H
ATOM   2516  C   VAL X 153      52.171  53.643  59.076  1.00  0.00           C
ATOM   2517  O   VAL X 153      52.697  53.519  60.190  1.00  0.00           O
ATOM   2518  N   SER X 154      52.219  52.706  58.134  1.00  0.00           N
ATOM   2519  H   SER X 154      51.687  52.851  57.273  1.00  0.00           H
ATOM   2520  CA  SER X 154      53.076  51.516  58.155  1.00  0.00           C
ATOM   2521  HA  SER X 154      52.927  50.989  59.097  1.00  0.00           H
ATOM   2522  CB  SER X 154      52.651  50.563  57.022  1.00  0.00           C
ATOM   2523  HB1 SER X 154      51.784  50.003  57.371  1.00  0.00           H
ATOM   2524  HB2 SER X 154      53.448  49.851  56.803  1.00  0.00           H
ATOM   2525  OG  SER X 154      52.279  51.252  55.838  1.00  0.00           O
ATOM   2526  HG  SER X 154      53.083  51.502  55.317  1.00  0.00           H
ATOM   2527  C   SER X 154      54.577  51.844  58.057  1.00  0.00           C
ATOM   2528  O   SER X 154      54.978  52.935  57.633  1.00  0.00           O
ATOM   2529  N   LEU X 155      55.421  50.879  58.446  1.00  0.00           N
ATOM   2530  H   LEU X 155      55.046  49.991  58.757  1.00  0.00           H
ATOM   2531  CA  LEU X 155      56.880  50.992  58.390  1.00  0.00           C
ATOM   2532  HA  LEU X 155      57.159  52.044  58.488  1.00  0.00           H
ATOM   2533  CB  LEU X 155      57.517  50.208  59.561  1.00  0.00           C
ATOM   2534  HB1 LEU X 155      58.580  50.449  59.565  1.00  0.00           H
ATOM   2535  HB2 LEU X 155      57.412  49.145  59.347  1.00  0.00           H
ATOM   2536  CG  LEU X 155      56.973  50.426  60.985  1.00  0.00           C
ATOM   2537  HG  LEU X 155      55.942  50.073  61.032  1.00  0.00           H
ATOM   2538  CD1 LEU X 155      57.822  49.596  61.958  1.00  0.00           C
ATOM   2539 1HD1 LEU X 155      57.443  49.714  62.972  1.00  0.00           H
ATOM   2540 2HD1 LEU X 155      57.772  48.541  61.688  1.00  0.00           H
ATOM   2541 3HD1 LEU X 155      58.862  49.923  61.930  1.00  0.00           H
ATOM   2542  CD2 LEU X 155      57.010  51.886  61.439  1.00  0.00           C
ATOM   2543 1HD2 LEU X 155      56.634  51.957  62.458  1.00  0.00           H
ATOM   2544 2HD2 LEU X 155      58.036  52.250  61.417  1.00  0.00           H
ATOM   2545 3HD2 LEU X 155      56.379  52.494  60.792  1.00  0.00           H
ATOM   2546  C   LEU X 155      57.411  50.511  57.023  1.00  0.00           C
ATOM   2547  O   LEU X 155      58.192  49.565  56.949  1.00  0.00           O
ATOM   2548  N   ASP X 156      56.972  51.113  55.919  1.00  0.00           N
ATOM   2549  H   ASP X 156      56.291  51.856  56.019  1.00  0.00           H
ATOM   2550  CA  ASP X 156      57.386  50.702  54.564  1.00  0.00           C
ATOM   2551  HA  ASP X 156      57.301  49.616  54.502  1.00  0.00           H
ATOM   2552  CB  ASP X 156      56.442  51.284  53.509  1.00  0.00           C
ATOM   2553  HB1 ASP X 156      56.707  50.862  52.547  1.00  0.00           H
ATOM   2554  HB2 ASP X 156      56.595  52.356  53.443  1.00  0.00           H
ATOM   2555  CG  ASP X 156      54.971  51.008  53.795  1.00  0.00           C
ATOM   2556  OD1 ASP X 156      54.451  49.946  53.374  1.00  0.00           O
ATOM   2557  OD2 ASP X 156      54.368  51.881  54.460  1.00  0.00           O
ATOM   2558  C   ASP X 156      58.849  51.075  54.238  1.00  0.00           C
ATOM   2559  O   ASP X 156      59.436  51.953  54.877  1.00  0.00           O
ATOM   2560  N   ILE X 157      59.453  50.410  53.244  1.00  0.00           N
ATOM   2561  H   ILE X 157      58.898  49.746  52.704  1.00  0.00           H
ATOM   2562  CA  ILE X 157      60.853  50.657  52.839  1.00  0.00           C
ATOM   2563  HA  ILE X 157      61.452  50.728  53.745  1.00  0.00           H
ATOM   2564  CB  ILE X 157      61.418  49.482  51.997  1.00  0.00           C
ATOM   2565  HB  ILE X 157      60.693  49.251  51.214  1.00  0.00           H
ATOM   2566  CG2 ILE X 157      62.775  49.810  51.329  1.00  0.00           C
ATOM   2567 1HG2 ILE X 157      63.100  48.979  50.704  1.00  0.00           H
ATOM   2568 2HG2 ILE X 157      62.702  50.687  50.688  1.00  0.00           H
ATOM   2569 3HG2 ILE X 157      63.536  49.997  52.087  1.00  0.00           H
ATOM   2570  CG1 ILE X 157      61.616  48.233  52.883  1.00  0.00           C
ATOM   2571 1HG1 ILE X 157      60.806  48.172  53.605  1.00  0.00           H
ATOM   2572 2HG1 ILE X 157      62.554  48.318  53.431  1.00  0.00           H
ATOM   2573  CD  ILE X 157      61.645  46.920  52.101  1.00  0.00           C
ATOM   2574  HD1 ILE X 157      61.805  46.094  52.794  1.00  0.00           H
ATOM   2575  HD2 ILE X 157      60.685  46.791  51.606  1.00  0.00           H
ATOM   2576  HD3 ILE X 157      62.450  46.923  51.367  1.00  0.00           H
ATOM   2577  C   ILE X 157      60.988  52.001  52.114  1.00  0.00           C
ATOM   2578  O   ILE X 157      60.245  52.300  51.176  1.00  0.00           O
ATOM   2579  N   GLU X 158      62.007  52.771  52.494  1.00  0.00           N
ATOM   2580  H   GLU X 158      62.635  52.420  53.210  1.00  0.00           H
ATOM   2581  CA  GLU X 158      62.395  54.018  51.846  1.00  0.00           C
ATOM   2582  HA  GLU X 158      61.815  54.168  50.934  1.00  0.00           H
ATOM   2583  CB  GLU X 158      62.153  55.212  52.783  1.00  0.00           C
ATOM   2584  HB1 GLU X 158      62.578  56.104  52.319  1.00  0.00           H
ATOM   2585  HB2 GLU X 158      62.657  55.046  53.737  1.00  0.00           H
ATOM   2586  CG  GLU X 158      60.662  55.451  53.033  1.00  0.00           C
ATOM   2587  HG1 GLU X 158      60.244  54.604  53.579  1.00  0.00           H
ATOM   2588  HG2 GLU X 158      60.144  55.537  52.079  1.00  0.00           H
ATOM   2589  CD  GLU X 158      60.431  56.730  53.827  1.00  0.00           C
ATOM   2590  OE1 GLU X 158      59.861  56.648  54.935  1.00  0.00           O
ATOM   2591  OE2 GLU X 158      60.756  57.828  53.326  1.00  0.00           O
ATOM   2592  C   GLU X 158      63.877  53.962  51.478  1.00  0.00           C
ATOM   2593  O   GLU X 158      64.737  53.846  52.350  1.00  0.00           O
ATOM   2594  N   GLN X 159      64.192  54.119  50.192  1.00  0.00           N
ATOM   2595  H   GLN X 159      63.457  54.205  49.505  1.00  0.00           H
ATOM   2596  CA  GLN X 159      65.546  54.478  49.786  1.00  0.00           C
ATOM   2597  HA  GLN X 159      66.279  53.941  50.395  1.00  0.00           H
ATOM   2598  CB  GLN X 159      65.796  54.122  48.311  1.00  0.00           C
ATOM   2599  HB1 GLN X 159      66.788  54.481  48.031  1.00  0.00           H
ATOM   2600  HB2 GLN X 159      65.059  54.621  47.686  1.00  0.00           H
ATOM   2601  CG  GLN X 159      65.725  52.608  48.066  1.00  0.00           C
ATOM   2602  HG1 GLN X 159      64.706  52.260  48.234  1.00  0.00           H
ATOM   2603  HG2 GLN X 159      66.368  52.109  48.788  1.00  0.00           H
ATOM   2604  CD  GLN X 159      66.149  52.175  46.660  1.00  0.00           C
ATOM   2605  OE1 GLN X 159      66.285  52.958  45.724  1.00  0.00           O
ATOM   2606  NE2 GLN X 159      66.316  50.884  46.462  1.00  0.00           N
ATOM   2607 1HE2 GLN X 159      66.295  50.255  47.246  1.00  0.00           H
ATOM   2608 2HE2 GLN X 159      66.663  50.537  45.572  1.00  0.00           H
ATOM   2609  C   GLN X 159      65.716  55.975  50.046  1.00  0.00           C
ATOM   2610  O   GLN X 159      65.264  56.801  49.249  1.00  0.00           O
ATOM   2611  N   THR X 160      66.340  56.321  51.175  1.00  0.00           N
ATOM   2612  H   THR X 160      66.621  55.595  51.823  1.00  0.00           H
ATOM   2613  CA  THR X 160      66.904  57.651  51.406  1.00  0.00           C
ATOM   2614  HA  THR X 160      66.255  58.411  50.971  1.00  0.00           H
ATOM   2615  CB  THR X 160      67.075  57.938  52.908  1.00  0.00           C
ATOM   2616  HB  THR X 160      67.680  58.838  53.035  1.00  0.00           H
ATOM   2617  CG2 THR X 160      65.731  58.155  53.601  1.00  0.00           C
ATOM   2618 1HG2 THR X 160      65.900  58.365  54.658  1.00  0.00           H
ATOM   2619 2HG2 THR X 160      65.221  59.007  53.153  1.00  0.00           H
ATOM   2620 3HG2 THR X 160      65.107  57.264  53.508  1.00  0.00           H
ATOM   2621  OG1 THR X 160      67.698  56.855  53.563  1.00  0.00           O
ATOM   2622  HG1 THR X 160      67.586  56.973  54.509  1.00  0.00           H
ATOM   2623  C   THR X 160      68.242  57.720  50.686  1.00  0.00           C
ATOM   2624  O   THR X 160      69.049  56.797  50.780  1.00  0.00           O
ATOM   2625  N   LYS X 161      68.528  58.823  49.998  1.00  0.00           N
ATOM   2626  H   LYS X 161      67.812  59.534  49.894  1.00  0.00           H
ATOM   2627  CA  LYS X 161      69.919  59.142  49.634  1.00  0.00           C
ATOM   2628  HA  LYS X 161      70.353  58.291  49.109  1.00  0.00           H
ATOM   2629  CB  LYS X 161      69.951  60.363  48.701  1.00  0.00           C
ATOM   2630  HB1 LYS X 161      70.996  60.589  48.493  1.00  0.00           H
ATOM   2631  HB2 LYS X 161      69.509  61.221  49.211  1.00  0.00           H
ATOM   2632  CG  LYS X 161      69.240  60.149  47.355  1.00  0.00           C
ATOM   2633  HG1 LYS X 161      68.171  60.020  47.523  1.00  0.00           H
ATOM   2634  HG2 LYS X 161      69.628  59.254  46.869  1.00  0.00           H
ATOM   2635  CD  LYS X 161      69.473  61.372  46.455  1.00  0.00           C
ATOM   2636  HD1 LYS X 161      70.544  61.549  46.353  1.00  0.00           H
ATOM   2637  HD2 LYS X 161      69.026  62.237  46.942  1.00  0.00           H
ATOM   2638  CE  LYS X 161      68.854  61.189  45.063  1.00  0.00           C
ATOM   2639  HE1 LYS X 161      67.819  60.863  45.189  1.00  0.00           H
ATOM   2640  HE2 LYS X 161      69.398  60.409  44.526  1.00  0.00           H
ATOM   2641  NZ  LYS X 161      68.871  62.453  44.286  1.00  0.00           N
ATOM   2642  HZ1 LYS X 161      68.324  62.372  43.434  1.00  0.00           H
ATOM   2643  HZ2 LYS X 161      68.446  63.207  44.819  1.00  0.00           H
ATOM   2644  HZ3 LYS X 161      69.811  62.741  44.041  1.00  0.00           H
ATOM   2645  C   LYS X 161      70.753  59.401  50.915  1.00  0.00           C
ATOM   2646  O   LYS X 161      70.163  59.760  51.942  1.00  0.00           O
ATOM   2647  N   PRO X 162      72.094  59.275  50.919  1.00  0.00           N
ATOM   2648  CD  PRO X 162      72.933  58.683  49.889  1.00  0.00           C
ATOM   2649  HD1 PRO X 162      73.125  59.417  49.105  1.00  0.00           H
ATOM   2650  HD2 PRO X 162      72.488  57.782  49.466  1.00  0.00           H
ATOM   2651  CG  PRO X 162      74.239  58.335  50.600  1.00  0.00           C
ATOM   2652  HG1 PRO X 162      75.085  58.331  49.913  1.00  0.00           H
ATOM   2653  HG2 PRO X 162      74.143  57.370  51.095  1.00  0.00           H
ATOM   2654  CB  PRO X 162      74.366  59.433  51.654  1.00  0.00           C
ATOM   2655  HB1 PRO X 162      74.819  60.311  51.198  1.00  0.00           H
ATOM   2656  HB2 PRO X 162      74.951  59.105  52.515  1.00  0.00           H
ATOM   2657  CA  PRO X 162      72.918  59.748  52.035  1.00  0.00           C
ATOM   2658  HA  PRO X 162      72.652  59.193  52.934  1.00  0.00           H
ATOM   2659  C   PRO X 162      72.739  61.254  52.280  1.00  0.00           C
ATOM   2660  O   PRO X 162      72.227  61.963  51.415  1.00  0.00           O
ATOM   2661  N   ALA X 163      73.177  61.749  53.440  1.00  0.00           N
ATOM   2662  H   ALA X 163      73.578  61.103  54.114  1.00  0.00           H
ATOM   2663  CA  ALA X 163      73.362  63.183  53.706  1.00  0.00           C
ATOM   2664  HA  ALA X 163      72.990  63.772  52.867  1.00  0.00           H
ATOM   2665  CB  ALA X 163      72.581  63.553  54.974  1.00  0.00           C
ATOM   2666  HB1 ALA X 163      72.773  64.594  55.239  1.00  0.00           H
ATOM   2667  HB2 ALA X 163      71.516  63.423  54.817  1.00  0.00           H
ATOM   2668  HB3 ALA X 163      72.903  62.911  55.791  1.00  0.00           H
ATOM   2669  C   ALA X 163      74.857  63.485  53.918  1.00  0.00           C
ATOM   2670  O   ALA X 163      75.511  62.695  54.602  1.00  0.00           O
ATOM   2671  N   PRO X 164      75.410  64.609  53.425  1.00  0.00           N
ATOM   2672  CD  PRO X 164      74.767  65.653  52.643  1.00  0.00           C
ATOM   2673  HD1 PRO X 164      73.809  65.945  53.074  1.00  0.00           H
ATOM   2674  HD2 PRO X 164      74.630  65.301  51.619  1.00  0.00           H
ATOM   2675  CG  PRO X 164      75.738  66.837  52.659  1.00  0.00           C
ATOM   2676  HG1 PRO X 164      75.526  67.480  53.513  1.00  0.00           H
ATOM   2677  HG2 PRO X 164      75.694  67.408  51.735  1.00  0.00           H
ATOM   2678  CB  PRO X 164      77.106  66.185  52.843  1.00  0.00           C
ATOM   2679  HB1 PRO X 164      77.817  66.856  53.323  1.00  0.00           H
ATOM   2680  HB2 PRO X 164      77.494  65.860  51.878  1.00  0.00           H
ATOM   2681  CA  PRO X 164      76.797  64.959  53.701  1.00  0.00           C
ATOM   2682  HA  PRO X 164      77.455  64.146  53.400  1.00  0.00           H
ATOM   2683  C   PRO X 164      76.991  65.227  55.193  1.00  0.00           C
ATOM   2684  O   PRO X 164      76.108  65.763  55.861  1.00  0.00           O
ATOM   2685  N   ILE X 165      78.169  64.873  55.708  1.00  0.00           N
ATOM   2686  H   ILE X 165      78.814  64.355  55.101  1.00  0.00           H
ATOM   2687  CA  ILE X 165      78.561  65.042  57.118  1.00  0.00           C
ATOM   2688  HA  ILE X 165      77.880  64.448  57.727  1.00  0.00           H
ATOM   2689  CB  ILE X 165      79.994  64.473  57.281  1.00  0.00           C
ATOM   2690  HB  ILE X 165      80.015  63.491  56.803  1.00  0.00           H
ATOM   2691  CG2 ILE X 165      81.054  65.351  56.586  1.00  0.00           C
ATOM   2692 1HG2 ILE X 165      82.038  64.892  56.659  1.00  0.00           H
ATOM   2693 2HG2 ILE X 165      80.818  65.456  55.527  1.00  0.00           H
ATOM   2694 3HG2 ILE X 165      81.097  66.339  57.041  1.00  0.00           H
ATOM   2695  CG1 ILE X 165      80.299  64.239  58.769  1.00  0.00           C
ATOM   2696 1HG1 ILE X 165      79.481  63.645  59.172  1.00  0.00           H
ATOM   2697 2HG1 ILE X 165      80.325  65.192  59.296  1.00  0.00           H
ATOM   2698  CD  ILE X 165      81.606  63.485  59.047  1.00  0.00           C
ATOM   2699  HD1 ILE X 165      81.693  63.301  60.118  1.00  0.00           H
ATOM   2700  HD2 ILE X 165      81.603  62.529  58.523  1.00  0.00           H
ATOM   2701  HD3 ILE X 165      82.465  64.074  58.729  1.00  0.00           H
ATOM   2702  C   ILE X 165      78.428  66.496  57.610  1.00  0.00           C
ATOM   2703  O   ILE X 165      78.169  66.762  58.784  1.00  0.00           O
ATOM   2704  N   SER X 166      78.539  67.445  56.688  1.00  0.00           N
ATOM   2705  H   SER X 166      78.711  67.124  55.745  1.00  0.00           H
ATOM   2706  CA  SER X 166      78.427  68.887  56.898  1.00  0.00           C
ATOM   2707  HA  SER X 166      79.013  69.171  57.774  1.00  0.00           H
ATOM   2708  CB  SER X 166      79.021  69.562  55.656  1.00  0.00           C
ATOM   2709  HB1 SER X 166      80.023  69.170  55.487  1.00  0.00           H
ATOM   2710  HB2 SER X 166      79.087  70.639  55.817  1.00  0.00           H
ATOM   2711  OG  SER X 166      78.193  69.287  54.531  1.00  0.00           O
ATOM   2712  HG  SER X 166      78.708  69.281  53.694  1.00  0.00           H
ATOM   2713  C   SER X 166      76.983  69.389  57.110  1.00  0.00           C
ATOM   2714  O   SER X 166      76.787  70.496  57.618  1.00  0.00           O
ATOM   2715  N   PHE X 167      75.961  68.606  56.733  1.00  0.00           N
ATOM   2716  H   PHE X 167      76.184  67.705  56.323  1.00  0.00           H
ATOM   2717  CA  PHE X 167      74.535  68.918  56.943  1.00  0.00           C
ATOM   2718  HA  PHE X 167      74.299  69.867  56.463  1.00  0.00           H
ATOM   2719  CB  PHE X 167      73.708  67.806  56.276  1.00  0.00           C
ATOM   2720  HB1 PHE X 167      73.889  66.870  56.807  1.00  0.00           H
ATOM   2721  HB2 PHE X 167      74.065  67.670  55.256  1.00  0.00           H
ATOM   2722  CG  PHE X 167      72.212  68.049  56.200  1.00  0.00           C
ATOM   2723  CD1 PHE X 167      71.318  67.213  56.898  1.00  0.00           C
ATOM   2724  HD1 PHE X 167      71.696  66.419  57.527  1.00  0.00           H
ATOM   2725  CE1 PHE X 167      69.929  67.388  56.758  1.00  0.00           C
ATOM   2726  HE1 PHE X 167      69.250  66.720  57.270  1.00  0.00           H
ATOM   2727  CZ  PHE X 167      69.428  68.402  55.921  1.00  0.00           C
ATOM   2728  HZ  PHE X 167      68.361  68.501  55.776  1.00  0.00           H
ATOM   2729  CE2 PHE X 167      70.317  69.241  55.225  1.00  0.00           C
ATOM   2730  HE2 PHE X 167      69.943  69.999  54.549  1.00  0.00           H
ATOM   2731  CD2 PHE X 167      71.706  69.065  55.366  1.00  0.00           C
ATOM   2732  HD2 PHE X 167      72.385  69.697  54.808  1.00  0.00           H
ATOM   2733  C   PHE X 167      74.186  69.026  58.438  1.00  0.00           C
ATOM   2734  O   PHE X 167      73.259  69.729  58.840  1.00  0.00           O
ATOM   2735  N   TYR X 168      74.968  68.328  59.262  1.00  0.00           N
ATOM   2736  H   TYR X 168      75.713  67.790  58.837  1.00  0.00           H
ATOM   2737  CA  TYR X 168      74.769  68.148  60.694  1.00  0.00           C
ATOM   2738  HA  TYR X 168      73.716  68.302  60.930  1.00  0.00           H
ATOM   2739  CB  TYR X 168      75.120  66.681  60.984  1.00  0.00           C
ATOM   2740  HB1 TYR X 168      75.035  66.480  62.045  1.00  0.00           H
ATOM   2741  HB2 TYR X 168      76.159  66.498  60.708  1.00  0.00           H
ATOM   2742  CG  TYR X 168      74.220  65.700  60.254  1.00  0.00           C
ATOM   2743  CD1 TYR X 168      72.888  65.517  60.677  1.00  0.00           C
ATOM   2744  HD1 TYR X 168      72.508  66.068  61.524  1.00  0.00           H
ATOM   2745  CE1 TYR X 168      72.050  64.609  60.005  1.00  0.00           C
ATOM   2746  HE1 TYR X 168      71.038  64.445  60.342  1.00  0.00           H
ATOM   2747  CZ  TYR X 168      72.538  63.889  58.893  1.00  0.00           C
ATOM   2748  OH  TYR X 168      71.728  62.996  58.261  1.00  0.00           O
ATOM   2749  HH  TYR X 168      72.198  62.503  57.587  1.00  0.00           H
ATOM   2750  CE2 TYR X 168      73.862  64.107  58.442  1.00  0.00           C
ATOM   2751  HE2 TYR X 168      74.247  63.584  57.580  1.00  0.00           H
ATOM   2752  CD2 TYR X 168      74.699  65.005  59.128  1.00  0.00           C
ATOM   2753  HD2 TYR X 168      75.713  65.159  58.785  1.00  0.00           H
ATOM   2754  C   TYR X 168      75.573  69.136  61.564  1.00  0.00           C
ATOM   2755  O   TYR X 168      75.450  69.107  62.786  1.00  0.00           O
ATOM   2756  N   TYR X 169      76.374  70.026  60.971  1.00  0.00           N
ATOM   2757  H   TYR X 169      76.415  70.021  59.960  1.00  0.00           H
ATOM   2758  CA  TYR X 169      77.347  70.860  61.689  1.00  0.00           C
ATOM   2759  HA  TYR X 169      77.651  70.351  62.606  1.00  0.00           H
ATOM   2760  CB  TYR X 169      78.592  70.967  60.790  1.00  0.00           C
ATOM   2761  HB1 TYR X 169      78.383  71.617  59.939  1.00  0.00           H
ATOM   2762  HB2 TYR X 169      78.815  69.978  60.383  1.00  0.00           H
ATOM   2763  CG  TYR X 169      79.830  71.462  61.506  1.00  0.00           C
ATOM   2764  CD1 TYR X 169      80.058  72.842  61.675  1.00  0.00           C
ATOM   2765  HD1 TYR X 169      79.360  73.562  61.276  1.00  0.00           H
ATOM   2766  CE1 TYR X 169      81.205  73.288  62.358  1.00  0.00           C
ATOM   2767  HE1 TYR X 169      81.388  74.345  62.473  1.00  0.00           H
ATOM   2768  CZ  TYR X 169      82.132  72.351  62.864  1.00  0.00           C
ATOM   2769  OH  TYR X 169      83.249  72.784  63.508  1.00  0.00           O
ATOM   2770  HH  TYR X 169      83.842  72.037  63.712  1.00  0.00           H
ATOM   2771  CE2 TYR X 169      81.905  70.968  62.687  1.00  0.00           C
ATOM   2772  HE2 TYR X 169      82.605  70.243  63.072  1.00  0.00           H
ATOM   2773  CD2 TYR X 169      80.755  70.528  62.009  1.00  0.00           C
ATOM   2774  HD2 TYR X 169      80.584  69.468  61.877  1.00  0.00           H
ATOM   2775  C   TYR X 169      76.795  72.253  62.077  1.00  0.00           C
ATOM   2776  O   TYR X 169      76.736  73.151  61.231  1.00  0.00           O
ATOM   2777  N   GLU X 170      76.404  72.479  63.337  1.00  0.00           N
ATOM   2778  H   GLU X 170      76.471  71.718  64.011  1.00  0.00           H
ATOM   2779  CA  GLU X 170      76.153  73.833  63.861  1.00  0.00           C
ATOM   2780  HA  GLU X 170      75.583  74.366  63.106  1.00  0.00           H
ATOM   2781  CB  GLU X 170      75.297  73.827  65.151  1.00  0.00           C
ATOM   2782  HB1 GLU X 170      75.637  74.630  65.802  1.00  0.00           H
ATOM   2783  HB2 GLU X 170      75.418  72.891  65.694  1.00  0.00           H
ATOM   2784  CG  GLU X 170      73.811  74.067  64.830  1.00  0.00           C
ATOM   2785  HG1 GLU X 170      73.418  73.185  64.342  1.00  0.00           H
ATOM   2786  HG2 GLU X 170      73.738  74.902  64.132  1.00  0.00           H
ATOM   2787  CD  GLU X 170      72.928  74.409  66.034  1.00  0.00           C
ATOM   2788  OE1 GLU X 170      71.916  75.129  65.839  1.00  0.00           O
ATOM   2789  OE2 GLU X 170      73.296  74.119  67.194  1.00  0.00           O
ATOM   2790  C   GLU X 170      77.495  74.563  64.100  1.00  0.00           C
ATOM   2791  O   GLU X 170      78.349  74.006  64.796  1.00  0.00           O
ATOM   2792  N   PRO X 171      77.701  75.791  63.568  1.00  0.00           N
ATOM   2793  CD  PRO X 171      76.809  76.472  62.634  1.00  0.00           C
ATOM   2794  HD1 PRO X 171      76.005  76.956  63.189  1.00  0.00           H
ATOM   2795  HD2 PRO X 171      76.400  75.790  61.889  1.00  0.00           H
ATOM   2796  CG  PRO X 171      77.654  77.522  61.920  1.00  0.00           C
ATOM   2797  HG1 PRO X 171      77.061  78.385  61.622  1.00  0.00           H
ATOM   2798  HG2 PRO X 171      78.144  77.074  61.055  1.00  0.00           H
ATOM   2799  CB  PRO X 171      78.693  77.881  62.972  1.00  0.00           C
ATOM   2800  HB1 PRO X 171      78.260  78.585  63.685  1.00  0.00           H
ATOM   2801  HB2 PRO X 171      79.597  78.296  62.523  1.00  0.00           H
ATOM   2802  CA  PRO X 171      78.964  76.537  63.654  1.00  0.00           C
ATOM   2803  HA  PRO X 171      79.704  75.994  63.066  1.00  0.00           H
ATOM   2804  C   PRO X 171      79.553  76.777  65.051  1.00  0.00           C
ATOM   2805  O   PRO X 171      80.728  77.133  65.135  1.00  0.00           O
ATOM   2806  N   GLN X 172      78.791  76.599  66.136  1.00  0.00           N
ATOM   2807  H   GLN X 172      77.813  76.367  66.008  1.00  0.00           H
ATOM   2808  CA  GLN X 172      79.285  76.760  67.510  1.00  0.00           C
ATOM   2809  HA  GLN X 172      80.104  77.479  67.515  1.00  0.00           H
ATOM   2810  CB  GLN X 172      78.144  77.311  68.380  1.00  0.00           C
ATOM   2811  HB1 GLN X 172      78.457  77.303  69.424  1.00  0.00           H
ATOM   2812  HB2 GLN X 172      77.269  76.667  68.280  1.00  0.00           H
ATOM   2813  CG  GLN X 172      77.783  78.755  67.992  1.00  0.00           C
ATOM   2814  HG1 GLN X 172      77.584  78.815  66.922  1.00  0.00           H
ATOM   2815  HG2 GLN X 172      78.631  79.403  68.200  1.00  0.00           H
ATOM   2816  CD  GLN X 172      76.569  79.313  68.730  1.00  0.00           C
ATOM   2817  OE1 GLN X 172      76.014  78.747  69.663  1.00  0.00           O
ATOM   2818  NE2 GLN X 172      76.096  80.473  68.341  1.00  0.00           N
ATOM   2819 1HE2 GLN X 172      76.482  80.941  67.536  1.00  0.00           H
ATOM   2820 2HE2 GLN X 172      75.284  80.826  68.813  1.00  0.00           H
ATOM   2821  C   GLN X 172      79.854  75.472  68.135  1.00  0.00           C
ATOM   2822  O   GLN X 172      80.713  75.560  69.017  1.00  0.00           O
ATOM   2823  N   ASN X 173      79.419  74.285  67.701  1.00  0.00           N
ATOM   2824  H   ASN X 173      78.805  74.255  66.896  1.00  0.00           H
ATOM   2825  CA  ASN X 173      79.855  73.006  68.273  1.00  0.00           C
ATOM   2826  HA  ASN X 173      80.070  73.156  69.333  1.00  0.00           H
ATOM   2827  CB  ASN X 173      78.723  71.966  68.197  1.00  0.00           C
ATOM   2828  HB1 ASN X 173      79.156  70.965  68.166  1.00  0.00           H
ATOM   2829  HB2 ASN X 173      78.142  72.108  67.287  1.00  0.00           H
ATOM   2830  CG  ASN X 173      77.778  72.004  69.394  1.00  0.00           C
ATOM   2831  OD1 ASN X 173      77.658  72.989  70.114  1.00  0.00           O
ATOM   2832  ND2 ASN X 173      77.088  70.905  69.626  1.00  0.00           N
ATOM   2833 1HD2 ASN X 173      77.207  70.086  69.049  1.00  0.00           H
ATOM   2834 2HD2 ASN X 173      76.430  70.877  70.393  1.00  0.00           H
ATOM   2835  C   ASN X 173      81.177  72.529  67.641  1.00  0.00           C
ATOM   2836  O   ASN X 173      81.225  71.570  66.868  1.00  0.00           O
ATOM   2837  N   VAL X 174      82.268  73.191  68.030  1.00  0.00           N
ATOM   2838  H   VAL X 174      82.069  74.068  68.506  1.00  0.00           H
ATOM   2839  CA  VAL X 174      83.645  72.946  67.535  1.00  0.00           C
ATOM   2840  HA  VAL X 174      83.622  73.062  66.452  1.00  0.00           H
ATOM   2841  CB  VAL X 174      84.618  74.023  68.096  1.00  0.00           C
ATOM   2842  HB  VAL X 174      84.613  73.950  69.185  1.00  0.00           H
ATOM   2843  CG1 VAL X 174      86.074  73.886  67.611  1.00  0.00           C
ATOM   2844 1HG1 VAL X 174      86.662  74.744  67.941  1.00  0.00           H
ATOM   2845 2HG1 VAL X 174      86.534  72.994  68.032  1.00  0.00           H
ATOM   2846 3HG1 VAL X 174      86.103  73.837  66.521  1.00  0.00           H
ATOM   2847  CG2 VAL X 174      84.159  75.446  67.718  1.00  0.00           C
ATOM   2848 1HG2 VAL X 174      84.850  76.180  68.131  1.00  0.00           H
ATOM   2849 2HG2 VAL X 174      84.135  75.559  66.633  1.00  0.00           H
ATOM   2850 3HG2 VAL X 174      83.171  75.658  68.122  1.00  0.00           H
ATOM   2851  C   VAL X 174      84.145  71.509  67.813  1.00  0.00           C
ATOM   2852  O   VAL X 174      85.108  71.060  67.198  1.00  0.00           O
ATOM   2853  N   ILE X 175      83.477  70.754  68.697  1.00  0.00           N
ATOM   2854  H   ILE X 175      82.659  71.160  69.125  1.00  0.00           H
ATOM   2855  CA  ILE X 175      83.822  69.366  69.076  1.00  0.00           C
ATOM   2856  HA  ILE X 175      84.834  69.169  68.723  1.00  0.00           H
ATOM   2857  CB  ILE X 175      83.853  69.177  70.621  1.00  0.00           C
ATOM   2858  HB  ILE X 175      82.838  68.989  70.977  1.00  0.00           H
ATOM   2859  CG2 ILE X 175      84.748  67.965  70.969  1.00  0.00           C
ATOM   2860 1HG2 ILE X 175      84.761  67.786  72.041  1.00  0.00           H
ATOM   2861 2HG2 ILE X 175      84.387  67.052  70.505  1.00  0.00           H
ATOM   2862 3HG2 ILE X 175      85.766  68.137  70.624  1.00  0.00           H
ATOM   2863  CG1 ILE X 175      84.407  70.427  71.352  1.00  0.00           C
ATOM   2864 1HG1 ILE X 175      83.806  71.300  71.099  1.00  0.00           H
ATOM   2865 2HG1 ILE X 175      85.426  70.605  71.013  1.00  0.00           H
ATOM   2866  CD  ILE X 175      84.397  70.344  72.881  1.00  0.00           C
ATOM   2867  HD1 ILE X 175      84.659  71.319  73.291  1.00  0.00           H
ATOM   2868  HD2 ILE X 175      83.397  70.076  73.220  1.00  0.00           H
ATOM   2869  HD3 ILE X 175      85.118  69.609  73.238  1.00  0.00           H
ATOM   2870  C   ILE X 175      82.959  68.323  68.333  1.00  0.00           C
ATOM   2871  O   ILE X 175      82.709  67.230  68.834  1.00  0.00           O
ATOM   2872  N   LEU X 176      82.539  68.625  67.100  1.00  0.00           N
ATOM   2873  H   LEU X 176      82.697  69.563  66.758  1.00  0.00           H
ATOM   2874  CA  LEU X 176      82.405  67.568  66.099  1.00  0.00           C
ATOM   2875  HA  LEU X 176      82.190  66.613  66.584  1.00  0.00           H
ATOM   2876  CB  LEU X 176      81.259  67.838  65.106  1.00  0.00           C
ATOM   2877  HB1 LEU X 176      81.235  66.997  64.411  1.00  0.00           H
ATOM   2878  HB2 LEU X 176      81.492  68.733  64.531  1.00  0.00           H
ATOM   2879  CG  LEU X 176      79.851  68.004  65.715  1.00  0.00           C
ATOM   2880  HG  LEU X 176      79.805  68.963  66.233  1.00  0.00           H
ATOM   2881  CD1 LEU X 176      78.830  68.014  64.566  1.00  0.00           C
ATOM   2882 1HD1 LEU X 176      77.828  68.178  64.954  1.00  0.00           H
ATOM   2883 2HD1 LEU X 176      79.070  68.810  63.862  1.00  0.00           H
ATOM   2884 3HD1 LEU X 176      78.848  67.058  64.043  1.00  0.00           H
ATOM   2885  CD2 LEU X 176      79.462  66.901  66.713  1.00  0.00           C
ATOM   2886 1HD2 LEU X 176      78.460  67.084  67.097  1.00  0.00           H
ATOM   2887 2HD2 LEU X 176      79.479  65.930  66.223  1.00  0.00           H
ATOM   2888 3HD2 LEU X 176      80.148  66.892  67.559  1.00  0.00           H
ATOM   2889  C   LEU X 176      83.757  67.427  65.392  1.00  0.00           C
ATOM   2890  O   LEU X 176      84.211  68.336  64.695  1.00  0.00           O
ATOM   2891  N   SER X 177      84.412  66.290  65.589  1.00  0.00           N
ATOM   2892  H   SER X 177      83.994  65.596  66.191  1.00  0.00           H
ATOM   2893  CA  SER X 177      85.404  65.780  64.644  1.00  0.00           C
ATOM   2894  HA  SER X 177      85.862  66.601  64.091  1.00  0.00           H
ATOM   2895  CB  SER X 177      86.519  65.024  65.397  1.00  0.00           C
ATOM   2896  HB1 SER X 177      87.033  65.716  66.066  1.00  0.00           H
ATOM   2897  HB2 SER X 177      87.243  64.634  64.684  1.00  0.00           H
ATOM   2898  OG  SER X 177      86.007  63.944  66.153  1.00  0.00           O
ATOM   2899  HG  SER X 177      86.615  63.183  66.131  1.00  0.00           H
ATOM   2900  C   SER X 177      84.704  64.862  63.627  1.00  0.00           C
ATOM   2901  O   SER X 177      83.553  64.459  63.809  1.00  0.00           O
ATOM   2902  N   LYS X 178      85.410  64.427  62.582  1.00  0.00           N
ATOM   2903  H   LYS X 178      86.325  64.824  62.406  1.00  0.00           H
ATOM   2904  CA  LYS X 178      84.926  63.338  61.715  1.00  0.00           C
ATOM   2905  HA  LYS X 178      83.939  63.598  61.329  1.00  0.00           H
ATOM   2906  CB  LYS X 178      85.893  63.186  60.534  1.00  0.00           C
ATOM   2907  HB1 LYS X 178      85.580  62.316  59.952  1.00  0.00           H
ATOM   2908  HB2 LYS X 178      86.902  63.001  60.907  1.00  0.00           H
ATOM   2909  CG  LYS X 178      85.896  64.415  59.606  1.00  0.00           C
ATOM   2910  HG1 LYS X 178      86.215  65.306  60.148  1.00  0.00           H
ATOM   2911  HG2 LYS X 178      84.889  64.573  59.219  1.00  0.00           H
ATOM   2912  CD  LYS X 178      86.855  64.149  58.443  1.00  0.00           C
ATOM   2913  HD1 LYS X 178      86.617  63.164  58.048  1.00  0.00           H
ATOM   2914  HD2 LYS X 178      87.882  64.126  58.810  1.00  0.00           H
ATOM   2915  CE  LYS X 178      86.743  65.171  57.305  1.00  0.00           C
ATOM   2916  HE1 LYS X 178      87.411  66.012  57.507  1.00  0.00           H
ATOM   2917  HE2 LYS X 178      85.715  65.540  57.251  1.00  0.00           H
ATOM   2918  NZ  LYS X 178      87.078  64.523  56.015  1.00  0.00           N
ATOM   2919  HZ1 LYS X 178      87.245  65.186  55.264  1.00  0.00           H
ATOM   2920  HZ2 LYS X 178      87.886  63.918  56.110  1.00  0.00           H
ATOM   2921  HZ3 LYS X 178      86.294  63.924  55.743  1.00  0.00           H
ATOM   2922  C   LYS X 178      84.752  62.002  62.479  1.00  0.00           C
ATOM   2923  O   LYS X 178      84.019  61.118  62.042  1.00  0.00           O
ATOM   2924  N   THR X 179      85.400  61.890  63.647  1.00  0.00           N
ATOM   2925  H   THR X 179      85.972  62.675  63.912  1.00  0.00           H
ATOM   2926  CA  THR X 179      85.328  60.785  64.616  1.00  0.00           C
ATOM   2927  HA  THR X 179      84.917  59.903  64.121  1.00  0.00           H
ATOM   2928  CB  THR X 179      86.735  60.423  65.100  1.00  0.00           C
ATOM   2929  HB  THR X 179      86.654  59.639  65.852  1.00  0.00           H
ATOM   2930  CG2 THR X 179      87.589  59.892  63.950  1.00  0.00           C
ATOM   2931 1HG2 THR X 179      88.547  59.567  64.340  1.00  0.00           H
ATOM   2932 2HG2 THR X 179      87.095  59.034  63.493  1.00  0.00           H
ATOM   2933 3HG2 THR X 179      87.748  60.658  63.191  1.00  0.00           H
ATOM   2934  OG1 THR X 179      87.387  61.547  65.664  1.00  0.00           O
ATOM   2935  HG1 THR X 179      88.035  61.178  66.278  1.00  0.00           H
ATOM   2936  C   THR X 179      84.389  61.060  65.796  1.00  0.00           C
ATOM   2937  O   THR X 179      84.415  60.314  66.773  1.00  0.00           O
ATOM   2938  N   PHE X 180      83.568  62.116  65.714  1.00  0.00           N
ATOM   2939  H   PHE X 180      83.655  62.726  64.912  1.00  0.00           H
ATOM   2940  CA  PHE X 180      82.468  62.413  66.631  1.00  0.00           C
ATOM   2941  HA  PHE X 180      82.180  61.486  67.131  1.00  0.00           H
ATOM   2942  CB  PHE X 180      82.897  63.425  67.728  1.00  0.00           C
ATOM   2943  HB1 PHE X 180      82.213  64.274  67.749  1.00  0.00           H
ATOM   2944  HB2 PHE X 180      83.877  63.834  67.497  1.00  0.00           H
ATOM   2945  CG  PHE X 180      82.947  62.840  69.128  1.00  0.00           C
ATOM   2946  CD1 PHE X 180      81.958  63.163  70.080  1.00  0.00           C
ATOM   2947  HD1 PHE X 180      81.182  63.872  69.834  1.00  0.00           H
ATOM   2948  CE1 PHE X 180      81.980  62.564  71.354  1.00  0.00           C
ATOM   2949  HE1 PHE X 180      81.225  62.811  72.086  1.00  0.00           H
ATOM   2950  CZ  PHE X 180      82.994  61.651  71.688  1.00  0.00           C
ATOM   2951  HZ  PHE X 180      83.005  61.179  72.662  1.00  0.00           H
ATOM   2952  CE2 PHE X 180      84.004  61.362  70.754  1.00  0.00           C
ATOM   2953  HE2 PHE X 180      84.788  60.664  71.004  1.00  0.00           H
ATOM   2954  CD2 PHE X 180      83.985  61.962  69.485  1.00  0.00           C
ATOM   2955  HD2 PHE X 180      84.768  61.739  68.778  1.00  0.00           H
ATOM   2956  C   PHE X 180      81.250  62.888  65.816  1.00  0.00           C
ATOM   2957  O   PHE X 180      81.054  64.082  65.595  1.00  0.00           O
ATOM   2958  N   LEU X 181      80.381  61.941  65.433  1.00  0.00           N
ATOM   2959  H   LEU X 181      80.648  60.974  65.570  1.00  0.00           H
ATOM   2960  CA  LEU X 181      78.998  62.211  65.008  1.00  0.00           C
ATOM   2961  HA  LEU X 181      78.897  63.283  64.848  1.00  0.00           H
ATOM   2962  CB  LEU X 181      78.749  61.504  63.654  1.00  0.00           C
ATOM   2963  HB1 LEU X 181      77.679  61.451  63.451  1.00  0.00           H
ATOM   2964  HB2 LEU X 181      79.121  60.481  63.721  1.00  0.00           H
ATOM   2965  CG  LEU X 181      79.398  62.216  62.452  1.00  0.00           C
ATOM   2966  HG  LEU X 181      80.450  62.415  62.664  1.00  0.00           H
ATOM   2967  CD1 LEU X 181      79.316  61.295  61.227  1.00  0.00           C
ATOM   2968 1HD1 LEU X 181      79.836  61.740  60.384  1.00  0.00           H
ATOM   2969 2HD1 LEU X 181      79.783  60.335  61.447  1.00  0.00           H
ATOM   2970 3HD1 LEU X 181      78.276  61.136  60.950  1.00  0.00           H
ATOM   2971  CD2 LEU X 181      78.681  63.547  62.157  1.00  0.00           C
ATOM   2972 1HD2 LEU X 181      79.123  64.016  61.286  1.00  0.00           H
ATOM   2973 2HD2 LEU X 181      77.620  63.374  61.969  1.00  0.00           H
ATOM   2974 3HD2 LEU X 181      78.789  64.241  62.989  1.00  0.00           H
ATOM   2975  C   LEU X 181      77.908  61.906  66.076  1.00  0.00           C
ATOM   2976  O   LEU X 181      76.924  61.228  65.756  1.00  0.00           O
ATOM   2977  N   PRO X 182      78.013  62.410  67.328  1.00  0.00           N
ATOM   2978  CD  PRO X 182      79.227  62.416  68.131  1.00  0.00           C
ATOM   2979  HD1 PRO X 182      79.667  63.415  68.136  1.00  0.00           H
ATOM   2980  HD2 PRO X 182      79.937  61.672  67.785  1.00  0.00           H
ATOM   2981  CG  PRO X 182      78.824  62.003  69.542  1.00  0.00           C
ATOM   2982  HG1 PRO X 182      78.983  62.836  70.222  1.00  0.00           H
ATOM   2983  HG2 PRO X 182      79.399  61.134  69.858  1.00  0.00           H
ATOM   2984  CB  PRO X 182      77.336  61.666  69.438  1.00  0.00           C
ATOM   2985  HB1 PRO X 182      76.788  61.914  70.344  1.00  0.00           H
ATOM   2986  HB2 PRO X 182      77.217  60.610  69.197  1.00  0.00           H
ATOM   2987  CA  PRO X 182      76.886  62.502  68.247  1.00  0.00           C
ATOM   2988  HA  PRO X 182      75.986  62.049  67.831  1.00  0.00           H
ATOM   2989  C   PRO X 182      76.570  63.954  68.669  1.00  0.00           C
ATOM   2990  O   PRO X 182      77.329  64.601  69.388  1.00  0.00           O
ATOM   2991  N   GLU X 183      75.375  64.413  68.301  1.00  0.00           N
ATOM   2992  H   GLU X 183      74.913  63.899  67.555  1.00  0.00           H
ATOM   2993  CA  GLU X 183      74.480  65.133  69.213  1.00  0.00           C
ATOM   2994  HA  GLU X 183      74.569  64.646  70.185  1.00  0.00           H
ATOM   2995  CB  GLU X 183      74.835  66.625  69.425  1.00  0.00           C
ATOM   2996  HB1 GLU X 183      74.562  67.200  68.542  1.00  0.00           H
ATOM   2997  HB2 GLU X 183      75.902  66.737  69.610  1.00  0.00           H
ATOM   2998  CG  GLU X 183      74.067  67.162  70.644  1.00  0.00           C
ATOM   2999  HG1 GLU X 183      74.210  66.485  71.487  1.00  0.00           H
ATOM   3000  HG2 GLU X 183      73.018  67.185  70.392  1.00  0.00           H
ATOM   3001  CD  GLU X 183      74.400  68.580  71.091  1.00  0.00           C
ATOM   3002  OE1 GLU X 183      74.172  68.892  72.278  1.00  0.00           O
ATOM   3003  OE2 GLU X 183      74.703  69.463  70.262  1.00  0.00           O
ATOM   3004  C   GLU X 183      73.050  64.897  68.710  1.00  0.00           C
ATOM   3005  O   GLU X 183      72.488  65.687  67.954  1.00  0.00           O
ATOM   3006  N   TRP X 184      72.511  63.735  69.086  1.00  0.00           N
ATOM   3007  H   TRP X 184      73.084  63.165  69.695  1.00  0.00           H
ATOM   3008  CA  TRP X 184      71.213  63.138  68.742  1.00  0.00           C
ATOM   3009  HA  TRP X 184      71.314  62.120  69.122  1.00  0.00           H
ATOM   3010  CB  TRP X 184      70.049  63.711  69.587  1.00  0.00           C
ATOM   3011  HB1 TRP X 184      70.314  63.490  70.616  1.00  0.00           H
ATOM   3012  HB2 TRP X 184      69.147  63.147  69.358  1.00  0.00           H
ATOM   3013  CG  TRP X 184      69.693  65.168  69.573  1.00  0.00           C
ATOM   3014  CD1 TRP X 184      70.491  66.148  70.023  1.00  0.00           C
ATOM   3015  HD1 TRP X 184      71.471  65.961  70.424  1.00  0.00           H
ATOM   3016  NE1 TRP X 184      69.901  67.380  69.863  1.00  0.00           N
ATOM   3017  HE1 TRP X 184      70.401  68.250  70.028  1.00  0.00           H
ATOM   3018  CE2 TRP X 184      68.608  67.248  69.417  1.00  0.00           C
ATOM   3019  CZ2 TRP X 184      67.592  68.173  69.132  1.00  0.00           C
ATOM   3020  HZ2 TRP X 184      67.788  69.231  69.216  1.00  0.00           H
ATOM   3021  CH2 TRP X 184      66.317  67.695  68.791  1.00  0.00           C
ATOM   3022  HH2 TRP X 184      65.504  68.381  68.598  1.00  0.00           H
ATOM   3023  CZ3 TRP X 184      66.087  66.309  68.753  1.00  0.00           C
ATOM   3024  HZ3 TRP X 184      65.103  65.932  68.531  1.00  0.00           H
ATOM   3025  CE3 TRP X 184      67.126  65.391  68.985  1.00  0.00           C
ATOM   3026  HE3 TRP X 184      66.933  64.330  68.938  1.00  0.00           H
ATOM   3027  CD2 TRP X 184      68.425  65.835  69.294  1.00  0.00           C
ATOM   3028  C   TRP X 184      70.896  62.864  67.255  1.00  0.00           C
ATOM   3029  O   TRP X 184      70.037  62.004  67.030  1.00  0.00           O
ATOM   3030  N   ARG X 185      71.615  63.446  66.271  1.00  0.00           N
ATOM   3031  H   ARG X 185      72.291  64.138  66.563  1.00  0.00           H
ATOM   3032  CA  ARG X 185      71.611  63.007  64.851  1.00  0.00           C
ATOM   3033  HA  ARG X 185      71.843  61.941  64.896  1.00  0.00           H
ATOM   3034  CB  ARG X 185      70.206  63.111  64.213  1.00  0.00           C
ATOM   3035  HB1 ARG X 185      70.071  64.108  63.811  1.00  0.00           H
ATOM   3036  HB2 ARG X 185      69.419  62.943  64.941  1.00  0.00           H
ATOM   3037  CG  ARG X 185      69.961  62.099  63.095  1.00  0.00           C
ATOM   3038  HG1 ARG X 185      69.873  61.102  63.523  1.00  0.00           H
ATOM   3039  HG2 ARG X 185      70.784  62.119  62.384  1.00  0.00           H
ATOM   3040  CD  ARG X 185      68.682  62.436  62.338  1.00  0.00           C
ATOM   3041  HD1 ARG X 185      68.770  61.969  61.367  1.00  0.00           H
ATOM   3042  HD2 ARG X 185      68.619  63.515  62.199  1.00  0.00           H
ATOM   3043  NE  ARG X 185      67.478  61.914  63.001  1.00  0.00           N
ATOM   3044  HE  ARG X 185      67.614  61.090  63.568  1.00  0.00           H
ATOM   3045  CZ  ARG X 185      66.240  62.371  62.873  1.00  0.00           C
ATOM   3046  NH1 ARG X 185      65.928  63.436  62.170  1.00  0.00           N
ATOM   3047 1HH1 ARG X 185      66.573  63.828  61.505  1.00  0.00           H
ATOM   3048 2HH1 ARG X 185      64.944  63.681  62.074  1.00  0.00           H
ATOM   3049  NH2 ARG X 185      65.242  61.749  63.439  1.00  0.00           N
ATOM   3050 1HH2 ARG X 185      65.341  60.838  63.861  1.00  0.00           H
ATOM   3051 2HH2 ARG X 185      64.311  62.138  63.315  1.00  0.00           H
ATOM   3052  C   ARG X 185      72.674  63.614  63.887  1.00  0.00           C
ATOM   3053  O   ARG X 185      73.101  62.899  62.986  1.00  0.00           O
ATOM   3054  N   THR X 186      73.175  64.859  63.940  1.00  0.00           N
ATOM   3055  H   THR X 186      73.906  65.000  63.261  1.00  0.00           H
ATOM   3056  CA  THR X 186      72.889  66.012  64.807  1.00  0.00           C
ATOM   3057  HA  THR X 186      73.135  65.735  65.821  1.00  0.00           H
ATOM   3058  CB  THR X 186      73.777  67.204  64.438  1.00  0.00           C
ATOM   3059  HB  THR X 186      73.540  67.510  63.418  1.00  0.00           H
ATOM   3060  CG2 THR X 186      73.599  68.407  65.359  1.00  0.00           C
ATOM   3061 1HG2 THR X 186      74.372  69.152  65.170  1.00  0.00           H
ATOM   3062 2HG2 THR X 186      72.646  68.878  65.166  1.00  0.00           H
ATOM   3063 3HG2 THR X 186      73.630  68.095  66.402  1.00  0.00           H
ATOM   3064  OG1 THR X 186      75.139  66.873  64.517  1.00  0.00           O
ATOM   3065  HG1 THR X 186      75.601  67.646  64.147  1.00  0.00           H
ATOM   3066  C   THR X 186      71.439  66.461  64.713  1.00  0.00           C
ATOM   3067  O   THR X 186      70.836  66.381  63.638  1.00  0.00           O
ATOM   3068  N   ARG X 187      70.909  67.000  65.818  1.00  0.00           N
ATOM   3069  H   ARG X 187      71.464  66.945  66.667  1.00  0.00           H
ATOM   3070  CA  ARG X 187      69.528  67.476  65.955  1.00  0.00           C
ATOM   3071  HA  ARG X 187      69.446  68.031  66.887  1.00  0.00           H
ATOM   3072  CB  ARG X 187      69.125  68.411  64.779  1.00  0.00           C
ATOM   3073  HB1 ARG X 187      68.259  68.948  65.142  1.00  0.00           H
ATOM   3074  HB2 ARG X 187      68.794  67.733  64.011  1.00  0.00           H
ATOM   3075  CG  ARG X 187      70.033  69.446  64.033  1.00  0.00           C
ATOM   3076  HG1 ARG X 187      71.007  69.025  63.810  1.00  0.00           H
ATOM   3077  HG2 ARG X 187      70.137  70.354  64.619  1.00  0.00           H
ATOM   3078  CD  ARG X 187      69.351  69.757  62.679  1.00  0.00           C
ATOM   3079  HD1 ARG X 187      68.307  69.977  62.874  1.00  0.00           H
ATOM   3080  HD2 ARG X 187      69.446  68.847  62.090  1.00  0.00           H
ATOM   3081  NE  ARG X 187      69.878  70.808  61.788  1.00  0.00           N
ATOM   3082  HE  ARG X 187      70.862  71.047  61.892  1.00  0.00           H
ATOM   3083  CZ  ARG X 187      69.247  71.116  60.646  1.00  0.00           C
ATOM   3084  NH1 ARG X 187      67.940  71.000  60.495  1.00  0.00           N
ATOM   3085 1HH1 ARG X 187      67.362  70.643  61.237  1.00  0.00           H
ATOM   3086 2HH1 ARG X 187      67.546  71.107  59.571  1.00  0.00           H
ATOM   3087  NH2 ARG X 187      69.878  71.524  59.572  1.00  0.00           N
ATOM   3088 1HH2 ARG X 187      70.887  71.644  59.552  1.00  0.00           H
ATOM   3089 2HH2 ARG X 187      69.387  71.652  58.697  1.00  0.00           H
ATOM   3090  C   ARG X 187      68.595  66.228  66.029  1.00  0.00           C
ATOM   3091  O   ARG X 187      69.067  65.104  66.015  1.00  0.00           O
ATOM   3092  N   ALA X 188      67.267  66.348  65.902  1.00  0.00           N
ATOM   3093  H   ALA X 188      66.834  67.192  66.238  1.00  0.00           H
ATOM   3094  CA  ALA X 188      66.443  65.347  65.175  1.00  0.00           C
ATOM   3095  HA  ALA X 188      67.069  64.506  64.868  1.00  0.00           H
ATOM   3096  CB  ALA X 188      65.327  64.753  66.036  1.00  0.00           C
ATOM   3097  HB1 ALA X 188      64.758  64.031  65.450  1.00  0.00           H
ATOM   3098  HB2 ALA X 188      65.753  64.227  66.889  1.00  0.00           H
ATOM   3099  HB3 ALA X 188      64.651  65.536  66.366  1.00  0.00           H
ATOM   3100  C   ALA X 188      65.922  66.007  63.896  1.00  0.00           C
ATOM   3101  O   ALA X 188      64.749  66.323  63.737  1.00  0.00           O
ATOM   3102  N   VAL X 189      66.884  66.411  63.076  1.00  0.00           N
ATOM   3103  H   VAL X 189      67.806  66.024  63.249  1.00  0.00           H
ATOM   3104  CA  VAL X 189      66.822  67.522  62.113  1.00  0.00           C
ATOM   3105  HA  VAL X 189      67.821  67.890  62.195  1.00  0.00           H
ATOM   3106  CB  VAL X 189      66.827  67.030  60.637  1.00  0.00           C
ATOM   3107  HB  VAL X 189      65.883  66.542  60.408  1.00  0.00           H
ATOM   3108  CG1 VAL X 189      67.113  68.115  59.588  1.00  0.00           C
ATOM   3109 1HG1 VAL X 189      67.146  67.669  58.597  1.00  0.00           H
ATOM   3110 2HG1 VAL X 189      66.335  68.874  59.577  1.00  0.00           H
ATOM   3111 3HG1 VAL X 189      68.088  68.559  59.782  1.00  0.00           H
ATOM   3112  CG2 VAL X 189      68.012  66.031  60.521  1.00  0.00           C
ATOM   3113 1HG2 VAL X 189      68.360  65.939  59.495  1.00  0.00           H
ATOM   3114 2HG2 VAL X 189      68.873  66.367  61.102  1.00  0.00           H
ATOM   3115 3HG2 VAL X 189      67.710  65.049  60.877  1.00  0.00           H
ATOM   3116  C   VAL X 189      66.026  68.779  62.584  1.00  0.00           C
ATOM   3117  O   VAL X 189      65.494  69.544  61.787  1.00  0.00           O
ATOM   3118  N   THR X 190      66.062  69.016  63.915  1.00  0.00           N
ATOM   3119  H   THR X 190      66.512  68.282  64.437  1.00  0.00           H
ATOM   3120  CA  THR X 190      65.648  70.185  64.739  1.00  0.00           C
ATOM   3121  HA  THR X 190      65.886  69.965  65.779  1.00  0.00           H
ATOM   3122  CB  THR X 190      66.408  71.489  64.401  1.00  0.00           C
ATOM   3123  HB  THR X 190      66.470  71.618  63.323  1.00  0.00           H
ATOM   3124  CG2 THR X 190      65.875  72.782  65.029  1.00  0.00           C
ATOM   3125 1HG2 THR X 190      66.589  73.590  64.871  1.00  0.00           H
ATOM   3126 2HG2 THR X 190      64.940  73.085  64.564  1.00  0.00           H
ATOM   3127 3HG2 THR X 190      65.713  72.643  66.095  1.00  0.00           H
ATOM   3128  OG1 THR X 190      67.698  71.348  64.924  1.00  0.00           O
ATOM   3129  HG1 THR X 190      67.984  72.168  65.364  1.00  0.00           H
ATOM   3130  C   THR X 190      64.146  70.351  64.691  1.00  0.00           C
ATOM   3131  O   THR X 190      63.670  71.136  63.889  1.00  0.00           O
ATOM   3132  N   ALA X 191      63.422  69.562  65.492  1.00  0.00           N
ATOM   3133  H   ALA X 191      63.914  68.982  66.162  1.00  0.00           H
ATOM   3134  CA  ALA X 191      61.973  69.314  65.434  1.00  0.00           C
ATOM   3135  HA  ALA X 191      61.677  68.873  66.383  1.00  0.00           H
ATOM   3136  CB  ALA X 191      61.156  70.610  65.287  1.00  0.00           C
ATOM   3137  HB1 ALA X 191      60.103  70.360  65.221  1.00  0.00           H
ATOM   3138  HB2 ALA X 191      61.335  71.272  66.135  1.00  0.00           H
ATOM   3139  HB3 ALA X 191      61.381  71.123  64.360  1.00  0.00           H
ATOM   3140  C   ALA X 191      61.585  68.296  64.345  1.00  0.00           C
ATOM   3141  O   ALA X 191      60.520  67.695  64.463  1.00  0.00           O
ATOM   3142  N   LEU X 192      62.444  68.093  63.334  1.00  0.00           N
ATOM   3143  H   LEU X 192      63.400  68.321  63.554  1.00  0.00           H
ATOM   3144  CA  LEU X 192      62.116  68.271  61.909  1.00  0.00           C
ATOM   3145  HA  LEU X 192      62.984  68.025  61.298  1.00  0.00           H
ATOM   3146  CB  LEU X 192      60.906  67.419  61.451  1.00  0.00           C
ATOM   3147  HB1 LEU X 192      60.684  67.671  60.417  1.00  0.00           H
ATOM   3148  HB2 LEU X 192      60.026  67.699  62.029  1.00  0.00           H
ATOM   3149  CG  LEU X 192      61.093  65.902  61.546  1.00  0.00           C
ATOM   3150  HG  LEU X 192      61.427  65.647  62.551  1.00  0.00           H
ATOM   3151  CD1 LEU X 192      59.757  65.197  61.295  1.00  0.00           C
ATOM   3152 1HD1 LEU X 192      59.863  64.137  61.523  1.00  0.00           H
ATOM   3153 2HD1 LEU X 192      58.990  65.616  61.945  1.00  0.00           H
ATOM   3154 3HD1 LEU X 192      59.450  65.320  60.255  1.00  0.00           H
ATOM   3155  CD2 LEU X 192      62.127  65.420  60.525  1.00  0.00           C
ATOM   3156 1HD2 LEU X 192      62.198  64.332  60.554  1.00  0.00           H
ATOM   3157 2HD2 LEU X 192      61.837  65.725  59.520  1.00  0.00           H
ATOM   3158 3HD2 LEU X 192      63.101  65.846  60.764  1.00  0.00           H
ATOM   3159  C   LEU X 192      61.805  69.756  61.717  1.00  0.00           C
ATOM   3160  O   LEU X 192      60.705  70.149  62.095  1.00  0.00           O
ATOM   3161  N   LYS X 193      62.749  70.569  61.204  1.00  0.00           N
ATOM   3162  H   LYS X 193      63.645  70.167  60.974  1.00  0.00           H
ATOM   3163  CA  LYS X 193      62.636  72.046  61.171  1.00  0.00           C
ATOM   3164  HA  LYS X 193      62.699  72.416  62.190  1.00  0.00           H
ATOM   3165  CB  LYS X 193      63.779  72.718  60.381  1.00  0.00           C
ATOM   3166  HB1 LYS X 193      63.395  73.658  59.981  1.00  0.00           H
ATOM   3167  HB2 LYS X 193      64.070  72.088  59.542  1.00  0.00           H
ATOM   3168  CG  LYS X 193      65.030  73.068  61.196  1.00  0.00           C
ATOM   3169  HG1 LYS X 193      65.532  72.149  61.481  1.00  0.00           H
ATOM   3170  HG2 LYS X 193      64.743  73.622  62.091  1.00  0.00           H
ATOM   3171  CD  LYS X 193      65.974  73.936  60.344  1.00  0.00           C
ATOM   3172  HD1 LYS X 193      65.465  74.869  60.096  1.00  0.00           H
ATOM   3173  HD2 LYS X 193      66.195  73.411  59.412  1.00  0.00           H
ATOM   3174  CE  LYS X 193      67.289  74.252  61.070  1.00  0.00           C
ATOM   3175  HE1 LYS X 193      67.779  73.314  61.335  1.00  0.00           H
ATOM   3176  HE2 LYS X 193      67.074  74.796  61.994  1.00  0.00           H
ATOM   3177  NZ  LYS X 193      68.204  75.057  60.222  1.00  0.00           N
ATOM   3178  HZ1 LYS X 193      69.172  74.963  60.526  1.00  0.00           H
ATOM   3179  HZ2 LYS X 193      68.197  74.756  59.250  1.00  0.00           H
ATOM   3180  HZ3 LYS X 193      67.968  76.043  60.243  1.00  0.00           H
ATOM   3181  C   LYS X 193      61.262  72.490  60.660  1.00  0.00           C
ATOM   3182  O   LYS X 193      61.029  72.519  59.453  1.00  0.00           O
ATOM   3183  N   HIS X 194      60.390  72.785  61.632  1.00  0.00           N
ATOM   3184  H   HIS X 194      60.801  72.766  62.558  1.00  0.00           H
ATOM   3185  CA  HIS X 194      58.936  72.942  61.610  1.00  0.00           C
ATOM   3186  HA  HIS X 194      58.755  73.707  62.366  1.00  0.00           H
ATOM   3187  CB  HIS X 194      58.409  73.538  60.301  1.00  0.00           C
ATOM   3188  HB1 HIS X 194      57.326  73.533  60.299  1.00  0.00           H
ATOM   3189  HB2 HIS X 194      58.714  72.967  59.429  1.00  0.00           H
ATOM   3190  CG  HIS X 194      58.870  74.951  60.230  1.00  0.00           C
ATOM   3191  ND1 HIS X 194      58.454  75.941  61.117  1.00  0.00           N
ATOM   3192  CE1 HIS X 194      59.269  76.974  60.890  1.00  0.00           C
ATOM   3193  HE1 HIS X 194      59.234  77.901  61.441  1.00  0.00           H
ATOM   3194  NE2 HIS X 194      60.149  76.679  59.917  1.00  0.00           N
ATOM   3195  HE2 HIS X 194      60.876  77.289  59.559  1.00  0.00           H
ATOM   3196  CD2 HIS X 194      59.931  75.397  59.504  1.00  0.00           C
ATOM   3197  HD2 HIS X 194      60.548  74.830  58.821  1.00  0.00           H
ATOM   3198  C   HIS X 194      58.097  71.734  62.087  1.00  0.00           C
ATOM   3199  O   HIS X 194      57.560  70.960  61.288  1.00  0.00           O
ATOM   3200  N   CYS X 195      57.723  71.806  63.374  1.00  0.00           N
ATOM   3201  H   CYS X 195      58.342  72.324  63.986  1.00  0.00           H
ATOM   3202  CA  CYS X 195      56.303  71.805  63.783  1.00  0.00           C
ATOM   3203  HA  CYS X 195      55.736  71.171  63.097  1.00  0.00           H
ATOM   3204  CB  CYS X 195      56.153  71.198  65.192  1.00  0.00           C
ATOM   3205  HB1 CYS X 195      55.132  71.358  65.549  1.00  0.00           H
ATOM   3206  HB2 CYS X 195      56.835  71.688  65.892  1.00  0.00           H
ATOM   3207  SG  CYS X 195      56.452  69.403  65.159  1.00  0.00           S
ATOM   3208  HG  CYS X 195      56.285  69.194  66.479  1.00  0.00           H
ATOM   3209  C   CYS X 195      55.671  73.223  63.651  1.00  0.00           C
ATOM   3210  O   CYS X 195      54.935  73.673  64.525  1.00  0.00           O
ATOM   3211  N   ARG X 196      56.045  73.946  62.587  1.00  0.00           N
ATOM   3212  H   ARG X 196      56.856  73.588  62.116  1.00  0.00           H
ATOM   3213  CA  ARG X 196      55.270  74.850  61.718  1.00  0.00           C
ATOM   3214  HA  ARG X 196      55.992  75.185  60.977  1.00  0.00           H
ATOM   3215  CB  ARG X 196      54.181  74.067  60.939  1.00  0.00           C
ATOM   3216  HB1 ARG X 196      53.300  74.696  60.830  1.00  0.00           H
ATOM   3217  HB2 ARG X 196      53.870  73.178  61.491  1.00  0.00           H
ATOM   3218  CG  ARG X 196      54.666  73.651  59.532  1.00  0.00           C
ATOM   3219  HG1 ARG X 196      55.168  72.684  59.600  1.00  0.00           H
ATOM   3220  HG2 ARG X 196      55.379  74.380  59.153  1.00  0.00           H
ATOM   3221  CD  ARG X 196      53.530  73.568  58.506  1.00  0.00           C
ATOM   3222  HD1 ARG X 196      53.041  74.541  58.443  1.00  0.00           H
ATOM   3223  HD2 ARG X 196      52.809  72.830  58.845  1.00  0.00           H
ATOM   3224  NE  ARG X 196      54.051  73.201  57.176  1.00  0.00           N
ATOM   3225  HE  ARG X 196      55.040  72.987  57.122  1.00  0.00           H
ATOM   3226  CZ  ARG X 196      53.409  73.210  56.014  1.00  0.00           C
ATOM   3227  NH1 ARG X 196      52.133  73.523  55.906  1.00  0.00           N
ATOM   3228 1HH1 ARG X 196      51.595  73.785  56.725  1.00  0.00           H
ATOM   3229 2HH1 ARG X 196      51.676  73.488  55.011  1.00  0.00           H
ATOM   3230  NH2 ARG X 196      54.081  72.893  54.926  1.00  0.00           N
ATOM   3231 1HH2 ARG X 196      55.036  72.564  54.994  1.00  0.00           H
ATOM   3232 2HH2 ARG X 196      53.671  72.931  54.005  1.00  0.00           H
ATOM   3233  C   ARG X 196      54.741  76.198  62.233  1.00  0.00           C
ATOM   3234  O   ARG X 196      54.355  77.004  61.389  1.00  0.00           O
ATOM   3235  N   PHE X 197      54.700  76.495  63.534  1.00  0.00           N
ATOM   3236  H   PHE X 197      55.010  75.797  64.195  1.00  0.00           H
ATOM   3237  CA  PHE X 197      53.843  77.595  64.018  1.00  0.00           C
ATOM   3238  HA  PHE X 197      53.072  77.769  63.263  1.00  0.00           H
ATOM   3239  CB  PHE X 197      53.095  77.129  65.267  1.00  0.00           C
ATOM   3240  HB1 PHE X 197      52.771  78.003  65.831  1.00  0.00           H
ATOM   3241  HB2 PHE X 197      53.746  76.538  65.914  1.00  0.00           H
ATOM   3242  CG  PHE X 197      51.863  76.337  64.876  1.00  0.00           C
ATOM   3243  CD1 PHE X 197      50.707  77.024  64.462  1.00  0.00           C
ATOM   3244  HD1 PHE X 197      50.669  78.102  64.509  1.00  0.00           H
ATOM   3245  CE1 PHE X 197      49.609  76.311  63.953  1.00  0.00           C
ATOM   3246  HE1 PHE X 197      48.729  76.845  63.625  1.00  0.00           H
ATOM   3247  CZ  PHE X 197      49.667  74.912  63.848  1.00  0.00           C
ATOM   3248  HZ  PHE X 197      48.836  74.366  63.430  1.00  0.00           H
ATOM   3249  CE2 PHE X 197      50.812  74.221  64.276  1.00  0.00           C
ATOM   3250  HE2 PHE X 197      50.855  73.143  64.194  1.00  0.00           H
ATOM   3251  CD2 PHE X 197      51.901  74.933  64.801  1.00  0.00           C
ATOM   3252  HD2 PHE X 197      52.771  74.399  65.134  1.00  0.00           H
ATOM   3253  C   PHE X 197      54.476  78.988  64.182  1.00  0.00           C
ATOM   3254  O   PHE X 197      53.730  79.973  64.176  1.00  0.00           O
ATOM   3255  N   LYS X 198      55.806  79.114  64.278  1.00  0.00           N
ATOM   3256  H   LYS X 198      56.363  78.274  64.363  1.00  0.00           H
ATOM   3257  CA  LYS X 198      56.496  80.418  64.222  1.00  0.00           C
ATOM   3258  HA  LYS X 198      55.885  81.115  63.641  1.00  0.00           H
ATOM   3259  CB  LYS X 198      56.683  81.046  65.626  1.00  0.00           C
ATOM   3260  HB1 LYS X 198      57.235  81.980  65.501  1.00  0.00           H
ATOM   3261  HB2 LYS X 198      57.290  80.381  66.241  1.00  0.00           H
ATOM   3262  CG  LYS X 198      55.394  81.373  66.392  1.00  0.00           C
ATOM   3263  HG1 LYS X 198      54.925  80.437  66.702  1.00  0.00           H
ATOM   3264  HG2 LYS X 198      54.710  81.923  65.743  1.00  0.00           H
ATOM   3265  CD  LYS X 198      55.688  82.232  67.631  1.00  0.00           C
ATOM   3266  HD1 LYS X 198      55.895  83.256  67.317  1.00  0.00           H
ATOM   3267  HD2 LYS X 198      56.568  81.845  68.141  1.00  0.00           H
ATOM   3268  CE  LYS X 198      54.482  82.203  68.580  1.00  0.00           C
ATOM   3269  HE1 LYS X 198      54.307  81.168  68.886  1.00  0.00           H
ATOM   3270  HE2 LYS X 198      53.602  82.552  68.033  1.00  0.00           H
ATOM   3271  NZ  LYS X 198      54.685  83.051  69.779  1.00  0.00           N
ATOM   3272  HZ1 LYS X 198      53.872  82.984  70.390  1.00  0.00           H
ATOM   3273  HZ2 LYS X 198      55.505  82.758  70.294  1.00  0.00           H
ATOM   3274  HZ3 LYS X 198      54.772  84.023  69.512  1.00  0.00           H
ATOM   3275  C   LYS X 198      57.845  80.336  63.483  1.00  0.00           C
ATOM   3276  O   LYS X 198      58.908  80.437  64.095  1.00  0.00           O
ATOM   3277  N   GLN X 199      57.844  80.234  62.153  1.00  0.00           N
ATOM   3278  H   GLN X 199      56.956  80.102  61.689  1.00  0.00           H
ATOM   3279  CA  GLN X 199      58.815  81.049  61.420  1.00  0.00           C
ATOM   3280  HA  GLN X 199      59.653  81.341  62.057  1.00  0.00           H
ATOM   3281  CB  GLN X 199      59.395  80.368  60.166  1.00  0.00           C
ATOM   3282  HB1 GLN X 199      59.370  81.060  59.323  1.00  0.00           H
ATOM   3283  HB2 GLN X 199      58.806  79.491  59.896  1.00  0.00           H
ATOM   3284  CG  GLN X 199      60.867  79.997  60.421  1.00  0.00           C
ATOM   3285  HG1 GLN X 199      60.931  79.396  61.328  1.00  0.00           H
ATOM   3286  HG2 GLN X 199      61.446  80.903  60.594  1.00  0.00           H
ATOM   3287  CD  GLN X 199      61.519  79.212  59.284  1.00  0.00           C
ATOM   3288  OE1 GLN X 199      60.988  79.031  58.197  1.00  0.00           O
ATOM   3289  NE2 GLN X 199      62.628  78.559  59.562  1.00  0.00           N
ATOM   3290 1HE2 GLN X 199      63.072  78.663  60.467  1.00  0.00           H
ATOM   3291 2HE2 GLN X 199      63.079  78.041  58.814  1.00  0.00           H
ATOM   3292  C   GLN X 199      58.094  82.331  61.058  1.00  0.00           C
ATOM   3293  O   GLN X 199      57.074  82.311  60.372  1.00  0.00           O
ATOM   3294  N   TYR X 200      58.649  83.446  61.509  1.00  0.00           N
ATOM   3295  H   TYR X 200      59.429  83.393  62.154  1.00  0.00           H
ATOM   3296  CA  TYR X 200      58.500  84.681  60.763  1.00  0.00           C
ATOM   3297  HA  TYR X 200      57.451  84.813  60.492  1.00  0.00           H
ATOM   3298  CB  TYR X 200      58.904  85.871  61.645  1.00  0.00           C
ATOM   3299  HB1 TYR X 200      59.090  86.736  61.008  1.00  0.00           H
ATOM   3300  HB2 TYR X 200      59.828  85.644  62.179  1.00  0.00           H
ATOM   3301  CG  TYR X 200      57.802  86.212  62.633  1.00  0.00           C
ATOM   3302  CD1 TYR X 200      56.961  87.315  62.391  1.00  0.00           C
ATOM   3303  HD1 TYR X 200      57.154  87.976  61.560  1.00  0.00           H
ATOM   3304  CE1 TYR X 200      55.845  87.549  63.214  1.00  0.00           C
ATOM   3305  HE1 TYR X 200      55.195  88.393  63.030  1.00  0.00           H
ATOM   3306  CZ  TYR X 200      55.559  86.669  64.278  1.00  0.00           C
ATOM   3307  OH  TYR X 200      54.447  86.859  65.032  1.00  0.00           O
ATOM   3308  HH  TYR X 200      54.312  86.146  65.672  1.00  0.00           H
ATOM   3309  CE2 TYR X 200      56.413  85.576  64.540  1.00  0.00           C
ATOM   3310  HE2 TYR X 200      56.196  84.907  65.358  1.00  0.00           H
ATOM   3311  CD2 TYR X 200      57.540  85.361  63.726  1.00  0.00           C
ATOM   3312  HD2 TYR X 200      58.185  84.518  63.923  1.00  0.00           H
ATOM   3313  C   TYR X 200      59.297  84.563  59.457  1.00  0.00           C
ATOM   3314  O   TYR X 200      60.352  83.920  59.394  1.00  0.00           O
ATOM   3315  N   GLN X 201      58.768  85.173  58.404  1.00  0.00           N
ATOM   3316  H   GLN X 201      57.929  85.722  58.558  1.00  0.00           H
ATOM   3317  CA  GLN X 201      59.467  85.364  57.141  1.00  0.00           C
ATOM   3318  HA  GLN X 201      59.699  84.388  56.710  1.00  0.00           H
ATOM   3319  CB  GLN X 201      58.506  86.139  56.226  1.00  0.00           C
ATOM   3320  HB1 GLN X 201      58.473  87.178  56.558  1.00  0.00           H
ATOM   3321  HB2 GLN X 201      57.506  85.723  56.358  1.00  0.00           H
ATOM   3322  CG  GLN X 201      58.815  86.113  54.722  1.00  0.00           C
ATOM   3323  HG1 GLN X 201      58.932  85.079  54.396  1.00  0.00           H
ATOM   3324  HG2 GLN X 201      59.739  86.654  54.518  1.00  0.00           H
ATOM   3325  CD  GLN X 201      57.676  86.757  53.928  1.00  0.00           C
ATOM   3326  OE1 GLN X 201      56.947  87.620  54.414  1.00  0.00           O
ATOM   3327  NE2 GLN X 201      57.448  86.379  52.692  1.00  0.00           N
ATOM   3328 1HE2 GLN X 201      58.008  85.662  52.237  1.00  0.00           H
ATOM   3329 2HE2 GLN X 201      56.670  86.787  52.198  1.00  0.00           H
ATOM   3330  C   GLN X 201      60.750  86.168  57.414  1.00  0.00           C
ATOM   3331  O   GLN X 201      60.747  86.983  58.346  1.00  0.00           O
ATOM   3332  N   PRO X 202      61.829  86.008  56.627  1.00  0.00           N
ATOM   3333  CD  PRO X 202      62.071  84.980  55.627  1.00  0.00           C
ATOM   3334  HD1 PRO X 202      61.202  84.794  55.000  1.00  0.00           H
ATOM   3335  HD2 PRO X 202      62.377  84.060  56.127  1.00  0.00           H
ATOM   3336  CG  PRO X 202      63.224  85.505  54.774  1.00  0.00           C
ATOM   3337  HG1 PRO X 202      62.830  86.097  53.947  1.00  0.00           H
ATOM   3338  HG2 PRO X 202      63.840  84.691  54.400  1.00  0.00           H
ATOM   3339  CB  PRO X 202      64.002  86.407  55.733  1.00  0.00           C
ATOM   3340  HB1 PRO X 202      64.539  87.197  55.205  1.00  0.00           H
ATOM   3341  HB2 PRO X 202      64.694  85.805  56.319  1.00  0.00           H
ATOM   3342  CA  PRO X 202      62.927  86.957  56.670  1.00  0.00           C
ATOM   3343  HA  PRO X 202      63.332  87.012  57.682  1.00  0.00           H
ATOM   3344  C   PRO X 202      62.397  88.328  56.251  1.00  0.00           C
ATOM   3345  O   PRO X 202      61.944  88.511  55.124  1.00  0.00           O
ATOM   3346  N   VAL X 203      62.434  89.278  57.184  1.00  0.00           N
ATOM   3347  H   VAL X 203      62.800  89.027  58.095  1.00  0.00           H
ATOM   3348  CA  VAL X 203      62.069  90.684  56.973  1.00  0.00           C
ATOM   3349  HA  VAL X 203      61.846  90.847  55.918  1.00  0.00           H
ATOM   3350  CB  VAL X 203      60.830  91.100  57.802  1.00  0.00           C
ATOM   3351  HB  VAL X 203      61.061  90.996  58.864  1.00  0.00           H
ATOM   3352  CG1 VAL X 203      60.447  92.558  57.510  1.00  0.00           C
ATOM   3353 1HG1 VAL X 203      59.517  92.817  58.013  1.00  0.00           H
ATOM   3354 2HG1 VAL X 203      61.226  93.221  57.879  1.00  0.00           H
ATOM   3355 3HG1 VAL X 203      60.314  92.701  56.438  1.00  0.00           H
ATOM   3356  CG2 VAL X 203      59.608  90.213  57.512  1.00  0.00           C
ATOM   3357 1HG2 VAL X 203      58.735  90.590  58.044  1.00  0.00           H
ATOM   3358 2HG2 VAL X 203      59.404  90.198  56.444  1.00  0.00           H
ATOM   3359 3HG2 VAL X 203      59.786  89.199  57.853  1.00  0.00           H
ATOM   3360  C   VAL X 203      63.295  91.513  57.350  1.00  0.00           C
ATOM   3361  O   VAL X 203      63.897  91.281  58.400  1.00  0.00           O
ATOM   3362  N   ALA X 204      63.694  92.426  56.459  1.00  0.00           N
ATOM   3363  H   ALA X 204      63.123  92.563  55.637  1.00  0.00           H
ATOM   3364  CA  ALA X 204      65.036  93.010  56.449  1.00  0.00           C
ATOM   3365  HA  ALA X 204      65.754  92.195  56.333  1.00  0.00           H
ATOM   3366  CB  ALA X 204      65.153  93.917  55.217  1.00  0.00           C
ATOM   3367  HB1 ALA X 204      66.167  94.315  55.148  1.00  0.00           H
ATOM   3368  HB2 ALA X 204      64.945  93.345  54.311  1.00  0.00           H
ATOM   3369  HB3 ALA X 204      64.452  94.750  55.288  1.00  0.00           H
ATOM   3370  C   ALA X 204      65.409  93.742  57.751  1.00  0.00           C
ATOM   3371  O   ALA X 204      66.544  93.596  58.218  1.00  0.00           O
ATOM   3372  N   GLU X 205      64.471  94.477  58.356  1.00  0.00           N
ATOM   3373  H   GLU X 205      63.572  94.571  57.889  1.00  0.00           H
ATOM   3374  CA  GLU X 205      64.688  95.251  59.584  1.00  0.00           C
ATOM   3375  HA  GLU X 205      65.752  95.446  59.674  1.00  0.00           H
ATOM   3376  CB  GLU X 205      64.045  96.642  59.449  1.00  0.00           C
ATOM   3377  HB1 GLU X 205      64.216  97.183  60.377  1.00  0.00           H
ATOM   3378  HB2 GLU X 205      62.970  96.558  59.283  1.00  0.00           H
ATOM   3379  CG  GLU X 205      64.706  97.386  58.272  1.00  0.00           C
ATOM   3380  HG1 GLU X 205      64.266  97.036  57.337  1.00  0.00           H
ATOM   3381  HG2 GLU X 205      65.767  97.137  58.248  1.00  0.00           H
ATOM   3382  CD  GLU X 205      64.614  98.909  58.326  1.00  0.00           C
ATOM   3383  OE1 GLU X 205      64.435  99.528  57.256  1.00  0.00           O
ATOM   3384  OE2 GLU X 205      64.895  99.507  59.387  1.00  0.00           O
ATOM   3385  C   GLU X 205      64.195  94.484  60.838  1.00  0.00           C
ATOM   3386  O   GLU X 205      62.995  94.208  60.939  1.00  0.00           O
ATOM   3387  N   PRO X 206      65.084  94.112  61.794  1.00  0.00           N
ATOM   3388  CD  PRO X 206      66.533  94.281  61.720  1.00  0.00           C
ATOM   3389  HD1 PRO X 206      66.811  95.256  62.121  1.00  0.00           H
ATOM   3390  HD2 PRO X 206      66.905  94.180  60.701  1.00  0.00           H
ATOM   3391  CG  PRO X 206      67.167  93.174  62.551  1.00  0.00           C
ATOM   3392  HG1 PRO X 206      67.919  93.585  63.225  1.00  0.00           H
ATOM   3393  HG2 PRO X 206      67.628  92.436  61.892  1.00  0.00           H
ATOM   3394  CB  PRO X 206      66.023  92.530  63.329  1.00  0.00           C
ATOM   3395  HB1 PRO X 206      66.215  92.620  64.398  1.00  0.00           H
ATOM   3396  HB2 PRO X 206      65.952  91.477  63.063  1.00  0.00           H
ATOM   3397  CA  PRO X 206      64.725  93.250  62.928  1.00  0.00           C
ATOM   3398  HA  PRO X 206      64.004  92.506  62.592  1.00  0.00           H
ATOM   3399  C   PRO X 206      64.135  93.951  64.168  1.00  0.00           C
ATOM   3400  O   PRO X 206      63.529  93.284  65.008  1.00  0.00           O
ATOM   3401  N   LYS X 207      64.352  95.262  64.337  1.00  0.00           N
ATOM   3402  H   LYS X 207      64.761  95.776  63.569  1.00  0.00           H
ATOM   3403  CA  LYS X 207      64.369  95.924  65.658  1.00  0.00           C
ATOM   3404  HA  LYS X 207      65.072  95.384  66.295  1.00  0.00           H
ATOM   3405  CB  LYS X 207      64.907  97.358  65.466  1.00  0.00           C
ATOM   3406  HB1 LYS X 207      64.641  97.951  66.343  1.00  0.00           H
ATOM   3407  HB2 LYS X 207      64.425  97.803  64.597  1.00  0.00           H
ATOM   3408  CG  LYS X 207      66.430  97.456  65.277  1.00  0.00           C
ATOM   3409  HG1 LYS X 207      66.721  96.935  64.363  1.00  0.00           H
ATOM   3410  HG2 LYS X 207      66.930  96.993  66.129  1.00  0.00           H
ATOM   3411  CD  LYS X 207      66.855  98.933  65.182  1.00  0.00           C
ATOM   3412  HD1 LYS X 207      66.513  99.459  66.075  1.00  0.00           H
ATOM   3413  HD2 LYS X 207      66.378  99.385  64.311  1.00  0.00           H
ATOM   3414  CE  LYS X 207      68.378  99.084  65.065  1.00  0.00           C
ATOM   3415  HE1 LYS X 207      68.731  98.501  64.209  1.00  0.00           H
ATOM   3416  HE2 LYS X 207      68.838  98.666  65.965  1.00  0.00           H
ATOM   3417  NZ  LYS X 207      68.777 100.508  64.904  1.00  0.00           N
ATOM   3418  HZ1 LYS X 207      69.782 100.605  64.940  1.00  0.00           H
ATOM   3419  HZ2 LYS X 207      68.487 100.876  63.997  1.00  0.00           H
ATOM   3420  HZ3 LYS X 207      68.364 101.087  65.624  1.00  0.00           H
ATOM   3421  C   LYS X 207      63.045  95.940  66.469  1.00  0.00           C
ATOM   3422  O   LYS X 207      63.094  96.165  67.678  1.00  0.00           O
ATOM   3423  N   ASN X 208      61.870  95.710  65.867  1.00  0.00           N
ATOM   3424  H   ASN X 208      61.886  95.548  64.870  1.00  0.00           H
ATOM   3425  CA  ASN X 208      60.569  95.854  66.561  1.00  0.00           C
ATOM   3426  HA  ASN X 208      60.727  96.379  67.503  1.00  0.00           H
ATOM   3427  CB  ASN X 208      59.626  96.718  65.697  1.00  0.00           C
ATOM   3428  HB1 ASN X 208      58.601  96.363  65.804  1.00  0.00           H
ATOM   3429  HB2 ASN X 208      59.900  96.613  64.647  1.00  0.00           H
ATOM   3430  CG  ASN X 208      59.612  98.200  66.076  1.00  0.00           C
ATOM   3431  OD1 ASN X 208      59.735  98.590  67.232  1.00  0.00           O
ATOM   3432  ND2 ASN X 208      59.464  99.080  65.101  1.00  0.00           N
ATOM   3433 1HD2 ASN X 208      59.283  98.769  64.155  1.00  0.00           H
ATOM   3434 2HD2 ASN X 208      59.328 100.050  65.345  1.00  0.00           H
ATOM   3435  C   ASN X 208      59.860  94.539  66.968  1.00  0.00           C
ATOM   3436  O   ASN X 208      58.927  94.585  67.765  1.00  0.00           O
ATOM   3437  N   ILE X 209      60.248  93.361  66.456  1.00  0.00           N
ATOM   3438  H   ILE X 209      61.023  93.355  65.803  1.00  0.00           H
ATOM   3439  CA  ILE X 209      59.423  92.134  66.627  1.00  0.00           C
ATOM   3440  HA  ILE X 209      58.370  92.400  66.485  1.00  0.00           H
ATOM   3441  CB  ILE X 209      59.779  91.100  65.525  1.00  0.00           C
ATOM   3442  HB  ILE X 209      60.864  91.042  65.420  1.00  0.00           H
ATOM   3443  CG2 ILE X 209      59.273  89.686  65.852  1.00  0.00           C
ATOM   3444 1HG2 ILE X 209      59.593  88.976  65.091  1.00  0.00           H
ATOM   3445 2HG2 ILE X 209      59.694  89.341  66.795  1.00  0.00           H
ATOM   3446 3HG2 ILE X 209      58.184  89.691  65.907  1.00  0.00           H
ATOM   3447  CG1 ILE X 209      59.170  91.589  64.188  1.00  0.00           C
ATOM   3448 1HG1 ILE X 209      59.656  92.525  63.910  1.00  0.00           H
ATOM   3449 2HG1 ILE X 209      58.107  91.790  64.330  1.00  0.00           H
ATOM   3450  CD  ILE X 209      59.304  90.621  63.006  1.00  0.00           C
ATOM   3451  HD1 ILE X 209      58.928  91.102  62.107  1.00  0.00           H
ATOM   3452  HD2 ILE X 209      60.350  90.356  62.856  1.00  0.00           H
ATOM   3453  HD3 ILE X 209      58.706  89.725  63.172  1.00  0.00           H
ATOM   3454  C   ILE X 209      59.440  91.561  68.059  1.00  0.00           C
ATOM   3455  O   ILE X 209      58.432  91.018  68.514  1.00  0.00           O
ATOM   3456  N   VAL X 210      60.540  91.711  68.801  1.00  0.00           N
ATOM   3457  H   VAL X 210      61.325  92.181  68.379  1.00  0.00           H
ATOM   3458  CA  VAL X 210      60.686  91.142  70.160  1.00  0.00           C
ATOM   3459  HA  VAL X 210      60.579  90.060  70.069  1.00  0.00           H
ATOM   3460  CB  VAL X 210      62.080  91.434  70.766  1.00  0.00           C
ATOM   3461  HB  VAL X 210      62.191  92.507  70.880  1.00  0.00           H
ATOM   3462  CG1 VAL X 210      62.268  90.772  72.143  1.00  0.00           C
ATOM   3463 1HG1 VAL X 210      63.284  90.935  72.503  1.00  0.00           H
ATOM   3464 2HG1 VAL X 210      61.580  91.204  72.870  1.00  0.00           H
ATOM   3465 3HG1 VAL X 210      62.084  89.700  72.071  1.00  0.00           H
ATOM   3466  CG2 VAL X 210      63.189  90.938  69.829  1.00  0.00           C
ATOM   3467 1HG2 VAL X 210      64.167  91.079  70.291  1.00  0.00           H
ATOM   3468 2HG2 VAL X 210      63.033  89.881  69.628  1.00  0.00           H
ATOM   3469 3HG2 VAL X 210      63.173  91.489  68.888  1.00  0.00           H
ATOM   3470  C   VAL X 210      59.589  91.654  71.105  1.00  0.00           C
ATOM   3471  O   VAL X 210      59.000  90.867  71.842  1.00  0.00           O
ATOM   3472  N   SER X 211      59.258  92.945  71.022  1.00  0.00           N
ATOM   3473  H   SER X 211      59.759  93.546  70.378  1.00  0.00           H
ATOM   3474  CA  SER X 211      58.193  93.598  71.796  1.00  0.00           C
ATOM   3475  HA  SER X 211      58.307  93.322  72.845  1.00  0.00           H
ATOM   3476  CB  SER X 211      58.364  95.126  71.688  1.00  0.00           C
ATOM   3477  HB1 SER X 211      59.147  95.425  72.381  1.00  0.00           H
ATOM   3478  HB2 SER X 211      57.444  95.631  71.981  1.00  0.00           H
ATOM   3479  OG  SER X 211      58.764  95.572  70.401  1.00  0.00           O
ATOM   3480  HG  SER X 211      58.105  95.336  69.731  1.00  0.00           H
ATOM   3481  C   SER X 211      56.757  93.191  71.417  1.00  0.00           C
ATOM   3482  O   SER X 211      55.819  93.693  72.036  1.00  0.00           O
ATOM   3483  N   GLU X 212      56.573  92.319  70.415  1.00  0.00           N
ATOM   3484  H   GLU X 212      57.392  91.973  69.925  1.00  0.00           H
ATOM   3485  CA  GLU X 212      55.260  91.862  69.938  1.00  0.00           C
ATOM   3486  HA  GLU X 212      54.484  92.255  70.595  1.00  0.00           H
ATOM   3487  CB  GLU X 212      55.000  92.434  68.531  1.00  0.00           C
ATOM   3488  HB1 GLU X 212      54.201  91.874  68.045  1.00  0.00           H
ATOM   3489  HB2 GLU X 212      55.905  92.364  67.924  1.00  0.00           H
ATOM   3490  CG  GLU X 212      54.561  93.902  68.675  1.00  0.00           C
ATOM   3491  HG1 GLU X 212      55.240  94.419  69.353  1.00  0.00           H
ATOM   3492  HG2 GLU X 212      53.564  93.925  69.115  1.00  0.00           H
ATOM   3493  CD  GLU X 212      54.527  94.678  67.364  1.00  0.00           C
ATOM   3494  OE1 GLU X 212      55.054  95.817  67.364  1.00  0.00           O
ATOM   3495  OE2 GLU X 212      53.912  94.193  66.390  1.00  0.00           O
ATOM   3496  C   GLU X 212      55.110  90.332  70.001  1.00  0.00           C
ATOM   3497  O   GLU X 212      54.081  89.863  70.490  1.00  0.00           O
ATOM   3498  N   ILE X 213      56.140  89.539  69.658  1.00  0.00           N
ATOM   3499  H   ILE X 213      56.946  89.966  69.202  1.00  0.00           H
ATOM   3500  CA  ILE X 213      56.114  88.068  69.872  1.00  0.00           C
ATOM   3501  HA  ILE X 213      55.247  87.664  69.350  1.00  0.00           H
ATOM   3502  CB  ILE X 213      57.389  87.387  69.300  1.00  0.00           C
ATOM   3503  HB  ILE X 213      58.254  88.002  69.556  1.00  0.00           H
ATOM   3504  CG2 ILE X 213      57.638  85.972  69.875  1.00  0.00           C
ATOM   3505 1HG2 ILE X 213      58.546  85.537  69.460  1.00  0.00           H
ATOM   3506 2HG2 ILE X 213      57.787  86.016  70.953  1.00  0.00           H
ATOM   3507 3HG2 ILE X 213      56.792  85.321  69.650  1.00  0.00           H
ATOM   3508  CG1 ILE X 213      57.273  87.315  67.761  1.00  0.00           C
ATOM   3509 1HG1 ILE X 213      57.138  88.325  67.378  1.00  0.00           H
ATOM   3510 2HG1 ILE X 213      56.389  86.737  67.489  1.00  0.00           H
ATOM   3511  CD  ILE X 213      58.493  86.689  67.068  1.00  0.00           C
ATOM   3512  HD1 ILE X 213      58.452  86.902  66.001  1.00  0.00           H
ATOM   3513  HD2 ILE X 213      59.414  87.102  67.478  1.00  0.00           H
ATOM   3514  HD3 ILE X 213      58.492  85.606  67.199  1.00  0.00           H
ATOM   3515  C   ILE X 213      55.875  87.700  71.343  1.00  0.00           C
ATOM   3516  O   ILE X 213      55.236  86.687  71.615  1.00  0.00           O
ATOM   3517  N   ILE X 214      56.364  88.516  72.281  1.00  0.00           N
ATOM   3518  H   ILE X 214      56.864  89.334  71.961  1.00  0.00           H
ATOM   3519  CA  ILE X 214      56.134  88.348  73.728  1.00  0.00           C
ATOM   3520  HA  ILE X 214      56.244  87.301  73.991  1.00  0.00           H
ATOM   3521  CB  ILE X 214      57.188  89.167  74.520  1.00  0.00           C
ATOM   3522  HB  ILE X 214      57.162  90.193  74.151  1.00  0.00           H
ATOM   3523  CG2 ILE X 214      56.888  89.192  76.033  1.00  0.00           C
ATOM   3524 1HG2 ILE X 214      57.623  89.797  76.560  1.00  0.00           H
ATOM   3525 2HG2 ILE X 214      55.916  89.644  76.222  1.00  0.00           H
ATOM   3526 3HG2 ILE X 214      56.897  88.179  76.436  1.00  0.00           H
ATOM   3527  CG1 ILE X 214      58.608  88.598  74.276  1.00  0.00           C
ATOM   3528 1HG1 ILE X 214      58.791  88.529  73.205  1.00  0.00           H
ATOM   3529 2HG1 ILE X 214      58.666  87.590  74.688  1.00  0.00           H
ATOM   3530  CD  ILE X 214      59.743  89.443  74.874  1.00  0.00           C
ATOM   3531  HD1 ILE X 214      60.701  89.073  74.510  1.00  0.00           H
ATOM   3532  HD2 ILE X 214      59.631  90.486  74.573  1.00  0.00           H
ATOM   3533  HD3 ILE X 214      59.740  89.377  75.962  1.00  0.00           H
ATOM   3534  C   ILE X 214      54.691  88.700  74.120  1.00  0.00           C
ATOM   3535  O   ILE X 214      54.132  88.092  75.034  1.00  0.00           O
ATOM   3536  N   LYS X 215      54.066  89.665  73.443  1.00  0.00           N
ATOM   3537  H   LYS X 215      54.513  90.052  72.623  1.00  0.00           H
ATOM   3538  CA  LYS X 215      52.744  90.169  73.818  1.00  0.00           C
ATOM   3539  HA  LYS X 215      52.628  90.088  74.900  1.00  0.00           H
ATOM   3540  CB  LYS X 215      52.632  91.655  73.435  1.00  0.00           C
ATOM   3541  HB1 LYS X 215      51.575  91.929  73.415  1.00  0.00           H
ATOM   3542  HB2 LYS X 215      53.050  91.828  72.442  1.00  0.00           H
ATOM   3543  CG  LYS X 215      53.337  92.536  74.474  1.00  0.00           C
ATOM   3544  HG1 LYS X 215      54.410  92.348  74.452  1.00  0.00           H
ATOM   3545  HG2 LYS X 215      52.957  92.274  75.462  1.00  0.00           H
ATOM   3546  CD  LYS X 215      53.070  94.026  74.225  1.00  0.00           C
ATOM   3547  HD1 LYS X 215      52.010  94.174  74.010  1.00  0.00           H
ATOM   3548  HD2 LYS X 215      53.657  94.363  73.370  1.00  0.00           H
ATOM   3549  CE  LYS X 215      53.446  94.817  75.481  1.00  0.00           C
ATOM   3550  HE1 LYS X 215      54.524  94.736  75.641  1.00  0.00           H
ATOM   3551  HE2 LYS X 215      52.941  94.360  76.336  1.00  0.00           H
ATOM   3552  NZ  LYS X 215      53.047  96.240  75.390  1.00  0.00           N
ATOM   3553  HZ1 LYS X 215      53.226  96.707  76.276  1.00  0.00           H
ATOM   3554  HZ2 LYS X 215      53.572  96.737  74.678  1.00  0.00           H
ATOM   3555  HZ3 LYS X 215      52.060  96.340  75.198  1.00  0.00           H
ATOM   3556  C   LYS X 215      51.571  89.371  73.240  1.00  0.00           C
ATOM   3557  O   LYS X 215      50.550  89.281  73.915  1.00  0.00           O
ATOM   3558  N   SER X 216      51.660  88.829  72.025  1.00  0.00           N
ATOM   3559  H   SER X 216      52.504  89.000  71.481  1.00  0.00           H
ATOM   3560  CA  SER X 216      50.454  88.380  71.305  1.00  0.00           C
ATOM   3561  HA  SER X 216      49.567  88.639  71.886  1.00  0.00           H
ATOM   3562  CB  SER X 216      50.323  89.179  69.997  1.00  0.00           C
ATOM   3563  HB1 SER X 216      50.213  90.235  70.249  1.00  0.00           H
ATOM   3564  HB2 SER X 216      49.422  88.868  69.466  1.00  0.00           H
ATOM   3565  OG  SER X 216      51.452  89.027  69.154  1.00  0.00           O
ATOM   3566  HG  SER X 216      51.483  89.789  68.555  1.00  0.00           H
ATOM   3567  C   SER X 216      50.296  86.863  71.078  1.00  0.00           C
ATOM   3568  O   SER X 216      49.326  86.492  70.426  1.00  0.00           O
ATOM   3569  N   SER X 217      51.159  85.976  71.610  1.00  0.00           N
ATOM   3570  H   SER X 217      51.884  86.333  72.224  1.00  0.00           H
ATOM   3571  CA  SER X 217      50.980  84.502  71.504  1.00  0.00           C
ATOM   3572  HA  SER X 217      50.025  84.281  71.984  1.00  0.00           H
ATOM   3573  CB  SER X 217      50.828  84.020  70.040  1.00  0.00           C
ATOM   3574  HB1 SER X 217      49.946  84.453  69.574  1.00  0.00           H
ATOM   3575  HB2 SER X 217      50.660  82.946  70.046  1.00  0.00           H
ATOM   3576  OG  SER X 217      51.961  84.300  69.232  1.00  0.00           O
ATOM   3577  HG  SER X 217      51.712  84.056  68.312  1.00  0.00           H
ATOM   3578  C   SER X 217      52.013  83.615  72.252  1.00  0.00           C
ATOM   3579  O   SER X 217      52.566  82.665  71.680  1.00  0.00           O
ATOM   3580  N   ILE X 218      52.305  83.861  73.536  1.00  0.00           N
ATOM   3581  H   ILE X 218      51.946  84.717  73.966  1.00  0.00           H
ATOM   3582  CA  ILE X 218      53.128  82.939  74.360  1.00  0.00           C
ATOM   3583  HA  ILE X 218      53.544  82.159  73.726  1.00  0.00           H
ATOM   3584  CB  ILE X 218      54.362  83.651  74.980  1.00  0.00           C
ATOM   3585  HB  ILE X 218      54.030  84.452  75.644  1.00  0.00           H
ATOM   3586  CG2 ILE X 218      55.217  82.659  75.805  1.00  0.00           C
ATOM   3587 1HG2 ILE X 218      56.138  83.119  76.151  1.00  0.00           H
ATOM   3588 2HG2 ILE X 218      54.677  82.351  76.700  1.00  0.00           H
ATOM   3589 3HG2 ILE X 218      55.464  81.781  75.208  1.00  0.00           H
ATOM   3590  CG1 ILE X 218      55.187  84.271  73.827  1.00  0.00           C
ATOM   3591 1HG1 ILE X 218      54.640  85.139  73.466  1.00  0.00           H
ATOM   3592 2HG1 ILE X 218      55.256  83.553  73.009  1.00  0.00           H
ATOM   3593  CD  ILE X 218      56.612  84.722  74.169  1.00  0.00           C
ATOM   3594  HD1 ILE X 218      57.032  85.270  73.326  1.00  0.00           H
ATOM   3595  HD2 ILE X 218      56.598  85.362  75.052  1.00  0.00           H
ATOM   3596  HD3 ILE X 218      57.245  83.857  74.358  1.00  0.00           H
ATOM   3597  C   ILE X 218      52.318  82.138  75.385  1.00  0.00           C
ATOM   3598  O   ILE X 218      52.756  81.050  75.734  1.00  0.00           O
ATOM   3599  N   SER X 219      51.137  82.563  75.832  1.00  0.00           N
ATOM   3600  H   SER X 219      50.723  83.413  75.464  1.00  0.00           H
ATOM   3601  CA  SER X 219      50.490  81.886  76.975  1.00  0.00           C
ATOM   3602  HA  SER X 219      51.236  81.798  77.765  1.00  0.00           H
ATOM   3603  CB  SER X 219      49.363  82.748  77.558  1.00  0.00           C
ATOM   3604  HB1 SER X 219      49.706  83.779  77.648  1.00  0.00           H
ATOM   3605  HB2 SER X 219      49.137  82.382  78.561  1.00  0.00           H
ATOM   3606  OG  SER X 219      48.175  82.709  76.784  1.00  0.00           O
ATOM   3607  HG  SER X 219      47.530  82.208  77.341  1.00  0.00           H
ATOM   3608  C   SER X 219      50.040  80.434  76.700  1.00  0.00           C
ATOM   3609  O   SER X 219      49.999  79.633  77.628  1.00  0.00           O
ATOM   3610  N   ASP X 220      49.802  80.046  75.439  1.00  0.00           N
ATOM   3611  H   ASP X 220      49.818  80.753  74.721  1.00  0.00           H
ATOM   3612  CA  ASP X 220      49.562  78.645  75.041  1.00  0.00           C
ATOM   3613  HA  ASP X 220      48.918  78.175  75.787  1.00  0.00           H
ATOM   3614  CB  ASP X 220      48.831  78.605  73.685  1.00  0.00           C
ATOM   3615  HB1 ASP X 220      48.813  77.578  73.321  1.00  0.00           H
ATOM   3616  HB2 ASP X 220      49.397  79.191  72.961  1.00  0.00           H
ATOM   3617  CG  ASP X 220      47.382  79.100  73.703  1.00  0.00           C
ATOM   3618  OD1 ASP X 220      46.618  78.788  74.645  1.00  0.00           O
ATOM   3619  OD2 ASP X 220      46.989  79.736  72.699  1.00  0.00           O
ATOM   3620  C   ASP X 220      50.853  77.792  74.966  1.00  0.00           C
ATOM   3621  O   ASP X 220      50.787  76.600  74.666  1.00  0.00           O
ATOM   3622  N   LEU X 221      52.037  78.372  75.209  1.00  0.00           N
ATOM   3623  H   LEU X 221      52.030  79.338  75.528  1.00  0.00           H
ATOM   3624  CA  LEU X 221      53.336  77.686  75.209  1.00  0.00           C
ATOM   3625  HA  LEU X 221      53.186  76.630  74.990  1.00  0.00           H
ATOM   3626  CB  LEU X 221      54.247  78.291  74.119  1.00  0.00           C
ATOM   3627  HB1 LEU X 221      55.286  78.195  74.426  1.00  0.00           H
ATOM   3628  HB2 LEU X 221      54.037  79.357  74.023  1.00  0.00           H
ATOM   3629  CG  LEU X 221      54.110  77.592  72.754  1.00  0.00           C
ATOM   3630  HG  LEU X 221      53.055  77.464  72.510  1.00  0.00           H
ATOM   3631  CD1 LEU X 221      54.759  78.461  71.668  1.00  0.00           C
ATOM   3632 1HD1 LEU X 221      54.629  77.999  70.691  1.00  0.00           H
ATOM   3633 2HD1 LEU X 221      54.302  79.449  71.646  1.00  0.00           H
ATOM   3634 3HD1 LEU X 221      55.819  78.573  71.873  1.00  0.00           H
ATOM   3635  CD2 LEU X 221      54.800  76.215  72.792  1.00  0.00           C
ATOM   3636 1HD2 LEU X 221      54.831  75.776  71.797  1.00  0.00           H
ATOM   3637 2HD2 LEU X 221      55.823  76.316  73.153  1.00  0.00           H
ATOM   3638 3HD2 LEU X 221      54.261  75.535  73.450  1.00  0.00           H
ATOM   3639  C   LEU X 221      53.975  77.747  76.602  1.00  0.00           C
ATOM   3640  O   LEU X 221      54.693  78.693  76.940  1.00  0.00           O
ATOM   3641  N   LEU X 222      53.724  76.695  77.388  1.00  0.00           N
ATOM   3642  H   LEU X 222      53.086  75.997  77.030  1.00  0.00           H
ATOM   3643  CA  LEU X 222      54.196  76.509  78.763  1.00  0.00           C
ATOM   3644  HA  LEU X 222      53.930  77.398  79.339  1.00  0.00           H
ATOM   3645  CB  LEU X 222      53.453  75.293  79.363  1.00  0.00           C
ATOM   3646  HB1 LEU X 222      54.003  74.916  80.227  1.00  0.00           H
ATOM   3647  HB2 LEU X 222      53.430  74.496  78.620  1.00  0.00           H
ATOM   3648  CG  LEU X 222      52.016  75.644  79.804  1.00  0.00           C
ATOM   3649  HG  LEU X 222      51.578  76.354  79.100  1.00  0.00           H
ATOM   3650  CD1 LEU X 222      51.116  74.407  79.863  1.00  0.00           C
ATOM   3651 1HD1 LEU X 222      50.111  74.697  80.173  1.00  0.00           H
ATOM   3652 2HD1 LEU X 222      51.053  73.960  78.874  1.00  0.00           H
ATOM   3653 3HD1 LEU X 222      51.519  73.684  80.572  1.00  0.00           H
ATOM   3654  CD2 LEU X 222      52.052  76.271  81.200  1.00  0.00           C
ATOM   3655 1HD2 LEU X 222      51.064  76.653  81.460  1.00  0.00           H
ATOM   3656 2HD2 LEU X 222      52.354  75.526  81.937  1.00  0.00           H
ATOM   3657 3HD2 LEU X 222      52.772  77.083  81.212  1.00  0.00           H
ATOM   3658  C   LEU X 222      55.726  76.379  78.862  1.00  0.00           C
ATOM   3659  O   LEU X 222      56.282  75.280  78.855  1.00  0.00           O
ATOM   3660  N   HIS X 223      56.391  77.525  79.004  1.00  0.00           N
ATOM   3661  H   HIS X 223      55.843  78.368  78.885  1.00  0.00           H
ATOM   3662  CA  HIS X 223      57.777  77.701  79.458  1.00  0.00           C
ATOM   3663  HA  HIS X 223      57.965  78.776  79.457  1.00  0.00           H
ATOM   3664  CB  HIS X 223      57.929  77.247  80.919  1.00  0.00           C
ATOM   3665  HB1 HIS X 223      58.937  77.484  81.262  1.00  0.00           H
ATOM   3666  HB2 HIS X 223      57.794  76.171  80.990  1.00  0.00           H
ATOM   3667  CG  HIS X 223      56.955  77.914  81.843  1.00  0.00           C
ATOM   3668  ND1 HIS X 223      56.809  79.293  81.997  1.00  0.00           N
ATOM   3669  CE1 HIS X 223      55.800  79.447  82.868  1.00  0.00           C
ATOM   3670  HE1 HIS X 223      55.416  80.401  83.204  1.00  0.00           H
ATOM   3671  NE2 HIS X 223      55.318  78.254  83.255  1.00  0.00           N
ATOM   3672  HE2 HIS X 223      54.524  78.109  83.870  1.00  0.00           H
ATOM   3673  CD2 HIS X 223      56.029  77.272  82.609  1.00  0.00           C
ATOM   3674  HD2 HIS X 223      55.871  76.205  82.669  1.00  0.00           H
ATOM   3675  C   HIS X 223      58.847  77.099  78.529  1.00  0.00           C
ATOM   3676  O   HIS X 223      59.475  76.077  78.820  1.00  0.00           O
ATOM   3677  N   GLY X 224      59.112  77.785  77.419  1.00  0.00           N
ATOM   3678  H   GLY X 224      58.467  78.525  77.154  1.00  0.00           H
ATOM   3679  CA  GLY X 224      60.425  77.811  76.774  1.00  0.00           C
ATOM   3680  HA1 GLY X 224      60.319  77.936  75.697  1.00  0.00           H
ATOM   3681  HA2 GLY X 224      60.985  76.901  76.990  1.00  0.00           H
ATOM   3682  C   GLY X 224      61.186  79.020  77.294  1.00  0.00           C
ATOM   3683  O   GLY X 224      60.640  80.124  77.309  1.00  0.00           O
ATOM   3684  N   VAL X 225      62.432  78.828  77.717  1.00  0.00           N
ATOM   3685  H   VAL X 225      62.836  77.907  77.587  1.00  0.00           H
ATOM   3686  CA  VAL X 225      63.301  79.944  78.123  1.00  0.00           C
ATOM   3687  HA  VAL X 225      62.678  80.756  78.503  1.00  0.00           H
ATOM   3688  CB  VAL X 225      64.292  79.571  79.252  1.00  0.00           C
ATOM   3689  HB  VAL X 225      64.981  78.811  78.881  1.00  0.00           H
ATOM   3690  CG1 VAL X 225      65.108  80.791  79.718  1.00  0.00           C
ATOM   3691 1HG1 VAL X 225      65.810  80.492  80.498  1.00  0.00           H
ATOM   3692 2HG1 VAL X 225      65.678  81.207  78.890  1.00  0.00           H
ATOM   3693 3HG1 VAL X 225      64.445  81.562  80.114  1.00  0.00           H
ATOM   3694  CG2 VAL X 225      63.568  78.991  80.480  1.00  0.00           C
ATOM   3695 1HG2 VAL X 225      64.292  78.759  81.263  1.00  0.00           H
ATOM   3696 2HG2 VAL X 225      62.851  79.714  80.866  1.00  0.00           H
ATOM   3697 3HG2 VAL X 225      63.045  78.072  80.216  1.00  0.00           H
ATOM   3698  C   VAL X 225      64.036  80.436  76.877  1.00  0.00           C
ATOM   3699  O   VAL X 225      64.556  79.630  76.104  1.00  0.00           O
ATOM   3700  N   VAL X 226      64.059  81.758  76.693  1.00  0.00           N
ATOM   3701  H   VAL X 226      63.564  82.332  77.364  1.00  0.00           H
ATOM   3702  CA  VAL X 226      64.950  82.429  75.738  1.00  0.00           C
ATOM   3703  HA  VAL X 226      65.361  81.691  75.054  1.00  0.00           H
ATOM   3704  CB  VAL X 226      64.226  83.500  74.892  1.00  0.00           C
ATOM   3705  HB  VAL X 226      63.777  84.242  75.553  1.00  0.00           H
ATOM   3706  CG1 VAL X 226      65.212  84.213  73.944  1.00  0.00           C
ATOM   3707 1HG1 VAL X 226      64.670  84.869  73.264  1.00  0.00           H
ATOM   3708 2HG1 VAL X 226      65.912  84.823  74.515  1.00  0.00           H
ATOM   3709 3HG1 VAL X 226      65.772  83.480  73.363  1.00  0.00           H
ATOM   3710  CG2 VAL X 226      63.111  82.855  74.055  1.00  0.00           C
ATOM   3711 1HG2 VAL X 226      62.632  83.613  73.436  1.00  0.00           H
ATOM   3712 2HG2 VAL X 226      63.524  82.074  73.415  1.00  0.00           H
ATOM   3713 3HG2 VAL X 226      62.355  82.417  74.708  1.00  0.00           H
ATOM   3714  C   VAL X 226      66.091  83.063  76.523  1.00  0.00           C
ATOM   3715  O   VAL X 226      65.840  83.871  77.421  1.00  0.00           O
ATOM   3716  N   THR X 227      67.328  82.706  76.166  1.00  0.00           N
ATOM   3717  H   THR X 227      67.442  81.997  75.449  1.00  0.00           H
ATOM   3718  CA  THR X 227      68.546  83.283  76.743  1.00  0.00           C
ATOM   3719  HA  THR X 227      68.269  83.985  77.529  1.00  0.00           H
ATOM   3720  CB  THR X 227      69.437  82.219  77.383  1.00  0.00           C
ATOM   3721  HB  THR X 227      70.415  82.656  77.599  1.00  0.00           H
ATOM   3722  CG2 THR X 227      68.840  81.688  78.684  1.00  0.00           C
ATOM   3723 1HG2 THR X 227      69.549  81.018  79.166  1.00  0.00           H
ATOM   3724 2HG2 THR X 227      68.628  82.516  79.358  1.00  0.00           H
ATOM   3725 3HG2 THR X 227      67.920  81.144  78.481  1.00  0.00           H
ATOM   3726  OG1 THR X 227      69.581  81.139  76.496  1.00  0.00           O
ATOM   3727  HG1 THR X 227      70.505  80.818  76.588  1.00  0.00           H
ATOM   3728  C   THR X 227      69.332  84.057  75.702  1.00  0.00           C
ATOM   3729  O   THR X 227      69.591  83.582  74.596  1.00  0.00           O
ATOM   3730  N   ASP X 228      69.749  85.254  76.096  1.00  0.00           N
ATOM   3731  H   ASP X 228      69.484  85.549  77.028  1.00  0.00           H
ATOM   3732  CA  ASP X 228      70.638  86.136  75.344  1.00  0.00           C
ATOM   3733  HA  ASP X 228      70.502  85.977  74.272  1.00  0.00           H
ATOM   3734  CB  ASP X 228      70.224  87.586  75.671  1.00  0.00           C
ATOM   3735  HB1 ASP X 228      70.261  87.726  76.754  1.00  0.00           H
ATOM   3736  HB2 ASP X 228      69.186  87.716  75.361  1.00  0.00           H
ATOM   3737  CG  ASP X 228      71.052  88.703  75.022  1.00  0.00           C
ATOM   3738  OD1 ASP X 228      72.095  88.426  74.386  1.00  0.00           O
ATOM   3739  OD2 ASP X 228      70.647  89.875  75.214  1.00  0.00           O
ATOM   3740  C   ASP X 228      72.097  85.816  75.718  1.00  0.00           C
ATOM   3741  O   ASP X 228      72.560  86.182  76.804  1.00  0.00           O
ATOM   3742  N   ARG X 229      72.825  85.142  74.816  1.00  0.00           N
ATOM   3743  H   ARG X 229      72.365  84.854  73.962  1.00  0.00           H
ATOM   3744  CA  ARG X 229      74.278  84.944  74.922  1.00  0.00           C
ATOM   3745  HA  ARG X 229      74.642  85.461  75.811  1.00  0.00           H
ATOM   3746  CB  ARG X 229      74.668  83.465  75.083  1.00  0.00           C
ATOM   3747  HB1 ARG X 229      75.741  83.380  74.903  1.00  0.00           H
ATOM   3748  HB2 ARG X 229      74.147  82.858  74.344  1.00  0.00           H
ATOM   3749  CG  ARG X 229      74.380  82.927  76.492  1.00  0.00           C
ATOM   3750  HG1 ARG X 229      73.306  82.770  76.603  1.00  0.00           H
ATOM   3751  HG2 ARG X 229      74.709  83.651  77.238  1.00  0.00           H
ATOM   3752  CD  ARG X 229      75.136  81.610  76.723  1.00  0.00           C
ATOM   3753  HD1 ARG X 229      76.209  81.803  76.700  1.00  0.00           H
ATOM   3754  HD2 ARG X 229      74.889  80.912  75.921  1.00  0.00           H
ATOM   3755  NE  ARG X 229      74.771  81.006  78.013  1.00  0.00           N
ATOM   3756  HE  ARG X 229      73.993  81.432  78.510  1.00  0.00           H
ATOM   3757  CZ  ARG X 229      75.160  79.825  78.471  1.00  0.00           C
ATOM   3758  NH1 ARG X 229      76.124  79.126  77.912  1.00  0.00           N
ATOM   3759 1HH1 ARG X 229      76.682  79.506  77.158  1.00  0.00           H
ATOM   3760 2HH1 ARG X 229      76.405  78.246  78.310  1.00  0.00           H
ATOM   3761  NH2 ARG X 229      74.544  79.331  79.522  1.00  0.00           N
ATOM   3762 1HH2 ARG X 229      73.748  79.845  79.891  1.00  0.00           H
ATOM   3763 2HH2 ARG X 229      74.654  78.359  79.782  1.00  0.00           H
ATOM   3764  C   ARG X 229      75.001  85.563  73.725  1.00  0.00           C
ATOM   3765  O   ARG X 229      74.891  85.106  72.583  1.00  0.00           O
ATOM   3766  N   ASN X 230      75.781  86.593  74.029  1.00  0.00           N
ATOM   3767  H   ASN X 230      75.791  86.881  74.999  1.00  0.00           H
ATOM   3768  CA  ASN X 230      76.628  87.357  73.124  1.00  0.00           C
ATOM   3769  HA  ASN X 230      76.168  87.415  72.139  1.00  0.00           H
ATOM   3770  CB  ASN X 230      76.690  88.768  73.723  1.00  0.00           C
ATOM   3771  HB1 ASN X 230      77.039  88.697  74.755  1.00  0.00           H
ATOM   3772  HB2 ASN X 230      75.679  89.174  73.736  1.00  0.00           H
ATOM   3773  CG  ASN X 230      77.575  89.770  73.005  1.00  0.00           C
ATOM   3774  OD1 ASN X 230      77.995  89.596  71.865  1.00  0.00           O
ATOM   3775  ND2 ASN X 230      77.838  90.875  73.676  1.00  0.00           N
ATOM   3776 1HD2 ASN X 230      77.431  91.002  74.591  1.00  0.00           H
ATOM   3777 2HD2 ASN X 230      78.419  91.588  73.265  1.00  0.00           H
ATOM   3778  C   ASN X 230      78.001  86.675  73.012  1.00  0.00           C
ATOM   3779  O   ASN X 230      78.860  86.852  73.876  1.00  0.00           O
ATOM   3780  N   VAL X 231      78.192  85.854  71.977  1.00  0.00           N
ATOM   3781  H   VAL X 231      77.518  85.901  71.215  1.00  0.00           H
ATOM   3782  CA  VAL X 231      79.409  85.045  71.794  1.00  0.00           C
ATOM   3783  HA  VAL X 231      79.958  85.027  72.730  1.00  0.00           H
ATOM   3784  CB  VAL X 231      79.121  83.566  71.459  1.00  0.00           C
ATOM   3785  HB  VAL X 231      78.504  83.509  70.560  1.00  0.00           H
ATOM   3786  CG1 VAL X 231      80.418  82.767  71.240  1.00  0.00           C
ATOM   3787 1HG1 VAL X 231      80.179  81.721  71.046  1.00  0.00           H
ATOM   3788 2HG1 VAL X 231      80.970  83.158  70.385  1.00  0.00           H
ATOM   3789 3HG1 VAL X 231      81.052  82.828  72.126  1.00  0.00           H
ATOM   3790  CG2 VAL X 231      78.351  82.909  72.617  1.00  0.00           C
ATOM   3791 1HG2 VAL X 231      78.149  81.865  72.378  1.00  0.00           H
ATOM   3792 2HG2 VAL X 231      78.940  82.953  73.535  1.00  0.00           H
ATOM   3793 3HG2 VAL X 231      77.404  83.422  72.782  1.00  0.00           H
ATOM   3794  C   VAL X 231      80.280  85.716  70.742  1.00  0.00           C
ATOM   3795  O   VAL X 231      79.880  85.836  69.584  1.00  0.00           O
ATOM   3796  N   ASN X 232      81.453  86.192  71.173  1.00  0.00           N
ATOM   3797  H   ASN X 232      81.689  86.040  72.150  1.00  0.00           H
ATOM   3798  CA  ASN X 232      82.441  86.873  70.331  1.00  0.00           C
ATOM   3799  HA  ASN X 232      83.132  87.381  71.004  1.00  0.00           H
ATOM   3800  CB  ASN X 232      83.246  85.822  69.539  1.00  0.00           C
ATOM   3801  HB1 ASN X 232      83.866  86.309  68.789  1.00  0.00           H
ATOM   3802  HB2 ASN X 232      82.559  85.158  69.012  1.00  0.00           H
ATOM   3803  CG  ASN X 232      84.168  85.001  70.437  1.00  0.00           C
ATOM   3804  OD1 ASN X 232      84.648  85.465  71.468  1.00  0.00           O
ATOM   3805  ND2 ASN X 232      84.434  83.767  70.062  1.00  0.00           N
ATOM   3806 1HD2 ASN X 232      84.043  83.385  69.219  1.00  0.00           H
ATOM   3807 2HD2 ASN X 232      85.013  83.181  70.660  1.00  0.00           H
ATOM   3808  C   ASN X 232      81.821  87.995  69.468  1.00  0.00           C
ATOM   3809  O   ASN X 232      82.009  88.046  68.250  1.00  0.00           O
ATOM   3810  N   GLY X 233      81.024  88.868  70.099  1.00  0.00           N
ATOM   3811  H   GLY X 233      80.893  88.738  71.093  1.00  0.00           H
ATOM   3812  CA  GLY X 233      80.372  90.037  69.486  1.00  0.00           C
ATOM   3813  HA1 GLY X 233      81.020  90.460  68.716  1.00  0.00           H
ATOM   3814  HA2 GLY X 233      80.208  90.785  70.260  1.00  0.00           H
ATOM   3815  C   GLY X 233      79.015  89.749  68.831  1.00  0.00           C
ATOM   3816  O   GLY X 233      78.175  90.647  68.733  1.00  0.00           O
ATOM   3817  N   ARG X 234      78.760  88.501  68.423  1.00  0.00           N
ATOM   3818  H   ARG X 234      79.475  87.798  68.559  1.00  0.00           H
ATOM   3819  CA  ARG X 234      77.483  88.081  67.839  1.00  0.00           C
ATOM   3820  HA  ARG X 234      77.060  88.916  67.277  1.00  0.00           H
ATOM   3821  CB  ARG X 234      77.705  86.926  66.849  1.00  0.00           C
ATOM   3822  HB1 ARG X 234      76.742  86.477  66.602  1.00  0.00           H
ATOM   3823  HB2 ARG X 234      78.338  86.170  67.314  1.00  0.00           H
ATOM   3824  CG  ARG X 234      78.369  87.400  65.549  1.00  0.00           C
ATOM   3825  HG1 ARG X 234      79.330  87.851  65.787  1.00  0.00           H
ATOM   3826  HG2 ARG X 234      77.735  88.146  65.068  1.00  0.00           H
ATOM   3827  CD  ARG X 234      78.598  86.231  64.585  1.00  0.00           C
ATOM   3828  HD1 ARG X 234      77.636  85.783  64.332  1.00  0.00           H
ATOM   3829  HD2 ARG X 234      79.210  85.482  65.088  1.00  0.00           H
ATOM   3830  NE  ARG X 234      79.259  86.679  63.347  1.00  0.00           N
ATOM   3831  HE  ARG X 234      79.054  87.620  63.038  1.00  0.00           H
ATOM   3832  CZ  ARG X 234      80.074  85.963  62.578  1.00  0.00           C
ATOM   3833  NH1 ARG X 234      80.411  84.720  62.864  1.00  0.00           N
ATOM   3834 1HH1 ARG X 234      80.125  84.289  63.730  1.00  0.00           H
ATOM   3835 2HH1 ARG X 234      81.014  84.192  62.255  1.00  0.00           H
ATOM   3836  NH2 ARG X 234      80.565  86.513  61.490  1.00  0.00           N
ATOM   3837 1HH2 ARG X 234      80.366  87.484  61.275  1.00  0.00           H
ATOM   3838 2HH2 ARG X 234      81.201  86.015  60.888  1.00  0.00           H
ATOM   3839  C   ARG X 234      76.485  87.691  68.935  1.00  0.00           C
ATOM   3840  O   ARG X 234      76.745  86.797  69.748  1.00  0.00           O
ATOM   3841  N   ARG X 235      75.311  88.331  68.922  1.00  0.00           N
ATOM   3842  H   ARG X 235      75.182  89.055  68.231  1.00  0.00           H
ATOM   3843  CA  ARG X 235      74.136  87.912  69.700  1.00  0.00           C
ATOM   3844  HA  ARG X 235      74.444  87.684  70.721  1.00  0.00           H
ATOM   3845  CB  ARG X 235      73.089  89.044  69.750  1.00  0.00           C
ATOM   3846  HB1 ARG X 235      72.177  88.653  70.206  1.00  0.00           H
ATOM   3847  HB2 ARG X 235      72.852  89.365  68.734  1.00  0.00           H
ATOM   3848  CG  ARG X 235      73.560  90.256  70.574  1.00  0.00           C
ATOM   3849  HG1 ARG X 235      74.450  90.687  70.113  1.00  0.00           H
ATOM   3850  HG2 ARG X 235      73.820  89.915  71.578  1.00  0.00           H
ATOM   3851  CD  ARG X 235      72.481  91.347  70.687  1.00  0.00           C
ATOM   3852  HD1 ARG X 235      71.565  90.897  71.074  1.00  0.00           H
ATOM   3853  HD2 ARG X 235      72.278  91.758  69.696  1.00  0.00           H
ATOM   3854  NE  ARG X 235      72.929  92.423  71.593  1.00  0.00           N
ATOM   3855  HE  ARG X 235      73.932  92.562  71.657  1.00  0.00           H
ATOM   3856  CZ  ARG X 235      72.176  93.212  72.356  1.00  0.00           C
ATOM   3857  NH1 ARG X 235      70.865  93.279  72.254  1.00  0.00           N
ATOM   3858 1HH1 ARG X 235      70.344  92.701  71.600  1.00  0.00           H
ATOM   3859 2HH1 ARG X 235      70.345  93.897  72.851  1.00  0.00           H
ATOM   3860  NH2 ARG X 235      72.752  93.969  73.268  1.00  0.00           N
ATOM   3861 1HH2 ARG X 235      73.733  93.830  73.488  1.00  0.00           H
ATOM   3862 2HH2 ARG X 235      72.184  94.481  73.943  1.00  0.00           H
ATOM   3863  C   ARG X 235      73.535  86.640  69.082  1.00  0.00           C
ATOM   3864  O   ARG X 235      73.435  86.545  67.855  1.00  0.00           O
ATOM   3865  N   PHE X 236      73.130  85.682  69.917  1.00  0.00           N
ATOM   3866  H   PHE X 236      73.277  85.816  70.909  1.00  0.00           H
ATOM   3867  CA  PHE X 236      72.451  84.446  69.509  1.00  0.00           C
ATOM   3868  HA  PHE X 236      72.048  84.553  68.500  1.00  0.00           H
ATOM   3869  CB  PHE X 236      73.427  83.265  69.535  1.00  0.00           C
ATOM   3870  HB1 PHE X 236      72.868  82.343  69.360  1.00  0.00           H
ATOM   3871  HB2 PHE X 236      73.859  83.191  70.532  1.00  0.00           H
ATOM   3872  CG  PHE X 236      74.539  83.334  68.516  1.00  0.00           C
ATOM   3873  CD1 PHE X 236      74.331  82.839  67.215  1.00  0.00           C
ATOM   3874  HD1 PHE X 236      73.368  82.432  66.935  1.00  0.00           H
ATOM   3875  CE1 PHE X 236      75.392  82.821  66.294  1.00  0.00           C
ATOM   3876  HE1 PHE X 236      75.243  82.389  65.316  1.00  0.00           H
ATOM   3877  CZ  PHE X 236      76.655  83.320  66.664  1.00  0.00           C
ATOM   3878  HZ  PHE X 236      77.477  83.292  65.963  1.00  0.00           H
ATOM   3879  CE2 PHE X 236      76.855  83.828  67.960  1.00  0.00           C
ATOM   3880  HE2 PHE X 236      77.825  84.205  68.252  1.00  0.00           H
ATOM   3881  CD2 PHE X 236      75.800  83.833  68.886  1.00  0.00           C
ATOM   3882  HD2 PHE X 236      75.963  84.209  69.885  1.00  0.00           H
ATOM   3883  C   PHE X 236      71.295  84.132  70.457  1.00  0.00           C
ATOM   3884  O   PHE X 236      71.414  84.338  71.667  1.00  0.00           O
ATOM   3885  N   PHE X 237      70.213  83.577  69.910  1.00  0.00           N
ATOM   3886  H   PHE X 237      70.208  83.393  68.912  1.00  0.00           H
ATOM   3887  CA  PHE X 237      68.972  83.314  70.631  1.00  0.00           C
ATOM   3888  HA  PHE X 237      69.018  83.733  71.639  1.00  0.00           H
ATOM   3889  CB  PHE X 237      67.843  84.022  69.873  1.00  0.00           C
ATOM   3890  HB1 PHE X 237      66.899  83.712  70.309  1.00  0.00           H
ATOM   3891  HB2 PHE X 237      67.847  83.686  68.836  1.00  0.00           H
ATOM   3892  CG  PHE X 237      67.876  85.535  69.884  1.00  0.00           C
ATOM   3893  CD1 PHE X 237      67.334  86.237  70.976  1.00  0.00           C
ATOM   3894  HD1 PHE X 237      66.972  85.701  71.842  1.00  0.00           H
ATOM   3895  CE1 PHE X 237      67.228  87.637  70.930  1.00  0.00           C
ATOM   3896  HE1 PHE X 237      66.793  88.169  71.763  1.00  0.00           H
ATOM   3897  CZ  PHE X 237      67.654  88.339  69.789  1.00  0.00           C
ATOM   3898  HZ  PHE X 237      67.527  89.412  69.742  1.00  0.00           H
ATOM   3899  CE2 PHE X 237      68.227  87.641  68.710  1.00  0.00           C
ATOM   3900  HE2 PHE X 237      68.550  88.179  67.828  1.00  0.00           H
ATOM   3901  CD2 PHE X 237      68.354  86.242  68.764  1.00  0.00           C
ATOM   3902  HD2 PHE X 237      68.772  85.707  67.921  1.00  0.00           H
ATOM   3903  C   PHE X 237      68.704  81.803  70.757  1.00  0.00           C
ATOM   3904  O   PHE X 237      68.043  81.199  69.901  1.00  0.00           O
ATOM   3905  N   ARG X 238      69.187  81.193  71.847  1.00  0.00           N
ATOM   3906  H   ARG X 238      69.730  81.732  72.511  1.00  0.00           H
ATOM   3907  CA  ARG X 238      68.837  79.817  72.214  1.00  0.00           C
ATOM   3908  HA  ARG X 238      68.988  79.180  71.344  1.00  0.00           H
ATOM   3909  CB  ARG X 238      69.759  79.297  73.331  1.00  0.00           C
ATOM   3910  HB1 ARG X 238      69.551  79.843  74.250  1.00  0.00           H
ATOM   3911  HB2 ARG X 238      70.789  79.494  73.038  1.00  0.00           H
ATOM   3912  CG  ARG X 238      69.623  77.783  73.590  1.00  0.00           C
ATOM   3913  HG1 ARG X 238      69.940  77.250  72.694  1.00  0.00           H
ATOM   3914  HG2 ARG X 238      68.583  77.532  73.801  1.00  0.00           H
ATOM   3915  CD  ARG X 238      70.496  77.345  74.779  1.00  0.00           C
ATOM   3916  HD1 ARG X 238      70.073  77.763  75.694  1.00  0.00           H
ATOM   3917  HD2 ARG X 238      71.500  77.752  74.648  1.00  0.00           H
ATOM   3918  NE  ARG X 238      70.603  75.876  74.903  1.00  0.00           N
ATOM   3919  HE  ARG X 238      70.276  75.319  74.117  1.00  0.00           H
ATOM   3920  CZ  ARG X 238      71.151  75.231  75.933  1.00  0.00           C
ATOM   3921  NH1 ARG X 238      71.543  75.839  77.030  1.00  0.00           N
ATOM   3922 1HH1 ARG X 238      71.424  76.835  77.151  1.00  0.00           H
ATOM   3923 2HH1 ARG X 238      71.878  75.303  77.815  1.00  0.00           H
ATOM   3924  NH2 ARG X 238      71.344  73.935  75.905  1.00  0.00           N
ATOM   3925 1HH2 ARG X 238      71.090  73.373  75.097  1.00  0.00           H
ATOM   3926 2HH2 ARG X 238      71.808  73.475  76.668  1.00  0.00           H
ATOM   3927  C   ARG X 238      67.366  79.768  72.635  1.00  0.00           C
ATOM   3928  O   ARG X 238      66.956  80.457  73.565  1.00  0.00           O
ATOM   3929  N   ILE X 239      66.574  78.955  71.940  1.00  0.00           N
ATOM   3930  H   ILE X 239      66.975  78.523  71.115  1.00  0.00           H
ATOM   3931  CA  ILE X 239      65.237  78.527  72.378  1.00  0.00           C
ATOM   3932  HA  ILE X 239      64.850  79.201  73.148  1.00  0.00           H
ATOM   3933  CB  ILE X 239      64.241  78.500  71.182  1.00  0.00           C
ATOM   3934  HB  ILE X 239      64.636  77.828  70.418  1.00  0.00           H
ATOM   3935  CG2 ILE X 239      62.864  77.965  71.633  1.00  0.00           C
ATOM   3936 1HG2 ILE X 239      62.196  77.864  70.779  1.00  0.00           H
ATOM   3937 2HG2 ILE X 239      62.957  76.976  72.081  1.00  0.00           H
ATOM   3938 3HG2 ILE X 239      62.418  78.642  72.362  1.00  0.00           H
ATOM   3939  CG1 ILE X 239      64.080  79.893  70.535  1.00  0.00           C
ATOM   3940 1HG1 ILE X 239      65.065  80.307  70.319  1.00  0.00           H
ATOM   3941 2HG1 ILE X 239      63.577  80.555  71.240  1.00  0.00           H
ATOM   3942  CD  ILE X 239      63.298  79.887  69.213  1.00  0.00           C
ATOM   3943  HD1 ILE X 239      63.314  80.887  68.779  1.00  0.00           H
ATOM   3944  HD2 ILE X 239      63.757  79.191  68.509  1.00  0.00           H
ATOM   3945  HD3 ILE X 239      62.260  79.605  69.378  1.00  0.00           H
ATOM   3946  C   ILE X 239      65.403  77.136  72.991  1.00  0.00           C
ATOM   3947  O   ILE X 239      65.513  76.168  72.232  1.00  0.00           O
ATOM   3948  N   GLU X 240      65.426  77.015  74.319  1.00  0.00           N
ATOM   3949  H   GLU X 240      65.415  77.846  74.902  1.00  0.00           H
ATOM   3950  CA  GLU X 240      65.244  75.716  74.974  1.00  0.00           C
ATOM   3951  HA  GLU X 240      65.719  74.934  74.378  1.00  0.00           H
ATOM   3952  CB  GLU X 240      65.883  75.678  76.373  1.00  0.00           C
ATOM   3953  HB1 GLU X 240      65.459  74.836  76.923  1.00  0.00           H
ATOM   3954  HB2 GLU X 240      65.648  76.596  76.914  1.00  0.00           H
ATOM   3955  CG  GLU X 240      67.403  75.478  76.310  1.00  0.00           C
ATOM   3956  HG1 GLU X 240      67.867  76.355  75.861  1.00  0.00           H
ATOM   3957  HG2 GLU X 240      67.631  74.613  75.686  1.00  0.00           H
ATOM   3958  CD  GLU X 240      67.976  75.254  77.707  1.00  0.00           C
ATOM   3959  OE1 GLU X 240      68.356  74.107  78.036  1.00  0.00           O
ATOM   3960  OE2 GLU X 240      67.991  76.210  78.510  1.00  0.00           O
ATOM   3961  C   GLU X 240      63.743  75.408  75.040  1.00  0.00           C
ATOM   3962  O   GLU X 240      63.026  75.925  75.902  1.00  0.00           O
ATOM   3963  N   ALA X 241      63.267  74.571  74.110  1.00  0.00           N
ATOM   3964  H   ALA X 241      63.916  74.194  73.429  1.00  0.00           H
ATOM   3965  CA  ALA X 241      61.884  74.097  74.054  1.00  0.00           C
ATOM   3966  HA  ALA X 241      61.227  74.899  74.399  1.00  0.00           H
ATOM   3967  CB  ALA X 241      61.516  73.799  72.593  1.00  0.00           C
ATOM   3968  HB1 ALA X 241      60.475  73.478  72.539  1.00  0.00           H
ATOM   3969  HB2 ALA X 241      61.638  74.704  72.000  1.00  0.00           H
ATOM   3970  HB3 ALA X 241      62.152  73.005  72.198  1.00  0.00           H
ATOM   3971  C   ALA X 241      61.679  72.912  75.019  1.00  0.00           C
ATOM   3972  O   ALA X 241      61.498  71.762  74.607  1.00  0.00           O
ATOM   3973  N   LEU X 242      61.743  73.215  76.318  1.00  0.00           N
ATOM   3974  H   LEU X 242      61.922  74.190  76.531  1.00  0.00           H
ATOM   3975  CA  LEU X 242      61.584  72.298  77.457  1.00  0.00           C
ATOM   3976  HA  LEU X 242      62.404  71.576  77.440  1.00  0.00           H
ATOM   3977  CB  LEU X 242      61.668  73.146  78.742  1.00  0.00           C
ATOM   3978  HB1 LEU X 242      61.037  72.707  79.517  1.00  0.00           H
ATOM   3979  HB2 LEU X 242      61.274  74.142  78.538  1.00  0.00           H
ATOM   3980  CG  LEU X 242      63.106  73.258  79.281  1.00  0.00           C
ATOM   3981  HG  LEU X 242      63.806  73.350  78.448  1.00  0.00           H
ATOM   3982  CD1 LEU X 242      63.243  74.503  80.164  1.00  0.00           C
ATOM   3983 1HD1 LEU X 242      64.238  74.525  80.607  1.00  0.00           H
ATOM   3984 2HD1 LEU X 242      63.107  75.400  79.560  1.00  0.00           H
ATOM   3985 3HD1 LEU X 242      62.497  74.485  80.958  1.00  0.00           H
ATOM   3986  CD2 LEU X 242      63.464  72.013  80.106  1.00  0.00           C
ATOM   3987 1HD2 LEU X 242      64.503  72.070  80.430  1.00  0.00           H
ATOM   3988 2HD2 LEU X 242      62.821  71.956  80.984  1.00  0.00           H
ATOM   3989 3HD2 LEU X 242      63.327  71.115  79.508  1.00  0.00           H
ATOM   3990  C   LEU X 242      60.295  71.458  77.434  1.00  0.00           C
ATOM   3991  O   LEU X 242      60.299  70.345  77.969  1.00  0.00           O
ATOM   3992  N   ARG X 243      59.233  71.934  76.770  1.00  0.00           N
ATOM   3993  H   ARG X 243      59.292  72.873  76.386  1.00  0.00           H
ATOM   3994  CA  ARG X 243      58.036  71.146  76.458  1.00  0.00           C
ATOM   3995  HA  ARG X 243      58.180  70.128  76.822  1.00  0.00           H
ATOM   3996  CB  ARG X 243      56.807  71.715  77.185  1.00  0.00           C
ATOM   3997  HB1 ARG X 243      55.894  71.412  76.671  1.00  0.00           H
ATOM   3998  HB2 ARG X 243      56.853  72.806  77.216  1.00  0.00           H
ATOM   3999  CG  ARG X 243      56.789  71.132  78.603  1.00  0.00           C
ATOM   4000  HG1 ARG X 243      57.733  71.366  79.095  1.00  0.00           H
ATOM   4001  HG2 ARG X 243      56.704  70.046  78.539  1.00  0.00           H
ATOM   4002  CD  ARG X 243      55.640  71.648  79.467  1.00  0.00           C
ATOM   4003  HD1 ARG X 243      54.694  71.298  79.051  1.00  0.00           H
ATOM   4004  HD2 ARG X 243      55.651  72.740  79.474  1.00  0.00           H
ATOM   4005  NE  ARG X 243      55.827  71.146  80.835  1.00  0.00           N
ATOM   4006  HE  ARG X 243      56.766  70.848  81.058  1.00  0.00           H
ATOM   4007  CZ  ARG X 243      54.920  71.019  81.789  1.00  0.00           C
ATOM   4008  NH1 ARG X 243      53.647  71.305  81.606  1.00  0.00           N
ATOM   4009 1HH1 ARG X 243      53.289  71.532  80.686  1.00  0.00           H
ATOM   4010 2HH1 ARG X 243      52.984  71.155  82.361  1.00  0.00           H
ATOM   4011  NH2 ARG X 243      55.305  70.562  82.959  1.00  0.00           N
ATOM   4012 1HH2 ARG X 243      56.251  70.242  83.111  1.00  0.00           H
ATOM   4013 2HH2 ARG X 243      54.664  70.523  83.745  1.00  0.00           H
ATOM   4014  C   ARG X 243      57.822  71.016  74.950  1.00  0.00           C
ATOM   4015  O   ARG X 243      57.311  71.913  74.272  1.00  0.00           O
ATOM   4016  N   TYR X 244      58.183  69.840  74.437  1.00  0.00           N
ATOM   4017  H   TYR X 244      58.700  69.211  75.038  1.00  0.00           H
ATOM   4018  CA  TYR X 244      57.849  69.355  73.102  1.00  0.00           C
ATOM   4019  HA  TYR X 244      58.060  70.155  72.390  1.00  0.00           H
ATOM   4020  CB  TYR X 244      58.757  68.160  72.756  1.00  0.00           C
ATOM   4021  HB1 TYR X 244      58.416  67.264  73.278  1.00  0.00           H
ATOM   4022  HB2 TYR X 244      59.764  68.368  73.117  1.00  0.00           H
ATOM   4023  CG  TYR X 244      58.856  67.886  71.268  1.00  0.00           C
ATOM   4024  CD1 TYR X 244      57.988  66.982  70.624  1.00  0.00           C
ATOM   4025  HD1 TYR X 244      57.252  66.436  71.199  1.00  0.00           H
ATOM   4026  CE1 TYR X 244      58.090  66.771  69.235  1.00  0.00           C
ATOM   4027  HE1 TYR X 244      57.430  66.073  68.740  1.00  0.00           H
ATOM   4028  CZ  TYR X 244      59.078  67.454  68.489  1.00  0.00           C
ATOM   4029  OH  TYR X 244      59.151  67.293  67.142  1.00  0.00           O
ATOM   4030  HH  TYR X 244      59.909  67.730  66.749  1.00  0.00           H
ATOM   4031  CE2 TYR X 244      59.960  68.342  69.139  1.00  0.00           C
ATOM   4032  HE2 TYR X 244      60.725  68.861  68.580  1.00  0.00           H
ATOM   4033  CD2 TYR X 244      59.829  68.569  70.518  1.00  0.00           C
ATOM   4034  HD2 TYR X 244      60.487  69.267  71.011  1.00  0.00           H
ATOM   4035  C   TYR X 244      56.350  69.018  73.003  1.00  0.00           C
ATOM   4036  O   TYR X 244      55.958  67.854  72.943  1.00  0.00           O
ATOM   4037  N   ASN X 245      55.501  70.049  72.984  1.00  0.00           N
ATOM   4038  H   ASN X 245      55.882  70.975  73.142  1.00  0.00           H
ATOM   4039  CA  ASN X 245      54.053  69.917  72.819  1.00  0.00           C
ATOM   4040  HA  ASN X 245      53.773  68.875  72.975  1.00  0.00           H
ATOM   4041  CB  ASN X 245      53.333  70.714  73.922  1.00  0.00           C
ATOM   4042  HB1 ASN X 245      53.280  71.774  73.674  1.00  0.00           H
ATOM   4043  HB2 ASN X 245      53.896  70.621  74.851  1.00  0.00           H
ATOM   4044  CG  ASN X 245      51.926  70.185  74.174  1.00  0.00           C
ATOM   4045  OD1 ASN X 245      51.289  69.604  73.304  1.00  0.00           O
ATOM   4046  ND2 ASN X 245      51.416  70.363  75.376  1.00  0.00           N
ATOM   4047 1HD2 ASN X 245      51.938  70.878  76.073  1.00  0.00           H
ATOM   4048 2HD2 ASN X 245      50.492  70.010  75.582  1.00  0.00           H
ATOM   4049  C   ASN X 245      53.644  70.333  71.387  1.00  0.00           C
ATOM   4050  O   ASN X 245      53.357  71.511  71.154  1.00  0.00           O
ATOM   4051  N   PRO X 246      53.692  69.410  70.401  1.00  0.00           N
ATOM   4052  CD  PRO X 246      54.221  68.064  70.518  1.00  0.00           C
ATOM   4053  HD1 PRO X 246      53.767  67.522  71.350  1.00  0.00           H
ATOM   4054  HD2 PRO X 246      55.301  68.114  70.634  1.00  0.00           H
ATOM   4055  CG  PRO X 246      53.916  67.349  69.218  1.00  0.00           C
ATOM   4056  HG1 PRO X 246      53.052  66.715  69.384  1.00  0.00           H
ATOM   4057  HG2 PRO X 246      54.777  66.764  68.898  1.00  0.00           H
ATOM   4058  CB  PRO X 246      53.585  68.433  68.197  1.00  0.00           C
ATOM   4059  HB1 PRO X 246      52.720  68.144  67.598  1.00  0.00           H
ATOM   4060  HB2 PRO X 246      54.437  68.594  67.538  1.00  0.00           H
ATOM   4061  CA  PRO X 246      53.316  69.698  69.023  1.00  0.00           C
ATOM   4062  HA  PRO X 246      53.954  70.491  68.641  1.00  0.00           H
ATOM   4063  C   PRO X 246      51.838  70.088  68.964  1.00  0.00           C
ATOM   4064  O   PRO X 246      51.018  69.312  69.456  1.00  0.00           O
ATOM   4065  N   PRO X 247      51.484  71.238  68.360  1.00  0.00           N
ATOM   4066  CD  PRO X 247      52.356  72.344  68.011  1.00  0.00           C
ATOM   4067  HD1 PRO X 247      52.699  72.226  66.981  1.00  0.00           H
ATOM   4068  HD2 PRO X 247      53.199  72.432  68.696  1.00  0.00           H
ATOM   4069  CG  PRO X 247      51.474  73.578  68.137  1.00  0.00           C
ATOM   4070  HG1 PRO X 247      51.841  74.408  67.536  1.00  0.00           H
ATOM   4071  HG2 PRO X 247      51.403  73.860  69.188  1.00  0.00           H
ATOM   4072  CB  PRO X 247      50.113  73.075  67.667  1.00  0.00           C
ATOM   4073  HB1 PRO X 247      50.040  73.169  66.586  1.00  0.00           H
ATOM   4074  HB2 PRO X 247      49.308  73.627  68.153  1.00  0.00           H
ATOM   4075  CA  PRO X 247      50.101  71.594  68.070  1.00  0.00           C
ATOM   4076  HA  PRO X 247      49.529  71.477  68.983  1.00  0.00           H
ATOM   4077  C   PRO X 247      49.497  70.698  66.975  1.00  0.00           C
ATOM   4078  O   PRO X 247      50.246  70.000  66.286  1.00  0.00           O
ATOM   4079  N   PRO X 248      48.162  70.731  66.782  1.00  0.00           N
ATOM   4080  CD  PRO X 248      47.211  71.485  67.583  1.00  0.00           C
ATOM   4081  HD1 PRO X 248      47.238  72.534  67.288  1.00  0.00           H
ATOM   4082  HD2 PRO X 248      47.411  71.387  68.650  1.00  0.00           H
ATOM   4083  CG  PRO X 248      45.844  70.896  67.266  1.00  0.00           C
ATOM   4084  HG1 PRO X 248      45.072  71.658  67.323  1.00  0.00           H
ATOM   4085  HG2 PRO X 248      45.641  70.076  67.954  1.00  0.00           H
ATOM   4086  CB  PRO X 248      45.986  70.356  65.847  1.00  0.00           C
ATOM   4087  HB1 PRO X 248      45.758  71.150  65.137  1.00  0.00           H
ATOM   4088  HB2 PRO X 248      45.328  69.505  65.673  1.00  0.00           H
ATOM   4089  CA  PRO X 248      47.463  69.953  65.763  1.00  0.00           C
ATOM   4090  HA  PRO X 248      47.554  68.897  66.020  1.00  0.00           H
ATOM   4091  C   PRO X 248      48.043  70.205  64.370  1.00  0.00           C
ATOM   4092  O   PRO X 248      48.063  71.342  63.888  1.00  0.00           O
ATOM   4093  N   LEU X 249      48.520  69.135  63.726  1.00  0.00           N
ATOM   4094  H   LEU X 249      48.367  68.220  64.137  1.00  0.00           H
ATOM   4095  CA  LEU X 249      49.272  69.193  62.473  1.00  0.00           C
ATOM   4096  HA  LEU X 249      49.794  70.149  62.435  1.00  0.00           H
ATOM   4097  CB  LEU X 249      50.330  68.071  62.445  1.00  0.00           C
ATOM   4098  HB1 LEU X 249      50.602  67.846  61.412  1.00  0.00           H
ATOM   4099  HB2 LEU X 249      49.895  67.171  62.880  1.00  0.00           H
ATOM   4100  CG  LEU X 249      51.619  68.449  63.206  1.00  0.00           C
ATOM   4101  HG  LEU X 249      51.360  68.864  64.179  1.00  0.00           H
ATOM   4102  CD1 LEU X 249      52.457  67.187  63.439  1.00  0.00           C
ATOM   4103 1HD1 LEU X 249      53.403  67.451  63.913  1.00  0.00           H
ATOM   4104 2HD1 LEU X 249      51.916  66.500  64.090  1.00  0.00           H
ATOM   4105 3HD1 LEU X 249      52.655  66.697  62.486  1.00  0.00           H
ATOM   4106  CD2 LEU X 249      52.460  69.482  62.434  1.00  0.00           C
ATOM   4107 1HD2 LEU X 249      53.389  69.679  62.970  1.00  0.00           H
ATOM   4108 2HD2 LEU X 249      52.697  69.105  61.439  1.00  0.00           H
ATOM   4109 3HD2 LEU X 249      51.921  70.424  62.337  1.00  0.00           H
ATOM   4110  C   LEU X 249      48.328  69.208  61.268  1.00  0.00           C
ATOM   4111  O   LEU X 249      48.259  68.279  60.461  1.00  0.00           O
ATOM   4112  N   LEU X 250      47.625  70.331  61.130  1.00  0.00           N
ATOM   4113  H   LEU X 250      47.694  71.003  61.883  1.00  0.00           H
ATOM   4114  CA  LEU X 250      46.925  70.740  59.915  1.00  0.00           C
ATOM   4115  HA  LEU X 250      46.320  69.911  59.543  1.00  0.00           H
ATOM   4116  CB  LEU X 250      45.993  71.914  60.258  1.00  0.00           C
ATOM   4117  HB1 LEU X 250      45.620  72.357  59.332  1.00  0.00           H
ATOM   4118  HB2 LEU X 250      46.570  72.680  60.780  1.00  0.00           H
ATOM   4119  CG  LEU X 250      44.789  71.487  61.126  1.00  0.00           C
ATOM   4120  HG  LEU X 250      45.128  70.875  61.962  1.00  0.00           H
ATOM   4121  CD1 LEU X 250      44.126  72.738  61.704  1.00  0.00           C
ATOM   4122 1HD1 LEU X 250      43.229  72.471  62.264  1.00  0.00           H
ATOM   4123 2HD1 LEU X 250      44.817  73.253  62.370  1.00  0.00           H
ATOM   4124 3HD1 LEU X 250      43.860  73.403  60.886  1.00  0.00           H
ATOM   4125  CD2 LEU X 250      43.770  70.683  60.301  1.00  0.00           C
ATOM   4126 1HD2 LEU X 250      42.867  70.502  60.880  1.00  0.00           H
ATOM   4127 2HD2 LEU X 250      43.494  71.241  59.408  1.00  0.00           H
ATOM   4128 3HD2 LEU X 250      44.188  69.720  60.010  1.00  0.00           H
ATOM   4129  C   LEU X 250      47.961  71.055  58.826  1.00  0.00           C
ATOM   4130  O   LEU X 250      48.359  72.201  58.610  1.00  0.00           O
ATOM   4131  N   VAL X 251      48.457  69.982  58.215  1.00  0.00           N
ATOM   4132  H   VAL X 251      48.150  69.084  58.584  1.00  0.00           H
ATOM   4133  CA  VAL X 251      49.475  69.962  57.164  1.00  0.00           C
ATOM   4134  HA  VAL X 251      49.516  70.944  56.690  1.00  0.00           H
ATOM   4135  CB  VAL X 251      50.878  69.620  57.728  1.00  0.00           C
ATOM   4136  HB  VAL X 251      50.869  68.617  58.156  1.00  0.00           H
ATOM   4137  CG1 VAL X 251      51.941  69.669  56.616  1.00  0.00           C
ATOM   4138 1HG1 VAL X 251      52.932  69.505  57.038  1.00  0.00           H
ATOM   4139 2HG1 VAL X 251      51.751  68.890  55.878  1.00  0.00           H
ATOM   4140 3HG1 VAL X 251      51.921  70.640  56.122  1.00  0.00           H
ATOM   4141  CG2 VAL X 251      51.279  70.601  58.842  1.00  0.00           C
ATOM   4142 1HG2 VAL X 251      52.324  70.459  59.119  1.00  0.00           H
ATOM   4143 2HG2 VAL X 251      51.126  71.621  58.494  1.00  0.00           H
ATOM   4144 3HG2 VAL X 251      50.668  70.436  59.730  1.00  0.00           H
ATOM   4145  C   VAL X 251      49.049  68.924  56.128  1.00  0.00           C
ATOM   4146  O   VAL X 251      48.928  67.741  56.441  1.00  0.00           O
ATOM   4147  N   GLU X 252      48.802  69.384  54.903  1.00  0.00           N
ATOM   4148  H   GLU X 252      48.863  70.381  54.754  1.00  0.00           H
ATOM   4149  CA  GLU X 252      48.355  68.572  53.770  1.00  0.00           C
ATOM   4150  HA  GLU X 252      47.519  67.938  54.072  1.00  0.00           H
ATOM   4151  CB  GLU X 252      47.887  69.510  52.641  1.00  0.00           C
ATOM   4152  HB1 GLU X 252      47.715  68.926  51.735  1.00  0.00           H
ATOM   4153  HB2 GLU X 252      48.686  70.226  52.437  1.00  0.00           H
ATOM   4154  CG  GLU X 252      46.607  70.283  52.962  1.00  0.00           C
ATOM   4155  HG1 GLU X 252      46.586  70.540  54.022  1.00  0.00           H
ATOM   4156  HG2 GLU X 252      45.746  69.652  52.738  1.00  0.00           H
ATOM   4157  CD  GLU X 252      46.532  71.569  52.144  1.00  0.00           C
ATOM   4158  OE1 GLU X 252      46.462  72.649  52.778  1.00  0.00           O
ATOM   4159  OE2 GLU X 252      46.577  71.478  50.896  1.00  0.00           O
ATOM   4160  C   GLU X 252      49.491  67.691  53.233  1.00  0.00           C
ATOM   4161  O   GLU X 252      50.326  68.173  52.478  1.00  0.00           O
ATOM   4162  N   ASN X 253      49.513  66.397  53.563  1.00  0.00           N
ATOM   4163  H   ASN X 253      48.817  66.098  54.238  1.00  0.00           H
ATOM   4164  CA  ASN X 253      50.232  65.318  52.858  1.00  0.00           C
ATOM   4165  HA  ASN X 253      50.159  64.451  53.515  1.00  0.00           H
ATOM   4166  CB  ASN X 253      49.459  64.968  51.562  1.00  0.00           C
ATOM   4167  HB1 ASN X 253      50.157  64.679  50.777  1.00  0.00           H
ATOM   4168  HB2 ASN X 253      48.921  65.842  51.192  1.00  0.00           H
ATOM   4169  CG  ASN X 253      48.493  63.797  51.741  1.00  0.00           C
ATOM   4170  OD1 ASN X 253      48.891  62.707  52.145  1.00  0.00           O
ATOM   4171  ND2 ASN X 253      47.221  63.966  51.426  1.00  0.00           N
ATOM   4172 1HD2 ASN X 253      46.876  64.852  51.076  1.00  0.00           H
ATOM   4173 2HD2 ASN X 253      46.604  63.161  51.475  1.00  0.00           H
ATOM   4174  C   ASN X 253      51.764  65.439  52.588  1.00  0.00           C
ATOM   4175  O   ASN X 253      52.333  64.438  52.129  1.00  0.00           O
ATOM   4176  N   THR X 254      52.456  66.560  52.867  1.00  0.00           N
ATOM   4177  H   THR X 254      51.935  67.362  53.204  1.00  0.00           H
ATOM   4178  CA  THR X 254      53.883  66.763  52.529  1.00  0.00           C
ATOM   4179  HA  THR X 254      54.021  66.444  51.497  1.00  0.00           H
ATOM   4180  CB  THR X 254      54.335  68.236  52.593  1.00  0.00           C
ATOM   4181  HB  THR X 254      55.366  68.278  52.238  1.00  0.00           H
ATOM   4182  CG2 THR X 254      53.500  69.172  51.722  1.00  0.00           C
ATOM   4183 1HG2 THR X 254      54.012  70.127  51.612  1.00  0.00           H
ATOM   4184 2HG2 THR X 254      53.367  68.737  50.733  1.00  0.00           H
ATOM   4185 3HG2 THR X 254      52.530  69.351  52.179  1.00  0.00           H
ATOM   4186  OG1 THR X 254      54.301  68.756  53.900  1.00  0.00           O
ATOM   4187  HG1 THR X 254      54.789  69.599  53.861  1.00  0.00           H
ATOM   4188  C   THR X 254      54.807  65.902  53.383  1.00  0.00           C
ATOM   4189  O   THR X 254      54.591  65.744  54.586  1.00  0.00           O
ATOM   4190  N   ARG X 255      55.846  65.332  52.765  1.00  0.00           N
ATOM   4191  H   ARG X 255      55.984  65.529  51.779  1.00  0.00           H
ATOM   4192  CA  ARG X 255      56.976  64.743  53.492  1.00  0.00           C
ATOM   4193  HA  ARG X 255      56.630  64.315  54.434  1.00  0.00           H
ATOM   4194  CB  ARG X 255      57.658  63.636  52.676  1.00  0.00           C
ATOM   4195  HB1 ARG X 255      58.601  63.397  53.167  1.00  0.00           H
ATOM   4196  HB2 ARG X 255      57.883  64.025  51.688  1.00  0.00           H
ATOM   4197  CG  ARG X 255      56.869  62.327  52.527  1.00  0.00           C
ATOM   4198  HG1 ARG X 255      55.953  62.502  51.960  1.00  0.00           H
ATOM   4199  HG2 ARG X 255      56.621  61.934  53.514  1.00  0.00           H
ATOM   4200  CD  ARG X 255      57.771  61.331  51.781  1.00  0.00           C
ATOM   4201  HD1 ARG X 255      58.713  61.248  52.322  1.00  0.00           H
ATOM   4202  HD2 ARG X 255      57.982  61.728  50.786  1.00  0.00           H
ATOM   4203  NE  ARG X 255      57.187  59.986  51.657  1.00  0.00           N
ATOM   4204  HE  ARG X 255      56.253  59.848  52.031  1.00  0.00           H
ATOM   4205  CZ  ARG X 255      57.825  58.915  51.193  1.00  0.00           C
ATOM   4206  NH1 ARG X 255      59.090  58.955  50.841  1.00  0.00           N
ATOM   4207 1HH1 ARG X 255      59.606  59.815  50.902  1.00  0.00           H
ATOM   4208 2HH1 ARG X 255      59.548  58.126  50.488  1.00  0.00           H
ATOM   4209  NH2 ARG X 255      57.207  57.766  51.052  1.00  0.00           N
ATOM   4210 1HH2 ARG X 255      56.209  57.696  51.193  1.00  0.00           H
ATOM   4211 2HH2 ARG X 255      57.705  56.983  50.639  1.00  0.00           H
ATOM   4212  C   ARG X 255      58.000  65.839  53.806  1.00  0.00           C
ATOM   4213  O   ARG X 255      58.089  66.854  53.107  1.00  0.00           O
ATOM   4214  N   PHE X 256      58.813  65.623  54.841  1.00  0.00           N
ATOM   4215  H   PHE X 256      58.692  64.784  55.390  1.00  0.00           H
ATOM   4216  CA  PHE X 256      59.810  66.604  55.260  1.00  0.00           C
ATOM   4217  HA  PHE X 256      59.282  67.545  55.392  1.00  0.00           H
ATOM   4218  CB  PHE X 256      60.373  66.198  56.628  1.00  0.00           C
ATOM   4219  HB1 PHE X 256      61.057  65.356  56.524  1.00  0.00           H
ATOM   4220  HB2 PHE X 256      59.557  65.887  57.284  1.00  0.00           H
ATOM   4221  CG  PHE X 256      61.083  67.362  57.267  1.00  0.00           C
ATOM   4222  CD1 PHE X 256      62.477  67.503  57.151  1.00  0.00           C
ATOM   4223  HD1 PHE X 256      63.061  66.732  56.671  1.00  0.00           H
ATOM   4224  CE1 PHE X 256      63.100  68.673  57.616  1.00  0.00           C
ATOM   4225  HE1 PHE X 256      64.166  68.806  57.512  1.00  0.00           H
ATOM   4226  CZ  PHE X 256      62.326  69.698  58.181  1.00  0.00           C
ATOM   4227  HZ  PHE X 256      62.801  70.611  58.496  1.00  0.00           H
ATOM   4228  CE2 PHE X 256      60.937  69.541  58.324  1.00  0.00           C
ATOM   4229  HE2 PHE X 256      60.335  70.319  58.764  1.00  0.00           H
ATOM   4230  CD2 PHE X 256      60.317  68.373  57.867  1.00  0.00           C
ATOM   4231  HD2 PHE X 256      59.245  68.273  57.947  1.00  0.00           H
ATOM   4232  C   PHE X 256      60.929  66.800  54.205  1.00  0.00           C
ATOM   4233  O   PHE X 256      61.482  65.787  53.755  1.00  0.00           O
ATOM   4234  N   PRO X 257      61.293  68.049  53.825  1.00  0.00           N
ATOM   4235  CD  PRO X 257      60.616  69.291  54.180  1.00  0.00           C
ATOM   4236  HD1 PRO X 257      60.615  69.449  55.259  1.00  0.00           H
ATOM   4237  HD2 PRO X 257      59.594  69.262  53.800  1.00  0.00           H
ATOM   4238  CG  PRO X 257      61.380  70.424  53.492  1.00  0.00           C
ATOM   4239  HG1 PRO X 257      62.162  70.792  54.156  1.00  0.00           H
ATOM   4240  HG2 PRO X 257      60.721  71.234  53.183  1.00  0.00           H
ATOM   4241  CB  PRO X 257      62.014  69.734  52.290  1.00  0.00           C
ATOM   4242  HB1 PRO X 257      62.891  70.266  51.919  1.00  0.00           H
ATOM   4243  HB2 PRO X 257      61.280  69.642  51.490  1.00  0.00           H
ATOM   4244  CA  PRO X 257      62.342  68.346  52.848  1.00  0.00           C
ATOM   4245  HA  PRO X 257      62.290  67.630  52.026  1.00  0.00           H
ATOM   4246  C   PRO X 257      63.744  68.247  53.474  1.00  0.00           C
ATOM   4247  O   PRO X 257      64.483  69.224  53.609  1.00  0.00           O
ATOM   4248  N   THR X 258      64.115  67.012  53.814  1.00  0.00           N
ATOM   4249  H   THR X 258      63.406  66.288  53.809  1.00  0.00           H
ATOM   4250  CA  THR X 258      65.498  66.518  53.902  1.00  0.00           C
ATOM   4251  HA  THR X 258      66.179  67.364  53.995  1.00  0.00           H
ATOM   4252  CB  THR X 258      65.657  65.640  55.143  1.00  0.00           C
ATOM   4253  HB  THR X 258      66.550  65.021  55.059  1.00  0.00           H
ATOM   4254  CG2 THR X 258      65.820  66.554  56.357  1.00  0.00           C
ATOM   4255 1HG2 THR X 258      65.350  66.114  57.234  1.00  0.00           H
ATOM   4256 2HG2 THR X 258      66.884  66.677  56.549  1.00  0.00           H
ATOM   4257 3HG2 THR X 258      65.384  67.533  56.173  1.00  0.00           H
ATOM   4258  OG1 THR X 258      64.524  64.813  55.315  1.00  0.00           O
ATOM   4259  HG1 THR X 258      64.872  63.926  55.509  1.00  0.00           H
ATOM   4260  C   THR X 258      65.905  65.837  52.594  1.00  0.00           C
ATOM   4261  O   THR X 258      66.678  64.884  52.556  1.00  0.00           O
ATOM   4262  N   GLU X 259      65.342  66.367  51.516  1.00  0.00           N
ATOM   4263  H   GLU X 259      64.721  67.145  51.686  1.00  0.00           H
ATOM   4264  CA  GLU X 259      65.834  66.355  50.152  1.00  0.00           C
ATOM   4265  HA  GLU X 259      66.869  66.018  50.113  1.00  0.00           H
ATOM   4266  CB  GLU X 259      64.950  65.468  49.257  1.00  0.00           C
ATOM   4267  HB1 GLU X 259      65.225  65.637  48.215  1.00  0.00           H
ATOM   4268  HB2 GLU X 259      63.907  65.764  49.390  1.00  0.00           H
ATOM   4269  CG  GLU X 259      65.091  63.969  49.562  1.00  0.00           C
ATOM   4270  HG1 GLU X 259      65.006  63.811  50.637  1.00  0.00           H
ATOM   4271  HG2 GLU X 259      66.078  63.628  49.246  1.00  0.00           H
ATOM   4272  CD  GLU X 259      64.020  63.118  48.878  1.00  0.00           C
ATOM   4273  OE1 GLU X 259      63.718  62.024  49.414  1.00  0.00           O
ATOM   4274  OE2 GLU X 259      63.449  63.538  47.848  1.00  0.00           O
ATOM   4275  C   GLU X 259      65.724  67.819  49.699  1.00  0.00           C
ATOM   4276  O   GLU X 259      64.730  68.484  50.018  1.00  0.00           O
ATOM   4277  N   GLU X 260      66.720  68.327  48.971  1.00  0.00           N
ATOM   4278  H   GLU X 260      67.528  67.745  48.791  1.00  0.00           H
ATOM   4279  CA  GLU X 260      66.581  69.563  48.203  1.00  0.00           C
ATOM   4280  HA  GLU X 260      66.308  70.368  48.886  1.00  0.00           H
ATOM   4281  CB  GLU X 260      67.897  69.943  47.501  1.00  0.00           C
ATOM   4282  HB1 GLU X 260      67.639  70.623  46.695  1.00  0.00           H
ATOM   4283  HB2 GLU X 260      68.343  69.054  47.057  1.00  0.00           H
ATOM   4284  CG  GLU X 260      68.926  70.642  48.415  1.00  0.00           C
ATOM   4285  HG1 GLU X 260      69.285  69.926  49.154  1.00  0.00           H
ATOM   4286  HG2 GLU X 260      68.429  71.455  48.945  1.00  0.00           H
ATOM   4287  CD  GLU X 260      70.128  71.236  47.657  1.00  0.00           C
ATOM   4288  OE1 GLU X 260      71.038  71.820  48.299  1.00  0.00           O
ATOM   4289  OE2 GLU X 260      70.156  71.189  46.406  1.00  0.00           O
ATOM   4290  C   GLU X 260      65.433  69.403  47.189  1.00  0.00           C
ATOM   4291  O   GLU X 260      65.133  68.298  46.729  1.00  0.00           O
ATOM   4292  N   GLY X 261      64.749  70.505  46.866  1.00  0.00           N
ATOM   4293  H   GLY X 261      65.074  71.391  47.230  1.00  0.00           H
ATOM   4294  CA  GLY X 261      63.402  70.456  46.296  1.00  0.00           C
ATOM   4295  HA1 GLY X 261      62.949  71.443  46.330  1.00  0.00           H
ATOM   4296  HA2 GLY X 261      62.797  69.787  46.910  1.00  0.00           H
ATOM   4297  C   GLY X 261      63.333  69.943  44.860  1.00  0.00           C
ATOM   4298  O   GLY X 261      63.268  70.731  43.913  1.00  0.00           O
ATOM   4299  N   GLU X 262      63.240  68.625  44.717  1.00  0.00           N
ATOM   4300  H   GLU X 262      63.514  68.065  45.521  1.00  0.00           H
ATOM   4301  CA  GLU X 262      62.591  67.949  43.599  1.00  0.00           C
ATOM   4302  HA  GLU X 262      62.079  68.680  42.976  1.00  0.00           H
ATOM   4303  CB  GLU X 262      63.597  67.204  42.714  1.00  0.00           C
ATOM   4304  HB1 GLU X 262      63.043  66.692  41.928  1.00  0.00           H
ATOM   4305  HB2 GLU X 262      64.118  66.458  43.313  1.00  0.00           H
ATOM   4306  CG  GLU X 262      64.616  68.143  42.056  1.00  0.00           C
ATOM   4307  HG1 GLU X 262      65.245  68.587  42.828  1.00  0.00           H
ATOM   4308  HG2 GLU X 262      64.085  68.939  41.531  1.00  0.00           H
ATOM   4309  CD  GLU X 262      65.511  67.392  41.072  1.00  0.00           C
ATOM   4310  OE1 GLU X 262      65.603  67.820  39.896  1.00  0.00           O
ATOM   4311  OE2 GLU X 262      66.087  66.360  41.491  1.00  0.00           O
ATOM   4312  C   GLU X 262      61.545  66.987  44.168  1.00  0.00           C
ATOM   4313  O   GLU X 262      61.869  66.065  44.926  1.00  0.00           O
ATOM   4314  N   MET X 263      60.277  67.220  43.820  1.00  0.00           N
ATOM   4315  H   MET X 263      60.084  68.002  43.206  1.00  0.00           H
ATOM   4316  CA  MET X 263      59.146  66.387  44.237  1.00  0.00           C
ATOM   4317  HA  MET X 263      59.338  65.988  45.234  1.00  0.00           H
ATOM   4318  CB  MET X 263      57.859  67.219  44.303  1.00  0.00           C
ATOM   4319  HB1 MET X 263      57.028  66.548  44.517  1.00  0.00           H
ATOM   4320  HB2 MET X 263      57.675  67.695  43.339  1.00  0.00           H
ATOM   4321  CG  MET X 263      57.935  68.284  45.400  1.00  0.00           C
ATOM   4322  HG1 MET X 263      58.759  68.961  45.164  1.00  0.00           H
ATOM   4323  HG2 MET X 263      58.162  67.796  46.350  1.00  0.00           H
ATOM   4324  SD  MET X 263      56.428  69.268  45.586  1.00  0.00           S
ATOM   4325  CE  MET X 263      55.301  68.005  46.236  1.00  0.00           C
ATOM   4326  HE1 MET X 263      54.330  68.454  46.441  1.00  0.00           H
ATOM   4327  HE2 MET X 263      55.159  67.207  45.508  1.00  0.00           H
ATOM   4328  HE3 MET X 263      55.704  67.588  47.160  1.00  0.00           H
ATOM   4329  C   MET X 263      58.995  65.186  43.303  1.00  0.00           C
ATOM   4330  O   MET X 263      58.095  65.149  42.465  1.00  0.00           O
ATOM   4331  N   HIS X 264      59.901  64.219  43.454  1.00  0.00           N
ATOM   4332  H   HIS X 264      60.645  64.381  44.122  1.00  0.00           H
ATOM   4333  CA  HIS X 264      59.884  62.943  42.740  1.00  0.00           C
ATOM   4334  HA  HIS X 264      59.013  62.907  42.083  1.00  0.00           H
ATOM   4335  CB  HIS X 264      61.135  62.831  41.853  1.00  0.00           C
ATOM   4336  HB1 HIS X 264      61.208  61.810  41.479  1.00  0.00           H
ATOM   4337  HB2 HIS X 264      62.025  63.041  42.448  1.00  0.00           H
ATOM   4338  CG  HIS X 264      61.097  63.747  40.659  1.00  0.00           C
ATOM   4339  ND1 HIS X 264      60.026  63.857  39.769  1.00  0.00           N
ATOM   4340  CE1 HIS X 264      60.400  64.779  38.869  1.00  0.00           C
ATOM   4341  HE1 HIS X 264      59.780  65.120  38.053  1.00  0.00           H
ATOM   4342  NE2 HIS X 264      61.647  65.219  39.120  1.00  0.00           N
ATOM   4343  HE2 HIS X 264      62.161  65.896  38.557  1.00  0.00           H
ATOM   4344  CD2 HIS X 264      62.102  64.572  40.247  1.00  0.00           C
ATOM   4345  HD2 HIS X 264      63.070  64.685  40.714  1.00  0.00           H
ATOM   4346  C   HIS X 264      59.750  61.761  43.715  1.00  0.00           C
ATOM   4347  O   HIS X 264      60.734  61.190  44.190  1.00  0.00           O
ATOM   4348  N   SER X 265      58.511  61.343  43.971  1.00  0.00           N
ATOM   4349  H   SER X 265      57.741  61.863  43.572  1.00  0.00           H
ATOM   4350  CA  SER X 265      58.200  60.096  44.674  1.00  0.00           C
ATOM   4351  HA  SER X 265      58.813  60.034  45.574  1.00  0.00           H
ATOM   4352  CB  SER X 265      56.727  60.074  45.133  1.00  0.00           C
ATOM   4353  HB1 SER X 265      56.613  60.760  45.974  1.00  0.00           H
ATOM   4354  HB2 SER X 265      56.486  59.069  45.479  1.00  0.00           H
ATOM   4355  OG  SER X 265      55.808  60.445  44.113  1.00  0.00           O
ATOM   4356  HG  SER X 265      54.897  60.289  44.445  1.00  0.00           H
ATOM   4357  C   SER X 265      58.560  58.881  43.800  1.00  0.00           C
ATOM   4358  O   SER X 265      57.697  58.284  43.149  1.00  0.00           O
ATOM   4359  N   GLN X 266      59.847  58.501  43.784  1.00  0.00           N
ATOM   4360  H   GLN X 266      60.511  59.053  44.317  1.00  0.00           H
ATOM   4361  CA  GLN X 266      60.354  57.311  43.096  1.00  0.00           C
ATOM   4362  HA  GLN X 266      59.875  57.256  42.115  1.00  0.00           H
ATOM   4363  CB  GLN X 266      61.880  57.351  42.863  1.00  0.00           C
ATOM   4364  HB1 GLN X 266      62.161  56.378  42.456  1.00  0.00           H
ATOM   4365  HB2 GLN X 266      62.397  57.471  43.815  1.00  0.00           H
ATOM   4366  CG  GLN X 266      62.397  58.411  41.878  1.00  0.00           C
ATOM   4367  HG1 GLN X 266      62.242  59.403  42.304  1.00  0.00           H
ATOM   4368  HG2 GLN X 266      61.840  58.345  40.943  1.00  0.00           H
ATOM   4369  CD  GLN X 266      63.891  58.222  41.569  1.00  0.00           C
ATOM   4370  OE1 GLN X 266      64.493  57.187  41.829  1.00  0.00           O
ATOM   4371  NE2 GLN X 266      64.560  59.218  41.020  1.00  0.00           N
ATOM   4372 1HE2 GLN X 266      64.080  60.031  40.671  1.00  0.00           H
ATOM   4373 2HE2 GLN X 266      65.523  59.035  40.761  1.00  0.00           H
ATOM   4374  C   GLN X 266      59.946  56.030  43.843  1.00  0.00           C
ATOM   4375  O   GLN X 266      60.777  55.225  44.271  1.00  0.00           O
ATOM   4376  N   THR X 267      58.635  55.780  43.893  1.00  0.00           N
ATOM   4377  H   THR X 267      58.020  56.542  43.619  1.00  0.00           H
ATOM   4378  CA  THR X 267      58.123  54.437  43.619  1.00  0.00           C
ATOM   4379  HA  THR X 267      58.357  53.775  44.448  1.00  0.00           H
ATOM   4380  CB  THR X 267      56.606  54.481  43.377  1.00  0.00           C
ATOM   4381  HB  THR X 267      56.407  54.938  42.404  1.00  0.00           H
ATOM   4382  CG2 THR X 267      55.981  53.089  43.419  1.00  0.00           C
ATOM   4383 1HG2 THR X 267      54.910  53.166  43.235  1.00  0.00           H
ATOM   4384 2HG2 THR X 267      56.419  52.457  42.647  1.00  0.00           H
ATOM   4385 3HG2 THR X 267      56.147  52.632  44.395  1.00  0.00           H
ATOM   4386  OG1 THR X 267      55.974  55.255  44.371  1.00  0.00           O
ATOM   4387  HG1 THR X 267      55.157  55.596  43.986  1.00  0.00           H
ATOM   4388  C   THR X 267      58.823  53.988  42.329  1.00  0.00           C
ATOM   4389  O   THR X 267      58.783  54.762  41.365  1.00  0.00           O
ATOM   4390  N   PRO X 268      59.479  52.814  42.265  1.00  0.00           N
ATOM   4391  CD  PRO X 268      59.719  51.870  43.340  1.00  0.00           C
ATOM   4392  HD1 PRO X 268      58.793  51.342  43.570  1.00  0.00           H
ATOM   4393  HD2 PRO X 268      60.108  52.370  44.228  1.00  0.00           H
ATOM   4394  CG  PRO X 268      60.757  50.893  42.789  1.00  0.00           C
ATOM   4395  HG1 PRO X 268      60.643  49.904  43.223  1.00  0.00           H
ATOM   4396  HG2 PRO X 268      61.760  51.273  42.975  1.00  0.00           H
ATOM   4397  CB  PRO X 268      60.494  50.884  41.284  1.00  0.00           C
ATOM   4398  HB1 PRO X 268      59.719  50.153  41.053  1.00  0.00           H
ATOM   4399  HB2 PRO X 268      61.396  50.665  40.717  1.00  0.00           H
ATOM   4400  CA  PRO X 268      59.982  52.295  40.999  1.00  0.00           C
ATOM   4401  HA  PRO X 268      60.800  52.931  40.659  1.00  0.00           H
ATOM   4402  C   PRO X 268      58.824  52.281  40.000  1.00  0.00           C
ATOM   4403  O   PRO X 268      57.722  51.892  40.399  1.00  0.00           O
ATOM   4404  N   PRO X 269      59.015  52.738  38.750  1.00  0.00           N
ATOM   4405  CD  PRO X 269      60.265  53.094  38.105  1.00  0.00           C
ATOM   4406  HD1 PRO X 269      61.024  52.329  38.264  1.00  0.00           H
ATOM   4407  HD2 PRO X 269      60.605  54.058  38.482  1.00  0.00           H
ATOM   4408  CG  PRO X 269      59.933  53.207  36.616  1.00  0.00           C
ATOM   4409  HG1 PRO X 269      60.013  52.231  36.145  1.00  0.00           H
ATOM   4410  HG2 PRO X 269      60.575  53.916  36.103  1.00  0.00           H
ATOM   4411  CB  PRO X 269      58.474  53.653  36.609  1.00  0.00           C
ATOM   4412  HB1 PRO X 269      57.959  53.349  35.696  1.00  0.00           H
ATOM   4413  HB2 PRO X 269      58.423  54.736  36.732  1.00  0.00           H
ATOM   4414  CA  PRO X 269      57.903  52.969  37.853  1.00  0.00           C
ATOM   4415  HA  PRO X 269      57.187  53.645  38.323  1.00  0.00           H
ATOM   4416  C   PRO X 269      57.235  51.634  37.558  1.00  0.00           C
ATOM   4417  O   PRO X 269      57.810  50.765  36.895  1.00  0.00           O
ATOM   4418  N   ARG X 270      56.001  51.510  38.062  1.00  0.00           N
ATOM   4419  H   ARG X 270      55.678  52.230  38.691  1.00  0.00           H
ATOM   4420  CA  ARG X 270      55.052  50.479  37.663  1.00  0.00           C
ATOM   4421  HA  ARG X 270      55.338  49.523  38.105  1.00  0.00           H
ATOM   4422  CB  ARG X 270      53.639  50.872  38.127  1.00  0.00           C
ATOM   4423  HB1 ARG X 270      52.907  50.402  37.469  1.00  0.00           H
ATOM   4424  HB2 ARG X 270      53.512  51.954  38.059  1.00  0.00           H
ATOM   4425  CG  ARG X 270      53.365  50.401  39.557  1.00  0.00           C
ATOM   4426  HG1 ARG X 270      54.117  50.797  40.242  1.00  0.00           H
ATOM   4427  HG2 ARG X 270      53.427  49.317  39.554  1.00  0.00           H
ATOM   4428  CD  ARG X 270      51.972  50.837  40.026  1.00  0.00           C
ATOM   4429  HD1 ARG X 270      51.291  50.847  39.174  1.00  0.00           H
ATOM   4430  HD2 ARG X 270      52.040  51.849  40.419  1.00  0.00           H
ATOM   4431  NE  ARG X 270      51.422  49.925  41.044  1.00  0.00           N
ATOM   4432  HE  ARG X 270      51.968  49.097  41.252  1.00  0.00           H
ATOM   4433  CZ  ARG X 270      50.220  50.035  41.599  1.00  0.00           C
ATOM   4434  NH1 ARG X 270      49.514  51.141  41.504  1.00  0.00           N
ATOM   4435 1HH1 ARG X 270      49.996  52.003  41.280  1.00  0.00           H
ATOM   4436 2HH1 ARG X 270      48.568  51.202  41.869  1.00  0.00           H
ATOM   4437  NH2 ARG X 270      49.708  49.027  42.264  1.00  0.00           N
ATOM   4438 1HH2 ARG X 270      50.219  48.161  42.382  1.00  0.00           H
ATOM   4439 2HH2 ARG X 270      48.822  49.118  42.745  1.00  0.00           H
ATOM   4440  C   ARG X 270      55.093  50.360  36.146  1.00  0.00           C
ATOM   4441  O   ARG X 270      55.001  51.380  35.455  1.00  0.00           O
ATOM   4442  N   ARG X 271      55.220  49.135  35.629  1.00  0.00           N
ATOM   4443  H   ARG X 271      55.191  48.348  36.269  1.00  0.00           H
ATOM   4444  CA  ARG X 271      55.187  48.875  34.190  1.00  0.00           C
ATOM   4445  HA  ARG X 271      55.970  49.455  33.700  1.00  0.00           H
ATOM   4446  CB  ARG X 271      55.405  47.385  33.885  1.00  0.00           C
ATOM   4447  HB1 ARG X 271      55.115  47.209  32.848  1.00  0.00           H
ATOM   4448  HB2 ARG X 271      54.754  46.790  34.524  1.00  0.00           H
ATOM   4449  CG  ARG X 271      56.853  46.906  34.051  1.00  0.00           C
ATOM   4450  HG1 ARG X 271      57.194  47.083  35.072  1.00  0.00           H
ATOM   4451  HG2 ARG X 271      57.493  47.457  33.360  1.00  0.00           H
ATOM   4452  CD  ARG X 271      56.919  45.404  33.737  1.00  0.00           C
ATOM   4453  HD1 ARG X 271      56.371  45.211  32.812  1.00  0.00           H
ATOM   4454  HD2 ARG X 271      56.439  44.856  34.551  1.00  0.00           H
ATOM   4455  NE  ARG X 271      58.302  44.930  33.573  1.00  0.00           N
ATOM   4456  HE  ARG X 271      59.032  45.604  33.754  1.00  0.00           H
ATOM   4457  CZ  ARG X 271      58.685  43.684  33.316  1.00  0.00           C
ATOM   4458  NH1 ARG X 271      57.833  42.694  33.167  1.00  0.00           N
ATOM   4459 1HH1 ARG X 271      56.850  42.841  33.317  1.00  0.00           H
ATOM   4460 2HH1 ARG X 271      58.186  41.752  33.043  1.00  0.00           H
ATOM   4461  NH2 ARG X 271      59.960  43.399  33.215  1.00  0.00           N
ATOM   4462 1HH2 ARG X 271      60.660  44.108  33.397  1.00  0.00           H
ATOM   4463 2HH2 ARG X 271      60.254  42.427  33.132  1.00  0.00           H
ATOM   4464  C   ARG X 271      53.829  49.335  33.666  1.00  0.00           C
ATOM   4465  O   ARG X 271      52.839  48.616  33.779  1.00  0.00           O
ATOM   4466  N   SER X 272      53.765  50.557  33.145  1.00  0.00           N
ATOM   4467  H   SER X 272      54.580  51.151  33.223  1.00  0.00           H
ATOM   4468  CA  SER X 272      52.544  51.157  32.623  1.00  0.00           C
ATOM   4469  HA  SER X 272      51.723  50.922  33.303  1.00  0.00           H
ATOM   4470  CB  SER X 272      52.623  52.701  32.578  1.00  0.00           C
ATOM   4471  HB1 SER X 272      52.267  53.073  33.540  1.00  0.00           H
ATOM   4472  HB2 SER X 272      51.941  53.074  31.812  1.00  0.00           H
ATOM   4473  OG  SER X 272      53.922  53.249  32.372  1.00  0.00           O
ATOM   4474  HG  SER X 272      53.851  54.214  32.511  1.00  0.00           H
ATOM   4475  C   SER X 272      52.197  50.484  31.293  1.00  0.00           C
ATOM   4476  O   SER X 272      52.492  50.984  30.205  1.00  0.00           O
ATOM   4477  N   GLY X 273      51.584  49.299  31.405  1.00  0.00           N
ATOM   4478  H   GLY X 273      51.472  48.913  32.340  1.00  0.00           H
ATOM   4479  CA  GLY X 273      50.974  48.573  30.305  1.00  0.00           C
ATOM   4480  HA1 GLY X 273      50.540  47.633  30.645  1.00  0.00           H
ATOM   4481  HA2 GLY X 273      51.713  48.379  29.543  1.00  0.00           H
ATOM   4482  C   GLY X 273      49.888  49.457  29.736  1.00  0.00           C
ATOM   4483  O   GLY X 273      48.966  49.813  30.476  1.00  0.00           O
ATOM   4484  N   LYS X 274      50.043  49.859  28.468  1.00  0.00           N
ATOM   4485  H   LYS X 274      50.825  49.481  27.947  1.00  0.00           H
ATOM   4486  CA  LYS X 274      49.239  50.915  27.843  1.00  0.00           C
ATOM   4487  HA  LYS X 274      49.574  51.871  28.246  1.00  0.00           H
ATOM   4488  CB  LYS X 274      49.465  50.931  26.317  1.00  0.00           C
ATOM   4489  HB1 LYS X 274      48.636  51.468  25.852  1.00  0.00           H
ATOM   4490  HB2 LYS X 274      49.466  49.909  25.931  1.00  0.00           H
ATOM   4491  CG  LYS X 274      50.771  51.644  25.932  1.00  0.00           C
ATOM   4492  HG1 LYS X 274      51.622  51.113  26.361  1.00  0.00           H
ATOM   4493  HG2 LYS X 274      50.746  52.655  26.342  1.00  0.00           H
ATOM   4494  CD  LYS X 274      50.939  51.735  24.406  1.00  0.00           C
ATOM   4495  HD1 LYS X 274      50.031  52.159  23.973  1.00  0.00           H
ATOM   4496  HD2 LYS X 274      51.102  50.738  23.994  1.00  0.00           H
ATOM   4497  CE  LYS X 274      52.128  52.647  24.071  1.00  0.00           C
ATOM   4498  HE1 LYS X 274      53.052  52.183  24.428  1.00  0.00           H
ATOM   4499  HE2 LYS X 274      51.991  53.591  24.609  1.00  0.00           H
ATOM   4500  NZ  LYS X 274      52.227  52.945  22.621  1.00  0.00           N
ATOM   4501  HZ1 LYS X 274      52.971  53.611  22.457  1.00  0.00           H
ATOM   4502  HZ2 LYS X 274      52.427  52.112  22.071  1.00  0.00           H
ATOM   4503  HZ3 LYS X 274      51.366  53.359  22.285  1.00  0.00           H
ATOM   4504  C   LYS X 274      47.754  50.709  28.192  1.00  0.00           C
ATOM   4505  O   LYS X 274      47.240  49.615  27.925  1.00  0.00           O
ATOM   4506  N   PRO X 275      47.090  51.672  28.868  1.00  0.00           N
ATOM   4507  CD  PRO X 275      47.596  52.967  29.293  1.00  0.00           C
ATOM   4508  HD1 PRO X 275      48.092  53.491  28.475  1.00  0.00           H
ATOM   4509  HD2 PRO X 275      48.285  52.823  30.126  1.00  0.00           H
ATOM   4510  CG  PRO X 275      46.385  53.770  29.760  1.00  0.00           C
ATOM   4511  HG1 PRO X 275      45.984  54.335  28.919  1.00  0.00           H
ATOM   4512  HG2 PRO X 275      46.643  54.438  30.583  1.00  0.00           H
ATOM   4513  CB  PRO X 275      45.377  52.707  30.194  1.00  0.00           C
ATOM   4514  HB1 PRO X 275      44.351  53.035  30.017  1.00  0.00           H
ATOM   4515  HB2 PRO X 275      45.516  52.491  31.253  1.00  0.00           H
ATOM   4516  CA  PRO X 275      45.741  51.469  29.364  1.00  0.00           C
ATOM   4517  HA  PRO X 275      45.709  50.586  30.003  1.00  0.00           H
ATOM   4518  C   PRO X 275      44.839  51.259  28.162  1.00  0.00           C
ATOM   4519  O   PRO X 275      44.683  52.160  27.344  1.00  0.00           O
ATOM   4520  N   SER X 276      44.292  50.051  28.031  1.00  0.00           N
ATOM   4521  H   SER X 276      44.508  49.342  28.717  1.00  0.00           H
ATOM   4522  CA  SER X 276      43.387  49.707  26.937  1.00  0.00           C
ATOM   4523  HA  SER X 276      43.888  49.875  25.981  1.00  0.00           H
ATOM   4524  CB  SER X 276      42.995  48.226  27.014  1.00  0.00           C
ATOM   4525  HB1 SER X 276      42.467  48.033  27.949  1.00  0.00           H
ATOM   4526  HB2 SER X 276      43.897  47.617  26.982  1.00  0.00           H
ATOM   4527  OG  SER X 276      42.175  47.861  25.924  1.00  0.00           O
ATOM   4528  HG  SER X 276      42.073  46.893  25.912  1.00  0.00           H
ATOM   4529  C   SER X 276      42.173  50.631  27.031  1.00  0.00           C
ATOM   4530  O   SER X 276      41.408  50.576  28.004  1.00  0.00           O
ATOM   4531  N   THR X 277      42.048  51.549  26.067  1.00  0.00           N
ATOM   4532  H   THR X 277      42.757  51.567  25.340  1.00  0.00           H
ATOM   4533  CA  THR X 277      40.979  52.548  25.988  1.00  0.00           C
ATOM   4534  HA  THR X 277      40.600  52.729  26.990  1.00  0.00           H
ATOM   4535  CB  THR X 277      41.473  53.904  25.466  1.00  0.00           C
ATOM   4536  HB  THR X 277      40.612  54.508  25.173  1.00  0.00           H
ATOM   4537  CG2 THR X 277      42.218  54.632  26.586  1.00  0.00           C
ATOM   4538 1HG2 THR X 277      42.711  55.521  26.196  1.00  0.00           H
ATOM   4539 2HG2 THR X 277      41.513  54.931  27.363  1.00  0.00           H
ATOM   4540 3HG2 THR X 277      42.973  53.986  27.027  1.00  0.00           H
ATOM   4541  OG1 THR X 277      42.348  53.777  24.368  1.00  0.00           O
ATOM   4542  HG1 THR X 277      42.548  54.675  24.060  1.00  0.00           H
ATOM   4543  C   THR X 277      39.807  51.961  25.227  1.00  0.00           C
ATOM   4544  O   THR X 277      39.399  52.443  24.170  1.00  0.00           O
ATOM   4545  N   ARG X 278      39.249  50.901  25.814  1.00  0.00           N
ATOM   4546  H   ARG X 278      39.691  50.539  26.649  1.00  0.00           H
ATOM   4547  CA  ARG X 278      37.978  50.320  25.404  1.00  0.00           C
ATOM   4548  HA  ARG X 278      38.072  50.011  24.362  1.00  0.00           H
ATOM   4549  CB  ARG X 278      37.677  49.085  26.271  1.00  0.00           C
ATOM   4550  HB1 ARG X 278      37.039  49.363  27.113  1.00  0.00           H
ATOM   4551  HB2 ARG X 278      38.612  48.689  26.673  1.00  0.00           H
ATOM   4552  CG  ARG X 278      37.008  47.966  25.465  1.00  0.00           C
ATOM   4553  HG1 ARG X 278      37.665  47.672  24.646  1.00  0.00           H
ATOM   4554  HG2 ARG X 278      36.057  48.316  25.063  1.00  0.00           H
ATOM   4555  CD  ARG X 278      36.769  46.758  26.373  1.00  0.00           C
ATOM   4556  HD1 ARG X 278      36.055  47.048  27.143  1.00  0.00           H
ATOM   4557  HD2 ARG X 278      37.710  46.475  26.850  1.00  0.00           H
ATOM   4558  NE  ARG X 278      36.240  45.603  25.634  1.00  0.00           N
ATOM   4559  HE  ARG X 278      36.324  45.617  24.623  1.00  0.00           H
ATOM   4560  CZ  ARG X 278      35.737  44.506  26.186  1.00  0.00           C
ATOM   4561  NH1 ARG X 278      35.660  44.363  27.493  1.00  0.00           N
ATOM   4562 1HH1 ARG X 278      35.998  45.096  28.094  1.00  0.00           H
ATOM   4563 2HH1 ARG X 278      35.182  43.575  27.898  1.00  0.00           H
ATOM   4564  NH2 ARG X 278      35.294  43.532  25.424  1.00  0.00           N
ATOM   4565 1HH2 ARG X 278      35.170  43.689  24.428  1.00  0.00           H
ATOM   4566 2HH2 ARG X 278      34.887  42.715  25.840  1.00  0.00           H
ATOM   4567  C   ARG X 278      36.913  51.412  25.523  1.00  0.00           C
ATOM   4568  O   ARG X 278      36.689  51.972  26.607  1.00  0.00           O
ATOM   4569  N   LYS X 279      36.307  51.787  24.396  1.00  0.00           N
ATOM   4570  H   LYS X 279      36.564  51.326  23.536  1.00  0.00           H
ATOM   4571  CA  LYS X 279      35.380  52.917  24.343  1.00  0.00           C
ATOM   4572  HA  LYS X 279      35.797  53.742  24.926  1.00  0.00           H
ATOM   4573  CB  LYS X 279      35.208  53.428  22.899  1.00  0.00           C
ATOM   4574  HB1 LYS X 279      34.378  54.138  22.877  1.00  0.00           H
ATOM   4575  HB2 LYS X 279      34.957  52.594  22.245  1.00  0.00           H
ATOM   4576  CG  LYS X 279      36.462  54.144  22.376  1.00  0.00           C
ATOM   4577  HG1 LYS X 279      37.304  53.450  22.366  1.00  0.00           H
ATOM   4578  HG2 LYS X 279      36.700  54.971  23.048  1.00  0.00           H
ATOM   4579  CD  LYS X 279      36.250  54.699  20.960  1.00  0.00           C
ATOM   4580  HD1 LYS X 279      35.400  55.383  20.957  1.00  0.00           H
ATOM   4581  HD2 LYS X 279      36.059  53.875  20.272  1.00  0.00           H
ATOM   4582  CE  LYS X 279      37.511  55.447  20.525  1.00  0.00           C
ATOM   4583  HE1 LYS X 279      38.361  54.759  20.566  1.00  0.00           H
ATOM   4584  HE2 LYS X 279      37.720  56.245  21.243  1.00  0.00           H
ATOM   4585  NZ  LYS X 279      37.420  56.023  19.160  1.00  0.00           N
ATOM   4586  HZ1 LYS X 279      38.324  56.435  18.937  1.00  0.00           H
ATOM   4587  HZ2 LYS X 279      37.261  55.314  18.454  1.00  0.00           H
ATOM   4588  HZ3 LYS X 279      36.705  56.735  19.100  1.00  0.00           H
ATOM   4589  C   LYS X 279      34.038  52.547  24.985  1.00  0.00           C
ATOM   4590  O   LYS X 279      33.149  52.003  24.322  1.00  0.00           O
ATOM   4591  N   ARG X 280      33.864  52.933  26.256  1.00  0.00           N
ATOM   4592  H   ARG X 280      34.663  53.277  26.768  1.00  0.00           H
ATOM   4593  CA  ARG X 280      32.534  53.172  26.816  1.00  0.00           C
ATOM   4594  HA  ARG X 280      31.902  52.310  26.594  1.00  0.00           H
ATOM   4595  CB  ARG X 280      32.554  53.340  28.345  1.00  0.00           C
ATOM   4596  HB1 ARG X 280      31.614  53.805  28.651  1.00  0.00           H
ATOM   4597  HB2 ARG X 280      33.377  53.992  28.645  1.00  0.00           H
ATOM   4598  CG  ARG X 280      32.660  51.984  29.055  1.00  0.00           C
ATOM   4599  HG1 ARG X 280      33.621  51.523  28.832  1.00  0.00           H
ATOM   4600  HG2 ARG X 280      31.870  51.327  28.691  1.00  0.00           H
ATOM   4601  CD  ARG X 280      32.503  52.162  30.570  1.00  0.00           C
ATOM   4602  HD1 ARG X 280      31.537  52.630  30.774  1.00  0.00           H
ATOM   4603  HD2 ARG X 280      33.297  52.820  30.927  1.00  0.00           H
ATOM   4604  NE  ARG X 280      32.562  50.873  31.276  1.00  0.00           N
ATOM   4605  HE  ARG X 280      32.319  50.048  30.740  1.00  0.00           H
ATOM   4606  CZ  ARG X 280      32.818  50.699  32.566  1.00  0.00           C
ATOM   4607  NH1 ARG X 280      33.043  51.713  33.377  1.00  0.00           N
ATOM   4608 1HH1 ARG X 280      33.058  52.657  33.025  1.00  0.00           H
ATOM   4609 2HH1 ARG X 280      33.244  51.568  34.355  1.00  0.00           H
ATOM   4610  NH2 ARG X 280      32.850  49.480  33.052  1.00  0.00           N
ATOM   4611 1HH2 ARG X 280      32.650  48.695  32.442  1.00  0.00           H
ATOM   4612 2HH2 ARG X 280      33.105  49.325  34.013  1.00  0.00           H
ATOM   4613  C   ARG X 280      31.916  54.377  26.104  1.00  0.00           C
ATOM   4614  O   ARG X 280      31.970  55.512  26.570  1.00  0.00           O
ATOM   4615  N   HIS X 281      31.346  54.077  24.941  1.00  0.00           N
ATOM   4616  H   HIS X 281      31.509  53.142  24.599  1.00  0.00           H
ATOM   4617  CA  HIS X 281      30.188  54.762  24.390  1.00  0.00           C
ATOM   4618  HA  HIS X 281      30.490  55.694  23.907  1.00  0.00           H
ATOM   4619  CB  HIS X 281      29.548  53.807  23.365  1.00  0.00           C
ATOM   4620  HB1 HIS X 281      28.477  53.820  23.536  1.00  0.00           H
ATOM   4621  HB2 HIS X 281      29.863  52.778  23.541  1.00  0.00           H
ATOM   4622  CG  HIS X 281      29.740  54.144  21.915  1.00  0.00           C
ATOM   4623  ND1 HIS X 281      29.296  55.322  21.322  1.00  0.00           N
ATOM   4624  CE1 HIS X 281      29.345  55.104  20.000  1.00  0.00           C
ATOM   4625  HE1 HIS X 281      28.976  55.793  19.257  1.00  0.00           H
ATOM   4626  NE2 HIS X 281      29.806  53.873  19.731  1.00  0.00           N
ATOM   4627  HE2 HIS X 281      29.764  53.436  18.813  1.00  0.00           H
ATOM   4628  CD2 HIS X 281      30.069  53.253  20.934  1.00  0.00           C
ATOM   4629  HD2 HIS X 281      30.329  52.214  21.081  1.00  0.00           H
ATOM   4630  C   HIS X 281      29.180  55.065  25.518  1.00  0.00           C
ATOM   4631  O   HIS X 281      28.927  54.196  26.358  1.00  0.00           O
ATOM   4632  N   VAL X 282      28.610  56.265  25.526  1.00  0.00           N
ATOM   4633  H   VAL X 282      28.809  56.894  24.738  1.00  0.00           H
ATOM   4634  CA  VAL X 282      27.573  56.676  26.478  1.00  0.00           C
ATOM   4635  HA  VAL X 282      27.284  55.833  27.107  1.00  0.00           H
ATOM   4636  CB  VAL X 282      28.052  57.825  27.392  1.00  0.00           C
ATOM   4637  HB  VAL X 282      28.415  58.652  26.780  1.00  0.00           H
ATOM   4638  CG1 VAL X 282      26.914  58.357  28.279  1.00  0.00           C
ATOM   4639 1HG1 VAL X 282      27.298  59.145  28.923  1.00  0.00           H
ATOM   4640 2HG1 VAL X 282      26.117  58.782  27.669  1.00  0.00           H
ATOM   4641 3HG1 VAL X 282      26.510  57.553  28.894  1.00  0.00           H
ATOM   4642  CG2 VAL X 282      29.205  57.372  28.305  1.00  0.00           C
ATOM   4643 1HG2 VAL X 282      29.509  58.192  28.956  1.00  0.00           H
ATOM   4644 2HG2 VAL X 282      28.889  56.527  28.919  1.00  0.00           H
ATOM   4645 3HG2 VAL X 282      30.065  57.078  27.705  1.00  0.00           H
ATOM   4646  C   VAL X 282      26.373  57.098  25.648  1.00  0.00           C
ATOM   4647  O   VAL X 282      26.478  58.028  24.852  1.00  0.00           O
ATOM   4648  N   VAL X 283      25.250  56.409  25.829  1.00  0.00           N
ATOM   4649  H   VAL X 283      25.211  55.729  26.591  1.00  0.00           H
ATOM   4650  CA  VAL X 283      24.029  56.658  25.056  1.00  0.00           C
ATOM   4651  HA  VAL X 283      24.290  56.665  23.996  1.00  0.00           H
ATOM   4652  CB  VAL X 283      22.979  55.542  25.288  1.00  0.00           C
ATOM   4653  HB  VAL X 283      22.748  55.492  26.353  1.00  0.00           H
ATOM   4654  CG1 VAL X 283      21.678  55.787  24.509  1.00  0.00           C
ATOM   4655 1HG1 VAL X 283      20.984  54.963  24.681  1.00  0.00           H
ATOM   4656 2HG1 VAL X 283      21.203  56.707  24.848  1.00  0.00           H
ATOM   4657 3HG1 VAL X 283      21.887  55.861  23.442  1.00  0.00           H
ATOM   4658  CG2 VAL X 283      23.551  54.173  24.867  1.00  0.00           C
ATOM   4659 1HG2 VAL X 283      22.823  53.388  25.071  1.00  0.00           H
ATOM   4660 2HG2 VAL X 283      23.786  54.171  23.803  1.00  0.00           H
ATOM   4661 3HG2 VAL X 283      24.458  53.947  25.428  1.00  0.00           H
ATOM   4662  C   VAL X 283      23.489  58.033  25.454  1.00  0.00           C
ATOM   4663  O   VAL X 283      23.133  58.243  26.614  1.00  0.00           O
ATOM   4664  N   LYS X 284      23.453  58.980  24.510  1.00  0.00           N
ATOM   4665  H   LYS X 284      23.817  58.765  23.584  1.00  0.00           H
ATOM   4666  CA  LYS X 284      22.658  60.202  24.660  1.00  0.00           C
ATOM   4667  HA  LYS X 284      22.641  60.497  25.707  1.00  0.00           H
ATOM   4668  CB  LYS X 284      23.265  61.379  23.862  1.00  0.00           C
ATOM   4669  HB1 LYS X 284      22.460  61.968  23.419  1.00  0.00           H
ATOM   4670  HB2 LYS X 284      23.897  61.006  23.056  1.00  0.00           H
ATOM   4671  CG  LYS X 284      24.084  62.304  24.781  1.00  0.00           C
ATOM   4672  HG1 LYS X 284      24.911  61.743  25.212  1.00  0.00           H
ATOM   4673  HG2 LYS X 284      23.443  62.654  25.592  1.00  0.00           H
ATOM   4674  CD  LYS X 284      24.627  63.530  24.036  1.00  0.00           C
ATOM   4675  HD1 LYS X 284      23.786  64.103  23.645  1.00  0.00           H
ATOM   4676  HD2 LYS X 284      25.250  63.205  23.205  1.00  0.00           H
ATOM   4677  CE  LYS X 284      25.463  64.410  24.974  1.00  0.00           C
ATOM   4678  HE1 LYS X 284      26.330  63.841  25.317  1.00  0.00           H
ATOM   4679  HE2 LYS X 284      24.858  64.668  25.849  1.00  0.00           H
ATOM   4680  NZ  LYS X 284      25.912  65.659  24.311  1.00  0.00           N
ATOM   4681  HZ1 LYS X 284      26.489  66.198  24.945  1.00  0.00           H
ATOM   4682  HZ2 LYS X 284      26.450  65.466  23.469  1.00  0.00           H
ATOM   4683  HZ3 LYS X 284      25.108  66.231  24.068  1.00  0.00           H
ATOM   4684  C   LYS X 284      21.199  59.887  24.304  1.00  0.00           C
ATOM   4685  O   LYS X 284      20.800  59.892  23.138  1.00  0.00           O
ATOM   4686  N   ASP X 285      20.416  59.565  25.335  1.00  0.00           N
ATOM   4687  H   ASP X 285      20.823  59.517  26.256  1.00  0.00           H
ATOM   4688  CA  ASP X 285      18.967  59.449  25.213  1.00  0.00           C
ATOM   4689  HA  ASP X 285      18.751  58.769  24.391  1.00  0.00           H
ATOM   4690  CB  ASP X 285      18.335  58.898  26.500  1.00  0.00           C
ATOM   4691  HB1 ASP X 285      17.254  59.027  26.436  1.00  0.00           H
ATOM   4692  HB2 ASP X 285      18.684  59.484  27.351  1.00  0.00           H
ATOM   4693  CG  ASP X 285      18.608  57.415  26.735  1.00  0.00           C
ATOM   4694  OD1 ASP X 285      18.323  56.608  25.823  1.00  0.00           O
ATOM   4695  OD2 ASP X 285      19.088  57.091  27.850  1.00  0.00           O
ATOM   4696  C   ASP X 285      18.325  60.805  24.900  1.00  0.00           C
ATOM   4697  O   ASP X 285      18.806  61.835  25.367  1.00  0.00           O
ATOM   4698  N   GLN X 286      17.211  60.732  24.164  1.00  0.00           N
ATOM   4699  H   GLN X 286      17.020  59.809  23.801  1.00  0.00           H
ATOM   4700  CA  GLN X 286      16.165  61.732  23.888  1.00  0.00           C
ATOM   4701  HA  GLN X 286      15.230  61.272  24.196  1.00  0.00           H
ATOM   4702  CB  GLN X 286      16.231  63.041  24.701  1.00  0.00           C
ATOM   4703  HB1 GLN X 286      15.481  63.715  24.283  1.00  0.00           H
ATOM   4704  HB2 GLN X 286      17.198  63.531  24.587  1.00  0.00           H
ATOM   4705  CG  GLN X 286      15.894  62.822  26.190  1.00  0.00           C
ATOM   4706  HG1 GLN X 286      16.709  62.303  26.692  1.00  0.00           H
ATOM   4707  HG2 GLN X 286      15.007  62.192  26.266  1.00  0.00           H
ATOM   4708  CD  GLN X 286      15.600  64.115  26.947  1.00  0.00           C
ATOM   4709  OE1 GLN X 286      15.561  65.216  26.413  1.00  0.00           O
ATOM   4710  NE2 GLN X 286      15.330  64.056  28.230  1.00  0.00           N
ATOM   4711 1HE2 GLN X 286      15.399  63.177  28.733  1.00  0.00           H
ATOM   4712 2HE2 GLN X 286      15.063  64.913  28.682  1.00  0.00           H
ATOM   4713  C   GLN X 286      16.072  62.026  22.377  1.00  0.00           C
ATOM   4714  O   GLN X 286      17.012  62.589  21.811  1.00  0.00           O
ATOM   4715  N   PRO X 287      14.952  61.659  21.719  1.00  0.00           N
ATOM   4716  CD  PRO X 287      13.950  60.714  22.200  1.00  0.00           C
ATOM   4717  HD1 PRO X 287      13.382  61.150  23.020  1.00  0.00           H
ATOM   4718  HD2 PRO X 287      14.439  59.792  22.520  1.00  0.00           H
ATOM   4719  CG  PRO X 287      13.007  60.417  21.036  1.00  0.00           C
ATOM   4720  HG1 PRO X 287      12.081  60.978  21.168  1.00  0.00           H
ATOM   4721  HG2 PRO X 287      12.796  59.350  20.958  1.00  0.00           H
ATOM   4722  CB  PRO X 287      13.761  60.931  19.810  1.00  0.00           C
ATOM   4723  HB1 PRO X 287      13.072  61.287  19.044  1.00  0.00           H
ATOM   4724  HB2 PRO X 287      14.394  60.137  19.416  1.00  0.00           H
ATOM   4725  CA  PRO X 287      14.646  62.055  20.355  1.00  0.00           C
ATOM   4726  HA  PRO X 287      15.557  62.126  19.760  1.00  0.00           H
ATOM   4727  C   PRO X 287      13.909  63.400  20.339  1.00  0.00           C
ATOM   4728  O   PRO X 287      12.811  63.528  20.877  1.00  0.00           O
ATOM   4729  N   ASP X 288      14.471  64.392  19.648  1.00  0.00           N
ATOM   4730  H   ASP X 288      15.369  64.233  19.211  1.00  0.00           H
ATOM   4731  CA  ASP X 288      13.751  65.628  19.339  1.00  0.00           C
ATOM   4732  HA  ASP X 288      13.106  65.894  20.179  1.00  0.00           H
ATOM   4733  CB  ASP X 288      14.706  66.806  19.107  1.00  0.00           C
ATOM   4734  HB1 ASP X 288      14.115  67.683  18.835  1.00  0.00           H
ATOM   4735  HB2 ASP X 288      15.364  66.577  18.267  1.00  0.00           H
ATOM   4736  CG  ASP X 288      15.552  67.165  20.324  1.00  0.00           C
ATOM   4737  OD1 ASP X 288      15.030  67.205  21.460  1.00  0.00           O
ATOM   4738  OD2 ASP X 288      16.748  67.467  20.112  1.00  0.00           O
ATOM   4739  C   ASP X 288      12.877  65.396  18.104  1.00  0.00           C
ATOM   4740  O   ASP X 288      13.359  65.503  16.973  1.00  0.00           O
ATOM   4741  N   VAL X 289      11.604  65.065  18.330  1.00  0.00           N
ATOM   4742  H   VAL X 289      11.321  64.921  19.295  1.00  0.00           H
ATOM   4743  CA  VAL X 289      10.586  64.985  17.274  1.00  0.00           C
ATOM   4744  HA  VAL X 289      11.037  64.531  16.389  1.00  0.00           H
ATOM   4745  CB  VAL X 289       9.378  64.109  17.690  1.00  0.00           C
ATOM   4746  HB  VAL X 289       8.963  64.500  18.619  1.00  0.00           H
ATOM   4747  CG1 VAL X 289       8.268  64.096  16.622  1.00  0.00           C
ATOM   4748 1HG1 VAL X 289       7.438  63.475  16.958  1.00  0.00           H
ATOM   4749 2HG1 VAL X 289       7.883  65.100  16.444  1.00  0.00           H
ATOM   4750 3HG1 VAL X 289       8.653  63.702  15.683  1.00  0.00           H
ATOM   4751  CG2 VAL X 289       9.817  62.655  17.943  1.00  0.00           C
ATOM   4752 1HG2 VAL X 289       8.961  62.063  18.271  1.00  0.00           H
ATOM   4753 2HG2 VAL X 289      10.219  62.222  17.026  1.00  0.00           H
ATOM   4754 3HG2 VAL X 289      10.578  62.614  18.722  1.00  0.00           H
ATOM   4755  C   VAL X 289      10.133  66.405  16.925  1.00  0.00           C
ATOM   4756  O   VAL X 289       9.332  67.002  17.645  1.00  0.00           O
ATOM   4757  N   LYS X 290      10.630  66.928  15.800  1.00  0.00           N
ATOM   4758  H   LYS X 290      11.310  66.380  15.288  1.00  0.00           H
ATOM   4759  CA  LYS X 290      10.069  68.112  15.143  1.00  0.00           C
ATOM   4760  HA  LYS X 290       9.253  68.503  15.754  1.00  0.00           H
ATOM   4761  CB  LYS X 290      11.128  69.224  15.002  1.00  0.00           C
ATOM   4762  HB1 LYS X 290      10.830  69.887  14.188  1.00  0.00           H
ATOM   4763  HB2 LYS X 290      12.104  68.797  14.761  1.00  0.00           H
ATOM   4764  CG  LYS X 290      11.203  70.050  16.296  1.00  0.00           C
ATOM   4765  HG1 LYS X 290      11.641  69.446  17.094  1.00  0.00           H
ATOM   4766  HG2 LYS X 290      10.187  70.318  16.587  1.00  0.00           H
ATOM   4767  CD  LYS X 290      12.004  71.349  16.135  1.00  0.00           C
ATOM   4768  HD1 LYS X 290      11.719  71.844  15.205  1.00  0.00           H
ATOM   4769  HD2 LYS X 290      13.071  71.121  16.118  1.00  0.00           H
ATOM   4770  CE  LYS X 290      11.666  72.261  17.320  1.00  0.00           C
ATOM   4771  HE1 LYS X 290      11.967  71.761  18.242  1.00  0.00           H
ATOM   4772  HE2 LYS X 290      10.580  72.392  17.357  1.00  0.00           H
ATOM   4773  NZ  LYS X 290      12.315  73.589  17.234  1.00  0.00           N
ATOM   4774  HZ1 LYS X 290      12.014  74.152  18.023  1.00  0.00           H
ATOM   4775  HZ2 LYS X 290      13.322  73.499  17.245  1.00  0.00           H
ATOM   4776  HZ3 LYS X 290      12.025  74.070  16.391  1.00  0.00           H
ATOM   4777  C   LYS X 290       9.436  67.740  13.796  1.00  0.00           C
ATOM   4778  O   LYS X 290      10.050  67.059  12.966  1.00  0.00           O
ATOM   4779  N   ASP X 291       8.203  68.200  13.607  1.00  0.00           N
ATOM   4780  H   ASP X 291       7.764  68.714  14.357  1.00  0.00           H
ATOM   4781  CA  ASP X 291       7.363  67.951  12.439  1.00  0.00           C
ATOM   4782  HA  ASP X 291       7.620  66.986  12.001  1.00  0.00           H
ATOM   4783  CB  ASP X 291       5.894  67.903  12.893  1.00  0.00           C
ATOM   4784  HB1 ASP X 291       5.260  67.711  12.026  1.00  0.00           H
ATOM   4785  HB2 ASP X 291       5.610  68.871  13.307  1.00  0.00           H
ATOM   4786  CG  ASP X 291       5.643  66.824  13.944  1.00  0.00           C
ATOM   4787  OD1 ASP X 291       5.473  65.649  13.535  1.00  0.00           O
ATOM   4788  OD2 ASP X 291       5.647  67.163  15.150  1.00  0.00           O
ATOM   4789  C   ASP X 291       7.520  69.047  11.374  1.00  0.00           C
ATOM   4790  OC1 ASP X 291       7.637  68.802  10.412  1.00  0.00            
ATOM   4791  OC2 ASP X 291       7.500  70.230  11.716  1.00  0.00           O
TER
ENDMDL
