# Supplementary material for: Novel viruses of the family Partitiviridae discovered in Saccharomyces cerevisiae
Source: PLoS Pathog. 2023 Jun 7;19(6):e1011418. doi: 10.1371/journal.ppat.1011418 (PMC10281585; doi:10.1371/journal.ppat.1011418)
Supplement: S1 File — (ZIP) [file ppat.1011418.s011.zip › Relaxed/CSpV1_RdRp_relaxed.pdb]

REMARK    GENERATED BY TRJCONV
TITLE     Protein in water t= 1345.00000 step= 1345
REMARK    THIS IS A SIMULATION BOX
CRYST1  104.083  104.083  104.084  60.00  60.00  90.00 P 1           1
MODEL        1
ATOM      1  N   MET     1     -28.358  94.832  26.873  1.00  0.00           N
ATOM      2  H1  MET     1     -28.671  94.112  27.521  1.00  0.00           H
ATOM      3  H2  MET     1     -29.035  94.717  26.119  1.00  0.00           H
ATOM      4  H3  MET     1     -27.437  94.525  26.568  1.00  0.00           H
ATOM      5  CA  MET     1     -28.398  96.166  27.541  1.00  0.00           C
ATOM      6  HA  MET     1     -27.630  96.175  28.317  1.00  0.00           H
ATOM      7  CB  MET     1     -28.074  97.331  26.591  1.00  0.00           C
ATOM      8  HB1 MET     1     -28.282  98.266  27.116  1.00  0.00           H
ATOM      9  HB2 MET     1     -28.713  97.291  25.707  1.00  0.00           H
ATOM     10  CG  MET     1     -26.598  97.345  26.169  1.00  0.00           C
ATOM     11  HG1 MET     1     -26.440  96.605  25.379  1.00  0.00           H
ATOM     12  HG2 MET     1     -25.973  97.064  27.017  1.00  0.00           H
ATOM     13  SD  MET     1     -26.048  98.965  25.570  1.00  0.00           S
ATOM     14  CE  MET     1     -24.360  98.540  25.083  1.00  0.00           C
ATOM     15  HE1 MET     1     -23.912  99.372  24.539  1.00  0.00           H
ATOM     16  HE2 MET     1     -23.757  98.328  25.963  1.00  0.00           H
ATOM     17  HE3 MET     1     -24.369  97.663  24.432  1.00  0.00           H
ATOM     18  C   MET     1     -29.733  96.416  28.273  1.00  0.00           C
ATOM     19  O   MET     1     -30.805  96.219  27.708  1.00  0.00           O
ATOM     20  N   LYS     2     -29.645  96.802  29.544  1.00  0.00           N
ATOM     21  H   LYS     2     -28.716  97.002  29.900  1.00  0.00           H
ATOM     22  CA  LYS     2     -30.756  97.179  30.423  1.00  0.00           C
ATOM     23  HA  LYS     2     -31.715  97.032  29.919  1.00  0.00           H
ATOM     24  CB  LYS     2     -30.702  96.299  31.693  1.00  0.00           C
ATOM     25  HB1 LYS     2     -30.985  96.899  32.554  1.00  0.00           H
ATOM     26  HB2 LYS     2     -29.689  95.933  31.865  1.00  0.00           H
ATOM     27  CG  LYS     2     -31.671  95.119  31.634  1.00  0.00           C
ATOM     28  HG1 LYS     2     -31.349  94.418  30.867  1.00  0.00           H
ATOM     29  HG2 LYS     2     -32.656  95.506  31.382  1.00  0.00           H
ATOM     30  CD  LYS     2     -31.764  94.394  32.981  1.00  0.00           C
ATOM     31  HD1 LYS     2     -31.923  95.123  33.777  1.00  0.00           H
ATOM     32  HD2 LYS     2     -30.837  93.850  33.172  1.00  0.00           H
ATOM     33  CE  LYS     2     -32.952  93.429  32.933  1.00  0.00           C
ATOM     34  HE1 LYS     2     -32.776  92.687  32.149  1.00  0.00           H
ATOM     35  HE2 LYS     2     -33.853  93.991  32.668  1.00  0.00           H
ATOM     36  NZ  LYS     2     -33.164  92.742  34.227  1.00  0.00           N
ATOM     37  HZ1 LYS     2     -33.910  92.063  34.131  1.00  0.00           H
ATOM     38  HZ2 LYS     2     -32.340  92.219  34.504  1.00  0.00           H
ATOM     39  HZ3 LYS     2     -33.407  93.392  34.970  1.00  0.00           H
ATOM     40  C   LYS     2     -30.640  98.676  30.768  1.00  0.00           C
ATOM     41  O   LYS     2     -29.944  99.058  31.710  1.00  0.00           O
ATOM     42  N   PHE     3     -31.287  99.555  30.001  1.00  0.00           N
ATOM     43  H   PHE     3     -31.870  99.224  29.244  1.00  0.00           H
ATOM     44  CA  PHE     3     -31.192 101.000  30.227  1.00  0.00           C
ATOM     45  HA  PHE     3     -30.171 101.249  30.526  1.00  0.00           H
ATOM     46  CB  PHE     3     -31.480 101.751  28.917  1.00  0.00           C
ATOM     47  HB1 PHE     3     -31.438 102.821  29.127  1.00  0.00           H
ATOM     48  HB2 PHE     3     -32.500 101.533  28.599  1.00  0.00           H
ATOM     49  CG  PHE     3     -30.533 101.456  27.762  1.00  0.00           C
ATOM     50  CD1 PHE     3     -29.356 102.212  27.596  1.00  0.00           C
ATOM     51  HD1 PHE     3     -29.105 102.982  28.310  1.00  0.00           H
ATOM     52  CE1 PHE     3     -28.519 101.987  26.487  1.00  0.00           C
ATOM     53  HE1 PHE     3     -27.624 102.576  26.352  1.00  0.00           H
ATOM     54  CZ  PHE     3     -28.859 101.011  25.533  1.00  0.00           C
ATOM     55  HZ  PHE     3     -28.230 100.856  24.667  1.00  0.00           H
ATOM     56  CE2 PHE     3     -30.020 100.241  25.703  1.00  0.00           C
ATOM     57  HE2 PHE     3     -30.290  99.490  24.972  1.00  0.00           H
ATOM     58  CD2 PHE     3     -30.848 100.460  26.816  1.00  0.00           C
ATOM     59  HD2 PHE     3     -31.740  99.870  26.923  1.00  0.00           H
ATOM     60  C   PHE     3     -32.152 101.436  31.350  1.00  0.00           C
ATOM     61  O   PHE     3     -33.360 101.227  31.239  1.00  0.00           O
ATOM     62  N   VAL     4     -31.641 102.063  32.413  1.00  0.00           N
ATOM     63  H   VAL     4     -30.637 102.134  32.488  1.00  0.00           H
ATOM     64  CA  VAL     4     -32.457 102.851  33.362  1.00  0.00           C
ATOM     65  HA  VAL     4     -33.473 102.453  33.370  1.00  0.00           H
ATOM     66  CB  VAL     4     -31.918 102.790  34.812  1.00  0.00           C
ATOM     67  HB  VAL     4     -30.887 103.134  34.806  1.00  0.00           H
ATOM     68  CG1 VAL     4     -32.733 103.653  35.793  1.00  0.00           C
ATOM     69 1HG1 VAL     4     -32.337 103.541  36.802  1.00  0.00           H
ATOM     70 2HG1 VAL     4     -32.669 104.707  35.523  1.00  0.00           H
ATOM     71 3HG1 VAL     4     -33.777 103.340  35.788  1.00  0.00           H
ATOM     72  CG2 VAL     4     -31.913 101.355  35.344  1.00  0.00           C
ATOM     73 1HG2 VAL     4     -31.572 101.335  36.380  1.00  0.00           H
ATOM     74 2HG2 VAL     4     -32.916 100.938  35.285  1.00  0.00           H
ATOM     75 3HG2 VAL     4     -31.228 100.755  34.752  1.00  0.00           H
ATOM     76  C   VAL     4     -32.502 104.306  32.880  1.00  0.00           C
ATOM     77  O   VAL     4     -31.469 104.862  32.498  1.00  0.00           O
ATOM     78  N   ASN     5     -33.693 104.908  32.904  1.00  0.00           N
ATOM     79  H   ASN     5     -34.486 104.396  33.287  1.00  0.00           H
ATOM     80  CA  ASN     5     -33.941 106.284  32.470  1.00  0.00           C
ATOM     81  HA  ASN     5     -33.345 106.474  31.574  1.00  0.00           H
ATOM     82  CB  ASN     5     -35.430 106.384  32.092  1.00  0.00           C
ATOM     83  HB1 ASN     5     -36.044 106.428  32.991  1.00  0.00           H
ATOM     84  HB2 ASN     5     -35.715 105.486  31.541  1.00  0.00           H
ATOM     85  CG  ASN     5     -35.750 107.577  31.205  1.00  0.00           C
ATOM     86  OD1 ASN     5     -34.937 108.462  30.982  1.00  0.00           O
ATOM     87  ND2 ASN     5     -36.946 107.620  30.649  1.00  0.00           N
ATOM     88 1HD2 ASN     5     -37.560 106.823  30.747  1.00  0.00           H
ATOM     89 2HD2 ASN     5     -37.084 108.268  29.891  1.00  0.00           H
ATOM     90  C   ASN     5     -33.527 107.283  33.575  1.00  0.00           C
ATOM     91  O   ASN     5     -33.962 107.155  34.722  1.00  0.00           O
ATOM     92  N   ILE     6     -32.660 108.259  33.278  1.00  0.00           N
ATOM     93  H   ILE     6     -32.480 108.462  32.301  1.00  0.00           H
ATOM     94  CA  ILE     6     -31.871 108.978  34.312  1.00  0.00           C
ATOM     95  HA  ILE     6     -31.530 108.243  35.043  1.00  0.00           H
ATOM     96  CB  ILE     6     -30.602 109.621  33.693  1.00  0.00           C
ATOM     97  HB  ILE     6     -30.896 110.206  32.826  1.00  0.00           H
ATOM     98  CG2 ILE     6     -29.826 110.560  34.643  1.00  0.00           C
ATOM     99 1HG2 ILE     6     -28.881 110.873  34.206  1.00  0.00           H
ATOM    100 2HG2 ILE     6     -30.411 111.457  34.839  1.00  0.00           H
ATOM    101 3HG2 ILE     6     -29.614 110.047  35.582  1.00  0.00           H
ATOM    102  CG1 ILE     6     -29.625 108.525  33.240  1.00  0.00           C
ATOM    103 1HG1 ILE     6     -30.156 107.629  32.917  1.00  0.00           H
ATOM    104 2HG1 ILE     6     -28.974 108.256  34.071  1.00  0.00           H
ATOM    105  CD  ILE     6     -28.787 109.012  32.064  1.00  0.00           C
ATOM    106  HD1 ILE     6     -28.009 108.286  31.856  1.00  0.00           H
ATOM    107  HD2 ILE     6     -29.443 109.123  31.206  1.00  0.00           H
ATOM    108  HD3 ILE     6     -28.321 109.972  32.271  1.00  0.00           H
ATOM    109  C   ILE     6     -32.684 109.971  35.149  1.00  0.00           C
ATOM    110  O   ILE     6     -32.209 110.350  36.212  1.00  0.00           O
ATOM    111  N   TYR     7     -33.911 110.340  34.774  1.00  0.00           N
ATOM    112  H   TYR     7     -34.233 110.048  33.861  1.00  0.00           H
ATOM    113  CA  TYR     7     -34.730 111.305  35.533  1.00  0.00           C
ATOM    114  HA  TYR     7     -34.218 112.263  35.482  1.00  0.00           H
ATOM    115  CB  TYR     7     -36.103 111.469  34.860  1.00  0.00           C
ATOM    116  HB1 TYR     7     -36.737 112.078  35.505  1.00  0.00           H
ATOM    117  HB2 TYR     7     -36.569 110.489  34.777  1.00  0.00           H
ATOM    118  CG  TYR     7     -36.093 112.109  33.485  1.00  0.00           C
ATOM    119  CD1 TYR     7     -36.140 113.511  33.338  1.00  0.00           C
ATOM    120  HD1 TYR     7     -36.195 114.146  34.209  1.00  0.00           H
ATOM    121  CE1 TYR     7     -36.137 114.090  32.053  1.00  0.00           C
ATOM    122  HE1 TYR     7     -36.170 115.162  31.935  1.00  0.00           H
ATOM    123  CZ  TYR     7     -36.116 113.265  30.907  1.00  0.00           C
ATOM    124  OH  TYR     7     -36.121 113.813  29.662  1.00  0.00           O
ATOM    125  HH  TYR     7     -36.251 113.155  28.969  1.00  0.00           H
ATOM    126  CE2 TYR     7     -36.102 111.863  31.060  1.00  0.00           C
ATOM    127  HE2 TYR     7     -36.102 111.227  30.194  1.00  0.00           H
ATOM    128  CD2 TYR     7     -36.083 111.292  32.343  1.00  0.00           C
ATOM    129  HD2 TYR     7     -36.070 110.219  32.449  1.00  0.00           H
ATOM    130  C   TYR     7     -34.897 110.996  37.044  1.00  0.00           C
ATOM    131  O   TYR     7     -35.153 111.919  37.820  1.00  0.00           O
ATOM    132  N   GLU     8     -34.708 109.740  37.475  1.00  0.00           N
ATOM    133  H   GLU     8     -34.499 109.046  36.772  1.00  0.00           H
ATOM    134  CA  GLU     8     -34.662 109.330  38.890  1.00  0.00           C
ATOM    135  HA  GLU     8     -35.462 109.842  39.427  1.00  0.00           H
ATOM    136  CB  GLU     8     -34.905 107.812  39.008  1.00  0.00           C
ATOM    137  HB1 GLU     8     -34.634 107.480  40.009  1.00  0.00           H
ATOM    138  HB2 GLU     8     -34.279 107.290  38.282  1.00  0.00           H
ATOM    139  CG  GLU     8     -36.382 107.463  38.793  1.00  0.00           C
ATOM    140  HG1 GLU     8     -36.760 108.094  38.004  1.00  0.00           H
ATOM    141  HG2 GLU     8     -36.950 107.697  39.692  1.00  0.00           H
ATOM    142  CD  GLU     8     -36.649 106.018  38.375  1.00  0.00           C
ATOM    143  OE1 GLU     8     -37.635 105.807  37.632  1.00  0.00           O
ATOM    144  OE2 GLU     8     -35.878 105.094  38.716  1.00  0.00           O
ATOM    145  C   GLU     8     -33.350 109.699  39.610  1.00  0.00           C
ATOM    146  O   GLU     8     -33.375 109.891  40.821  1.00  0.00           O
ATOM    147  N   ILE     9     -32.209 109.850  38.921  1.00  0.00           N
ATOM    148  H   ILE     9     -32.247 109.821  37.905  1.00  0.00           H
ATOM    149  CA  ILE     9     -30.968 110.335  39.550  1.00  0.00           C
ATOM    150  HA  ILE     9     -30.916 109.912  40.557  1.00  0.00           H
ATOM    151  CB  ILE     9     -29.665 109.914  38.820  1.00  0.00           C
ATOM    152  HB  ILE     9     -29.574 110.485  37.896  1.00  0.00           H
ATOM    153  CG2 ILE     9     -28.466 110.270  39.735  1.00  0.00           C
ATOM    154 1HG2 ILE     9     -27.529 110.180  39.187  1.00  0.00           H
ATOM    155 2HG2 ILE     9     -28.528 111.299  40.088  1.00  0.00           H
ATOM    156 3HG2 ILE     9     -28.447 109.605  40.600  1.00  0.00           H
ATOM    157  CG1 ILE     9     -29.658 108.415  38.447  1.00  0.00           C
ATOM    158 1HG1 ILE     9     -30.392 108.245  37.658  1.00  0.00           H
ATOM    159 2HG1 ILE     9     -29.962 107.830  39.309  1.00  0.00           H
ATOM    160  CD  ILE     9     -28.305 107.876  37.961  1.00  0.00           C
ATOM    161  HD1 ILE     9     -28.401 106.808  37.788  1.00  0.00           H
ATOM    162  HD2 ILE     9     -28.005 108.380  37.041  1.00  0.00           H
ATOM    163  HD3 ILE     9     -27.535 107.998  38.722  1.00  0.00           H
ATOM    164  C   ILE     9     -31.054 111.855  39.697  1.00  0.00           C
ATOM    165  O   ILE     9     -30.522 112.618  38.882  1.00  0.00           O
ATOM    166  N   GLN    10     -31.714 112.310  40.757  1.00  0.00           N
ATOM    167  H   GLN    10     -32.236 111.646  41.323  1.00  0.00           H
ATOM    168  CA  GLN    10     -31.549 113.687  41.204  1.00  0.00           C
ATOM    169  HA  GLN    10     -31.603 114.345  40.335  1.00  0.00           H
ATOM    170  CB  GLN    10     -32.642 114.099  42.200  1.00  0.00           C
ATOM    171  HB1 GLN    10     -32.386 115.089  42.578  1.00  0.00           H
ATOM    172  HB2 GLN    10     -32.674 113.404  43.042  1.00  0.00           H
ATOM    173  CG  GLN    10     -34.021 114.177  41.535  1.00  0.00           C
ATOM    174  HG1 GLN    10     -34.447 113.177  41.452  1.00  0.00           H
ATOM    175  HG2 GLN    10     -33.905 114.572  40.527  1.00  0.00           H
ATOM    176  CD  GLN    10     -35.003 115.083  42.278  1.00  0.00           C
ATOM    177  OE1 GLN    10     -34.833 115.465  43.434  1.00  0.00           O
ATOM    178  NE2 GLN    10     -36.063 115.481  41.616  1.00  0.00           N
ATOM    179 1HE2 GLN    10     -36.202 115.171  40.664  1.00  0.00           H
ATOM    180 2HE2 GLN    10     -36.790 115.975  42.112  1.00  0.00           H
ATOM    181  C   GLN    10     -30.170 113.887  41.833  1.00  0.00           C
ATOM    182  O   GLN    10     -29.620 112.988  42.477  1.00  0.00           O
ATOM    183  N   ARG    11     -29.635 115.102  41.722  1.00  0.00           N
ATOM    184  H   ARG    11     -30.108 115.789  41.143  1.00  0.00           H
ATOM    185  CA  ARG    11     -28.594 115.563  42.639  1.00  0.00           C
ATOM    186  HA  ARG    11     -27.843 114.788  42.750  1.00  0.00           H
ATOM    187  CB  ARG    11     -27.924 116.816  42.082  1.00  0.00           C
ATOM    188  HB1 ARG    11     -27.339 117.276  42.879  1.00  0.00           H
ATOM    189  HB2 ARG    11     -28.706 117.521  41.796  1.00  0.00           H
ATOM    190  CG  ARG    11     -26.983 116.573  40.889  1.00  0.00           C
ATOM    191  HG1 ARG    11     -27.526 116.140  40.052  1.00  0.00           H
ATOM    192  HG2 ARG    11     -26.153 115.926  41.176  1.00  0.00           H
ATOM    193  CD  ARG    11     -26.471 117.964  40.530  1.00  0.00           C
ATOM    194  HD1 ARG    11     -25.931 118.361  41.381  1.00  0.00           H
ATOM    195  HD2 ARG    11     -27.336 118.595  40.362  1.00  0.00           H
ATOM    196  NE  ARG    11     -25.619 118.055  39.342  1.00  0.00           N
ATOM    197  HE  ARG    11     -25.769 117.360  38.633  1.00  0.00           H
ATOM    198  CZ  ARG    11     -25.059 119.207  38.982  1.00  0.00           C
ATOM    199  NH1 ARG    11     -25.080 120.260  39.772  1.00  0.00           N
ATOM    200 1HH1 ARG    11     -25.503 120.203  40.694  1.00  0.00           H
ATOM    201 2HH1 ARG    11     -24.793 121.179  39.470  1.00  0.00           H
ATOM    202  NH2 ARG    11     -24.494 119.324  37.802  1.00  0.00           N
ATOM    203 1HH2 ARG    11     -24.497 118.545  37.173  1.00  0.00           H
ATOM    204 2HH2 ARG    11     -24.310 120.255  37.451  1.00  0.00           H
ATOM    205  C   ARG    11     -29.188 115.871  44.021  1.00  0.00           C
ATOM    206  O   ARG    11     -30.342 116.291  44.130  1.00  0.00           O
ATOM    207  N   PHE    12     -28.354 115.810  45.067  1.00  0.00           N
ATOM    208  H   PHE    12     -27.405 115.501  44.897  1.00  0.00           H
ATOM    209  CA  PHE    12     -28.681 116.366  46.392  1.00  0.00           C
ATOM    210  HA  PHE    12     -29.604 115.908  46.754  1.00  0.00           H
ATOM    211  CB  PHE    12     -27.551 116.058  47.390  1.00  0.00           C
ATOM    212  HB1 PHE    12     -27.573 116.813  48.179  1.00  0.00           H
ATOM    213  HB2 PHE    12     -26.584 116.151  46.894  1.00  0.00           H
ATOM    214  CG  PHE    12     -27.657 114.712  48.078  1.00  0.00           C
ATOM    215  CD1 PHE    12     -28.542 114.550  49.161  1.00  0.00           C
ATOM    216  HD1 PHE    12     -29.165 115.374  49.481  1.00  0.00           H
ATOM    217  CE1 PHE    12     -28.627 113.316  49.830  1.00  0.00           C
ATOM    218  HE1 PHE    12     -29.316 113.197  50.656  1.00  0.00           H
ATOM    219  CZ  PHE    12     -27.833 112.236  49.412  1.00  0.00           C
ATOM    220  HZ  PHE    12     -27.912 111.280  49.913  1.00  0.00           H
ATOM    221  CE2 PHE    12     -26.954 112.392  48.327  1.00  0.00           C
ATOM    222  HE2 PHE    12     -26.366 111.549  47.996  1.00  0.00           H
ATOM    223  CD2 PHE    12     -26.859 113.629  47.664  1.00  0.00           C
ATOM    224  HD2 PHE    12     -26.180 113.747  46.833  1.00  0.00           H
ATOM    225  C   PHE    12     -28.938 117.884  46.355  1.00  0.00           C
ATOM    226  O   PHE    12     -29.543 118.415  47.281  1.00  0.00           O
ATOM    227  N   ASP    13     -28.481 118.581  45.308  1.00  0.00           N
ATOM    228  H   ASP    13     -27.947 118.092  44.610  1.00  0.00           H
ATOM    229  CA  ASP    13     -28.750 120.004  45.073  1.00  0.00           C
ATOM    230  HA  ASP    13     -28.984 120.462  46.033  1.00  0.00           H
ATOM    231  CB  ASP    13     -27.458 120.682  44.585  1.00  0.00           C
ATOM    232  HB1 ASP    13     -26.687 120.492  45.331  1.00  0.00           H
ATOM    233  HB2 ASP    13     -27.630 121.752  44.554  1.00  0.00           H
ATOM    234  CG  ASP    13     -26.936 120.245  43.214  1.00  0.00           C
ATOM    235  OD1 ASP    13     -27.754 120.002  42.305  1.00  0.00           O
ATOM    236  OD2 ASP    13     -25.698 120.114  43.054  1.00  0.00           O
ATOM    237  C   ASP    13     -29.966 120.280  44.153  1.00  0.00           C
ATOM    238  O   ASP    13     -30.396 121.427  44.027  1.00  0.00           O
ATOM    239  N   GLY    14     -30.545 119.240  43.537  1.00  0.00           N
ATOM    240  H   GLY    14     -30.196 118.316  43.751  1.00  0.00           H
ATOM    241  CA  GLY    14     -31.716 119.321  42.653  1.00  0.00           C
ATOM    242  HA1 GLY    14     -32.388 120.105  43.007  1.00  0.00           H
ATOM    243  HA2 GLY    14     -32.244 118.367  42.683  1.00  0.00           H
ATOM    244  C   GLY    14     -31.407 119.616  41.180  1.00  0.00           C
ATOM    245  O   GLY    14     -32.305 119.487  40.344  1.00  0.00           O
ATOM    246  N   GLN    15     -30.171 119.969  40.811  1.00  0.00           N
ATOM    247  H   GLN    15     -29.430 119.999  41.510  1.00  0.00           H
ATOM    248  CA  GLN    15     -29.814 120.204  39.405  1.00  0.00           C
ATOM    249  HA  GLN    15     -30.625 120.762  38.952  1.00  0.00           H
ATOM    250  CB  GLN    15     -28.538 121.051  39.276  1.00  0.00           C
ATOM    251  HB1 GLN    15     -28.306 121.153  38.216  1.00  0.00           H
ATOM    252  HB2 GLN    15     -27.711 120.532  39.744  1.00  0.00           H
ATOM    253  CG  GLN    15     -28.618 122.458  39.884  1.00  0.00           C
ATOM    254  HG1 GLN    15     -28.708 122.383  40.968  1.00  0.00           H
ATOM    255  HG2 GLN    15     -29.501 122.968  39.503  1.00  0.00           H
ATOM    256  CD  GLN    15     -27.388 123.307  39.549  1.00  0.00           C
ATOM    257  OE1 GLN    15     -26.487 122.912  38.812  1.00  0.00           O
ATOM    258  NE2 GLN    15     -27.318 124.516  40.054  1.00  0.00           N
ATOM    259 1HE2 GLN    15     -28.075 124.871  40.635  1.00  0.00           H
ATOM    260 2HE2 GLN    15     -26.497 125.068  39.887  1.00  0.00           H
ATOM    261  C   GLN    15     -29.652 118.890  38.613  1.00  0.00           C
ATOM    262  O   GLN    15     -29.329 117.862  39.208  1.00  0.00           O
ATOM    263  N   PRO    16     -29.810 118.913  37.273  1.00  0.00           N
ATOM    264  CD  PRO    16     -30.360 120.008  36.494  1.00  0.00           C
ATOM    265  HD1 PRO    16     -29.584 120.754  36.335  1.00  0.00           H
ATOM    266  HD2 PRO    16     -31.229 120.449  36.978  1.00  0.00           H
ATOM    267  CG  PRO    16     -30.773 119.408  35.156  1.00  0.00           C
ATOM    268  HG1 PRO    16     -30.694 120.142  34.355  1.00  0.00           H
ATOM    269  HG2 PRO    16     -31.789 119.020  35.226  1.00  0.00           H
ATOM    270  CB  PRO    16     -29.790 118.258  34.967  1.00  0.00           C
ATOM    271  HB1 PRO    16     -28.888 118.634  34.481  1.00  0.00           H
ATOM    272  HB2 PRO    16     -30.234 117.455  34.378  1.00  0.00           H
ATOM    273  CA  PRO    16     -29.473 117.797  36.396  1.00  0.00           C
ATOM    274  HA  PRO    16     -30.123 116.958  36.652  1.00  0.00           H
ATOM    275  C   PRO    16     -28.004 117.374  36.530  1.00  0.00           C
ATOM    276  O   PRO    16     -27.096 118.202  36.666  1.00  0.00           O
ATOM    277  N   THR    17     -27.768 116.063  36.463  1.00  0.00           N
ATOM    278  H   THR    17     -28.571 115.452  36.339  1.00  0.00           H
ATOM    279  CA  THR    17     -26.480 115.403  36.707  1.00  0.00           C
ATOM    280  HA  THR    17     -25.973 115.951  37.490  1.00  0.00           H
ATOM    281  CB  THR    17     -26.727 113.988  37.262  1.00  0.00           C
ATOM    282  HB  THR    17     -27.125 113.333  36.484  1.00  0.00           H
ATOM    283  CG2 THR    17     -25.473 113.377  37.880  1.00  0.00           C
ATOM    284 1HG2 THR    17     -25.690 112.342  38.143  1.00  0.00           H
ATOM    285 2HG2 THR    17     -24.651 113.388  37.177  1.00  0.00           H
ATOM    286 3HG2 THR    17     -25.187 113.933  38.773  1.00  0.00           H
ATOM    287  OG1 THR    17     -27.623 114.076  38.347  1.00  0.00           O
ATOM    288  HG1 THR    17     -28.477 113.687  38.112  1.00  0.00           H
ATOM    289  C   THR    17     -25.571 115.447  35.469  1.00  0.00           C
ATOM    290  O   THR    17     -25.151 114.406  34.966  1.00  0.00           O
ATOM    291  N   ARG    18     -25.235 116.667  35.014  1.00  0.00           N
ATOM    292  H   ARG    18     -25.739 117.447  35.413  1.00  0.00           H
ATOM    293  CA  ARG    18     -24.289 116.954  33.916  1.00  0.00           C
ATOM    294  HA  ARG    18     -24.817 116.850  32.966  1.00  0.00           H
ATOM    295  CB  ARG    18     -23.719 118.381  34.015  1.00  0.00           C
ATOM    296  HB1 ARG    18     -22.906 118.454  33.289  1.00  0.00           H
ATOM    297  HB2 ARG    18     -23.284 118.510  35.008  1.00  0.00           H
ATOM    298  CG  ARG    18     -24.672 119.551  33.737  1.00  0.00           C
ATOM    299  HG1 ARG    18     -25.501 119.541  34.445  1.00  0.00           H
ATOM    300  HG2 ARG    18     -25.053 119.477  32.718  1.00  0.00           H
ATOM    301  CD  ARG    18     -23.855 120.845  33.896  1.00  0.00           C
ATOM    302  HD1 ARG    18     -22.957 120.765  33.285  1.00  0.00           H
ATOM    303  HD2 ARG    18     -23.538 120.936  34.937  1.00  0.00           H
ATOM    304  NE  ARG    18     -24.603 122.058  33.533  1.00  0.00           N
ATOM    305  HE  ARG    18     -25.601 122.051  33.732  1.00  0.00           H
ATOM    306  CZ  ARG    18     -24.073 123.185  33.065  1.00  0.00           C
ATOM    307  NH1 ARG    18     -22.835 123.251  32.622  1.00  0.00           N
ATOM    308 1HH1 ARG    18     -22.383 122.382  32.356  1.00  0.00           H
ATOM    309 2HH1 ARG    18     -22.471 124.101  32.217  1.00  0.00           H
ATOM    310  NH2 ARG    18     -24.788 124.283  33.022  1.00  0.00           N
ATOM    311 1HH2 ARG    18     -25.761 124.270  33.305  1.00  0.00           H
ATOM    312 2HH2 ARG    18     -24.418 125.116  32.594  1.00  0.00           H
ATOM    313  C   ARG    18     -23.077 116.013  33.912  1.00  0.00           C
ATOM    314  O   ARG    18     -22.341 115.941  34.900  1.00  0.00           O
ATOM    315  N   HIS    19     -22.836 115.361  32.779  1.00  0.00           N
ATOM    316  H   HIS    19     -23.559 115.386  32.070  1.00  0.00           H
ATOM    317  CA  HIS    19     -21.738 114.421  32.572  1.00  0.00           C
ATOM    318  HA  HIS    19     -21.850 113.634  33.312  1.00  0.00           H
ATOM    319  CB  HIS    19     -21.910 113.767  31.196  1.00  0.00           C
ATOM    320  HB1 HIS    19     -22.860 113.238  31.174  1.00  0.00           H
ATOM    321  HB2 HIS    19     -21.124 113.029  31.043  1.00  0.00           H
ATOM    322  CG  HIS    19     -21.849 114.731  30.049  1.00  0.00           C
ATOM    323  ND1 HIS    19     -20.666 115.180  29.473  1.00  0.00           N
ATOM    324  CE1 HIS    19     -21.043 115.922  28.418  1.00  0.00           C
ATOM    325  HE1 HIS    19     -20.358 116.405  27.734  1.00  0.00           H
ATOM    326  NE2 HIS    19     -22.384 115.956  28.309  1.00  0.00           N
ATOM    327  HE2 HIS    19     -22.908 116.437  27.587  1.00  0.00           H
ATOM    328  CD2 HIS    19     -22.910 115.214  29.341  1.00  0.00           C
ATOM    329  HD2 HIS    19     -23.955 115.008  29.520  1.00  0.00           H
ATOM    330  C   HIS    19     -20.318 114.996  32.768  1.00  0.00           C
ATOM    331  O   HIS    19     -20.051 116.193  32.619  1.00  0.00           O
ATOM    332  N   GLY    20     -19.377 114.100  33.075  1.00  0.00           N
ATOM    333  H   GLY    20     -19.663 113.131  33.158  1.00  0.00           H
ATOM    334  CA  GLY    20     -17.964 114.411  33.317  1.00  0.00           C
ATOM    335  HA1 GLY    20     -17.556 113.657  33.988  1.00  0.00           H
ATOM    336  HA2 GLY    20     -17.872 115.390  33.786  1.00  0.00           H
ATOM    337  C   GLY    20     -17.084 114.409  32.064  1.00  0.00           C
ATOM    338  O   GLY    20     -15.888 114.658  32.196  1.00  0.00           O
ATOM    339  N   ILE    21     -17.630 114.135  30.873  1.00  0.00           N
ATOM    340  H   ILE    21     -18.630 113.995  30.833  1.00  0.00           H
ATOM    341  CA  ILE    21     -16.906 114.184  29.588  1.00  0.00           C
ATOM    342  HA  ILE    21     -15.829 114.197  29.771  1.00  0.00           H
ATOM    343  CB  ILE    21     -17.217 112.963  28.687  1.00  0.00           C
ATOM    344  HB  ILE    21     -18.259 113.027  28.371  1.00  0.00           H
ATOM    345  CG2 ILE    21     -16.313 113.000  27.438  1.00  0.00           C
ATOM    346 1HG2 ILE    21     -16.666 112.270  26.719  1.00  0.00           H
ATOM    347 2HG2 ILE    21     -16.342 113.966  26.936  1.00  0.00           H
ATOM    348 3HG2 ILE    21     -15.282 112.782  27.709  1.00  0.00           H
ATOM    349  CG1 ILE    21     -17.019 111.610  29.401  1.00  0.00           C
ATOM    350 1HG1 ILE    21     -17.610 111.599  30.314  1.00  0.00           H
ATOM    351 2HG1 ILE    21     -15.970 111.492  29.671  1.00  0.00           H
ATOM    352  CD  ILE    21     -17.456 110.406  28.554  1.00  0.00           C
ATOM    353  HD1 ILE    21     -17.344 109.497  29.137  1.00  0.00           H
ATOM    354  HD2 ILE    21     -18.500 110.519  28.256  1.00  0.00           H
ATOM    355  HD3 ILE    21     -16.835 110.305  27.667  1.00  0.00           H
ATOM    356  C   ILE    21     -17.244 115.498  28.877  1.00  0.00           C
ATOM    357  O   ILE    21     -17.989 115.531  27.902  1.00  0.00           O
ATOM    358  N   ALA    22     -16.684 116.600  29.362  1.00  0.00           N
ATOM    359  H   ALA    22     -16.057 116.524  30.150  1.00  0.00           H
ATOM    360  CA  ALA    22     -16.668 117.831  28.584  1.00  0.00           C
ATOM    361  HA  ALA    22     -17.516 117.833  27.898  1.00  0.00           H
ATOM    362  CB  ALA    22     -16.841 119.020  29.527  1.00  0.00           C
ATOM    363  HB1 ALA    22     -16.913 119.931  28.933  1.00  0.00           H
ATOM    364  HB2 ALA    22     -17.760 118.899  30.102  1.00  0.00           H
ATOM    365  HB3 ALA    22     -15.990 119.091  30.207  1.00  0.00           H
ATOM    366  C   ALA    22     -15.360 117.921  27.778  1.00  0.00           C
ATOM    367  O   ALA    22     -14.314 117.487  28.284  1.00  0.00           O
ATOM    368  N   PRO    23     -15.381 118.545  26.582  1.00  0.00           N
ATOM    369  CD  PRO    23     -16.541 118.934  25.807  1.00  0.00           C
ATOM    370  HD1 PRO    23     -17.005 119.806  26.271  1.00  0.00           H
ATOM    371  HD2 PRO    23     -17.249 118.109  25.718  1.00  0.00           H
ATOM    372  CG  PRO    23     -15.997 119.307  24.431  1.00  0.00           C
ATOM    373  HG1 PRO    23     -16.628 120.045  23.936  1.00  0.00           H
ATOM    374  HG2 PRO    23     -15.900 118.406  23.827  1.00  0.00           H
ATOM    375  CB  PRO    23     -14.606 119.861  24.721  1.00  0.00           C
ATOM    376  HB1 PRO    23     -14.665 120.943  24.857  1.00  0.00           H
ATOM    377  HB2 PRO    23     -13.912 119.628  23.911  1.00  0.00           H
ATOM    378  CA  PRO    23     -14.195 119.163  26.024  1.00  0.00           C
ATOM    379  HA  PRO    23     -13.444 118.402  25.814  1.00  0.00           H
ATOM    380  C   PRO    23     -13.688 120.158  27.060  1.00  0.00           C
ATOM    381  O   PRO    23     -14.401 121.075  27.471  1.00  0.00           O
ATOM    382  N   LYS    24     -12.458 119.947  27.509  1.00  0.00           N
ATOM    383  H   LYS    24     -11.937 119.157  27.160  1.00  0.00           H
ATOM    384  CA  LYS    24     -11.749 120.934  28.307  1.00  0.00           C
ATOM    385  HA  LYS    24     -12.461 121.564  28.842  1.00  0.00           H
ATOM    386  CB  LYS    24     -10.875 120.219  29.345  1.00  0.00           C
ATOM    387  HB1 LYS    24     -10.215 120.954  29.810  1.00  0.00           H
ATOM    388  HB2 LYS    24     -10.262 119.462  28.852  1.00  0.00           H
ATOM    389  CG  LYS    24     -11.728 119.568  30.449  1.00  0.00           C
ATOM    390  HG1 LYS    24     -12.431 118.855  30.016  1.00  0.00           H
ATOM    391  HG2 LYS    24     -12.287 120.343  30.974  1.00  0.00           H
ATOM    392  CD  LYS    24     -10.818 118.836  31.438  1.00  0.00           C
ATOM    393  HD1 LYS    24      -9.998 119.497  31.724  1.00  0.00           H
ATOM    394  HD2 LYS    24     -10.402 117.967  30.939  1.00  0.00           H
ATOM    395  CE  LYS    24     -11.568 118.388  32.696  1.00  0.00           C
ATOM    396  HE1 LYS    24     -12.247 117.566  32.442  1.00  0.00           H
ATOM    397  HE2 LYS    24     -12.165 119.228  33.065  1.00  0.00           H
ATOM    398  NZ  LYS    24     -10.606 117.979  33.746  1.00  0.00           N
ATOM    399  HZ1 LYS    24     -11.086 117.700  34.590  1.00  0.00           H
ATOM    400  HZ2 LYS    24     -10.027 117.210  33.418  1.00  0.00           H
ATOM    401  HZ3 LYS    24      -9.984 118.753  33.957  1.00  0.00           H
ATOM    402  C   LYS    24     -10.953 121.843  27.366  1.00  0.00           C
ATOM    403  O   LYS    24     -10.420 121.399  26.338  1.00  0.00           O
ATOM    404  N   LYS    25     -10.822 123.122  27.723  1.00  0.00           N
ATOM    405  H   LYS    25     -11.234 123.430  28.591  1.00  0.00           H
ATOM    406  CA  LYS    25      -9.852 123.983  27.045  1.00  0.00           C
ATOM    407  HA  LYS    25     -10.081 123.991  25.977  1.00  0.00           H
ATOM    408  CB  LYS    25      -9.937 125.426  27.571  1.00  0.00           C
ATOM    409  HB1 LYS    25      -9.032 125.957  27.274  1.00  0.00           H
ATOM    410  HB2 LYS    25      -9.992 125.427  28.662  1.00  0.00           H
ATOM    411  CG  LYS    25     -11.147 126.165  26.976  1.00  0.00           C
ATOM    412  HG1 LYS    25     -12.069 125.685  27.305  1.00  0.00           H
ATOM    413  HG2 LYS    25     -11.085 126.102  25.889  1.00  0.00           H
ATOM    414  CD  LYS    25     -11.172 127.648  27.366  1.00  0.00           C
ATOM    415  HD1 LYS    25     -10.205 128.089  27.125  1.00  0.00           H
ATOM    416  HD2 LYS    25     -11.337 127.743  28.439  1.00  0.00           H
ATOM    417  CE  LYS    25     -12.276 128.382  26.590  1.00  0.00           C
ATOM    418  HE1 LYS    25     -13.259 128.060  26.949  1.00  0.00           H
ATOM    419  HE2 LYS    25     -12.201 128.107  25.534  1.00  0.00           H
ATOM    420  NZ  LYS    25     -12.152 129.854  26.709  1.00  0.00           N
ATOM    421  HZ1 LYS    25     -12.836 130.306  26.105  1.00  0.00           H
ATOM    422  HZ2 LYS    25     -12.297 130.167  27.662  1.00  0.00           H
ATOM    423  HZ3 LYS    25     -11.236 130.157  26.405  1.00  0.00           H
ATOM    424  C   LYS    25      -8.450 123.372  27.208  1.00  0.00           C
ATOM    425  O   LYS    25      -8.108 122.862  28.281  1.00  0.00           O
ATOM    426  N   ILE    26      -7.645 123.370  26.140  1.00  0.00           N
ATOM    427  H   ILE    26      -7.969 123.785  25.279  1.00  0.00           H
ATOM    428  CA  ILE    26      -6.240 122.962  26.259  1.00  0.00           C
ATOM    429  HA  ILE    26      -6.199 122.041  26.836  1.00  0.00           H
ATOM    430  CB  ILE    26      -5.578 122.680  24.888  1.00  0.00           C
ATOM    431  HB  ILE    26      -5.754 123.529  24.225  1.00  0.00           H
ATOM    432  CG2 ILE    26      -4.054 122.495  25.043  1.00  0.00           C
ATOM    433 1HG2 ILE    26      -3.591 122.303  24.076  1.00  0.00           H
ATOM    434 2HG2 ILE    26      -3.596 123.400  25.441  1.00  0.00           H
ATOM    435 3HG2 ILE    26      -3.841 121.664  25.713  1.00  0.00           H
ATOM    436  CG1 ILE    26      -6.216 121.411  24.273  1.00  0.00           C
ATOM    437 1HG1 ILE    26      -7.294 121.540  24.235  1.00  0.00           H
ATOM    438 2HG1 ILE    26      -6.013 120.553  24.914  1.00  0.00           H
ATOM    439  CD  ILE    26      -5.746 121.088  22.850  1.00  0.00           C
ATOM    440  HD1 ILE    26      -6.345 120.270  22.449  1.00  0.00           H
ATOM    441  HD2 ILE    26      -5.862 121.968  22.218  1.00  0.00           H
ATOM    442  HD3 ILE    26      -4.702 120.776  22.848  1.00  0.00           H
ATOM    443  C   ILE    26      -5.534 124.044  27.071  1.00  0.00           C
ATOM    444  O   ILE    26      -5.450 125.189  26.624  1.00  0.00           O
ATOM    445  N   PHE    27      -5.081 123.699  28.276  1.00  0.00           N
ATOM    446  H   PHE    27      -5.190 122.741  28.582  1.00  0.00           H
ATOM    447  CA  PHE    27      -4.351 124.625  29.127  1.00  0.00           C
ATOM    448  HA  PHE    27      -4.840 125.600  29.072  1.00  0.00           H
ATOM    449  CB  PHE    27      -4.369 124.162  30.594  1.00  0.00           C
ATOM    450  HB1 PHE    27      -3.784 124.865  31.189  1.00  0.00           H
ATOM    451  HB2 PHE    27      -3.882 123.188  30.666  1.00  0.00           H
ATOM    452  CG  PHE    27      -5.760 124.081  31.202  1.00  0.00           C
ATOM    453  CD1 PHE    27      -6.565 125.234  31.290  1.00  0.00           C
ATOM    454  HD1 PHE    27      -6.187 126.190  30.956  1.00  0.00           H
ATOM    455  CE1 PHE    27      -7.873 125.146  31.799  1.00  0.00           C
ATOM    456  HE1 PHE    27      -8.492 126.032  31.850  1.00  0.00           H
ATOM    457  CZ  PHE    27      -8.381 123.906  32.223  1.00  0.00           C
ATOM    458  HZ  PHE    27      -9.391 123.833  32.600  1.00  0.00           H
ATOM    459  CE2 PHE    27      -7.573 122.759  32.164  1.00  0.00           C
ATOM    460  HE2 PHE    27      -7.962 121.804  32.493  1.00  0.00           H
ATOM    461  CD2 PHE    27      -6.263 122.851  31.663  1.00  0.00           C
ATOM    462  HD2 PHE    27      -5.646 121.969  31.627  1.00  0.00           H
ATOM    463  C   PHE    27      -2.929 124.779  28.591  1.00  0.00           C
ATOM    464  O   PHE    27      -2.264 123.792  28.261  1.00  0.00           O
ATOM    465  N   ARG    28      -2.468 126.025  28.547  1.00  0.00           N
ATOM    466  H   ARG    28      -3.101 126.775  28.793  1.00  0.00           H
ATOM    467  CA  ARG    28      -1.083 126.409  28.296  1.00  0.00           C
ATOM    468  HA  ARG    28      -0.488 125.543  28.002  1.00  0.00           H
ATOM    469  CB  ARG    28      -1.063 127.442  27.165  1.00  0.00           C
ATOM    470  HB1 ARG    28      -0.069 127.863  27.102  1.00  0.00           H
ATOM    471  HB2 ARG    28      -1.732 128.264  27.417  1.00  0.00           H
ATOM    472  CG  ARG    28      -1.462 126.845  25.801  1.00  0.00           C
ATOM    473  HG1 ARG    28      -2.486 126.472  25.844  1.00  0.00           H
ATOM    474  HG2 ARG    28      -0.791 126.026  25.546  1.00  0.00           H
ATOM    475  CD  ARG    28      -1.369 127.929  24.725  1.00  0.00           C
ATOM    476  HD1 ARG    28      -0.332 128.259  24.647  1.00  0.00           H
ATOM    477  HD2 ARG    28      -1.988 128.771  25.039  1.00  0.00           H
ATOM    478  NE  ARG    28      -1.829 127.469  23.403  1.00  0.00           N
ATOM    479  HE  ARG    28      -2.062 126.492  23.298  1.00  0.00           H
ATOM    480  CZ  ARG    28      -2.029 128.263  22.356  1.00  0.00           C
ATOM    481  NH1 ARG    28      -1.734 129.548  22.395  1.00  0.00           N
ATOM    482 1HH1 ARG    28      -1.279 129.946  23.208  1.00  0.00           H
ATOM    483 2HH1 ARG    28      -1.983 130.167  21.631  1.00  0.00           H
ATOM    484  NH2 ARG    28      -2.554 127.767  21.260  1.00  0.00           N
ATOM    485 1HH2 ARG    28      -2.788 126.781  21.182  1.00  0.00           H
ATOM    486 2HH2 ARG    28      -2.780 128.349  20.463  1.00  0.00           H
ATOM    487  C   ARG    28      -0.499 127.002  29.582  1.00  0.00           C
ATOM    488  O   ARG    28      -1.220 127.620  30.364  1.00  0.00           O
ATOM    489  N   SER    29       0.792 126.817  29.833  1.00  0.00           N
ATOM    490  H   SER    29       1.351 126.268  29.186  1.00  0.00           H
ATOM    491  CA  SER    29       1.435 127.442  30.994  1.00  0.00           C
ATOM    492  HA  SER    29       0.818 127.263  31.876  1.00  0.00           H
ATOM    493  CB  SER    29       2.802 126.806  31.258  1.00  0.00           C
ATOM    494  HB1 SER    29       3.490 127.099  30.465  1.00  0.00           H
ATOM    495  HB2 SER    29       2.706 125.719  31.259  1.00  0.00           H
ATOM    496  OG  SER    29       3.296 127.230  32.518  1.00  0.00           O
ATOM    497  HG  SER    29       2.822 126.700  33.207  1.00  0.00           H
ATOM    498  C   SER    29       1.578 128.963  30.805  1.00  0.00           C
ATOM    499  O   SER    29       2.217 129.425  29.864  1.00  0.00           O
ATOM    500  N   LYS    30       1.023 129.767  31.719  1.00  0.00           N
ATOM    501  H   LYS    30       0.475 129.355  32.460  1.00  0.00           H
ATOM    502  CA  LYS    30       1.094 131.242  31.662  1.00  0.00           C
ATOM    503  HA  LYS    30       0.866 131.571  30.646  1.00  0.00           H
ATOM    504  CB  LYS    30       0.039 131.811  32.625  1.00  0.00           C
ATOM    505  HB1 LYS    30       0.123 132.899  32.642  1.00  0.00           H
ATOM    506  HB2 LYS    30       0.248 131.443  33.632  1.00  0.00           H
ATOM    507  CG  LYS    30      -1.401 131.448  32.236  1.00  0.00           C
ATOM    508  HG1 LYS    30      -1.515 130.364  32.188  1.00  0.00           H
ATOM    509  HG2 LYS    30      -1.639 131.877  31.262  1.00  0.00           H
ATOM    510  CD  LYS    30      -2.361 131.999  33.293  1.00  0.00           C
ATOM    511  HD1 LYS    30      -2.302 133.088  33.310  1.00  0.00           H
ATOM    512  HD2 LYS    30      -2.068 131.608  34.269  1.00  0.00           H
ATOM    513  CE  LYS    30      -3.793 131.559  33.001  1.00  0.00           C
ATOM    514  HE1 LYS    30      -3.815 130.467  32.932  1.00  0.00           H
ATOM    515  HE2 LYS    30      -4.124 131.968  32.043  1.00  0.00           H
ATOM    516  NZ  LYS    30      -4.707 131.976  34.086  1.00  0.00           N
ATOM    517  HZ1 LYS    30      -5.491 131.322  34.132  1.00  0.00           H
ATOM    518  HZ2 LYS    30      -4.246 131.950  34.989  1.00  0.00           H
ATOM    519  HZ3 LYS    30      -5.060 132.910  33.954  1.00  0.00           H
ATOM    520  C   LYS    30       2.488 131.817  32.007  1.00  0.00           C
ATOM    521  O   LYS    30       2.706 133.031  31.939  1.00  0.00           O
ATOM    522  N   TYR    31       3.409 130.944  32.429  1.00  0.00           N
ATOM    523  H   TYR    31       3.124 129.976  32.453  1.00  0.00           H
ATOM    524  CA  TYR    31       4.726 131.277  32.984  1.00  0.00           C
ATOM    525  HA  TYR    31       4.842 132.360  33.054  1.00  0.00           H
ATOM    526  CB  TYR    31       4.805 130.676  34.392  1.00  0.00           C
ATOM    527  HB1 TYR    31       5.737 131.006  34.841  1.00  0.00           H
ATOM    528  HB2 TYR    31       4.836 129.587  34.312  1.00  0.00           H
ATOM    529  CG  TYR    31       3.678 131.068  35.323  1.00  0.00           C
ATOM    530  CD1 TYR    31       3.728 132.302  36.000  1.00  0.00           C
ATOM    531  HD1 TYR    31       4.576 132.958  35.856  1.00  0.00           H
ATOM    532  CE1 TYR    31       2.676 132.678  36.856  1.00  0.00           C
ATOM    533  HE1 TYR    31       2.698 133.628  37.374  1.00  0.00           H
ATOM    534  CZ  TYR    31       1.577 131.812  37.042  1.00  0.00           C
ATOM    535  OH  TYR    31       0.549 132.194  37.845  1.00  0.00           O
ATOM    536  HH  TYR    31      -0.154 131.539  37.933  1.00  0.00           H
ATOM    537  CE2 TYR    31       1.539 130.568  36.378  1.00  0.00           C
ATOM    538  HE2 TYR    31       0.704 129.902  36.525  1.00  0.00           H
ATOM    539  CD2 TYR    31       2.583 130.203  35.511  1.00  0.00           C
ATOM    540  HD2 TYR    31       2.531 129.261  34.983  1.00  0.00           H
ATOM    541  C   TYR    31       5.901 130.736  32.152  1.00  0.00           C
ATOM    542  O   TYR    31       7.055 131.074  32.410  1.00  0.00           O
ATOM    543  N   ILE    32       5.633 129.865  31.178  1.00  0.00           N
ATOM    544  H   ILE    32       4.661 129.683  30.952  1.00  0.00           H
ATOM    545  CA  ILE    32       6.637 129.264  30.291  1.00  0.00           C
ATOM    546  HA  ILE    32       7.633 129.628  30.537  1.00  0.00           H
ATOM    547  CB  ILE    32       6.641 127.723  30.454  1.00  0.00           C
ATOM    548  HB  ILE    32       5.645 127.343  30.228  1.00  0.00           H
ATOM    549  CG2 ILE    32       7.630 127.084  29.458  1.00  0.00           C
ATOM    550 1HG2 ILE    32       7.592 125.997  29.525  1.00  0.00           H
ATOM    551 2HG2 ILE    32       7.368 127.351  28.434  1.00  0.00           H
ATOM    552 3HG2 ILE    32       8.647 127.421  29.664  1.00  0.00           H
ATOM    553  CG1 ILE    32       6.992 127.356  31.919  1.00  0.00           C
ATOM    554 1HG1 ILE    32       6.329 127.883  32.603  1.00  0.00           H
ATOM    555 2HG1 ILE    32       8.005 127.689  32.133  1.00  0.00           H
ATOM    556  CD  ILE    32       6.859 125.871  32.269  1.00  0.00           C
ATOM    557  HD1 ILE    32       7.196 125.712  33.293  1.00  0.00           H
ATOM    558  HD2 ILE    32       5.813 125.585  32.196  1.00  0.00           H
ATOM    559  HD3 ILE    32       7.461 125.251  31.608  1.00  0.00           H
ATOM    560  C   ILE    32       6.256 129.711  28.875  1.00  0.00           C
ATOM    561  O   ILE    32       5.117 129.438  28.494  1.00  0.00           O
ATOM    562  N   PRO    33       7.126 130.420  28.125  1.00  0.00           N
ATOM    563  CD  PRO    33       8.460 130.866  28.501  1.00  0.00           C
ATOM    564  HD1 PRO    33       9.158 130.030  28.427  1.00  0.00           H
ATOM    565  HD2 PRO    33       8.471 131.287  29.506  1.00  0.00           H
ATOM    566  CG  PRO    33       8.843 131.953  27.497  1.00  0.00           C
ATOM    567  HG1 PRO    33       9.915 131.962  27.300  1.00  0.00           H
ATOM    568  HG2 PRO    33       8.511 132.925  27.866  1.00  0.00           H
ATOM    569  CB  PRO    33       8.051 131.581  26.250  1.00  0.00           C
ATOM    570  HB1 PRO    33       8.608 130.834  25.681  1.00  0.00           H
ATOM    571  HB2 PRO    33       7.836 132.452  25.632  1.00  0.00           H
ATOM    572  CA  PRO    33       6.771 130.975  26.826  1.00  0.00           C
ATOM    573  HA  PRO    33       6.043 131.772  26.985  1.00  0.00           H
ATOM    574  C   PRO    33       6.183 129.913  25.904  1.00  0.00           C
ATOM    575  O   PRO    33       6.770 128.850  25.707  1.00  0.00           O
ATOM    576  N   THR    34       5.005 130.202  25.347  1.00  0.00           N
ATOM    577  H   THR    34       4.528 131.050  25.624  1.00  0.00           H
ATOM    578  CA  THR    34       4.310 129.283  24.440  1.00  0.00           C
ATOM    579  HA  THR    34       4.760 128.299  24.558  1.00  0.00           H
ATOM    580  CB  THR    34       2.837 129.135  24.817  1.00  0.00           C
ATOM    581  HB  THR    34       2.327 128.544  24.056  1.00  0.00           H
ATOM    582  CG2 THR    34       2.740 128.395  26.154  1.00  0.00           C
ATOM    583 1HG2 THR    34       1.778 127.909  26.214  1.00  0.00           H
ATOM    584 2HG2 THR    34       3.499 127.615  26.222  1.00  0.00           H
ATOM    585 3HG2 THR    34       2.870 129.084  26.990  1.00  0.00           H
ATOM    586  OG1 THR    34       2.216 130.397  24.908  1.00  0.00           O
ATOM    587  HG1 THR    34       2.393 130.876  24.087  1.00  0.00           H
ATOM    588  C   THR    34       4.514 129.606  22.972  1.00  0.00           C
ATOM    589  O   THR    34       3.899 128.961  22.128  1.00  0.00           O
ATOM    590  N   GLY    35       5.429 130.523  22.644  1.00  0.00           N
ATOM    591  H   GLY    35       5.918 130.999  23.389  1.00  0.00           H
ATOM    592  CA  GLY    35       5.745 130.895  21.262  1.00  0.00           C
ATOM    593  HA1 GLY    35       6.582 131.592  21.268  1.00  0.00           H
ATOM    594  HA2 GLY    35       4.876 131.388  20.829  1.00  0.00           H
ATOM    595  C   GLY    35       6.104 129.694  20.381  1.00  0.00           C
ATOM    596  O   GLY    35       5.732 129.659  19.210  1.00  0.00           O
ATOM    597  N   LEU    36       6.729 128.665  20.969  1.00  0.00           N
ATOM    598  H   LEU    36       7.025 128.791  21.928  1.00  0.00           H
ATOM    599  CA  LEU    36       7.066 127.395  20.317  1.00  0.00           C
ATOM    600  HA  LEU    36       7.303 127.590  19.271  1.00  0.00           H
ATOM    601  CB  LEU    36       8.318 126.801  20.997  1.00  0.00           C
ATOM    602  HB1 LEU    36       8.545 125.848  20.519  1.00  0.00           H
ATOM    603  HB2 LEU    36       8.082 126.594  22.043  1.00  0.00           H
ATOM    604  CG  LEU    36       9.590 127.676  20.942  1.00  0.00           C
ATOM    605  HG  LEU    36       9.389 128.612  21.461  1.00  0.00           H
ATOM    606  CD1 LEU    36      10.747 126.979  21.666  1.00  0.00           C
ATOM    607 1HD1 LEU    36      11.586 127.668  21.768  1.00  0.00           H
ATOM    608 2HD1 LEU    36      10.429 126.664  22.660  1.00  0.00           H
ATOM    609 3HD1 LEU    36      11.075 126.104  21.105  1.00  0.00           H
ATOM    610  CD2 LEU    36      10.032 127.987  19.504  1.00  0.00           C
ATOM    611 1HD2 LEU    36      10.975 128.535  19.517  1.00  0.00           H
ATOM    612 2HD2 LEU    36      10.181 127.058  18.954  1.00  0.00           H
ATOM    613 3HD2 LEU    36       9.284 128.598  19.000  1.00  0.00           H
ATOM    614  C   LEU    36       5.928 126.355  20.289  1.00  0.00           C
ATOM    615  O   LEU    36       6.088 125.333  19.633  1.00  0.00           O
ATOM    616  N   VAL    37       4.773 126.577  20.929  1.00  0.00           N
ATOM    617  H   VAL    37       4.637 127.474  21.393  1.00  0.00           H
ATOM    618  CA  VAL    37       3.670 125.587  20.970  1.00  0.00           C
ATOM    619  HA  VAL    37       4.108 124.698  21.416  1.00  0.00           H
ATOM    620  CB  VAL    37       2.516 126.023  21.910  1.00  0.00           C
ATOM    621  HB  VAL    37       2.226 127.045  21.670  1.00  0.00           H
ATOM    622  CG1 VAL    37       1.254 125.150  21.826  1.00  0.00           C
ATOM    623 1HG1 VAL    37       0.494 125.529  22.511  1.00  0.00           H
ATOM    624 2HG1 VAL    37       0.842 125.177  20.820  1.00  0.00           H
ATOM    625 3HG1 VAL    37       1.495 124.122  22.098  1.00  0.00           H
ATOM    626  CG2 VAL    37       2.988 125.948  23.372  1.00  0.00           C
ATOM    627 1HG2 VAL    37       2.199 126.297  24.038  1.00  0.00           H
ATOM    628 2HG2 VAL    37       3.230 124.918  23.633  1.00  0.00           H
ATOM    629 3HG2 VAL    37       3.876 126.558  23.516  1.00  0.00           H
ATOM    630  C   VAL    37       3.162 125.148  19.576  1.00  0.00           C
ATOM    631  O   VAL    37       2.881 123.957  19.431  1.00  0.00           O
ATOM    632  N   PRO    38       3.096 126.015  18.540  1.00  0.00           N
ATOM    633  CD  PRO    38       3.133 127.469  18.613  1.00  0.00           C
ATOM    634  HD1 PRO    38       4.170 127.800  18.595  1.00  0.00           H
ATOM    635  HD2 PRO    38       2.625 127.847  19.500  1.00  0.00           H
ATOM    636  CG  PRO    38       2.433 127.963  17.354  1.00  0.00           C
ATOM    637  HG1 PRO    38       2.800 128.944  17.049  1.00  0.00           H
ATOM    638  HG2 PRO    38       1.353 127.976  17.510  1.00  0.00           H
ATOM    639  CB  PRO    38       2.797 126.891  16.335  1.00  0.00           C
ATOM    640  HB1 PRO    38       3.787 127.108  15.929  1.00  0.00           H
ATOM    641  HB2 PRO    38       2.061 126.832  15.532  1.00  0.00           H
ATOM    642  CA  PRO    38       2.835 125.599  17.158  1.00  0.00           C
ATOM    643  HA  PRO    38       1.853 125.134  17.117  1.00  0.00           H
ATOM    644  C   PRO    38       3.884 124.639  16.571  1.00  0.00           C
ATOM    645  O   PRO    38       3.556 123.849  15.691  1.00  0.00           O
ATOM    646  N   ARG    39       5.136 124.701  17.040  1.00  0.00           N
ATOM    647  H   ARG    39       5.336 125.327  17.811  1.00  0.00           H
ATOM    648  CA  ARG    39       6.263 123.921  16.514  1.00  0.00           C
ATOM    649  HA  ARG    39       6.089 123.703  15.459  1.00  0.00           H
ATOM    650  CB  ARG    39       7.553 124.743  16.625  1.00  0.00           C
ATOM    651  HB1 ARG    39       8.373 124.125  16.262  1.00  0.00           H
ATOM    652  HB2 ARG    39       7.745 124.976  17.673  1.00  0.00           H
ATOM    653  CG  ARG    39       7.541 126.039  15.803  1.00  0.00           C
ATOM    654  HG1 ARG    39       6.672 126.648  16.056  1.00  0.00           H
ATOM    655  HG2 ARG    39       7.514 125.790  14.741  1.00  0.00           H
ATOM    656  CD  ARG    39       8.811 126.830  16.121  1.00  0.00           C
ATOM    657  HD1 ARG    39       9.676 126.176  16.005  1.00  0.00           H
ATOM    658  HD2 ARG    39       8.762 127.158  17.158  1.00  0.00           H
ATOM    659  NE  ARG    39       8.967 127.999  15.246  1.00  0.00           N
ATOM    660  HE  ARG    39       8.218 128.208  14.605  1.00  0.00           H
ATOM    661  CZ  ARG    39      10.059 128.750  15.171  1.00  0.00           C
ATOM    662  NH1 ARG    39      11.098 128.566  15.956  1.00  0.00           N
ATOM    663 1HH1 ARG    39      11.133 127.817  16.626  1.00  0.00           H
ATOM    664 2HH1 ARG    39      11.963 129.062  15.760  1.00  0.00           H
ATOM    665  NH2 ARG    39      10.138 129.713  14.288  1.00  0.00           N
ATOM    666 1HH2 ARG    39       9.448 129.848  13.561  1.00  0.00           H
ATOM    667 2HH2 ARG    39      10.974 130.291  14.255  1.00  0.00           H
ATOM    668  C   ARG    39       6.473 122.583  17.237  1.00  0.00           C
ATOM    669  O   ARG    39       7.111 121.694  16.675  1.00  0.00           O
ATOM    670  N   LEU    40       5.948 122.419  18.457  1.00  0.00           N
ATOM    671  H   LEU    40       5.482 123.212  18.873  1.00  0.00           H
ATOM    672  CA  LEU    40       6.006 121.163  19.213  1.00  0.00           C
ATOM    673  HA  LEU    40       7.051 120.917  19.420  1.00  0.00           H
ATOM    674  CB  LEU    40       5.225 121.319  20.534  1.00  0.00           C
ATOM    675  HB1 LEU    40       5.078 120.328  20.967  1.00  0.00           H
ATOM    676  HB2 LEU    40       4.241 121.718  20.291  1.00  0.00           H
ATOM    677  CG  LEU    40       5.841 122.221  21.617  1.00  0.00           C
ATOM    678  HG  LEU    40       6.033 123.211  21.206  1.00  0.00           H
ATOM    679  CD1 LEU    40       4.812 122.356  22.749  1.00  0.00           C
ATOM    680 1HD1 LEU    40       5.225 122.960  23.557  1.00  0.00           H
ATOM    681 2HD1 LEU    40       3.903 122.827  22.380  1.00  0.00           H
ATOM    682 3HD1 LEU    40       4.537 121.373  23.121  1.00  0.00           H
ATOM    683  CD2 LEU    40       7.157 121.649  22.158  1.00  0.00           C
ATOM    684 1HD2 LEU    40       7.486 122.225  23.023  1.00  0.00           H
ATOM    685 2HD2 LEU    40       7.037 120.606  22.447  1.00  0.00           H
ATOM    686 3HD2 LEU    40       7.922 121.720  21.389  1.00  0.00           H
ATOM    687  C   LEU    40       5.386 120.008  18.412  1.00  0.00           C
ATOM    688  O   LEU    40       4.242 120.109  17.968  1.00  0.00           O
ATOM    689  N   LYS    41       6.065 118.859  18.342  1.00  0.00           N
ATOM    690  H   LYS    41       7.017 118.840  18.681  1.00  0.00           H
ATOM    691  CA  LYS    41       5.512 117.630  17.737  1.00  0.00           C
ATOM    692  HA  LYS    41       5.148 117.864  16.734  1.00  0.00           H
ATOM    693  CB  LYS    41       6.628 116.573  17.622  1.00  0.00           C
ATOM    694  HB1 LYS    41       6.204 115.668  17.183  1.00  0.00           H
ATOM    695  HB2 LYS    41       6.991 116.327  18.621  1.00  0.00           H
ATOM    696  CG  LYS    41       7.814 117.023  16.753  1.00  0.00           C
ATOM    697  HG1 LYS    41       8.282 117.897  17.209  1.00  0.00           H
ATOM    698  HG2 LYS    41       7.461 117.290  15.756  1.00  0.00           H
ATOM    699  CD  LYS    41       8.860 115.906  16.645  1.00  0.00           C
ATOM    700  HD1 LYS    41       8.458 115.069  16.071  1.00  0.00           H
ATOM    701  HD2 LYS    41       9.100 115.557  17.650  1.00  0.00           H
ATOM    702  CE  LYS    41      10.129 116.441  15.968  1.00  0.00           C
ATOM    703  HE1 LYS    41      10.267 117.485  16.264  1.00  0.00           H
ATOM    704  HE2 LYS    41      10.010 116.409  14.881  1.00  0.00           H
ATOM    705  NZ  LYS    41      11.331 115.686  16.391  1.00  0.00           N
ATOM    706  HZ1 LYS    41      12.166 116.110  16.004  1.00  0.00           H
ATOM    707  HZ2 LYS    41      11.431 115.765  17.403  1.00  0.00           H
ATOM    708  HZ3 LYS    41      11.279 114.705  16.144  1.00  0.00           H
ATOM    709  C   LYS    41       4.312 117.046  18.519  1.00  0.00           C
ATOM    710  O   LYS    41       3.616 116.152  18.031  1.00  0.00           O
ATOM    711  N   TYR    42       4.082 117.521  19.749  1.00  0.00           N
ATOM    712  H   TYR    42       4.681 118.266  20.067  1.00  0.00           H
ATOM    713  CA  TYR    42       3.126 116.968  20.710  1.00  0.00           C
ATOM    714  HA  TYR    42       2.628 116.116  20.260  1.00  0.00           H
ATOM    715  CB  TYR    42       3.901 116.487  21.938  1.00  0.00           C
ATOM    716  HB1 TYR    42       3.191 116.355  22.745  1.00  0.00           H
ATOM    717  HB2 TYR    42       4.605 117.258  22.241  1.00  0.00           H
ATOM    718  CG  TYR    42       4.646 115.187  21.749  1.00  0.00           C
ATOM    719  CD1 TYR    42       4.011 113.968  22.054  1.00  0.00           C
ATOM    720  HD1 TYR    42       3.008 113.971  22.450  1.00  0.00           H
ATOM    721  CE1 TYR    42       4.683 112.751  21.851  1.00  0.00           C
ATOM    722  HE1 TYR    42       4.196 111.814  22.077  1.00  0.00           H
ATOM    723  CZ  TYR    42       6.011 112.756  21.371  1.00  0.00           C
ATOM    724  OH  TYR    42       6.666 111.580  21.201  1.00  0.00           O
ATOM    725  HH  TYR    42       7.627 111.707  21.067  1.00  0.00           H
ATOM    726  CE2 TYR    42       6.659 113.980  21.098  1.00  0.00           C
ATOM    727  HE2 TYR    42       7.685 113.984  20.757  1.00  0.00           H
ATOM    728  CD2 TYR    42       5.973 115.193  21.285  1.00  0.00           C
ATOM    729  HD2 TYR    42       6.475 116.129  21.087  1.00  0.00           H
ATOM    730  C   TYR    42       2.049 117.971  21.159  1.00  0.00           C
ATOM    731  O   TYR    42       2.377 119.076  21.593  1.00  0.00           O
ATOM    732  N   TRP    43       0.777 117.568  21.090  1.00  0.00           N
ATOM    733  H   TRP    43       0.616 116.604  20.822  1.00  0.00           H
ATOM    734  CA  TRP    43      -0.409 118.316  21.537  1.00  0.00           C
ATOM    735  HA  TRP    43      -0.089 119.234  22.034  1.00  0.00           H
ATOM    736  CB  TRP    43      -1.253 118.723  20.311  1.00  0.00           C
ATOM    737  HB1 TRP    43      -0.597 119.135  19.544  1.00  0.00           H
ATOM    738  HB2 TRP    43      -1.913 119.531  20.618  1.00  0.00           H
ATOM    739  CG  TRP    43      -2.127 117.674  19.684  1.00  0.00           C
ATOM    740  CD1 TRP    43      -1.729 116.442  19.299  1.00  0.00           C
ATOM    741  HD1 TRP    43      -0.726 116.054  19.390  1.00  0.00           H
ATOM    742  NE1 TRP    43      -2.800 115.745  18.780  1.00  0.00           N
ATOM    743  HE1 TRP    43      -2.758 114.772  18.479  1.00  0.00           H
ATOM    744  CE2 TRP    43      -3.967 116.466  18.874  1.00  0.00           C
ATOM    745  CZ2 TRP    43      -5.305 116.150  18.594  1.00  0.00           C
ATOM    746  HZ2 TRP    43      -5.569 115.168  18.235  1.00  0.00           H
ATOM    747  CH2 TRP    43      -6.297 117.119  18.801  1.00  0.00           C
ATOM    748  HH2 TRP    43      -7.337 116.887  18.608  1.00  0.00           H
ATOM    749  CZ3 TRP    43      -5.932 118.390  19.272  1.00  0.00           C
ATOM    750  HZ3 TRP    43      -6.702 119.126  19.437  1.00  0.00           H
ATOM    751  CE3 TRP    43      -4.585 118.694  19.565  1.00  0.00           C
ATOM    752  HE3 TRP    43      -4.332 119.666  19.961  1.00  0.00           H
ATOM    753  CD2 TRP    43      -3.565 117.729  19.399  1.00  0.00           C
ATOM    754  C   TRP    43      -1.225 117.497  22.563  1.00  0.00           C
ATOM    755  O   TRP    43      -0.851 116.371  22.896  1.00  0.00           O
ATOM    756  N   ARG    44      -2.328 118.052  23.083  1.00  0.00           N
ATOM    757  H   ARG    44      -2.615 118.954  22.729  1.00  0.00           H
ATOM    758  CA  ARG    44      -3.256 117.348  23.989  1.00  0.00           C
ATOM    759  HA  ARG    44      -2.743 116.525  24.480  1.00  0.00           H
ATOM    760  CB  ARG    44      -3.779 118.316  25.058  1.00  0.00           C
ATOM    761  HB1 ARG    44      -4.681 117.904  25.514  1.00  0.00           H
ATOM    762  HB2 ARG    44      -4.054 119.251  24.571  1.00  0.00           H
ATOM    763  CG  ARG    44      -2.752 118.620  26.156  1.00  0.00           C
ATOM    764  HG1 ARG    44      -2.875 119.658  26.455  1.00  0.00           H
ATOM    765  HG2 ARG    44      -1.739 118.503  25.769  1.00  0.00           H
ATOM    766  CD  ARG    44      -2.934 117.736  27.397  1.00  0.00           C
ATOM    767  HD1 ARG    44      -2.793 116.692  27.119  1.00  0.00           H
ATOM    768  HD2 ARG    44      -3.942 117.866  27.796  1.00  0.00           H
ATOM    769  NE  ARG    44      -1.950 118.123  28.416  1.00  0.00           N
ATOM    770  HE  ARG    44      -1.517 119.030  28.287  1.00  0.00           H
ATOM    771  CZ  ARG    44      -1.529 117.397  29.440  1.00  0.00           C
ATOM    772  NH1 ARG    44      -2.121 116.299  29.860  1.00  0.00           N
ATOM    773 1HH1 ARG    44      -3.002 115.985  29.465  1.00  0.00           H
ATOM    774 2HH1 ARG    44      -1.751 115.812  30.662  1.00  0.00           H
ATOM    775  NH2 ARG    44      -0.452 117.769  30.079  1.00  0.00           N
ATOM    776 1HH2 ARG    44       0.075 118.581  29.775  1.00  0.00           H
ATOM    777 2HH2 ARG    44      -0.064 117.142  30.775  1.00  0.00           H
ATOM    778  C   ARG    44      -4.449 116.782  23.216  1.00  0.00           C
ATOM    779  O   ARG    44      -5.003 117.487  22.379  1.00  0.00           O
ATOM    780  N   ASP    45      -4.889 115.561  23.529  1.00  0.00           N
ATOM    781  H   ASP    45      -4.416 115.032  24.252  1.00  0.00           H
ATOM    782  CA  ASP    45      -6.149 115.035  22.984  1.00  0.00           C
ATOM    783  HA  ASP    45      -6.151 115.265  21.917  1.00  0.00           H
ATOM    784  CB  ASP    45      -6.286 113.496  23.071  1.00  0.00           C
ATOM    785  HB1 ASP    45      -5.926 113.063  22.145  1.00  0.00           H
ATOM    786  HB2 ASP    45      -7.345 113.259  23.126  1.00  0.00           H
ATOM    787  CG  ASP    45      -5.592 112.783  24.228  1.00  0.00           C
ATOM    788  OD1 ASP    45      -5.714 113.276  25.362  1.00  0.00           O
ATOM    789  OD2 ASP    45      -5.023 111.687  24.014  1.00  0.00           O
ATOM    790  C   ASP    45      -7.385 115.755  23.551  1.00  0.00           C
ATOM    791  O   ASP    45      -7.389 116.263  24.675  1.00  0.00           O
ATOM    792  N   VAL    46      -8.445 115.788  22.740  1.00  0.00           N
ATOM    793  H   VAL    46      -8.357 115.291  21.850  1.00  0.00           H
ATOM    794  CA  VAL    46      -9.726 116.447  23.035  1.00  0.00           C
ATOM    795  HA  VAL    46      -9.659 116.904  24.021  1.00  0.00           H
ATOM    796  CB  VAL    46     -10.034 117.580  22.026  1.00  0.00           C
ATOM    797  HB  VAL    46     -10.109 117.153  21.029  1.00  0.00           H
ATOM    798  CG1 VAL    46     -11.366 118.278  22.361  1.00  0.00           C
ATOM    799 1HG1 VAL    46     -11.552 119.084  21.649  1.00  0.00           H
ATOM    800 2HG1 VAL    46     -12.195 117.573  22.296  1.00  0.00           H
ATOM    801 3HG1 VAL    46     -11.329 118.696  23.368  1.00  0.00           H
ATOM    802  CG2 VAL    46      -8.924 118.651  22.016  1.00  0.00           C
ATOM    803 1HG2 VAL    46      -9.181 119.448  21.317  1.00  0.00           H
ATOM    804 2HG2 VAL    46      -8.803 119.077  23.013  1.00  0.00           H
ATOM    805 3HG2 VAL    46      -7.978 118.213  21.698  1.00  0.00           H
ATOM    806  C   VAL    46     -10.840 115.387  23.006  1.00  0.00           C
ATOM    807  O   VAL    46     -10.975 114.687  21.997  1.00  0.00           O
ATOM    808  N   PRO    47     -11.639 115.246  24.084  1.00  0.00           N
ATOM    809  CD  PRO    47     -11.519 115.953  25.353  1.00  0.00           C
ATOM    810  HD1 PRO    47     -11.617 117.030  25.213  1.00  0.00           H
ATOM    811  HD2 PRO    47     -10.554 115.719  25.800  1.00  0.00           H
ATOM    812  CG  PRO    47     -12.640 115.436  26.254  1.00  0.00           C
ATOM    813  HG1 PRO    47     -13.505 116.092  26.175  1.00  0.00           H
ATOM    814  HG2 PRO    47     -12.317 115.354  27.293  1.00  0.00           H
ATOM    815  CB  PRO    47     -12.979 114.075  25.651  1.00  0.00           C
ATOM    816  HB1 PRO    47     -14.008 113.783  25.855  1.00  0.00           H
ATOM    817  HB2 PRO    47     -12.288 113.327  26.042  1.00  0.00           H
ATOM    818  CA  PRO    47     -12.718 114.273  24.154  1.00  0.00           C
ATOM    819  HA  PRO    47     -12.410 113.319  23.729  1.00  0.00           H
ATOM    820  C   PRO    47     -13.928 114.798  23.372  1.00  0.00           C
ATOM    821  O   PRO    47     -14.680 115.645  23.849  1.00  0.00           O
ATOM    822  N   SER    48     -14.112 114.291  22.152  1.00  0.00           N
ATOM    823  H   SER    48     -13.454 113.615  21.789  1.00  0.00           H
ATOM    824  CA  SER    48     -15.328 114.507  21.362  1.00  0.00           C
ATOM    825  HA  SER    48     -15.833 115.400  21.730  1.00  0.00           H
ATOM    826  CB  SER    48     -14.986 114.760  19.882  1.00  0.00           C
ATOM    827  HB1 SER    48     -14.193 115.507  19.819  1.00  0.00           H
ATOM    828  HB2 SER    48     -15.872 115.164  19.390  1.00  0.00           H
ATOM    829  OG  SER    48     -14.586 113.589  19.185  1.00  0.00           O
ATOM    830  HG  SER    48     -14.709 113.765  18.232  1.00  0.00           H
ATOM    831  C   SER    48     -16.304 113.331  21.514  1.00  0.00           C
ATOM    832  O   SER    48     -15.889 112.191  21.764  1.00  0.00           O
ATOM    833  N   ARG    49     -17.611 113.592  21.340  1.00  0.00           N
ATOM    834  H   ARG    49     -17.900 114.541  21.152  1.00  0.00           H
ATOM    835  CA  ARG    49     -18.666 112.591  21.552  1.00  0.00           C
ATOM    836  HA  ARG    49     -18.666 112.360  22.614  1.00  0.00           H
ATOM    837  CB  ARG    49     -20.048 113.187  21.207  1.00  0.00           C
ATOM    838  HB1 ARG    49     -20.155 113.275  20.127  1.00  0.00           H
ATOM    839  HB2 ARG    49     -20.108 114.192  21.625  1.00  0.00           H
ATOM    840  CG  ARG    49     -21.224 112.362  21.765  1.00  0.00           C
ATOM    841  HG1 ARG    49     -21.083 112.218  22.837  1.00  0.00           H
ATOM    842  HG2 ARG    49     -21.243 111.387  21.277  1.00  0.00           H
ATOM    843  CD  ARG    49     -22.567 113.077  21.531  1.00  0.00           C
ATOM    844  HD1 ARG    49     -22.711 113.213  20.458  1.00  0.00           H
ATOM    845  HD2 ARG    49     -22.523 114.059  22.006  1.00  0.00           H
ATOM    846  NE  ARG    49     -23.712 112.323  22.086  1.00  0.00           N
ATOM    847  HE  ARG    49     -23.543 111.359  22.334  1.00  0.00           H
ATOM    848  CZ  ARG    49     -24.934 112.809  22.317  1.00  0.00           C
ATOM    849  NH1 ARG    49     -25.304 114.003  21.923  1.00  0.00           N
ATOM    850 1HH1 ARG    49     -24.690 114.583  21.366  1.00  0.00           H
ATOM    851 2HH1 ARG    49     -26.243 114.321  22.119  1.00  0.00           H
ATOM    852  NH2 ARG    49     -25.844 112.096  22.949  1.00  0.00           N
ATOM    853 1HH2 ARG    49     -25.574 111.242  23.429  1.00  0.00           H
ATOM    854 2HH2 ARG    49     -26.761 112.488  23.131  1.00  0.00           H
ATOM    855  C   ARG    49     -18.370 111.285  20.798  1.00  0.00           C
ATOM    856  O   ARG    49     -18.452 110.216  21.397  1.00  0.00           O
ATOM    857  N   ALA    50     -17.946 111.366  19.533  1.00  0.00           N
ATOM    858  H   ALA    50     -17.911 112.290  19.117  1.00  0.00           H
ATOM    859  CA  ALA    50     -17.608 110.227  18.675  1.00  0.00           C
ATOM    860  HA  ALA    50     -18.507 109.628  18.522  1.00  0.00           H
ATOM    861  CB  ALA    50     -17.166 110.771  17.309  1.00  0.00           C
ATOM    862  HB1 ALA    50     -16.848 109.947  16.671  1.00  0.00           H
ATOM    863  HB2 ALA    50     -18.004 111.272  16.826  1.00  0.00           H
ATOM    864  HB3 ALA    50     -16.339 111.473  17.421  1.00  0.00           H
ATOM    865  C   ALA    50     -16.556 109.279  19.275  1.00  0.00           C
ATOM    866  O   ALA    50     -16.862 108.113  19.504  1.00  0.00           O
ATOM    867  N   GLU    51     -15.336 109.751  19.550  1.00  0.00           N
ATOM    868  H   GLU    51     -15.153 110.736  19.413  1.00  0.00           H
ATOM    869  CA  GLU    51     -14.247 108.890  20.040  1.00  0.00           C
ATOM    870  HA  GLU    51     -14.164 108.029  19.380  1.00  0.00           H
ATOM    871  CB  GLU    51     -12.924 109.668  19.962  1.00  0.00           C
ATOM    872  HB1 GLU    51     -13.073 110.636  20.445  1.00  0.00           H
ATOM    873  HB2 GLU    51     -12.697 109.853  18.913  1.00  0.00           H
ATOM    874  CG  GLU    51     -11.695 109.021  20.621  1.00  0.00           C
ATOM    875  HG1 GLU    51     -11.896 108.852  21.679  1.00  0.00           H
ATOM    876  HG2 GLU    51     -10.892 109.757  20.571  1.00  0.00           H
ATOM    877  CD  GLU    51     -11.159 107.721  20.002  1.00  0.00           C
ATOM    878  OE1 GLU    51      -9.991 107.405  20.332  1.00  0.00           O
ATOM    879  OE2 GLU    51     -11.844 106.973  19.271  1.00  0.00           O
ATOM    880  C   GLU    51     -14.533 108.346  21.449  1.00  0.00           C
ATOM    881  O   GLU    51     -14.142 107.227  21.779  1.00  0.00           O
ATOM    882  N   MET    52     -15.272 109.087  22.278  1.00  0.00           N
ATOM    883  H   MET    52     -15.564 110.016  21.990  1.00  0.00           H
ATOM    884  CA  MET    52     -15.690 108.579  23.586  1.00  0.00           C
ATOM    885  HA  MET    52     -14.832 108.093  24.051  1.00  0.00           H
ATOM    886  CB  MET    52     -16.096 109.748  24.492  1.00  0.00           C
ATOM    887  HB1 MET    52     -16.378 109.360  25.471  1.00  0.00           H
ATOM    888  HB2 MET    52     -16.960 110.249  24.056  1.00  0.00           H
ATOM    889  CG  MET    52     -14.955 110.772  24.656  1.00  0.00           C
ATOM    890  HG1 MET    52     -15.296 111.580  25.297  1.00  0.00           H
ATOM    891  HG2 MET    52     -14.760 111.230  23.687  1.00  0.00           H
ATOM    892  SD  MET    52     -13.362 110.176  25.289  1.00  0.00           S
ATOM    893  CE  MET    52     -13.840 109.649  26.947  1.00  0.00           C
ATOM    894  HE1 MET    52     -12.938 109.424  27.514  1.00  0.00           H
ATOM    895  HE2 MET    52     -14.390 110.445  27.448  1.00  0.00           H
ATOM    896  HE3 MET    52     -14.462 108.759  26.873  1.00  0.00           H
ATOM    897  C   MET    52     -16.774 107.493  23.453  1.00  0.00           C
ATOM    898  O   MET    52     -16.705 106.491  24.164  1.00  0.00           O
ATOM    899  N   SER    53     -17.727 107.635  22.521  1.00  0.00           N
ATOM    900  H   SER    53     -17.755 108.498  21.985  1.00  0.00           H
ATOM    901  CA  SER    53     -18.717 106.595  22.163  1.00  0.00           C
ATOM    902  HA  SER    53     -19.316 106.336  23.033  1.00  0.00           H
ATOM    903  CB  SER    53     -19.685 107.103  21.088  1.00  0.00           C
ATOM    904  HB1 SER    53     -20.388 106.308  20.834  1.00  0.00           H
ATOM    905  HB2 SER    53     -19.127 107.367  20.190  1.00  0.00           H
ATOM    906  OG  SER    53     -20.412 108.230  21.534  1.00  0.00           O
ATOM    907  HG  SER    53     -20.490 108.826  20.777  1.00  0.00           H
ATOM    908  C   SER    53     -18.065 105.310  21.631  1.00  0.00           C
ATOM    909  O   SER    53     -18.481 104.205  21.982  1.00  0.00           O
ATOM    910  N   LYS    54     -17.004 105.440  20.828  1.00  0.00           N
ATOM    911  H   LYS    54     -16.733 106.372  20.526  1.00  0.00           H
ATOM    912  CA  LYS    54     -16.180 104.306  20.398  1.00  0.00           C
ATOM    913  HA  LYS    54     -16.814 103.543  19.939  1.00  0.00           H
ATOM    914  CB  LYS    54     -15.161 104.800  19.355  1.00  0.00           C
ATOM    915  HB1 LYS    54     -14.492 103.975  19.135  1.00  0.00           H
ATOM    916  HB2 LYS    54     -14.576 105.617  19.778  1.00  0.00           H
ATOM    917  CG  LYS    54     -15.767 105.250  18.016  1.00  0.00           C
ATOM    918  HG1 LYS    54     -16.535 106.001  18.184  1.00  0.00           H
ATOM    919  HG2 LYS    54     -16.226 104.391  17.525  1.00  0.00           H
ATOM    920  CD  LYS    54     -14.676 105.835  17.104  1.00  0.00           C
ATOM    921  HD1 LYS    54     -13.945 105.057  16.876  1.00  0.00           H
ATOM    922  HD2 LYS    54     -14.170 106.654  17.617  1.00  0.00           H
ATOM    923  CE  LYS    54     -15.297 106.358  15.805  1.00  0.00           C
ATOM    924  HE1 LYS    54     -16.038 107.122  16.054  1.00  0.00           H
ATOM    925  HE2 LYS    54     -15.805 105.529  15.308  1.00  0.00           H
ATOM    926  NZ  LYS    54     -14.281 106.923  14.887  1.00  0.00           N
ATOM    927  HZ1 LYS    54     -14.715 107.253  14.036  1.00  0.00           H
ATOM    928  HZ2 LYS    54     -13.773 107.690  15.319  1.00  0.00           H
ATOM    929  HZ3 LYS    54     -13.612 106.211  14.617  1.00  0.00           H
ATOM    930  C   LYS    54     -15.491 103.648  21.612  1.00  0.00           C
ATOM    931  O   LYS    54     -15.601 102.442  21.826  1.00  0.00           O
ATOM    932  N   ARG    55     -14.854 104.443  22.486  1.00  0.00           N
ATOM    933  H   ARG    55     -14.783 105.431  22.260  1.00  0.00           H
ATOM    934  CA  ARG    55     -14.134 103.937  23.669  1.00  0.00           C
ATOM    935  HA  ARG    55     -13.427 103.182  23.320  1.00  0.00           H
ATOM    936  CB  ARG    55     -13.332 105.067  24.328  1.00  0.00           C
ATOM    937  HB1 ARG    55     -13.020 104.761  25.328  1.00  0.00           H
ATOM    938  HB2 ARG    55     -13.948 105.963  24.412  1.00  0.00           H
ATOM    939  CG  ARG    55     -12.078 105.349  23.496  1.00  0.00           C
ATOM    940  HG1 ARG    55     -12.355 105.540  22.460  1.00  0.00           H
ATOM    941  HG2 ARG    55     -11.436 104.467  23.519  1.00  0.00           H
ATOM    942  CD  ARG    55     -11.295 106.552  24.015  1.00  0.00           C
ATOM    943  HD1 ARG    55     -10.968 106.370  25.040  1.00  0.00           H
ATOM    944  HD2 ARG    55     -11.941 107.433  24.009  1.00  0.00           H
ATOM    945  NE  ARG    55     -10.141 106.796  23.141  1.00  0.00           N
ATOM    946  HE  ARG    55     -10.305 107.375  22.325  1.00  0.00           H
ATOM    947  CZ  ARG    55      -8.990 106.144  23.140  1.00  0.00           C
ATOM    948  NH1 ARG    55      -8.657 105.258  24.055  1.00  0.00           N
ATOM    949 1HH1 ARG    55      -9.293 105.047  24.804  1.00  0.00           H
ATOM    950 2HH1 ARG    55      -7.831 104.695  23.900  1.00  0.00           H
ATOM    951  NH2 ARG    55      -8.163 106.364  22.150  1.00  0.00           N
ATOM    952 1HH2 ARG    55      -8.548 106.859  21.342  1.00  0.00           H
ATOM    953 2HH2 ARG    55      -7.378 105.746  21.996  1.00  0.00           H
ATOM    954  C   ARG    55     -15.021 103.235  24.702  1.00  0.00           C
ATOM    955  O   ARG    55     -14.531 102.321  25.369  1.00  0.00           O
ATOM    956  N   ILE    56     -16.296 103.611  24.848  1.00  0.00           N
ATOM    957  H   ILE    56     -16.616 104.436  24.346  1.00  0.00           H
ATOM    958  CA  ILE    56     -17.267 102.824  25.638  1.00  0.00           C
ATOM    959  HA  ILE    56     -16.742 102.412  26.498  1.00  0.00           H
ATOM    960  CB  ILE    56     -18.396 103.727  26.184  1.00  0.00           C
ATOM    961  HB  ILE    56     -17.939 104.580  26.684  1.00  0.00           H
ATOM    962  CG2 ILE    56     -19.270 104.278  25.059  1.00  0.00           C
ATOM    963 1HG2 ILE    56     -20.057 104.900  25.476  1.00  0.00           H
ATOM    964 2HG2 ILE    56     -18.658 104.885  24.409  1.00  0.00           H
ATOM    965 3HG2 ILE    56     -19.739 103.476  24.490  1.00  0.00           H
ATOM    966  CG1 ILE    56     -19.333 103.047  27.199  1.00  0.00           C
ATOM    967 1HG1 ILE    56     -19.872 102.235  26.713  1.00  0.00           H
ATOM    968 2HG1 ILE    56     -20.058 103.791  27.515  1.00  0.00           H
ATOM    969  CD  ILE    56     -18.661 102.521  28.471  1.00  0.00           C
ATOM    970  HD1 ILE    56     -19.420 102.093  29.125  1.00  0.00           H
ATOM    971  HD2 ILE    56     -17.935 101.747  28.231  1.00  0.00           H
ATOM    972  HD3 ILE    56     -18.179 103.345  28.994  1.00  0.00           H
ATOM    973  C   ILE    56     -17.798 101.606  24.862  1.00  0.00           C
ATOM    974  O   ILE    56     -18.012 100.562  25.472  1.00  0.00           O
ATOM    975  N   GLY    57     -17.927 101.691  23.531  1.00  0.00           N
ATOM    976  H   GLY    57     -17.746 102.583  23.083  1.00  0.00           H
ATOM    977  CA  GLY    57     -18.365 100.590  22.663  1.00  0.00           C
ATOM    978  HA1 GLY    57     -18.352 100.926  21.626  1.00  0.00           H
ATOM    979  HA2 GLY    57     -19.378 100.303  22.939  1.00  0.00           H
ATOM    980  C   GLY    57     -17.479  99.348  22.772  1.00  0.00           C
ATOM    981  O   GLY    57     -17.993  98.232  22.761  1.00  0.00           O
ATOM    982  N   LYS    58     -16.173  99.531  22.989  1.00  0.00           N
ATOM    983  H   LYS    58     -15.825 100.476  22.880  1.00  0.00           H
ATOM    984  CA  LYS    58     -15.193  98.457  23.216  1.00  0.00           C
ATOM    985  HA  LYS    58     -15.116  97.862  22.309  1.00  0.00           H
ATOM    986  CB  LYS    58     -13.822  99.102  23.477  1.00  0.00           C
ATOM    987  HB1 LYS    58     -13.152  98.347  23.886  1.00  0.00           H
ATOM    988  HB2 LYS    58     -13.923  99.906  24.205  1.00  0.00           H
ATOM    989  CG  LYS    58     -13.219  99.642  22.172  1.00  0.00           C
ATOM    990  HG1 LYS    58     -13.798 100.497  21.824  1.00  0.00           H
ATOM    991  HG2 LYS    58     -13.255  98.860  21.417  1.00  0.00           H
ATOM    992  CD  LYS    58     -11.757 100.055  22.342  1.00  0.00           C
ATOM    993  HD1 LYS    58     -11.185  99.197  22.697  1.00  0.00           H
ATOM    994  HD2 LYS    58     -11.689 100.872  23.061  1.00  0.00           H
ATOM    995  CE  LYS    58     -11.222 100.508  20.981  1.00  0.00           C
ATOM    996  HE1 LYS    58     -11.729 101.431  20.695  1.00  0.00           H
ATOM    997  HE2 LYS    58     -11.471  99.751  20.230  1.00  0.00           H
ATOM    998  NZ  LYS    58      -9.757 100.719  20.994  1.00  0.00           N
ATOM    999  HZ1 LYS    58      -9.478 101.214  20.158  1.00  0.00           H
ATOM   1000  HZ2 LYS    58      -9.477 101.239  21.820  1.00  0.00           H
ATOM   1001  HZ3 LYS    58      -9.282  99.826  21.007  1.00  0.00           H
ATOM   1002  C   LYS    58     -15.552  97.455  24.335  1.00  0.00           C
ATOM   1003  O   LYS    58     -15.150  96.292  24.277  1.00  0.00           O
ATOM   1004  N   TYR    59     -16.341  97.853  25.340  1.00  0.00           N
ATOM   1005  H   TYR    59     -16.708  98.798  25.317  1.00  0.00           H
ATOM   1006  CA  TYR    59     -16.810  96.948  26.406  1.00  0.00           C
ATOM   1007  HA  TYR    59     -15.981  96.304  26.706  1.00  0.00           H
ATOM   1008  CB  TYR    59     -17.214  97.779  27.635  1.00  0.00           C
ATOM   1009  HB1 TYR    59     -17.665  97.120  28.377  1.00  0.00           H
ATOM   1010  HB2 TYR    59     -17.968  98.510  27.344  1.00  0.00           H
ATOM   1011  CG  TYR    59     -16.043  98.497  28.280  1.00  0.00           C
ATOM   1012  CD1 TYR    59     -15.305  97.875  29.306  1.00  0.00           C
ATOM   1013  HD1 TYR    59     -15.590  96.892  29.655  1.00  0.00           H
ATOM   1014  CE1 TYR    59     -14.163  98.507  29.836  1.00  0.00           C
ATOM   1015  HE1 TYR    59     -13.572  98.023  30.600  1.00  0.00           H
ATOM   1016  CZ  TYR    59     -13.740  99.747  29.309  1.00  0.00           C
ATOM   1017  OH  TYR    59     -12.587 100.318  29.733  1.00  0.00           O
ATOM   1018  HH  TYR    59     -12.394 101.154  29.293  1.00  0.00           H
ATOM   1019  CE2 TYR    59     -14.498 100.388  28.309  1.00  0.00           C
ATOM   1020  HE2 TYR    59     -14.179 101.341  27.913  1.00  0.00           H
ATOM   1021  CD2 TYR    59     -15.648  99.762  27.806  1.00  0.00           C
ATOM   1022  HD2 TYR    59     -16.201 100.232  27.012  1.00  0.00           H
ATOM   1023  C   TYR    59     -17.946  95.999  25.961  1.00  0.00           C
ATOM   1024  O   TYR    59     -18.306  95.094  26.711  1.00  0.00           O
ATOM   1025  N   PHE    60     -18.481  96.197  24.748  1.00  0.00           N
ATOM   1026  H   PHE    60     -18.148  96.997  24.225  1.00  0.00           H
ATOM   1027  CA  PHE    60     -19.640  95.496  24.180  1.00  0.00           C
ATOM   1028  HA  PHE    60     -19.965  94.714  24.869  1.00  0.00           H
ATOM   1029  CB  PHE    60     -20.776  96.520  24.032  1.00  0.00           C
ATOM   1030  HB1 PHE    60     -21.678  96.006  23.694  1.00  0.00           H
ATOM   1031  HB2 PHE    60     -20.505  97.251  23.270  1.00  0.00           H
ATOM   1032  CG  PHE    60     -21.073  97.228  25.337  1.00  0.00           C
ATOM   1033  CD1 PHE    60     -21.751  96.536  26.353  1.00  0.00           C
ATOM   1034  HD1 PHE    60     -22.122  95.539  26.173  1.00  0.00           H
ATOM   1035  CE1 PHE    60     -21.902  97.117  27.619  1.00  0.00           C
ATOM   1036  HE1 PHE    60     -22.414  96.568  28.391  1.00  0.00           H
ATOM   1037  CZ  PHE    60     -21.344  98.374  27.891  1.00  0.00           C
ATOM   1038  HZ  PHE    60     -21.404  98.782  28.888  1.00  0.00           H
ATOM   1039  CE2 PHE    60     -20.684  99.081  26.872  1.00  0.00           C
ATOM   1040  HE2 PHE    60     -20.238 100.041  27.078  1.00  0.00           H
ATOM   1041  CD2 PHE    60     -20.554  98.512  25.593  1.00  0.00           C
ATOM   1042  HD2 PHE    60     -20.002  99.036  24.828  1.00  0.00           H
ATOM   1043  C   PHE    60     -19.350  94.807  22.834  1.00  0.00           C
ATOM   1044  O   PHE    60     -20.215  94.107  22.321  1.00  0.00           O
ATOM   1045  N   GLU    61     -18.150  94.994  22.274  1.00  0.00           N
ATOM   1046  H   GLU    61     -17.524  95.646  22.713  1.00  0.00           H
ATOM   1047  CA  GLU    61     -17.669  94.287  21.080  1.00  0.00           C
ATOM   1048  HA  GLU    61     -18.329  94.512  20.244  1.00  0.00           H
ATOM   1049  CB  GLU    61     -16.252  94.779  20.733  1.00  0.00           C
ATOM   1050  HB1 GLU    61     -15.832  94.116  19.979  1.00  0.00           H
ATOM   1051  HB2 GLU    61     -15.641  94.720  21.632  1.00  0.00           H
ATOM   1052  CG  GLU    61     -16.216  96.225  20.208  1.00  0.00           C
ATOM   1053  HG1 GLU    61     -16.732  96.872  20.914  1.00  0.00           H
ATOM   1054  HG2 GLU    61     -16.757  96.271  19.263  1.00  0.00           H
ATOM   1055  CD  GLU    61     -14.802  96.790  19.998  1.00  0.00           C
ATOM   1056  OE1 GLU    61     -14.712  97.939  19.515  1.00  0.00           O
ATOM   1057  OE2 GLU    61     -13.794  96.119  20.342  1.00  0.00           O
ATOM   1058  C   GLU    61     -17.679  92.764  21.317  1.00  0.00           C
ATOM   1059  O   GLU    61     -17.063  92.286  22.268  1.00  0.00           O
ATOM   1060  N   ASP    62     -18.389  92.002  20.485  1.00  0.00           N
ATOM   1061  H   ASP    62     -18.909  92.469  19.749  1.00  0.00           H
ATOM   1062  CA  ASP    62     -18.820  90.618  20.776  1.00  0.00           C
ATOM   1063  HA  ASP    62     -19.079  90.553  21.834  1.00  0.00           H
ATOM   1064  CB  ASP    62     -20.105  90.333  19.965  1.00  0.00           C
ATOM   1065  HB1 ASP    62     -20.567  89.415  20.332  1.00  0.00           H
ATOM   1066  HB2 ASP    62     -19.827  90.169  18.921  1.00  0.00           H
ATOM   1067  CG  ASP    62     -21.131  91.476  20.019  1.00  0.00           C
ATOM   1068  OD1 ASP    62     -21.970  91.523  20.949  1.00  0.00           O
ATOM   1069  OD2 ASP    62     -21.039  92.353  19.127  1.00  0.00           O
ATOM   1070  C   ASP    62     -17.743  89.537  20.493  1.00  0.00           C
ATOM   1071  O   ASP    62     -17.949  88.345  20.736  1.00  0.00           O
ATOM   1072  N   GLU    63     -16.592  89.947  19.951  1.00  0.00           N
ATOM   1073  H   GLU    63     -16.488  90.943  19.825  1.00  0.00           H
ATOM   1074  CA  GLU    63     -15.618  89.056  19.301  1.00  0.00           C
ATOM   1075  HA  GLU    63     -16.179  88.265  18.802  1.00  0.00           H
ATOM   1076  CB  GLU    63     -14.838  89.834  18.218  1.00  0.00           C
ATOM   1077  HB1 GLU    63     -14.004  89.227  17.866  1.00  0.00           H
ATOM   1078  HB2 GLU    63     -14.444  90.766  18.629  1.00  0.00           H
ATOM   1079  CG  GLU    63     -15.752  90.128  17.023  1.00  0.00           C
ATOM   1080  HG1 GLU    63     -16.446  90.931  17.276  1.00  0.00           H
ATOM   1081  HG2 GLU    63     -16.326  89.222  16.832  1.00  0.00           H
ATOM   1082  CD  GLU    63     -15.010  90.476  15.732  1.00  0.00           C
ATOM   1083  OE1 GLU    63     -15.439  89.962  14.670  1.00  0.00           O
ATOM   1084  OE2 GLU    63     -14.020  91.239  15.762  1.00  0.00           O
ATOM   1085  C   GLU    63     -14.649  88.321  20.241  1.00  0.00           C
ATOM   1086  O   GLU    63     -13.887  87.477  19.770  1.00  0.00           O
ATOM   1087  N   PHE    64     -14.639  88.600  21.549  1.00  0.00           N
ATOM   1088  H   PHE    64     -15.315  89.258  21.907  1.00  0.00           H
ATOM   1089  CA  PHE    64     -13.643  88.033  22.468  1.00  0.00           C
ATOM   1090  HA  PHE    64     -12.698  87.964  21.927  1.00  0.00           H
ATOM   1091  CB  PHE    64     -13.391  88.984  23.644  1.00  0.00           C
ATOM   1092  HB1 PHE    64     -12.628  88.551  24.294  1.00  0.00           H
ATOM   1093  HB2 PHE    64     -14.307  89.092  24.228  1.00  0.00           H
ATOM   1094  CG  PHE    64     -12.913  90.342  23.174  1.00  0.00           C
ATOM   1095  CD1 PHE    64     -11.596  90.508  22.708  1.00  0.00           C
ATOM   1096  HD1 PHE    64     -10.907  89.679  22.725  1.00  0.00           H
ATOM   1097  CE1 PHE    64     -11.183  91.745  22.186  1.00  0.00           C
ATOM   1098  HE1 PHE    64     -10.171  91.870  21.834  1.00  0.00           H
ATOM   1099  CZ  PHE    64     -12.091  92.815  22.115  1.00  0.00           C
ATOM   1100  HZ  PHE    64     -11.782  93.761  21.699  1.00  0.00           H
ATOM   1101  CE2 PHE    64     -13.405  92.650  22.581  1.00  0.00           C
ATOM   1102  HE2 PHE    64     -14.104  93.466  22.511  1.00  0.00           H
ATOM   1103  CD2 PHE    64     -13.817  91.413  23.102  1.00  0.00           C
ATOM   1104  HD2 PHE    64     -14.839  91.270  23.412  1.00  0.00           H
ATOM   1105  C   PHE    64     -13.986  86.600  22.895  1.00  0.00           C
ATOM   1106  O   PHE    64     -14.471  86.360  24.004  1.00  0.00           O
ATOM   1107  N   LYS    65     -13.673  85.658  21.998  1.00  0.00           N
ATOM   1108  H   LYS    65     -13.371  85.980  21.087  1.00  0.00           H
ATOM   1109  CA  LYS    65     -13.687  84.213  22.238  1.00  0.00           C
ATOM   1110  HA  LYS    65     -14.718  83.880  22.304  1.00  0.00           H
ATOM   1111  CB  LYS    65     -13.007  83.487  21.059  1.00  0.00           C
ATOM   1112  HB1 LYS    65     -12.852  82.448  21.346  1.00  0.00           H
ATOM   1113  HB2 LYS    65     -12.023  83.924  20.878  1.00  0.00           H
ATOM   1114  CG  LYS    65     -13.825  83.512  19.757  1.00  0.00           C
ATOM   1115  HG1 LYS    65     -13.851  84.528  19.362  1.00  0.00           H
ATOM   1116  HG2 LYS    65     -14.846  83.190  19.968  1.00  0.00           H
ATOM   1117  CD  LYS    65     -13.211  82.570  18.708  1.00  0.00           C
ATOM   1118  HD1 LYS    65     -13.167  81.557  19.115  1.00  0.00           H
ATOM   1119  HD2 LYS    65     -12.198  82.900  18.469  1.00  0.00           H
ATOM   1120  CE  LYS    65     -14.064  82.560  17.433  1.00  0.00           C
ATOM   1121  HE1 LYS    65     -14.085  83.566  17.004  1.00  0.00           H
ATOM   1122  HE2 LYS    65     -15.086  82.282  17.699  1.00  0.00           H
ATOM   1123  NZ  LYS    65     -13.545  81.598  16.435  1.00  0.00           N
ATOM   1124  HZ1 LYS    65     -14.078  81.618  15.576  1.00  0.00           H
ATOM   1125  HZ2 LYS    65     -12.581  81.795  16.180  1.00  0.00           H
ATOM   1126  HZ3 LYS    65     -13.552  80.646  16.793  1.00  0.00           H
ATOM   1127  C   LYS    65     -12.992  83.849  23.561  1.00  0.00           C
ATOM   1128  O   LYS    65     -11.874  84.300  23.809  1.00  0.00           O
ATOM   1129  N   PHE    66     -13.636  83.016  24.383  1.00  0.00           N
ATOM   1130  H   PHE    66     -14.563  82.699  24.124  1.00  0.00           H
ATOM   1131  CA  PHE    66     -13.040  82.449  25.592  1.00  0.00           C
ATOM   1132  HA  PHE    66     -11.967  82.652  25.604  1.00  0.00           H
ATOM   1133  CB  PHE    66     -13.656  83.102  26.838  1.00  0.00           C
ATOM   1134  HB1 PHE    66     -14.707  82.820  26.919  1.00  0.00           H
ATOM   1135  HB2 PHE    66     -13.621  84.183  26.707  1.00  0.00           H
ATOM   1136  CG  PHE    66     -12.934  82.757  28.128  1.00  0.00           C
ATOM   1137  CD1 PHE    66     -13.501  81.871  29.061  1.00  0.00           C
ATOM   1138  HD1 PHE    66     -14.462  81.418  28.863  1.00  0.00           H
ATOM   1139  CE1 PHE    66     -12.818  81.569  30.253  1.00  0.00           C
ATOM   1140  HE1 PHE    66     -13.260  80.876  30.953  1.00  0.00           H
ATOM   1141  CZ  PHE    66     -11.572  82.164  30.528  1.00  0.00           C
ATOM   1142  HZ  PHE    66     -11.048  81.935  31.445  1.00  0.00           H
ATOM   1143  CE2 PHE    66     -11.000  83.045  29.596  1.00  0.00           C
ATOM   1144  HE2 PHE    66     -10.037  83.496  29.792  1.00  0.00           H
ATOM   1145  CD2 PHE    66     -11.675  83.324  28.395  1.00  0.00           C
ATOM   1146  HD2 PHE    66     -11.226  83.976  27.667  1.00  0.00           H
ATOM   1147  C   PHE    66     -13.229  80.932  25.575  1.00  0.00           C
ATOM   1148  O   PHE    66     -14.327  80.433  25.813  1.00  0.00           O
ATOM   1149  N   TYR    67     -12.147  80.218  25.262  1.00  0.00           N
ATOM   1150  H   TYR    67     -11.269  80.718  25.150  1.00  0.00           H
ATOM   1151  CA  TYR    67     -12.109  78.753  25.173  1.00  0.00           C
ATOM   1152  HA  TYR    67     -12.895  78.338  25.803  1.00  0.00           H
ATOM   1153  CB  TYR    67     -12.374  78.295  23.728  1.00  0.00           C
ATOM   1154  HB1 TYR    67     -12.339  77.205  23.698  1.00  0.00           H
ATOM   1155  HB2 TYR    67     -11.575  78.666  23.084  1.00  0.00           H
ATOM   1156  CG  TYR    67     -13.704  78.737  23.165  1.00  0.00           C
ATOM   1157  CD1 TYR    67     -14.886  78.062  23.527  1.00  0.00           C
ATOM   1158  HD1 TYR    67     -14.824  77.216  24.196  1.00  0.00           H
ATOM   1159  CE1 TYR    67     -16.128  78.493  23.020  1.00  0.00           C
ATOM   1160  HE1 TYR    67     -17.042  77.978  23.276  1.00  0.00           H
ATOM   1161  CZ  TYR    67     -16.177  79.598  22.140  1.00  0.00           C
ATOM   1162  OH  TYR    67     -17.358  80.024  21.618  1.00  0.00           O
ATOM   1163  HH  TYR    67     -17.174  80.639  20.907  1.00  0.00           H
ATOM   1164  CE2 TYR    67     -14.986  80.254  21.760  1.00  0.00           C
ATOM   1165  HE2 TYR    67     -15.024  81.084  21.074  1.00  0.00           H
ATOM   1166  CD2 TYR    67     -13.753  79.821  22.274  1.00  0.00           C
ATOM   1167  HD2 TYR    67     -12.836  80.315  21.990  1.00  0.00           H
ATOM   1168  C   TYR    67     -10.773  78.202  25.701  1.00  0.00           C
ATOM   1169  O   TYR    67     -10.003  77.618  24.927  1.00  0.00           O
ATOM   1170  N   PRO    68     -10.456  78.420  26.991  1.00  0.00           N
ATOM   1171  CD  PRO    68     -11.210  79.173  27.987  1.00  0.00           C
ATOM   1172  HD1 PRO    68     -12.272  78.932  27.965  1.00  0.00           H
ATOM   1173  HD2 PRO    68     -11.064  80.241  27.817  1.00  0.00           H
ATOM   1174  CG  PRO    68     -10.611  78.789  29.337  1.00  0.00           C
ATOM   1175  HG1 PRO    68     -11.096  77.888  29.714  1.00  0.00           H
ATOM   1176  HG2 PRO    68     -10.694  79.596  30.061  1.00  0.00           H
ATOM   1177  CB  PRO    68      -9.156  78.491  28.980  1.00  0.00           C
ATOM   1178  HB1 PRO    68      -8.693  77.822  29.707  1.00  0.00           H
ATOM   1179  HB2 PRO    68      -8.596  79.420  28.918  1.00  0.00           H
ATOM   1180  CA  PRO    68      -9.260  77.862  27.586  1.00  0.00           C
ATOM   1181  HA  PRO    68      -8.389  78.133  26.990  1.00  0.00           H
ATOM   1182  C   PRO    68      -9.376  76.343  27.688  1.00  0.00           C
ATOM   1183  O   PRO    68     -10.401  75.808  28.103  1.00  0.00           O
ATOM   1184  N   ASN    69      -8.264  75.655  27.438  1.00  0.00           N
ATOM   1185  H   ASN    69      -7.519  76.112  26.927  1.00  0.00           H
ATOM   1186  CA  ASN    69      -7.963  74.433  28.181  1.00  0.00           C
ATOM   1187  HA  ASN    69      -8.707  73.674  27.935  1.00  0.00           H
ATOM   1188  CB  ASN    69      -6.579  73.936  27.747  1.00  0.00           C
ATOM   1189  HB1 ASN    69      -5.852  74.710  27.962  1.00  0.00           H
ATOM   1190  HB2 ASN    69      -6.583  73.760  26.673  1.00  0.00           H
ATOM   1191  CG  ASN    69      -6.155  72.673  28.483  1.00  0.00           C
ATOM   1192  OD1 ASN    69      -6.046  72.671  29.699  1.00  0.00           O
ATOM   1193  ND2 ASN    69      -5.905  71.584  27.784  1.00  0.00           N
ATOM   1194 1HD2 ASN    69      -5.938  71.598  26.773  1.00  0.00           H
ATOM   1195 2HD2 ASN    69      -5.681  70.736  28.293  1.00  0.00           H
ATOM   1196  C   ASN    69      -8.028  74.744  29.695  1.00  0.00           C
ATOM   1197  O   ASN    69      -7.218  75.525  30.203  1.00  0.00           O
ATOM   1198  N   GLU    70      -9.001  74.172  30.406  1.00  0.00           N
ATOM   1199  H   GLU    70      -9.584  73.488  29.940  1.00  0.00           H
ATOM   1200  CA  GLU    70      -9.316  74.544  31.792  1.00  0.00           C
ATOM   1201  HA  GLU    70      -9.258  75.629  31.891  1.00  0.00           H
ATOM   1202  CB  GLU    70     -10.749  74.117  32.151  1.00  0.00           C
ATOM   1203  HB1 GLU    70     -10.959  74.384  33.188  1.00  0.00           H
ATOM   1204  HB2 GLU    70     -10.794  73.030  32.079  1.00  0.00           H
ATOM   1205  CG  GLU    70     -11.858  74.689  31.249  1.00  0.00           C
ATOM   1206  HG1 GLU    70     -12.672  73.962  31.259  1.00  0.00           H
ATOM   1207  HG2 GLU    70     -11.521  74.763  30.218  1.00  0.00           H
ATOM   1208  CD  GLU    70     -12.459  76.030  31.676  1.00  0.00           C
ATOM   1209  OE1 GLU    70     -13.650  76.227  31.332  1.00  0.00           O
ATOM   1210  OE2 GLU    70     -11.823  76.843  32.382  1.00  0.00           O
ATOM   1211  C   GLU    70      -8.323  73.916  32.786  1.00  0.00           C
ATOM   1212  O   GLU    70      -8.034  74.522  33.814  1.00  0.00           O
ATOM   1213  N   GLU    71      -7.754  72.744  32.465  1.00  0.00           N
ATOM   1214  H   GLU    71      -7.997  72.335  31.572  1.00  0.00           H
ATOM   1215  CA  GLU    71      -6.700  72.075  33.249  1.00  0.00           C
ATOM   1216  HA  GLU    71      -7.095  71.822  34.234  1.00  0.00           H
ATOM   1217  CB  GLU    71      -6.307  70.769  32.514  1.00  0.00           C
ATOM   1218  HB1 GLU    71      -5.912  71.031  31.536  1.00  0.00           H
ATOM   1219  HB2 GLU    71      -7.213  70.180  32.360  1.00  0.00           H
ATOM   1220  CG  GLU    71      -5.272  69.870  33.215  1.00  0.00           C
ATOM   1221  HG1 GLU    71      -5.694  69.539  34.164  1.00  0.00           H
ATOM   1222  HG2 GLU    71      -4.373  70.452  33.422  1.00  0.00           H
ATOM   1223  CD  GLU    71      -4.873  68.631  32.384  1.00  0.00           C
ATOM   1224  OE1 GLU    71      -4.295  67.682  32.966  1.00  0.00           O
ATOM   1225  OE2 GLU    71      -5.122  68.611  31.152  1.00  0.00           O
ATOM   1226  C   GLU    71      -5.504  73.029  33.434  1.00  0.00           C
ATOM   1227  O   GLU    71      -5.081  73.327  34.557  1.00  0.00           O
ATOM   1228  N   LYS    72      -5.016  73.593  32.325  1.00  0.00           N
ATOM   1229  H   LYS    72      -5.408  73.299  31.434  1.00  0.00           H
ATOM   1230  CA  LYS    72      -3.906  74.545  32.310  1.00  0.00           C
ATOM   1231  HA  LYS    72      -3.147  74.197  33.006  1.00  0.00           H
ATOM   1232  CB  LYS    72      -3.309  74.594  30.887  1.00  0.00           C
ATOM   1233  HB1 LYS    72      -2.531  75.360  30.858  1.00  0.00           H
ATOM   1234  HB2 LYS    72      -4.093  74.882  30.187  1.00  0.00           H
ATOM   1235  CG  LYS    72      -2.694  73.258  30.418  1.00  0.00           C
ATOM   1236  HG1 LYS    72      -2.272  73.396  29.422  1.00  0.00           H
ATOM   1237  HG2 LYS    72      -3.468  72.493  30.359  1.00  0.00           H
ATOM   1238  CD  LYS    72      -1.590  72.781  31.369  1.00  0.00           C
ATOM   1239  HD1 LYS    72      -2.009  72.637  32.361  1.00  0.00           H
ATOM   1240  HD2 LYS    72      -0.806  73.533  31.416  1.00  0.00           H
ATOM   1241  CE  LYS    72      -0.983  71.439  30.986  1.00  0.00           C
ATOM   1242  HE1 LYS    72      -0.654  71.448  29.945  1.00  0.00           H
ATOM   1243  HE2 LYS    72      -1.753  70.670  31.089  1.00  0.00           H
ATOM   1244  NZ  LYS    72       0.149  71.117  31.884  1.00  0.00           N
ATOM   1245  HZ1 LYS    72       0.204  70.110  32.009  1.00  0.00           H
ATOM   1246  HZ2 LYS    72       1.039  71.408  31.489  1.00  0.00           H
ATOM   1247  HZ3 LYS    72       0.037  71.553  32.798  1.00  0.00           H
ATOM   1248  C   LYS    72      -4.276  75.937  32.836  1.00  0.00           C
ATOM   1249  O   LYS    72      -3.405  76.612  33.391  1.00  0.00           O
ATOM   1250  N   LEU    73      -5.537  76.378  32.731  1.00  0.00           N
ATOM   1251  H   LEU    73      -6.223  75.785  32.279  1.00  0.00           H
ATOM   1252  CA  LEU    73      -5.978  77.629  33.365  1.00  0.00           C
ATOM   1253  HA  LEU    73      -5.254  78.409  33.133  1.00  0.00           H
ATOM   1254  CB  LEU    73      -7.347  78.065  32.812  1.00  0.00           C
ATOM   1255  HB1 LEU    73      -8.076  77.278  33.011  1.00  0.00           H
ATOM   1256  HB2 LEU    73      -7.266  78.184  31.730  1.00  0.00           H
ATOM   1257  CG  LEU    73      -7.873  79.386  33.421  1.00  0.00           C
ATOM   1258  HG  LEU    73      -8.021  79.248  34.493  1.00  0.00           H
ATOM   1259  CD1 LEU    73      -6.913  80.570  33.211  1.00  0.00           C
ATOM   1260 1HD1 LEU    73      -7.369  81.486  33.588  1.00  0.00           H
ATOM   1261 2HD1 LEU    73      -5.984  80.410  33.756  1.00  0.00           H
ATOM   1262 3HD1 LEU    73      -6.692  80.691  32.151  1.00  0.00           H
ATOM   1263  CD2 LEU    73      -9.232  79.737  32.802  1.00  0.00           C
ATOM   1264 1HD2 LEU    73      -9.649  80.613  33.299  1.00  0.00           H
ATOM   1265 2HD2 LEU    73      -9.109  79.951  31.741  1.00  0.00           H
ATOM   1266 3HD2 LEU    73      -9.922  78.901  32.925  1.00  0.00           H
ATOM   1267  C   LEU    73      -5.964  77.475  34.886  1.00  0.00           C
ATOM   1268  O   LEU    73      -5.335  78.281  35.572  1.00  0.00           O
ATOM   1269  N   ASN    74      -6.554  76.399  35.406  1.00  0.00           N
ATOM   1270  H   ASN    74      -7.055  75.764  34.789  1.00  0.00           H
ATOM   1271  CA  ASN    74      -6.495  76.072  36.827  1.00  0.00           C
ATOM   1272  HA  ASN    74      -6.923  76.907  37.386  1.00  0.00           H
ATOM   1273  CB  ASN    74      -7.341  74.824  37.113  1.00  0.00           C
ATOM   1274  HB1 ASN    74      -7.117  74.475  38.118  1.00  0.00           H
ATOM   1275  HB2 ASN    74      -7.079  74.033  36.410  1.00  0.00           H
ATOM   1276  CG  ASN    74      -8.843  75.091  37.064  1.00  0.00           C
ATOM   1277  OD1 ASN    74      -9.330  76.118  37.525  1.00  0.00           O
ATOM   1278  ND2 ASN    74      -9.620  74.157  36.552  1.00  0.00           N
ATOM   1279 1HD2 ASN    74      -9.210  73.340  36.134  1.00  0.00           H
ATOM   1280 2HD2 ASN    74     -10.627  74.289  36.563  1.00  0.00           H
ATOM   1281  C   ASN    74      -5.045  75.912  37.317  1.00  0.00           C
ATOM   1282  O   ASN    74      -4.708  76.494  38.341  1.00  0.00           O
ATOM   1283  N   GLU    75      -4.154  75.243  36.569  1.00  0.00           N
ATOM   1284  H   GLU    75      -4.488  74.730  35.757  1.00  0.00           H
ATOM   1285  CA  GLU    75      -2.717  75.186  36.897  1.00  0.00           C
ATOM   1286  HA  GLU    75      -2.613  74.718  37.877  1.00  0.00           H
ATOM   1287  CB  GLU    75      -1.983  74.302  35.871  1.00  0.00           C
ATOM   1288  HB1 GLU    75      -2.059  74.765  34.888  1.00  0.00           H
ATOM   1289  HB2 GLU    75      -2.471  73.327  35.835  1.00  0.00           H
ATOM   1290  CG  GLU    75      -0.497  74.096  36.215  1.00  0.00           C
ATOM   1291  HG1 GLU    75      -0.426  73.683  37.221  1.00  0.00           H
ATOM   1292  HG2 GLU    75       0.005  75.059  36.202  1.00  0.00           H
ATOM   1293  CD  GLU    75       0.243  73.167  35.246  1.00  0.00           C
ATOM   1294  OE1 GLU    75       1.291  72.602  35.638  1.00  0.00           O
ATOM   1295  OE2 GLU    75      -0.233  72.964  34.107  1.00  0.00           O
ATOM   1296  C   GLU    75      -2.093  76.596  36.986  1.00  0.00           C
ATOM   1297  O   GLU    75      -1.437  76.928  37.975  1.00  0.00           O
ATOM   1298  N   ALA    76      -2.338  77.468  35.999  1.00  0.00           N
ATOM   1299  H   ALA    76      -2.857  77.152  35.185  1.00  0.00           H
ATOM   1300  CA  ALA    76      -1.843  78.845  36.013  1.00  0.00           C
ATOM   1301  HA  ALA    76      -0.759  78.805  36.103  1.00  0.00           H
ATOM   1302  CB  ALA    76      -2.218  79.520  34.685  1.00  0.00           C
ATOM   1303  HB1 ALA    76      -1.808  80.528  34.650  1.00  0.00           H
ATOM   1304  HB2 ALA    76      -1.819  78.946  33.851  1.00  0.00           H
ATOM   1305  HB3 ALA    76      -3.301  79.582  34.577  1.00  0.00           H
ATOM   1306  C   ALA    76      -2.359  79.640  37.224  1.00  0.00           C
ATOM   1307  O   ALA    76      -1.566  80.258  37.942  1.00  0.00           O
ATOM   1308  N   VAL    77      -3.669  79.581  37.471  1.00  0.00           N
ATOM   1309  H   VAL    77      -4.234  79.021  36.828  1.00  0.00           H
ATOM   1310  CA  VAL    77      -4.338  80.210  38.622  1.00  0.00           C
ATOM   1311  HA  VAL    77      -4.169  81.286  38.559  1.00  0.00           H
ATOM   1312  CB  VAL    77      -5.865  79.958  38.570  1.00  0.00           C
ATOM   1313  HB  VAL    77      -6.035  78.895  38.406  1.00  0.00           H
ATOM   1314  CG1 VAL    77      -6.612  80.372  39.853  1.00  0.00           C
ATOM   1315 1HG1 VAL    77      -7.671  80.135  39.752  1.00  0.00           H
ATOM   1316 2HG1 VAL    77      -6.229  79.828  40.717  1.00  0.00           H
ATOM   1317 3HG1 VAL    77      -6.509  81.442  40.023  1.00  0.00           H
ATOM   1318  CG2 VAL    77      -6.480  80.741  37.395  1.00  0.00           C
ATOM   1319 1HG2 VAL    77      -7.519  80.446  37.262  1.00  0.00           H
ATOM   1320 2HG2 VAL    77      -6.427  81.810  37.593  1.00  0.00           H
ATOM   1321 3HG2 VAL    77      -5.948  80.545  36.467  1.00  0.00           H
ATOM   1322  C   VAL    77      -3.720  79.710  39.935  1.00  0.00           C
ATOM   1323  O   VAL    77      -3.303  80.533  40.745  1.00  0.00           O
ATOM   1324  N   ASN    78      -3.569  78.394  40.114  1.00  0.00           N
ATOM   1325  H   ASN    78      -3.939  77.766  39.407  1.00  0.00           H
ATOM   1326  CA  ASN    78      -2.958  77.769  41.294  1.00  0.00           C
ATOM   1327  HA  ASN    78      -3.535  78.040  42.179  1.00  0.00           H
ATOM   1328  CB  ASN    78      -2.994  76.237  41.135  1.00  0.00           C
ATOM   1329  HB1 ASN    78      -2.392  75.787  41.922  1.00  0.00           H
ATOM   1330  HB2 ASN    78      -2.526  75.967  40.189  1.00  0.00           H
ATOM   1331  CG  ASN    78      -4.382  75.595  41.185  1.00  0.00           C
ATOM   1332  OD1 ASN    78      -5.402  76.201  41.498  1.00  0.00           O
ATOM   1333  ND2 ASN    78      -4.452  74.319  40.851  1.00  0.00           N
ATOM   1334 1HD2 ASN    78      -3.618  73.824  40.577  1.00  0.00           H
ATOM   1335 2HD2 ASN    78      -5.360  73.912  40.665  1.00  0.00           H
ATOM   1336  C   ASN    78      -1.504  78.241  41.510  1.00  0.00           C
ATOM   1337  O   ASN    78      -1.128  78.617  42.620  1.00  0.00           O
ATOM   1338  N   ILE    79      -0.687  78.312  40.450  1.00  0.00           N
ATOM   1339  H   ILE    79      -1.030  77.926  39.567  1.00  0.00           H
ATOM   1340  CA  ILE    79       0.709  78.796  40.533  1.00  0.00           C
ATOM   1341  HA  ILE    79       1.221  78.270  41.343  1.00  0.00           H
ATOM   1342  CB  ILE    79       1.454  78.491  39.214  1.00  0.00           C
ATOM   1343  HB  ILE    79       0.835  78.841  38.385  1.00  0.00           H
ATOM   1344  CG2 ILE    79       2.816  79.218  39.136  1.00  0.00           C
ATOM   1345 1HG2 ILE    79       3.344  78.957  38.220  1.00  0.00           H
ATOM   1346 2HG2 ILE    79       2.676  80.299  39.127  1.00  0.00           H
ATOM   1347 3HG2 ILE    79       3.437  78.944  39.990  1.00  0.00           H
ATOM   1348  CG1 ILE    79       1.653  76.964  39.082  1.00  0.00           C
ATOM   1349 1HG1 ILE    79       0.760  76.429  39.405  1.00  0.00           H
ATOM   1350 2HG1 ILE    79       2.482  76.642  39.714  1.00  0.00           H
ATOM   1351  CD  ILE    79       1.927  76.559  37.637  1.00  0.00           C
ATOM   1352  HD1 ILE    79       2.033  75.477  37.568  1.00  0.00           H
ATOM   1353  HD2 ILE    79       1.107  76.889  37.002  1.00  0.00           H
ATOM   1354  HD3 ILE    79       2.842  77.028  37.301  1.00  0.00           H
ATOM   1355  C   ILE    79       0.772  80.281  40.902  1.00  0.00           C
ATOM   1356  O   ILE    79       1.547  80.655  41.785  1.00  0.00           O
ATOM   1357  N   VAL    80      -0.060  81.119  40.274  1.00  0.00           N
ATOM   1358  H   VAL    80      -0.664  80.735  39.543  1.00  0.00           H
ATOM   1359  CA  VAL    80      -0.172  82.546  40.635  1.00  0.00           C
ATOM   1360  HA  VAL    80       0.829  82.979  40.589  1.00  0.00           H
ATOM   1361  CB  VAL    80      -1.065  83.317  39.631  1.00  0.00           C
ATOM   1362  HB  VAL    80      -2.010  82.788  39.511  1.00  0.00           H
ATOM   1363  CG1 VAL    80      -1.384  84.757  40.088  1.00  0.00           C
ATOM   1364 1HG1 VAL    80      -1.782  85.344  39.260  1.00  0.00           H
ATOM   1365 2HG1 VAL    80      -2.118  84.752  40.886  1.00  0.00           H
ATOM   1366 3HG1 VAL    80      -0.500  85.244  40.485  1.00  0.00           H
ATOM   1367  CG2 VAL    80      -0.363  83.375  38.260  1.00  0.00           C
ATOM   1368 1HG2 VAL    80      -0.971  83.939  37.556  1.00  0.00           H
ATOM   1369 2HG2 VAL    80       0.613  83.848  38.351  1.00  0.00           H
ATOM   1370 3HG2 VAL    80      -0.214  82.376  37.857  1.00  0.00           H
ATOM   1371  C   VAL    80      -0.677  82.704  42.078  1.00  0.00           C
ATOM   1372  O   VAL    80      -0.250  83.617  42.780  1.00  0.00           O
ATOM   1373  N   GLN    81      -1.543  81.802  42.546  1.00  0.00           N
ATOM   1374  H   GLN    81      -1.877  81.078  41.921  1.00  0.00           H
ATOM   1375  CA  GLN    81      -2.072  81.816  43.903  1.00  0.00           C
ATOM   1376  HA  GLN    81      -2.420  82.821  44.115  1.00  0.00           H
ATOM   1377  CB  GLN    81      -3.268  80.855  43.982  1.00  0.00           C
ATOM   1378  HB1 GLN    81      -2.919  79.825  43.921  1.00  0.00           H
ATOM   1379  HB2 GLN    81      -3.929  81.040  43.138  1.00  0.00           H
ATOM   1380  CG  GLN    81      -4.092  81.021  45.262  1.00  0.00           C
ATOM   1381  HG1 GLN    81      -4.412  82.058  45.361  1.00  0.00           H
ATOM   1382  HG2 GLN    81      -3.475  80.765  46.119  1.00  0.00           H
ATOM   1383  CD  GLN    81      -5.327  80.123  45.271  1.00  0.00           C
ATOM   1384  OE1 GLN    81      -5.441  79.147  44.547  1.00  0.00           O
ATOM   1385  NE2 GLN    81      -6.315  80.410  46.086  1.00  0.00           N
ATOM   1386 1HE2 GLN    81      -6.269  81.216  46.699  1.00  0.00           H
ATOM   1387 2HE2 GLN    81      -6.986  79.657  46.202  1.00  0.00           H
ATOM   1388  C   GLN    81      -0.978  81.514  44.930  1.00  0.00           C
ATOM   1389  O   GLN    81      -0.796  82.325  45.841  1.00  0.00           O
ATOM   1390  N   GLU    82      -0.209  80.428  44.753  1.00  0.00           N
ATOM   1391  H   GLU    82      -0.414  79.796  43.984  1.00  0.00           H
ATOM   1392  CA  GLU    82       0.897  80.093  45.659  1.00  0.00           C
ATOM   1393  HA  GLU    82       0.466  79.950  46.651  1.00  0.00           H
ATOM   1394  CB  GLU    82       1.614  78.779  45.268  1.00  0.00           C
ATOM   1395  HB1 GLU    82       2.176  78.935  44.347  1.00  0.00           H
ATOM   1396  HB2 GLU    82       0.875  77.994  45.097  1.00  0.00           H
ATOM   1397  CG  GLU    82       2.558  78.341  46.411  1.00  0.00           C
ATOM   1398  HG1 GLU    82       1.955  78.060  47.273  1.00  0.00           H
ATOM   1399  HG2 GLU    82       3.167  79.189  46.714  1.00  0.00           H
ATOM   1400  CD  GLU    82       3.542  77.208  46.093  1.00  0.00           C
ATOM   1401  OE1 GLU    82       3.752  76.347  46.979  1.00  0.00           O
ATOM   1402  OE2 GLU    82       4.269  77.306  45.083  1.00  0.00           O
ATOM   1403  C   GLU    82       1.898  81.254  45.748  1.00  0.00           C
ATOM   1404  O   GLU    82       2.239  81.670  46.850  1.00  0.00           O
ATOM   1405  N   LYS    83       2.337  81.849  44.631  1.00  0.00           N
ATOM   1406  H   LYS    83       2.005  81.515  43.730  1.00  0.00           H
ATOM   1407  CA  LYS    83       3.338  82.928  44.685  1.00  0.00           C
ATOM   1408  HA  LYS    83       4.217  82.540  45.196  1.00  0.00           H
ATOM   1409  CB  LYS    83       3.700  83.386  43.265  1.00  0.00           C
ATOM   1410  HB1 LYS    83       4.211  84.349  43.317  1.00  0.00           H
ATOM   1411  HB2 LYS    83       2.785  83.525  42.685  1.00  0.00           H
ATOM   1412  CG  LYS    83       4.617  82.409  42.530  1.00  0.00           C
ATOM   1413  HG1 LYS    83       4.788  82.816  41.541  1.00  0.00           H
ATOM   1414  HG2 LYS    83       4.116  81.448  42.422  1.00  0.00           H
ATOM   1415  CD  LYS    83       5.978  82.228  43.215  1.00  0.00           C
ATOM   1416  HD1 LYS    83       5.860  81.723  44.172  1.00  0.00           H
ATOM   1417  HD2 LYS    83       6.432  83.205  43.378  1.00  0.00           H
ATOM   1418  CE  LYS    83       6.877  81.374  42.322  1.00  0.00           C
ATOM   1419  HE1 LYS    83       7.027  81.892  41.373  1.00  0.00           H
ATOM   1420  HE2 LYS    83       6.369  80.430  42.120  1.00  0.00           H
ATOM   1421  NZ  LYS    83       8.188  81.110  42.951  1.00  0.00           N
ATOM   1422  HZ1 LYS    83       8.778  80.555  42.337  1.00  0.00           H
ATOM   1423  HZ2 LYS    83       8.658  81.983  43.156  1.00  0.00           H
ATOM   1424  HZ3 LYS    83       8.102  80.571  43.812  1.00  0.00           H
ATOM   1425  C   LYS    83       2.909  84.142  45.516  1.00  0.00           C
ATOM   1426  O   LYS    83       3.748  84.744  46.197  1.00  0.00           O
ATOM   1427  N   TRP    84       1.624  84.499  45.469  1.00  0.00           N
ATOM   1428  H   TRP    84       0.994  83.931  44.914  1.00  0.00           H
ATOM   1429  CA  TRP    84       1.064  85.554  46.305  1.00  0.00           C
ATOM   1430  HA  TRP    84       1.763  86.391  46.332  1.00  0.00           H
ATOM   1431  CB  TRP    84      -0.237  86.063  45.671  1.00  0.00           C
ATOM   1432  HB1 TRP    84      -0.807  86.574  46.441  1.00  0.00           H
ATOM   1433  HB2 TRP    84      -0.837  85.218  45.325  1.00  0.00           H
ATOM   1434  CG  TRP    84      -0.069  87.050  44.553  1.00  0.00           C
ATOM   1435  CD1 TRP    84       0.312  86.772  43.288  1.00  0.00           C
ATOM   1436  HD1 TRP    84       0.568  85.791  42.919  1.00  0.00           H
ATOM   1437  NE1 TRP    84       0.300  87.921  42.528  1.00  0.00           N
ATOM   1438  HE1 TRP    84       0.522  87.928  41.538  1.00  0.00           H
ATOM   1439  CE2 TRP    84      -0.052  89.020  43.276  1.00  0.00           C
ATOM   1440  CZ2 TRP    84      -0.197  90.382  42.974  1.00  0.00           C
ATOM   1441  HZ2 TRP    84      -0.022  90.734  41.968  1.00  0.00           H
ATOM   1442  CH2 TRP    84      -0.564  91.270  44.000  1.00  0.00           C
ATOM   1443  HH2 TRP    84      -0.663  92.325  43.800  1.00  0.00           H
ATOM   1444  CZ3 TRP    84      -0.791  90.784  45.300  1.00  0.00           C
ATOM   1445  HZ3 TRP    84      -1.068  91.465  46.094  1.00  0.00           H
ATOM   1446  CE3 TRP    84      -0.663  89.413  45.583  1.00  0.00           C
ATOM   1447  HE3 TRP    84      -0.854  89.057  46.586  1.00  0.00           H
ATOM   1448  CD2 TRP    84      -0.277  88.495  44.584  1.00  0.00           C
ATOM   1449  C   TRP    84       0.893  85.092  47.764  1.00  0.00           C
ATOM   1450  O   TRP    84       1.210  85.864  48.663  1.00  0.00           O
ATOM   1451  N   ILE    85       0.485  83.843  48.024  1.00  0.00           N
ATOM   1452  H   ILE    85       0.262  83.230  47.237  1.00  0.00           H
ATOM   1453  CA  ILE    85       0.416  83.277  49.392  1.00  0.00           C
ATOM   1454  HA  ILE    85      -0.142  83.962  50.036  1.00  0.00           H
ATOM   1455  CB  ILE    85      -0.341  81.922  49.369  1.00  0.00           C
ATOM   1456  HB  ILE    85       0.109  81.268  48.620  1.00  0.00           H
ATOM   1457  CG2 ILE    85      -0.250  81.233  50.736  1.00  0.00           C
ATOM   1458 1HG2 ILE    85      -0.919  80.378  50.803  1.00  0.00           H
ATOM   1459 2HG2 ILE    85       0.757  80.858  50.872  1.00  0.00           H
ATOM   1460 3HG2 ILE    85      -0.491  81.944  51.525  1.00  0.00           H
ATOM   1461  CG1 ILE    85      -1.824  82.142  49.016  1.00  0.00           C
ATOM   1462 1HG1 ILE    85      -1.870  82.706  48.089  1.00  0.00           H
ATOM   1463 2HG1 ILE    85      -2.295  82.736  49.800  1.00  0.00           H
ATOM   1464  CD  ILE    85      -2.645  80.863  48.803  1.00  0.00           C
ATOM   1465  HD1 ILE    85      -3.629  81.131  48.419  1.00  0.00           H
ATOM   1466  HD2 ILE    85      -2.144  80.213  48.084  1.00  0.00           H
ATOM   1467  HD3 ILE    85      -2.792  80.327  49.739  1.00  0.00           H
ATOM   1468  C   ILE    85       1.808  83.160  50.046  1.00  0.00           C
ATOM   1469  O   ILE    85       1.933  83.371  51.252  1.00  0.00           O
ATOM   1470  N   THR    86       2.857  82.865  49.274  1.00  0.00           N
ATOM   1471  H   THR    86       2.660  82.580  48.320  1.00  0.00           H
ATOM   1472  CA  THR    86       4.251  82.755  49.736  1.00  0.00           C
ATOM   1473  HA  THR    86       4.288  82.143  50.633  1.00  0.00           H
ATOM   1474  CB  THR    86       5.082  82.056  48.660  1.00  0.00           C
ATOM   1475  HB  THR    86       4.956  82.576  47.709  1.00  0.00           H
ATOM   1476  CG2 THR    86       6.573  81.947  48.985  1.00  0.00           C
ATOM   1477 1HG2 THR    86       7.079  81.384  48.202  1.00  0.00           H
ATOM   1478 2HG2 THR    86       7.026  82.936  49.048  1.00  0.00           H
ATOM   1479 3HG2 THR    86       6.711  81.436  49.937  1.00  0.00           H
ATOM   1480  OG1 THR    86       4.590  80.746  48.543  1.00  0.00           O
ATOM   1481  HG1 THR    86       4.978  80.376  47.727  1.00  0.00           H
ATOM   1482  C   THR    86       4.855  84.097  50.120  1.00  0.00           C
ATOM   1483  O   THR    86       5.640  84.147  51.058  1.00  0.00           O
ATOM   1484  N   HIS    87       4.515  85.184  49.423  1.00  0.00           N
ATOM   1485  H   HIS    87       3.877  85.093  48.648  1.00  0.00           H
ATOM   1486  CA  HIS    87       5.039  86.505  49.787  1.00  0.00           C
ATOM   1487  HA  HIS    87       6.046  86.382  50.189  1.00  0.00           H
ATOM   1488  CB  HIS    87       5.158  87.378  48.532  1.00  0.00           C
ATOM   1489  HB1 HIS    87       4.167  87.572  48.119  1.00  0.00           H
ATOM   1490  HB2 HIS    87       5.756  86.862  47.781  1.00  0.00           H
ATOM   1491  CG  HIS    87       5.829  88.682  48.867  1.00  0.00           C
ATOM   1492  ND1 HIS    87       7.203  88.857  49.049  1.00  0.00           N
ATOM   1493  CE1 HIS    87       7.338  90.107  49.521  1.00  0.00           C
ATOM   1494  HE1 HIS    87       8.273  90.547  49.834  1.00  0.00           H
ATOM   1495  NE2 HIS    87       6.149  90.723  49.602  1.00  0.00           N
ATOM   1496  HE2 HIS    87       5.994  91.668  49.943  1.00  0.00           H
ATOM   1497  CD2 HIS    87       5.183  89.836  49.197  1.00  0.00           C
ATOM   1498  HD2 HIS    87       4.116  89.987  49.229  1.00  0.00           H
ATOM   1499  C   HIS    87       4.224  87.229  50.879  1.00  0.00           C
ATOM   1500  O   HIS    87       4.803  87.992  51.654  1.00  0.00           O
ATOM   1501  N   TYR    88       2.897  87.052  50.888  1.00  0.00           N
ATOM   1502  H   TYR    88       2.503  86.405  50.218  1.00  0.00           H
ATOM   1503  CA  TYR    88       1.966  87.844  51.705  1.00  0.00           C
ATOM   1504  HA  TYR    88       2.504  88.645  52.215  1.00  0.00           H
ATOM   1505  CB  TYR    88       0.913  88.467  50.776  1.00  0.00           C
ATOM   1506  HB1 TYR    88       0.124  88.902  51.389  1.00  0.00           H
ATOM   1507  HB2 TYR    88       0.438  87.676  50.203  1.00  0.00           H
ATOM   1508  CG  TYR    88       1.373  89.562  49.835  1.00  0.00           C
ATOM   1509  CD1 TYR    88       1.493  90.876  50.322  1.00  0.00           C
ATOM   1510  HD1 TYR    88       1.370  91.064  51.379  1.00  0.00           H
ATOM   1511  CE1 TYR    88       1.686  91.951  49.436  1.00  0.00           C
ATOM   1512  HE1 TYR    88       1.721  92.961  49.811  1.00  0.00           H
ATOM   1513  CZ  TYR    88       1.767  91.712  48.049  1.00  0.00           C
ATOM   1514  OH  TYR    88       1.863  92.759  47.184  1.00  0.00           O
ATOM   1515  HH  TYR    88       1.828  92.463  46.271  1.00  0.00           H
ATOM   1516  CE2 TYR    88       1.709  90.388  47.561  1.00  0.00           C
ATOM   1517  HE2 TYR    88       1.780  90.195  46.501  1.00  0.00           H
ATOM   1518  CD2 TYR    88       1.500  89.320  48.454  1.00  0.00           C
ATOM   1519  HD2 TYR    88       1.390  88.316  48.072  1.00  0.00           H
ATOM   1520  C   TYR    88       1.218  87.065  52.805  1.00  0.00           C
ATOM   1521  O   TYR    88       0.542  87.708  53.606  1.00  0.00           O
ATOM   1522  N   GLY    89       1.246  85.725  52.822  1.00  0.00           N
ATOM   1523  H   GLY    89       1.822  85.245  52.141  1.00  0.00           H
ATOM   1524  CA  GLY    89       0.487  84.882  53.764  1.00  0.00           C
ATOM   1525  HA1 GLY    89       0.594  85.287  54.772  1.00  0.00           H
ATOM   1526  HA2 GLY    89       0.902  83.875  53.746  1.00  0.00           H
ATOM   1527  C   GLY    89      -1.014  84.775  53.446  1.00  0.00           C
ATOM   1528  O   GLY    89      -1.449  85.107  52.340  1.00  0.00           O
ATOM   1529  N   THR    90      -1.805  84.311  54.429  1.00  0.00           N
ATOM   1530  H   THR    90      -1.361  83.997  55.282  1.00  0.00           H
ATOM   1531  CA  THR    90      -3.271  84.105  54.343  1.00  0.00           C
ATOM   1532  HA  THR    90      -3.632  84.474  53.384  1.00  0.00           H
ATOM   1533  CB  THR    90      -3.590  82.601  54.409  1.00  0.00           C
ATOM   1534  HB  THR    90      -4.673  82.457  54.406  1.00  0.00           H
ATOM   1535  CG2 THR    90      -3.003  81.854  53.212  1.00  0.00           C
ATOM   1536 1HG2 THR    90      -3.397  80.840  53.185  1.00  0.00           H
ATOM   1537 2HG2 THR    90      -3.275  82.362  52.287  1.00  0.00           H
ATOM   1538 3HG2 THR    90      -1.919  81.811  53.296  1.00  0.00           H
ATOM   1539  OG1 THR    90      -3.039  82.053  55.587  1.00  0.00           O
ATOM   1540  HG1 THR    90      -3.287  81.117  55.625  1.00  0.00           H
ATOM   1541  C   THR    90      -4.094  84.850  55.405  1.00  0.00           C
ATOM   1542  O   THR    90      -5.310  84.704  55.433  1.00  0.00           O
ATOM   1543  N   SER    91      -3.463  85.645  56.269  1.00  0.00           N
ATOM   1544  H   SER    91      -2.465  85.775  56.156  1.00  0.00           H
ATOM   1545  CA  SER    91      -4.028  86.273  57.477  1.00  0.00           C
ATOM   1546  HA  SER    91      -5.019  85.861  57.675  1.00  0.00           H
ATOM   1547  CB  SER    91      -3.116  85.898  58.666  1.00  0.00           C
ATOM   1548  HB1 SER    91      -3.170  84.820  58.821  1.00  0.00           H
ATOM   1549  HB2 SER    91      -3.470  86.389  59.573  1.00  0.00           H
ATOM   1550  OG  SER    91      -1.758  86.258  58.439  1.00  0.00           O
ATOM   1551  HG  SER    91      -1.236  86.058  59.247  1.00  0.00           H
ATOM   1552  C   SER    91      -4.198  87.812  57.405  1.00  0.00           C
ATOM   1553  O   SER    91      -4.312  88.461  58.447  1.00  0.00           O
ATOM   1554  N   LEU    92      -4.177  88.451  56.220  1.00  0.00           N
ATOM   1555  H   LEU    92      -4.144  87.912  55.362  1.00  0.00           H
ATOM   1556  CA  LEU    92      -4.234  89.924  56.151  1.00  0.00           C
ATOM   1557  HA  LEU    92      -3.509  90.296  56.874  1.00  0.00           H
ATOM   1558  CB  LEU    92      -3.856  90.479  54.761  1.00  0.00           C
ATOM   1559  HB1 LEU    92      -4.185  91.517  54.719  1.00  0.00           H
ATOM   1560  HB2 LEU    92      -4.406  89.924  54.001  1.00  0.00           H
ATOM   1561  CG  LEU    92      -2.344  90.457  54.447  1.00  0.00           C
ATOM   1562  HG  LEU    92      -1.965  89.478  54.692  1.00  0.00           H
ATOM   1563  CD1 LEU    92      -2.039  90.696  52.961  1.00  0.00           C
ATOM   1564 1HD1 LEU    92      -0.999  90.439  52.765  1.00  0.00           H
ATOM   1565 2HD1 LEU    92      -2.679  90.071  52.339  1.00  0.00           H
ATOM   1566 3HD1 LEU    92      -2.177  91.745  52.704  1.00  0.00           H
ATOM   1567  CD2 LEU    92      -1.565  91.495  55.265  1.00  0.00           C
ATOM   1568 1HD2 LEU    92      -0.499  91.386  55.069  1.00  0.00           H
ATOM   1569 2HD2 LEU    92      -1.883  92.504  55.000  1.00  0.00           H
ATOM   1570 3HD2 LEU    92      -1.727  91.340  56.327  1.00  0.00           H
ATOM   1571  C   LEU    92      -5.598  90.460  56.606  1.00  0.00           C
ATOM   1572  O   LEU    92      -6.649  89.969  56.193  1.00  0.00           O
ATOM   1573  N   ASN    93      -5.570  91.511  57.427  1.00  0.00           N
ATOM   1574  H   ASN    93      -4.660  91.833  57.727  1.00  0.00           H
ATOM   1575  CA  ASN    93      -6.745  92.125  58.050  1.00  0.00           C
ATOM   1576  HA  ASN    93      -7.549  91.398  58.099  1.00  0.00           H
ATOM   1577  CB  ASN    93      -6.415  92.498  59.503  1.00  0.00           C
ATOM   1578  HB1 ASN    93      -7.284  92.968  59.965  1.00  0.00           H
ATOM   1579  HB2 ASN    93      -5.587  93.206  59.528  1.00  0.00           H
ATOM   1580  CG  ASN    93      -6.061  91.254  60.304  1.00  0.00           C
ATOM   1581  OD1 ASN    93      -6.739  90.242  60.216  1.00  0.00           O
ATOM   1582  ND2 ASN    93      -4.980  91.272  61.063  1.00  0.00           N
ATOM   1583 1HD2 ASN    93      -4.443  92.114  61.182  1.00  0.00           H
ATOM   1584 2HD2 ASN    93      -4.740  90.425  61.565  1.00  0.00           H
ATOM   1585  C   ASN    93      -7.223  93.349  57.261  1.00  0.00           C
ATOM   1586  O   ASN    93      -6.442  94.290  57.088  1.00  0.00           O
ATOM   1587  N   VAL    94      -8.487  93.374  56.821  1.00  0.00           N
ATOM   1588  H   VAL    94      -9.053  92.531  56.963  1.00  0.00           H
ATOM   1589  CA  VAL    94      -9.094  94.560  56.173  1.00  0.00           C
ATOM   1590  HA  VAL    94      -8.534  94.747  55.254  1.00  0.00           H
ATOM   1591  CB  VAL    94     -10.577  94.327  55.781  1.00  0.00           C
ATOM   1592  HB  VAL    94     -11.168  94.173  56.681  1.00  0.00           H
ATOM   1593  CG1 VAL    94     -11.160  95.535  55.028  1.00  0.00           C
ATOM   1594 1HG1 VAL    94     -12.173  95.318  54.686  1.00  0.00           H
ATOM   1595 2HG1 VAL    94     -11.209  96.395  55.692  1.00  0.00           H
ATOM   1596 3HG1 VAL    94     -10.539  95.771  54.163  1.00  0.00           H
ATOM   1597  CG2 VAL    94     -10.747  93.110  54.860  1.00  0.00           C
ATOM   1598 1HG2 VAL    94     -11.788  93.018  54.549  1.00  0.00           H
ATOM   1599 2HG2 VAL    94     -10.111  93.214  53.981  1.00  0.00           H
ATOM   1600 3HG2 VAL    94     -10.481  92.203  55.390  1.00  0.00           H
ATOM   1601  C   VAL    94      -8.952  95.798  57.085  1.00  0.00           C
ATOM   1602  O   VAL    94      -9.150  95.710  58.298  1.00  0.00           O
ATOM   1603  N   THR    95      -8.558  96.945  56.508  1.00  0.00           N
ATOM   1604  H   THR    95      -8.429  96.946  55.505  1.00  0.00           H
ATOM   1605  CA  THR    95      -8.277  98.189  57.261  1.00  0.00           C
ATOM   1606  HA  THR    95      -7.873  97.910  58.233  1.00  0.00           H
ATOM   1607  CB  THR    95      -7.216  99.055  56.579  1.00  0.00           C
ATOM   1608  HB  THR    95      -7.057  99.955  57.171  1.00  0.00           H
ATOM   1609  CG2 THR    95      -5.889  98.311  56.462  1.00  0.00           C
ATOM   1610 1HG2 THR    95      -5.112  99.000  56.146  1.00  0.00           H
ATOM   1611 2HG2 THR    95      -5.614  97.894  57.431  1.00  0.00           H
ATOM   1612 3HG2 THR    95      -5.977  97.506  55.739  1.00  0.00           H
ATOM   1613  OG1 THR    95      -7.648  99.440  55.301  1.00  0.00           O
ATOM   1614  HG1 THR    95      -7.719  98.641  54.752  1.00  0.00           H
ATOM   1615  C   THR    95      -9.533  98.999  57.559  1.00  0.00           C
ATOM   1616  O   THR    95     -10.605  98.721  57.030  1.00  0.00           O
ATOM   1617  N   SER    96      -9.418 100.012  58.416  1.00  0.00           N
ATOM   1618  H   SER    96      -8.505 100.244  58.777  1.00  0.00           H
ATOM   1619  CA  SER    96     -10.565 100.834  58.823  1.00  0.00           C
ATOM   1620  HA  SER    96     -11.403 100.159  58.997  1.00  0.00           H
ATOM   1621  CB  SER    96     -10.266 101.539  60.161  1.00  0.00           C
ATOM   1622  HB1 SER    96      -9.787 100.829  60.838  1.00  0.00           H
ATOM   1623  HB2 SER    96     -11.202 101.852  60.618  1.00  0.00           H
ATOM   1624  OG  SER    96      -9.450 102.691  60.018  1.00  0.00           O
ATOM   1625  HG  SER    96      -9.138 102.953  60.896  1.00  0.00           H
ATOM   1626  C   SER    96     -11.005 101.838  57.735  1.00  0.00           C
ATOM   1627  O   SER    96     -10.201 102.268  56.901  1.00  0.00           O
ATOM   1628  N   VAL    97     -12.270 102.283  57.774  1.00  0.00           N
ATOM   1629  H   VAL    97     -12.884 101.913  58.504  1.00  0.00           H
ATOM   1630  CA  VAL    97     -12.812 103.323  56.868  1.00  0.00           C
ATOM   1631  HA  VAL    97     -12.765 102.945  55.846  1.00  0.00           H
ATOM   1632  CB  VAL    97     -14.292 103.634  57.216  1.00  0.00           C
ATOM   1633  HB  VAL    97     -14.360 103.806  58.292  1.00  0.00           H
ATOM   1634  CG1 VAL    97     -14.845 104.891  56.517  1.00  0.00           C
ATOM   1635 1HG1 VAL    97     -15.894 105.028  56.769  1.00  0.00           H
ATOM   1636 2HG1 VAL    97     -14.308 105.783  56.841  1.00  0.00           H
ATOM   1637 3HG1 VAL    97     -14.760 104.786  55.438  1.00  0.00           H
ATOM   1638  CG2 VAL    97     -15.194 102.441  56.855  1.00  0.00           C
ATOM   1639 1HG2 VAL    97     -16.226 102.656  57.131  1.00  0.00           H
ATOM   1640 2HG2 VAL    97     -15.153 102.256  55.782  1.00  0.00           H
ATOM   1641 3HG2 VAL    97     -14.873 101.546  57.388  1.00  0.00           H
ATOM   1642  C   VAL    97     -11.969 104.606  56.947  1.00  0.00           C
ATOM   1643  O   VAL    97     -11.690 105.247  55.935  1.00  0.00           O
ATOM   1644  N   SER    98     -11.530 104.962  58.156  1.00  0.00           N
ATOM   1645  H   SER    98     -11.786 104.393  58.949  1.00  0.00           H
ATOM   1646  CA  SER    98     -10.690 106.133  58.412  1.00  0.00           C
ATOM   1647  HA  SER    98     -11.125 107.012  57.936  1.00  0.00           H
ATOM   1648  CB  SER    98     -10.620 106.372  59.921  1.00  0.00           C
ATOM   1649  HB1 SER    98     -10.016 107.261  60.110  1.00  0.00           H
ATOM   1650  HB2 SER    98     -10.130 105.517  60.387  1.00  0.00           H
ATOM   1651  OG  SER    98     -11.898 106.544  60.510  1.00  0.00           O
ATOM   1652  HG  SER    98     -11.718 106.829  61.434  1.00  0.00           H
ATOM   1653  C   SER    98      -9.251 105.979  57.900  1.00  0.00           C
ATOM   1654  O   SER    98      -8.638 106.981  57.527  1.00  0.00           O
ATOM   1655  N   GLU    99      -8.707 104.757  57.895  1.00  0.00           N
ATOM   1656  H   GLU    99      -9.272 103.970  58.202  1.00  0.00           H
ATOM   1657  CA  GLU    99      -7.349 104.457  57.441  1.00  0.00           C
ATOM   1658  HA  GLU    99      -6.689 105.270  57.746  1.00  0.00           H
ATOM   1659  CB  GLU    99      -6.867 103.165  58.124  1.00  0.00           C
ATOM   1660  HB1 GLU    99      -7.520 102.335  57.854  1.00  0.00           H
ATOM   1661  HB2 GLU    99      -6.903 103.310  59.205  1.00  0.00           H
ATOM   1662  CG  GLU    99      -5.429 102.825  57.731  1.00  0.00           C
ATOM   1663  HG1 GLU    99      -4.813 103.718  57.851  1.00  0.00           H
ATOM   1664  HG2 GLU    99      -5.399 102.526  56.687  1.00  0.00           H
ATOM   1665  CD  GLU    99      -4.828 101.704  58.571  1.00  0.00           C
ATOM   1666  OE1 GLU    99      -3.631 101.826  58.901  1.00  0.00           O
ATOM   1667  OE2 GLU    99      -5.491 100.689  58.881  1.00  0.00           O
ATOM   1668  C   GLU    99      -7.290 104.354  55.912  1.00  0.00           C
ATOM   1669  O   GLU    99      -6.417 104.955  55.288  1.00  0.00           O
ATOM   1670  N   SER   100      -8.251 103.666  55.294  1.00  0.00           N
ATOM   1671  H   SER   100      -8.933 103.166  55.866  1.00  0.00           H
ATOM   1672  CA  SER   100      -8.384 103.596  53.833  1.00  0.00           C
ATOM   1673  HA  SER   100      -7.503 103.115  53.406  1.00  0.00           H
ATOM   1674  CB  SER   100      -9.620 102.761  53.495  1.00  0.00           C
ATOM   1675  HB1 SER   100     -10.498 103.200  53.973  1.00  0.00           H
ATOM   1676  HB2 SER   100      -9.471 101.760  53.890  1.00  0.00           H
ATOM   1677  OG  SER   100      -9.820 102.704  52.094  1.00  0.00           O
ATOM   1678  HG  SER   100     -10.685 102.281  51.892  1.00  0.00           H
ATOM   1679  C   SER   100      -8.516 104.980  53.184  1.00  0.00           C
ATOM   1680  O   SER   100      -7.971 105.232  52.109  1.00  0.00           O
ATOM   1681  N   PHE   101      -9.203 105.919  53.842  1.00  0.00           N
ATOM   1682  H   PHE   101      -9.648 105.683  54.720  1.00  0.00           H
ATOM   1683  CA  PHE   101      -9.311 107.273  53.321  1.00  0.00           C
ATOM   1684  HA  PHE   101      -9.686 107.205  52.299  1.00  0.00           H
ATOM   1685  CB  PHE   101     -10.323 108.058  54.157  1.00  0.00           C
ATOM   1686  HB1 PHE   101     -10.004 108.065  55.201  1.00  0.00           H
ATOM   1687  HB2 PHE   101     -11.295 107.563  54.106  1.00  0.00           H
ATOM   1688  CG  PHE   101     -10.472 109.478  53.659  1.00  0.00           C
ATOM   1689  CD1 PHE   101     -10.064 110.563  54.453  1.00  0.00           C
ATOM   1690  HD1 PHE   101      -9.635 110.383  55.425  1.00  0.00           H
ATOM   1691  CE1 PHE   101     -10.200 111.878  53.977  1.00  0.00           C
ATOM   1692  HE1 PHE   101      -9.903 112.709  54.601  1.00  0.00           H
ATOM   1693  CZ  PHE   101     -10.708 112.103  52.688  1.00  0.00           C
ATOM   1694  HZ  PHE   101     -10.821 113.110  52.313  1.00  0.00           H
ATOM   1695  CE2 PHE   101     -11.019 111.018  51.855  1.00  0.00           C
ATOM   1696  HE2 PHE   101     -11.359 111.198  50.843  1.00  0.00           H
ATOM   1697  CD2 PHE   101     -10.928 109.707  52.351  1.00  0.00           C
ATOM   1698  HD2 PHE   101     -11.211 108.870  51.733  1.00  0.00           H
ATOM   1699  C   PHE   101      -7.954 107.997  53.245  1.00  0.00           C
ATOM   1700  O   PHE   101      -7.731 108.766  52.310  1.00  0.00           O
ATOM   1701  N   ARG   102      -7.030 107.737  54.182  1.00  0.00           N
ATOM   1702  H   ARG   102      -7.232 107.024  54.875  1.00  0.00           H
ATOM   1703  CA  ARG   102      -5.722 108.411  54.226  1.00  0.00           C
ATOM   1704  HA  ARG   102      -5.896 109.488  54.213  1.00  0.00           H
ATOM   1705  CB  ARG   102      -4.969 108.060  55.521  1.00  0.00           C
ATOM   1706  HB1 ARG   102      -3.947 108.435  55.451  1.00  0.00           H
ATOM   1707  HB2 ARG   102      -4.918 106.977  55.629  1.00  0.00           H
ATOM   1708  CG  ARG   102      -5.617 108.679  56.767  1.00  0.00           C
ATOM   1709  HG1 ARG   102      -6.669 108.407  56.802  1.00  0.00           H
ATOM   1710  HG2 ARG   102      -5.534 109.765  56.717  1.00  0.00           H
ATOM   1711  CD  ARG   102      -4.924 108.169  58.035  1.00  0.00           C
ATOM   1712  HD1 ARG   102      -3.875 108.462  58.005  1.00  0.00           H
ATOM   1713  HD2 ARG   102      -4.983 107.080  58.045  1.00  0.00           H
ATOM   1714  NE  ARG   102      -5.533 108.729  59.254  1.00  0.00           N
ATOM   1715  HE  ARG   102      -5.784 109.709  59.231  1.00  0.00           H
ATOM   1716  CZ  ARG   102      -5.728 108.103  60.407  1.00  0.00           C
ATOM   1717  NH1 ARG   102      -5.400 106.846  60.600  1.00  0.00           N
ATOM   1718 1HH1 ARG   102      -4.823 106.364  59.935  1.00  0.00           H
ATOM   1719 2HH1 ARG   102      -5.547 106.427  61.515  1.00  0.00           H
ATOM   1720  NH2 ARG   102      -6.260 108.756  61.413  1.00  0.00           N
ATOM   1721 1HH2 ARG   102      -6.427 109.749  61.336  1.00  0.00           H
ATOM   1722 2HH2 ARG   102      -6.412 108.275  62.288  1.00  0.00           H
ATOM   1723  C   ARG   102      -4.837 108.082  53.015  1.00  0.00           C
ATOM   1724  O   ARG   102      -4.035 108.939  52.630  1.00  0.00           O
ATOM   1725  N   THR   103      -4.968 106.879  52.432  1.00  0.00           N
ATOM   1726  H   THR   103      -5.644 106.230  52.819  1.00  0.00           H
ATOM   1727  CA  THR   103      -4.165 106.394  51.290  1.00  0.00           C
ATOM   1728  HA  THR   103      -3.200 106.900  51.287  1.00  0.00           H
ATOM   1729  CB  THR   103      -3.890 104.889  51.419  1.00  0.00           C
ATOM   1730  HB  THR   103      -3.406 104.529  50.509  1.00  0.00           H
ATOM   1731  CG2 THR   103      -2.982 104.583  52.606  1.00  0.00           C
ATOM   1732 1HG2 THR   103      -2.715 103.528  52.599  1.00  0.00           H
ATOM   1733 2HG2 THR   103      -2.068 105.171  52.528  1.00  0.00           H
ATOM   1734 3HG2 THR   103      -3.490 104.824  53.541  1.00  0.00           H
ATOM   1735  OG1 THR   103      -5.105 104.212  51.609  1.00  0.00           O
ATOM   1736  HG1 THR   103      -4.943 103.321  51.954  1.00  0.00           H
ATOM   1737  C   THR   103      -4.788 106.696  49.929  1.00  0.00           C
ATOM   1738  O   THR   103      -4.094 106.575  48.922  1.00  0.00           O
ATOM   1739  N   LEU   104      -6.059 107.111  49.861  1.00  0.00           N
ATOM   1740  H   LEU   104      -6.593 107.186  50.716  1.00  0.00           H
ATOM   1741  CA  LEU   104      -6.706 107.456  48.591  1.00  0.00           C
ATOM   1742  HA  LEU   104      -6.413 106.684  47.889  1.00  0.00           H
ATOM   1743  CB  LEU   104      -8.236 107.440  48.750  1.00  0.00           C
ATOM   1744  HB1 LEU   104      -8.693 108.013  47.941  1.00  0.00           H
ATOM   1745  HB2 LEU   104      -8.498 107.929  49.690  1.00  0.00           H
ATOM   1746  CG  LEU   104      -8.821 106.020  48.726  1.00  0.00           C
ATOM   1747  HG  LEU   104      -8.322 105.420  49.481  1.00  0.00           H
ATOM   1748  CD1 LEU   104     -10.306 106.078  49.071  1.00  0.00           C
ATOM   1749 1HD1 LEU   104     -10.671 105.062  49.137  1.00  0.00           H
ATOM   1750 2HD1 LEU   104     -10.449 106.566  50.034  1.00  0.00           H
ATOM   1751 3HD1 LEU   104     -10.859 106.602  48.291  1.00  0.00           H
ATOM   1752  CD2 LEU   104      -8.663 105.349  47.351  1.00  0.00           C
ATOM   1753 1HD2 LEU   104      -9.261 104.440  47.309  1.00  0.00           H
ATOM   1754 2HD2 LEU   104      -8.998 106.027  46.566  1.00  0.00           H
ATOM   1755 3HD2 LEU   104      -7.623 105.075  47.177  1.00  0.00           H
ATOM   1756  C   LEU   104      -6.230 108.815  48.039  1.00  0.00           C
ATOM   1757  O   LEU   104      -6.110 109.759  48.825  1.00  0.00           O
ATOM   1758  N   PRO   105      -6.058 108.954  46.703  1.00  0.00           N
ATOM   1759  CD  PRO   105      -6.237 107.901  45.710  1.00  0.00           C
ATOM   1760  HD1 PRO   105      -7.302 107.711  45.568  1.00  0.00           H
ATOM   1761  HD2 PRO   105      -5.724 106.984  46.002  1.00  0.00           H
ATOM   1762  CG  PRO   105      -5.623 108.402  44.410  1.00  0.00           C
ATOM   1763  HG1 PRO   105      -6.203 108.078  43.544  1.00  0.00           H
ATOM   1764  HG2 PRO   105      -4.603 108.034  44.331  1.00  0.00           H
ATOM   1765  CB  PRO   105      -5.629 109.920  44.549  1.00  0.00           C
ATOM   1766  HB1 PRO   105      -6.531 110.295  44.079  1.00  0.00           H
ATOM   1767  HB2 PRO   105      -4.752 110.363  44.079  1.00  0.00           H
ATOM   1768  CA  PRO   105      -5.662 110.205  46.057  1.00  0.00           C
ATOM   1769  HA  PRO   105      -4.656 110.465  46.391  1.00  0.00           H
ATOM   1770  C   PRO   105      -6.635 111.344  46.395  1.00  0.00           C
ATOM   1771  O   PRO   105      -7.821 111.279  46.065  1.00  0.00           O
ATOM   1772  N   LYS   106      -6.145 112.384  47.075  1.00  0.00           N
ATOM   1773  H   LYS   106      -5.156 112.393  47.306  1.00  0.00           H
ATOM   1774  CA  LYS   106      -7.003 113.393  47.716  1.00  0.00           C
ATOM   1775  HA  LYS   106      -7.848 112.893  48.185  1.00  0.00           H
ATOM   1776  CB  LYS   106      -6.207 114.094  48.838  1.00  0.00           C
ATOM   1777  HB1 LYS   106      -6.874 114.790  49.344  1.00  0.00           H
ATOM   1778  HB2 LYS   106      -5.379 114.662  48.412  1.00  0.00           H
ATOM   1779  CG  LYS   106      -5.657 113.092  49.876  1.00  0.00           C
ATOM   1780  HG1 LYS   106      -4.757 112.624  49.479  1.00  0.00           H
ATOM   1781  HG2 LYS   106      -6.381 112.295  50.036  1.00  0.00           H
ATOM   1782  CD  LYS   106      -5.336 113.745  51.231  1.00  0.00           C
ATOM   1783  HD1 LYS   106      -6.220 114.255  51.619  1.00  0.00           H
ATOM   1784  HD2 LYS   106      -4.540 114.476  51.096  1.00  0.00           H
ATOM   1785  CE  LYS   106      -4.896 112.653  52.219  1.00  0.00           C
ATOM   1786  HE1 LYS   106      -4.156 112.026  51.715  1.00  0.00           H
ATOM   1787  HE2 LYS   106      -5.752 112.018  52.461  1.00  0.00           H
ATOM   1788  NZ  LYS   106      -4.298 113.210  53.458  1.00  0.00           N
ATOM   1789  HZ1 LYS   106      -3.766 112.503  53.953  1.00  0.00           H
ATOM   1790  HZ2 LYS   106      -3.657 113.970  53.243  1.00  0.00           H
ATOM   1791  HZ3 LYS   106      -4.997 113.586  54.093  1.00  0.00           H
ATOM   1792  C   LYS   106      -7.620 114.381  46.710  1.00  0.00           C
ATOM   1793  O   LYS   106      -8.779 114.764  46.837  1.00  0.00           O
ATOM   1794  N   SER   107      -6.881 114.707  45.652  1.00  0.00           N
ATOM   1795  H   SER   107      -5.951 114.315  45.603  1.00  0.00           H
ATOM   1796  CA  SER   107      -7.233 115.670  44.595  1.00  0.00           C
ATOM   1797  HA  SER   107      -7.800 116.496  45.033  1.00  0.00           H
ATOM   1798  CB  SER   107      -5.918 116.247  44.029  1.00  0.00           C
ATOM   1799  HB1 SER   107      -5.528 116.974  44.742  1.00  0.00           H
ATOM   1800  HB2 SER   107      -6.105 116.773  43.092  1.00  0.00           H
ATOM   1801  OG  SER   107      -4.925 115.236  43.850  1.00  0.00           O
ATOM   1802  HG  SER   107      -4.687 115.159  42.914  1.00  0.00           H
ATOM   1803  C   SER   107      -8.104 115.090  43.455  1.00  0.00           C
ATOM   1804  O   SER   107      -8.357 115.781  42.463  1.00  0.00           O
ATOM   1805  N   THR   108      -8.545 113.826  43.561  1.00  0.00           N
ATOM   1806  H   THR   108      -8.373 113.349  44.433  1.00  0.00           H
ATOM   1807  CA  THR   108      -9.367 113.137  42.540  1.00  0.00           C
ATOM   1808  HA  THR   108      -9.208 113.637  41.584  1.00  0.00           H
ATOM   1809  CB  THR   108      -8.951 111.676  42.342  1.00  0.00           C
ATOM   1810  HB  THR   108      -9.572 111.231  41.562  1.00  0.00           H
ATOM   1811  CG2 THR   108      -7.499 111.601  41.891  1.00  0.00           C
ATOM   1812 1HG2 THR   108      -7.219 110.560  41.734  1.00  0.00           H
ATOM   1813 2HG2 THR   108      -7.385 112.155  40.961  1.00  0.00           H
ATOM   1814 3HG2 THR   108      -6.839 112.040  42.638  1.00  0.00           H
ATOM   1815  OG1 THR   108      -9.106 110.924  43.521  1.00  0.00           O
ATOM   1816  HG1 THR   108      -8.513 111.281  44.197  1.00  0.00           H
ATOM   1817  C   THR   108     -10.854 113.271  42.835  1.00  0.00           C
ATOM   1818  O   THR   108     -11.231 113.760  43.889  1.00  0.00           O
ATOM   1819  N   SER   109     -11.710 112.880  41.898  1.00  0.00           N
ATOM   1820  H   SER   109     -11.339 112.445  41.068  1.00  0.00           H
ATOM   1821  CA  SER   109     -13.160 113.117  41.975  1.00  0.00           C
ATOM   1822  HA  SER   109     -13.332 114.171  42.197  1.00  0.00           H
ATOM   1823  CB  SER   109     -13.777 112.807  40.606  1.00  0.00           C
ATOM   1824  HB1 SER   109     -13.551 111.776  40.339  1.00  0.00           H
ATOM   1825  HB2 SER   109     -13.310 113.448  39.864  1.00  0.00           H
ATOM   1826  OG  SER   109     -15.184 113.003  40.577  1.00  0.00           O
ATOM   1827  HG  SER   109     -15.504 112.608  39.752  1.00  0.00           H
ATOM   1828  C   SER   109     -13.876 112.289  43.055  1.00  0.00           C
ATOM   1829  O   SER   109     -13.691 111.076  43.148  1.00  0.00           O
ATOM   1830  N   ALA   110     -14.785 112.907  43.815  1.00  0.00           N
ATOM   1831  H   ALA   110     -14.882 113.918  43.756  1.00  0.00           H
ATOM   1832  CA  ALA   110     -15.670 112.194  44.741  1.00  0.00           C
ATOM   1833  HA  ALA   110     -15.066 111.513  45.342  1.00  0.00           H
ATOM   1834  CB  ALA   110     -16.283 113.238  45.680  1.00  0.00           C
ATOM   1835  HB1 ALA   110     -16.899 112.741  46.428  1.00  0.00           H
ATOM   1836  HB2 ALA   110     -15.492 113.783  46.194  1.00  0.00           H
ATOM   1837  HB3 ALA   110     -16.892 113.945  45.117  1.00  0.00           H
ATOM   1838  C   ALA   110     -16.746 111.318  44.050  1.00  0.00           C
ATOM   1839  O   ALA   110     -17.435 110.557  44.728  1.00  0.00           O
ATOM   1840  N   GLY   111     -16.900 111.409  42.721  1.00  0.00           N
ATOM   1841  H   GLY   111     -16.274 112.025  42.221  1.00  0.00           H
ATOM   1842  CA  GLY   111     -17.864 110.623  41.938  1.00  0.00           C
ATOM   1843  HA1 GLY   111     -17.792 109.578  42.242  1.00  0.00           H
ATOM   1844  HA2 GLY   111     -17.630 110.693  40.877  1.00  0.00           H
ATOM   1845  C   GLY   111     -19.310 111.081  42.150  1.00  0.00           C
ATOM   1846  O   GLY   111     -19.571 112.258  42.401  1.00  0.00           O
ATOM   1847  N   LEU   112     -20.264 110.152  42.038  1.00  0.00           N
ATOM   1848  H   LEU   112     -19.977 109.208  41.823  1.00  0.00           H
ATOM   1849  CA  LEU   112     -21.620 110.323  42.582  1.00  0.00           C
ATOM   1850  HA  LEU   112     -21.890 111.373  42.515  1.00  0.00           H
ATOM   1851  CB  LEU   112     -22.623 109.486  41.754  1.00  0.00           C
ATOM   1852  HB1 LEU   112     -23.528 109.333  42.338  1.00  0.00           H
ATOM   1853  HB2 LEU   112     -22.194 108.501  41.557  1.00  0.00           H
ATOM   1854  CG  LEU   112     -23.048 110.140  40.423  1.00  0.00           C
ATOM   1855  HG  LEU   112     -22.157 110.435  39.867  1.00  0.00           H
ATOM   1856  CD1 LEU   112     -23.863 109.169  39.557  1.00  0.00           C
ATOM   1857 1HD1 LEU   112     -24.194 109.667  38.646  1.00  0.00           H
ATOM   1858 2HD1 LEU   112     -23.248 108.323  39.269  1.00  0.00           H
ATOM   1859 3HD1 LEU   112     -24.736 108.810  40.104  1.00  0.00           H
ATOM   1860  CD2 LEU   112     -23.922 111.380  40.663  1.00  0.00           C
ATOM   1861 1HD2 LEU   112     -24.153 111.838  39.706  1.00  0.00           H
ATOM   1862 2HD2 LEU   112     -24.854 111.095  41.153  1.00  0.00           H
ATOM   1863 3HD2 LEU   112     -23.410 112.117  41.277  1.00  0.00           H
ATOM   1864  C   LEU   112     -21.631 109.944  44.082  1.00  0.00           C
ATOM   1865  O   LEU   112     -20.826 109.102  44.484  1.00  0.00           O
ATOM   1866  N   PRO   113     -22.510 110.527  44.923  1.00  0.00           N
ATOM   1867  CD  PRO   113     -22.637 110.110  46.318  1.00  0.00           C
ATOM   1868  HD1 PRO   113     -21.744 110.358  46.883  1.00  0.00           H
ATOM   1869  HD2 PRO   113     -22.808 109.035  46.366  1.00  0.00           H
ATOM   1870  CG  PRO   113     -23.849 110.843  46.889  1.00  0.00           C
ATOM   1871  HG1 PRO   113     -23.536 111.778  47.357  1.00  0.00           H
ATOM   1872  HG2 PRO   113     -24.399 110.219  47.593  1.00  0.00           H
ATOM   1873  CB  PRO   113     -24.659 111.130  45.627  1.00  0.00           C
ATOM   1874  HB1 PRO   113     -25.397 111.918  45.764  1.00  0.00           H
ATOM   1875  HB2 PRO   113     -25.158 110.217  45.312  1.00  0.00           H
ATOM   1876  CA  PRO   113     -23.569 111.490  44.614  1.00  0.00           C
ATOM   1877  HA  PRO   113     -23.959 111.338  43.609  1.00  0.00           H
ATOM   1878  C   PRO   113     -23.102 112.957  44.754  1.00  0.00           C
ATOM   1879  O   PRO   113     -23.853 113.808  45.234  1.00  0.00           O
ATOM   1880  N   PHE   114     -21.851 113.269  44.396  1.00  0.00           N
ATOM   1881  H   PHE   114     -21.242 112.561  44.014  1.00  0.00           H
ATOM   1882  CA  PHE   114     -21.265 114.602  44.567  1.00  0.00           C
ATOM   1883  HA  PHE   114     -21.879 115.181  45.257  1.00  0.00           H
ATOM   1884  CB  PHE   114     -19.883 114.455  45.220  1.00  0.00           C
ATOM   1885  HB1 PHE   114     -19.461 115.446  45.392  1.00  0.00           H
ATOM   1886  HB2 PHE   114     -19.219 113.927  44.534  1.00  0.00           H
ATOM   1887  CG  PHE   114     -19.937 113.716  46.545  1.00  0.00           C
ATOM   1888  CD1 PHE   114     -20.369 114.379  47.709  1.00  0.00           C
ATOM   1889  HD1 PHE   114     -20.626 115.428  47.671  1.00  0.00           H
ATOM   1890  CE1 PHE   114     -20.495 113.671  48.917  1.00  0.00           C
ATOM   1891  HE1 PHE   114     -20.843 114.184  49.799  1.00  0.00           H
ATOM   1892  CZ  PHE   114     -20.176 112.302  48.972  1.00  0.00           C
ATOM   1893  HZ  PHE   114     -20.276 111.757  49.898  1.00  0.00           H
ATOM   1894  CE2 PHE   114     -19.733 111.642  47.813  1.00  0.00           C
ATOM   1895  HE2 PHE   114     -19.498 110.588  47.838  1.00  0.00           H
ATOM   1896  CD2 PHE   114     -19.631 112.344  46.600  1.00  0.00           C
ATOM   1897  HD2 PHE   114     -19.331 111.823  45.705  1.00  0.00           H
ATOM   1898  C   PHE   114     -21.209 115.398  43.254  1.00  0.00           C
ATOM   1899  O   PHE   114     -21.288 114.851  42.146  1.00  0.00           O
ATOM   1900  N   LYS   115     -21.064 116.717  43.387  1.00  0.00           N
ATOM   1901  H   LYS   115     -21.029 117.102  44.324  1.00  0.00           H
ATOM   1902  CA  LYS   115     -21.015 117.656  42.267  1.00  0.00           C
ATOM   1903  HA  LYS   115     -21.902 117.481  41.659  1.00  0.00           H
ATOM   1904  CB  LYS   115     -21.107 119.093  42.816  1.00  0.00           C
ATOM   1905  HB1 LYS   115     -20.197 119.329  43.367  1.00  0.00           H
ATOM   1906  HB2 LYS   115     -21.946 119.156  43.510  1.00  0.00           H
ATOM   1907  CG  LYS   115     -21.329 120.126  41.699  1.00  0.00           C
ATOM   1908  HG1 LYS   115     -22.232 119.866  41.143  1.00  0.00           H
ATOM   1909  HG2 LYS   115     -20.478 120.115  41.018  1.00  0.00           H
ATOM   1910  CD  LYS   115     -21.477 121.542  42.259  1.00  0.00           C
ATOM   1911  HD1 LYS   115     -20.597 121.785  42.852  1.00  0.00           H
ATOM   1912  HD2 LYS   115     -22.362 121.595  42.897  1.00  0.00           H
ATOM   1913  CE  LYS   115     -21.608 122.532  41.096  1.00  0.00           C
ATOM   1914  HE1 LYS   115     -22.525 122.305  40.546  1.00  0.00           H
ATOM   1915  HE2 LYS   115     -20.758 122.411  40.420  1.00  0.00           H
ATOM   1916  NZ  LYS   115     -21.667 123.933  41.567  1.00  0.00           N
ATOM   1917  HZ1 LYS   115     -21.848 124.548  40.777  1.00  0.00           H
ATOM   1918  HZ2 LYS   115     -22.437 124.062  42.211  1.00  0.00           H
ATOM   1919  HZ3 LYS   115     -20.789 124.198  42.001  1.00  0.00           H
ATOM   1920  C   LYS   115     -19.776 117.425  41.382  1.00  0.00           C
ATOM   1921  O   LYS   115     -18.711 117.010  41.847  1.00  0.00           O
ATOM   1922  N   SER   116     -19.903 117.663  40.079  1.00  0.00           N
ATOM   1923  H   SER   116     -20.821 117.894  39.716  1.00  0.00           H
ATOM   1924  CA  SER   116     -18.774 117.566  39.155  1.00  0.00           C
ATOM   1925  HA  SER   116     -18.282 116.614  39.332  1.00  0.00           H
ATOM   1926  CB  SER   116     -19.267 117.545  37.707  1.00  0.00           C
ATOM   1927  HB1 SER   116     -19.601 118.540  37.406  1.00  0.00           H
ATOM   1928  HB2 SER   116     -20.102 116.848  37.620  1.00  0.00           H
ATOM   1929  OG  SER   116     -18.218 117.101  36.869  1.00  0.00           O
ATOM   1930  HG  SER   116     -17.811 117.902  36.473  1.00  0.00           H
ATOM   1931  C   SER   116     -17.741 118.680  39.408  1.00  0.00           C
ATOM   1932  O   SER   116     -18.035 119.866  39.252  1.00  0.00           O
ATOM   1933  N   GLY   117     -16.532 118.286  39.825  1.00  0.00           N
ATOM   1934  H   GLY   117     -16.388 117.291  39.939  1.00  0.00           H
ATOM   1935  CA  GLY   117     -15.475 119.151  40.369  1.00  0.00           C
ATOM   1936  HA1 GLY   117     -15.825 120.177  40.475  1.00  0.00           H
ATOM   1937  HA2 GLY   117     -14.614 119.133  39.700  1.00  0.00           H
ATOM   1938  C   GLY   117     -15.010 118.660  41.739  1.00  0.00           C
ATOM   1939  O   GLY   117     -13.843 118.294  41.880  1.00  0.00           O
ATOM   1940  N   CYS   118     -15.949 118.554  42.685  1.00  0.00           N
ATOM   1941  H   CYS   118     -16.858 118.948  42.458  1.00  0.00           H
ATOM   1942  CA  CYS   118     -15.777 118.120  44.077  1.00  0.00           C
ATOM   1943  HA  CYS   118     -15.392 118.969  44.651  1.00  0.00           H
ATOM   1944  CB  CYS   118     -17.176 117.774  44.613  1.00  0.00           C
ATOM   1945  HB1 CYS   118     -17.553 116.887  44.100  1.00  0.00           H
ATOM   1946  HB2 CYS   118     -17.855 118.607  44.419  1.00  0.00           H
ATOM   1947  SG  CYS   118     -17.128 117.463  46.398  1.00  0.00           S
ATOM   1948  HG  CYS   118     -18.435 117.209  46.539  1.00  0.00           H
ATOM   1949  C   CYS   118     -14.789 116.950  44.247  1.00  0.00           C
ATOM   1950  O   CYS   118     -14.971 115.869  43.660  1.00  0.00           O
ATOM   1951  N   THR   119     -13.743 117.184  45.044  1.00  0.00           N
ATOM   1952  H   THR   119     -13.657 118.116  45.450  1.00  0.00           H
ATOM   1953  CA  THR   119     -12.669 116.221  45.318  1.00  0.00           C
ATOM   1954  HA  THR   119     -12.520 115.634  44.418  1.00  0.00           H
ATOM   1955  CB  THR   119     -11.344 116.926  45.632  1.00  0.00           C
ATOM   1956  HB  THR   119     -10.586 116.173  45.846  1.00  0.00           H
ATOM   1957  CG2 THR   119     -10.837 117.793  44.478  1.00  0.00           C
ATOM   1958 1HG2 THR   119      -9.890 118.253  44.760  1.00  0.00           H
ATOM   1959 2HG2 THR   119     -10.684 117.177  43.594  1.00  0.00           H
ATOM   1960 3HG2 THR   119     -11.552 118.584  44.244  1.00  0.00           H
ATOM   1961  OG1 THR   119     -11.515 117.734  46.766  1.00  0.00           O
ATOM   1962  HG1 THR   119     -12.018 118.525  46.463  1.00  0.00           H
ATOM   1963  C   THR   119     -13.028 115.253  46.440  1.00  0.00           C
ATOM   1964  O   THR   119     -13.845 115.548  47.314  1.00  0.00           O
ATOM   1965  N   LYS   120     -12.352 114.103  46.460  1.00  0.00           N
ATOM   1966  H   LYS   120     -11.718 113.918  45.690  1.00  0.00           H
ATOM   1967  CA  LYS   120     -12.411 113.131  47.560  1.00  0.00           C
ATOM   1968  HA  LYS   120     -13.437 112.779  47.658  1.00  0.00           H
ATOM   1969  CB  LYS   120     -11.496 111.931  47.235  1.00  0.00           C
ATOM   1970  HB1 LYS   120     -11.428 111.312  48.127  1.00  0.00           H
ATOM   1971  HB2 LYS   120     -10.494 112.294  46.997  1.00  0.00           H
ATOM   1972  CG  LYS   120     -12.021 111.067  46.073  1.00  0.00           C
ATOM   1973  HG1 LYS   120     -12.030 111.674  45.172  1.00  0.00           H
ATOM   1974  HG2 LYS   120     -13.044 110.760  46.285  1.00  0.00           H
ATOM   1975  CD  LYS   120     -11.169 109.813  45.800  1.00  0.00           C
ATOM   1976  HD1 LYS   120     -11.199 109.143  46.656  1.00  0.00           H
ATOM   1977  HD2 LYS   120     -10.139 110.123  45.650  1.00  0.00           H
ATOM   1978  CE  LYS   120     -11.703 109.073  44.558  1.00  0.00           C
ATOM   1979  HE1 LYS   120     -12.201 109.807  43.927  1.00  0.00           H
ATOM   1980  HE2 LYS   120     -12.453 108.340  44.866  1.00  0.00           H
ATOM   1981  NZ  LYS   120     -10.644 108.433  43.737  1.00  0.00           N
ATOM   1982  HZ1 LYS   120     -11.041 108.078  42.876  1.00  0.00           H
ATOM   1983  HZ2 LYS   120      -9.950 109.130  43.476  1.00  0.00           H
ATOM   1984  HZ3 LYS   120     -10.200 107.663  44.221  1.00  0.00           H
ATOM   1985  C   LYS   120     -12.045 113.765  48.919  1.00  0.00           C
ATOM   1986  O   LYS   120     -12.566 113.348  49.955  1.00  0.00           O
ATOM   1987  N   TYR   121     -11.195 114.798  48.915  1.00  0.00           N
ATOM   1988  H   TYR   121     -10.766 115.058  48.035  1.00  0.00           H
ATOM   1989  CA  TYR   121     -10.881 115.608  50.093  1.00  0.00           C
ATOM   1990  HA  TYR   121     -10.637 114.942  50.919  1.00  0.00           H
ATOM   1991  CB  TYR   121      -9.653 116.469  49.784  1.00  0.00           C
ATOM   1992  HB1 TYR   121      -9.887 117.164  48.977  1.00  0.00           H
ATOM   1993  HB2 TYR   121      -8.848 115.824  49.440  1.00  0.00           H
ATOM   1994  CG  TYR   121      -9.162 117.238  50.990  1.00  0.00           C
ATOM   1995  CD1 TYR   121      -9.234 118.644  51.023  1.00  0.00           C
ATOM   1996  HD1 TYR   121      -9.644 119.191  50.185  1.00  0.00           H
ATOM   1997  CE1 TYR   121      -8.755 119.344  52.145  1.00  0.00           C
ATOM   1998  HE1 TYR   121      -8.784 120.422  52.166  1.00  0.00           H
ATOM   1999  CZ  TYR   121      -8.214 118.639  53.240  1.00  0.00           C
ATOM   2000  OH  TYR   121      -7.666 119.333  54.273  1.00  0.00           O
ATOM   2001  HH  TYR   121      -7.214 118.759  54.896  1.00  0.00           H
ATOM   2002  CE2 TYR   121      -8.198 117.226  53.228  1.00  0.00           C
ATOM   2003  HE2 TYR   121      -7.803 116.674  54.065  1.00  0.00           H
ATOM   2004  CD2 TYR   121      -8.659 116.532  52.098  1.00  0.00           C
ATOM   2005  HD2 TYR   121      -8.609 115.453  52.071  1.00  0.00           H
ATOM   2006  C   TYR   121     -12.047 116.503  50.545  1.00  0.00           C
ATOM   2007  O   TYR   121     -12.381 116.530  51.729  1.00  0.00           O
ATOM   2008  N   GLU   122     -12.685 117.212  49.613  1.00  0.00           N
ATOM   2009  H   GLU   122     -12.369 117.140  48.650  1.00  0.00           H
ATOM   2010  CA  GLU   122     -13.788 118.134  49.909  1.00  0.00           C
ATOM   2011  HA  GLU   122     -13.478 118.814  50.704  1.00  0.00           H
ATOM   2012  CB  GLU   122     -14.093 118.955  48.647  1.00  0.00           C
ATOM   2013  HB1 GLU   122     -15.076 119.413  48.733  1.00  0.00           H
ATOM   2014  HB2 GLU   122     -14.109 118.282  47.790  1.00  0.00           H
ATOM   2015  CG  GLU   122     -13.039 120.067  48.478  1.00  0.00           C
ATOM   2016  HG1 GLU   122     -12.069 119.721  48.837  1.00  0.00           H
ATOM   2017  HG2 GLU   122     -13.347 120.908  49.092  1.00  0.00           H
ATOM   2018  CD  GLU   122     -12.846 120.557  47.048  1.00  0.00           C
ATOM   2019  OE1 GLU   122     -12.391 121.729  46.905  1.00  0.00           O
ATOM   2020  OE2 GLU   122     -13.053 119.764  46.116  1.00  0.00           O
ATOM   2021  C   GLU   122     -15.034 117.395  50.413  1.00  0.00           C
ATOM   2022  O   GLU   122     -15.680 117.837  51.362  1.00  0.00           O
ATOM   2023  N   ALA   123     -15.343 116.229  49.845  1.00  0.00           N
ATOM   2024  H   ALA   123     -14.804 115.935  49.033  1.00  0.00           H
ATOM   2025  CA  ALA   123     -16.458 115.384  50.275  1.00  0.00           C
ATOM   2026  HA  ALA   123     -17.281 116.028  50.590  1.00  0.00           H
ATOM   2027  CB  ALA   123     -16.915 114.605  49.036  1.00  0.00           C
ATOM   2028  HB1 ALA   123     -17.722 113.922  49.295  1.00  0.00           H
ATOM   2029  HB2 ALA   123     -17.279 115.294  48.276  1.00  0.00           H
ATOM   2030  HB3 ALA   123     -16.079 114.043  48.624  1.00  0.00           H
ATOM   2031  C   ALA   123     -16.146 114.469  51.486  1.00  0.00           C
ATOM   2032  O   ALA   123     -16.971 113.604  51.804  1.00  0.00           O
ATOM   2033  N   ARG   124     -14.986 114.624  52.158  1.00  0.00           N
ATOM   2034  H   ARG   124     -14.374 115.376  51.866  1.00  0.00           H
ATOM   2035  CA  ARG   124     -14.448 113.643  53.123  1.00  0.00           C
ATOM   2036  HA  ARG   124     -14.156 112.791  52.519  1.00  0.00           H
ATOM   2037  CB  ARG   124     -13.153 114.134  53.819  1.00  0.00           C
ATOM   2038  HB1 ARG   124     -12.464 114.494  53.061  1.00  0.00           H
ATOM   2039  HB2 ARG   124     -12.689 113.263  54.281  1.00  0.00           H
ATOM   2040  CG  ARG   124     -13.308 115.202  54.922  1.00  0.00           C
ATOM   2041  HG1 ARG   124     -13.865 114.762  55.744  1.00  0.00           H
ATOM   2042  HG2 ARG   124     -13.859 116.057  54.530  1.00  0.00           H
ATOM   2043  CD  ARG   124     -11.975 115.687  55.513  1.00  0.00           C
ATOM   2044  HD1 ARG   124     -11.448 116.282  54.763  1.00  0.00           H
ATOM   2045  HD2 ARG   124     -11.367 114.816  55.762  1.00  0.00           H
ATOM   2046  NE  ARG   124     -12.200 116.497  56.732  1.00  0.00           N
ATOM   2047  HE  ARG   124     -13.155 116.759  56.925  1.00  0.00           H
ATOM   2048  CZ  ARG   124     -11.278 116.917  57.599  1.00  0.00           C
ATOM   2049  NH1 ARG   124     -10.013 116.576  57.492  1.00  0.00           N
ATOM   2050 1HH1 ARG   124      -9.757 115.787  56.914  1.00  0.00           H
ATOM   2051 2HH1 ARG   124      -9.332 116.958  58.129  1.00  0.00           H
ATOM   2052  NH2 ARG   124     -11.601 117.697  58.610  1.00  0.00           N
ATOM   2053 1HH2 ARG   124     -12.560 117.985  58.792  1.00  0.00           H
ATOM   2054 2HH2 ARG   124     -10.924 117.909  59.329  1.00  0.00           H
ATOM   2055  C   ARG   124     -15.468 113.126  54.148  1.00  0.00           C
ATOM   2056  O   ARG   124     -15.670 111.917  54.284  1.00  0.00           O
ATOM   2057  N   ASN   125     -16.134 114.026  54.872  1.00  0.00           N
ATOM   2058  H   ASN   125     -16.016 115.010  54.649  1.00  0.00           H
ATOM   2059  CA  ASN   125     -16.965 113.647  56.013  1.00  0.00           C
ATOM   2060  HA  ASN   125     -16.406 112.964  56.653  1.00  0.00           H
ATOM   2061  CB  ASN   125     -17.309 114.902  56.826  1.00  0.00           C
ATOM   2062  HB1 ASN   125     -18.060 114.658  57.577  1.00  0.00           H
ATOM   2063  HB2 ASN   125     -17.729 115.631  56.147  1.00  0.00           H
ATOM   2064  CG  ASN   125     -16.124 115.547  57.540  1.00  0.00           C
ATOM   2065  OD1 ASN   125     -15.240 114.881  58.059  1.00  0.00           O
ATOM   2066  ND2 ASN   125     -16.094 116.865  57.622  1.00  0.00           N
ATOM   2067 1HD2 ASN   125     -16.829 117.417  57.206  1.00  0.00           H
ATOM   2068 2HD2 ASN   125     -15.375 117.319  58.165  1.00  0.00           H
ATOM   2069  C   ASN   125     -18.229 112.913  55.534  1.00  0.00           C
ATOM   2070  O   ASN   125     -18.606 111.881  56.099  1.00  0.00           O
ATOM   2071  N   LYS   126     -18.841 113.381  54.437  1.00  0.00           N
ATOM   2072  H   LYS   126     -18.469 114.224  54.013  1.00  0.00           H
ATOM   2073  CA  LYS   126     -19.967 112.711  53.776  1.00  0.00           C
ATOM   2074  HA  LYS   126     -20.747 112.533  54.517  1.00  0.00           H
ATOM   2075  CB  LYS   126     -20.530 113.614  52.662  1.00  0.00           C
ATOM   2076  HB1 LYS   126     -21.192 113.023  52.029  1.00  0.00           H
ATOM   2077  HB2 LYS   126     -19.712 113.985  52.040  1.00  0.00           H
ATOM   2078  CG  LYS   126     -21.318 114.800  53.233  1.00  0.00           C
ATOM   2079  HG1 LYS   126     -20.635 115.440  53.783  1.00  0.00           H
ATOM   2080  HG2 LYS   126     -22.078 114.431  53.924  1.00  0.00           H
ATOM   2081  CD  LYS   126     -22.004 115.626  52.138  1.00  0.00           C
ATOM   2082  HD1 LYS   126     -22.719 115.002  51.603  1.00  0.00           H
ATOM   2083  HD2 LYS   126     -21.256 115.992  51.432  1.00  0.00           H
ATOM   2084  CE  LYS   126     -22.729 116.819  52.771  1.00  0.00           C
ATOM   2085  HE1 LYS   126     -21.981 117.485  53.211  1.00  0.00           H
ATOM   2086  HE2 LYS   126     -23.385 116.466  53.570  1.00  0.00           H
ATOM   2087  NZ  LYS   126     -23.532 117.564  51.776  1.00  0.00           N
ATOM   2088  HZ1 LYS   126     -23.865 118.450  52.150  1.00  0.00           H
ATOM   2089  HZ2 LYS   126     -22.983 117.788  50.953  1.00  0.00           H
ATOM   2090  HZ3 LYS   126     -24.348 117.034  51.480  1.00  0.00           H
ATOM   2091  C   LYS   126     -19.584 111.333  53.219  1.00  0.00           C
ATOM   2092  O   LYS   126     -20.290 110.364  53.488  1.00  0.00           O
ATOM   2093  N   MET   127     -18.476 111.219  52.486  1.00  0.00           N
ATOM   2094  H   MET   127     -17.927 112.058  52.311  1.00  0.00           H
ATOM   2095  CA  MET   127     -18.005 109.953  51.907  1.00  0.00           C
ATOM   2096  HA  MET   127     -18.766 109.545  51.239  1.00  0.00           H
ATOM   2097  CB  MET   127     -16.737 110.226  51.103  1.00  0.00           C
ATOM   2098  HB1 MET   127     -16.206 109.287  50.964  1.00  0.00           H
ATOM   2099  HB2 MET   127     -16.119 110.916  51.671  1.00  0.00           H
ATOM   2100  CG  MET   127     -17.012 110.842  49.732  1.00  0.00           C
ATOM   2101  HG1 MET   127     -17.618 111.737  49.867  1.00  0.00           H
ATOM   2102  HG2 MET   127     -17.579 110.133  49.130  1.00  0.00           H
ATOM   2103  SD  MET   127     -15.532 111.321  48.804  1.00  0.00           S
ATOM   2104  CE  MET   127     -14.586 109.788  48.853  1.00  0.00           C
ATOM   2105  HE1 MET   127     -13.979 109.691  47.955  1.00  0.00           H
ATOM   2106  HE2 MET   127     -13.929 109.783  49.718  1.00  0.00           H
ATOM   2107  HE3 MET   127     -15.261 108.945  48.931  1.00  0.00           H
ATOM   2108  C   MET   127     -17.734 108.881  52.969  1.00  0.00           C
ATOM   2109  O   MET   127     -18.250 107.772  52.844  1.00  0.00           O
ATOM   2110  N   MET   128     -17.008 109.203  54.048  1.00  0.00           N
ATOM   2111  H   MET   128     -16.544 110.108  54.075  1.00  0.00           H
ATOM   2112  CA  MET   128     -16.802 108.262  55.163  1.00  0.00           C
ATOM   2113  HA  MET   128     -16.362 107.341  54.775  1.00  0.00           H
ATOM   2114  CB  MET   128     -15.836 108.856  56.195  1.00  0.00           C
ATOM   2115  HB1 MET   128     -15.801 108.198  57.066  1.00  0.00           H
ATOM   2116  HB2 MET   128     -16.208 109.829  56.514  1.00  0.00           H
ATOM   2117  CG  MET   128     -14.410 108.993  55.649  1.00  0.00           C
ATOM   2118  HG1 MET   128     -14.403 109.654  54.780  1.00  0.00           H
ATOM   2119  HG2 MET   128     -14.066 108.010  55.322  1.00  0.00           H
ATOM   2120  SD  MET   128     -13.227 109.616  56.870  1.00  0.00           S
ATOM   2121  CE  MET   128     -13.827 111.320  57.045  1.00  0.00           C
ATOM   2122  HE1 MET   128     -13.218 111.869  57.764  1.00  0.00           H
ATOM   2123  HE2 MET   128     -13.775 111.823  56.081  1.00  0.00           H
ATOM   2124  HE3 MET   128     -14.856 111.322  57.400  1.00  0.00           H
ATOM   2125  C   MET   128     -18.120 107.865  55.844  1.00  0.00           C
ATOM   2126  O   MET   128     -18.298 106.697  56.176  1.00  0.00           O
ATOM   2127  N   ARG   129     -19.073 108.798  56.001  1.00  0.00           N
ATOM   2128  H   ARG   129     -18.874 109.739  55.689  1.00  0.00           H
ATOM   2129  CA  ARG   129     -20.410 108.508  56.552  1.00  0.00           C
ATOM   2130  HA  ARG   129     -20.279 108.101  57.556  1.00  0.00           H
ATOM   2131  CB  ARG   129     -21.228 109.813  56.661  1.00  0.00           C
ATOM   2132  HB1 ARG   129     -21.491 110.167  55.667  1.00  0.00           H
ATOM   2133  HB2 ARG   129     -20.618 110.574  57.144  1.00  0.00           H
ATOM   2134  CG  ARG   129     -22.519 109.649  57.476  1.00  0.00           C
ATOM   2135  HG1 ARG   129     -22.272 109.328  58.489  1.00  0.00           H
ATOM   2136  HG2 ARG   129     -23.132 108.885  57.001  1.00  0.00           H
ATOM   2137  CD  ARG   129     -23.365 110.929  57.543  1.00  0.00           C
ATOM   2138  HD1 ARG   129     -24.306 110.687  58.045  1.00  0.00           H
ATOM   2139  HD2 ARG   129     -23.602 111.248  56.527  1.00  0.00           H
ATOM   2140  NE  ARG   129     -22.692 112.030  58.263  1.00  0.00           N
ATOM   2141  HE  ARG   129     -21.805 111.829  58.702  1.00  0.00           H
ATOM   2142  CZ  ARG   129     -23.172 113.263  58.408  1.00  0.00           C
ATOM   2143  NH1 ARG   129     -24.359 113.618  57.967  1.00  0.00           N
ATOM   2144 1HH1 ARG   129     -25.009 112.956  57.551  1.00  0.00           H
ATOM   2145 2HH1 ARG   129     -24.660 114.580  58.100  1.00  0.00           H
ATOM   2146  NH2 ARG   129     -22.471 114.195  59.010  1.00  0.00           N
ATOM   2147 1HH2 ARG   129     -21.586 114.001  59.472  1.00  0.00           H
ATOM   2148 2HH2 ARG   129     -22.928 115.066  59.238  1.00  0.00           H
ATOM   2149  C   ARG   129     -21.144 107.445  55.712  1.00  0.00           C
ATOM   2150  O   ARG   129     -21.710 106.506  56.273  1.00  0.00           O
ATOM   2151  N   LEU   130     -21.092 107.575  54.379  1.00  0.00           N
ATOM   2152  H   LEU   130     -20.604 108.378  54.003  1.00  0.00           H
ATOM   2153  CA  LEU   130     -21.676 106.628  53.421  1.00  0.00           C
ATOM   2154  HA  LEU   130     -22.699 106.394  53.719  1.00  0.00           H
ATOM   2155  CB  LEU   130     -21.697 107.271  52.019  1.00  0.00           C
ATOM   2156  HB1 LEU   130     -22.032 106.521  51.298  1.00  0.00           H
ATOM   2157  HB2 LEU   130     -20.678 107.548  51.754  1.00  0.00           H
ATOM   2158  CG  LEU   130     -22.598 108.517  51.872  1.00  0.00           C
ATOM   2159  HG  LEU   130     -22.311 109.257  52.614  1.00  0.00           H
ATOM   2160  CD1 LEU   130     -22.384 109.145  50.486  1.00  0.00           C
ATOM   2161 1HD1 LEU   130     -22.992 110.044  50.385  1.00  0.00           H
ATOM   2162 2HD1 LEU   130     -21.335 109.418  50.361  1.00  0.00           H
ATOM   2163 3HD1 LEU   130     -22.663 108.436  49.705  1.00  0.00           H
ATOM   2164  CD2 LEU   130     -24.084 108.213  52.098  1.00  0.00           C
ATOM   2165 1HD2 LEU   130     -24.679 109.108  51.912  1.00  0.00           H
ATOM   2166 2HD2 LEU   130     -24.409 107.426  51.422  1.00  0.00           H
ATOM   2167 3HD2 LEU   130     -24.253 107.895  53.126  1.00  0.00           H
ATOM   2168  C   LEU   130     -20.933 105.282  53.404  1.00  0.00           C
ATOM   2169  O   LEU   130     -21.573 104.240  53.333  1.00  0.00           O
ATOM   2170  N   ALA   131     -19.601 105.272  53.526  1.00  0.00           N
ATOM   2171  H   ALA   131     -19.102 106.154  53.518  1.00  0.00           H
ATOM   2172  CA  ALA   131     -18.833 104.028  53.631  1.00  0.00           C
ATOM   2173  HA  ALA   131     -19.075 103.397  52.773  1.00  0.00           H
ATOM   2174  CB  ALA   131     -17.334 104.354  53.585  1.00  0.00           C
ATOM   2175  HB1 ALA   131     -16.760 103.426  53.637  1.00  0.00           H
ATOM   2176  HB2 ALA   131     -17.093 104.864  52.653  1.00  0.00           H
ATOM   2177  HB3 ALA   131     -17.061 104.986  54.429  1.00  0.00           H
ATOM   2178  C   ALA   131     -19.229 103.221  54.881  1.00  0.00           C
ATOM   2179  O   ALA   131     -19.526 102.034  54.767  1.00  0.00           O
ATOM   2180  N   ARG   132     -19.319 103.871  56.052  1.00  0.00           N
ATOM   2181  H   ARG   132     -19.044 104.845  56.091  1.00  0.00           H
ATOM   2182  CA  ARG   132     -19.796 103.218  57.280  1.00  0.00           C
ATOM   2183  HA  ARG   132     -19.181 102.333  57.451  1.00  0.00           H
ATOM   2184  CB  ARG   132     -19.648 104.133  58.508  1.00  0.00           C
ATOM   2185  HB1 ARG   132     -20.093 103.635  59.372  1.00  0.00           H
ATOM   2186  HB2 ARG   132     -20.171 105.075  58.339  1.00  0.00           H
ATOM   2187  CG  ARG   132     -18.168 104.404  58.807  1.00  0.00           C
ATOM   2188  HG1 ARG   132     -17.750 104.990  57.993  1.00  0.00           H
ATOM   2189  HG2 ARG   132     -17.634 103.458  58.861  1.00  0.00           H
ATOM   2190  CD  ARG   132     -17.954 105.166  60.115  1.00  0.00           C
ATOM   2191  HD1 ARG   132     -18.194 104.515  60.958  1.00  0.00           H
ATOM   2192  HD2 ARG   132     -18.634 106.015  60.138  1.00  0.00           H
ATOM   2193  NE  ARG   132     -16.551 105.616  60.216  1.00  0.00           N
ATOM   2194  HE  ARG   132     -15.870 104.888  60.365  1.00  0.00           H
ATOM   2195  CZ  ARG   132     -16.115 106.865  60.077  1.00  0.00           C
ATOM   2196  NH1 ARG   132     -16.934 107.891  59.982  1.00  0.00           N
ATOM   2197 1HH1 ARG   132     -17.890 107.754  60.271  1.00  0.00           H
ATOM   2198 2HH1 ARG   132     -16.525 108.819  59.997  1.00  0.00           H
ATOM   2199  NH2 ARG   132     -14.829 107.138  60.035  1.00  0.00           N
ATOM   2200 1HH2 ARG   132     -14.118 106.436  60.179  1.00  0.00           H
ATOM   2201 2HH2 ARG   132     -14.553 108.112  59.984  1.00  0.00           H
ATOM   2202  C   ARG   132     -21.240 102.728  57.146  1.00  0.00           C
ATOM   2203  O   ARG   132     -21.522 101.599  57.524  1.00  0.00           O
ATOM   2204  N   SER   133     -22.146 103.507  56.548  1.00  0.00           N
ATOM   2205  H   SER   133     -21.893 104.431  56.225  1.00  0.00           H
ATOM   2206  CA  SER   133     -23.550 103.082  56.435  1.00  0.00           C
ATOM   2207  HA  SER   133     -23.875 102.749  57.419  1.00  0.00           H
ATOM   2208  CB  SER   133     -24.468 104.241  56.049  1.00  0.00           C
ATOM   2209  HB1 SER   133     -24.320 105.065  56.740  1.00  0.00           H
ATOM   2210  HB2 SER   133     -25.500 103.900  56.147  1.00  0.00           H
ATOM   2211  OG  SER   133     -24.267 104.706  54.728  1.00  0.00           O
ATOM   2212  HG  SER   133     -25.136 105.033  54.418  1.00  0.00           H
ATOM   2213  C   SER   133     -23.784 101.898  55.490  1.00  0.00           C
ATOM   2214  O   SER   133     -24.789 101.202  55.644  1.00  0.00           O
ATOM   2215  N   GLN   134     -22.873 101.630  54.546  1.00  0.00           N
ATOM   2216  H   GLN   134     -22.095 102.268  54.426  1.00  0.00           H
ATOM   2217  CA  GLN   134     -22.906 100.406  53.748  1.00  0.00           C
ATOM   2218  HA  GLN   134     -23.941 100.173  53.502  1.00  0.00           H
ATOM   2219  CB  GLN   134     -22.134 100.596  52.436  1.00  0.00           C
ATOM   2220  HB1 GLN   134     -22.068  99.623  51.951  1.00  0.00           H
ATOM   2221  HB2 GLN   134     -21.119 100.926  52.658  1.00  0.00           H
ATOM   2222  CG  GLN   134     -22.768 101.594  51.449  1.00  0.00           C
ATOM   2223  HG1 GLN   134     -22.304 101.461  50.474  1.00  0.00           H
ATOM   2224  HG2 GLN   134     -22.538 102.605  51.774  1.00  0.00           H
ATOM   2225  CD  GLN   134     -24.284 101.464  51.289  1.00  0.00           C
ATOM   2226  OE1 GLN   134     -24.823 100.406  50.992  1.00  0.00           O
ATOM   2227  NE2 GLN   134     -25.032 102.526  51.508  1.00  0.00           N
ATOM   2228 1HE2 GLN   134     -24.604 103.388  51.801  1.00  0.00           H
ATOM   2229 2HE2 GLN   134     -26.028 102.441  51.377  1.00  0.00           H
ATOM   2230  C   GLN   134     -22.388  99.192  54.534  1.00  0.00           C
ATOM   2231  O   GLN   134     -23.018  98.134  54.483  1.00  0.00           O
ATOM   2232  N   TRP   135     -21.317  99.333  55.326  1.00  0.00           N
ATOM   2233  H   TRP   135     -20.819 100.215  55.333  1.00  0.00           H
ATOM   2234  CA  TRP   135     -20.900  98.288  56.270  1.00  0.00           C
ATOM   2235  HA  TRP   135     -20.709  97.371  55.712  1.00  0.00           H
ATOM   2236  CB  TRP   135     -19.599  98.702  56.978  1.00  0.00           C
ATOM   2237  HB1 TRP   135     -19.479  98.083  57.868  1.00  0.00           H
ATOM   2238  HB2 TRP   135     -19.678  99.734  57.321  1.00  0.00           H
ATOM   2239  CG  TRP   135     -18.357  98.538  56.156  1.00  0.00           C
ATOM   2240  CD1 TRP   135     -17.582  99.536  55.679  1.00  0.00           C
ATOM   2241  HD1 TRP   135     -17.762 100.592  55.838  1.00  0.00           H
ATOM   2242  NE1 TRP   135     -16.530  99.004  54.961  1.00  0.00           N
ATOM   2243  HE1 TRP   135     -15.784  99.570  54.550  1.00  0.00           H
ATOM   2244  CE2 TRP   135     -16.565  97.627  54.948  1.00  0.00           C
ATOM   2245  CZ2 TRP   135     -15.720  96.650  54.404  1.00  0.00           C
ATOM   2246  HZ2 TRP   135     -14.842  96.937  53.841  1.00  0.00           H
ATOM   2247  CH2 TRP   135     -16.014  95.295  54.628  1.00  0.00           C
ATOM   2248  HH2 TRP   135     -15.365  94.527  54.232  1.00  0.00           H
ATOM   2249  CZ3 TRP   135     -17.143  94.938  55.388  1.00  0.00           C
ATOM   2250  HZ3 TRP   135     -17.365  93.897  55.569  1.00  0.00           H
ATOM   2251  CE3 TRP   135     -17.979  95.928  55.935  1.00  0.00           C
ATOM   2252  HE3 TRP   135     -18.832  95.638  56.529  1.00  0.00           H
ATOM   2253  CD2 TRP   135     -17.714  97.298  55.728  1.00  0.00           C
ATOM   2254  C   TRP   135     -22.022  97.964  57.269  1.00  0.00           C
ATOM   2255  O   TRP   135     -22.365  96.792  57.429  1.00  0.00           O
ATOM   2256  N   ASP   136     -22.650  98.996  57.841  1.00  0.00           N
ATOM   2257  H   ASP   136     -22.258  99.919  57.677  1.00  0.00           H
ATOM   2258  CA  ASP   136     -23.820  98.903  58.724  1.00  0.00           C
ATOM   2259  HA  ASP   136     -23.579  98.259  59.573  1.00  0.00           H
ATOM   2260  CB  ASP   136     -24.183 100.307  59.246  1.00  0.00           C
ATOM   2261  HB1 ASP   136     -25.103 100.216  59.820  1.00  0.00           H
ATOM   2262  HB2 ASP   136     -24.397 100.947  58.394  1.00  0.00           H
ATOM   2263  CG  ASP   136     -23.150 100.990  60.153  1.00  0.00           C
ATOM   2264  OD1 ASP   136     -22.493 100.277  60.945  1.00  0.00           O
ATOM   2265  OD2 ASP   136     -23.093 102.245  60.142  1.00  0.00           O
ATOM   2266  C   ASP   136     -25.061  98.313  58.019  1.00  0.00           C
ATOM   2267  O   ASP   136     -25.909  97.706  58.668  1.00  0.00           O
ATOM   2268  N   ARG   137     -25.182  98.485  56.694  1.00  0.00           N
ATOM   2269  H   ARG   137     -24.480  99.052  56.233  1.00  0.00           H
ATOM   2270  CA  ARG   137     -26.251  97.891  55.878  1.00  0.00           C
ATOM   2271  HA  ARG   137     -27.188  97.972  56.429  1.00  0.00           H
ATOM   2272  CB  ARG   137     -26.401  98.691  54.564  1.00  0.00           C
ATOM   2273  HB1 ARG   137     -25.469  98.662  54.004  1.00  0.00           H
ATOM   2274  HB2 ARG   137     -26.625  99.725  54.820  1.00  0.00           H
ATOM   2275  CG  ARG   137     -27.523  98.187  53.651  1.00  0.00           C
ATOM   2276  HG1 ARG   137     -28.433  98.074  54.242  1.00  0.00           H
ATOM   2277  HG2 ARG   137     -27.227  97.224  53.237  1.00  0.00           H
ATOM   2278  CD  ARG   137     -27.805  99.137  52.479  1.00  0.00           C
ATOM   2279  HD1 ARG   137     -26.955  99.104  51.793  1.00  0.00           H
ATOM   2280  HD2 ARG   137     -27.898 100.161  52.844  1.00  0.00           H
ATOM   2281  NE  ARG   137     -29.025  98.724  51.756  1.00  0.00           N
ATOM   2282  HE  ARG   137     -28.890  97.944  51.119  1.00  0.00           H
ATOM   2283  CZ  ARG   137     -30.245  99.254  51.861  1.00  0.00           C
ATOM   2284  NH1 ARG   137     -30.482 100.324  52.588  1.00  0.00           N
ATOM   2285 1HH1 ARG   137     -29.723 100.828  53.011  1.00  0.00           H
ATOM   2286 2HH1 ARG   137     -31.410 100.714  52.643  1.00  0.00           H
ATOM   2287  NH2 ARG   137     -31.271  98.738  51.218  1.00  0.00           N
ATOM   2288 1HH2 ARG   137     -31.168  97.943  50.593  1.00  0.00           H
ATOM   2289 2HH2 ARG   137     -32.199  99.111  51.375  1.00  0.00           H
ATOM   2290  C   ARG   137     -25.985  96.399  55.639  1.00  0.00           C
ATOM   2291  O   ARG   137     -26.878  95.574  55.826  1.00  0.00           O
ATOM   2292  N   VAL   138     -24.762  96.046  55.252  1.00  0.00           N
ATOM   2293  H   VAL   138     -24.082  96.795  55.109  1.00  0.00           H
ATOM   2294  CA  VAL   138     -24.399  94.677  54.848  1.00  0.00           C
ATOM   2295  HA  VAL   138     -25.218  94.287  54.244  1.00  0.00           H
ATOM   2296  CB  VAL   138     -23.141  94.707  53.951  1.00  0.00           C
ATOM   2297  HB  VAL   138     -22.365  95.266  54.479  1.00  0.00           H
ATOM   2298  CG1 VAL   138     -22.582  93.312  53.616  1.00  0.00           C
ATOM   2299 1HG1 VAL   138     -21.710  93.404  52.970  1.00  0.00           H
ATOM   2300 2HG1 VAL   138     -22.265  92.798  54.522  1.00  0.00           H
ATOM   2301 3HG1 VAL   138     -23.341  92.714  53.110  1.00  0.00           H
ATOM   2302  CG2 VAL   138     -23.475  95.446  52.637  1.00  0.00           C
ATOM   2303 1HG2 VAL   138     -22.558  95.703  52.115  1.00  0.00           H
ATOM   2304 2HG2 VAL   138     -24.093  94.817  51.996  1.00  0.00           H
ATOM   2305 3HG2 VAL   138     -24.010  96.377  52.820  1.00  0.00           H
ATOM   2306  C   VAL   138     -24.247  93.741  56.058  1.00  0.00           C
ATOM   2307  O   VAL   138     -24.576  92.562  55.950  1.00  0.00           O
ATOM   2308  N   SER   139     -23.845  94.245  57.232  1.00  0.00           N
ATOM   2309  H   SER   139     -23.563  95.221  57.303  1.00  0.00           H
ATOM   2310  CA  SER   139     -23.823  93.460  58.480  1.00  0.00           C
ATOM   2311  HA  SER   139     -23.370  92.488  58.280  1.00  0.00           H
ATOM   2312  CB  SER   139     -22.948  94.168  59.518  1.00  0.00           C
ATOM   2313  HB1 SER   139     -22.003  94.461  59.065  1.00  0.00           H
ATOM   2314  HB2 SER   139     -22.740  93.475  60.334  1.00  0.00           H
ATOM   2315  OG  SER   139     -23.586  95.319  60.034  1.00  0.00           O
ATOM   2316  HG  SER   139     -23.894  95.083  60.928  1.00  0.00           H
ATOM   2317  C   SER   139     -25.221  93.179  59.069  1.00  0.00           C
ATOM   2318  O   SER   139     -25.352  92.347  59.966  1.00  0.00           O
ATOM   2319  N   LYS   140     -26.265  93.845  58.556  1.00  0.00           N
ATOM   2320  H   LYS   140     -26.065  94.561  57.870  1.00  0.00           H
ATOM   2321  CA  LYS   140     -27.683  93.550  58.822  1.00  0.00           C
ATOM   2322  HA  LYS   140     -27.769  93.040  59.783  1.00  0.00           H
ATOM   2323  CB  LYS   140     -28.467  94.878  58.894  1.00  0.00           C
ATOM   2324  HB1 LYS   140     -29.533  94.657  58.955  1.00  0.00           H
ATOM   2325  HB2 LYS   140     -28.294  95.440  57.977  1.00  0.00           H
ATOM   2326  CG  LYS   140     -28.105  95.752  60.106  1.00  0.00           C
ATOM   2327  HG1 LYS   140     -27.028  95.911  60.146  1.00  0.00           H
ATOM   2328  HG2 LYS   140     -28.415  95.245  61.022  1.00  0.00           H
ATOM   2329  CD  LYS   140     -28.822  97.108  59.996  1.00  0.00           C
ATOM   2330  HD1 LYS   140     -29.900  96.939  59.971  1.00  0.00           H
ATOM   2331  HD2 LYS   140     -28.518  97.596  59.070  1.00  0.00           H
ATOM   2332  CE  LYS   140     -28.482  98.017  61.181  1.00  0.00           C
ATOM   2333  HE1 LYS   140     -27.399  98.170  61.218  1.00  0.00           H
ATOM   2334  HE2 LYS   140     -28.789  97.506  62.095  1.00  0.00           H
ATOM   2335  NZ  LYS   140     -29.174  99.326  61.094  1.00  0.00           N
ATOM   2336  HZ1 LYS   140     -29.165  99.806  61.990  1.00  0.00           H
ATOM   2337  HZ2 LYS   140     -28.708  99.939  60.432  1.00  0.00           H
ATOM   2338  HZ3 LYS   140     -30.141  99.207  60.822  1.00  0.00           H
ATOM   2339  C   LYS   140     -28.299  92.594  57.771  1.00  0.00           C
ATOM   2340  O   LYS   140     -29.517  92.403  57.748  1.00  0.00           O
ATOM   2341  N   GLY   141     -27.486  92.029  56.866  1.00  0.00           N
ATOM   2342  H   GLY   141     -26.500  92.242  56.934  1.00  0.00           H
ATOM   2343  CA  GLY   141     -27.901  91.075  55.823  1.00  0.00           C
ATOM   2344  HA1 GLY   141     -28.799  90.547  56.145  1.00  0.00           H
ATOM   2345  HA2 GLY   141     -27.105  90.349  55.667  1.00  0.00           H
ATOM   2346  C   GLY   141     -28.218  91.711  54.467  1.00  0.00           C
ATOM   2347  O   GLY   141     -28.340  91.005  53.469  1.00  0.00           O
ATOM   2348  N   SER   142     -28.361  93.033  54.400  1.00  0.00           N
ATOM   2349  H   SER   142     -28.187  93.588  55.226  1.00  0.00           H
ATOM   2350  CA  SER   142     -28.861  93.725  53.209  1.00  0.00           C
ATOM   2351  HA  SER   142     -29.725  93.178  52.827  1.00  0.00           H
ATOM   2352  CB  SER   142     -29.338  95.130  53.609  1.00  0.00           C
ATOM   2353  HB1 SER   142     -29.793  95.625  52.751  1.00  0.00           H
ATOM   2354  HB2 SER   142     -28.472  95.700  53.924  1.00  0.00           H
ATOM   2355  OG  SER   142     -30.263  95.110  54.685  1.00  0.00           O
ATOM   2356  HG  SER   142     -30.767  94.257  54.643  1.00  0.00           H
ATOM   2357  C   SER   142     -27.839  93.793  52.055  1.00  0.00           C
ATOM   2358  O   SER   142     -26.676  93.406  52.187  1.00  0.00           O
ATOM   2359  N   GLN   143     -28.269  94.287  50.891  1.00  0.00           N
ATOM   2360  H   GLN   143     -29.225  94.591  50.801  1.00  0.00           H
ATOM   2361  CA  GLN   143     -27.380  94.517  49.752  1.00  0.00           C
ATOM   2362  HA  GLN   143     -26.578  93.774  49.751  1.00  0.00           H
ATOM   2363  CB  GLN   143     -28.152  94.388  48.436  1.00  0.00           C
ATOM   2364  HB1 GLN   143     -27.487  94.666  47.616  1.00  0.00           H
ATOM   2365  HB2 GLN   143     -28.996  95.081  48.436  1.00  0.00           H
ATOM   2366  CG  GLN   143     -28.653  92.961  48.182  1.00  0.00           C
ATOM   2367  HG1 GLN   143     -29.416  92.690  48.912  1.00  0.00           H
ATOM   2368  HG2 GLN   143     -27.817  92.267  48.275  1.00  0.00           H
ATOM   2369  CD  GLN   143     -29.250  92.848  46.786  1.00  0.00           C
ATOM   2370  OE1 GLN   143     -30.050  93.673  46.364  1.00  0.00           O
ATOM   2371  NE2 GLN   143     -28.874  91.851  46.020  1.00  0.00           N
ATOM   2372 1HE2 GLN   143     -28.172  91.205  46.334  1.00  0.00           H
ATOM   2373 2HE2 GLN   143     -29.195  91.856  45.069  1.00  0.00           H
ATOM   2374  C   GLN   143     -26.723  95.898  49.815  1.00  0.00           C
ATOM   2375  O   GLN   143     -27.329  96.877  50.263  1.00  0.00           O
ATOM   2376  N   LEU   144     -25.502  95.963  49.280  1.00  0.00           N
ATOM   2377  H   LEU   144     -25.095  95.096  48.937  1.00  0.00           H
ATOM   2378  CA  LEU   144     -24.726  97.168  49.029  1.00  0.00           C
ATOM   2379  HA  LEU   144     -24.576  97.684  49.979  1.00  0.00           H
ATOM   2380  CB  LEU   144     -23.364  96.727  48.454  1.00  0.00           C
ATOM   2381  HB1 LEU   144     -23.549  96.158  47.541  1.00  0.00           H
ATOM   2382  HB2 LEU   144     -22.895  96.057  49.171  1.00  0.00           H
ATOM   2383  CG  LEU   144     -22.361  97.849  48.125  1.00  0.00           C
ATOM   2384  HG  LEU   144     -22.828  98.558  47.444  1.00  0.00           H
ATOM   2385  CD1 LEU   144     -21.929  98.607  49.382  1.00  0.00           C
ATOM   2386 1HD1 LEU   144     -21.194  99.370  49.123  1.00  0.00           H
ATOM   2387 2HD1 LEU   144     -22.795  99.095  49.821  1.00  0.00           H
ATOM   2388 3HD1 LEU   144     -21.493  97.920  50.108  1.00  0.00           H
ATOM   2389  CD2 LEU   144     -21.128  97.246  47.434  1.00  0.00           C
ATOM   2390 1HD2 LEU   144     -20.420  98.036  47.187  1.00  0.00           H
ATOM   2391 2HD2 LEU   144     -20.641  96.524  48.091  1.00  0.00           H
ATOM   2392 3HD2 LEU   144     -21.426  96.746  46.512  1.00  0.00           H
ATOM   2393  C   LEU   144     -25.484  98.088  48.068  1.00  0.00           C
ATOM   2394  O   LEU   144     -25.813  97.719  46.931  1.00  0.00           O
ATOM   2395  N   GLN   145     -25.729  99.318  48.510  1.00  0.00           N
ATOM   2396  H   GLN   145     -25.417  99.579  49.442  1.00  0.00           H
ATOM   2397  CA  GLN   145     -26.282 100.357  47.658  1.00  0.00           C
ATOM   2398  HA  GLN   145     -26.957  99.913  46.930  1.00  0.00           H
ATOM   2399  CB  GLN   145     -27.096 101.359  48.473  1.00  0.00           C
ATOM   2400  HB1 GLN   145     -27.365 102.202  47.837  1.00  0.00           H
ATOM   2401  HB2 GLN   145     -26.502 101.728  49.308  1.00  0.00           H
ATOM   2402  CG  GLN   145     -28.382 100.703  48.980  1.00  0.00           C
ATOM   2403  HG1 GLN   145     -28.142  99.826  49.573  1.00  0.00           H
ATOM   2404  HG2 GLN   145     -28.976 100.382  48.123  1.00  0.00           H
ATOM   2405  CD  GLN   145     -29.193 101.672  49.827  1.00  0.00           C
ATOM   2406  OE1 GLN   145     -28.694 102.291  50.756  1.00  0.00           O
ATOM   2407  NE2 GLN   145     -30.465 101.838  49.533  1.00  0.00           N
ATOM   2408 1HE2 GLN   145     -30.930 101.229  48.886  1.00  0.00           H
ATOM   2409 2HE2 GLN   145     -30.907 102.653  49.949  1.00  0.00           H
ATOM   2410  C   GLN   145     -25.141 101.020  46.901  1.00  0.00           C
ATOM   2411  O   GLN   145     -24.354 101.782  47.462  1.00  0.00           O
ATOM   2412  N   VAL   146     -25.068 100.733  45.608  1.00  0.00           N
ATOM   2413  H   VAL   146     -25.786 100.144  45.203  1.00  0.00           H
ATOM   2414  CA  VAL   146     -24.084 101.304  44.690  1.00  0.00           C
ATOM   2415  HA  VAL   146     -23.270 101.735  45.266  1.00  0.00           H
ATOM   2416  CB  VAL   146     -23.443 100.224  43.795  1.00  0.00           C
ATOM   2417  HB  VAL   146     -22.683 100.717  43.196  1.00  0.00           H
ATOM   2418  CG1 VAL   146     -22.757  99.135  44.636  1.00  0.00           C
ATOM   2419 1HG1 VAL   146     -22.228  98.437  43.989  1.00  0.00           H
ATOM   2420 2HG1 VAL   146     -22.039  99.591  45.315  1.00  0.00           H
ATOM   2421 3HG1 VAL   146     -23.496  98.578  45.211  1.00  0.00           H
ATOM   2422  CG2 VAL   146     -24.456  99.572  42.850  1.00  0.00           C
ATOM   2423 1HG2 VAL   146     -24.003  98.716  42.354  1.00  0.00           H
ATOM   2424 2HG2 VAL   146     -25.322  99.231  43.414  1.00  0.00           H
ATOM   2425 3HG2 VAL   146     -24.766 100.287  42.092  1.00  0.00           H
ATOM   2426  C   VAL   146     -24.743 102.416  43.868  1.00  0.00           C
ATOM   2427  O   VAL   146     -25.961 102.430  43.695  1.00  0.00           O
ATOM   2428  N   LEU   147     -23.933 103.333  43.343  1.00  0.00           N
ATOM   2429  H   LEU   147     -22.945 103.258  43.539  1.00  0.00           H
ATOM   2430  CA  LEU   147     -24.343 104.318  42.338  1.00  0.00           C
ATOM   2431  HA  LEU   147     -25.408 104.219  42.132  1.00  0.00           H
ATOM   2432  CB  LEU   147     -24.055 105.737  42.871  1.00  0.00           C
ATOM   2433  HB1 LEU   147     -24.216 106.463  42.072  1.00  0.00           H
ATOM   2434  HB2 LEU   147     -23.006 105.789  43.156  1.00  0.00           H
ATOM   2435  CG  LEU   147     -24.910 106.151  44.086  1.00  0.00           C
ATOM   2436  HG  LEU   147     -24.792 105.413  44.879  1.00  0.00           H
ATOM   2437  CD1 LEU   147     -24.408 107.498  44.614  1.00  0.00           C
ATOM   2438 1HD1 LEU   147     -24.911 107.741  45.547  1.00  0.00           H
ATOM   2439 2HD1 LEU   147     -23.335 107.450  44.796  1.00  0.00           H
ATOM   2440 3HD1 LEU   147     -24.624 108.282  43.892  1.00  0.00           H
ATOM   2441  CD2 LEU   147     -26.399 106.273  43.735  1.00  0.00           C
ATOM   2442 1HD2 LEU   147     -26.948 106.640  44.603  1.00  0.00           H
ATOM   2443 2HD2 LEU   147     -26.537 106.970  42.907  1.00  0.00           H
ATOM   2444 3HD2 LEU   147     -26.806 105.302  43.460  1.00  0.00           H
ATOM   2445  C   LEU   147     -23.583 104.051  41.027  1.00  0.00           C
ATOM   2446  O   LEU   147     -22.548 103.378  41.060  1.00  0.00           O
ATOM   2447  N   PRO   148     -24.041 104.577  39.878  1.00  0.00           N
ATOM   2448  CD  PRO   148     -25.366 105.114  39.625  1.00  0.00           C
ATOM   2449  HD1 PRO   148     -25.427 106.143  39.983  1.00  0.00           H
ATOM   2450  HD2 PRO   148     -26.135 104.499  40.091  1.00  0.00           H
ATOM   2451  CG  PRO   148     -25.524 105.077  38.106  1.00  0.00           C
ATOM   2452  HG1 PRO   148     -26.212 105.842  37.750  1.00  0.00           H
ATOM   2453  HG2 PRO   148     -25.859 104.085  37.799  1.00  0.00           H
ATOM   2454  CB  PRO   148     -24.101 105.319  37.610  1.00  0.00           C
ATOM   2455  HB1 PRO   148     -23.897 106.391  37.608  1.00  0.00           H
ATOM   2456  HB2 PRO   148     -23.942 104.895  36.619  1.00  0.00           H
ATOM   2457  CA  PRO   148     -23.240 104.621  38.666  1.00  0.00           C
ATOM   2458  HA  PRO   148     -23.038 103.607  38.335  1.00  0.00           H
ATOM   2459  C   PRO   148     -21.918 105.350  38.895  1.00  0.00           C
ATOM   2460  O   PRO   148     -21.851 106.353  39.606  1.00  0.00           O
ATOM   2461  N   CYS   149     -20.865 104.886  38.229  1.00  0.00           N
ATOM   2462  H   CYS   149     -20.944 104.006  37.727  1.00  0.00           H
ATOM   2463  CA  CYS   149     -19.690 105.712  37.990  1.00  0.00           C
ATOM   2464  HA  CYS   149     -19.340 106.123  38.937  1.00  0.00           H
ATOM   2465  CB  CYS   149     -18.597 104.838  37.365  1.00  0.00           C
ATOM   2466  HB1 CYS   149     -17.735 105.453  37.107  1.00  0.00           H
ATOM   2467  HB2 CYS   149     -18.993 104.356  36.468  1.00  0.00           H
ATOM   2468  SG  CYS   149     -18.119 103.586  38.581  1.00  0.00           S
ATOM   2469  HG  CYS   149     -17.368 102.802  37.804  1.00  0.00           H
ATOM   2470  C   CYS   149     -20.089 106.865  37.063  1.00  0.00           C
ATOM   2471  O   CYS   149     -20.670 106.619  36.008  1.00  0.00           O
ATOM   2472  N   ARG   150     -19.750 108.113  37.381  1.00  0.00           N
ATOM   2473  H   ARG   150     -19.215 108.267  38.227  1.00  0.00           H
ATOM   2474  CA  ARG   150     -19.882 109.191  36.389  1.00  0.00           C
ATOM   2475  HA  ARG   150     -20.861 109.115  35.916  1.00  0.00           H
ATOM   2476  CB  ARG   150     -19.830 110.559  37.094  1.00  0.00           C
ATOM   2477  HB1 ARG   150     -18.980 110.622  37.765  1.00  0.00           H
ATOM   2478  HB2 ARG   150     -20.728 110.646  37.708  1.00  0.00           H
ATOM   2479  CG  ARG   150     -19.774 111.740  36.117  1.00  0.00           C
ATOM   2480  HG1 ARG   150     -20.652 111.700  35.484  1.00  0.00           H
ATOM   2481  HG2 ARG   150     -18.884 111.654  35.496  1.00  0.00           H
ATOM   2482  CD  ARG   150     -19.720 113.098  36.825  1.00  0.00           C
ATOM   2483  HD1 ARG   150     -19.641 113.885  36.073  1.00  0.00           H
ATOM   2484  HD2 ARG   150     -18.821 113.107  37.433  1.00  0.00           H
ATOM   2485  NE  ARG   150     -20.916 113.342  37.649  1.00  0.00           N
ATOM   2486  HE  ARG   150     -21.799 113.183  37.166  1.00  0.00           H
ATOM   2487  CZ  ARG   150     -20.938 113.742  38.918  1.00  0.00           C
ATOM   2488  NH1 ARG   150     -19.856 114.081  39.586  1.00  0.00           N
ATOM   2489 1HH1 ARG   150     -18.950 114.099  39.126  1.00  0.00           H
ATOM   2490 2HH1 ARG   150     -19.931 114.306  40.572  1.00  0.00           H
ATOM   2491  NH2 ARG   150     -22.074 113.811  39.571  1.00  0.00           N
ATOM   2492 1HH2 ARG   150     -22.924 113.456  39.165  1.00  0.00           H
ATOM   2493 2HH2 ARG   150     -22.050 114.105  40.545  1.00  0.00           H
ATOM   2494  C   ARG   150     -18.824 108.967  35.295  1.00  0.00           C
ATOM   2495  O   ARG   150     -17.671 108.691  35.608  1.00  0.00           O
ATOM   2496  N   SER   151     -19.162 109.026  34.011  1.00  0.00           N
ATOM   2497  H   SER   151     -20.128 109.183  33.745  1.00  0.00           H
ATOM   2498  CA  SER   151     -18.123 108.988  32.970  1.00  0.00           C
ATOM   2499  HA  SER   151     -17.418 108.191  33.212  1.00  0.00           H
ATOM   2500  CB  SER   151     -18.706 108.661  31.588  1.00  0.00           C
ATOM   2501  HB1 SER   151     -19.353 107.790  31.663  1.00  0.00           H
ATOM   2502  HB2 SER   151     -17.876 108.411  30.929  1.00  0.00           H
ATOM   2503  OG  SER   151     -19.443 109.728  31.020  1.00  0.00           O
ATOM   2504  HG  SER   151     -19.444 109.640  30.059  1.00  0.00           H
ATOM   2505  C   SER   151     -17.320 110.296  32.937  1.00  0.00           C
ATOM   2506  O   SER   151     -17.905 111.381  32.950  1.00  0.00           O
ATOM   2507  N   GLY   152     -15.988 110.194  32.885  1.00  0.00           N
ATOM   2508  H   GLY   152     -15.571 109.268  32.947  1.00  0.00           H
ATOM   2509  CA  GLY   152     -15.061 111.309  32.671  1.00  0.00           C
ATOM   2510  HA1 GLY   152     -14.544 111.529  33.603  1.00  0.00           H
ATOM   2511  HA2 GLY   152     -15.602 112.197  32.357  1.00  0.00           H
ATOM   2512  C   GLY   152     -14.002 110.981  31.622  1.00  0.00           C
ATOM   2513  O   GLY   152     -13.911 109.842  31.163  1.00  0.00           O
ATOM   2514  N   ALA   153     -13.185 111.965  31.247  1.00  0.00           N
ATOM   2515  H   ALA   153     -13.288 112.877  31.673  1.00  0.00           H
ATOM   2516  CA  ALA   153     -12.033 111.763  30.365  1.00  0.00           C
ATOM   2517  HA  ALA   153     -11.961 110.708  30.115  1.00  0.00           H
ATOM   2518  CB  ALA   153     -12.256 112.536  29.058  1.00  0.00           C
ATOM   2519  HB1 ALA   153     -11.435 112.342  28.365  1.00  0.00           H
ATOM   2520  HB2 ALA   153     -13.186 112.214  28.591  1.00  0.00           H
ATOM   2521  HB3 ALA   153     -12.307 113.606  29.257  1.00  0.00           H
ATOM   2522  C   ALA   153     -10.713 112.163  31.047  1.00  0.00           C
ATOM   2523  O   ALA   153     -10.710 112.972  31.975  1.00  0.00           O
ATOM   2524  N   ARG   154      -9.590 111.645  30.541  1.00  0.00           N
ATOM   2525  H   ARG   154      -9.693 110.948  29.811  1.00  0.00           H
ATOM   2526  CA  ARG   154      -8.229 112.120  30.826  1.00  0.00           C
ATOM   2527  HA  ARG   154      -8.273 113.014  31.449  1.00  0.00           H
ATOM   2528  CB  ARG   154      -7.453 111.040  31.598  1.00  0.00           C
ATOM   2529  HB1 ARG   154      -7.604 110.072  31.119  1.00  0.00           H
ATOM   2530  HB2 ARG   154      -7.879 111.019  32.595  1.00  0.00           H
ATOM   2531  CG  ARG   154      -5.944 111.286  31.755  1.00  0.00           C
ATOM   2532  HG1 ARG   154      -5.800 112.223  32.283  1.00  0.00           H
ATOM   2533  HG2 ARG   154      -5.469 111.347  30.776  1.00  0.00           H
ATOM   2534  CD  ARG   154      -5.257 110.186  32.572  1.00  0.00           C
ATOM   2535  HD1 ARG   154      -5.291 109.245  32.020  1.00  0.00           H
ATOM   2536  HD2 ARG   154      -5.792 110.072  33.513  1.00  0.00           H
ATOM   2537  NE  ARG   154      -3.860 110.550  32.856  1.00  0.00           N
ATOM   2538  HE  ARG   154      -3.541 111.419  32.438  1.00  0.00           H
ATOM   2539  CZ  ARG   154      -3.019 109.932  33.678  1.00  0.00           C
ATOM   2540  NH1 ARG   154      -3.333 108.827  34.327  1.00  0.00           N
ATOM   2541 1HH1 ARG   154      -4.294 108.506  34.337  1.00  0.00           H
ATOM   2542 2HH1 ARG   154      -2.675 108.427  34.980  1.00  0.00           H
ATOM   2543  NH2 ARG   154      -1.820 110.439  33.860  1.00  0.00           N
ATOM   2544 1HH2 ARG   154      -1.591 111.346  33.483  1.00  0.00           H
ATOM   2545 2HH2 ARG   154      -1.203 110.035  34.557  1.00  0.00           H
ATOM   2546  C   ARG   154      -7.552 112.482  29.509  1.00  0.00           C
ATOM   2547  O   ARG   154      -7.432 111.624  28.631  1.00  0.00           O
ATOM   2548  N   CYS   155      -7.099 113.731  29.393  1.00  0.00           N
ATOM   2549  H   CYS   155      -7.108 114.315  30.222  1.00  0.00           H
ATOM   2550  CA  CYS   155      -6.379 114.225  28.225  1.00  0.00           C
ATOM   2551  HA  CYS   155      -6.693 113.643  27.360  1.00  0.00           H
ATOM   2552  CB  CYS   155      -6.706 115.698  27.953  1.00  0.00           C
ATOM   2553  HB1 CYS   155      -6.155 116.016  27.063  1.00  0.00           H
ATOM   2554  HB2 CYS   155      -6.381 116.305  28.800  1.00  0.00           H
ATOM   2555  SG  CYS   155      -8.478 115.924  27.636  1.00  0.00           S
ATOM   2556  HG  CYS   155      -8.392 115.693  26.310  1.00  0.00           H
ATOM   2557  C   CYS   155      -4.876 114.039  28.446  1.00  0.00           C
ATOM   2558  O   CYS   155      -4.299 114.611  29.374  1.00  0.00           O
ATOM   2559  N   GLN   156      -4.227 113.242  27.614  1.00  0.00           N
ATOM   2560  H   GLN   156      -4.726 112.959  26.770  1.00  0.00           H
ATOM   2561  CA  GLN   156      -2.796 112.982  27.668  1.00  0.00           C
ATOM   2562  HA  GLN   156      -2.401 113.249  28.649  1.00  0.00           H
ATOM   2563  CB  GLN   156      -2.555 111.484  27.443  1.00  0.00           C
ATOM   2564  HB1 GLN   156      -1.484 111.286  27.379  1.00  0.00           H
ATOM   2565  HB2 GLN   156      -3.027 111.170  26.510  1.00  0.00           H
ATOM   2566  CG  GLN   156      -3.128 110.685  28.619  1.00  0.00           C
ATOM   2567  HG1 GLN   156      -4.210 110.806  28.674  1.00  0.00           H
ATOM   2568  HG2 GLN   156      -2.689 111.052  29.545  1.00  0.00           H
ATOM   2569  CD  GLN   156      -2.821 109.207  28.487  1.00  0.00           C
ATOM   2570  OE1 GLN   156      -3.141 108.571  27.491  1.00  0.00           O
ATOM   2571  NE2 GLN   156      -2.214 108.605  29.489  1.00  0.00           N
ATOM   2572 1HE2 GLN   156      -1.880 109.129  30.280  1.00  0.00           H
ATOM   2573 2HE2 GLN   156      -1.926 107.651  29.357  1.00  0.00           H
ATOM   2574  C   GLN   156      -2.060 113.841  26.643  1.00  0.00           C
ATOM   2575  O   GLN   156      -2.672 114.552  25.848  1.00  0.00           O
ATOM   2576  N   LEU   157      -0.728 113.786  26.669  1.00  0.00           N
ATOM   2577  H   LEU   157      -0.274 113.162  27.318  1.00  0.00           H
ATOM   2578  CA  LEU   157       0.098 114.399  25.641  1.00  0.00           C
ATOM   2579  HA  LEU   157      -0.464 115.212  25.178  1.00  0.00           H
ATOM   2580  CB  LEU   157       1.358 114.979  26.303  1.00  0.00           C
ATOM   2581  HB1 LEU   157       1.975 114.148  26.646  1.00  0.00           H
ATOM   2582  HB2 LEU   157       1.085 115.587  27.168  1.00  0.00           H
ATOM   2583  CG  LEU   157       2.137 115.844  25.299  1.00  0.00           C
ATOM   2584  HG  LEU   157       2.105 115.352  24.330  1.00  0.00           H
ATOM   2585  CD1 LEU   157       1.525 117.248  25.168  1.00  0.00           C
ATOM   2586 1HD1 LEU   157       2.006 117.781  24.350  1.00  0.00           H
ATOM   2587 2HD1 LEU   157       0.460 117.188  24.959  1.00  0.00           H
ATOM   2588 3HD1 LEU   157       1.660 117.810  26.093  1.00  0.00           H
ATOM   2589  CD2 LEU   157       3.605 115.955  25.704  1.00  0.00           C
ATOM   2590 1HD2 LEU   157       4.200 116.196  24.829  1.00  0.00           H
ATOM   2591 2HD2 LEU   157       3.724 116.741  26.446  1.00  0.00           H
ATOM   2592 3HD2 LEU   157       3.970 115.009  26.099  1.00  0.00           H
ATOM   2593  C   LEU   157       0.413 113.360  24.551  1.00  0.00           C
ATOM   2594  O   LEU   157       0.969 112.300  24.841  1.00  0.00           O
ATOM   2595  N   ARG   158       0.072 113.686  23.304  1.00  0.00           N
ATOM   2596  H   ARG   158      -0.350 114.598  23.162  1.00  0.00           H
ATOM   2597  CA  ARG   158       0.112 112.809  22.128  1.00  0.00           C
ATOM   2598  HA  ARG   158       0.612 111.871  22.363  1.00  0.00           H
ATOM   2599  CB  ARG   158      -1.331 112.558  21.674  1.00  0.00           C
ATOM   2600  HB1 ARG   158      -1.322 111.994  20.742  1.00  0.00           H
ATOM   2601  HB2 ARG   158      -1.769 113.531  21.470  1.00  0.00           H
ATOM   2602  CG  ARG   158      -2.225 111.813  22.676  1.00  0.00           C
ATOM   2603  HG1 ARG   158      -3.215 111.711  22.232  1.00  0.00           H
ATOM   2604  HG2 ARG   158      -2.303 112.368  23.612  1.00  0.00           H
ATOM   2605  CD  ARG   158      -1.656 110.423  22.932  1.00  0.00           C
ATOM   2606  HD1 ARG   158      -0.681 110.514  23.412  1.00  0.00           H
ATOM   2607  HD2 ARG   158      -1.545 109.935  21.962  1.00  0.00           H
ATOM   2608  NE  ARG   158      -2.510 109.582  23.776  1.00  0.00           N
ATOM   2609  HE  ARG   158      -3.346 110.014  24.161  1.00  0.00           H
ATOM   2610  CZ  ARG   158      -2.279 108.284  23.959  1.00  0.00           C
ATOM   2611  NH1 ARG   158      -1.241 107.685  23.405  1.00  0.00           N
ATOM   2612 1HH1 ARG   158      -0.601 108.210  22.819  1.00  0.00           H
ATOM   2613 2HH1 ARG   158      -1.022 106.708  23.586  1.00  0.00           H
ATOM   2614  NH2 ARG   158      -3.097 107.563  24.690  1.00  0.00           N
ATOM   2615 1HH2 ARG   158      -3.838 108.031  25.193  1.00  0.00           H
ATOM   2616 2HH2 ARG   158      -2.941 106.568  24.792  1.00  0.00           H
ATOM   2617  C   ARG   158       0.839 113.474  20.962  1.00  0.00           C
ATOM   2618  O   ARG   158       0.915 114.698  20.896  1.00  0.00           O
ATOM   2619  N   LYS   159       1.351 112.692  20.008  1.00  0.00           N
ATOM   2620  H   LYS   159       1.194 111.697  20.046  1.00  0.00           H
ATOM   2621  CA  LYS   159       1.854 113.255  18.748  1.00  0.00           C
ATOM   2622  HA  LYS   159       2.605 114.015  18.970  1.00  0.00           H
ATOM   2623  CB  LYS   159       2.510 112.160  17.894  1.00  0.00           C
ATOM   2624  HB1 LYS   159       2.727 112.586  16.913  1.00  0.00           H
ATOM   2625  HB2 LYS   159       1.806 111.337  17.751  1.00  0.00           H
ATOM   2626  CG  LYS   159       3.820 111.615  18.487  1.00  0.00           C
ATOM   2627  HG1 LYS   159       3.615 111.059  19.402  1.00  0.00           H
ATOM   2628  HG2 LYS   159       4.489 112.448  18.712  1.00  0.00           H
ATOM   2629  CD  LYS   159       4.490 110.697  17.456  1.00  0.00           C
ATOM   2630  HD1 LYS   159       4.639 111.275  16.545  1.00  0.00           H
ATOM   2631  HD2 LYS   159       3.827 109.857  17.235  1.00  0.00           H
ATOM   2632  CE  LYS   159       5.848 110.171  17.933  1.00  0.00           C
ATOM   2633  HE1 LYS   159       5.695 109.501  18.784  1.00  0.00           H
ATOM   2634  HE2 LYS   159       6.455 111.015  18.273  1.00  0.00           H
ATOM   2635  NZ  LYS   159       6.561 109.461  16.840  1.00  0.00           N
ATOM   2636  HZ1 LYS   159       7.474 109.135  17.146  1.00  0.00           H
ATOM   2637  HZ2 LYS   159       6.052 108.651  16.508  1.00  0.00           H
ATOM   2638  HZ3 LYS   159       6.681 110.051  16.023  1.00  0.00           H
ATOM   2639  C   LYS   159       0.714 113.939  17.968  1.00  0.00           C
ATOM   2640  O   LYS   159      -0.425 113.464  17.988  1.00  0.00           O
ATOM   2641  N   ARG   160       1.009 115.045  17.276  1.00  0.00           N
ATOM   2642  H   ARG   160       1.957 115.402  17.308  1.00  0.00           H
ATOM   2643  CA  ARG   160       0.053 115.677  16.355  1.00  0.00           C
ATOM   2644  HA  ARG   160      -0.824 115.984  16.921  1.00  0.00           H
ATOM   2645  CB  ARG   160       0.660 116.934  15.724  1.00  0.00           C
ATOM   2646  HB1 ARG   160       0.017 117.252  14.908  1.00  0.00           H
ATOM   2647  HB2 ARG   160       1.654 116.718  15.326  1.00  0.00           H
ATOM   2648  CG  ARG   160       0.727 118.090  16.729  1.00  0.00           C
ATOM   2649  HG1 ARG   160       1.434 117.864  17.527  1.00  0.00           H
ATOM   2650  HG2 ARG   160      -0.262 118.238  17.165  1.00  0.00           H
ATOM   2651  CD  ARG   160       1.151 119.374  16.013  1.00  0.00           C
ATOM   2652  HD1 ARG   160       0.554 119.496  15.106  1.00  0.00           H
ATOM   2653  HD2 ARG   160       2.206 119.299  15.747  1.00  0.00           H
ATOM   2654  NE  ARG   160       0.954 120.537  16.878  1.00  0.00           N
ATOM   2655  HE  ARG   160       0.861 120.356  17.868  1.00  0.00           H
ATOM   2656  CZ  ARG   160       1.007 121.809  16.523  1.00  0.00           C
ATOM   2657  NH1 ARG   160       1.270 122.182  15.290  1.00  0.00           N
ATOM   2658 1HH1 ARG   160       1.505 121.483  14.605  1.00  0.00           H
ATOM   2659 2HH1 ARG   160       1.512 123.140  15.093  1.00  0.00           H
ATOM   2660  NH2 ARG   160       0.799 122.725  17.440  1.00  0.00           N
ATOM   2661 1HH2 ARG   160       0.670 122.458  18.405  1.00  0.00           H
ATOM   2662 2HH2 ARG   160       0.666 123.682  17.169  1.00  0.00           H
ATOM   2663  C   ARG   160      -0.433 114.667  15.304  1.00  0.00           C
ATOM   2664  O   ARG   160       0.334 113.804  14.879  1.00  0.00           O
ATOM   2665  N   GLY   161      -1.724 114.721  14.965  1.00  0.00           N
ATOM   2666  H   GLY   161      -2.284 115.487  15.322  1.00  0.00           H
ATOM   2667  CA  GLY   161      -2.418 113.739  14.123  1.00  0.00           C
ATOM   2668  HA1 GLY   161      -1.703 113.232  13.473  1.00  0.00           H
ATOM   2669  HA2 GLY   161      -3.156 114.264  13.515  1.00  0.00           H
ATOM   2670  C   GLY   161      -3.165 112.667  14.925  1.00  0.00           C
ATOM   2671  O   GLY   161      -4.241 112.249  14.497  1.00  0.00           O
ATOM   2672  N   GLU   162      -2.648 112.250  16.087  1.00  0.00           N
ATOM   2673  H   GLU   162      -1.778 112.656  16.403  1.00  0.00           H
ATOM   2674  CA  GLU   162      -3.346 111.339  17.006  1.00  0.00           C
ATOM   2675  HA  GLU   162      -3.878 110.586  16.425  1.00  0.00           H
ATOM   2676  CB  GLU   162      -2.364 110.630  17.956  1.00  0.00           C
ATOM   2677  HB1 GLU   162      -2.948 109.941  18.569  1.00  0.00           H
ATOM   2678  HB2 GLU   162      -1.924 111.373  18.618  1.00  0.00           H
ATOM   2679  CG  GLU   162      -1.220 109.838  17.307  1.00  0.00           C
ATOM   2680  HG1 GLU   162      -0.607 110.513  16.707  1.00  0.00           H
ATOM   2681  HG2 GLU   162      -1.640 109.074  16.650  1.00  0.00           H
ATOM   2682  CD  GLU   162      -0.329 109.165  18.361  1.00  0.00           C
ATOM   2683  OE1 GLU   162       0.792 108.738  18.031  1.00  0.00           O
ATOM   2684  OE2 GLU   162      -0.751 108.988  19.531  1.00  0.00           O
ATOM   2685  C   GLU   162      -4.349 112.106  17.884  1.00  0.00           C
ATOM   2686  O   GLU   162      -4.030 113.198  18.349  1.00  0.00           O
ATOM   2687  N   ASN   163      -5.505 111.511  18.203  1.00  0.00           N
ATOM   2688  H   ASN   163      -5.707 110.615  17.775  1.00  0.00           H
ATOM   2689  CA  ASN   163      -6.451 112.002  19.223  1.00  0.00           C
ATOM   2690  HA  ASN   163      -5.938 112.696  19.883  1.00  0.00           H
ATOM   2691  CB  ASN   163      -7.610 112.768  18.550  1.00  0.00           C
ATOM   2692  HB1 ASN   163      -8.154 112.094  17.890  1.00  0.00           H
ATOM   2693  HB2 ASN   163      -7.211 113.577  17.940  1.00  0.00           H
ATOM   2694  CG  ASN   163      -8.582 113.367  19.568  1.00  0.00           C
ATOM   2695  OD1 ASN   163      -8.188 113.984  20.549  1.00  0.00           O
ATOM   2696  ND2 ASN   163      -9.883 113.221  19.383  1.00  0.00           N
ATOM   2697 1HD2 ASN   163     -10.244 112.674  18.607  1.00  0.00           H
ATOM   2698 2HD2 ASN   163     -10.499 113.566  20.107  1.00  0.00           H
ATOM   2699  C   ASN   163      -6.967 110.832  20.082  1.00  0.00           C
ATOM   2700  O   ASN   163      -7.894 110.131  19.679  1.00  0.00           O
ATOM   2701  N   LYS   164      -6.367 110.587  21.258  1.00  0.00           N
ATOM   2702  H   LYS   164      -5.643 111.224  21.575  1.00  0.00           H
ATOM   2703  CA  LYS   164      -6.582 109.349  22.038  1.00  0.00           C
ATOM   2704  HA  LYS   164      -7.444 108.830  21.621  1.00  0.00           H
ATOM   2705  CB  LYS   164      -5.361 108.434  21.830  1.00  0.00           C
ATOM   2706  HB1 LYS   164      -5.474 107.545  22.451  1.00  0.00           H
ATOM   2707  HB2 LYS   164      -4.457 108.962  22.129  1.00  0.00           H
ATOM   2708  CG  LYS   164      -5.227 107.996  20.368  1.00  0.00           C
ATOM   2709  HG1 LYS   164      -4.889 108.836  19.760  1.00  0.00           H
ATOM   2710  HG2 LYS   164      -6.200 107.666  20.004  1.00  0.00           H
ATOM   2711  CD  LYS   164      -4.227 106.848  20.229  1.00  0.00           C
ATOM   2712  HD1 LYS   164      -4.523 106.028  20.886  1.00  0.00           H
ATOM   2713  HD2 LYS   164      -3.227 107.195  20.498  1.00  0.00           H
ATOM   2714  CE  LYS   164      -4.252 106.369  18.778  1.00  0.00           C
ATOM   2715  HE1 LYS   164      -3.953 107.192  18.122  1.00  0.00           H
ATOM   2716  HE2 LYS   164      -5.281 106.099  18.517  1.00  0.00           H
ATOM   2717  NZ  LYS   164      -3.365 105.204  18.582  1.00  0.00           N
ATOM   2718  HZ1 LYS   164      -3.479 104.845  17.636  1.00  0.00           H
ATOM   2719  HZ2 LYS   164      -2.395 105.462  18.733  1.00  0.00           H
ATOM   2720  HZ3 LYS   164      -3.618 104.455  19.207  1.00  0.00           H
ATOM   2721  C   LYS   164      -6.940 109.552  23.538  1.00  0.00           C
ATOM   2722  O   LYS   164      -6.308 108.930  24.408  1.00  0.00           O
ATOM   2723  N   PRO   165      -7.977 110.363  23.848  1.00  0.00           N
ATOM   2724  CD  PRO   165      -8.947 110.896  22.896  1.00  0.00           C
ATOM   2725  HD1 PRO   165      -9.332 110.109  22.248  1.00  0.00           H
ATOM   2726  HD2 PRO   165      -8.499 111.681  22.291  1.00  0.00           H
ATOM   2727  CG  PRO   165     -10.082 111.491  23.721  1.00  0.00           C
ATOM   2728  HG1 PRO   165     -10.862 110.742  23.855  1.00  0.00           H
ATOM   2729  HG2 PRO   165     -10.483 112.380  23.242  1.00  0.00           H
ATOM   2730  CB  PRO   165      -9.421 111.813  25.063  1.00  0.00           C
ATOM   2731  HB1 PRO   165     -10.145 111.809  25.879  1.00  0.00           H
ATOM   2732  HB2 PRO   165      -8.927 112.784  25.000  1.00  0.00           H
ATOM   2733  CA  PRO   165      -8.367 110.709  25.214  1.00  0.00           C
ATOM   2734  HA  PRO   165      -7.509 111.099  25.764  1.00  0.00           H
ATOM   2735  C   PRO   165      -8.927 109.476  25.935  1.00  0.00           C
ATOM   2736  O   PRO   165      -9.787 108.782  25.399  1.00  0.00           O
ATOM   2737  N   ARG   166      -8.450 109.187  27.151  1.00  0.00           N
ATOM   2738  H   ARG   166      -7.802 109.835  27.587  1.00  0.00           H
ATOM   2739  CA  ARG   166      -8.877 107.985  27.885  1.00  0.00           C
ATOM   2740  HA  ARG   166      -9.009 107.177  27.165  1.00  0.00           H
ATOM   2741  CB  ARG   166      -7.825 107.530  28.907  1.00  0.00           C
ATOM   2742  HB1 ARG   166      -8.246 106.729  29.516  1.00  0.00           H
ATOM   2743  HB2 ARG   166      -7.547 108.361  29.555  1.00  0.00           H
ATOM   2744  CG  ARG   166      -6.589 106.995  28.183  1.00  0.00           C
ATOM   2745  HG1 ARG   166      -6.116 107.820  27.648  1.00  0.00           H
ATOM   2746  HG2 ARG   166      -6.914 106.251  27.461  1.00  0.00           H
ATOM   2747  CD  ARG   166      -5.567 106.340  29.118  1.00  0.00           C
ATOM   2748  HD1 ARG   166      -5.902 105.334  29.380  1.00  0.00           H
ATOM   2749  HD2 ARG   166      -5.471 106.934  30.028  1.00  0.00           H
ATOM   2750  NE  ARG   166      -4.266 106.300  28.443  1.00  0.00           N
ATOM   2751  HE  ARG   166      -4.103 107.037  27.764  1.00  0.00           H
ATOM   2752  CZ  ARG   166      -3.190 105.597  28.748  1.00  0.00           C
ATOM   2753  NH1 ARG   166      -3.185 104.690  29.686  1.00  0.00           N
ATOM   2754 1HH1 ARG   166      -4.038 104.420  30.153  1.00  0.00           H
ATOM   2755 2HH1 ARG   166      -2.375 104.092  29.788  1.00  0.00           H
ATOM   2756  NH2 ARG   166      -2.061 105.827  28.116  1.00  0.00           N
ATOM   2757 1HH2 ARG   166      -1.991 106.578  27.439  1.00  0.00           H
ATOM   2758 2HH2 ARG   166      -1.271 105.216  28.284  1.00  0.00           H
ATOM   2759  C   ARG   166     -10.218 108.198  28.579  1.00  0.00           C
ATOM   2760  O   ARG   166     -10.414 109.204  29.257  1.00  0.00           O
ATOM   2761  N   LEU   167     -11.108 107.211  28.480  1.00  0.00           N
ATOM   2762  H   LEU   167     -10.815 106.377  27.985  1.00  0.00           H
ATOM   2763  CA  LEU   167     -12.357 107.142  29.243  1.00  0.00           C
ATOM   2764  HA  LEU   167     -12.811 108.133  29.286  1.00  0.00           H
ATOM   2765  CB  LEU   167     -13.299 106.184  28.486  1.00  0.00           C
ATOM   2766  HB1 LEU   167     -12.799 105.218  28.389  1.00  0.00           H
ATOM   2767  HB2 LEU   167     -13.438 106.582  27.479  1.00  0.00           H
ATOM   2768  CG  LEU   167     -14.691 105.924  29.096  1.00  0.00           C
ATOM   2769  HG  LEU   167     -14.574 105.350  30.017  1.00  0.00           H
ATOM   2770  CD1 LEU   167     -15.488 107.196  29.416  1.00  0.00           C
ATOM   2771 1HD1 LEU   167     -16.473 106.923  29.795  1.00  0.00           H
ATOM   2772 2HD1 LEU   167     -14.981 107.775  30.182  1.00  0.00           H
ATOM   2773 3HD1 LEU   167     -15.609 107.801  28.520  1.00  0.00           H
ATOM   2774  CD2 LEU   167     -15.503 105.095  28.092  1.00  0.00           C
ATOM   2775 1HD2 LEU   167     -16.476 104.862  28.521  1.00  0.00           H
ATOM   2776 2HD2 LEU   167     -15.648 105.653  27.166  1.00  0.00           H
ATOM   2777 3HD2 LEU   167     -14.983 104.163  27.870  1.00  0.00           H
ATOM   2778  C   LEU   167     -12.042 106.705  30.681  1.00  0.00           C
ATOM   2779  O   LEU   167     -11.253 105.784  30.886  1.00  0.00           O
ATOM   2780  N   ILE   168     -12.616 107.372  31.684  1.00  0.00           N
ATOM   2781  H   ILE   168     -13.237 108.146  31.462  1.00  0.00           H
ATOM   2782  CA  ILE   168     -12.440 107.033  33.105  1.00  0.00           C
ATOM   2783  HA  ILE   168     -11.935 106.067  33.180  1.00  0.00           H
ATOM   2784  CB  ILE   168     -11.560 108.073  33.850  1.00  0.00           C
ATOM   2785  HB  ILE   168     -12.041 109.051  33.789  1.00  0.00           H
ATOM   2786  CG2 ILE   168     -11.413 107.693  35.341  1.00  0.00           C
ATOM   2787 1HG2 ILE   168     -10.885 108.471  35.888  1.00  0.00           H
ATOM   2788 2HG2 ILE   168     -12.383 107.617  35.819  1.00  0.00           H
ATOM   2789 3HG2 ILE   168     -10.880 106.746  35.442  1.00  0.00           H
ATOM   2790  CG1 ILE   168     -10.162 108.160  33.196  1.00  0.00           C
ATOM   2791 1HG1 ILE   168     -10.266 108.527  32.174  1.00  0.00           H
ATOM   2792 2HG1 ILE   168      -9.723 107.162  33.157  1.00  0.00           H
ATOM   2793  CD  ILE   168      -9.175 109.085  33.914  1.00  0.00           C
ATOM   2794  HD1 ILE   168      -8.226 109.046  33.386  1.00  0.00           H
ATOM   2795  HD2 ILE   168      -9.562 110.106  33.926  1.00  0.00           H
ATOM   2796  HD3 ILE   168      -8.983 108.754  34.932  1.00  0.00           H
ATOM   2797  C   ILE   168     -13.800 106.872  33.781  1.00  0.00           C
ATOM   2798  O   ILE   168     -14.712 107.684  33.620  1.00  0.00           O
ATOM   2799  N   TRP   169     -13.888 105.839  34.610  1.00  0.00           N
ATOM   2800  H   TRP   169     -13.103 105.208  34.658  1.00  0.00           H
ATOM   2801  CA  TRP   169     -14.966 105.609  35.558  1.00  0.00           C
ATOM   2802  HA  TRP   169     -15.925 105.842  35.091  1.00  0.00           H
ATOM   2803  CB  TRP   169     -14.927 104.115  35.936  1.00  0.00           C
ATOM   2804  HB1 TRP   169     -15.762 103.909  36.604  1.00  0.00           H
ATOM   2805  HB2 TRP   169     -14.011 103.906  36.486  1.00  0.00           H
ATOM   2806  CG  TRP   169     -14.985 103.147  34.791  1.00  0.00           C
ATOM   2807  CD1 TRP   169     -13.977 102.867  33.932  1.00  0.00           C
ATOM   2808  HD1 TRP   169     -12.984 103.295  33.967  1.00  0.00           H
ATOM   2809  NE1 TRP   169     -14.414 101.998  32.956  1.00  0.00           N
ATOM   2810  HE1 TRP   169     -13.816 101.678  32.196  1.00  0.00           H
ATOM   2811  CE2 TRP   169     -15.741 101.673  33.134  1.00  0.00           C
ATOM   2812  CZ2 TRP   169     -16.651 100.904  32.397  1.00  0.00           C
ATOM   2813  HZ2 TRP   169     -16.344 100.437  31.472  1.00  0.00           H
ATOM   2814  CH2 TRP   169     -17.959 100.739  32.882  1.00  0.00           C
ATOM   2815  HH2 TRP   169     -18.688 100.158  32.331  1.00  0.00           H
ATOM   2816  CZ3 TRP   169     -18.321 101.311  34.109  1.00  0.00           C
ATOM   2817  HZ3 TRP   169     -19.323 101.169  34.490  1.00  0.00           H
ATOM   2818  CE3 TRP   169     -17.416 102.116  34.821  1.00  0.00           C
ATOM   2819  HE3 TRP   169     -17.733 102.580  35.740  1.00  0.00           H
ATOM   2820  CD2 TRP   169     -16.110 102.337  34.341  1.00  0.00           C
ATOM   2821  C   TRP   169     -14.754 106.515  36.785  1.00  0.00           C
ATOM   2822  O   TRP   169     -13.840 106.278  37.568  1.00  0.00           O
ATOM   2823  N   ALA   170     -15.550 107.563  36.988  1.00  0.00           N
ATOM   2824  H   ALA   170     -16.258 107.801  36.300  1.00  0.00           H
ATOM   2825  CA  ALA   170     -15.542 108.321  38.243  1.00  0.00           C
ATOM   2826  HA  ALA   170     -14.517 108.435  38.601  1.00  0.00           H
ATOM   2827  CB  ALA   170     -16.102 109.726  38.000  1.00  0.00           C
ATOM   2828  HB1 ALA   170     -15.910 110.359  38.864  1.00  0.00           H
ATOM   2829  HB2 ALA   170     -15.666 110.176  37.110  1.00  0.00           H
ATOM   2830  HB3 ALA   170     -17.169 109.651  37.859  1.00  0.00           H
ATOM   2831  C   ALA   170     -16.320 107.533  39.311  1.00  0.00           C
ATOM   2832  O   ALA   170     -17.536 107.688  39.460  1.00  0.00           O
ATOM   2833  N   TYR   171     -15.618 106.619  39.986  1.00  0.00           N
ATOM   2834  H   TYR   171     -14.626 106.560  39.812  1.00  0.00           H
ATOM   2835  CA  TYR   171     -16.182 105.745  41.016  1.00  0.00           C
ATOM   2836  HA  TYR   171     -16.934 105.121  40.542  1.00  0.00           H
ATOM   2837  CB  TYR   171     -15.087 104.820  41.587  1.00  0.00           C
ATOM   2838  HB1 TYR   171     -15.253 104.712  42.660  1.00  0.00           H
ATOM   2839  HB2 TYR   171     -14.105 105.275  41.461  1.00  0.00           H
ATOM   2840  CG  TYR   171     -15.086 103.430  40.979  1.00  0.00           C
ATOM   2841  CD1 TYR   171     -15.221 102.299  41.806  1.00  0.00           C
ATOM   2842  HD1 TYR   171     -15.238 102.397  42.882  1.00  0.00           H
ATOM   2843  CE1 TYR   171     -15.355 101.021  41.237  1.00  0.00           C
ATOM   2844  HE1 TYR   171     -15.482 100.154  41.870  1.00  0.00           H
ATOM   2845  CZ  TYR   171     -15.390 100.867  39.838  1.00  0.00           C
ATOM   2846  OH  TYR   171     -15.633  99.638  39.312  1.00  0.00           O
ATOM   2847  HH  TYR   171     -15.744  99.637  38.360  1.00  0.00           H
ATOM   2848  CE2 TYR   171     -15.196 101.994  39.006  1.00  0.00           C
ATOM   2849  HE2 TYR   171     -15.217 101.887  37.936  1.00  0.00           H
ATOM   2850  CD2 TYR   171     -15.028 103.268  39.581  1.00  0.00           C
ATOM   2851  HD2 TYR   171     -14.911 104.134  38.949  1.00  0.00           H
ATOM   2852  C   TYR   171     -16.846 106.555  42.143  1.00  0.00           C
ATOM   2853  O   TYR   171     -16.225 107.502  42.635  1.00  0.00           O
ATOM   2854  N   PRO   172     -18.057 106.168  42.599  1.00  0.00           N
ATOM   2855  CD  PRO   172     -18.930 105.149  42.032  1.00  0.00           C
ATOM   2856  HD1 PRO   172     -18.539 104.160  42.270  1.00  0.00           H
ATOM   2857  HD2 PRO   172     -19.040 105.262  40.954  1.00  0.00           H
ATOM   2858  CG  PRO   172     -20.283 105.353  42.703  1.00  0.00           C
ATOM   2859  HG1 PRO   172     -20.849 104.425  42.767  1.00  0.00           H
ATOM   2860  HG2 PRO   172     -20.846 106.114  42.161  1.00  0.00           H
ATOM   2861  CB  PRO   172     -19.908 105.878  44.083  1.00  0.00           C
ATOM   2862  HB1 PRO   172     -19.677 105.039  44.740  1.00  0.00           H
ATOM   2863  HB2 PRO   172     -20.708 106.484  44.503  1.00  0.00           H
ATOM   2864  CA  PRO   172     -18.651 106.711  43.811  1.00  0.00           C
ATOM   2865  HA  PRO   172     -18.931 107.747  43.624  1.00  0.00           H
ATOM   2866  C   PRO   172     -17.640 106.641  44.953  1.00  0.00           C
ATOM   2867  O   PRO   172     -17.069 105.582  45.224  1.00  0.00           O
ATOM   2868  N   GLY   173     -17.357 107.785  45.577  1.00  0.00           N
ATOM   2869  H   GLY   173     -17.803 108.642  45.254  1.00  0.00           H
ATOM   2870  CA  GLY   173     -16.157 107.929  46.399  1.00  0.00           C
ATOM   2871  HA1 GLY   173     -16.075 108.967  46.717  1.00  0.00           H
ATOM   2872  HA2 GLY   173     -15.287 107.663  45.797  1.00  0.00           H
ATOM   2873  C   GLY   173     -16.169 107.028  47.629  1.00  0.00           C
ATOM   2874  O   GLY   173     -15.123 106.533  48.042  1.00  0.00           O
ATOM   2875  N   TYR   174     -17.347 106.761  48.194  1.00  0.00           N
ATOM   2876  H   TYR   174     -18.175 107.149  47.766  1.00  0.00           H
ATOM   2877  CA  TYR   174     -17.492 105.818  49.303  1.00  0.00           C
ATOM   2878  HA  TYR   174     -16.770 106.094  50.072  1.00  0.00           H
ATOM   2879  CB  TYR   174     -18.885 105.954  49.928  1.00  0.00           C
ATOM   2880  HB1 TYR   174     -19.075 107.006  50.142  1.00  0.00           H
ATOM   2881  HB2 TYR   174     -18.885 105.422  50.878  1.00  0.00           H
ATOM   2882  CG  TYR   174     -20.006 105.410  49.071  1.00  0.00           C
ATOM   2883  CD1 TYR   174     -20.553 106.206  48.046  1.00  0.00           C
ATOM   2884  HD1 TYR   174     -20.240 107.231  47.917  1.00  0.00           H
ATOM   2885  CE1 TYR   174     -21.511 105.662  47.176  1.00  0.00           C
ATOM   2886  HE1 TYR   174     -21.945 106.261  46.390  1.00  0.00           H
ATOM   2887  CZ  TYR   174     -21.920 104.323  47.329  1.00  0.00           C
ATOM   2888  OH  TYR   174     -22.794 103.794  46.442  1.00  0.00           O
ATOM   2889  HH  TYR   174     -23.115 102.922  46.721  1.00  0.00           H
ATOM   2890  CE2 TYR   174     -21.407 103.537  48.383  1.00  0.00           C
ATOM   2891  HE2 TYR   174     -21.731 102.513  48.499  1.00  0.00           H
ATOM   2892  CD2 TYR   174     -20.448 104.085  49.253  1.00  0.00           C
ATOM   2893  HD2 TYR   174     -20.038 103.478  50.048  1.00  0.00           H
ATOM   2894  C   TYR   174     -17.155 104.374  48.882  1.00  0.00           C
ATOM   2895  O   TYR   174     -16.463 103.689  49.632  1.00  0.00           O
ATOM   2896  N   LEU   175     -17.515 103.940  47.661  1.00  0.00           N
ATOM   2897  H   LEU   175     -18.034 104.563  47.057  1.00  0.00           H
ATOM   2898  CA  LEU   175     -17.057 102.656  47.108  1.00  0.00           C
ATOM   2899  HA  LEU   175     -17.293 101.862  47.814  1.00  0.00           H
ATOM   2900  CB  LEU   175     -17.740 102.323  45.765  1.00  0.00           C
ATOM   2901  HB1 LEU   175     -17.291 101.409  45.370  1.00  0.00           H
ATOM   2902  HB2 LEU   175     -17.535 103.116  45.046  1.00  0.00           H
ATOM   2903  CG  LEU   175     -19.264 102.107  45.855  1.00  0.00           C
ATOM   2904  HG  LEU   175     -19.719 103.013  46.249  1.00  0.00           H
ATOM   2905  CD1 LEU   175     -19.838 101.859  44.457  1.00  0.00           C
ATOM   2906 1HD1 LEU   175     -20.926 101.841  44.504  1.00  0.00           H
ATOM   2907 2HD1 LEU   175     -19.530 102.653  43.780  1.00  0.00           H
ATOM   2908 3HD1 LEU   175     -19.480 100.903  44.076  1.00  0.00           H
ATOM   2909  CD2 LEU   175     -19.640 100.922  46.757  1.00  0.00           C
ATOM   2910 1HD2 LEU   175     -20.721 100.786  46.755  1.00  0.00           H
ATOM   2911 2HD2 LEU   175     -19.163 100.010  46.393  1.00  0.00           H
ATOM   2912 3HD2 LEU   175     -19.331 101.105  47.782  1.00  0.00           H
ATOM   2913  C   LEU   175     -15.536 102.635  46.985  1.00  0.00           C
ATOM   2914  O   LEU   175     -14.927 101.692  47.470  1.00  0.00           O
ATOM   2915  N   SER   176     -14.909 103.701  46.475  1.00  0.00           N
ATOM   2916  H   SER   176     -15.474 104.459  46.110  1.00  0.00           H
ATOM   2917  CA  SER   176     -13.436 103.790  46.463  1.00  0.00           C
ATOM   2918  HA  SER   176     -13.035 102.972  45.857  1.00  0.00           H
ATOM   2919  CB  SER   176     -12.952 105.123  45.866  1.00  0.00           C
ATOM   2920  HB1 SER   176     -11.931 105.306  46.207  1.00  0.00           H
ATOM   2921  HB2 SER   176     -13.573 105.941  46.226  1.00  0.00           H
ATOM   2922  OG  SER   176     -12.934 105.120  44.448  1.00  0.00           O
ATOM   2923  HG  SER   176     -13.770 104.758  44.125  1.00  0.00           H
ATOM   2924  C   SER   176     -12.804 103.634  47.858  1.00  0.00           C
ATOM   2925  O   SER   176     -11.717 103.077  47.943  1.00  0.00           O
ATOM   2926  N   ILE   177     -13.449 104.083  48.947  1.00  0.00           N
ATOM   2927  H   ILE   177     -14.341 104.544  48.813  1.00  0.00           H
ATOM   2928  CA  ILE   177     -12.976 103.821  50.325  1.00  0.00           C
ATOM   2929  HA  ILE   177     -11.914 104.038  50.400  1.00  0.00           H
ATOM   2930  CB  ILE   177     -13.712 104.688  51.375  1.00  0.00           C
ATOM   2931  HB  ILE   177     -14.781 104.492  51.306  1.00  0.00           H
ATOM   2932  CG2 ILE   177     -13.255 104.322  52.802  1.00  0.00           C
ATOM   2933 1HG2 ILE   177     -13.720 104.982  53.528  1.00  0.00           H
ATOM   2934 2HG2 ILE   177     -13.550 103.303  53.054  1.00  0.00           H
ATOM   2935 3HG2 ILE   177     -12.173 104.419  52.886  1.00  0.00           H
ATOM   2936  CG1 ILE   177     -13.466 106.191  51.133  1.00  0.00           C
ATOM   2937 1HG1 ILE   177     -13.600 106.422  50.079  1.00  0.00           H
ATOM   2938 2HG1 ILE   177     -12.440 106.444  51.401  1.00  0.00           H
ATOM   2939  CD  ILE   177     -14.426 107.085  51.922  1.00  0.00           C
ATOM   2940  HD1 ILE   177     -14.342 108.093  51.536  1.00  0.00           H
ATOM   2941  HD2 ILE   177     -15.455 106.748  51.797  1.00  0.00           H
ATOM   2942  HD3 ILE   177     -14.170 107.092  52.981  1.00  0.00           H
ATOM   2943  C   ILE   177     -13.086 102.341  50.666  1.00  0.00           C
ATOM   2944  O   ILE   177     -12.104 101.767  51.130  1.00  0.00           O
ATOM   2945  N   ILE   178     -14.253 101.737  50.443  1.00  0.00           N
ATOM   2946  H   ILE   178     -14.994 102.282  50.016  1.00  0.00           H
ATOM   2947  CA  ILE   178     -14.535 100.343  50.816  1.00  0.00           C
ATOM   2948  HA  ILE   178     -14.298 100.198  51.870  1.00  0.00           H
ATOM   2949  CB  ILE   178     -16.033 100.019  50.604  1.00  0.00           C
ATOM   2950  HB  ILE   178     -16.246 100.094  49.536  1.00  0.00           H
ATOM   2951  CG2 ILE   178     -16.332  98.581  51.066  1.00  0.00           C
ATOM   2952 1HG2 ILE   178     -17.329  98.282  50.745  1.00  0.00           H
ATOM   2953 2HG2 ILE   178     -15.611  97.886  50.650  1.00  0.00           H
ATOM   2954 3HG2 ILE   178     -16.268  98.511  52.151  1.00  0.00           H
ATOM   2955  CG1 ILE   178     -16.980 100.973  51.376  1.00  0.00           C
ATOM   2956 1HG1 ILE   178     -16.570 101.977  51.431  1.00  0.00           H
ATOM   2957 2HG1 ILE   178     -17.088 100.636  52.407  1.00  0.00           H
ATOM   2958  CD  ILE   178     -18.363 101.073  50.718  1.00  0.00           C
ATOM   2959  HD1 ILE   178     -19.039 101.620  51.374  1.00  0.00           H
ATOM   2960  HD2 ILE   178     -18.283 101.605  49.775  1.00  0.00           H
ATOM   2961  HD3 ILE   178     -18.779 100.083  50.534  1.00  0.00           H
ATOM   2962  C   ILE   178     -13.614  99.394  50.041  1.00  0.00           C
ATOM   2963  O   ILE   178     -12.933  98.580  50.659  1.00  0.00           O
ATOM   2964  N   GLU   179     -13.515  99.557  48.718  1.00  0.00           N
ATOM   2965  H   GLU   179     -14.077 100.284  48.287  1.00  0.00           H
ATOM   2966  CA  GLU   179     -12.548  98.854  47.871  1.00  0.00           C
ATOM   2967  HA  GLU   179     -12.804  97.797  47.814  1.00  0.00           H
ATOM   2968  CB  GLU   179     -12.543  99.467  46.459  1.00  0.00           C
ATOM   2969  HB1 GLU   179     -11.727  99.007  45.910  1.00  0.00           H
ATOM   2970  HB2 GLU   179     -12.330 100.533  46.551  1.00  0.00           H
ATOM   2971  CG  GLU   179     -13.776  99.294  45.570  1.00  0.00           C
ATOM   2972  HG1 GLU   179     -14.651  99.766  46.006  1.00  0.00           H
ATOM   2973  HG2 GLU   179     -13.988  98.231  45.458  1.00  0.00           H
ATOM   2974  CD  GLU   179     -13.484  99.905  44.196  1.00  0.00           C
ATOM   2975  OE1 GLU   179     -13.604  99.172  43.193  1.00  0.00           O
ATOM   2976  OE2 GLU   179     -13.034 101.072  44.110  1.00  0.00           O
ATOM   2977  C   GLU   179     -11.119  98.988  48.430  1.00  0.00           C
ATOM   2978  O   GLU   179     -10.368  98.016  48.525  1.00  0.00           O
ATOM   2979  N   ASN   180     -10.708 100.205  48.787  1.00  0.00           N
ATOM   2980  H   ASN   180     -11.348 100.986  48.694  1.00  0.00           H
ATOM   2981  CA  ASN   180      -9.339 100.491  49.198  1.00  0.00           C
ATOM   2982  HA  ASN   180      -8.674  99.911  48.557  1.00  0.00           H
ATOM   2983  CB  ASN   180      -9.071 101.968  48.900  1.00  0.00           C
ATOM   2984  HB1 ASN   180      -9.732 102.587  49.504  1.00  0.00           H
ATOM   2985  HB2 ASN   180      -9.297 102.158  47.853  1.00  0.00           H
ATOM   2986  CG  ASN   180      -7.631 102.380  49.136  1.00  0.00           C
ATOM   2987  OD1 ASN   180      -6.739 102.082  48.350  1.00  0.00           O
ATOM   2988  ND2 ASN   180      -7.381 103.091  50.213  1.00  0.00           N
ATOM   2989 1HD2 ASN   180      -8.131 103.358  50.843  1.00  0.00           H
ATOM   2990 2HD2 ASN   180      -6.451 103.442  50.393  1.00  0.00           H
ATOM   2991  C   ASN   180      -9.029 100.079  50.653  1.00  0.00           C
ATOM   2992  O   ASN   180      -7.853 100.069  51.031  1.00  0.00           O
ATOM   2993  N   GLN   181     -10.023  99.679  51.463  1.00  0.00           N
ATOM   2994  H   GLN   181     -10.976  99.685  51.109  1.00  0.00           H
ATOM   2995  CA  GLN   181      -9.765  99.091  52.787  1.00  0.00           C
ATOM   2996  HA  GLN   181      -9.141  99.769  53.363  1.00  0.00           H
ATOM   2997  CB  GLN   181     -11.072  98.848  53.563  1.00  0.00           C
ATOM   2998  HB1 GLN   181     -10.837  98.206  54.408  1.00  0.00           H
ATOM   2999  HB2 GLN   181     -11.787  98.322  52.931  1.00  0.00           H
ATOM   3000  CG  GLN   181     -11.710 100.123  54.136  1.00  0.00           C
ATOM   3001  HG1 GLN   181     -11.840 100.859  53.352  1.00  0.00           H
ATOM   3002  HG2 GLN   181     -11.047 100.538  54.894  1.00  0.00           H
ATOM   3003  CD  GLN   181     -13.069  99.866  54.778  1.00  0.00           C
ATOM   3004  OE1 GLN   181     -14.110 100.251  54.264  1.00  0.00           O
ATOM   3005  NE2 GLN   181     -13.110  99.209  55.913  1.00  0.00           N
ATOM   3006 1HE2 GLN   181     -12.245  98.878  56.334  1.00  0.00           H
ATOM   3007 2HE2 GLN   181     -14.001  98.998  56.339  1.00  0.00           H
ATOM   3008  C   GLN   181      -8.973  97.785  52.649  1.00  0.00           C
ATOM   3009  O   GLN   181      -8.046  97.536  53.424  1.00  0.00           O
ATOM   3010  N   TYR   182      -9.279  97.001  51.613  1.00  0.00           N
ATOM   3011  H   TYR   182     -10.080  97.250  51.044  1.00  0.00           H
ATOM   3012  CA  TYR   182      -8.549  95.792  51.240  1.00  0.00           C
ATOM   3013  HA  TYR   182      -8.453  95.151  52.117  1.00  0.00           H
ATOM   3014  CB  TYR   182      -9.357  95.046  50.169  1.00  0.00           C
ATOM   3015  HB1 TYR   182      -8.786  94.179  49.842  1.00  0.00           H
ATOM   3016  HB2 TYR   182      -9.479  95.688  49.298  1.00  0.00           H
ATOM   3017  CG  TYR   182     -10.725  94.583  50.631  1.00  0.00           C
ATOM   3018  CD1 TYR   182     -10.878  93.324  51.243  1.00  0.00           C
ATOM   3019  HD1 TYR   182     -10.022  92.683  51.394  1.00  0.00           H
ATOM   3020  CE1 TYR   182     -12.146  92.897  51.676  1.00  0.00           C
ATOM   3021  HE1 TYR   182     -12.270  91.933  52.147  1.00  0.00           H
ATOM   3022  CZ  TYR   182     -13.261  93.747  51.529  1.00  0.00           C
ATOM   3023  OH  TYR   182     -14.475  93.346  51.979  1.00  0.00           O
ATOM   3024  HH  TYR   182     -15.162  93.994  51.822  1.00  0.00           H
ATOM   3025  CE2 TYR   182     -13.111  95.013  50.924  1.00  0.00           C
ATOM   3026  HE2 TYR   182     -13.957  95.676  50.822  1.00  0.00           H
ATOM   3027  CD2 TYR   182     -11.846  95.420  50.466  1.00  0.00           C
ATOM   3028  HD2 TYR   182     -11.737  96.387  50.001  1.00  0.00           H
ATOM   3029  C   TYR   182      -7.134  96.118  50.736  1.00  0.00           C
ATOM   3030  O   TYR   182      -6.150  95.587  51.245  1.00  0.00           O
ATOM   3031  N   LEU   183      -6.994  97.042  49.774  1.00  0.00           N
ATOM   3032  H   LEU   183      -7.831  97.450  49.378  1.00  0.00           H
ATOM   3033  CA  LEU   183      -5.674  97.412  49.236  1.00  0.00           C
ATOM   3034  HA  LEU   183      -5.164  96.505  48.911  1.00  0.00           H
ATOM   3035  CB  LEU   183      -5.808  98.382  48.059  1.00  0.00           C
ATOM   3036  HB1 LEU   183      -4.837  98.846  47.874  1.00  0.00           H
ATOM   3037  HB2 LEU   183      -6.507  99.177  48.324  1.00  0.00           H
ATOM   3038  CG  LEU   183      -6.253  97.708  46.762  1.00  0.00           C
ATOM   3039  HG  LEU   183      -7.232  97.261  46.913  1.00  0.00           H
ATOM   3040  CD1 LEU   183      -6.329  98.783  45.682  1.00  0.00           C
ATOM   3041 1HD1 LEU   183      -6.762  98.329  44.797  1.00  0.00           H
ATOM   3042 2HD1 LEU   183      -6.967  99.600  46.014  1.00  0.00           H
ATOM   3043 3HD1 LEU   183      -5.337  99.172  45.452  1.00  0.00           H
ATOM   3044  CD2 LEU   183      -5.298  96.611  46.281  1.00  0.00           C
ATOM   3045 1HD2 LEU   183      -5.506  96.392  45.238  1.00  0.00           H
ATOM   3046 2HD2 LEU   183      -4.261  96.934  46.373  1.00  0.00           H
ATOM   3047 3HD2 LEU   183      -5.462  95.706  46.861  1.00  0.00           H
ATOM   3048  C   LEU   183      -4.745  98.049  50.262  1.00  0.00           C
ATOM   3049  O   LEU   183      -3.536  97.887  50.139  1.00  0.00           O
ATOM   3050  N   THR   184      -5.274  98.767  51.255  1.00  0.00           N
ATOM   3051  H   THR   184      -6.279  98.896  51.277  1.00  0.00           H
ATOM   3052  CA  THR   184      -4.451  99.402  52.290  1.00  0.00           C
ATOM   3053  HA  THR   184      -3.636  99.935  51.802  1.00  0.00           H
ATOM   3054  CB  THR   184      -5.276 100.439  53.052  1.00  0.00           C
ATOM   3055  HB  THR   184      -6.146  99.963  53.496  1.00  0.00           H
ATOM   3056  CG2 THR   184      -4.492 101.194  54.118  1.00  0.00           C
ATOM   3057 1HG2 THR   184      -5.153 101.918  54.590  1.00  0.00           H
ATOM   3058 2HG2 THR   184      -4.112 100.513  54.875  1.00  0.00           H
ATOM   3059 3HG2 THR   184      -3.659 101.722  53.662  1.00  0.00           H
ATOM   3060  OG1 THR   184      -5.683 101.418  52.126  1.00  0.00           O
ATOM   3061  HG1 THR   184      -6.464 101.072  51.659  1.00  0.00           H
ATOM   3062  C   THR   184      -3.795  98.349  53.183  1.00  0.00           C
ATOM   3063  O   THR   184      -2.659  98.569  53.592  1.00  0.00           O
ATOM   3064  N   ALA   185      -4.433  97.193  53.404  1.00  0.00           N
ATOM   3065  H   ALA   185      -5.363  97.070  53.028  1.00  0.00           H
ATOM   3066  CA  ALA   185      -3.831  96.034  54.078  1.00  0.00           C
ATOM   3067  HA  ALA   185      -3.413  96.348  55.035  1.00  0.00           H
ATOM   3068  CB  ALA   185      -4.944  95.014  54.349  1.00  0.00           C
ATOM   3069  HB1 ALA   185      -4.541  94.170  54.912  1.00  0.00           H
ATOM   3070  HB2 ALA   185      -5.752  95.465  54.920  1.00  0.00           H
ATOM   3071  HB3 ALA   185      -5.355  94.638  53.416  1.00  0.00           H
ATOM   3072  C   ALA   185      -2.679  95.413  53.262  1.00  0.00           C
ATOM   3073  O   ALA   185      -1.613  95.135  53.809  1.00  0.00           O
ATOM   3074  N   ILE   186      -2.854  95.273  51.943  1.00  0.00           N
ATOM   3075  H   ILE   186      -3.794  95.409  51.595  1.00  0.00           H
ATOM   3076  CA  ILE   186      -1.804  94.812  51.010  1.00  0.00           C
ATOM   3077  HA  ILE   186      -1.414  93.854  51.366  1.00  0.00           H
ATOM   3078  CB  ILE   186      -2.394  94.600  49.591  1.00  0.00           C
ATOM   3079  HB  ILE   186      -2.821  95.539  49.239  1.00  0.00           H
ATOM   3080  CG2 ILE   186      -1.297  94.192  48.586  1.00  0.00           C
ATOM   3081 1HG2 ILE   186      -1.717  94.085  47.587  1.00  0.00           H
ATOM   3082 2HG2 ILE   186      -0.518  94.950  48.537  1.00  0.00           H
ATOM   3083 3HG2 ILE   186      -0.847  93.249  48.886  1.00  0.00           H
ATOM   3084  CG1 ILE   186      -3.534  93.560  49.670  1.00  0.00           C
ATOM   3085 1HG1 ILE   186      -4.354  93.991  50.239  1.00  0.00           H
ATOM   3086 2HG1 ILE   186      -3.178  92.683  50.205  1.00  0.00           H
ATOM   3087  CD  ILE   186      -4.129  93.087  48.348  1.00  0.00           C
ATOM   3088  HD1 ILE   186      -5.004  92.472  48.559  1.00  0.00           H
ATOM   3089  HD2 ILE   186      -4.429  93.946  47.754  1.00  0.00           H
ATOM   3090  HD3 ILE   186      -3.405  92.481  47.804  1.00  0.00           H
ATOM   3091  C   ILE   186      -0.616  95.783  51.006  1.00  0.00           C
ATOM   3092  O   ILE   186       0.519  95.385  51.260  1.00  0.00           O
ATOM   3093  N   LYS   187      -0.872  97.074  50.779  1.00  0.00           N
ATOM   3094  H   LYS   187      -1.836  97.334  50.605  1.00  0.00           H
ATOM   3095  CA  LYS   187       0.142  98.138  50.739  1.00  0.00           C
ATOM   3096  HA  LYS   187       0.856  97.913  49.945  1.00  0.00           H
ATOM   3097  CB  LYS   187      -0.563  99.471  50.417  1.00  0.00           C
ATOM   3098  HB1 LYS   187       0.121 100.292  50.641  1.00  0.00           H
ATOM   3099  HB2 LYS   187      -1.438  99.572  51.058  1.00  0.00           H
ATOM   3100  CG  LYS   187      -0.996  99.603  48.949  1.00  0.00           C
ATOM   3101  HG1 LYS   187      -1.613  98.753  48.657  1.00  0.00           H
ATOM   3102  HG2 LYS   187      -0.102  99.608  48.324  1.00  0.00           H
ATOM   3103  CD  LYS   187      -1.789 100.902  48.728  1.00  0.00           C
ATOM   3104  HD1 LYS   187      -1.216 101.741  49.126  1.00  0.00           H
ATOM   3105  HD2 LYS   187      -2.747 100.837  49.248  1.00  0.00           H
ATOM   3106  CE  LYS   187      -2.016 101.115  47.228  1.00  0.00           C
ATOM   3107  HE1 LYS   187      -2.586 100.274  46.823  1.00  0.00           H
ATOM   3108  HE2 LYS   187      -1.035 101.118  46.748  1.00  0.00           H
ATOM   3109  NZ  LYS   187      -2.691 102.396  46.908  1.00  0.00           N
ATOM   3110  HZ1 LYS   187      -2.461 102.671  45.954  1.00  0.00           H
ATOM   3111  HZ2 LYS   187      -3.706 102.331  46.957  1.00  0.00           H
ATOM   3112  HZ3 LYS   187      -2.375 103.146  47.503  1.00  0.00           H
ATOM   3113  C   LYS   187       0.971  98.252  52.038  1.00  0.00           C
ATOM   3114  O   LYS   187       2.118  98.705  51.990  1.00  0.00           O
ATOM   3115  N   LYS   188       0.440  97.804  53.188  1.00  0.00           N
ATOM   3116  H   LYS   188      -0.510  97.453  53.171  1.00  0.00           H
ATOM   3117  CA  LYS   188       1.205  97.684  54.440  1.00  0.00           C
ATOM   3118  HA  LYS   188       1.707  98.628  54.632  1.00  0.00           H
ATOM   3119  CB  LYS   188       0.269  97.406  55.627  1.00  0.00           C
ATOM   3120  HB1 LYS   188       0.862  97.006  56.451  1.00  0.00           H
ATOM   3121  HB2 LYS   188      -0.453  96.647  55.340  1.00  0.00           H
ATOM   3122  CG  LYS   188      -0.480  98.633  56.156  1.00  0.00           C
ATOM   3123  HG1 LYS   188      -1.048  99.095  55.357  1.00  0.00           H
ATOM   3124  HG2 LYS   188       0.236  99.361  56.540  1.00  0.00           H
ATOM   3125  CD  LYS   188      -1.431  98.203  57.280  1.00  0.00           C
ATOM   3126  HD1 LYS   188      -0.837  97.850  58.124  1.00  0.00           H
ATOM   3127  HD2 LYS   188      -2.068  97.388  56.932  1.00  0.00           H
ATOM   3128  CE  LYS   188      -2.315  99.371  57.722  1.00  0.00           C
ATOM   3129  HE1 LYS   188      -3.009  99.623  56.918  1.00  0.00           H
ATOM   3130  HE2 LYS   188      -1.688 100.247  57.912  1.00  0.00           H
ATOM   3131  NZ  LYS   188      -3.070  99.061  58.959  1.00  0.00           N
ATOM   3132  HZ1 LYS   188      -3.682  99.850  59.179  1.00  0.00           H
ATOM   3133  HZ2 LYS   188      -3.629  98.228  58.871  1.00  0.00           H
ATOM   3134  HZ3 LYS   188      -2.432  98.952  59.743  1.00  0.00           H
ATOM   3135  C   LYS   188       2.317  96.616  54.377  1.00  0.00           C
ATOM   3136  O   LYS   188       3.310  96.745  55.090  1.00  0.00           O
ATOM   3137  N   VAL   189       2.215  95.610  53.510  1.00  0.00           N
ATOM   3138  H   VAL   189       1.392  95.565  52.907  1.00  0.00           H
ATOM   3139  CA  VAL   189       3.302  94.656  53.237  1.00  0.00           C
ATOM   3140  HA  VAL   189       3.897  94.543  54.142  1.00  0.00           H
ATOM   3141  CB  VAL   189       2.744  93.263  52.858  1.00  0.00           C
ATOM   3142  HB  VAL   189       2.266  93.335  51.885  1.00  0.00           H
ATOM   3143  CG1 VAL   189       3.852  92.205  52.782  1.00  0.00           C
ATOM   3144 1HG1 VAL   189       3.433  91.227  52.545  1.00  0.00           H
ATOM   3145 2HG1 VAL   189       4.571  92.457  52.006  1.00  0.00           H
ATOM   3146 3HG1 VAL   189       4.354  92.149  53.746  1.00  0.00           H
ATOM   3147  CG2 VAL   189       1.697  92.768  53.867  1.00  0.00           C
ATOM   3148 1HG2 VAL   189       1.403  91.745  53.632  1.00  0.00           H
ATOM   3149 2HG2 VAL   189       2.113  92.794  54.875  1.00  0.00           H
ATOM   3150 3HG2 VAL   189       0.806  93.393  53.819  1.00  0.00           H
ATOM   3151  C   VAL   189       4.166  95.222  52.094  1.00  0.00           C
ATOM   3152  O   VAL   189       3.588  95.766  51.146  1.00  0.00           O
ATOM   3153  N   PRO   190       5.512  95.109  52.131  1.00  0.00           N
ATOM   3154  CD  PRO   190       6.327  94.602  53.226  1.00  0.00           C
ATOM   3155  HD1 PRO   190       6.253  93.517  53.269  1.00  0.00           H
ATOM   3156  HD2 PRO   190       6.032  95.036  54.180  1.00  0.00           H
ATOM   3157  CG  PRO   190       7.767  94.990  52.903  1.00  0.00           C
ATOM   3158  HG1 PRO   190       8.477  94.257  53.288  1.00  0.00           H
ATOM   3159  HG2 PRO   190       7.988  95.978  53.306  1.00  0.00           H
ATOM   3160  CB  PRO   190       7.786  95.047  51.379  1.00  0.00           C
ATOM   3161  HB1 PRO   190       8.026  94.057  50.988  1.00  0.00           H
ATOM   3162  HB2 PRO   190       8.512  95.778  51.029  1.00  0.00           H
ATOM   3163  CA  PRO   190       6.357  95.449  50.989  1.00  0.00           C
ATOM   3164  HA  PRO   190       6.308  96.527  50.835  1.00  0.00           H
ATOM   3165  C   PRO   190       5.900  94.684  49.737  1.00  0.00           C
ATOM   3166  O   PRO   190       5.548  93.509  49.863  1.00  0.00           O
ATOM   3167  N   PRO   191       5.901  95.287  48.534  1.00  0.00           N
ATOM   3168  CD  PRO   191       6.189  96.678  48.224  1.00  0.00           C
ATOM   3169  HD1 PRO   191       7.060  97.041  48.766  1.00  0.00           H
ATOM   3170  HD2 PRO   191       5.315  97.284  48.466  1.00  0.00           H
ATOM   3171  CG  PRO   191       6.442  96.713  46.716  1.00  0.00           C
ATOM   3172  HG1 PRO   191       7.487  96.469  46.516  1.00  0.00           H
ATOM   3173  HG2 PRO   191       6.183  97.678  46.280  1.00  0.00           H
ATOM   3174  CB  PRO   191       5.548  95.591  46.188  1.00  0.00           C
ATOM   3175  HB1 PRO   191       5.924  95.184  45.248  1.00  0.00           H
ATOM   3176  HB2 PRO   191       4.531  95.964  46.058  1.00  0.00           H
ATOM   3177  CA  PRO   191       5.571  94.557  47.320  1.00  0.00           C
ATOM   3178  HA  PRO   191       4.576  94.134  47.437  1.00  0.00           H
ATOM   3179  C   PRO   191       6.604  93.446  47.067  1.00  0.00           C
ATOM   3180  O   PRO   191       7.797  93.662  47.314  1.00  0.00           O
ATOM   3181  N   PRO   192       6.174  92.274  46.559  1.00  0.00           N
ATOM   3182  CD  PRO   192       4.802  91.848  46.382  1.00  0.00           C
ATOM   3183  HD1 PRO   192       4.204  92.645  45.956  1.00  0.00           H
ATOM   3184  HD2 PRO   192       4.398  91.546  47.345  1.00  0.00           H
ATOM   3185  CG  PRO   192       4.835  90.655  45.432  1.00  0.00           C
ATOM   3186  HG1 PRO   192       4.763  91.011  44.409  1.00  0.00           H
ATOM   3187  HG2 PRO   192       4.045  89.938  45.651  1.00  0.00           H
ATOM   3188  CB  PRO   192       6.218  90.056  45.640  1.00  0.00           C
ATOM   3189  HB1 PRO   192       6.585  89.579  44.732  1.00  0.00           H
ATOM   3190  HB2 PRO   192       6.193  89.331  46.444  1.00  0.00           H
ATOM   3191  CA  PRO   192       7.070  91.263  46.035  1.00  0.00           C
ATOM   3192  HA  PRO   192       7.781  90.976  46.804  1.00  0.00           H
ATOM   3193  C   PRO   192       7.805  91.801  44.820  1.00  0.00           C
ATOM   3194  O   PRO   192       7.272  92.593  44.043  1.00  0.00           O
ATOM   3195  N   ASN   193       9.018  91.291  44.636  1.00  0.00           N
ATOM   3196  H   ASN   193       9.387  90.691  45.364  1.00  0.00           H
ATOM   3197  CA  ASN   193       9.922  91.667  43.551  1.00  0.00           C
ATOM   3198  HA  ASN   193      10.211  92.708  43.673  1.00  0.00           H
ATOM   3199  CB  ASN   193      11.166  90.786  43.682  1.00  0.00           C
ATOM   3200  HB1 ASN   193      11.869  91.069  42.910  1.00  0.00           H
ATOM   3201  HB2 ASN   193      10.867  89.750  43.521  1.00  0.00           H
ATOM   3202  CG  ASN   193      11.914  90.881  45.006  1.00  0.00           C
ATOM   3203  OD1 ASN   193      11.715  91.786  45.811  1.00  0.00           O
ATOM   3204  ND2 ASN   193      12.808  89.940  45.245  1.00  0.00           N
ATOM   3205 1HD2 ASN   193      13.001  89.247  44.531  1.00  0.00           H
ATOM   3206 2HD2 ASN   193      13.306  89.939  46.118  1.00  0.00           H
ATOM   3207  C   ASN   193       9.317  91.531  42.136  1.00  0.00           C
ATOM   3208  O   ASN   193       9.779  92.189  41.210  1.00  0.00           O
ATOM   3209  N   PHE   194       8.282  90.697  41.974  1.00  0.00           N
ATOM   3210  H   PHE   194       7.955  90.199  42.786  1.00  0.00           H
ATOM   3211  CA  PHE   194       7.572  90.471  40.713  1.00  0.00           C
ATOM   3212  HA  PHE   194       8.292  90.535  39.893  1.00  0.00           H
ATOM   3213  CB  PHE   194       7.040  89.030  40.733  1.00  0.00           C
ATOM   3214  HB1 PHE   194       7.901  88.368  40.829  1.00  0.00           H
ATOM   3215  HB2 PHE   194       6.627  88.824  39.747  1.00  0.00           H
ATOM   3216  CG  PHE   194       6.019  88.653  41.809  1.00  0.00           C
ATOM   3217  CD1 PHE   194       6.314  87.626  42.727  1.00  0.00           C
ATOM   3218  HD1 PHE   194       7.280  87.145  42.704  1.00  0.00           H
ATOM   3219  CE1 PHE   194       5.351  87.194  43.658  1.00  0.00           C
ATOM   3220  HE1 PHE   194       5.591  86.402  44.354  1.00  0.00           H
ATOM   3221  CZ  PHE   194       4.076  87.783  43.678  1.00  0.00           C
ATOM   3222  HZ  PHE   194       3.331  87.445  44.386  1.00  0.00           H
ATOM   3223  CE2 PHE   194       3.773  88.813  42.772  1.00  0.00           C
ATOM   3224  HE2 PHE   194       2.794  89.268  42.779  1.00  0.00           H
ATOM   3225  CD2 PHE   194       4.740  89.246  41.846  1.00  0.00           C
ATOM   3226  HD2 PHE   194       4.472  90.004  41.126  1.00  0.00           H
ATOM   3227  C   PHE   194       6.476  91.513  40.399  1.00  0.00           C
ATOM   3228  O   PHE   194       5.862  91.474  39.333  1.00  0.00           O
ATOM   3229  N   ILE   195       6.182  92.445  41.314  1.00  0.00           N
ATOM   3230  H   ILE   195       6.744  92.475  42.161  1.00  0.00           H
ATOM   3231  CA  ILE   195       5.288  93.583  41.049  1.00  0.00           C
ATOM   3232  HA  ILE   195       4.669  93.373  40.176  1.00  0.00           H
ATOM   3233  CB  ILE   195       4.347  93.847  42.248  1.00  0.00           C
ATOM   3234  HB  ILE   195       4.956  93.937  43.151  1.00  0.00           H
ATOM   3235  CG2 ILE   195       3.568  95.160  42.059  1.00  0.00           C
ATOM   3236 1HG2 ILE   195       2.903  95.349  42.900  1.00  0.00           H
ATOM   3237 2HG2 ILE   195       4.267  95.989  42.024  1.00  0.00           H
ATOM   3238 3HG2 ILE   195       2.988  95.129  41.136  1.00  0.00           H
ATOM   3239  CG1 ILE   195       3.352  92.684  42.432  1.00  0.00           C
ATOM   3240 1HG1 ILE   195       3.915  91.766  42.558  1.00  0.00           H
ATOM   3241 2HG1 ILE   195       2.737  92.575  41.538  1.00  0.00           H
ATOM   3242  CD  ILE   195       2.438  92.852  43.652  1.00  0.00           C
ATOM   3243  HD1 ILE   195       2.098  91.874  43.988  1.00  0.00           H
ATOM   3244  HD2 ILE   195       2.975  93.344  44.458  1.00  0.00           H
ATOM   3245  HD3 ILE   195       1.578  93.467  43.396  1.00  0.00           H
ATOM   3246  C   ILE   195       6.147  94.805  40.725  1.00  0.00           C
ATOM   3247  O   ILE   195       6.896  95.277  41.579  1.00  0.00           O
ATOM   3248  N   GLY   196       5.958  95.391  39.537  1.00  0.00           N
ATOM   3249  H   GLY   196       5.308  94.949  38.898  1.00  0.00           H
ATOM   3250  CA  GLY   196       6.765  96.516  39.030  1.00  0.00           C
ATOM   3251  HA1 GLY   196       6.502  96.706  37.990  1.00  0.00           H
ATOM   3252  HA2 GLY   196       7.814  96.219  39.081  1.00  0.00           H
ATOM   3253  C   GLY   196       6.644  97.842  39.800  1.00  0.00           C
ATOM   3254  O   GLY   196       7.143  98.860  39.332  1.00  0.00           O
ATOM   3255  N   TRP   197       6.005  97.852  40.975  1.00  0.00           N
ATOM   3256  H   TRP   197       5.731  96.952  41.342  1.00  0.00           H
ATOM   3257  CA  TRP   197       5.901  99.012  41.868  1.00  0.00           C
ATOM   3258  HA  TRP   197       5.550  99.879  41.307  1.00  0.00           H
ATOM   3259  CB  TRP   197       4.927  98.717  43.022  1.00  0.00           C
ATOM   3260  HB1 TRP   197       5.061  99.495  43.775  1.00  0.00           H
ATOM   3261  HB2 TRP   197       5.206  97.771  43.490  1.00  0.00           H
ATOM   3262  CG  TRP   197       3.464  98.678  42.716  1.00  0.00           C
ATOM   3263  CD1 TRP   197       2.907  98.237  41.572  1.00  0.00           C
ATOM   3264  HD1 TRP   197       3.468  97.860  40.730  1.00  0.00           H
ATOM   3265  NE1 TRP   197       1.534  98.284  41.666  1.00  0.00           N
ATOM   3266  HE1 TRP   197       0.913  97.938  40.948  1.00  0.00           H
ATOM   3267  CE2 TRP   197       1.132  98.839  42.852  1.00  0.00           C
ATOM   3268  CZ2 TRP   197      -0.128  99.146  43.374  1.00  0.00           C
ATOM   3269  HZ2 TRP   197      -1.022  98.943  42.802  1.00  0.00           H
ATOM   3270  CH2 TRP   197      -0.212  99.683  44.663  1.00  0.00           C
ATOM   3271  HH2 TRP   197      -1.183  99.868  45.088  1.00  0.00           H
ATOM   3272  CZ3 TRP   197       0.963  99.942  45.393  1.00  0.00           C
ATOM   3273  HZ3 TRP   197       0.907 100.348  46.391  1.00  0.00           H
ATOM   3274  CE3 TRP   197       2.227  99.657  44.843  1.00  0.00           C
ATOM   3275  HE3 TRP   197       3.119  99.870  45.413  1.00  0.00           H
ATOM   3276  CD2 TRP   197       2.345  99.087  43.559  1.00  0.00           C
ATOM   3277  C   TRP   197       7.249  99.367  42.496  1.00  0.00           C
ATOM   3278  O   TRP   197       7.532 100.543  42.708  1.00  0.00           O
ATOM   3279  N   SER   198       8.067  98.370  42.838  1.00  0.00           N
ATOM   3280  H   SER   198       7.826  97.407  42.607  1.00  0.00           H
ATOM   3281  CA  SER   198       9.372  98.586  43.475  1.00  0.00           C
ATOM   3282  HA  SER   198       9.279  99.356  44.241  1.00  0.00           H
ATOM   3283  CB  SER   198       9.830  97.306  44.181  1.00  0.00           C
ATOM   3284  HB1 SER   198       9.225  97.163  45.076  1.00  0.00           H
ATOM   3285  HB2 SER   198      10.872  97.416  44.480  1.00  0.00           H
ATOM   3286  OG  SER   198       9.692  96.168  43.355  1.00  0.00           O
ATOM   3287  HG  SER   198       9.959  95.390  43.875  1.00  0.00           H
ATOM   3288  C   SER   198      10.441  99.105  42.507  1.00  0.00           C
ATOM   3289  O   SER   198      11.546  99.426  42.943  1.00  0.00           O
ATOM   3290  N   ILE   199      10.114  99.252  41.217  1.00  0.00           N
ATOM   3291  H   ILE   199       9.187  98.972  40.929  1.00  0.00           H
ATOM   3292  CA  ILE   199      10.927  99.999  40.254  1.00  0.00           C
ATOM   3293  HA  ILE   199      11.973  99.725  40.405  1.00  0.00           H
ATOM   3294  CB  ILE   199      10.563  99.646  38.789  1.00  0.00           C
ATOM   3295  HB  ILE   199       9.603 100.099  38.532  1.00  0.00           H
ATOM   3296  CG2 ILE   199      11.650 100.227  37.867  1.00  0.00           C
ATOM   3297 1HG2 ILE   199      11.366 100.106  36.821  1.00  0.00           H
ATOM   3298 2HG2 ILE   199      11.776 101.290  38.061  1.00  0.00           H
ATOM   3299 3HG2 ILE   199      12.599  99.717  38.039  1.00  0.00           H
ATOM   3300  CG1 ILE   199      10.436  98.118  38.608  1.00  0.00           C
ATOM   3301 1HG1 ILE   199       9.534  97.777  39.111  1.00  0.00           H
ATOM   3302 2HG1 ILE   199      11.279  97.647  39.104  1.00  0.00           H
ATOM   3303  CD  ILE   199      10.368  97.627  37.156  1.00  0.00           C
ATOM   3304  HD1 ILE   199      10.060  96.580  37.137  1.00  0.00           H
ATOM   3305  HD2 ILE   199       9.646  98.226  36.605  1.00  0.00           H
ATOM   3306  HD3 ILE   199      11.346  97.712  36.680  1.00  0.00           H
ATOM   3307  C   ILE   199      10.802 101.495  40.568  1.00  0.00           C
ATOM   3308  O   ILE   199       9.958 102.208  40.025  1.00  0.00           O
ATOM   3309  N   ASN   200      11.639 101.974  41.483  1.00  0.00           N
ATOM   3310  H   ASN   200      12.314 101.324  41.872  1.00  0.00           H
ATOM   3311  CA  ASN   200      11.830 103.393  41.761  1.00  0.00           C
ATOM   3312  HA  ASN   200      10.885 103.854  42.036  1.00  0.00           H
ATOM   3313  CB  ASN   200      12.812 103.513  42.941  1.00  0.00           C
ATOM   3314  HB1 ASN   200      13.721 102.964  42.703  1.00  0.00           H
ATOM   3315  HB2 ASN   200      12.364 103.038  43.812  1.00  0.00           H
ATOM   3316  CG  ASN   200      13.200 104.944  43.312  1.00  0.00           C
ATOM   3317  OD1 ASN   200      12.756 105.920  42.718  1.00  0.00           O
ATOM   3318  ND2 ASN   200      14.044 105.106  44.314  1.00  0.00           N
ATOM   3319 1HD2 ASN   200      14.451 104.310  44.781  1.00  0.00           H
ATOM   3320 2HD2 ASN   200      14.341 106.041  44.561  1.00  0.00           H
ATOM   3321  C   ASN   200      12.364 104.055  40.489  1.00  0.00           C
ATOM   3322  O   ASN   200      13.472 103.742  40.083  1.00  0.00           O
ATOM   3323  N   TRP   201      11.622 104.963  39.847  1.00  0.00           N
ATOM   3324  H   TRP   201      10.698 105.156  40.203  1.00  0.00           H
ATOM   3325  CA  TRP   201      11.972 105.510  38.524  1.00  0.00           C
ATOM   3326  HA  TRP   201      12.108 104.672  37.840  1.00  0.00           H
ATOM   3327  CB  TRP   201      10.801 106.352  38.006  1.00  0.00           C
ATOM   3328  HB1 TRP   201      11.040 106.676  36.992  1.00  0.00           H
ATOM   3329  HB2 TRP   201      10.738 107.251  38.619  1.00  0.00           H
ATOM   3330  CG  TRP   201       9.439 105.721  37.966  1.00  0.00           C
ATOM   3331  CD1 TRP   201       8.594 105.623  39.016  1.00  0.00           C
ATOM   3332  HD1 TRP   201       8.815 105.939  40.028  1.00  0.00           H
ATOM   3333  NE1 TRP   201       7.372 105.145  38.598  1.00  0.00           N
ATOM   3334  HE1 TRP   201       6.585 105.045  39.224  1.00  0.00           H
ATOM   3335  CE2 TRP   201       7.349 104.948  37.235  1.00  0.00           C
ATOM   3336  CZ2 TRP   201       6.337 104.583  36.337  1.00  0.00           C
ATOM   3337  HZ2 TRP   201       5.334 104.397  36.690  1.00  0.00           H
ATOM   3338  CH2 TRP   201       6.643 104.480  34.972  1.00  0.00           C
ATOM   3339  HH2 TRP   201       5.864 104.251  34.261  1.00  0.00           H
ATOM   3340  CZ3 TRP   201       7.963 104.675  34.530  1.00  0.00           C
ATOM   3341  HZ3 TRP   201       8.195 104.537  33.483  1.00  0.00           H
ATOM   3342  CE3 TRP   201       8.965 105.076  35.434  1.00  0.00           C
ATOM   3343  HE3 TRP   201       9.968 105.262  35.077  1.00  0.00           H
ATOM   3344  CD2 TRP   201       8.680 105.243  36.809  1.00  0.00           C
ATOM   3345  C   TRP   201      13.283 106.332  38.472  1.00  0.00           C
ATOM   3346  O   TRP   201      13.661 106.822  37.406  1.00  0.00           O
ATOM   3347  N   LEU   202      13.968 106.519  39.604  1.00  0.00           N
ATOM   3348  H   LEU   202      13.568 106.139  40.452  1.00  0.00           H
ATOM   3349  CA  LEU   202      15.331 107.052  39.684  1.00  0.00           C
ATOM   3350  HA  LEU   202      15.543 107.686  38.823  1.00  0.00           H
ATOM   3351  CB  LEU   202      15.437 107.893  40.964  1.00  0.00           C
ATOM   3352  HB1 LEU   202      16.468 108.230  41.067  1.00  0.00           H
ATOM   3353  HB2 LEU   202      15.209 107.251  41.817  1.00  0.00           H
ATOM   3354  CG  LEU   202      14.513 109.127  41.024  1.00  0.00           C
ATOM   3355  HG  LEU   202      13.475 108.815  40.901  1.00  0.00           H
ATOM   3356  CD1 LEU   202      14.656 109.761  42.413  1.00  0.00           C
ATOM   3357 1HD1 LEU   202      14.120 110.705  42.459  1.00  0.00           H
ATOM   3358 2HD1 LEU   202      14.246 109.087  43.165  1.00  0.00           H
ATOM   3359 3HD1 LEU   202      15.707 109.947  42.633  1.00  0.00           H
ATOM   3360  CD2 LEU   202      14.834 110.161  39.935  1.00  0.00           C
ATOM   3361 1HD2 LEU   202      14.140 110.998  40.010  1.00  0.00           H
ATOM   3362 2HD2 LEU   202      15.853 110.527  40.059  1.00  0.00           H
ATOM   3363 3HD2 LEU   202      14.729 109.722  38.944  1.00  0.00           H
ATOM   3364  C   LEU   202      16.378 105.925  39.653  1.00  0.00           C
ATOM   3365  O   LEU   202      17.289 105.969  38.830  1.00  0.00           O
ATOM   3366  N   ASP   203      16.195 104.875  40.459  1.00  0.00           N
ATOM   3367  H   ASP   203      15.419 104.922  41.099  1.00  0.00           H
ATOM   3368  CA  ASP   203      16.929 103.594  40.426  1.00  0.00           C
ATOM   3369  HA  ASP   203      17.954 103.784  40.114  1.00  0.00           H
ATOM   3370  CB  ASP   203      16.943 102.958  41.843  1.00  0.00           C
ATOM   3371  HB1 ASP   203      17.213 101.906  41.756  1.00  0.00           H
ATOM   3372  HB2 ASP   203      15.937 102.994  42.259  1.00  0.00           H
ATOM   3373  CG  ASP   203      17.924 103.568  42.853  1.00  0.00           C
ATOM   3374  OD1 ASP   203      17.910 104.808  43.019  1.00  0.00           O
ATOM   3375  OD2 ASP   203      18.663 102.769  43.479  1.00  0.00           O
ATOM   3376  C   ASP   203      16.312 102.610  39.397  1.00  0.00           C
ATOM   3377  O   ASP   203      16.432 101.390  39.533  1.00  0.00           O
ATOM   3378  N   GLY   204      15.585 103.111  38.391  1.00  0.00           N
ATOM   3379  H   GLY   204      15.531 104.116  38.316  1.00  0.00           H
ATOM   3380  CA  GLY   204      14.672 102.301  37.572  1.00  0.00           C
ATOM   3381  HA1 GLY   204      14.068 102.952  36.941  1.00  0.00           H
ATOM   3382  HA2 GLY   204      14.036 101.711  38.230  1.00  0.00           H
ATOM   3383  C   GLY   204      15.433 101.336  36.679  1.00  0.00           C
ATOM   3384  O   GLY   204      15.080 100.160  36.586  1.00  0.00           O
ATOM   3385  N   GLY   205      16.540 101.826  36.118  1.00  0.00           N
ATOM   3386  H   GLY   205      16.730 102.818  36.230  1.00  0.00           H
ATOM   3387  CA  GLY   205      17.524 101.008  35.428  1.00  0.00           C
ATOM   3388  HA1 GLY   205      18.281 101.645  34.972  1.00  0.00           H
ATOM   3389  HA2 GLY   205      17.029 100.425  34.648  1.00  0.00           H
ATOM   3390  C   GLY   205      18.219 100.023  36.362  1.00  0.00           C
ATOM   3391  O   GLY   205      18.528  98.941  35.906  1.00  0.00           O
ATOM   3392  N   LYS   206      18.419 100.289  37.662  1.00  0.00           N
ATOM   3393  H   LYS   206      18.083 101.160  38.044  1.00  0.00           H
ATOM   3394  CA  LYS   206      19.142  99.343  38.536  1.00  0.00           C
ATOM   3395  HA  LYS   206      20.046  99.024  38.015  1.00  0.00           H
ATOM   3396  CB  LYS   206      19.564  99.984  39.865  1.00  0.00           C
ATOM   3397  HB1 LYS   206      19.717  99.182  40.590  1.00  0.00           H
ATOM   3398  HB2 LYS   206      18.777 100.632  40.247  1.00  0.00           H
ATOM   3399  CG  LYS   206      20.879 100.760  39.756  1.00  0.00           C
ATOM   3400  HG1 LYS   206      20.701 101.694  39.221  1.00  0.00           H
ATOM   3401  HG2 LYS   206      21.620 100.175  39.212  1.00  0.00           H
ATOM   3402  CD  LYS   206      21.404 101.043  41.169  1.00  0.00           C
ATOM   3403  HD1 LYS   206      21.659 100.106  41.667  1.00  0.00           H
ATOM   3404  HD2 LYS   206      20.620 101.542  41.743  1.00  0.00           H
ATOM   3405  CE  LYS   206      22.642 101.938  41.089  1.00  0.00           C
ATOM   3406  HE1 LYS   206      22.487 102.655  40.276  1.00  0.00           H
ATOM   3407  HE2 LYS   206      23.524 101.341  40.839  1.00  0.00           H
ATOM   3408  NZ  LYS   206      22.842 102.698  42.343  1.00  0.00           N
ATOM   3409  HZ1 LYS   206      23.544 103.412  42.210  1.00  0.00           H
ATOM   3410  HZ2 LYS   206      21.986 103.181  42.592  1.00  0.00           H
ATOM   3411  HZ3 LYS   206      23.142 102.102  43.109  1.00  0.00           H
ATOM   3412  C   LYS   206      18.362  98.057  38.830  1.00  0.00           C
ATOM   3413  O   LYS   206      18.931  96.967  38.749  1.00  0.00           O
ATOM   3414  N   SER   207      17.076  98.153  39.168  1.00  0.00           N
ATOM   3415  H   SER   207      16.665  99.070  39.282  1.00  0.00           H
ATOM   3416  CA  SER   207      16.282  96.948  39.458  1.00  0.00           C
ATOM   3417  HA  SER   207      16.850  96.305  40.130  1.00  0.00           H
ATOM   3418  CB  SER   207      14.970  97.291  40.177  1.00  0.00           C
ATOM   3419  HB1 SER   207      14.472  96.361  40.454  1.00  0.00           H
ATOM   3420  HB2 SER   207      14.320  97.864  39.514  1.00  0.00           H
ATOM   3421  OG  SER   207      15.225  98.036  41.355  1.00  0.00           O
ATOM   3422  HG  SER   207      14.563  97.790  42.041  1.00  0.00           H
ATOM   3423  C   SER   207      16.036  96.122  38.187  1.00  0.00           C
ATOM   3424  O   SER   207      16.109  94.888  38.238  1.00  0.00           O
ATOM   3425  N   LEU   208      15.868  96.790  37.033  1.00  0.00           N
ATOM   3426  H   LEU   208      15.818  97.802  37.049  1.00  0.00           H
ATOM   3427  CA  LEU   208      15.820  96.127  35.731  1.00  0.00           C
ATOM   3428  HA  LEU   208      15.164  95.272  35.843  1.00  0.00           H
ATOM   3429  CB  LEU   208      15.221  97.071  34.674  1.00  0.00           C
ATOM   3430  HB1 LEU   208      15.949  97.849  34.436  1.00  0.00           H
ATOM   3431  HB2 LEU   208      14.330  97.553  35.081  1.00  0.00           H
ATOM   3432  CG  LEU   208      14.834  96.323  33.379  1.00  0.00           C
ATOM   3433  HG  LEU   208      15.704  95.803  32.985  1.00  0.00           H
ATOM   3434  CD1 LEU   208      13.720  95.299  33.625  1.00  0.00           C
ATOM   3435 1HD1 LEU   208      13.373  94.893  32.676  1.00  0.00           H
ATOM   3436 2HD1 LEU   208      14.080  94.465  34.220  1.00  0.00           H
ATOM   3437 3HD1 LEU   208      12.895  95.788  34.139  1.00  0.00           H
ATOM   3438  CD2 LEU   208      14.357  97.316  32.317  1.00  0.00           C
ATOM   3439 1HD2 LEU   208      14.054  96.784  31.414  1.00  0.00           H
ATOM   3440 2HD2 LEU   208      13.515  97.901  32.691  1.00  0.00           H
ATOM   3441 3HD2 LEU   208      15.183  97.977  32.068  1.00  0.00           H
ATOM   3442  C   LEU   208      17.185  95.568  35.309  1.00  0.00           C
ATOM   3443  O   LEU   208      17.251  94.441  34.836  1.00  0.00           O
ATOM   3444  N   ASN   209      18.289  96.259  35.583  1.00  0.00           N
ATOM   3445  H   ASN   209      18.192  97.217  35.888  1.00  0.00           H
ATOM   3446  CA  ASN   209      19.641  95.733  35.392  1.00  0.00           C
ATOM   3447  HA  ASN   209      19.722  95.393  34.360  1.00  0.00           H
ATOM   3448  CB  ASN   209      20.721  96.802  35.639  1.00  0.00           C
ATOM   3449  HB1 ASN   209      21.691  96.309  35.696  1.00  0.00           H
ATOM   3450  HB2 ASN   209      20.541  97.283  36.597  1.00  0.00           H
ATOM   3451  CG  ASN   209      20.836  97.863  34.549  1.00  0.00           C
ATOM   3452  OD1 ASN   209      20.403  97.684  33.419  1.00  0.00           O
ATOM   3453  ND2 ASN   209      21.437  98.997  34.863  1.00  0.00           N
ATOM   3454 1HD2 ASN   209      21.776  99.152  35.796  1.00  0.00           H
ATOM   3455 2HD2 ASN   209      21.513  99.713  34.154  1.00  0.00           H
ATOM   3456  C   ASN   209      19.910  94.518  36.288  1.00  0.00           C
ATOM   3457  O   ASN   209      20.707  93.677  35.906  1.00  0.00           O
ATOM   3458  N   ARG   210      19.221  94.342  37.424  1.00  0.00           N
ATOM   3459  H   ARG   210      18.626  95.095  37.750  1.00  0.00           H
ATOM   3460  CA  ARG   210      19.279  93.085  38.185  1.00  0.00           C
ATOM   3461  HA  ARG   210      20.313  92.738  38.168  1.00  0.00           H
ATOM   3462  CB  ARG   210      18.923  93.356  39.654  1.00  0.00           C
ATOM   3463  HB1 ARG   210      17.852  93.516  39.746  1.00  0.00           H
ATOM   3464  HB2 ARG   210      19.437  94.262  39.979  1.00  0.00           H
ATOM   3465  CG  ARG   210      19.362  92.188  40.554  1.00  0.00           C
ATOM   3466  HG1 ARG   210      20.439  92.055  40.468  1.00  0.00           H
ATOM   3467  HG2 ARG   210      18.877  91.271  40.222  1.00  0.00           H
ATOM   3468  CD  ARG   210      18.996  92.386  42.027  1.00  0.00           C
ATOM   3469  HD1 ARG   210      19.316  91.499  42.577  1.00  0.00           H
ATOM   3470  HD2 ARG   210      17.912  92.474  42.110  1.00  0.00           H
ATOM   3471  NE  ARG   210      19.638  93.571  42.621  1.00  0.00           N
ATOM   3472  HE  ARG   210      20.331  94.049  42.063  1.00  0.00           H
ATOM   3473  CZ  ARG   210      19.485  93.978  43.875  1.00  0.00           C
ATOM   3474  NH1 ARG   210      18.723  93.310  44.718  1.00  0.00           N
ATOM   3475 1HH1 ARG   210      18.321  92.437  44.427  1.00  0.00           H
ATOM   3476 2HH1 ARG   210      18.649  93.560  45.698  1.00  0.00           H
ATOM   3477  NH2 ARG   210      20.094  95.070  44.277  1.00  0.00           N
ATOM   3478 1HH2 ARG   210      20.603  95.631  43.607  1.00  0.00           H
ATOM   3479 2HH2 ARG   210      20.001  95.428  45.217  1.00  0.00           H
ATOM   3480  C   ARG   210      18.414  91.972  37.554  1.00  0.00           C
ATOM   3481  O   ARG   210      18.715  90.790  37.701  1.00  0.00           O
ATOM   3482  N   LEU   211      17.367  92.318  36.801  1.00  0.00           N
ATOM   3483  H   LEU   211      17.155  93.304  36.710  1.00  0.00           H
ATOM   3484  CA  LEU   211      16.536  91.373  36.035  1.00  0.00           C
ATOM   3485  HA  LEU   211      16.408  90.450  36.603  1.00  0.00           H
ATOM   3486  CB  LEU   211      15.167  92.031  35.808  1.00  0.00           C
ATOM   3487  HB1 LEU   211      14.622  91.492  35.030  1.00  0.00           H
ATOM   3488  HB2 LEU   211      15.318  93.042  35.444  1.00  0.00           H
ATOM   3489  CG  LEU   211      14.322  92.070  37.091  1.00  0.00           C
ATOM   3490  HG  LEU   211      14.952  92.269  37.957  1.00  0.00           H
ATOM   3491  CD1 LEU   211      13.275  93.176  37.007  1.00  0.00           C
ATOM   3492 1HD1 LEU   211      12.606  93.120  37.866  1.00  0.00           H
ATOM   3493 2HD1 LEU   211      13.780  94.135  37.003  1.00  0.00           H
ATOM   3494 3HD1 LEU   211      12.709  93.090  36.088  1.00  0.00           H
ATOM   3495  CD2 LEU   211      13.649  90.717  37.278  1.00  0.00           C
ATOM   3496 1HD2 LEU   211      13.009  90.731  38.154  1.00  0.00           H
ATOM   3497 2HD2 LEU   211      13.037  90.492  36.408  1.00  0.00           H
ATOM   3498 3HD2 LEU   211      14.411  89.951  37.399  1.00  0.00           H
ATOM   3499  C   LEU   211      17.162  90.960  34.695  1.00  0.00           C
ATOM   3500  O   LEU   211      16.906  89.855  34.220  1.00  0.00           O
ATOM   3501  N   LEU   212      17.983  91.829  34.105  1.00  0.00           N
ATOM   3502  H   LEU   212      18.012  92.762  34.497  1.00  0.00           H
ATOM   3503  CA  LEU   212      18.695  91.619  32.845  1.00  0.00           C
ATOM   3504  HA  LEU   212      18.194  90.852  32.255  1.00  0.00           H
ATOM   3505  CB  LEU   212      18.675  92.962  32.082  1.00  0.00           C
ATOM   3506  HB1 LEU   212      19.338  92.878  31.221  1.00  0.00           H
ATOM   3507  HB2 LEU   212      19.066  93.749  32.729  1.00  0.00           H
ATOM   3508  CG  LEU   212      17.286  93.396  31.574  1.00  0.00           C
ATOM   3509  HG  LEU   212      16.589  93.476  32.410  1.00  0.00           H
ATOM   3510  CD1 LEU   212      17.346  94.757  30.875  1.00  0.00           C
ATOM   3511 1HD1 LEU   212      16.344  95.059  30.564  1.00  0.00           H
ATOM   3512 2HD1 LEU   212      17.735  95.502  31.567  1.00  0.00           H
ATOM   3513 3HD1 LEU   212      17.990  94.699  29.999  1.00  0.00           H
ATOM   3514  CD2 LEU   212      16.757  92.348  30.602  1.00  0.00           C
ATOM   3515 1HD2 LEU   212      15.907  92.740  30.042  1.00  0.00           H
ATOM   3516 2HD2 LEU   212      17.541  92.047  29.909  1.00  0.00           H
ATOM   3517 3HD2 LEU   212      16.448  91.476  31.172  1.00  0.00           H
ATOM   3518  C   LEU   212      20.132  91.123  33.065  1.00  0.00           C
ATOM   3519  O   LEU   212      20.562  90.153  32.451  1.00  0.00           O
ATOM   3520  N   PHE   213      20.864  91.740  33.983  1.00  0.00           N
ATOM   3521  H   PHE   213      20.436  92.504  34.486  1.00  0.00           H
ATOM   3522  CA  PHE   213      22.314  91.597  34.165  1.00  0.00           C
ATOM   3523  HA  PHE   213      22.678  90.764  33.561  1.00  0.00           H
ATOM   3524  CB  PHE   213      22.989  92.888  33.674  1.00  0.00           C
ATOM   3525  HB1 PHE   213      24.058  92.706  33.557  1.00  0.00           H
ATOM   3526  HB2 PHE   213      22.871  93.662  34.434  1.00  0.00           H
ATOM   3527  CG  PHE   213      22.440  93.408  32.363  1.00  0.00           C
ATOM   3528  CD1 PHE   213      22.557  92.633  31.198  1.00  0.00           C
ATOM   3529  HD1 PHE   213      23.024  91.669  31.252  1.00  0.00           H
ATOM   3530  CE1 PHE   213      22.050  93.099  29.976  1.00  0.00           C
ATOM   3531  HE1 PHE   213      22.175  92.514  29.076  1.00  0.00           H
ATOM   3532  CZ  PHE   213      21.371  94.326  29.937  1.00  0.00           C
ATOM   3533  HZ  PHE   213      21.007  94.709  29.001  1.00  0.00           H
ATOM   3534  CE2 PHE   213      21.167  95.057  31.117  1.00  0.00           C
ATOM   3535  HE2 PHE   213      20.592  95.969  31.098  1.00  0.00           H
ATOM   3536  CD2 PHE   213      21.733  94.621  32.323  1.00  0.00           C
ATOM   3537  HD2 PHE   213      21.610  95.210  33.216  1.00  0.00           H
ATOM   3538  C   PHE   213      22.686  91.299  35.626  1.00  0.00           C
ATOM   3539  O   PHE   213      23.823  91.531  36.046  1.00  0.00           O
ATOM   3540  N   GLY   214      21.715  90.813  36.410  1.00  0.00           N
ATOM   3541  H   GLY   214      20.807  90.658  35.999  1.00  0.00           H
ATOM   3542  CA  GLY   214      21.932  90.353  37.776  1.00  0.00           C
ATOM   3543  HA1 GLY   214      20.987  90.186  38.286  1.00  0.00           H
ATOM   3544  HA2 GLY   214      22.507  91.103  38.323  1.00  0.00           H
ATOM   3545  C   GLY   214      22.709  89.046  37.792  1.00  0.00           C
ATOM   3546  O   GLY   214      22.704  88.291  36.819  1.00  0.00           O
ATOM   3547  N   ASP   215      23.331  88.813  38.944  1.00  0.00           N
ATOM   3548  H   ASP   215      23.260  89.574  39.609  1.00  0.00           H
ATOM   3549  CA  ASP   215      24.405  87.858  39.266  1.00  0.00           C
ATOM   3550  HA  ASP   215      25.334  88.250  38.846  1.00  0.00           H
ATOM   3551  CB  ASP   215      24.550  87.823  40.802  1.00  0.00           C
ATOM   3552  HB1 ASP   215      25.544  87.464  41.062  1.00  0.00           H
ATOM   3553  HB2 ASP   215      23.834  87.089  41.180  1.00  0.00           H
ATOM   3554  CG  ASP   215      24.280  89.154  41.524  1.00  0.00           C
ATOM   3555  OD1 ASP   215      24.740  90.222  41.054  1.00  0.00           O
ATOM   3556  OD2 ASP   215      23.504  89.102  42.508  1.00  0.00           O
ATOM   3557  C   ASP   215      24.234  86.411  38.754  1.00  0.00           C
ATOM   3558  O   ASP   215      25.205  85.651  38.693  1.00  0.00           O
ATOM   3559  N   LYS   216      23.004  86.011  38.417  1.00  0.00           N
ATOM   3560  H   LYS   216      22.265  86.698  38.483  1.00  0.00           H
ATOM   3561  CA  LYS   216      22.686  84.755  37.739  1.00  0.00           C
ATOM   3562  HA  LYS   216      23.606  84.221  37.528  1.00  0.00           H
ATOM   3563  CB  LYS   216      21.854  83.852  38.663  1.00  0.00           C
ATOM   3564  HB1 LYS   216      21.619  82.931  38.127  1.00  0.00           H
ATOM   3565  HB2 LYS   216      20.922  84.350  38.933  1.00  0.00           H
ATOM   3566  CG  LYS   216      22.649  83.504  39.929  1.00  0.00           C
ATOM   3567  HG1 LYS   216      22.782  84.402  40.532  1.00  0.00           H
ATOM   3568  HG2 LYS   216      23.625  83.113  39.640  1.00  0.00           H
ATOM   3569  CD  LYS   216      21.928  82.453  40.769  1.00  0.00           C
ATOM   3570  HD1 LYS   216      21.770  81.574  40.148  1.00  0.00           H
ATOM   3571  HD2 LYS   216      20.967  82.853  41.098  1.00  0.00           H
ATOM   3572  CE  LYS   216      22.777  82.058  41.979  1.00  0.00           C
ATOM   3573  HE1 LYS   216      23.040  82.957  42.545  1.00  0.00           H
ATOM   3574  HE2 LYS   216      23.709  81.610  41.620  1.00  0.00           H
ATOM   3575  NZ  LYS   216      22.051  81.102  42.847  1.00  0.00           N
ATOM   3576  HZ1 LYS   216      22.635  80.808  43.625  1.00  0.00           H
ATOM   3577  HZ2 LYS   216      21.218  81.524  43.237  1.00  0.00           H
ATOM   3578  HZ3 LYS   216      21.789  80.263  42.342  1.00  0.00           H
ATOM   3579  C   LYS   216      22.017  85.015  36.379  1.00  0.00           C
ATOM   3580  O   LYS   216      20.788  85.021  36.255  1.00  0.00           O
ATOM   3581  N   TRP   217      22.837  85.172  35.335  1.00  0.00           N
ATOM   3582  H   TRP   217      23.832  85.108  35.501  1.00  0.00           H
ATOM   3583  CA  TRP   217      22.386  85.270  33.946  1.00  0.00           C
ATOM   3584  HA  TRP   217      21.639  86.061  33.858  1.00  0.00           H
ATOM   3585  CB  TRP   217      23.568  85.619  33.030  1.00  0.00           C
ATOM   3586  HB1 TRP   217      23.203  85.584  32.003  1.00  0.00           H
ATOM   3587  HB2 TRP   217      24.332  84.846  33.125  1.00  0.00           H
ATOM   3588  CG  TRP   217      24.247  86.944  33.210  1.00  0.00           C
ATOM   3589  CD1 TRP   217      25.023  87.305  34.257  1.00  0.00           C
ATOM   3590  HD1 TRP   217      25.217  86.697  35.131  1.00  0.00           H
ATOM   3591  NE1 TRP   217      25.588  88.540  34.018  1.00  0.00           N
ATOM   3592  HE1 TRP   217      26.242  88.982  34.650  1.00  0.00           H
ATOM   3593  CE2 TRP   217      25.237  89.024  32.778  1.00  0.00           C
ATOM   3594  CZ2 TRP   217      25.615  90.162  32.053  1.00  0.00           C
ATOM   3595  HZ2 TRP   217      26.320  90.865  32.470  1.00  0.00           H
ATOM   3596  CH2 TRP   217      25.072  90.370  30.776  1.00  0.00           C
ATOM   3597  HH2 TRP   217      25.354  91.245  30.204  1.00  0.00           H
ATOM   3598  CZ3 TRP   217      24.118  89.469  30.269  1.00  0.00           C
ATOM   3599  HZ3 TRP   217      23.658  89.654  29.310  1.00  0.00           H
ATOM   3600  CE3 TRP   217      23.761  88.318  30.994  1.00  0.00           C
ATOM   3601  HE3 TRP   217      23.052  87.624  30.567  1.00  0.00           H
ATOM   3602  CD2 TRP   217      24.329  88.052  32.260  1.00  0.00           C
ATOM   3603  C   TRP   217      21.753  83.933  33.530  1.00  0.00           C
ATOM   3604  O   TRP   217      22.473  82.967  33.259  1.00  0.00           O
ATOM   3605  N   THR   218      20.415  83.867  33.553  1.00  0.00           N
ATOM   3606  H   THR   218      19.916  84.687  33.868  1.00  0.00           H
ATOM   3607  CA  THR   218      19.640  82.626  33.352  1.00  0.00           C
ATOM   3608  HA  THR   218      20.307  81.848  32.982  1.00  0.00           H
ATOM   3609  CB  THR   218      19.037  82.127  34.673  1.00  0.00           C
ATOM   3610  HB  THR   218      18.367  81.292  34.456  1.00  0.00           H
ATOM   3611  CG2 THR   218      20.120  81.629  35.631  1.00  0.00           C
ATOM   3612 1HG2 THR   218      19.660  81.213  36.525  1.00  0.00           H
ATOM   3613 2HG2 THR   218      20.709  80.852  35.146  1.00  0.00           H
ATOM   3614 3HG2 THR   218      20.780  82.443  35.918  1.00  0.00           H
ATOM   3615  OG1 THR   218      18.304  83.144  35.322  1.00  0.00           O
ATOM   3616  HG1 THR   218      18.927  83.793  35.679  1.00  0.00           H
ATOM   3617  C   THR   218      18.559  82.730  32.282  1.00  0.00           C
ATOM   3618  O   THR   218      18.024  81.701  31.878  1.00  0.00           O
ATOM   3619  N   TRP   219      18.262  83.929  31.775  1.00  0.00           N
ATOM   3620  H   TRP   219      18.761  84.741  32.098  1.00  0.00           H
ATOM   3621  CA  TRP   219      17.331  84.101  30.662  1.00  0.00           C
ATOM   3622  HA  TRP   219      16.521  83.380  30.780  1.00  0.00           H
ATOM   3623  CB  TRP   219      16.705  85.493  30.697  1.00  0.00           C
ATOM   3624  HB1 TRP   219      16.200  85.583  31.646  1.00  0.00           H
ATOM   3625  HB2 TRP   219      15.948  85.564  29.914  1.00  0.00           H
ATOM   3626  CG  TRP   219      17.633  86.657  30.570  1.00  0.00           C
ATOM   3627  CD1 TRP   219      18.209  87.294  31.611  1.00  0.00           C
ATOM   3628  HD1 TRP   219      18.079  87.037  32.654  1.00  0.00           H
ATOM   3629  NE1 TRP   219      18.967  88.339  31.139  1.00  0.00           N
ATOM   3630  HE1 TRP   219      19.523  88.946  31.734  1.00  0.00           H
ATOM   3631  CE2 TRP   219      18.884  88.467  29.776  1.00  0.00           C
ATOM   3632  CZ2 TRP   219      19.410  89.403  28.876  1.00  0.00           C
ATOM   3633  HZ2 TRP   219      19.994  90.239  29.237  1.00  0.00           H
ATOM   3634  CH2 TRP   219      19.168  89.228  27.506  1.00  0.00           C
ATOM   3635  HH2 TRP   219      19.570  89.937  26.793  1.00  0.00           H
ATOM   3636  CZ3 TRP   219      18.421  88.123  27.058  1.00  0.00           C
ATOM   3637  HZ3 TRP   219      18.261  87.982  25.996  1.00  0.00           H
ATOM   3638  CE3 TRP   219      17.869  87.211  27.978  1.00  0.00           C
ATOM   3639  HE3 TRP   219      17.276  86.383  27.622  1.00  0.00           H
ATOM   3640  CD2 TRP   219      18.078  87.364  29.367  1.00  0.00           C
ATOM   3641  C   TRP   219      18.010  83.853  29.318  1.00  0.00           C
ATOM   3642  O   TRP   219      19.091  84.371  29.032  1.00  0.00           O
ATOM   3643  N   GLN   220      17.347  83.093  28.461  1.00  0.00           N
ATOM   3644  H   GLN   220      16.476  82.674  28.769  1.00  0.00           H
ATOM   3645  CA  GLN   220      17.731  82.938  27.065  1.00  0.00           C
ATOM   3646  HA  GLN   220      18.750  83.289  26.902  1.00  0.00           H
ATOM   3647  CB  GLN   220      17.671  81.458  26.712  1.00  0.00           C
ATOM   3648  HB1 GLN   220      17.776  81.364  25.632  1.00  0.00           H
ATOM   3649  HB2 GLN   220      16.703  81.092  27.025  1.00  0.00           H
ATOM   3650  CG  GLN   220      18.740  80.595  27.397  1.00  0.00           C
ATOM   3651  HG1 GLN   220      18.589  80.611  28.476  1.00  0.00           H
ATOM   3652  HG2 GLN   220      19.719  81.021  27.194  1.00  0.00           H
ATOM   3653  CD  GLN   220      18.723  79.143  26.903  1.00  0.00           C
ATOM   3654  OE1 GLN   220      18.226  78.827  25.832  1.00  0.00           O
ATOM   3655  NE2 GLN   220      19.298  78.214  27.631  1.00  0.00           N
ATOM   3656 1HE2 GLN   220      19.651  78.407  28.550  1.00  0.00           H
ATOM   3657 2HE2 GLN   220      19.351  77.294  27.222  1.00  0.00           H
ATOM   3658  C   GLN   220      16.831  83.768  26.140  1.00  0.00           C
ATOM   3659  O   GLN   220      17.278  84.132  25.058  1.00  0.00           O
ATOM   3660  N   SER   221      15.617  84.141  26.560  1.00  0.00           N
ATOM   3661  H   SER   221      15.276  83.820  27.460  1.00  0.00           H
ATOM   3662  CA  SER   221      14.777  85.120  25.850  1.00  0.00           C
ATOM   3663  HA  SER   221      15.395  85.734  25.197  1.00  0.00           H
ATOM   3664  CB  SER   221      13.686  84.452  25.005  1.00  0.00           C
ATOM   3665  HB1 SER   221      13.319  85.195  24.300  1.00  0.00           H
ATOM   3666  HB2 SER   221      12.854  84.157  25.639  1.00  0.00           H
ATOM   3667  OG  SER   221      14.122  83.315  24.303  1.00  0.00           O
ATOM   3668  HG  SER   221      14.264  82.597  24.958  1.00  0.00           H
ATOM   3669  C   SER   221      14.042  86.051  26.812  1.00  0.00           C
ATOM   3670  O   SER   221      13.786  85.685  27.961  1.00  0.00           O
ATOM   3671  N   ILE   222      13.619  87.222  26.324  1.00  0.00           N
ATOM   3672  H   ILE   222      13.901  87.502  25.382  1.00  0.00           H
ATOM   3673  CA  ILE   222      12.755  88.158  27.055  1.00  0.00           C
ATOM   3674  HA  ILE   222      12.229  87.615  27.838  1.00  0.00           H
ATOM   3675  CB  ILE   222      13.608  89.264  27.716  1.00  0.00           C
ATOM   3676  HB  ILE   222      14.235  89.702  26.938  1.00  0.00           H
ATOM   3677  CG2 ILE   222      12.724  90.384  28.314  1.00  0.00           C
ATOM   3678 1HG2 ILE   222      13.335  91.187  28.713  1.00  0.00           H
ATOM   3679 2HG2 ILE   222      12.098  90.839  27.549  1.00  0.00           H
ATOM   3680 3HG2 ILE   222      12.094  89.987  29.111  1.00  0.00           H
ATOM   3681  CG1 ILE   222      14.525  88.649  28.799  1.00  0.00           C
ATOM   3682 1HG1 ILE   222      15.124  87.851  28.373  1.00  0.00           H
ATOM   3683 2HG1 ILE   222      13.912  88.233  29.599  1.00  0.00           H
ATOM   3684  CD  ILE   222      15.520  89.629  29.401  1.00  0.00           C
ATOM   3685  HD1 ILE   222      16.093  89.132  30.182  1.00  0.00           H
ATOM   3686  HD2 ILE   222      16.196  90.000  28.632  1.00  0.00           H
ATOM   3687  HD3 ILE   222      14.985  90.453  29.850  1.00  0.00           H
ATOM   3688  C   ILE   222      11.710  88.760  26.112  1.00  0.00           C
ATOM   3689  O   ILE   222      12.040  89.138  24.986  1.00  0.00           O
ATOM   3690  N   ALA   223      10.476  88.913  26.602  1.00  0.00           N
ATOM   3691  H   ALA   223      10.313  88.616  27.561  1.00  0.00           H
ATOM   3692  CA  ALA   223       9.429  89.712  25.961  1.00  0.00           C
ATOM   3693  HA  ALA   223       9.835  90.156  25.054  1.00  0.00           H
ATOM   3694  CB  ALA   223       8.260  88.801  25.554  1.00  0.00           C
ATOM   3695  HB1 ALA   223       7.524  89.378  24.990  1.00  0.00           H
ATOM   3696  HB2 ALA   223       8.619  87.989  24.921  1.00  0.00           H
ATOM   3697  HB3 ALA   223       7.779  88.386  26.440  1.00  0.00           H
ATOM   3698  C   ALA   223       8.944  90.858  26.873  1.00  0.00           C
ATOM   3699  O   ALA   223       8.960  90.750  28.097  1.00  0.00           O
ATOM   3700  N   GLN   224       8.465  91.941  26.272  1.00  0.00           N
ATOM   3701  H   GLN   224       8.534  91.969  25.258  1.00  0.00           H
ATOM   3702  CA  GLN   224       7.527  92.900  26.853  1.00  0.00           C
ATOM   3703  HA  GLN   224       7.380  92.723  27.918  1.00  0.00           H
ATOM   3704  CB  GLN   224       8.037  94.328  26.605  1.00  0.00           C
ATOM   3705  HB1 GLN   224       8.203  94.420  25.533  1.00  0.00           H
ATOM   3706  HB2 GLN   224       8.986  94.477  27.112  1.00  0.00           H
ATOM   3707  CG  GLN   224       7.070  95.440  27.056  1.00  0.00           C
ATOM   3708  HG1 GLN   224       7.163  95.578  28.132  1.00  0.00           H
ATOM   3709  HG2 GLN   224       6.039  95.167  26.841  1.00  0.00           H
ATOM   3710  CD  GLN   224       7.312  96.772  26.346  1.00  0.00           C
ATOM   3711  OE1 GLN   224       8.172  96.923  25.493  1.00  0.00           O
ATOM   3712  NE2 GLN   224       6.546  97.792  26.666  1.00  0.00           N
ATOM   3713 1HE2 GLN   224       5.877  97.699  27.418  1.00  0.00           H
ATOM   3714 2HE2 GLN   224       6.545  98.573  26.036  1.00  0.00           H
ATOM   3715  C   GLN   224       6.213  92.710  26.098  1.00  0.00           C
ATOM   3716  O   GLN   224       6.246  92.637  24.870  1.00  0.00           O
ATOM   3717  N   ILE   225       5.071  92.672  26.788  1.00  0.00           N
ATOM   3718  H   ILE   225       5.091  92.797  27.798  1.00  0.00           H
ATOM   3719  CA  ILE   225       3.763  92.561  26.121  1.00  0.00           C
ATOM   3720  HA  ILE   225       3.930  92.344  25.064  1.00  0.00           H
ATOM   3721  CB  ILE   225       2.945  91.370  26.680  1.00  0.00           C
ATOM   3722  HB  ILE   225       2.712  91.557  27.730  1.00  0.00           H
ATOM   3723  CG2 ILE   225       1.621  91.222  25.902  1.00  0.00           C
ATOM   3724 1HG2 ILE   225       1.017  90.422  26.321  1.00  0.00           H
ATOM   3725 2HG2 ILE   225       1.025  92.130  25.969  1.00  0.00           H
ATOM   3726 3HG2 ILE   225       1.830  90.997  24.857  1.00  0.00           H
ATOM   3727  CG1 ILE   225       3.780  90.068  26.570  1.00  0.00           C
ATOM   3728 1HG1 ILE   225       4.656  90.145  27.216  1.00  0.00           H
ATOM   3729 2HG1 ILE   225       4.130  89.951  25.543  1.00  0.00           H
ATOM   3730  CD  ILE   225       3.042  88.787  26.968  1.00  0.00           C
ATOM   3731  HD1 ILE   225       3.733  87.947  26.922  1.00  0.00           H
ATOM   3732  HD2 ILE   225       2.650  88.886  27.979  1.00  0.00           H
ATOM   3733  HD3 ILE   225       2.229  88.583  26.274  1.00  0.00           H
ATOM   3734  C   ILE   225       3.004  93.896  26.157  1.00  0.00           C
ATOM   3735  O   ILE   225       2.943  94.588  27.178  1.00  0.00           O
ATOM   3736  N   ASP   226       2.406  94.234  25.015  1.00  0.00           N
ATOM   3737  H   ASP   226       2.562  93.644  24.208  1.00  0.00           H
ATOM   3738  CA  ASP   226       1.443  95.319  24.837  1.00  0.00           C
ATOM   3739  HA  ASP   226       1.334  95.883  25.759  1.00  0.00           H
ATOM   3740  CB  ASP   226       1.990  96.254  23.748  1.00  0.00           C
ATOM   3741  HB1 ASP   226       1.950  95.750  22.782  1.00  0.00           H
ATOM   3742  HB2 ASP   226       3.041  96.440  23.967  1.00  0.00           H
ATOM   3743  CG  ASP   226       1.281  97.609  23.656  1.00  0.00           C
ATOM   3744  OD1 ASP   226       1.919  98.621  24.039  1.00  0.00           O
ATOM   3745  OD2 ASP   226       0.161  97.690  23.102  1.00  0.00           O
ATOM   3746  C   ASP   226       0.084  94.708  24.474  1.00  0.00           C
ATOM   3747  O   ASP   226      -0.141  94.307  23.333  1.00  0.00           O
ATOM   3748  N   PHE   227      -0.818  94.570  25.449  1.00  0.00           N
ATOM   3749  H   PHE   227      -0.610  94.937  26.369  1.00  0.00           H
ATOM   3750  CA  PHE   227      -2.146  94.007  25.207  1.00  0.00           C
ATOM   3751  HA  PHE   227      -2.058  93.177  24.507  1.00  0.00           H
ATOM   3752  CB  PHE   227      -2.739  93.456  26.508  1.00  0.00           C
ATOM   3753  HB1 PHE   227      -3.803  93.280  26.347  1.00  0.00           H
ATOM   3754  HB2 PHE   227      -2.638  94.215  27.284  1.00  0.00           H
ATOM   3755  CG  PHE   227      -2.130  92.159  27.009  1.00  0.00           C
ATOM   3756  CD1 PHE   227      -2.532  90.925  26.460  1.00  0.00           C
ATOM   3757  HD1 PHE   227      -3.242  90.898  25.648  1.00  0.00           H
ATOM   3758  CE1 PHE   227      -2.007  89.720  26.965  1.00  0.00           C
ATOM   3759  HE1 PHE   227      -2.308  88.775  26.537  1.00  0.00           H
ATOM   3760  CZ  PHE   227      -1.077  89.745  28.019  1.00  0.00           C
ATOM   3761  HZ  PHE   227      -0.660  88.823  28.401  1.00  0.00           H
ATOM   3762  CE2 PHE   227      -0.666  90.977  28.555  1.00  0.00           C
ATOM   3763  HE2 PHE   227       0.071  91.005  29.340  1.00  0.00           H
ATOM   3764  CD2 PHE   227      -1.193  92.181  28.058  1.00  0.00           C
ATOM   3765  HD2 PHE   227      -0.873  93.121  28.483  1.00  0.00           H
ATOM   3766  C   PHE   227      -3.058  95.071  24.585  1.00  0.00           C
ATOM   3767  O   PHE   227      -3.259  96.150  25.145  1.00  0.00           O
ATOM   3768  N   SER   228      -3.675  94.763  23.445  1.00  0.00           N
ATOM   3769  H   SER   228      -3.536  93.837  23.055  1.00  0.00           H
ATOM   3770  CA  SER   228      -4.619  95.671  22.791  1.00  0.00           C
ATOM   3771  HA  SER   228      -4.130  96.630  22.631  1.00  0.00           H
ATOM   3772  CB  SER   228      -5.067  95.127  21.429  1.00  0.00           C
ATOM   3773  HB1 SER   228      -6.004  95.619  21.164  1.00  0.00           H
ATOM   3774  HB2 SER   228      -5.257  94.056  21.501  1.00  0.00           H
ATOM   3775  OG  SER   228      -4.140  95.390  20.390  1.00  0.00           O
ATOM   3776  HG  SER   228      -4.631  95.228  19.556  1.00  0.00           H
ATOM   3777  C   SER   228      -5.869  95.897  23.653  1.00  0.00           C
ATOM   3778  O   SER   228      -6.664  94.979  23.844  1.00  0.00           O
ATOM   3779  N   SER   229      -6.077  97.121  24.148  1.00  0.00           N
ATOM   3780  H   SER   229      -5.356  97.816  24.004  1.00  0.00           H
ATOM   3781  CA  SER   229      -7.318  97.526  24.838  1.00  0.00           C
ATOM   3782  HA  SER   229      -7.208  98.563  25.153  1.00  0.00           H
ATOM   3783  CB  SER   229      -8.530  97.456  23.877  1.00  0.00           C
ATOM   3784  HB1 SER   229      -9.434  97.762  24.406  1.00  0.00           H
ATOM   3785  HB2 SER   229      -8.676  96.426  23.549  1.00  0.00           H
ATOM   3786  OG  SER   229      -8.385  98.293  22.737  1.00  0.00           O
ATOM   3787  HG  SER   229      -8.672  97.755  21.981  1.00  0.00           H
ATOM   3788  C   SER   229      -7.622  96.738  26.133  1.00  0.00           C
ATOM   3789  O   SER   229      -8.794  96.637  26.490  1.00  0.00           O
ATOM   3790  N   PHE   230      -6.611  96.189  26.828  1.00  0.00           N
ATOM   3791  H   PHE   230      -5.674  96.343  26.478  1.00  0.00           H
ATOM   3792  CA  PHE   230      -6.739  95.235  27.949  1.00  0.00           C
ATOM   3793  HA  PHE   230      -6.917  94.244  27.534  1.00  0.00           H
ATOM   3794  CB  PHE   230      -5.398  95.191  28.692  1.00  0.00           C
ATOM   3795  HB1 PHE   230      -5.202  96.171  29.131  1.00  0.00           H
ATOM   3796  HB2 PHE   230      -4.610  95.019  27.963  1.00  0.00           H
ATOM   3797  CG  PHE   230      -5.268  94.138  29.783  1.00  0.00           C
ATOM   3798  CD1 PHE   230      -5.558  94.467  31.122  1.00  0.00           C
ATOM   3799  HD1 PHE   230      -5.956  95.442  31.364  1.00  0.00           H
ATOM   3800  CE1 PHE   230      -5.245  93.566  32.155  1.00  0.00           C
ATOM   3801  HE1 PHE   230      -5.408  93.843  33.182  1.00  0.00           H
ATOM   3802  CZ  PHE   230      -4.686  92.313  31.853  1.00  0.00           C
ATOM   3803  HZ  PHE   230      -4.422  91.633  32.649  1.00  0.00           H
ATOM   3804  CE2 PHE   230      -4.460  91.952  30.515  1.00  0.00           C
ATOM   3805  HE2 PHE   230      -4.034  90.986  30.278  1.00  0.00           H
ATOM   3806  CD2 PHE   230      -4.749  92.863  29.484  1.00  0.00           C
ATOM   3807  HD2 PHE   230      -4.540  92.586  28.464  1.00  0.00           H
ATOM   3808  C   PHE   230      -7.891  95.539  28.922  1.00  0.00           C
ATOM   3809  O   PHE   230      -8.735  94.677  29.173  1.00  0.00           O
ATOM   3810  N   ASP   231      -7.974  96.786  29.410  1.00  0.00           N
ATOM   3811  H   ASP   231      -7.224  97.418  29.174  1.00  0.00           H
ATOM   3812  CA  ASP   231      -9.032  97.272  30.310  1.00  0.00           C
ATOM   3813  HA  ASP   231      -8.894  96.808  31.286  1.00  0.00           H
ATOM   3814  CB  ASP   231      -8.927  98.805  30.474  1.00  0.00           C
ATOM   3815  HB1 ASP   231      -9.811  99.139  31.017  1.00  0.00           H
ATOM   3816  HB2 ASP   231      -8.964  99.264  29.485  1.00  0.00           H
ATOM   3817  CG  ASP   231      -7.710  99.365  31.227  1.00  0.00           C
ATOM   3818  OD1 ASP   231      -6.792  98.609  31.626  1.00  0.00           O
ATOM   3819  OD2 ASP   231      -7.673 100.608  31.391  1.00  0.00           O
ATOM   3820  C   ASP   231     -10.460  96.928  29.820  1.00  0.00           C
ATOM   3821  O   ASP   231     -11.355  96.719  30.631  1.00  0.00           O
ATOM   3822  N   ALA   232     -10.688  96.836  28.507  1.00  0.00           N
ATOM   3823  H   ALA   232      -9.884  96.930  27.892  1.00  0.00           H
ATOM   3824  CA  ALA   232     -11.981  96.520  27.893  1.00  0.00           C
ATOM   3825  HA  ALA   232     -12.773  96.715  28.611  1.00  0.00           H
ATOM   3826  CB  ALA   232     -12.162  97.472  26.704  1.00  0.00           C
ATOM   3827  HB1 ALA   232     -13.160  97.342  26.284  1.00  0.00           H
ATOM   3828  HB2 ALA   232     -12.044  98.499  27.046  1.00  0.00           H
ATOM   3829  HB3 ALA   232     -11.419  97.253  25.935  1.00  0.00           H
ATOM   3830  C   ALA   232     -12.152  95.049  27.459  1.00  0.00           C
ATOM   3831  O   ALA   232     -13.298  94.611  27.293  1.00  0.00           O
ATOM   3832  N   THR   233     -11.053  94.302  27.269  1.00  0.00           N
ATOM   3833  H   THR   233     -10.146  94.728  27.432  1.00  0.00           H
ATOM   3834  CA  THR   233     -11.072  92.924  26.741  1.00  0.00           C
ATOM   3835  HA  THR   233     -11.956  92.799  26.114  1.00  0.00           H
ATOM   3836  CB  THR   233      -9.857  92.638  25.847  1.00  0.00           C
ATOM   3837  HB  THR   233      -9.941  91.623  25.451  1.00  0.00           H
ATOM   3838  CG2 THR   233      -9.785  93.625  24.682  1.00  0.00           C
ATOM   3839 1HG2 THR   233      -9.093  93.252  23.927  1.00  0.00           H
ATOM   3840 2HG2 THR   233     -10.770  93.739  24.236  1.00  0.00           H
ATOM   3841 3HG2 THR   233      -9.443  94.598  25.027  1.00  0.00           H
ATOM   3842  OG1 THR   233      -8.670  92.763  26.590  1.00  0.00           O
ATOM   3843  HG1 THR   233      -7.928  92.545  25.999  1.00  0.00           H
ATOM   3844  C   THR   233     -11.200  91.869  27.829  1.00  0.00           C
ATOM   3845  O   THR   233     -12.008  90.961  27.655  1.00  0.00           O
ATOM   3846  N   VAL   234     -10.467  92.012  28.942  1.00  0.00           N
ATOM   3847  H   VAL   234      -9.776  92.759  28.901  1.00  0.00           H
ATOM   3848  CA  VAL   234     -10.376  91.028  30.050  1.00  0.00           C
ATOM   3849  HA  VAL   234      -9.663  90.267  29.729  1.00  0.00           H
ATOM   3850  CB  VAL   234      -9.817  91.656  31.353  1.00  0.00           C
ATOM   3851  HB  VAL   234     -10.356  92.584  31.558  1.00  0.00           H
ATOM   3852  CG1 VAL   234      -9.955  90.746  32.590  1.00  0.00           C
ATOM   3853 1HG1 VAL   234      -9.500  91.229  33.454  1.00  0.00           H
ATOM   3854 2HG1 VAL   234     -11.003  90.574  32.831  1.00  0.00           H
ATOM   3855 3HG1 VAL   234      -9.466  89.788  32.410  1.00  0.00           H
ATOM   3856  CG2 VAL   234      -8.325  91.983  31.194  1.00  0.00           C
ATOM   3857 1HG2 VAL   234      -7.941  92.432  32.111  1.00  0.00           H
ATOM   3858 2HG2 VAL   234      -7.765  91.077  30.974  1.00  0.00           H
ATOM   3859 3HG2 VAL   234      -8.167  92.673  30.375  1.00  0.00           H
ATOM   3860  C   VAL   234     -11.705  90.312  30.335  1.00  0.00           C
ATOM   3861  O   VAL   234     -12.689  90.923  30.761  1.00  0.00           O
ATOM   3862  N   ARG   235     -11.703  88.994  30.119  1.00  0.00           N
ATOM   3863  H   ARG   235     -10.855  88.583  29.751  1.00  0.00           H
ATOM   3864  CA  ARG   235     -12.851  88.109  30.315  1.00  0.00           C
ATOM   3865  HA  ARG   235     -13.710  88.556  29.815  1.00  0.00           H
ATOM   3866  CB  ARG   235     -12.543  86.751  29.662  1.00  0.00           C
ATOM   3867  HB1 ARG   235     -13.200  85.984  30.058  1.00  0.00           H
ATOM   3868  HB2 ARG   235     -11.524  86.451  29.911  1.00  0.00           H
ATOM   3869  CG  ARG   235     -12.690  86.795  28.131  1.00  0.00           C
ATOM   3870  HG1 ARG   235     -12.346  85.853  27.722  1.00  0.00           H
ATOM   3871  HG2 ARG   235     -12.039  87.574  27.732  1.00  0.00           H
ATOM   3872  CD  ARG   235     -14.114  87.042  27.615  1.00  0.00           C
ATOM   3873  HD1 ARG   235     -14.092  86.928  26.530  1.00  0.00           H
ATOM   3874  HD2 ARG   235     -14.403  88.071  27.832  1.00  0.00           H
ATOM   3875  NE  ARG   235     -15.123  86.124  28.186  1.00  0.00           N
ATOM   3876  HE  ARG   235     -14.910  85.631  29.054  1.00  0.00           H
ATOM   3877  CZ  ARG   235     -16.336  85.920  27.690  1.00  0.00           C
ATOM   3878  NH1 ARG   235     -16.738  86.478  26.570  1.00  0.00           N
ATOM   3879 1HH1 ARG   235     -16.074  86.926  25.960  1.00  0.00           H
ATOM   3880 2HH1 ARG   235     -17.627  86.230  26.155  1.00  0.00           H
ATOM   3881  NH2 ARG   235     -17.170  85.144  28.334  1.00  0.00           N
ATOM   3882 1HH2 ARG   235     -16.818  84.585  29.120  1.00  0.00           H
ATOM   3883 2HH2 ARG   235     -18.117  85.010  28.021  1.00  0.00           H
ATOM   3884  C   ARG   235     -13.225  87.966  31.794  1.00  0.00           C
ATOM   3885  O   ARG   235     -12.366  87.933  32.674  1.00  0.00           O
ATOM   3886  N   THR   236     -14.526  87.883  32.073  1.00  0.00           N
ATOM   3887  H   THR   236     -15.168  87.838  31.295  1.00  0.00           H
ATOM   3888  CA  THR   236     -15.128  87.899  33.420  1.00  0.00           C
ATOM   3889  HA  THR   236     -14.829  88.805  33.939  1.00  0.00           H
ATOM   3890  CB  THR   236     -16.645  87.895  33.270  1.00  0.00           C
ATOM   3891  HB  THR   236     -16.968  86.964  32.802  1.00  0.00           H
ATOM   3892  CG2 THR   236     -17.361  88.055  34.605  1.00  0.00           C
ATOM   3893 1HG2 THR   236     -18.419  88.253  34.441  1.00  0.00           H
ATOM   3894 2HG2 THR   236     -17.268  87.135  35.179  1.00  0.00           H
ATOM   3895 3HG2 THR   236     -16.905  88.864  35.173  1.00  0.00           H
ATOM   3896  OG1 THR   236     -16.944  88.981  32.428  1.00  0.00           O
ATOM   3897  HG1 THR   236     -17.843  89.299  32.613  1.00  0.00           H
ATOM   3898  C   THR   236     -14.684  86.725  34.271  1.00  0.00           C
ATOM   3899  O   THR   236     -14.455  86.877  35.463  1.00  0.00           O
ATOM   3900  N   GLU   237     -14.486  85.585  33.632  1.00  0.00           N
ATOM   3901  H   GLU   237     -14.749  85.561  32.648  1.00  0.00           H
ATOM   3902  CA  GLU   237     -13.916  84.363  34.176  1.00  0.00           C
ATOM   3903  HA  GLU   237     -14.579  83.969  34.947  1.00  0.00           H
ATOM   3904  CB  GLU   237     -13.848  83.350  33.014  1.00  0.00           C
ATOM   3905  HB1 GLU   237     -13.471  82.411  33.421  1.00  0.00           H
ATOM   3906  HB2 GLU   237     -13.136  83.702  32.268  1.00  0.00           H
ATOM   3907  CG  GLU   237     -15.211  83.068  32.330  1.00  0.00           C
ATOM   3908  HG1 GLU   237     -16.012  83.173  33.063  1.00  0.00           H
ATOM   3909  HG2 GLU   237     -15.208  82.023  32.016  1.00  0.00           H
ATOM   3910  CD  GLU   237     -15.550  83.926  31.091  1.00  0.00           C
ATOM   3911  OE1 GLU   237     -16.178  83.393  30.154  1.00  0.00           O
ATOM   3912  OE2 GLU   237     -15.260  85.148  31.052  1.00  0.00           O
ATOM   3913  C   GLU   237     -12.533  84.620  34.819  1.00  0.00           C
ATOM   3914  O   GLU   237     -12.239  84.115  35.901  1.00  0.00           O
ATOM   3915  N   LEU   238     -11.714  85.493  34.219  1.00  0.00           N
ATOM   3916  H   LEU   238     -12.027  85.933  33.364  1.00  0.00           H
ATOM   3917  CA  LEU   238     -10.419  85.931  34.758  1.00  0.00           C
ATOM   3918  HA  LEU   238      -9.913  85.071  35.197  1.00  0.00           H
ATOM   3919  CB  LEU   238      -9.552  86.481  33.607  1.00  0.00           C
ATOM   3920  HB1 LEU   238      -8.564  86.719  34.002  1.00  0.00           H
ATOM   3921  HB2 LEU   238      -9.988  87.415  33.254  1.00  0.00           H
ATOM   3922  CG  LEU   238      -9.373  85.530  32.405  1.00  0.00           C
ATOM   3923  HG  LEU   238     -10.349  85.227  32.024  1.00  0.00           H
ATOM   3924  CD1 LEU   238      -8.668  86.277  31.265  1.00  0.00           C
ATOM   3925 1HD1 LEU   238      -8.563  85.615  30.409  1.00  0.00           H
ATOM   3926 2HD1 LEU   238      -9.263  87.139  30.963  1.00  0.00           H
ATOM   3927 3HD1 LEU   238      -7.685  86.618  31.580  1.00  0.00           H
ATOM   3928  CD2 LEU   238      -8.605  84.262  32.813  1.00  0.00           C
ATOM   3929 1HD2 LEU   238      -8.330  83.691  31.929  1.00  0.00           H
ATOM   3930 2HD2 LEU   238      -7.702  84.526  33.361  1.00  0.00           H
ATOM   3931 3HD2 LEU   238      -9.230  83.636  33.449  1.00  0.00           H
ATOM   3932  C   LEU   238     -10.569  86.979  35.877  1.00  0.00           C
ATOM   3933  O   LEU   238      -9.652  87.172  36.674  1.00  0.00           O
ATOM   3934  N   ILE   239     -11.720  87.652  35.977  1.00  0.00           N
ATOM   3935  H   ILE   239     -12.443  87.428  35.304  1.00  0.00           H
ATOM   3936  CA  ILE   239     -12.074  88.517  37.120  1.00  0.00           C
ATOM   3937  HA  ILE   239     -11.190  89.029  37.475  1.00  0.00           H
ATOM   3938  CB  ILE   239     -13.119  89.601  36.740  1.00  0.00           C
ATOM   3939  HB  ILE   239     -14.078  89.119  36.555  1.00  0.00           H
ATOM   3940  CG2 ILE   239     -13.278  90.559  37.936  1.00  0.00           C
ATOM   3941 1HG2 ILE   239     -13.968  91.359  37.693  1.00  0.00           H
ATOM   3942 2HG2 ILE   239     -13.681  90.027  38.797  1.00  0.00           H
ATOM   3943 3HG2 ILE   239     -12.313  90.995  38.198  1.00  0.00           H
ATOM   3944  CG1 ILE   239     -12.724  90.409  35.474  1.00  0.00           C
ATOM   3945 1HG1 ILE   239     -12.489  89.722  34.664  1.00  0.00           H
ATOM   3946 2HG1 ILE   239     -11.835  90.998  35.682  1.00  0.00           H
ATOM   3947  CD  ILE   239     -13.783  91.384  34.941  1.00  0.00           C
ATOM   3948  HD1 ILE   239     -13.430  91.797  33.996  1.00  0.00           H
ATOM   3949  HD2 ILE   239     -14.726  90.867  34.773  1.00  0.00           H
ATOM   3950  HD3 ILE   239     -13.933  92.208  35.637  1.00  0.00           H
ATOM   3951  C   ILE   239     -12.476  87.669  38.324  1.00  0.00           C
ATOM   3952  O   ILE   239     -12.036  87.960  39.436  1.00  0.00           O
ATOM   3953  N   PHE   240     -13.206  86.571  38.118  1.00  0.00           N
ATOM   3954  H   PHE   240     -13.538  86.371  37.181  1.00  0.00           H
ATOM   3955  CA  PHE   240     -13.446  85.594  39.173  1.00  0.00           C
ATOM   3956  HA  PHE   240     -13.884  86.117  40.022  1.00  0.00           H
ATOM   3957  CB  PHE   240     -14.443  84.535  38.699  1.00  0.00           C
ATOM   3958  HB1 PHE   240     -14.372  83.668  39.354  1.00  0.00           H
ATOM   3959  HB2 PHE   240     -14.178  84.197  37.696  1.00  0.00           H
ATOM   3960  CG  PHE   240     -15.880  85.011  38.729  1.00  0.00           C
ATOM   3961  CD1 PHE   240     -16.520  85.222  39.966  1.00  0.00           C
ATOM   3962  HD1 PHE   240     -15.981  85.063  40.888  1.00  0.00           H
ATOM   3963  CE1 PHE   240     -17.866  85.624  40.006  1.00  0.00           C
ATOM   3964  HE1 PHE   240     -18.367  85.770  40.953  1.00  0.00           H
ATOM   3965  CZ  PHE   240     -18.573  85.820  38.809  1.00  0.00           C
ATOM   3966  HZ  PHE   240     -19.610  86.124  38.841  1.00  0.00           H
ATOM   3967  CE2 PHE   240     -17.936  85.608  37.574  1.00  0.00           C
ATOM   3968  HE2 PHE   240     -18.486  85.744  36.657  1.00  0.00           H
ATOM   3969  CD2 PHE   240     -16.589  85.212  37.532  1.00  0.00           C
ATOM   3970  HD2 PHE   240     -16.102  85.051  36.581  1.00  0.00           H
ATOM   3971  C   PHE   240     -12.143  84.967  39.676  1.00  0.00           C
ATOM   3972  O   PHE   240     -11.960  84.903  40.889  1.00  0.00           O
ATOM   3973  N   HIS   241     -11.219  84.567  38.799  1.00  0.00           N
ATOM   3974  H   HIS   241     -11.454  84.543  37.810  1.00  0.00           H
ATOM   3975  CA  HIS   241      -9.921  84.032  39.232  1.00  0.00           C
ATOM   3976  HA  HIS   241     -10.103  83.251  39.973  1.00  0.00           H
ATOM   3977  CB  HIS   241      -9.216  83.379  38.038  1.00  0.00           C
ATOM   3978  HB1 HIS   241      -8.178  83.196  38.311  1.00  0.00           H
ATOM   3979  HB2 HIS   241      -9.232  84.047  37.177  1.00  0.00           H
ATOM   3980  CG  HIS   241      -9.821  82.049  37.675  1.00  0.00           C
ATOM   3981  ND1 HIS   241     -10.118  81.044  38.597  1.00  0.00           N
ATOM   3982  CE1 HIS   241     -10.592  80.021  37.872  1.00  0.00           C
ATOM   3983  HE1 HIS   241     -10.912  79.074  38.280  1.00  0.00           H
ATOM   3984  NE2 HIS   241     -10.612  80.327  36.564  1.00  0.00           N
ATOM   3985  HE2 HIS   241     -10.933  79.698  35.834  1.00  0.00           H
ATOM   3986  CD2 HIS   241     -10.124  81.609  36.419  1.00  0.00           C
ATOM   3987  HD2 HIS   241     -10.001  82.160  35.500  1.00  0.00           H
ATOM   3988  C   HIS   241      -9.036  85.079  39.935  1.00  0.00           C
ATOM   3989  O   HIS   241      -8.487  84.802  41.005  1.00  0.00           O
ATOM   3990  N   ALA   242      -8.946  86.309  39.414  1.00  0.00           N
ATOM   3991  H   ALA   242      -9.391  86.497  38.521  1.00  0.00           H
ATOM   3992  CA  ALA   242      -8.189  87.379  40.068  1.00  0.00           C
ATOM   3993  HA  ALA   242      -7.169  87.026  40.212  1.00  0.00           H
ATOM   3994  CB  ALA   242      -8.151  88.602  39.148  1.00  0.00           C
ATOM   3995  HB1 ALA   242      -7.563  89.392  39.615  1.00  0.00           H
ATOM   3996  HB2 ALA   242      -7.688  88.336  38.197  1.00  0.00           H
ATOM   3997  HB3 ALA   242      -9.164  88.964  38.969  1.00  0.00           H
ATOM   3998  C   ALA   242      -8.734  87.711  41.468  1.00  0.00           C
ATOM   3999  O   ALA   242      -7.962  87.749  42.427  1.00  0.00           O
ATOM   4000  N   PHE   243     -10.056  87.869  41.617  1.00  0.00           N
ATOM   4001  H   PHE   243     -10.651  87.836  40.794  1.00  0.00           H
ATOM   4002  CA  PHE   243     -10.680  88.086  42.925  1.00  0.00           C
ATOM   4003  HA  PHE   243     -10.114  88.863  43.436  1.00  0.00           H
ATOM   4004  CB  PHE   243     -12.116  88.616  42.755  1.00  0.00           C
ATOM   4005  HB1 PHE   243     -12.704  88.311  43.615  1.00  0.00           H
ATOM   4006  HB2 PHE   243     -12.584  88.165  41.883  1.00  0.00           H
ATOM   4007  CG  PHE   243     -12.237  90.126  42.675  1.00  0.00           C
ATOM   4008  CD1 PHE   243     -12.485  90.876  43.843  1.00  0.00           C
ATOM   4009  HD1 PHE   243     -12.563  90.381  44.801  1.00  0.00           H
ATOM   4010  CE1 PHE   243     -12.643  92.272  43.770  1.00  0.00           C
ATOM   4011  HE1 PHE   243     -12.835  92.842  44.668  1.00  0.00           H
ATOM   4012  CZ  PHE   243     -12.553  92.925  42.529  1.00  0.00           C
ATOM   4013  HZ  PHE   243     -12.677  93.997  42.471  1.00  0.00           H
ATOM   4014  CE2 PHE   243     -12.296  92.179  41.366  1.00  0.00           C
ATOM   4015  HE2 PHE   243     -12.208  92.677  40.414  1.00  0.00           H
ATOM   4016  CD2 PHE   243     -12.137  90.785  41.438  1.00  0.00           C
ATOM   4017  HD2 PHE   243     -11.932  90.222  40.541  1.00  0.00           H
ATOM   4018  C   PHE   243     -10.628  86.843  43.838  1.00  0.00           C
ATOM   4019  O   PHE   243     -10.658  87.010  45.056  1.00  0.00           O
ATOM   4020  N   LYS   244     -10.542  85.611  43.312  1.00  0.00           N
ATOM   4021  H   LYS   244     -10.573  85.508  42.303  1.00  0.00           H
ATOM   4022  CA  LYS   244     -10.335  84.390  44.118  1.00  0.00           C
ATOM   4023  HA  LYS   244     -11.081  84.346  44.915  1.00  0.00           H
ATOM   4024  CB  LYS   244     -10.495  83.134  43.233  1.00  0.00           C
ATOM   4025  HB1 LYS   244      -9.841  83.215  42.368  1.00  0.00           H
ATOM   4026  HB2 LYS   244     -11.524  83.095  42.874  1.00  0.00           H
ATOM   4027  CG  LYS   244     -10.176  81.803  43.945  1.00  0.00           C
ATOM   4028  HG1 LYS   244     -10.848  81.678  44.795  1.00  0.00           H
ATOM   4029  HG2 LYS   244      -9.146  81.808  44.306  1.00  0.00           H
ATOM   4030  CD  LYS   244     -10.350  80.622  42.975  1.00  0.00           C
ATOM   4031  HD1 LYS   244      -9.669  80.738  42.129  1.00  0.00           H
ATOM   4032  HD2 LYS   244     -11.372  80.640  42.604  1.00  0.00           H
ATOM   4033  CE  LYS   244     -10.089  79.270  43.658  1.00  0.00           C
ATOM   4034  HE1 LYS   244     -10.715  79.205  44.554  1.00  0.00           H
ATOM   4035  HE2 LYS   244      -9.043  79.216  43.976  1.00  0.00           H
ATOM   4036  NZ  LYS   244     -10.413  78.120  42.772  1.00  0.00           N
ATOM   4037  HZ1 LYS   244     -10.326  77.255  43.295  1.00  0.00           H
ATOM   4038  HZ2 LYS   244     -11.369  78.184  42.441  1.00  0.00           H
ATOM   4039  HZ3 LYS   244      -9.801  78.076  41.967  1.00  0.00           H
ATOM   4040  C   LYS   244      -8.966  84.437  44.801  1.00  0.00           C
ATOM   4041  O   LYS   244      -8.886  84.331  46.023  1.00  0.00           O
ATOM   4042  N   ILE   245      -7.906  84.679  44.024  1.00  0.00           N
ATOM   4043  H   ILE   245      -8.062  84.769  43.024  1.00  0.00           H
ATOM   4044  CA  ILE   245      -6.541  84.812  44.555  1.00  0.00           C
ATOM   4045  HA  ILE   245      -6.309  83.929  45.154  1.00  0.00           H
ATOM   4046  CB  ILE   245      -5.505  84.906  43.414  1.00  0.00           C
ATOM   4047  HB  ILE   245      -5.719  85.791  42.810  1.00  0.00           H
ATOM   4048  CG2 ILE   245      -4.096  85.054  44.021  1.00  0.00           C
ATOM   4049 1HG2 ILE   245      -3.335  85.106  43.242  1.00  0.00           H
ATOM   4050 2HG2 ILE   245      -4.030  85.965  44.608  1.00  0.00           H
ATOM   4051 3HG2 ILE   245      -3.892  84.221  44.688  1.00  0.00           H
ATOM   4052  CG1 ILE   245      -5.602  83.652  42.513  1.00  0.00           C
ATOM   4053 1HG1 ILE   245      -6.603  83.571  42.099  1.00  0.00           H
ATOM   4054 2HG1 ILE   245      -5.428  82.760  43.111  1.00  0.00           H
ATOM   4055  CD  ILE   245      -4.630  83.661  41.334  1.00  0.00           C
ATOM   4056  HD1 ILE   245      -4.914  82.898  40.612  1.00  0.00           H
ATOM   4057  HD2 ILE   245      -4.642  84.634  40.844  1.00  0.00           H
ATOM   4058  HD3 ILE   245      -3.632  83.429  41.692  1.00  0.00           H
ATOM   4059  C   ILE   245      -6.455  85.993  45.524  1.00  0.00           C
ATOM   4060  O   ILE   245      -5.950  85.825  46.626  1.00  0.00           O
ATOM   4061  N   LEU   246      -7.020  87.152  45.170  1.00  0.00           N
ATOM   4062  H   LEU   246      -7.382  87.252  44.228  1.00  0.00           H
ATOM   4063  CA  LEU   246      -7.084  88.308  46.065  1.00  0.00           C
ATOM   4064  HA  LEU   246      -6.061  88.617  46.285  1.00  0.00           H
ATOM   4065  CB  LEU   246      -7.819  89.439  45.326  1.00  0.00           C
ATOM   4066  HB1 LEU   246      -8.839  89.108  45.145  1.00  0.00           H
ATOM   4067  HB2 LEU   246      -7.338  89.617  44.363  1.00  0.00           H
ATOM   4068  CG  LEU   246      -7.879  90.764  46.104  1.00  0.00           C
ATOM   4069  HG  LEU   246      -8.288  90.572  47.093  1.00  0.00           H
ATOM   4070  CD1 LEU   246      -6.498  91.412  46.258  1.00  0.00           C
ATOM   4071 1HD1 LEU   246      -6.604  92.384  46.741  1.00  0.00           H
ATOM   4072 2HD1 LEU   246      -5.855  90.787  46.876  1.00  0.00           H
ATOM   4073 3HD1 LEU   246      -6.037  91.547  45.279  1.00  0.00           H
ATOM   4074  CD2 LEU   246      -8.812  91.740  45.384  1.00  0.00           C
ATOM   4075 1HD2 LEU   246      -8.945  92.621  46.005  1.00  0.00           H
ATOM   4076 2HD2 LEU   246      -8.380  92.040  44.431  1.00  0.00           H
ATOM   4077 3HD2 LEU   246      -9.788  91.282  45.221  1.00  0.00           H
ATOM   4078  C   LEU   246      -7.753  87.963  47.409  1.00  0.00           C
ATOM   4079  O   LEU   246      -7.256  88.375  48.452  1.00  0.00           O
ATOM   4080  N   ARG   247      -8.853  87.196  47.398  1.00  0.00           N
ATOM   4081  H   ARG   247      -9.214  86.901  46.500  1.00  0.00           H
ATOM   4082  CA  ARG   247      -9.571  86.763  48.605  1.00  0.00           C
ATOM   4083  HA  ARG   247      -9.817  87.650  49.191  1.00  0.00           H
ATOM   4084  CB  ARG   247     -10.886  86.072  48.206  1.00  0.00           C
ATOM   4085  HB1 ARG   247     -10.677  85.212  47.571  1.00  0.00           H
ATOM   4086  HB2 ARG   247     -11.468  86.792  47.632  1.00  0.00           H
ATOM   4087  CG  ARG   247     -11.716  85.596  49.415  1.00  0.00           C
ATOM   4088  HG1 ARG   247     -11.906  86.444  50.068  1.00  0.00           H
ATOM   4089  HG2 ARG   247     -11.154  84.847  49.970  1.00  0.00           H
ATOM   4090  CD  ARG   247     -13.058  84.966  49.025  1.00  0.00           C
ATOM   4091  HD1 ARG   247     -13.612  84.710  49.929  1.00  0.00           H
ATOM   4092  HD2 ARG   247     -12.869  84.045  48.475  1.00  0.00           H
ATOM   4093  NE  ARG   247     -13.828  85.870  48.163  1.00  0.00           N
ATOM   4094  HE  ARG   247     -13.462  86.022  47.234  1.00  0.00           H
ATOM   4095  CZ  ARG   247     -14.959  86.501  48.412  1.00  0.00           C
ATOM   4096  NH1 ARG   247     -15.652  86.338  49.509  1.00  0.00           N
ATOM   4097 1HH1 ARG   247     -15.315  85.730  50.247  1.00  0.00           H
ATOM   4098 2HH1 ARG   247     -16.520  86.846  49.645  1.00  0.00           H
ATOM   4099  NH2 ARG   247     -15.410  87.318  47.495  1.00  0.00           N
ATOM   4100 1HH2 ARG   247     -14.893  87.397  46.630  1.00  0.00           H
ATOM   4101 2HH2 ARG   247     -16.392  87.566  47.528  1.00  0.00           H
ATOM   4102  C   ARG   247      -8.729  85.845  49.494  1.00  0.00           C
ATOM   4103  O   ARG   247      -8.765  85.988  50.713  1.00  0.00           O
ATOM   4104  N   SER   248      -7.968  84.910  48.931  1.00  0.00           N
ATOM   4105  H   SER   248      -7.940  84.837  47.917  1.00  0.00           H
ATOM   4106  CA  SER   248      -7.198  83.912  49.693  1.00  0.00           C
ATOM   4107  HA  SER   248      -7.812  83.571  50.529  1.00  0.00           H
ATOM   4108  CB  SER   248      -6.952  82.676  48.807  1.00  0.00           C
ATOM   4109  HB1 SER   248      -7.902  82.160  48.687  1.00  0.00           H
ATOM   4110  HB2 SER   248      -6.261  81.997  49.301  1.00  0.00           H
ATOM   4111  OG  SER   248      -6.452  82.980  47.515  1.00  0.00           O
ATOM   4112  HG  SER   248      -5.601  83.473  47.625  1.00  0.00           H
ATOM   4113  C   SER   248      -5.910  84.459  50.353  1.00  0.00           C
ATOM   4114  O   SER   248      -5.030  83.682  50.728  1.00  0.00           O
ATOM   4115  N   LEU   249      -5.775  85.787  50.472  1.00  0.00           N
ATOM   4116  H   LEU   249      -6.483  86.362  50.036  1.00  0.00           H
ATOM   4117  CA  LEU   249      -4.718  86.493  51.214  1.00  0.00           C
ATOM   4118  HA  LEU   249      -3.880  85.820  51.403  1.00  0.00           H
ATOM   4119  CB  LEU   249      -4.243  87.688  50.356  1.00  0.00           C
ATOM   4120  HB1 LEU   249      -3.447  88.212  50.888  1.00  0.00           H
ATOM   4121  HB2 LEU   249      -5.078  88.381  50.243  1.00  0.00           H
ATOM   4122  CG  LEU   249      -3.733  87.302  48.952  1.00  0.00           C
ATOM   4123  HG  LEU   249      -4.471  86.671  48.469  1.00  0.00           H
ATOM   4124  CD1 LEU   249      -3.561  88.540  48.063  1.00  0.00           C
ATOM   4125 1HD1 LEU   249      -3.345  88.227  47.043  1.00  0.00           H
ATOM   4126 2HD1 LEU   249      -4.478  89.130  48.061  1.00  0.00           H
ATOM   4127 3HD1 LEU   249      -2.743  89.155  48.423  1.00  0.00           H
ATOM   4128  CD2 LEU   249      -2.408  86.532  49.029  1.00  0.00           C
ATOM   4129 1HD2 LEU   249      -2.163  86.147  48.044  1.00  0.00           H
ATOM   4130 2HD2 LEU   249      -1.612  87.189  49.375  1.00  0.00           H
ATOM   4131 3HD2 LEU   249      -2.490  85.685  49.708  1.00  0.00           H
ATOM   4132  C   LEU   249      -5.196  86.997  52.592  1.00  0.00           C
ATOM   4133  O   LEU   249      -4.365  87.399  53.410  1.00  0.00           O
ATOM   4134  N   PHE   250      -6.517  87.013  52.820  1.00  0.00           N
ATOM   4135  H   PHE   250      -7.121  86.600  52.125  1.00  0.00           H
ATOM   4136  CA  PHE   250      -7.180  87.644  53.964  1.00  0.00           C
ATOM   4137  HA  PHE   250      -6.447  88.185  54.558  1.00  0.00           H
ATOM   4138  CB  PHE   250      -8.255  88.627  53.462  1.00  0.00           C
ATOM   4139  HB1 PHE   250      -8.812  88.976  54.331  1.00  0.00           H
ATOM   4140  HB2 PHE   250      -8.956  88.071  52.838  1.00  0.00           H
ATOM   4141  CG  PHE   250      -7.814  89.848  52.677  1.00  0.00           C
ATOM   4142  CD1 PHE   250      -7.843  91.126  53.268  1.00  0.00           C
ATOM   4143  HD1 PHE   250      -8.112  91.237  54.308  1.00  0.00           H
ATOM   4144  CE1 PHE   250      -7.546  92.267  52.501  1.00  0.00           C
ATOM   4145  HE1 PHE   250      -7.561  93.241  52.968  1.00  0.00           H
ATOM   4146  CZ  PHE   250      -7.215  92.134  51.140  1.00  0.00           C
ATOM   4147  HZ  PHE   250      -6.957  93.005  50.555  1.00  0.00           H
ATOM   4148  CE2 PHE   250      -7.175  90.861  50.551  1.00  0.00           C
ATOM   4149  HE2 PHE   250      -6.906  90.751  49.509  1.00  0.00           H
ATOM   4150  CD2 PHE   250      -7.489  89.724  51.316  1.00  0.00           C
ATOM   4151  HD2 PHE   250      -7.492  88.748  50.858  1.00  0.00           H
ATOM   4152  C   PHE   250      -7.895  86.630  54.872  1.00  0.00           C
ATOM   4153  O   PHE   250      -8.554  85.704  54.392  1.00  0.00           O
ATOM   4154  N   ASP   251      -7.899  86.903  56.177  1.00  0.00           N
ATOM   4155  H   ASP   251      -7.337  87.677  56.505  1.00  0.00           H
ATOM   4156  CA  ASP   251      -8.839  86.310  57.137  1.00  0.00           C
ATOM   4157  HA  ASP   251      -9.162  85.325  56.792  1.00  0.00           H
ATOM   4158  CB  ASP   251      -8.123  86.111  58.479  1.00  0.00           C
ATOM   4159  HB1 ASP   251      -7.780  87.076  58.855  1.00  0.00           H
ATOM   4160  HB2 ASP   251      -7.244  85.494  58.287  1.00  0.00           H
ATOM   4161  CG  ASP   251      -8.960  85.416  59.565  1.00  0.00           C
ATOM   4162  OD1 ASP   251     -10.198  85.294  59.424  1.00  0.00           O
ATOM   4163  OD2 ASP   251      -8.328  84.983  60.557  1.00  0.00           O
ATOM   4164  C   ASP   251     -10.067  87.226  57.250  1.00  0.00           C
ATOM   4165  O   ASP   251     -10.042  88.252  57.936  1.00  0.00           O
ATOM   4166  N   LEU   252     -11.124  86.905  56.499  1.00  0.00           N
ATOM   4167  H   LEU   252     -11.094  86.033  55.990  1.00  0.00           H
ATOM   4168  CA  LEU   252     -12.316  87.747  56.373  1.00  0.00           C
ATOM   4169  HA  LEU   252     -12.056  88.786  56.591  1.00  0.00           H
ATOM   4170  CB  LEU   252     -12.859  87.667  54.927  1.00  0.00           C
ATOM   4171  HB1 LEU   252     -13.769  88.264  54.862  1.00  0.00           H
ATOM   4172  HB2 LEU   252     -13.129  86.631  54.716  1.00  0.00           H
ATOM   4173  CG  LEU   252     -11.877  88.144  53.836  1.00  0.00           C
ATOM   4174  HG  LEU   252     -10.947  87.586  53.934  1.00  0.00           H
ATOM   4175  CD1 LEU   252     -12.440  87.870  52.437  1.00  0.00           C
ATOM   4176 1HD1 LEU   252     -11.694  88.136  51.688  1.00  0.00           H
ATOM   4177 2HD1 LEU   252     -12.683  86.812  52.336  1.00  0.00           H
ATOM   4178 3HD1 LEU   252     -13.336  88.466  52.267  1.00  0.00           H
ATOM   4179  CD2 LEU   252     -11.573  89.645  53.931  1.00  0.00           C
ATOM   4180 1HD2 LEU   252     -10.851  89.930  53.165  1.00  0.00           H
ATOM   4181 2HD2 LEU   252     -12.484  90.214  53.770  1.00  0.00           H
ATOM   4182 3HD2 LEU   252     -11.160  89.890  54.907  1.00  0.00           H
ATOM   4183  C   LEU   252     -13.384  87.335  57.392  1.00  0.00           C
ATOM   4184  O   LEU   252     -13.696  86.141  57.533  1.00  0.00           O
ATOM   4185  N   THR   253     -14.016  88.322  58.038  1.00  0.00           N
ATOM   4186  H   THR   253     -13.675  89.276  57.930  1.00  0.00           H
ATOM   4187  CA  THR   253     -15.287  88.106  58.751  1.00  0.00           C
ATOM   4188  HA  THR   253     -15.157  87.265  59.430  1.00  0.00           H
ATOM   4189  CB  THR   253     -15.689  89.317  59.596  1.00  0.00           C
ATOM   4190  HB  THR   253     -16.541  89.038  60.214  1.00  0.00           H
ATOM   4191  CG2 THR   253     -14.569  89.755  60.538  1.00  0.00           C
ATOM   4192 1HG2 THR   253     -14.959  90.460  61.267  1.00  0.00           H
ATOM   4193 2HG2 THR   253     -14.188  88.891  61.080  1.00  0.00           H
ATOM   4194 3HG2 THR   253     -13.750  90.216  59.985  1.00  0.00           H
ATOM   4195  OG1 THR   253     -16.069  90.385  58.758  1.00  0.00           O
ATOM   4196  HG1 THR   253     -15.875  91.205  59.249  1.00  0.00           H
ATOM   4197  C   THR   253     -16.388  87.751  57.755  1.00  0.00           C
ATOM   4198  O   THR   253     -16.254  88.011  56.559  1.00  0.00           O
ATOM   4199  N   ARG   254     -17.513  87.204  58.224  1.00  0.00           N
ATOM   4200  H   ARG   254     -17.581  87.004  59.213  1.00  0.00           H
ATOM   4201  CA  ARG   254     -18.665  86.907  57.364  1.00  0.00           C
ATOM   4202  HA  ARG   254     -18.340  86.173  56.628  1.00  0.00           H
ATOM   4203  CB  ARG   254     -19.801  86.274  58.192  1.00  0.00           C
ATOM   4204  HB1 ARG   254     -20.155  86.983  58.938  1.00  0.00           H
ATOM   4205  HB2 ARG   254     -19.418  85.390  58.706  1.00  0.00           H
ATOM   4206  CG  ARG   254     -20.987  85.863  57.311  1.00  0.00           C
ATOM   4207  HG1 ARG   254     -20.653  85.146  56.562  1.00  0.00           H
ATOM   4208  HG2 ARG   254     -21.369  86.748  56.804  1.00  0.00           H
ATOM   4209  CD  ARG   254     -22.131  85.242  58.117  1.00  0.00           C
ATOM   4210  HD1 ARG   254     -22.393  85.904  58.945  1.00  0.00           H
ATOM   4211  HD2 ARG   254     -21.805  84.279  58.516  1.00  0.00           H
ATOM   4212  NE  ARG   254     -23.307  85.065  57.252  1.00  0.00           N
ATOM   4213  HE  ARG   254     -23.306  85.596  56.394  1.00  0.00           H
ATOM   4214  CZ  ARG   254     -24.398  84.357  57.503  1.00  0.00           C
ATOM   4215  NH1 ARG   254     -24.585  83.680  58.614  1.00  0.00           N
ATOM   4216 1HH1 ARG   254     -23.895  83.683  59.355  1.00  0.00           H
ATOM   4217 2HH1 ARG   254     -25.412  83.097  58.688  1.00  0.00           H
ATOM   4218  NH2 ARG   254     -25.354  84.311  56.606  1.00  0.00           N
ATOM   4219 1HH2 ARG   254     -25.254  84.800  55.729  1.00  0.00           H
ATOM   4220 2HH2 ARG   254     -26.180  83.754  56.805  1.00  0.00           H
ATOM   4221  C   ARG   254     -19.107  88.165  56.597  1.00  0.00           C
ATOM   4222  O   ARG   254     -19.294  88.095  55.380  1.00  0.00           O
ATOM   4223  N   THR   255     -19.187  89.324  57.269  1.00  0.00           N
ATOM   4224  H   THR   255     -19.027  89.304  58.272  1.00  0.00           H
ATOM   4225  CA  THR   255     -19.526  90.612  56.634  1.00  0.00           C
ATOM   4226  HA  THR   255     -20.485  90.502  56.127  1.00  0.00           H
ATOM   4227  CB  THR   255     -19.658  91.731  57.673  1.00  0.00           C
ATOM   4228  HB  THR   255     -18.666  92.011  58.034  1.00  0.00           H
ATOM   4229  CG2 THR   255     -20.344  92.950  57.056  1.00  0.00           C
ATOM   4230 1HG2 THR   255     -20.410  93.742  57.795  1.00  0.00           H
ATOM   4231 2HG2 THR   255     -19.773  93.321  56.207  1.00  0.00           H
ATOM   4232 3HG2 THR   255     -21.345  92.682  56.720  1.00  0.00           H
ATOM   4233  OG1 THR   255     -20.445  91.307  58.766  1.00  0.00           O
ATOM   4234  HG1 THR   255     -19.963  91.566  59.567  1.00  0.00           H
ATOM   4235  C   THR   255     -18.506  91.011  55.566  1.00  0.00           C
ATOM   4236  O   THR   255     -18.911  91.415  54.480  1.00  0.00           O
ATOM   4237  N   GLU   256     -17.205  90.889  55.839  1.00  0.00           N
ATOM   4238  H   GLU   256     -16.921  90.513  56.739  1.00  0.00           H
ATOM   4239  CA  GLU   256     -16.140  91.240  54.884  1.00  0.00           C
ATOM   4240  HA  GLU   256     -16.313  92.246  54.506  1.00  0.00           H
ATOM   4241  CB  GLU   256     -14.778  91.221  55.598  1.00  0.00           C
ATOM   4242  HB1 GLU   256     -13.989  91.307  54.856  1.00  0.00           H
ATOM   4243  HB2 GLU   256     -14.667  90.276  56.129  1.00  0.00           H
ATOM   4244  CG  GLU   256     -14.639  92.405  56.562  1.00  0.00           C
ATOM   4245  HG1 GLU   256     -15.574  92.548  57.103  1.00  0.00           H
ATOM   4246  HG2 GLU   256     -14.457  93.304  55.975  1.00  0.00           H
ATOM   4247  CD  GLU   256     -13.525  92.286  57.600  1.00  0.00           C
ATOM   4248  OE1 GLU   256     -13.439  93.261  58.385  1.00  0.00           O
ATOM   4249  OE2 GLU   256     -12.824  91.253  57.674  1.00  0.00           O
ATOM   4250  C   GLU   256     -16.132  90.303  53.669  1.00  0.00           C
ATOM   4251  O   GLU   256     -16.031  90.760  52.531  1.00  0.00           O
ATOM   4252  N   ASN   257     -16.321  89.002  53.889  1.00  0.00           N
ATOM   4253  H   ASN   257     -16.375  88.682  54.851  1.00  0.00           H
ATOM   4254  CA  ASN   257     -16.411  88.001  52.829  1.00  0.00           C
ATOM   4255  HA  ASN   257     -15.481  88.022  52.263  1.00  0.00           H
ATOM   4256  CB  ASN   257     -16.555  86.620  53.489  1.00  0.00           C
ATOM   4257  HB1 ASN   257     -17.558  86.511  53.899  1.00  0.00           H
ATOM   4258  HB2 ASN   257     -15.840  86.530  54.308  1.00  0.00           H
ATOM   4259  CG  ASN   257     -16.262  85.499  52.505  1.00  0.00           C
ATOM   4260  OD1 ASN   257     -15.133  85.324  52.070  1.00  0.00           O
ATOM   4261  ND2 ASN   257     -17.255  84.745  52.074  1.00  0.00           N
ATOM   4262 1HD2 ASN   257     -18.209  84.880  52.384  1.00  0.00           H
ATOM   4263 2HD2 ASN   257     -17.046  84.004  51.421  1.00  0.00           H
ATOM   4264  C   ASN   257     -17.563  88.311  51.854  1.00  0.00           C
ATOM   4265  O   ASN   257     -17.381  88.265  50.637  1.00  0.00           O
ATOM   4266  N   ILE   258     -18.729  88.696  52.386  1.00  0.00           N
ATOM   4267  H   ILE   258     -18.797  88.710  53.400  1.00  0.00           H
ATOM   4268  CA  ILE   258     -19.893  89.140  51.597  1.00  0.00           C
ATOM   4269  HA  ILE   258     -20.102  88.409  50.813  1.00  0.00           H
ATOM   4270  CB  ILE   258     -21.125  89.257  52.524  1.00  0.00           C
ATOM   4271  HB  ILE   258     -20.867  89.906  53.363  1.00  0.00           H
ATOM   4272  CG2 ILE   258     -22.314  89.890  51.779  1.00  0.00           C
ATOM   4273 1HG2 ILE   258     -23.195  89.908  52.415  1.00  0.00           H
ATOM   4274 2HG2 ILE   258     -22.081  90.922  51.518  1.00  0.00           H
ATOM   4275 3HG2 ILE   258     -22.536  89.322  50.875  1.00  0.00           H
ATOM   4276  CG1 ILE   258     -21.522  87.869  53.073  1.00  0.00           C
ATOM   4277 1HG1 ILE   258     -20.639  87.329  53.406  1.00  0.00           H
ATOM   4278 2HG1 ILE   258     -21.973  87.285  52.275  1.00  0.00           H
ATOM   4279  CD  ILE   258     -22.490  87.935  54.259  1.00  0.00           C
ATOM   4280  HD1 ILE   258     -22.527  86.963  54.746  1.00  0.00           H
ATOM   4281  HD2 ILE   258     -22.151  88.678  54.982  1.00  0.00           H
ATOM   4282  HD3 ILE   258     -23.491  88.186  53.913  1.00  0.00           H
ATOM   4283  C   ILE   258     -19.603  90.461  50.875  1.00  0.00           C
ATOM   4284  O   ILE   258     -19.914  90.595  49.690  1.00  0.00           O
ATOM   4285  N   MET   259     -18.972  91.422  51.556  1.00  0.00           N
ATOM   4286  H   MET   259     -18.753  91.262  52.534  1.00  0.00           H
ATOM   4287  CA  MET   259     -18.608  92.707  50.957  1.00  0.00           C
ATOM   4288  HA  MET   259     -19.515  93.171  50.590  1.00  0.00           H
ATOM   4289  CB  MET   259     -17.990  93.619  52.026  1.00  0.00           C
ATOM   4290  HB1 MET   259     -17.032  93.206  52.333  1.00  0.00           H
ATOM   4291  HB2 MET   259     -18.632  93.630  52.906  1.00  0.00           H
ATOM   4292  CG  MET   259     -17.785  95.062  51.532  1.00  0.00           C
ATOM   4293  HG1 MET   259     -17.220  95.037  50.600  1.00  0.00           H
ATOM   4294  HG2 MET   259     -17.179  95.592  52.264  1.00  0.00           H
ATOM   4295  SD  MET   259     -19.286  96.042  51.254  1.00  0.00           S
ATOM   4296  CE  MET   259     -19.905  96.126  52.952  1.00  0.00           C
ATOM   4297  HE1 MET   259     -20.759  96.805  53.010  1.00  0.00           H
ATOM   4298  HE2 MET   259     -20.220  95.138  53.283  1.00  0.00           H
ATOM   4299  HE3 MET   259     -19.115  96.474  53.612  1.00  0.00           H
ATOM   4300  C   MET   259     -17.703  92.520  49.739  1.00  0.00           C
ATOM   4301  O   MET   259     -17.928  93.158  48.712  1.00  0.00           O
ATOM   4302  N   LEU   260     -16.723  91.614  49.805  1.00  0.00           N
ATOM   4303  H   LEU   260     -16.560  91.140  50.691  1.00  0.00           H
ATOM   4304  CA  LEU   260     -15.845  91.317  48.673  1.00  0.00           C
ATOM   4305  HA  LEU   260     -15.484  92.271  48.294  1.00  0.00           H
ATOM   4306  CB  LEU   260     -14.642  90.510  49.194  1.00  0.00           C
ATOM   4307  HB1 LEU   260     -14.992  89.524  49.504  1.00  0.00           H
ATOM   4308  HB2 LEU   260     -14.245  91.011  50.080  1.00  0.00           H
ATOM   4309  CG  LEU   260     -13.490  90.342  48.180  1.00  0.00           C
ATOM   4310  HG  LEU   260     -13.855  89.797  47.309  1.00  0.00           H
ATOM   4311  CD1 LEU   260     -12.913  91.688  47.707  1.00  0.00           C
ATOM   4312 1HD1 LEU   260     -12.035  91.516  47.083  1.00  0.00           H
ATOM   4313 2HD1 LEU   260     -13.648  92.227  47.109  1.00  0.00           H
ATOM   4314 3HD1 LEU   260     -12.629  92.299  48.564  1.00  0.00           H
ATOM   4315  CD2 LEU   260     -12.373  89.511  48.824  1.00  0.00           C
ATOM   4316 1HD2 LEU   260     -11.574  89.340  48.102  1.00  0.00           H
ATOM   4317 2HD2 LEU   260     -11.966  90.033  49.692  1.00  0.00           H
ATOM   4318 3HD2 LEU   260     -12.770  88.548  49.144  1.00  0.00           H
ATOM   4319  C   LEU   260     -16.581  90.638  47.499  1.00  0.00           C
ATOM   4320  O   LEU   260     -16.200  90.863  46.353  1.00  0.00           O
ATOM   4321  N   ASP   261     -17.655  89.872  47.740  1.00  0.00           N
ATOM   4322  H   ASP   261     -17.957  89.762  48.703  1.00  0.00           H
ATOM   4323  CA  ASP   261     -18.508  89.314  46.673  1.00  0.00           C
ATOM   4324  HA  ASP   261     -17.880  88.815  45.933  1.00  0.00           H
ATOM   4325  CB  ASP   261     -19.521  88.296  47.230  1.00  0.00           C
ATOM   4326  HB1 ASP   261     -20.148  87.960  46.402  1.00  0.00           H
ATOM   4327  HB2 ASP   261     -20.177  88.789  47.946  1.00  0.00           H
ATOM   4328  CG  ASP   261     -18.916  87.054  47.875  1.00  0.00           C
ATOM   4329  OD1 ASP   261     -18.000  86.463  47.263  1.00  0.00           O
ATOM   4330  OD2 ASP   261     -19.417  86.632  48.940  1.00  0.00           O
ATOM   4331  C   ASP   261     -19.318  90.401  45.950  1.00  0.00           C
ATOM   4332  O   ASP   261     -19.457  90.367  44.725  1.00  0.00           O
ATOM   4333  N   GLN   262     -19.870  91.359  46.699  1.00  0.00           N
ATOM   4334  H   GLN   262     -19.752  91.305  47.709  1.00  0.00           H
ATOM   4335  CA  GLN   262     -20.702  92.424  46.133  1.00  0.00           C
ATOM   4336  HA  GLN   262     -21.328  92.005  45.344  1.00  0.00           H
ATOM   4337  CB  GLN   262     -21.634  92.981  47.218  1.00  0.00           C
ATOM   4338  HB1 GLN   262     -22.172  93.837  46.806  1.00  0.00           H
ATOM   4339  HB2 GLN   262     -21.025  93.324  48.053  1.00  0.00           H
ATOM   4340  CG  GLN   262     -22.661  91.936  47.709  1.00  0.00           C
ATOM   4341  HG1 GLN   262     -22.134  91.104  48.177  1.00  0.00           H
ATOM   4342  HG2 GLN   262     -23.222  91.546  46.860  1.00  0.00           H
ATOM   4343  CD  GLN   262     -23.660  92.514  48.714  1.00  0.00           C
ATOM   4344  OE1 GLN   262     -24.141  93.628  48.584  1.00  0.00           O
ATOM   4345  NE2 GLN   262     -23.991  91.826  49.785  1.00  0.00           N
ATOM   4346 1HE2 GLN   262     -23.530  90.951  49.968  1.00  0.00           H
ATOM   4347 2HE2 GLN   262     -24.457  92.336  50.517  1.00  0.00           H
ATOM   4348  C   GLN   262     -19.852  93.524  45.473  1.00  0.00           C
ATOM   4349  O   GLN   262     -20.280  94.097  44.470  1.00  0.00           O
ATOM   4350  N   LEU   263     -18.626  93.768  45.961  1.00  0.00           N
ATOM   4351  H   LEU   263     -18.359  93.320  46.834  1.00  0.00           H
ATOM   4352  CA  LEU   263     -17.622  94.596  45.278  1.00  0.00           C
ATOM   4353  HA  LEU   263     -18.084  95.533  44.967  1.00  0.00           H
ATOM   4354  CB  LEU   263     -16.440  94.887  46.216  1.00  0.00           C
ATOM   4355  HB1 LEU   263     -15.634  95.328  45.626  1.00  0.00           H
ATOM   4356  HB2 LEU   263     -16.076  93.934  46.604  1.00  0.00           H
ATOM   4357  CG  LEU   263     -16.739  95.832  47.394  1.00  0.00           C
ATOM   4358  HG  LEU   263     -17.603  95.473  47.948  1.00  0.00           H
ATOM   4359  CD1 LEU   263     -15.520  95.813  48.325  1.00  0.00           C
ATOM   4360 1HD1 LEU   263     -15.763  96.345  49.236  1.00  0.00           H
ATOM   4361 2HD1 LEU   263     -15.262  94.787  48.592  1.00  0.00           H
ATOM   4362 3HD1 LEU   263     -14.665  96.287  47.845  1.00  0.00           H
ATOM   4363  CD2 LEU   263     -17.038  97.272  46.948  1.00  0.00           C
ATOM   4364 1HD2 LEU   263     -17.161  97.910  47.824  1.00  0.00           H
ATOM   4365 2HD2 LEU   263     -16.222  97.656  46.337  1.00  0.00           H
ATOM   4366 3HD2 LEU   263     -17.962  97.299  46.371  1.00  0.00           H
ATOM   4367  C   LEU   263     -17.095  93.923  44.007  1.00  0.00           C
ATOM   4368  O   LEU   263     -16.962  94.604  42.994  1.00  0.00           O
ATOM   4369  N   ARG   264     -16.825  92.608  44.026  1.00  0.00           N
ATOM   4370  H   ARG   264     -16.897  92.111  44.908  1.00  0.00           H
ATOM   4371  CA  ARG   264     -16.483  91.835  42.821  1.00  0.00           C
ATOM   4372  HA  ARG   264     -15.556  92.227  42.401  1.00  0.00           H
ATOM   4373  CB  ARG   264     -16.268  90.360  43.201  1.00  0.00           C
ATOM   4374  HB1 ARG   264     -17.135  90.006  43.754  1.00  0.00           H
ATOM   4375  HB2 ARG   264     -15.399  90.291  43.857  1.00  0.00           H
ATOM   4376  CG  ARG   264     -16.045  89.442  41.986  1.00  0.00           C
ATOM   4377  HG1 ARG   264     -15.131  89.746  41.476  1.00  0.00           H
ATOM   4378  HG2 ARG   264     -16.877  89.525  41.288  1.00  0.00           H
ATOM   4379  CD  ARG   264     -15.920  87.972  42.399  1.00  0.00           C
ATOM   4380  HD1 ARG   264     -15.145  87.896  43.163  1.00  0.00           H
ATOM   4381  HD2 ARG   264     -15.610  87.395  41.528  1.00  0.00           H
ATOM   4382  NE  ARG   264     -17.189  87.422  42.915  1.00  0.00           N
ATOM   4383  HE  ARG   264     -18.051  87.906  42.680  1.00  0.00           H
ATOM   4384  CZ  ARG   264     -17.320  86.383  43.731  1.00  0.00           C
ATOM   4385  NH1 ARG   264     -16.305  85.632  44.087  1.00  0.00           N
ATOM   4386 1HH1 ARG   264     -15.397  85.758  43.667  1.00  0.00           H
ATOM   4387 2HH1 ARG   264     -16.434  84.925  44.810  1.00  0.00           H
ATOM   4388  NH2 ARG   264     -18.503  86.092  44.206  1.00  0.00           N
ATOM   4389 1HH2 ARG   264     -19.300  86.653  43.930  1.00  0.00           H
ATOM   4390 2HH2 ARG   264     -18.629  85.380  44.921  1.00  0.00           H
ATOM   4391  C   ARG   264     -17.586  91.982  41.769  1.00  0.00           C
ATOM   4392  O   ARG   264     -17.311  92.319  40.616  1.00  0.00           O
ATOM   4393  N   HIS   265     -18.842  91.786  42.172  1.00  0.00           N
ATOM   4394  H   HIS   265     -19.004  91.488  43.128  1.00  0.00           H
ATOM   4395  CA  HIS   265     -19.997  91.992  41.304  1.00  0.00           C
ATOM   4396  HA  HIS   265     -19.922  91.302  40.460  1.00  0.00           H
ATOM   4397  CB  HIS   265     -21.267  91.653  42.083  1.00  0.00           C
ATOM   4398  HB1 HIS   265     -21.360  92.319  42.938  1.00  0.00           H
ATOM   4399  HB2 HIS   265     -21.193  90.630  42.454  1.00  0.00           H
ATOM   4400  CG  HIS   265     -22.514  91.774  41.255  1.00  0.00           C
ATOM   4401  ND1 HIS   265     -23.136  92.972  40.899  1.00  0.00           N
ATOM   4402  CE1 HIS   265     -24.249  92.612  40.239  1.00  0.00           C
ATOM   4403  HE1 HIS   265     -24.989  93.300  39.852  1.00  0.00           H
ATOM   4404  NE2 HIS   265     -24.348  91.274  40.166  1.00  0.00           N
ATOM   4405  HE2 HIS   265     -25.156  90.769  39.804  1.00  0.00           H
ATOM   4406  CD2 HIS   265     -23.259  90.729  40.802  1.00  0.00           C
ATOM   4407  HD2 HIS   265     -23.039  89.677  40.934  1.00  0.00           H
ATOM   4408  C   HIS   265     -20.039  93.419  40.730  1.00  0.00           C
ATOM   4409  O   HIS   265     -20.172  93.565  39.521  1.00  0.00           O
ATOM   4410  N   TYR   266     -19.851  94.466  41.541  1.00  0.00           N
ATOM   4411  H   TYR   266     -19.775  94.302  42.541  1.00  0.00           H
ATOM   4412  CA  TYR   266     -19.792  95.850  41.049  1.00  0.00           C
ATOM   4413  HA  TYR   266     -20.694  96.047  40.466  1.00  0.00           H
ATOM   4414  CB  TYR   266     -19.786  96.808  42.244  1.00  0.00           C
ATOM   4415  HB1 TYR   266     -18.886  96.641  42.837  1.00  0.00           H
ATOM   4416  HB2 TYR   266     -20.646  96.587  42.879  1.00  0.00           H
ATOM   4417  CG  TYR   266     -19.855  98.267  41.836  1.00  0.00           C
ATOM   4418  CD1 TYR   266     -18.691  99.061  41.817  1.00  0.00           C
ATOM   4419  HD1 TYR   266     -17.737  98.633  42.091  1.00  0.00           H
ATOM   4420  CE1 TYR   266     -18.773 100.417  41.451  1.00  0.00           C
ATOM   4421  HE1 TYR   266     -17.898 101.042  41.454  1.00  0.00           H
ATOM   4422  CZ  TYR   266     -20.018 100.990  41.121  1.00  0.00           C
ATOM   4423  OH  TYR   266     -20.090 102.317  40.844  1.00  0.00           O
ATOM   4424  HH  TYR   266     -21.005 102.633  40.771  1.00  0.00           H
ATOM   4425  CE2 TYR   266     -21.178 100.188  41.114  1.00  0.00           C
ATOM   4426  HE2 TYR   266     -22.133 100.622  40.859  1.00  0.00           H
ATOM   4427  CD2 TYR   266     -21.089  98.825  41.452  1.00  0.00           C
ATOM   4428  HD2 TYR   266     -21.974  98.204  41.438  1.00  0.00           H
ATOM   4429  C   TYR   266     -18.589  96.127  40.124  1.00  0.00           C
ATOM   4430  O   TYR   266     -18.710  96.887  39.164  1.00  0.00           O
ATOM   4431  N   PHE   267     -17.436  95.499  40.364  1.00  0.00           N
ATOM   4432  H   PHE   267     -17.375  94.928  41.201  1.00  0.00           H
ATOM   4433  CA  PHE   267     -16.232  95.629  39.538  1.00  0.00           C
ATOM   4434  HA  PHE   267     -16.032  96.688  39.368  1.00  0.00           H
ATOM   4435  CB  PHE   267     -15.052  95.036  40.317  1.00  0.00           C
ATOM   4436  HB1 PHE   267     -15.238  93.978  40.508  1.00  0.00           H
ATOM   4437  HB2 PHE   267     -14.994  95.528  41.290  1.00  0.00           H
ATOM   4438  CG  PHE   267     -13.708  95.168  39.628  1.00  0.00           C
ATOM   4439  CD1 PHE   267     -13.339  94.261  38.617  1.00  0.00           C
ATOM   4440  HD1 PHE   267     -14.029  93.491  38.309  1.00  0.00           H
ATOM   4441  CE1 PHE   267     -12.061  94.325  38.038  1.00  0.00           C
ATOM   4442  HE1 PHE   267     -11.775  93.601  37.287  1.00  0.00           H
ATOM   4443  CZ  PHE   267     -11.145  95.298  38.473  1.00  0.00           C
ATOM   4444  HZ  PHE   267     -10.145  95.317  38.067  1.00  0.00           H
ATOM   4445  CE2 PHE   267     -11.529  96.239  39.443  1.00  0.00           C
ATOM   4446  HE2 PHE   267     -10.836  97.002  39.763  1.00  0.00           H
ATOM   4447  CD2 PHE   267     -12.808  96.172  40.023  1.00  0.00           C
ATOM   4448  HD2 PHE   267     -13.091  96.875  40.793  1.00  0.00           H
ATOM   4449  C   PHE   267     -16.402  94.953  38.167  1.00  0.00           C
ATOM   4450  O   PHE   267     -15.958  95.491  37.152  1.00  0.00           O
ATOM   4451  N   ILE   268     -17.074  93.798  38.115  1.00  0.00           N
ATOM   4452  H   ILE   268     -17.340  93.370  39.002  1.00  0.00           H
ATOM   4453  CA  ILE   268     -17.475  93.132  36.863  1.00  0.00           C
ATOM   4454  HA  ILE   268     -16.629  93.097  36.176  1.00  0.00           H
ATOM   4455  CB  ILE   268     -17.933  91.678  37.150  1.00  0.00           C
ATOM   4456  HB  ILE   268     -18.713  91.694  37.915  1.00  0.00           H
ATOM   4457  CG2 ILE   268     -18.516  91.044  35.873  1.00  0.00           C
ATOM   4458 1HG2 ILE   268     -18.864  90.034  36.082  1.00  0.00           H
ATOM   4459 2HG2 ILE   268     -19.372  91.605  35.508  1.00  0.00           H
ATOM   4460 3HG2 ILE   268     -17.756  91.020  35.091  1.00  0.00           H
ATOM   4461  CG1 ILE   268     -16.755  90.819  37.665  1.00  0.00           C
ATOM   4462 1HG1 ILE   268     -16.214  91.364  38.437  1.00  0.00           H
ATOM   4463 2HG1 ILE   268     -16.065  90.633  36.843  1.00  0.00           H
ATOM   4464  CD  ILE   268     -17.172  89.475  38.275  1.00  0.00           C
ATOM   4465  HD1 ILE   268     -16.291  88.974  38.677  1.00  0.00           H
ATOM   4466  HD2 ILE   268     -17.887  89.642  39.080  1.00  0.00           H
ATOM   4467  HD3 ILE   268     -17.623  88.829  37.523  1.00  0.00           H
ATOM   4468  C   ILE   268     -18.575  93.945  36.172  1.00  0.00           C
ATOM   4469  O   ILE   268     -18.395  94.421  35.053  1.00  0.00           O
ATOM   4470  N   ASN   269     -19.701  94.128  36.853  1.00  0.00           N
ATOM   4471  H   ASN   269     -19.732  93.760  37.797  1.00  0.00           H
ATOM   4472  CA  ASN   269     -20.966  94.628  36.322  1.00  0.00           C
ATOM   4473  HA  ASN   269     -20.977  94.414  35.260  1.00  0.00           H
ATOM   4474  CB  ASN   269     -22.126  93.846  36.967  1.00  0.00           C
ATOM   4475  HB1 ASN   269     -23.069  94.174  36.533  1.00  0.00           H
ATOM   4476  HB2 ASN   269     -22.168  94.052  38.035  1.00  0.00           H
ATOM   4477  CG  ASN   269     -21.995  92.352  36.721  1.00  0.00           C
ATOM   4478  OD1 ASN   269     -21.990  91.918  35.576  1.00  0.00           O
ATOM   4479  ND2 ASN   269     -21.852  91.557  37.760  1.00  0.00           N
ATOM   4480 1HD2 ASN   269     -21.888  91.935  38.693  1.00  0.00           H
ATOM   4481 2HD2 ASN   269     -21.686  90.564  37.618  1.00  0.00           H
ATOM   4482  C   ASN   269     -21.129  96.147  36.490  1.00  0.00           C
ATOM   4483  O   ASN   269     -22.219  96.626  36.796  1.00  0.00           O
ATOM   4484  N   THR   270     -20.036  96.912  36.365  1.00  0.00           N
ATOM   4485  H   THR   270     -19.166  96.453  36.137  1.00  0.00           H
ATOM   4486  CA  THR   270     -20.002  98.333  36.744  1.00  0.00           C
ATOM   4487  HA  THR   270     -20.278  98.382  37.795  1.00  0.00           H
ATOM   4488  CB  THR   270     -18.603  98.942  36.606  1.00  0.00           C
ATOM   4489  HB  THR   270     -18.415  99.196  35.564  1.00  0.00           H
ATOM   4490  CG2 THR   270     -18.464 100.189  37.477  1.00  0.00           C
ATOM   4491 1HG2 THR   270     -17.468 100.610  37.354  1.00  0.00           H
ATOM   4492 2HG2 THR   270     -19.200 100.936  37.182  1.00  0.00           H
ATOM   4493 3HG2 THR   270     -18.620  99.936  38.527  1.00  0.00           H
ATOM   4494  OG1 THR   270     -17.617  98.032  37.017  1.00  0.00           O
ATOM   4495  HG1 THR   270     -17.936  97.651  37.860  1.00  0.00           H
ATOM   4496  C   THR   270     -21.000  99.147  35.908  1.00  0.00           C
ATOM   4497  O   THR   270     -20.842  99.170  34.684  1.00  0.00           O
ATOM   4498  N   PRO   271     -21.974  99.841  36.531  1.00  0.00           N
ATOM   4499  CD  PRO   271     -22.403  99.679  37.915  1.00  0.00           C
ATOM   4500  HD1 PRO   271     -21.571  99.853  38.593  1.00  0.00           H
ATOM   4501  HD2 PRO   271     -22.810  98.679  38.065  1.00  0.00           H
ATOM   4502  CG  PRO   271     -23.496 100.712  38.169  1.00  0.00           C
ATOM   4503  HG1 PRO   271     -23.052 101.573  38.659  1.00  0.00           H
ATOM   4504  HG2 PRO   271     -24.299 100.305  38.783  1.00  0.00           H
ATOM   4505  CB  PRO   271     -23.994 101.082  36.771  1.00  0.00           C
ATOM   4506  HB1 PRO   271     -24.355 102.110  36.728  1.00  0.00           H
ATOM   4507  HB2 PRO   271     -24.792 100.396  36.489  1.00  0.00           H
ATOM   4508  CA  PRO   271     -22.779 100.853  35.865  1.00  0.00           C
ATOM   4509  HA  PRO   271     -23.111 100.477  34.900  1.00  0.00           H
ATOM   4510  C   PRO   271     -21.971 102.139  35.656  1.00  0.00           C
ATOM   4511  O   PRO   271     -21.203 102.557  36.522  1.00  0.00           O
ATOM   4512  N   ILE   272     -22.180 102.797  34.515  1.00  0.00           N
ATOM   4513  H   ILE   272     -22.801 102.367  33.825  1.00  0.00           H
ATOM   4514  CA  ILE   272     -21.616 104.110  34.188  1.00  0.00           C
ATOM   4515  HA  ILE   272     -21.281 104.546  35.125  1.00  0.00           H
ATOM   4516  CB  ILE   272     -20.360 103.976  33.292  1.00  0.00           C
ATOM   4517  HB  ILE   272     -19.689 103.338  33.845  1.00  0.00           H
ATOM   4518  CG2 ILE   272     -20.627 103.300  31.936  1.00  0.00           C
ATOM   4519 1HG2 ILE   272     -19.688 102.996  31.476  1.00  0.00           H
ATOM   4520 2HG2 ILE   272     -21.233 102.404  32.067  1.00  0.00           H
ATOM   4521 3HG2 ILE   272     -21.136 103.998  31.274  1.00  0.00           H
ATOM   4522  CG1 ILE   272     -19.607 105.309  33.104  1.00  0.00           C
ATOM   4523 1HG1 ILE   272     -19.392 105.730  34.083  1.00  0.00           H
ATOM   4524 2HG1 ILE   272     -20.240 106.008  32.558  1.00  0.00           H
ATOM   4525  CD  ILE   272     -18.261 105.162  32.374  1.00  0.00           C
ATOM   4526  HD1 ILE   272     -17.703 106.094  32.436  1.00  0.00           H
ATOM   4527  HD2 ILE   272     -17.668 104.376  32.839  1.00  0.00           H
ATOM   4528  HD3 ILE   272     -18.420 104.926  31.322  1.00  0.00           H
ATOM   4529  C   ILE   272     -22.686 105.049  33.625  1.00  0.00           C
ATOM   4530  O   ILE   272     -23.376 104.745  32.649  1.00  0.00           O
ATOM   4531  N   LEU   273     -22.805 106.221  34.248  1.00  0.00           N
ATOM   4532  H   LEU   273     -22.189 106.392  35.035  1.00  0.00           H
ATOM   4533  CA  LEU   273     -23.580 107.351  33.759  1.00  0.00           C
ATOM   4534  HA  LEU   273     -24.515 106.979  33.334  1.00  0.00           H
ATOM   4535  CB  LEU   273     -23.903 108.278  34.946  1.00  0.00           C
ATOM   4536  HB1 LEU   273     -22.974 108.547  35.449  1.00  0.00           H
ATOM   4537  HB2 LEU   273     -24.518 107.723  35.656  1.00  0.00           H
ATOM   4538  CG  LEU   273     -24.642 109.575  34.564  1.00  0.00           C
ATOM   4539  HG  LEU   273     -24.002 110.182  33.923  1.00  0.00           H
ATOM   4540  CD1 LEU   273     -25.950 109.295  33.819  1.00  0.00           C
ATOM   4541 1HD1 LEU   273     -26.472 110.235  33.644  1.00  0.00           H
ATOM   4542 2HD1 LEU   273     -25.746 108.833  32.852  1.00  0.00           H
ATOM   4543 3HD1 LEU   273     -26.583 108.634  34.411  1.00  0.00           H
ATOM   4544  CD2 LEU   273     -24.945 110.381  35.833  1.00  0.00           C
ATOM   4545 1HD2 LEU   273     -25.407 111.330  35.561  1.00  0.00           H
ATOM   4546 2HD2 LEU   273     -25.624 109.826  36.481  1.00  0.00           H
ATOM   4547 3HD2 LEU   273     -24.019 110.581  36.372  1.00  0.00           H
ATOM   4548  C   LEU   273     -22.780 108.021  32.639  1.00  0.00           C
ATOM   4549  O   LEU   273     -21.897 108.851  32.887  1.00  0.00           O
ATOM   4550  N   PHE   274     -23.069 107.605  31.409  1.00  0.00           N
ATOM   4551  H   PHE   274     -23.826 106.936  31.298  1.00  0.00           H
ATOM   4552  CA  PHE   274     -22.400 108.034  30.193  1.00  0.00           C
ATOM   4553  HA  PHE   274     -21.510 108.598  30.445  1.00  0.00           H
ATOM   4554  CB  PHE   274     -21.968 106.782  29.421  1.00  0.00           C
ATOM   4555  HB1 PHE   274     -22.864 106.248  29.105  1.00  0.00           H
ATOM   4556  HB2 PHE   274     -21.420 106.122  30.094  1.00  0.00           H
ATOM   4557  CG  PHE   274     -21.092 107.053  28.213  1.00  0.00           C
ATOM   4558  CD1 PHE   274     -21.667 107.143  26.933  1.00  0.00           C
ATOM   4559  HD1 PHE   274     -22.734 107.026  26.807  1.00  0.00           H
ATOM   4560  CE1 PHE   274     -20.857 107.378  25.810  1.00  0.00           C
ATOM   4561  HE1 PHE   274     -21.302 107.422  24.825  1.00  0.00           H
ATOM   4562  CZ  PHE   274     -19.472 107.552  25.969  1.00  0.00           C
ATOM   4563  HZ  PHE   274     -18.858 107.745  25.106  1.00  0.00           H
ATOM   4564  CE2 PHE   274     -18.889 107.451  27.242  1.00  0.00           C
ATOM   4565  HE2 PHE   274     -17.820 107.557  27.351  1.00  0.00           H
ATOM   4566  CD2 PHE   274     -19.698 107.191  28.363  1.00  0.00           C
ATOM   4567  HD2 PHE   274     -19.246 107.083  29.335  1.00  0.00           H
ATOM   4568  C   PHE   274     -23.342 108.948  29.403  1.00  0.00           C
ATOM   4569  O   PHE   274     -24.241 108.482  28.707  1.00  0.00           O
ATOM   4570  N   TYR   275     -23.144 110.262  29.557  1.00  0.00           N
ATOM   4571  H   TYR   275     -22.408 110.557  30.178  1.00  0.00           H
ATOM   4572  CA  TYR   275     -23.970 111.311  28.944  1.00  0.00           C
ATOM   4573  HA  TYR   275     -23.600 112.275  29.288  1.00  0.00           H
ATOM   4574  CB  TYR   275     -23.812 111.297  27.409  1.00  0.00           C
ATOM   4575  HB1 TYR   275     -24.402 112.119  27.002  1.00  0.00           H
ATOM   4576  HB2 TYR   275     -24.233 110.376  27.008  1.00  0.00           H
ATOM   4577  CG  TYR   275     -22.397 111.446  26.881  1.00  0.00           C
ATOM   4578  CD1 TYR   275     -21.665 112.615  27.144  1.00  0.00           C
ATOM   4579  HD1 TYR   275     -22.087 113.366  27.781  1.00  0.00           H
ATOM   4580  CE1 TYR   275     -20.403 112.820  26.558  1.00  0.00           C
ATOM   4581  HE1 TYR   275     -19.848 113.730  26.748  1.00  0.00           H
ATOM   4582  CZ  TYR   275     -19.873 111.849  25.685  1.00  0.00           C
ATOM   4583  OH  TYR   275     -18.669 112.048  25.092  1.00  0.00           O
ATOM   4584  HH  TYR   275     -18.465 111.378  24.439  1.00  0.00           H
ATOM   4585  CE2 TYR   275     -20.600 110.670  25.422  1.00  0.00           C
ATOM   4586  HE2 TYR   275     -20.202 109.929  24.745  1.00  0.00           H
ATOM   4587  CD2 TYR   275     -21.846 110.463  26.042  1.00  0.00           C
ATOM   4588  HD2 TYR   275     -22.392 109.551  25.859  1.00  0.00           H
ATOM   4589  C   TYR   275     -25.442 111.243  29.414  1.00  0.00           C
ATOM   4590  O   TYR   275     -25.752 111.641  30.541  1.00  0.00           O
ATOM   4591  N   ASP   276     -26.338 110.766  28.550  1.00  0.00           N
ATOM   4592  H   ASP   276     -25.997 110.412  27.665  1.00  0.00           H
ATOM   4593  CA  ASP   276     -27.787 110.674  28.726  1.00  0.00           C
ATOM   4594  HA  ASP   276     -28.061 111.165  29.660  1.00  0.00           H
ATOM   4595  CB  ASP   276     -28.466 111.454  27.588  1.00  0.00           C
ATOM   4596  HB1 ASP   276     -28.077 112.472  27.611  1.00  0.00           H
ATOM   4597  HB2 ASP   276     -29.537 111.500  27.791  1.00  0.00           H
ATOM   4598  CG  ASP   276     -28.260 110.936  26.162  1.00  0.00           C
ATOM   4599  OD1 ASP   276     -27.502 109.959  25.963  1.00  0.00           O
ATOM   4600  OD2 ASP   276     -28.820 111.591  25.256  1.00  0.00           O
ATOM   4601  C   ASP   276     -28.292 109.223  28.834  1.00  0.00           C
ATOM   4602  O   ASP   276     -29.488 108.973  28.669  1.00  0.00           O
ATOM   4603  N   LYS   277     -27.398 108.267  29.135  1.00  0.00           N
ATOM   4604  H   LYS   277     -26.422 108.532  29.196  1.00  0.00           H
ATOM   4605  CA  LYS   277     -27.737 106.858  29.388  1.00  0.00           C
ATOM   4606  HA  LYS   277     -28.797 106.794  29.640  1.00  0.00           H
ATOM   4607  CB  LYS   277     -27.492 106.021  28.118  1.00  0.00           C
ATOM   4608  HB1 LYS   277     -27.737 104.978  28.320  1.00  0.00           H
ATOM   4609  HB2 LYS   277     -26.438 106.087  27.840  1.00  0.00           H
ATOM   4610  CG  LYS   277     -28.358 106.526  26.958  1.00  0.00           C
ATOM   4611  HG1 LYS   277     -28.051 107.541  26.720  1.00  0.00           H
ATOM   4612  HG2 LYS   277     -29.404 106.546  27.266  1.00  0.00           H
ATOM   4613  CD  LYS   277     -28.230 105.695  25.684  1.00  0.00           C
ATOM   4614  HD1 LYS   277     -28.754 104.746  25.799  1.00  0.00           H
ATOM   4615  HD2 LYS   277     -27.180 105.517  25.464  1.00  0.00           H
ATOM   4616  CE  LYS   277     -28.865 106.527  24.571  1.00  0.00           C
ATOM   4617  HE1 LYS   277     -28.460 107.543  24.617  1.00  0.00           H
ATOM   4618  HE2 LYS   277     -29.940 106.590  24.755  1.00  0.00           H
ATOM   4619  NZ  LYS   277     -28.617 105.972  23.224  1.00  0.00           N
ATOM   4620  HZ1 LYS   277     -29.079 106.569  22.546  1.00  0.00           H
ATOM   4621  HZ2 LYS   277     -27.622 105.999  23.020  1.00  0.00           H
ATOM   4622  HZ3 LYS   277     -28.969 105.027  23.148  1.00  0.00           H
ATOM   4623  C   LYS   277     -26.945 106.270  30.569  1.00  0.00           C
ATOM   4624  O   LYS   277     -25.772 106.586  30.779  1.00  0.00           O
ATOM   4625  N   ILE   278     -27.568 105.369  31.337  1.00  0.00           N
ATOM   4626  H   ILE   278     -28.531 105.148  31.128  1.00  0.00           H
ATOM   4627  CA  ILE   278     -26.834 104.471  32.247  1.00  0.00           C
ATOM   4628  HA  ILE   278     -25.891 104.935  32.542  1.00  0.00           H
ATOM   4629  CB  ILE   278     -27.602 104.165  33.550  1.00  0.00           C
ATOM   4630  HB  ILE   278     -28.572 103.731  33.297  1.00  0.00           H
ATOM   4631  CG2 ILE   278     -26.814 103.162  34.420  1.00  0.00           C
ATOM   4632 1HG2 ILE   278     -27.355 102.952  35.342  1.00  0.00           H
ATOM   4633 2HG2 ILE   278     -26.682 102.217  33.893  1.00  0.00           H
ATOM   4634 3HG2 ILE   278     -25.830 103.565  34.667  1.00  0.00           H
ATOM   4635  CG1 ILE   278     -27.815 105.478  34.329  1.00  0.00           C
ATOM   4636 1HG1 ILE   278     -28.167 106.240  33.642  1.00  0.00           H
ATOM   4637 2HG1 ILE   278     -26.869 105.823  34.751  1.00  0.00           H
ATOM   4638  CD  ILE   278     -28.859 105.369  35.438  1.00  0.00           C
ATOM   4639  HD1 ILE   278     -29.112 106.368  35.781  1.00  0.00           H
ATOM   4640  HD2 ILE   278     -29.768 104.925  35.045  1.00  0.00           H
ATOM   4641  HD3 ILE   278     -28.479 104.776  36.271  1.00  0.00           H
ATOM   4642  C   ILE   278     -26.497 103.216  31.456  1.00  0.00           C
ATOM   4643  O   ILE   278     -27.372 102.428  31.093  1.00  0.00           O
ATOM   4644  N   ILE   279     -25.213 103.068  31.171  1.00  0.00           N
ATOM   4645  H   ILE   279     -24.560 103.724  31.599  1.00  0.00           H
ATOM   4646  CA  ILE   279     -24.624 101.902  30.520  1.00  0.00           C
ATOM   4647  HA  ILE   279     -25.368 101.400  29.901  1.00  0.00           H
ATOM   4648  CB  ILE   279     -23.450 102.386  29.644  1.00  0.00           C
ATOM   4649  HB  ILE   279     -22.814 103.000  30.276  1.00  0.00           H
ATOM   4650  CG2 ILE   279     -22.574 101.246  29.098  1.00  0.00           C
ATOM   4651 1HG2 ILE   279     -21.687 101.648  28.613  1.00  0.00           H
ATOM   4652 2HG2 ILE   279     -22.222 100.611  29.908  1.00  0.00           H
ATOM   4653 3HG2 ILE   279     -23.128 100.660  28.367  1.00  0.00           H
ATOM   4654  CG1 ILE   279     -23.968 103.282  28.499  1.00  0.00           C
ATOM   4655 1HG1 ILE   279     -24.518 104.127  28.915  1.00  0.00           H
ATOM   4656 2HG1 ILE   279     -24.640 102.718  27.851  1.00  0.00           H
ATOM   4657  CD  ILE   279     -22.817 103.848  27.671  1.00  0.00           C
ATOM   4658  HD1 ILE   279     -23.162 104.707  27.112  1.00  0.00           H
ATOM   4659  HD2 ILE   279     -22.022 104.174  28.337  1.00  0.00           H
ATOM   4660  HD3 ILE   279     -22.442 103.097  26.976  1.00  0.00           H
ATOM   4661  C   ILE   279     -24.167 100.954  31.627  1.00  0.00           C
ATOM   4662  O   ILE   279     -23.743 101.415  32.682  1.00  0.00           O
ATOM   4663  N   VAL   280     -24.219  99.648  31.396  1.00  0.00           N
ATOM   4664  H   VAL   280     -24.562  99.332  30.493  1.00  0.00           H
ATOM   4665  CA  VAL   280     -23.671  98.644  32.317  1.00  0.00           C
ATOM   4666  HA  VAL   280     -22.995  99.133  33.018  1.00  0.00           H
ATOM   4667  CB  VAL   280     -24.782  97.936  33.130  1.00  0.00           C
ATOM   4668  HB  VAL   280     -25.384  97.316  32.465  1.00  0.00           H
ATOM   4669  CG1 VAL   280     -24.178  97.047  34.224  1.00  0.00           C
ATOM   4670 1HG1 VAL   280     -24.970  96.554  34.789  1.00  0.00           H
ATOM   4671 2HG1 VAL   280     -23.552  96.280  33.779  1.00  0.00           H
ATOM   4672 3HG1 VAL   280     -23.581  97.660  34.898  1.00  0.00           H
ATOM   4673  CG2 VAL   280     -25.713  98.953  33.810  1.00  0.00           C
ATOM   4674 1HG2 VAL   280     -26.347  98.454  34.540  1.00  0.00           H
ATOM   4675 2HG2 VAL   280     -25.132  99.711  34.327  1.00  0.00           H
ATOM   4676 3HG2 VAL   280     -26.346  99.435  33.064  1.00  0.00           H
ATOM   4677  C   VAL   280     -22.865  97.645  31.500  1.00  0.00           C
ATOM   4678  O   VAL   280     -23.400  97.060  30.561  1.00  0.00           O
ATOM   4679  N   LYS   281     -21.578  97.486  31.830  1.00  0.00           N
ATOM   4680  H   LYS   281     -21.232  98.009  32.627  1.00  0.00           H
ATOM   4681  CA  LYS   281     -20.716  96.442  31.253  1.00  0.00           C
ATOM   4682  HA  LYS   281     -21.017  96.270  30.219  1.00  0.00           H
ATOM   4683  CB  LYS   281     -19.250  96.928  31.232  1.00  0.00           C
ATOM   4684  HB1 LYS   281     -19.211  97.920  30.777  1.00  0.00           H
ATOM   4685  HB2 LYS   281     -18.674  96.251  30.599  1.00  0.00           H
ATOM   4686  CG  LYS   281     -18.592  96.976  32.622  1.00  0.00           C
ATOM   4687  HG1 LYS   281     -18.635  95.985  33.067  1.00  0.00           H
ATOM   4688  HG2 LYS   281     -19.132  97.674  33.262  1.00  0.00           H
ATOM   4689  CD  LYS   281     -17.124  97.410  32.531  1.00  0.00           C
ATOM   4690  HD1 LYS   281     -17.085  98.402  32.106  1.00  0.00           H
ATOM   4691  HD2 LYS   281     -16.583  96.774  31.838  1.00  0.00           H
ATOM   4692  CE  LYS   281     -16.430  97.412  33.901  1.00  0.00           C
ATOM   4693  HE1 LYS   281     -17.033  97.994  34.602  1.00  0.00           H
ATOM   4694  HE2 LYS   281     -15.456  97.896  33.805  1.00  0.00           H
ATOM   4695  NZ  LYS   281     -16.247  96.039  34.426  1.00  0.00           N
ATOM   4696  HZ1 LYS   281     -15.906  96.037  35.383  1.00  0.00           H
ATOM   4697  HZ2 LYS   281     -17.128  95.532  34.439  1.00  0.00           H
ATOM   4698  HZ3 LYS   281     -15.608  95.498  33.848  1.00  0.00           H
ATOM   4699  C   LYS   281     -20.885  95.097  31.991  1.00  0.00           C
ATOM   4700  O   LYS   281     -21.447  95.062  33.085  1.00  0.00           O
ATOM   4701  N   ASN   282     -20.352  94.000  31.448  1.00  0.00           N
ATOM   4702  H   ASN   282     -20.094  94.047  30.469  1.00  0.00           H
ATOM   4703  CA  ASN   282     -20.360  92.669  32.083  1.00  0.00           C
ATOM   4704  HA  ASN   282     -20.692  92.771  33.117  1.00  0.00           H
ATOM   4705  CB  ASN   282     -21.378  91.776  31.357  1.00  0.00           C
ATOM   4706  HB1 ASN   282     -22.337  92.292  31.306  1.00  0.00           H
ATOM   4707  HB2 ASN   282     -21.515  90.870  31.945  1.00  0.00           H
ATOM   4708  CG  ASN   282     -20.976  91.345  29.951  1.00  0.00           C
ATOM   4709  OD1 ASN   282     -19.937  91.715  29.417  1.00  0.00           O
ATOM   4710  ND2 ASN   282     -21.792  90.524  29.324  1.00  0.00           N
ATOM   4711 1HD2 ASN   282     -22.607  90.172  29.798  1.00  0.00           H
ATOM   4712 2HD2 ASN   282     -21.567  90.220  28.381  1.00  0.00           H
ATOM   4713  C   ASN   282     -18.980  91.982  32.151  1.00  0.00           C
ATOM   4714  O   ASN   282     -18.886  90.849  32.621  1.00  0.00           O
ATOM   4715  N   ARG   283     -17.928  92.661  31.674  1.00  0.00           N
ATOM   4716  H   ARG   283     -18.107  93.596  31.345  1.00  0.00           H
ATOM   4717  CA  ARG   283     -16.537  92.194  31.581  1.00  0.00           C
ATOM   4718  HA  ARG   283     -16.347  91.479  32.381  1.00  0.00           H
ATOM   4719  CB  ARG   283     -16.308  91.483  30.228  1.00  0.00           C
ATOM   4720  HB1 ARG   283     -17.064  90.707  30.101  1.00  0.00           H
ATOM   4721  HB2 ARG   283     -15.338  90.985  30.260  1.00  0.00           H
ATOM   4722  CG  ARG   283     -16.342  92.426  29.008  1.00  0.00           C
ATOM   4723  HG1 ARG   283     -15.679  93.275  29.175  1.00  0.00           H
ATOM   4724  HG2 ARG   283     -17.355  92.805  28.865  1.00  0.00           H
ATOM   4725  CD  ARG   283     -15.878  91.717  27.731  1.00  0.00           C
ATOM   4726  HD1 ARG   283     -16.591  90.934  27.477  1.00  0.00           H
ATOM   4727  HD2 ARG   283     -14.907  91.252  27.910  1.00  0.00           H
ATOM   4728  NE  ARG   283     -15.734  92.679  26.626  1.00  0.00           N
ATOM   4729  HE  ARG   283     -15.094  93.448  26.786  1.00  0.00           H
ATOM   4730  CZ  ARG   283     -16.284  92.593  25.419  1.00  0.00           C
ATOM   4731  NH1 ARG   283     -17.037  91.588  25.020  1.00  0.00           N
ATOM   4732 1HH1 ARG   283     -17.234  90.780  25.592  1.00  0.00           H
ATOM   4733 2HH1 ARG   283     -17.337  91.555  24.048  1.00  0.00           H
ATOM   4734  NH2 ARG   283     -16.062  93.533  24.531  1.00  0.00           N
ATOM   4735 1HH2 ARG   283     -15.477  94.336  24.717  1.00  0.00           H
ATOM   4736 2HH2 ARG   283     -16.411  93.358  23.592  1.00  0.00           H
ATOM   4737  C   ARG   283     -15.570  93.369  31.779  1.00  0.00           C
ATOM   4738  O   ARG   283     -16.017  94.485  32.046  1.00  0.00           O
ATOM   4739  N   GLY   284     -14.264  93.161  31.608  1.00  0.00           N
ATOM   4740  H   GLY   284     -13.951  92.222  31.391  1.00  0.00           H
ATOM   4741  CA  GLY   284     -13.259  94.229  31.567  1.00  0.00           C
ATOM   4742  HA1 GLY   284     -13.604  95.038  30.921  1.00  0.00           H
ATOM   4743  HA2 GLY   284     -12.334  93.829  31.150  1.00  0.00           H
ATOM   4744  C   GLY   284     -12.947  94.835  32.936  1.00  0.00           C
ATOM   4745  O   GLY   284     -13.736  94.766  33.880  1.00  0.00           O
ATOM   4746  N   ILE   285     -11.795  95.488  33.027  1.00  0.00           N
ATOM   4747  H   ILE   285     -11.300  95.661  32.155  1.00  0.00           H
ATOM   4748  CA  ILE   285     -11.301  96.170  34.225  1.00  0.00           C
ATOM   4749  HA  ILE   285     -11.758  95.709  35.098  1.00  0.00           H
ATOM   4750  CB  ILE   285      -9.778  95.948  34.356  1.00  0.00           C
ATOM   4751  HB  ILE   285      -9.297  96.223  33.416  1.00  0.00           H
ATOM   4752  CG2 ILE   285      -9.192  96.845  35.463  1.00  0.00           C
ATOM   4753 1HG2 ILE   285      -8.126  96.662  35.586  1.00  0.00           H
ATOM   4754 2HG2 ILE   285      -9.306  97.893  35.191  1.00  0.00           H
ATOM   4755 3HG2 ILE   285      -9.702  96.667  36.405  1.00  0.00           H
ATOM   4756  CG1 ILE   285      -9.525  94.443  34.622  1.00  0.00           C
ATOM   4757 1HG1 ILE   285      -9.957  93.852  33.814  1.00  0.00           H
ATOM   4758 2HG1 ILE   285     -10.010  94.147  35.553  1.00  0.00           H
ATOM   4759  CD  ILE   285      -8.048  94.071  34.702  1.00  0.00           C
ATOM   4760  HD1 ILE   285      -7.949  92.985  34.740  1.00  0.00           H
ATOM   4761  HD2 ILE   285      -7.528  94.450  33.823  1.00  0.00           H
ATOM   4762  HD3 ILE   285      -7.612  94.494  35.603  1.00  0.00           H
ATOM   4763  C   ILE   285     -11.688  97.663  34.164  1.00  0.00           C
ATOM   4764  O   ILE   285     -11.270  98.370  33.243  1.00  0.00           O
ATOM   4765  N   PRO   286     -12.474  98.171  35.131  1.00  0.00           N
ATOM   4766  CD  PRO   286     -13.127  97.428  36.198  1.00  0.00           C
ATOM   4767  HD1 PRO   286     -12.392  96.931  36.828  1.00  0.00           H
ATOM   4768  HD2 PRO   286     -13.815  96.697  35.775  1.00  0.00           H
ATOM   4769  CG  PRO   286     -13.900  98.446  37.026  1.00  0.00           C
ATOM   4770  HG1 PRO   286     -13.302  98.740  37.888  1.00  0.00           H
ATOM   4771  HG2 PRO   286     -14.858  98.040  37.345  1.00  0.00           H
ATOM   4772  CB  PRO   286     -14.071  99.637  36.080  1.00  0.00           C
ATOM   4773  HB1 PRO   286     -14.132 100.579  36.617  1.00  0.00           H
ATOM   4774  HB2 PRO   286     -14.960  99.490  35.465  1.00  0.00           H
ATOM   4775  CA  PRO   286     -12.824  99.580  35.199  1.00  0.00           C
ATOM   4776  HA  PRO   286     -13.074  99.955  34.206  1.00  0.00           H
ATOM   4777  C   PRO   286     -11.650 100.384  35.776  1.00  0.00           C
ATOM   4778  O   PRO   286     -11.208 100.143  36.896  1.00  0.00           O
ATOM   4779  N   SER   287     -11.156 101.364  35.020  1.00  0.00           N
ATOM   4780  H   SER   287     -11.521 101.458  34.071  1.00  0.00           H
ATOM   4781  CA  SER   287      -9.940 102.150  35.301  1.00  0.00           C
ATOM   4782  HA  SER   287      -9.139 101.460  35.554  1.00  0.00           H
ATOM   4783  CB  SER   287      -9.511 102.894  34.029  1.00  0.00           C
ATOM   4784  HB1 SER   287      -9.303 102.162  33.248  1.00  0.00           H
ATOM   4785  HB2 SER   287      -8.589 103.441  34.225  1.00  0.00           H
ATOM   4786  OG  SER   287     -10.501 103.802  33.561  1.00  0.00           O
ATOM   4787  HG  SER   287     -10.244 104.017  32.649  1.00  0.00           H
ATOM   4788  C   SER   287     -10.068 103.145  36.465  1.00  0.00           C
ATOM   4789  O   SER   287      -9.133 103.887  36.768  1.00  0.00           O
ATOM   4790  N   GLY   288     -11.238 103.200  37.104  1.00  0.00           N
ATOM   4791  H   GLY   288     -11.960 102.570  36.782  1.00  0.00           H
ATOM   4792  CA  GLY   288     -11.527 104.105  38.216  1.00  0.00           C
ATOM   4793  HA1 GLY   288     -12.474 104.570  38.012  1.00  0.00           H
ATOM   4794  HA2 GLY   288     -10.743 104.852  38.308  1.00  0.00           H
ATOM   4795  C   GLY   288     -11.705 103.455  39.576  1.00  0.00           C
ATOM   4796  O   GLY   288     -11.768 104.173  40.573  1.00  0.00           O
ATOM   4797  N   SER   289     -11.777 102.130  39.613  1.00  0.00           N
ATOM   4798  H   SER   289     -11.590 101.629  38.758  1.00  0.00           H
ATOM   4799  CA  SER   289     -11.763 101.354  40.852  1.00  0.00           C
ATOM   4800  HA  SER   289     -12.595 101.644  41.497  1.00  0.00           H
ATOM   4801  CB  SER   289     -11.944  99.876  40.469  1.00  0.00           C
ATOM   4802  HB1 SER   289     -11.226  99.616  39.694  1.00  0.00           H
ATOM   4803  HB2 SER   289     -12.945  99.726  40.067  1.00  0.00           H
ATOM   4804  OG  SER   289     -11.751  98.994  41.546  1.00  0.00           O
ATOM   4805  HG  SER   289     -12.545  99.055  42.163  1.00  0.00           H
ATOM   4806  C   SER   289     -10.457 101.602  41.629  1.00  0.00           C
ATOM   4807  O   SER   289      -9.440 102.044  41.075  1.00  0.00           O
ATOM   4808  N   ALA   290     -10.444 101.321  42.930  1.00  0.00           N
ATOM   4809  H   ALA   290     -11.322 101.064  43.391  1.00  0.00           H
ATOM   4810  CA  ALA   290      -9.181 101.119  43.632  1.00  0.00           C
ATOM   4811  HA  ALA   290      -8.483 101.906  43.353  1.00  0.00           H
ATOM   4812  CB  ALA   290      -9.440 101.266  45.133  1.00  0.00           C
ATOM   4813  HB1 ALA   290      -8.506 101.177  45.684  1.00  0.00           H
ATOM   4814  HB2 ALA   290      -9.884 102.239  45.341  1.00  0.00           H
ATOM   4815  HB3 ALA   290     -10.129 100.498  45.468  1.00  0.00           H
ATOM   4816  C   ALA   290      -8.512  99.794  43.193  1.00  0.00           C
ATOM   4817  O   ALA   290      -7.311  99.794  42.916  1.00  0.00           O
ATOM   4818  N   PHE   291      -9.276  98.706  42.999  1.00  0.00           N
ATOM   4819  H   PHE   291     -10.273  98.813  43.138  1.00  0.00           H
ATOM   4820  CA  PHE   291      -8.804  97.365  42.602  1.00  0.00           C
ATOM   4821  HA  PHE   291      -8.016  97.063  43.292  1.00  0.00           H
ATOM   4822  CB  PHE   291      -9.959  96.346  42.712  1.00  0.00           C
ATOM   4823  HB1 PHE   291      -9.638  95.407  42.267  1.00  0.00           H
ATOM   4824  HB2 PHE   291     -10.797  96.694  42.114  1.00  0.00           H
ATOM   4825  CG  PHE   291     -10.458  96.000  44.099  1.00  0.00           C
ATOM   4826  CD1 PHE   291      -9.601  95.374  45.026  1.00  0.00           C
ATOM   4827  HD1 PHE   291      -8.575  95.161  44.763  1.00  0.00           H
ATOM   4828  CE1 PHE   291     -10.077  95.038  46.307  1.00  0.00           C
ATOM   4829  HE1 PHE   291      -9.417  94.577  47.029  1.00  0.00           H
ATOM   4830  CZ  PHE   291     -11.419  95.273  46.646  1.00  0.00           C
ATOM   4831  HZ  PHE   291     -11.788  94.988  47.622  1.00  0.00           H
ATOM   4832  CE2 PHE   291     -12.283  95.862  45.709  1.00  0.00           C
ATOM   4833  HE2 PHE   291     -13.321  96.021  45.958  1.00  0.00           H
ATOM   4834  CD2 PHE   291     -11.803  96.238  44.442  1.00  0.00           C
ATOM   4835  HD2 PHE   291     -12.479  96.691  43.729  1.00  0.00           H
ATOM   4836  C   PHE   291      -8.207  97.269  41.182  1.00  0.00           C
ATOM   4837  O   PHE   291      -7.616  96.235  40.864  1.00  0.00           O
ATOM   4838  N   THR   292      -8.348  98.302  40.332  1.00  0.00           N
ATOM   4839  H   THR   292      -8.857  99.110  40.670  1.00  0.00           H
ATOM   4840  CA  THR   292      -7.908  98.334  38.917  1.00  0.00           C
ATOM   4841  HA  THR   292      -8.628  97.800  38.300  1.00  0.00           H
ATOM   4842  CB  THR   292      -7.821  99.793  38.442  1.00  0.00           C
ATOM   4843  HB  THR   292      -7.126 100.334  39.087  1.00  0.00           H
ATOM   4844  CG2 THR   292      -7.358  99.955  36.995  1.00  0.00           C
ATOM   4845 1HG2 THR   292      -7.343 101.012  36.737  1.00  0.00           H
ATOM   4846 2HG2 THR   292      -6.344  99.574  36.870  1.00  0.00           H
ATOM   4847 3HG2 THR   292      -8.022  99.421  36.318  1.00  0.00           H
ATOM   4848  OG1 THR   292      -9.081 100.396  38.558  1.00  0.00           O
ATOM   4849  HG1 THR   292      -9.672 100.039  37.878  1.00  0.00           H
ATOM   4850  C   THR   292      -6.555  97.668  38.693  1.00  0.00           C
ATOM   4851  O   THR   292      -6.428  96.786  37.846  1.00  0.00           O
ATOM   4852  N   GLN   293      -5.544  98.105  39.441  1.00  0.00           N
ATOM   4853  H   GLN   293      -5.743  98.736  40.203  1.00  0.00           H
ATOM   4854  CA  GLN   293      -4.154  97.789  39.154  1.00  0.00           C
ATOM   4855  HA  GLN   293      -4.016  97.809  38.071  1.00  0.00           H
ATOM   4856  CB  GLN   293      -3.267  98.863  39.804  1.00  0.00           C
ATOM   4857  HB1 GLN   293      -3.136  98.638  40.863  1.00  0.00           H
ATOM   4858  HB2 GLN   293      -3.743  99.842  39.726  1.00  0.00           H
ATOM   4859  CG  GLN   293      -1.891  98.927  39.135  1.00  0.00           C
ATOM   4860  HG1 GLN   293      -1.470  97.923  39.090  1.00  0.00           H
ATOM   4861  HG2 GLN   293      -1.235  99.523  39.763  1.00  0.00           H
ATOM   4862  CD  GLN   293      -1.927  99.539  37.728  1.00  0.00           C
ATOM   4863  OE1 GLN   293      -2.776 100.347  37.374  1.00  0.00           O
ATOM   4864  NE2 GLN   293      -1.030  99.147  36.853  1.00  0.00           N
ATOM   4865 1HE2 GLN   293      -0.344  98.457  37.091  1.00  0.00           H
ATOM   4866 2HE2 GLN   293      -1.024  99.554  35.922  1.00  0.00           H
ATOM   4867  C   GLN   293      -3.772  96.389  39.639  1.00  0.00           C
ATOM   4868  O   GLN   293      -3.082  95.665  38.919  1.00  0.00           O
ATOM   4869  N   ILE   294      -4.226  95.989  40.833  1.00  0.00           N
ATOM   4870  H   ILE   294      -4.761  96.652  41.392  1.00  0.00           H
ATOM   4871  CA  ILE   294      -3.922  94.663  41.388  1.00  0.00           C
ATOM   4872  HA  ILE   294      -2.848  94.511  41.284  1.00  0.00           H
ATOM   4873  CB  ILE   294      -4.262  94.575  42.897  1.00  0.00           C
ATOM   4874  HB  ILE   294      -3.845  95.460  43.381  1.00  0.00           H
ATOM   4875  CG2 ILE   294      -5.772  94.523  43.209  1.00  0.00           C
ATOM   4876 1HG2 ILE   294      -5.951  94.502  44.280  1.00  0.00           H
ATOM   4877 2HG2 ILE   294      -6.265  95.401  42.802  1.00  0.00           H
ATOM   4878 3HG2 ILE   294      -6.218  93.616  42.803  1.00  0.00           H
ATOM   4879  CG1 ILE   294      -3.556  93.343  43.491  1.00  0.00           C
ATOM   4880 1HG1 ILE   294      -2.540  93.294  43.105  1.00  0.00           H
ATOM   4881 2HG1 ILE   294      -4.080  92.441  43.180  1.00  0.00           H
ATOM   4882  CD  ILE   294      -3.474  93.371  45.018  1.00  0.00           C
ATOM   4883  HD1 ILE   294      -2.997  92.458  45.366  1.00  0.00           H
ATOM   4884  HD2 ILE   294      -2.891  94.232  45.344  1.00  0.00           H
ATOM   4885  HD3 ILE   294      -4.468  93.417  45.455  1.00  0.00           H
ATOM   4886  C   ILE   294      -4.577  93.565  40.556  1.00  0.00           C
ATOM   4887  O   ILE   294      -3.907  92.626  40.139  1.00  0.00           O
ATOM   4888  N   ILE   295      -5.858  93.732  40.232  1.00  0.00           N
ATOM   4889  H   ILE   295      -6.319  94.574  40.564  1.00  0.00           H
ATOM   4890  CA  ILE   295      -6.636  92.772  39.446  1.00  0.00           C
ATOM   4891  HA  ILE   295      -6.552  91.782  39.892  1.00  0.00           H
ATOM   4892  CB  ILE   295      -8.118  93.207  39.476  1.00  0.00           C
ATOM   4893  HB  ILE   295      -8.177  94.255  39.175  1.00  0.00           H
ATOM   4894  CG2 ILE   295      -8.954  92.408  38.479  1.00  0.00           C
ATOM   4895 1HG2 ILE   295     -10.015  92.591  38.639  1.00  0.00           H
ATOM   4896 2HG2 ILE   295      -8.699  92.699  37.460  1.00  0.00           H
ATOM   4897 3HG2 ILE   295      -8.759  91.348  38.613  1.00  0.00           H
ATOM   4898  CG1 ILE   295      -8.747  93.088  40.886  1.00  0.00           C
ATOM   4899 1HG1 ILE   295      -9.770  93.463  40.836  1.00  0.00           H
ATOM   4900 2HG1 ILE   295      -8.208  93.735  41.575  1.00  0.00           H
ATOM   4901  CD  ILE   295      -8.784  91.680  41.499  1.00  0.00           C
ATOM   4902  HD1 ILE   295      -9.370  91.710  42.417  1.00  0.00           H
ATOM   4903  HD2 ILE   295      -9.260  90.973  40.822  1.00  0.00           H
ATOM   4904  HD3 ILE   295      -7.777  91.341  41.739  1.00  0.00           H
ATOM   4905  C   ILE   295      -6.038  92.628  38.041  1.00  0.00           C
ATOM   4906  O   ILE   295      -5.799  91.506  37.587  1.00  0.00           O
ATOM   4907  N   GLY   296      -5.668  93.748  37.406  1.00  0.00           N
ATOM   4908  H   GLY   296      -5.876  94.643  37.835  1.00  0.00           H
ATOM   4909  CA  GLY   296      -4.976  93.737  36.115  1.00  0.00           C
ATOM   4910  HA1 GLY   296      -4.819  94.759  35.772  1.00  0.00           H
ATOM   4911  HA2 GLY   296      -5.581  93.189  35.394  1.00  0.00           H
ATOM   4912  C   GLY   296      -3.630  93.024  36.182  1.00  0.00           C
ATOM   4913  O   GLY   296      -3.343  92.222  35.299  1.00  0.00           O
ATOM   4914  N   THR   297      -2.853  93.246  37.253  1.00  0.00           N
ATOM   4915  H   THR   297      -3.200  93.884  37.961  1.00  0.00           H
ATOM   4916  CA  THR   297      -1.576  92.549  37.487  1.00  0.00           C
ATOM   4917  HA  THR   297      -0.922  92.719  36.629  1.00  0.00           H
ATOM   4918  CB  THR   297      -0.875  93.029  38.764  1.00  0.00           C
ATOM   4919  HB  THR   297      -1.447  92.714  39.638  1.00  0.00           H
ATOM   4920  CG2 THR   297       0.538  92.455  38.861  1.00  0.00           C
ATOM   4921 1HG2 THR   297       1.070  92.873  39.713  1.00  0.00           H
ATOM   4922 2HG2 THR   297       0.504  91.370  38.970  1.00  0.00           H
ATOM   4923 3HG2 THR   297       1.086  92.707  37.958  1.00  0.00           H
ATOM   4924  OG1 THR   297      -0.740  94.433  38.780  1.00  0.00           O
ATOM   4925  HG1 THR   297      -1.636  94.827  38.836  1.00  0.00           H
ATOM   4926  C   THR   297      -1.805  91.046  37.577  1.00  0.00           C
ATOM   4927  O   THR   297      -1.092  90.291  36.928  1.00  0.00           O
ATOM   4928  N   ILE   298      -2.802  90.610  38.353  1.00  0.00           N
ATOM   4929  H   ILE   298      -3.335  91.299  38.882  1.00  0.00           H
ATOM   4930  CA  ILE   298      -3.114  89.183  38.534  1.00  0.00           C
ATOM   4931  HA  ILE   298      -2.200  88.656  38.815  1.00  0.00           H
ATOM   4932  CB  ILE   298      -4.150  88.983  39.666  1.00  0.00           C
ATOM   4933  HB  ILE   298      -5.060  89.518  39.392  1.00  0.00           H
ATOM   4934  CG2 ILE   298      -4.482  87.487  39.813  1.00  0.00           C
ATOM   4935 1HG2 ILE   298      -5.068  87.305  40.711  1.00  0.00           H
ATOM   4936 2HG2 ILE   298      -5.059  87.152  38.954  1.00  0.00           H
ATOM   4937 3HG2 ILE   298      -3.564  86.904  39.881  1.00  0.00           H
ATOM   4938  CG1 ILE   298      -3.658  89.506  41.036  1.00  0.00           C
ATOM   4939 1HG1 ILE   298      -3.062  90.408  40.916  1.00  0.00           H
ATOM   4940 2HG1 ILE   298      -3.015  88.762  41.508  1.00  0.00           H
ATOM   4941  CD  ILE   298      -4.835  89.839  41.966  1.00  0.00           C
ATOM   4942  HD1 ILE   298      -4.455  90.253  42.897  1.00  0.00           H
ATOM   4943  HD2 ILE   298      -5.483  90.577  41.499  1.00  0.00           H
ATOM   4944  HD3 ILE   298      -5.411  88.944  42.198  1.00  0.00           H
ATOM   4945  C   ILE   298      -3.565  88.544  37.214  1.00  0.00           C
ATOM   4946  O   ILE   298      -3.061  87.478  36.874  1.00  0.00           O
ATOM   4947  N   VAL   299      -4.436  89.191  36.435  1.00  0.00           N
ATOM   4948  H   VAL   299      -4.839  90.063  36.780  1.00  0.00           H
ATOM   4949  CA  VAL   299      -4.830  88.675  35.104  1.00  0.00           C
ATOM   4950  HA  VAL   299      -5.270  87.686  35.241  1.00  0.00           H
ATOM   4951  CB  VAL   299      -5.864  89.577  34.408  1.00  0.00           C
ATOM   4952  HB  VAL   299      -5.519  90.611  34.437  1.00  0.00           H
ATOM   4953  CG1 VAL   299      -6.159  89.188  32.948  1.00  0.00           C
ATOM   4954 1HG1 VAL   299      -6.967  89.803  32.564  1.00  0.00           H
ATOM   4955 2HG1 VAL   299      -5.286  89.343  32.315  1.00  0.00           H
ATOM   4956 3HG1 VAL   299      -6.464  88.145  32.898  1.00  0.00           H
ATOM   4957  CG2 VAL   299      -7.179  89.489  35.163  1.00  0.00           C
ATOM   4958 1HG2 VAL   299      -7.888  90.155  34.678  1.00  0.00           H
ATOM   4959 2HG2 VAL   299      -7.562  88.470  35.147  1.00  0.00           H
ATOM   4960 3HG2 VAL   299      -7.044  89.797  36.197  1.00  0.00           H
ATOM   4961  C   VAL   299      -3.630  88.539  34.174  1.00  0.00           C
ATOM   4962  O   VAL   299      -3.491  87.520  33.503  1.00  0.00           O
ATOM   4963  N   ASN   300      -2.765  89.551  34.134  1.00  0.00           N
ATOM   4964  H   ASN   300      -2.943  90.375  34.698  1.00  0.00           H
ATOM   4965  CA  ASN   300      -1.573  89.551  33.296  1.00  0.00           C
ATOM   4966  HA  ASN   300      -1.875  89.354  32.266  1.00  0.00           H
ATOM   4967  CB  ASN   300      -1.001  90.975  33.360  1.00  0.00           C
ATOM   4968  HB1 ASN   300      -0.586  91.167  34.349  1.00  0.00           H
ATOM   4969  HB2 ASN   300      -1.823  91.675  33.206  1.00  0.00           H
ATOM   4970  CG  ASN   300       0.042  91.304  32.304  1.00  0.00           C
ATOM   4971  OD1 ASN   300       0.622  90.445  31.657  1.00  0.00           O
ATOM   4972  ND2 ASN   300       0.354  92.575  32.158  1.00  0.00           N
ATOM   4973 1HD2 ASN   300      -0.113  93.268  32.732  1.00  0.00           H
ATOM   4974 2HD2 ASN   300       0.992  92.858  31.428  1.00  0.00           H
ATOM   4975  C   ASN   300      -0.603  88.425  33.730  1.00  0.00           C
ATOM   4976  O   ASN   300      -0.095  87.689  32.886  1.00  0.00           O
ATOM   4977  N   MET   301      -0.446  88.178  35.040  1.00  0.00           N
ATOM   4978  H   MET   301      -0.883  88.810  35.704  1.00  0.00           H
ATOM   4979  CA  MET   301       0.256  86.989  35.556  1.00  0.00           C
ATOM   4980  HA  MET   301       1.276  86.976  35.173  1.00  0.00           H
ATOM   4981  CB  MET   301       0.320  86.993  37.085  1.00  0.00           C
ATOM   4982  HB1 MET   301       0.651  86.004  37.395  1.00  0.00           H
ATOM   4983  HB2 MET   301      -0.670  87.162  37.504  1.00  0.00           H
ATOM   4984  CG  MET   301       1.292  88.016  37.667  1.00  0.00           C
ATOM   4985  HG1 MET   301       1.011  89.012  37.323  1.00  0.00           H
ATOM   4986  HG2 MET   301       2.296  87.808  37.292  1.00  0.00           H
ATOM   4987  SD  MET   301       1.312  88.000  39.478  1.00  0.00           S
ATOM   4988  CE  MET   301       1.958  86.322  39.765  1.00  0.00           C
ATOM   4989  HE1 MET   301       2.217  86.184  40.816  1.00  0.00           H
ATOM   4990  HE2 MET   301       1.219  85.583  39.484  1.00  0.00           H
ATOM   4991  HE3 MET   301       2.833  86.121  39.146  1.00  0.00           H
ATOM   4992  C   MET   301      -0.392  85.680  35.096  1.00  0.00           C
ATOM   4993  O   MET   301       0.299  84.848  34.512  1.00  0.00           O
ATOM   4994  N   ILE   302      -1.698  85.495  35.336  1.00  0.00           N
ATOM   4995  H   ILE   302      -2.202  86.228  35.835  1.00  0.00           H
ATOM   4996  CA  ILE   302      -2.428  84.268  34.956  1.00  0.00           C
ATOM   4997  HA  ILE   302      -1.962  83.405  35.435  1.00  0.00           H
ATOM   4998  CB  ILE   302      -3.912  84.329  35.409  1.00  0.00           C
ATOM   4999  HB  ILE   302      -4.345  85.259  35.039  1.00  0.00           H
ATOM   5000  CG2 ILE   302      -4.723  83.147  34.828  1.00  0.00           C
ATOM   5001 1HG2 ILE   302      -5.763  83.196  35.146  1.00  0.00           H
ATOM   5002 2HG2 ILE   302      -4.727  83.175  33.739  1.00  0.00           H
ATOM   5003 3HG2 ILE   302      -4.294  82.199  35.157  1.00  0.00           H
ATOM   5004  CG1 ILE   302      -4.038  84.312  36.950  1.00  0.00           C
ATOM   5005 1HG1 ILE   302      -3.300  84.980  37.389  1.00  0.00           H
ATOM   5006 2HG1 ILE   302      -3.833  83.308  37.324  1.00  0.00           H
ATOM   5007  CD  ILE   302      -5.420  84.767  37.445  1.00  0.00           C
ATOM   5008  HD1 ILE   302      -5.430  84.770  38.534  1.00  0.00           H
ATOM   5009  HD2 ILE   302      -5.630  85.773  37.080  1.00  0.00           H
ATOM   5010  HD3 ILE   302      -6.200  84.094  37.097  1.00  0.00           H
ATOM   5011  C   ILE   302      -2.299  84.017  33.453  1.00  0.00           C
ATOM   5012  O   ILE   302      -2.046  82.889  33.058  1.00  0.00           O
ATOM   5013  N   ALA   303      -2.406  85.055  32.621  1.00  0.00           N
ATOM   5014  H   ALA   303      -2.557  85.968  33.029  1.00  0.00           H
ATOM   5015  CA  ALA   303      -2.321  84.956  31.168  1.00  0.00           C
ATOM   5016  HA  ALA   303      -3.025  84.198  30.827  1.00  0.00           H
ATOM   5017  CB  ALA   303      -2.701  86.316  30.565  1.00  0.00           C
ATOM   5018  HB1 ALA   303      -2.668  86.255  29.479  1.00  0.00           H
ATOM   5019  HB2 ALA   303      -3.711  86.598  30.857  1.00  0.00           H
ATOM   5020  HB3 ALA   303      -2.003  87.089  30.892  1.00  0.00           H
ATOM   5021  C   ALA   303      -0.935  84.497  30.704  1.00  0.00           C
ATOM   5022  O   ALA   303      -0.827  83.570  29.906  1.00  0.00           O
ATOM   5023  N   CYS   304       0.129  85.133  31.198  1.00  0.00           N
ATOM   5024  H   CYS   304      -0.021  85.932  31.804  1.00  0.00           H
ATOM   5025  CA  CYS   304       1.501  84.811  30.802  1.00  0.00           C
ATOM   5026  HA  CYS   304       1.556  84.762  29.713  1.00  0.00           H
ATOM   5027  CB  CYS   304       2.397  85.955  31.288  1.00  0.00           C
ATOM   5028  HB1 CYS   304       3.433  85.741  31.023  1.00  0.00           H
ATOM   5029  HB2 CYS   304       2.316  86.055  32.373  1.00  0.00           H
ATOM   5030  SG  CYS   304       1.854  87.485  30.461  1.00  0.00           S
ATOM   5031  HG  CYS   304       2.843  88.296  30.854  1.00  0.00           H
ATOM   5032  C   CYS   304       1.942  83.432  31.322  1.00  0.00           C
ATOM   5033  O   CYS   304       2.656  82.704  30.624  1.00  0.00           O
ATOM   5034  N   GLN   305       1.482  83.057  32.517  1.00  0.00           N
ATOM   5035  H   GLN   305       0.914  83.714  33.041  1.00  0.00           H
ATOM   5036  CA  GLN   305       1.664  81.721  33.075  1.00  0.00           C
ATOM   5037  HA  GLN   305       2.726  81.470  33.053  1.00  0.00           H
ATOM   5038  CB  GLN   305       1.164  81.734  34.531  1.00  0.00           C
ATOM   5039  HB1 GLN   305       0.099  81.961  34.546  1.00  0.00           H
ATOM   5040  HB2 GLN   305       1.669  82.524  35.082  1.00  0.00           H
ATOM   5041  CG  GLN   305       1.391  80.403  35.258  1.00  0.00           C
ATOM   5042  HG1 GLN   305       0.797  79.636  34.763  1.00  0.00           H
ATOM   5043  HG2 GLN   305       1.037  80.493  36.285  1.00  0.00           H
ATOM   5044  CD  GLN   305       2.848  79.946  35.287  1.00  0.00           C
ATOM   5045  OE1 GLN   305       3.786  80.731  35.364  1.00  0.00           O
ATOM   5046  NE2 GLN   305       3.077  78.655  35.215  1.00  0.00           N
ATOM   5047 1HE2 GLN   305       2.322  77.998  35.108  1.00  0.00           H
ATOM   5048 2HE2 GLN   305       4.016  78.312  35.278  1.00  0.00           H
ATOM   5049  C   GLN   305       0.925  80.676  32.231  1.00  0.00           C
ATOM   5050  O   GLN   305       1.530  79.692  31.816  1.00  0.00           O
ATOM   5051  N   TYR   306      -0.358  80.909  31.936  1.00  0.00           N
ATOM   5052  H   TYR   306      -0.809  81.733  32.323  1.00  0.00           H
ATOM   5053  CA  TYR   306      -1.194  80.043  31.105  1.00  0.00           C
ATOM   5054  HA  TYR   306      -1.281  79.064  31.577  1.00  0.00           H
ATOM   5055  CB  TYR   306      -2.588  80.668  30.981  1.00  0.00           C
ATOM   5056  HB1 TYR   306      -2.500  81.686  30.606  1.00  0.00           H
ATOM   5057  HB2 TYR   306      -3.047  80.713  31.969  1.00  0.00           H
ATOM   5058  CG  TYR   306      -3.501  79.886  30.066  1.00  0.00           C
ATOM   5059  CD1 TYR   306      -3.753  80.301  28.742  1.00  0.00           C
ATOM   5060  HD1 TYR   306      -3.301  81.203  28.355  1.00  0.00           H
[truncated: 290,732 more chars]
