# Supplementary material for: Novel viruses of the family Partitiviridae discovered in Saccharomyces cerevisiae
Source: PLoS Pathog. 2023 Jun 7;19(6):e1011418. doi: 10.1371/journal.ppat.1011418 (PMC10281585; doi:10.1371/journal.ppat.1011418)
Supplement: S2 File — (ZIP) [file ppat.1011418.s012.zip]

Archive with 32 entries (32 files):
- ScPV1_capsid_DALI_PDB90.txt
- ScPV1_RdRp_DALI_PDB50.txt
- CSpV1_RdRp_DALI_PDB90.txt
- ScPV3_RdRp_DALI_PDB25.txt
- CSpV1_capsid_DALI_PDB90.txt
- ScPV1_capsid_DALI_PDB50.txt
- CSpV1_RdRp_DALI_PDB25.txt
- ScPV1_capsid_DALI_PDB25.txt
- ScPV3_RdRp_DALI_PDB90.txt
- ScPV1_RdRp_DALI_PDB25.txt
- CSpV1_capsid_DALI_PDB25.txt
- ScPV2_RdRp_DALI_PDB90.txt
- ScPV3_RdRp_DALI_PDB50.txt
- ScPV1_capsid_DALI_PDBFULL.txt
- CSpV1_capsid_DALI_PDBFULL.txt
- ScPV2_RdRp_DALI_PDB25.txt
- ScPV1_RdRp_DALI_PDB90.txt
- ScPV3_capsid_DALI_PDB90.txt
- CSpV1_capsid_DALI_PDB50.txt
- ScPV2_caspid_DALI_PDB90.txt
- CSpV1_RdRp_DALI_PDB50.txt
- ScPV3_capsid_DALI_PDB25.txt
- ScPV2_capsid_DALI_PDBFULL.txt
- ScPV2_capsid_DALI_PDB25.txt
- ScPV2_capsid_DALI_PDB50.txt
- ScPV2_RdRp_DALI_PDB50.txt
- ScPV2_RdRp_DALI_PDBFULL.txt
- ScPV3_capsid_DALI_PDB50.txt
- ScPV3_capsid_DALI_PDBFULL.txt
- ScPV1_RdRp_DALI_PDBFULL.txt
- ScPV3_RdRp_DALI_PDBFULL.txt
- CSpV1_RdRp_DALI_PDBFULL.txt
