# Supplementary material for: Novel viruses of the family Partitiviridae discovered in Saccharomyces cerevisiae
Source: PLoS Pathog. 2023 Jun 7;19(6):e1011418. doi: 10.1371/journal.ppat.1011418 (PMC10281585; doi:10.1371/journal.ppat.1011418)
Supplement: S2 File — (ZIP) [file ppat.1011418.s012.zip › CSpV1_RdRp_DALI_PDB90.txt]

# Job: 
# Query: s001A
# No:  Chain   Z    rmsd lali nres  %id PDB  Description
   1:  2wk4-B 27.3  3.5  411   502   16   MOLECULE: PROTEASE-POLYMERASE P70;                                   
   2:  1xr6-A 27.1  3.5  395   460   16   MOLECULE: GENOME POLYPROTEIN;                                        
   3:  1khv-B 27.0  3.3  415   497   17   MOLECULE: RNA-DIRECTED RNA POLYMERASE;                               
   4:  5xe0-A 26.8  3.4  392   457   18   MOLECULE: GENOME POLYPROTEIN;                                        
   5:  3qid-A 26.6  3.1  405   492   16   MOLECULE: RNA DEPENDENT RNA POLYMERASE;                              
   6:  6gvv-A 26.6  3.5  398   480   17   MOLECULE: RNA POLYMERASE 3D;                                         
   7:  3cdu-A 26.5  3.4  396   468   17   MOLECULE: RNA-DIRECTED RNA POLYMERASE 3D-POL;                        
   8:  2ijd-1 26.4  3.5  392   644   17   MOLECULE: PICORNAIN 3C, RNA-DIRECTED RNA POLYMERASE;                 
   9:  1tp7-A 26.2  3.4  394   460   16   MOLECULE: GENOME POLYPROTEIN;                                        
  10:  5i61-A 25.9  3.3  409   523   15   MOLECULE: POTENTIAL RNA-DEPENDENT RNA POLYMERASE;                    
  11:  1xr5-A 25.9  3.4  392   460   19   MOLECULE: GENOME POLYPROTEIN;                                        
  12:  2cjq-A 25.8  3.4  405   546   13   MOLECULE: RNA-DIRECTED RNA POLYMERASE;                               
  13:  6gp9-A 25.8  3.5  401   553   12   MOLECULE: RNA-DIRECTED RNA POLYMERASE;                               
  14:  4nyz-A 25.8  3.8  398   461   15   MOLECULE: GENOME POLYPROTEIN;                                        
  15:  1sh0-B 25.3  3.3  411   503   16   MOLECULE: RNA POLYMERASE;                                            
  16:  6qwt-A 25.3  3.6  398   471   14   MOLECULE: GENOME POLYPROTEIN;                                        
  17:  3gsz-A 25.2  3.8  401   558   13   MOLECULE: RNA-DIRECTED RNA POLYMERASE;                               
  18:  6r1i-A 25.1  3.7  385   468   16   MOLECULE: GENOME POLYPROTEIN;                                        
  19:  5y6r-A 25.0  3.3  426   667   14   MOLECULE: GENOME POLYPROTEIN;                                        
  20:  1s48-A 24.4  3.3  411   588   13   MOLECULE: RNA-DEPENDENT RNA POLYMERASE;                              
  21:  2xi2-A 24.1  3.9  404   562   13   MOLECULE: RNA-DIRECTED RNA POLYMERASE;                               
  22:  3i5k-A 23.6  3.8  403   566   12   MOLECULE: RNA-DIRECTED RNA POLYMERASE;                               
  23:  3gnw-B 23.5  3.9  412   568   12   MOLECULE: RNA-DIRECTED RNA POLYMERASE;                               
  24:  4k6m-A 21.8  3.3  412   889   10   MOLECULE: POLYPROTEIN;                                               
  25:  6ae4-A 21.0  3.2  414   637   13   MOLECULE: RDRP CATALYTIC;                                            
  26:  6izz-A 20.6  3.2  380   568   10   MOLECULE: GENOME POLYPROTEIN;                                        
  27:  6ld3-A 20.5  3.1  380   578   11   MOLECULE: RNA-DIRECTED RNA POLYMERASE NS5;                           
  28:  7d6n-D 20.2  3.3  386   589   11   MOLECULE: TICK-BORNE ENCEPHALITIS VIRUS RNA-DEPENDENT RNA P          
  29:  6qsn-B 20.1  3.5  409   885   10   MOLECULE: GENOME POLYPROTEIN;                                        
  30:  4v0r-A 19.4  3.2  384   853   10   MOLECULE: NS5 POLYMERASE;                                            
  31:  7om9-A 19.3  3.5  381   616   14   MOLECULE: RNA-DEPENDENT RNA POLYMERASE;                              
  32:  5zqk-B 19.2  3.4  404   876   10   MOLECULE: NON STRUCTURAL PROTEIN 5;                                  
  33:  4mtp-C 19.1  3.1  385   585   11   MOLECULE: RNA DEPENDENT RNA POLYMERASE;                              
  34:  5ccv-H 19.0  3.1  349   767   10   MOLECULE: RNA-DIRECTED RNA POLYMERASE NS5;                           
  35:  5m2x-A 18.3  3.3  409   884   11   MOLECULE: NS5;                                                       
  36:  5cx6-B 18.2  3.3  391   665   15   MOLECULE: RNA-DEPENDENT RNA POLYMERASE;                              
  37:  6nus-A 18.0  3.3  352   715   13   MOLECULE: NSP12;                                                     
  38:  5k5m-A 18.0  3.2  369   563   11   MOLECULE: RNA DEPENDENT RNA POLYMERASE;                              
  39:  2hfz-A 16.8  3.5  389   608   12   MOLECULE: RNA-DIRECTED RNA POLYMERASE(NS5);                          
  40:  1rdr-A 16.4  3.5  255   316   13   MOLECULE: POLIOVIRUS 3D POLYMERASE;                                  
  41:  2yib-D 16.4  4.3  405   761   13   MOLECULE: RNA-DIRECTED RNA POLYMERASE;                               
  42:  1hhs-A 16.1  3.8  392   664   13   MOLECULE: RNA-DIRECTED RNA POLYMERASE;                               
  43:  2hcn-A 15.4  3.1  322   486   12   MOLECULE: RNA-DIRECTED RNA POLYMERASE (NS5);                         
  44:  7thm-A 15.4  3.4  396   860   13   MOLECULE: RNA-DIRECTED RNA POLYMERASE;                               
  45:  4mtp-D 15.2  3.2  349   546   11   MOLECULE: RNA DEPENDENT RNA POLYMERASE;                              
  46:  7nhc-B 15.2  4.6  383   717    9   MOLECULE: POLYMERASE ACIDIC PROTEIN;                                 
  47:  6ogz-A 15.1  4.1  394  1082   11   MOLECULE: RNA (5'-                                                   
  48:  7dte-A 15.0  4.0  416   928   12   MOLECULE: RNA-DIRECTED RNA POLYMERASE;                               
  49:  2yia-A 14.9  4.2  402   790   14   MOLECULE: RNA-DIRECTED RNA POLYMERASE;                               
  50:  7k9y-A 14.8  4.3  317   425   10   MOLECULE: TRT;                                                       
  51:  2qj1-A 14.7  3.8  394   767   12   MOLECULE: INFECTIOUS BURSAL DISEASE VIRUS VP1 POLYMERASE;            
  52:  5fmz-B 14.5  4.4  380   708   10   MOLECULE: POLYMERASE ACIDIC PROTEIN;                                 
  53:  6ty9-A 14.4  4.5  405  1208   11   MOLECULE: RNA-DEPENDENT RNA POLYMERASE;                              
  54:  6kuj-B 14.3  5.4  373   705   10   MOLECULE: POLYMERASE 3;                                              
  55:  4f5x-W 14.2  4.0  342   975   11   MOLECULE: VP2 PROTEIN;                                               
  56:  5tit-A 14.2  3.6  320   478    9   MOLECULE: ZIKA VIRUS NS5 RDRP;                                       
  57:  6ueb-A 14.0  4.4  411  2099    9   MOLECULE: LARGE STRUCTURAL PROTEIN;                                  
  58:  4gzk-A 14.0  3.8  372   650   13   MOLECULE: RNA-DEPENDENT RNA POLYMERASE P2;                           
  59:  6qpg-E 13.9  4.8  357   666    9   MOLECULE: POLYMERASE ACIDIC PROTEIN;                                 
  60:  7oro-A 13.7  4.1  389  2008   11   MOLECULE: RNA (5'-R(P*AP*CP*GP*AP*GP*UP*GP*UP*CP*GP*UP*AP*C          
  61:  6kr2-B 13.5  3.4  388   844   10   MOLECULE: GENOME POLYPROTEIN;                                        
  62:  5d98-B 13.2  4.7  377   711   10   MOLECULE: POLYMERASE ACIDIC PROTEIN;                                 
  63:  1raj-A 13.1  3.4  215   257   13   MOLECULE: GENOME POLYPROTEIN;                                        
  64:  6u1x-A 13.1  4.4  404  2059   10   MOLECULE: RNA-DIRECTED RNA POLYMERASE L;                             
  65:  6qpf-B 13.1  4.6  361   685    9   MOLECULE: POLYMERASE ACIDIC PROTEIN;                                 
  66:  6uen-A 13.0  5.0  352  1392   12   MOLECULE: RNA-DIRECTED RNA POLYMERASE L;                             
  67:  5hhj-A 13.0  4.0  249   296   11   MOLECULE: RETRON-TYPE REVERSE TRANSCRIPTASE;                         
  68:  3avt-A 12.9  4.5  318  1203   10   MOLECULE: ELONGATION FACTOR TS, ELONGATION FACTOR TU, LINKE          
  69:  5a22-A 12.9  4.6  414  2002    8   MOLECULE: VESICULAR STOMATITIS VIRUS L POLYMERASE;                   
  70:  7ojl-L 12.9  4.2  375  1498    8   MOLECULE: RNA-DIRECTED RNA POLYMERASE L;                             
  71:  6klc-A 12.6  4.5  346  1436    9   MOLECULE: RNA-DIRECTED RNA POLYMERASE L;                             
  72:  6evj-B 12.6  4.5  383   752    8   MOLECULE: POLYMERASE ACIDIC PROTEIN;                                 
  73:  6xzq-E 12.5  4.9  287   448   10   MOLECULE: RNA (5'-                                                   
  74:  5gan-A 12.5  5.0  381  2196   10   MOLECULE: SACCHAROMYCES CEREVISIAE STRAIN UOA_M2 CHROMOSOME          
  75:  6zd2-A 12.5  3.8  240   526   12   MOLECULE: TELOMERASE REVERSE TRANSCRIPTASE;                          
  76:  7orm-A 12.5  3.9  384  2145   10   MOLECULE: RNA (5'-R(P*AP*CP*GP*AP*GP*UP*GP*UP*CP*GP*UP*AP*C          
  77:  7z42-B 12.4  4.5  372   754   10   MOLECULE: POLYMERASE ACIDIC PROTEIN;                                 
  78:  6j6g-A 12.4  4.7  372  1913    9   MOLECULE: PRE-MRNA-SPLICING FACTOR 8;                                
  79:  6qpf-H 12.4  4.4  352   673    9   MOLECULE: POLYMERASE ACIDIC PROTEIN;                                 
  80:  3jb6-A 12.3  4.4  377  1196   11   MOLECULE: RNA-DEPENDENT RNA POLYMERASE;                              
  81:  7eei-A 11.7  4.3  372  1372   11   MOLECULE: REPLICASE;                                                 
  82:  3jcm-A 11.6  4.9  380  2174    9   MOLECULE: PRE-MRNA-SPLICING FACTOR 8;                                
  83:  6qwl-K 11.5  4.7  295   539   10   MOLECULE: POLYMERASE ACIDIC PROTEIN;                                 
  84:  6rr7-B 11.3  4.4  369   744    9   MOLECULE: POLYMERASE ACIDIC PROTEIN;                                 
  85:  7ckl-A 11.3  4.6  348  1415    8   MOLECULE: RNA-DIRECTED RNA POLYMERASE L;                             
  86:  6v85-A 11.1  4.3  346  1901   10   MOLECULE: RNA-DIRECTED RNA POLYMERASE L;                             
  87:  6zdp-A 11.0  4.4  285   683   10   MOLECULE: TELOMERASE REVERSE TRANSCRIPTASE;                          
  88:  7el9-A 10.9  4.1  346  1731   10   MOLECULE: RNA-DIRECTED RNA POLYMERASE L;                             
  89:  7eju-A 10.7  4.7  346  1648    8   MOLECULE: RNA-DIRECTED RNA POLYMERASE L;                             
  90:  3jb9-A 10.5  5.4  360  1964    8   MOLECULE: PRE-MRNA-SPLICING FACTOR SPP42;                            
  91:  7f0s-A 10.4  5.4  265   419   12   MOLECULE: RNA-DIRECTED RNA POLYMERASE NSP4;                          
  92:  6z6g-A 10.4  4.0  387  2142   10   MOLECULE: 5'VRNA 1-10;                                               
  93:  6y6k-A 10.2  5.2  370  1299   11   MOLECULE: RNA-DEPENDENT RNA POLYMERASE;                              
  94:  7alp-U 10.1  5.1  380  1935   10   MOLECULE: REPLICASE;                                                 
  95:  3zef-E 10.1  5.5  342  1420   10   MOLECULE: PRE-MRNA-SPLICING FACTOR 8;                                
  96:  6me0-C 10.0  5.1  281   414   10   MOLECULE: T.EL4H RNA;                                                
  97:  5o9z-A  9.8  5.2  378  2185   10   MOLECULE: PRE-MRNA-PROCESSING-SPLICING FACTOR 8;                     
  98:  7och-L  9.6  4.2  321  1181    9   MOLECULE: RNA-DIRECTED RNA POLYMERASE L;                             
  99:  6zdu-A  9.5  5.6  294   693   10   MOLECULE: TELOMERASE REVERSE TRANSCRIPTASE;                          
 100:  7vw5-B  9.5  5.3  271   466   11   MOLECULE: RNA-DIRECTED RNA POLYMERASE NSP4;                          
 101:  3du5-A  9.5  4.5  282   596   11   MOLECULE: TELOMERASE REVERSE TRANSCRIPTASE;                          
 102:  7orj-A  9.3  4.0  386  2129   10   MOLECULE: RNA-DIRECTED RNA POLYMERASE L;                             
 103:  6icz-A  9.2  5.1  387  2253    9   MOLECULE: PROTEIN MAGO NASHI HOMOLOG 2;                              
 104:  6l42-A  9.0  4.9  375  1864   10   MOLECULE: RNA POLYMERASE;                                            
 105:  7orl-A  8.9  4.0  384  2183   10   MOLECULE: RNA (5'-D(*(GTG))-R(P*AP*AP*UP*AP*CP*UP*AP*UP*AP*          
 106:  6pns-A  8.8  4.6  400  1291   11   MOLECULE: RNA-DIRECTED RNA POLYMERASE;                               
 107:  6klh-A  8.7  4.4  346  1884   10   MOLECULE: RNA-DIRECTED RNA POLYMERASE L;                             
 108:  1mu2-A  8.3  6.5  232   538    9   MOLECULE: HIV-2 RT;                                                  
 109:  6z8k-A  8.1  4.5  387  2158   10   MOLECULE: LA CROSSE VIRUS 5' VRNA 1-10;                              
 110:  7qxa-A  8.1  4.0  305   954   11   MOLECULE: TELOMERASE REVERSE TRANSCRIPTASE;                          
 111:  7ojk-L  8.1  4.6  362  1843    8   MOLECULE: RNA-DIRECTED RNA POLYMERASE L;                             
 112:  7elb-A  8.0  4.5  345  1937   10   MOLECULE: RNA-DIRECTED RNA POLYMERASE L;                             
 113:  5dmq-A  8.0  6.8  237   609   11   MOLECULE: REVERSE TRANSCRIPTASE/RIBONUCLEASE H P80;                  
 114:  7ojj-L  8.0  4.7  378  1784    9   MOLECULE: RNA-DIRECTED RNA POLYMERASE L;                             
 115:  7vgq-A  7.6  4.5  348  1612   11   MOLECULE: RNA-DIRECTED RNA POLYMERASE L;                             
 116:  4ol8-A  7.5  5.0  220   390   14   MOLECULE: REVERSE TRANSCRIPTASE/RIBONUCLEASE H;                      
 117:  7kfu-C  7.4  6.1  217   909   12   MOLECULE: CAS2;                                                      
 118:  1n1h-A  7.4  4.4  385  1264   12   MOLECULE: 5'-R(*AP*UP*UP*AP*GP*C)-3';                                
 119:  6po2-A  7.3  4.3  379  1244   10   MOLECULE: RNA-DIRECTED RNA POLYMERASE;                               
 120:  6u5o-L  7.3  5.2  386  1354   10   MOLECULE: RNA-DIRECTED RNA POLYMERASE L;                             
 121:  7sr6-A  7.2  4.3  222   566   11   MOLECULE: POLYMERASE;                                                
 122:  7ojn-L  7.0  4.2  369  2010    9   MOLECULE: RNA-DIRECTED RNA POLYMERASE L;                             
 123:  7lma-A  7.0  4.2  296  1012    9   MOLECULE: TELOMERASE LA-RELATED PROTEIN P65;                         
 124:  4ol8-B  6.2  5.5  216   452   12   MOLECULE: REVERSE TRANSCRIPTASE/RIBONUCLEASE H;                      
 125:  6d6v-A  6.1  4.5  291   980   10   MOLECULE: TELOMERASE REVERSE TRANSCRIPTASE;                          
 126:  7kse-A  6.0  4.2  219   742   12   MOLECULE: PEPTIDASE A9/REVERSE TRANSCRIPTASE/RNASE H;                
 127:  2a6o-A  6.0 12.0   89   152    6   MOLECULE: 5'-D(*CP*CP*CP*CP*TP*AP*GP*CP*TP*TP*TP*AP*GP*CP*T          
 128:  1har-A  5.5  3.5  153   196   10   MOLECULE: HIV-1 REVERSE TRANSCRIPTASE (FINGERS AND PALM              
 129:  5vo3-A  5.4 12.6  113   380    4   MOLECULE: SUCCINYL-DIAMINOPIMELATE DESUCCINYLASE;                    
 130:  5g2x-C  5.2  4.9  280   486    6   MOLECULE: GROUP II INTRON;                                           
 131:  7pbk-A  5.1  5.1  137   624    9   MOLECULE: DNA POLYMERASE I;                                          
 132:  7v99-A  5.0  4.1  295   991    9   MOLECULE: TELOMERASE REVERSE TRANSCRIPTASE;                          
 133:  6d9m-A  4.8  4.0  113   326   13   MOLECULE: FUSION PROTEIN OF ENDOLYSIN,RESPONSE RECEIVER SEN          
 134:  2rb7-A  4.7  8.1  100   360    2   MOLECULE: PEPTIDASE, M20/M25/M40 FAMILY;                             
 135:  5yhf-A  4.5  9.0  103   734    2   MOLECULE: PROTEIN TRANSLOCASE SUBUNIT SECDF;                         
 136:  6slf-A  4.5  9.4  105   398    8   MOLECULE: N-ALPHA-ACYL-GLUTAMINE AMINOACYLASE;                       
 137:  2v0n-A  4.3 11.9  117   459   11   MOLECULE: RESPONSE REGULATOR PLED;                                   
 138:  5k8o-B  4.2 13.8  119   425    7   MOLECULE: 5-NITROANTHRANILIC ACID AMINOHYDROLASE;                    
 139:  5xgb-A  4.2  9.5  167   551    8   MOLECULE: UNCHARACTERIZED PROTEIN;                                   
 140:  3vf0-B  4.1 13.7  105   283   10   MOLECULE: VINCULIN;                                                  
 141:  1v3z-A  4.0  3.0   63    90    8   MOLECULE: ACYLPHOSPHATASE;                                           
 142:  3fds-A  3.9  9.8  125   352   10   MOLECULE: DNA POLYMERASE IV;                                         
 143:  5hqm-A  3.9  8.5  128   459    5   MOLECULE: RIBULOSE BISPHOSPHATE CARBOXYLASE (R. PALUSTRIS/R          
 144:  4p6q-A  3.8 12.9  102   286    8   MOLECULE: MSX2-INTERACTING PROTEIN;                                  
 145:  6vej-A  3.8 14.5  124  1022   10   MOLECULE: PROBABLE RESISTANCE-NODULATION-CELL DIVISION (RND          
 146:  4xvi-A  3.8  4.9  129   647   15   MOLECULE: DNA POLYMERASE NU;                                         
 147:  3oha-A  3.7  6.4  142   516   16   MOLECULE: DNA POLYMERASE ETA;                                        
 148:  3al0-B  3.7 18.1  123   482    7   MOLECULE: GLUTAMYL-TRNA(GLN) AMIDOTRANSFERASE SUBUNIT A;             
 149:  6fjw-A  3.6  5.2   84   239   13   MOLECULE: CAS6 PROTEIN;                                              
 150:  7mpy-B  3.6  6.3   98   430    9   MOLECULE: FOLATE SYNTHESIS BIFUNCTIONAL PROTEIN;                     
 151:  1vr6-A  3.5 11.4   89   343    6   MOLECULE: PHOSPHO-2-DEHYDRO-3-DEOXYHEPTONATE ALDOLASE;               
 152:  1r3n-A  3.5 10.5  109   438    7   MOLECULE: BETA-ALANINE SYNTHASE;                                     
 153:  6mw4-A  3.5  3.5   77   551    8   MOLECULE: PUTATIVE GERMINATION-SPECIFIC PROTEASE;                    
 154:  6zxv-A  3.5 11.2   87   325    7   MOLECULE: TRNA (GUANINE(10)-N2)-DIMETHYLTRANSFERASE;                 
 155:  3o1l-A  3.4  6.3  104   298    7   MOLECULE: FORMYLTETRAHYDROFOLATE DEFORMYLASE;                        
 156:  2wbm-A  3.4 11.5   66   234    9   MOLECULE: RIBOSOME MATURATION PROTEIN SDO1 HOMOLOG;                  
 157:  4rib-B  3.3 17.0   98   628    9   MOLECULE: FANCONI-ASSOCIATED NUCLEASE 1;                             
 158:  7r9g-A  3.3  7.2   92   386    5   MOLECULE: TRNA PSEUDOURIDINE SYNTHASE 1;                             
 159:  3icq-T  3.3 19.5   99   949    6   MOLECULE: EXPORTIN-T;                                                
 160:  6vks-A  3.3 14.6  155  1049    3   MOLECULE: EFFLUX PUMP MEMBRANE TRANSPORTER;                          
 161:  4n78-A  3.3  5.6  130  1184    5   MOLECULE: CYTOPLASMIC FMR1-INTERACTING PROTEIN 1;                    
 162:  3pfo-A  3.2 15.5  115   426    3   MOLECULE: PUTATIVE ACETYLORNITHINE DEACETYLASE;                      
 163:  6s6b-J  3.2 18.0  103   475    8   MOLECULE: CRISPR-ASSOCIATED PROTEIN, CMR5 FAMILY;                    
 164:  5ovn-B  3.2  4.4  148   405   10   MOLECULE: POL PROTEIN;                                               
 165:  5xgc-A  3.1 10.5   83   473   13   MOLECULE: RAP1 GTPASE-GDP DISSOCIATION STIMULATOR 1;                 
 166:  3io1-A  3.1 16.7   92   397    7   MOLECULE: AMINOBENZOYL-GLUTAMATE UTILIZATION PROTEIN;                
 167:  4c9d-A  3.1  6.6   93   262   11   MOLECULE: CAS6B;                                                     
 168:  7qh2-C  3.0 15.4  126   467    6   MOLECULE: LACTATE DEHYDROGENASE (NAD(+),FERREDOXIN) SUBUNIT          
 169:  1lfp-A  3.0  6.3   83   243    6   MOLECULE: HYPOTHETICAL PROTEIN AQ_1575;                              
 170:  6cst-A  3.0  5.8  126   446    6   MOLECULE: DNA POLYMERASE KAPPA;                                      
 171:  4x4r-A  3.0  4.7  139   443    7   MOLECULE: CCA-ADDING ENZYME;                                         
 172:  1f0x-A  2.9 15.1  120   502    7   MOLECULE: D-LACTATE DEHYDROGENASE;                                   
 173:  6yqq-A  2.9  5.8   97   320   10   MOLECULE: FORT-PRPP COMPLEX;                                         
 174:  7f2r-A  2.8  8.2   95   303    7   MOLECULE: MALONYL-COA-[ACYL-CARRIER-PROTEIN] TRANSACYLASE;           
 175:  6ifr-A  2.8  7.0  140   694    8   MOLECULE: TYPE III-A CRISPR-ASSOCIATED PROTEIN CSM1;                 
 176:  5w94-A  2.8  8.0  114   617    8   MOLECULE: MAU2 CHROMATID COHESION FACTOR HOMOLOG;                    
 177:  5mz2-D  2.8  5.2  101   482    7   MOLECULE: RUBISCO LARGE SUBUNIT;                                     
 178:  1c0t-B  2.8  4.7  150   373   11   MOLECULE: HIV-1 REVERSE TRANSCRIPTASE (A-CHAIN);                     
 179:  7cun-D  2.7 15.0   76   827    9   MOLECULE: INTEGRATOR COMPLEX SUBUNIT 1;                              
 180:  2zkt-B  2.7 11.6  114   381    7   MOLECULE: 2,3-BISPHOSPHOGLYCERATE-INDEPENDENT PHOSPHOGLYCER          
 181:  1jqg-A  2.7  7.1   92   409   10   MOLECULE: CARBOXYPEPTIDASE A;                                        
 182:  4in3-D  2.7 13.2  105   632   14   MOLECULE: CHITIN BIOSYNTHESIS PROTEIN CHS5;                          
 183:  6n7p-F  2.7 11.9  101   267    3   MOLECULE: U1 SMALL NUCLEAR RIBONUCLEOPROTEIN 70 KDA HOMOLOG          
 184:  7rqs-A  2.7  9.9   96  1074   10   MOLECULE: RNA-DEPENDENT RNA POLYMERASE 2;                            
 185:  7m4p-A  2.6  6.7  134  1049    7   MOLECULE: EFFLUX PUMP MEMBRANE TRANSPORTER;                          
 186:  6s8f-F  2.6 11.9  157  2571    4   MOLECULE: SERINE/THREONINE-PROTEIN KINASE TEL1,SERINE/THREO          
 187:  6pe4-A  2.5  9.1  124   758    7   MOLECULE: V-TYPE PROTON ATPASE SUBUNIT A, VACUOLAR ISOFORM;          
 188:  7lu4-A  2.5  5.5  125   978    4   MOLECULE: MULTIFUNCTIONAL FUSION PROTEIN;                            
 189:  6pwy-B  2.4  6.5  125   513    5   MOLECULE: ZK177.8;                                                   
 190:  6hd5-t  2.3 14.0   95   838    7   MOLECULE: N-TERMINAL ACETYLTRANSFERASE A COMPLEX SUBUNIT NA          
 191:  3b2s-A  2.3  4.1   91   448   13   MOLECULE: TRICHOTHECENE 3-O-ACETYLTRANSFERASE;                       
 192:  7b8s-C  2.2 11.0  120   589    8   MOLECULE: MULTIDRUG EFFLUX PUMP SUBUNIT ACRB,MULTIDRUG EFFL          
 193:  6ica-C  2.1 12.5   85   378    7   MOLECULE: AMINOPEPTIDASE;                                            
 194:  4yj1-A  2.0 10.2   97   600    5   MOLECULE: UNCHARACTERIZED PROTEIN;                                   

# Structural equivalences
   1: s001-A 2wk4-B     1 -   4 <=>    9 -  12   (MET    1  - VAL    4  <=> PRO    9  - LYS   12 )                          
   1: s001-A 2wk4-B     6 -   9 <=>   13 -  16   (ILE    6  - ILE    9  <=> SER   13  - ASP   16 )                          
   1: s001-A 2wk4-B    17 -  30 <=>   17 -  30   (THR   17  - LYS   30  <=> VAL   17  - PRO   30 )                          
   1: s001-A 2wk4-B    32 -  48 <=>   31 -  47   (ILE   32  - SER   48  <=> ALA   31  - GLY   47 )                          
   1: s001-A 2wk4-B    49 -  61 <=>   58 -  70   (ARG   49  - GLU   61  <=> THR   58  - GLU   70 )                          
   1: s001-A 2wk4-B    63 -  66 <=>   71 -  74   (GLU   63  - PHE   66  <=> PRO   71  - GLY   74 )                          
   1: s001-A 2wk4-B    68 -  88 <=>   75 -  95   (PRO   68  - TYR   88  <=> VAL   75  - ILE   95 )                          
   1: s001-A 2wk4-B    89 - 115 <=>   97 - 123   (GLY   89  - LYS  115  <=> THR   97  - GLN  123 )                          
   1: s001-A 2wk4-B   118 - 124 <=>  124 - 130   (CYS  118  - ARG  124  <=> GLY  124  - TRP  130 )                          
   1: s001-A 2wk4-B   125 - 139 <=>  139 - 153   (ASN  125  - SER  139  <=> GLY  139  - ASN  153 )                          
   1: s001-A 2wk4-B   141 - 163 <=>  154 - 176   (GLY  141  - ASN  163  <=> LYS  154  - ASN  176 )                          
   1: s001-A 2wk4-B   164 - 189 <=>  180 - 205   (LYS  164  - VAL  189  <=> LYS  180  - ARG  205 )                          
   1: s001-A 2wk4-B   190 - 193 <=>  208 - 211   (PRO  190  - ASN  193  <=> VAL  208  - PRO  211 )                          
   1: s001-A 2wk4-B   194 - 197 <=>  214 - 217   (PHE  194  - TRP  197  <=> PRO  214  - VAL  217 )                          
   1: s001-A 2wk4-B   198 - 213 <=>  219 - 234   (SER  198  - PHE  213  <=> ILE  219  - LYS  234 )                          
   1: s001-A 2wk4-B   219 - 253 <=>  235 - 269   (TRP  219  - THR  253  <=> GLY  235  - HIS  269 )                          
   1: s001-A 2wk4-B   255 - 266 <=>  270 - 281   (THR  255  - TYR  266  <=> PRO  270  - SER  281 )                          
   1: s001-A 2wk4-B   269 - 313 <=>  282 - 326   (ASN  269  - ASP  313  <=> PRO  282  - GLU  326 )                          
   1: s001-A 2wk4-B   314 - 318 <=>  334 - 338   (TYR  314  - ILE  318  <=> GLY  334  - GLN  338 )                          
   1: s001-A 2wk4-B   320 - 337 <=>  341 - 358   (PHE  320  - CYS  337  <=> THR  341  - ALA  358 )                          
   1: s001-A 2wk4-B   339 - 342 <=>  359 - 362   (GLN  339  - GLU  342  <=> SER  359  - HIS  362 )                          
   1: s001-A 2wk4-B   344 - 358 <=>  363 - 377   (ASP  344  - ILE  358  <=> THR  363  - ALA  377 )                          
   1: s001-A 2wk4-B   359 - 364 <=>  382 - 387   (ASP  359  - THR  364  <=> ASP  382  - THR  387 )                          
   1: s001-A 2wk4-B   380 - 391 <=>  388 - 399   (PRO  380  - ILE  391  <=> ASN  388  - GLN  399 )                          
   1: s001-A 2wk4-B   393 - 413 <=>  403 - 423   (ASP  393  - GLU  413  <=> GLY  403  - ASN  423 )                          
   1: s001-A 2wk4-B   415 - 434 <=>  434 - 453   (LEU  415  - HIS  434  <=> PHE  434  - HIS  453 )                          
   1: s001-A 2wk4-B   435 - 445 <=>  459 - 469   (TYR  435  - TYR  445  <=> ASP  459  - ALA  469 )                          
   1: s001-A 2wk4-B   446 - 449 <=>  472 - 475   (LEU  446  - LYS  449  <=> GLU  472  - VAL  475 )                          
   1: s001-A 2wk4-B   493 - 496 <=>  480 - 483   (LEU  493  - PHE  496  <=> ASN  480  - GLN  483 )                          
   2: s001-A 1xr6-A     1 -   6 <=>    4 -   9   (MET    1  - ILE    6  <=> LYS    4  - ALA    9 )                          
   2: s001-A 1xr6-A     7 -  10 <=>   12 -  15   (TYR    7  - GLN   10  <=> CYS   12  - PRO   15 )                          
   2: s001-A 1xr6-A    16 -  19 <=>   16 -  19   (PRO   16  - HIS   19  <=> THR   16  - THR   19 )                          
   2: s001-A 1xr6-A    21 -  29 <=>   20 -  28   (ILE   21  - SER   29  <=> PRO   20  - SER   28 )                          
   2: s001-A 1xr6-A    31 -  37 <=>   29 -  35   (TYR   31  - VAL   37  <=> VAL   29  - PRO   35 )                          
   2: s001-A 1xr6-A    40 -  49 <=>   36 -  45   (LEU   40  - ARG   49  <=> GLY   36  - ASP   45 )                          
   2: s001-A 1xr6-A    50 -  59 <=>   53 -  62   (ALA   50  - TYR   59  <=> ASN   53  - TYR   62 )                          
   2: s001-A 1xr6-A    61 -  68 <=>   63 -  70   (GLU   61  - PRO   68  <=> LYS   63  - LEU   70 )                          
   2: s001-A 1xr6-A    70 -  87 <=>   71 -  88   (GLU   70  - HIS   87  <=> ASN   71  - LEU   88 )                          
   2: s001-A 1xr6-A    89 - 102 <=>   89 - 102   (GLY   89  - ARG  102  <=> ASP   89  - PHE  102 )                          
   2: s001-A 1xr6-A   103 - 116 <=>  109 - 122   (THR  103  - SER  116  <=> ALA  109  - THR  122 )                          
   2: s001-A 1xr6-A   117 - 124 <=>  124 - 131   (GLY  117  - ARG  124  <=> GLY  124  - ILE  131 )                          
   2: s001-A 1xr6-A   125 - 134 <=>  139 - 148   (ASN  125  - GLN  134  <=> SER  139  - TYR  148 )                          
   2: s001-A 1xr6-A   144 - 163 <=>  149 - 168   (LEU  144  - ASN  163  <=> GLY  149  - ILE  168 )                          
   2: s001-A 1xr6-A   164 - 189 <=>  172 - 197   (LYS  164  - VAL  189  <=> LYS  172  - LYS  197 )                          
   2: s001-A 1xr6-A   190 - 193 <=>  200 - 203   (PRO  190  - ASN  193  <=> LEU  200  - GLY  203 )                          
   2: s001-A 1xr6-A   194 - 212 <=>  207 - 225   (PHE  194  - LEU  212  <=> GLY  207  - LEU  225 )                          
   2: s001-A 1xr6-A   218 - 250 <=>  226 - 258   (THR  218  - PHE  250  <=> ASP  226  - SER  258 )                          
   2: s001-A 1xr6-A   260 - 312 <=>  260 - 312   (LEU  260  - ARG  312  <=> GLN  260  - TYR  312 )                          
   2: s001-A 1xr6-A   313 - 318 <=>  315 - 320   (ASP  313  - ILE  318  <=> ILE  315  - LEU  320 )                          
   2: s001-A 1xr6-A   320 - 336 <=>  321 - 337   (PHE  320  - LEU  336  <=> LYS  321  - LEU  337 )                          
   2: s001-A 1xr6-A   340 - 343 <=>  338 - 341   (GLU  340  - TYR  343  <=> ASP  338  - ALA  341 )                          
   2: s001-A 1xr6-A   345 - 360 <=>  342 - 357   (TYR  345  - LYS  360  <=> ILE  342  - ASP  357 )                          
   2: s001-A 1xr6-A   363 - 366 <=>  363 - 366   (TYR  363  - ARG  366  <=> LYS  363  - ASP  366 )                          
   2: s001-A 1xr6-A   380 - 390 <=>  368 - 378   (PRO  380  - ASP  390  <=> ASN  368  - LYS  378 )                          
   2: s001-A 1xr6-A   392 - 410 <=>  385 - 403   (LEU  392  - PRO  410  <=> PHE  385  - THR  403 )                          
   2: s001-A 1xr6-A   412 - 415 <=>  404 - 407   (LYS  412  - LEU  415  <=> LYS  404  - SER  407 )                          
   2: s001-A 1xr6-A   419 - 433 <=>  408 - 422   (GLU  419  - ALA  433  <=> GLN  408  - HIS  422 )                          
   2: s001-A 1xr6-A   434 - 446 <=>  424 - 436   (HIS  434  - LEU  446  <=> GLY  424  - ARG  436 )                          
   2: s001-A 1xr6-A   447 - 450 <=>  440 - 443   (SER  447  - LEU  450  <=> ALA  440  - ALA  443 )                          
   2: s001-A 1xr6-A   494 - 498 <=>  447 - 451   (LEU  494  - LYS  498  <=> PRO  447  - LEU  451 )                          
   3: s001-A 1khv-B     1 -   9 <=>   11 -  19   (MET    1  - ILE    9  <=> ILE   15  - ALA   23 )                          
   3: s001-A 1khv-B    16 -  19 <=>   20 -  23   (PRO   16  - HIS   19  <=> GLU   24  - PRO   27 )                          
   3: s001-A 1khv-B    21 -  25 <=>   24 -  28   (ILE   21  - LYS   25  <=> PRO   28  - THR   32 )                          
   3: s001-A 1khv-B    26 -  37 <=>   30 -  41   (ILE   26  - VAL   37  <=> TYR   34  - LYS   45 )                          
   3: s001-A 1khv-B    40 -  47 <=>   42 -  49   (LEU   40  - PRO   47  <=> THR   46  - LEU   53 )                          
   3: s001-A 1khv-B    48 -  68 <=>   60 -  80   (SER   48  - PRO   68  <=> LEU   64  - VAL   84 )                          
   3: s001-A 1khv-B    70 -  88 <=>   81 -  99   (GLU   70  - TYR   88  <=> ASP   85  - THR  103 )                          
   3: s001-A 1khv-B    89 - 115 <=>  101 - 127   (GLY   89  - LYS  115  <=> GLY  105  - PRO  131 )                          
   3: s001-A 1khv-B   118 - 124 <=>  128 - 134   (CYS  118  - ARG  124  <=> GLY  132  - VAL  138 )                          
   3: s001-A 1khv-B   125 - 139 <=>  141 - 155   (ASN  125  - SER  139  <=> GLN  145  - ASN  159 )                          
   3: s001-A 1khv-B   141 - 163 <=>  156 - 178   (GLY  141  - ASN  163  <=> SER  160  - VAL  182 )                          
   3: s001-A 1khv-B   164 - 189 <=>  182 - 207   (LYS  164  - VAL  189  <=> LYS  186  - LYS  211 )                          
   3: s001-A 1khv-B   190 - 193 <=>  210 - 213   (PRO  190  - ASN  193  <=> MET  214  - ARG  217 )                          
   3: s001-A 1khv-B   194 - 203 <=>  216 - 225   (PHE  194  - ASP  203  <=> PRO  220  - SER  229 )                          
   3: s001-A 1khv-B   204 - 213 <=>  227 - 236   (GLY  204  - PHE  213  <=> ASP  231  - THR  240 )                          
   3: s001-A 1khv-B   217 - 253 <=>  237 - 273   (TRP  217  - THR  253  <=> SER  241  - THR  277 )                          
   3: s001-A 1khv-B   255 - 266 <=>  274 - 285   (THR  255  - TYR  266  <=> GLU  278  - SER  289 )                          
   3: s001-A 1khv-B   269 - 312 <=>  286 - 329   (ASN  269  - ARG  312  <=> HIS  290  - CYS  333 )                          
   3: s001-A 1khv-B   313 - 318 <=>  336 - 341   (ASP  313  - ILE  318  <=> CYS  340  - GLU  345 )                          
   3: s001-A 1khv-B   320 - 336 <=>  344 - 360   (PHE  320  - LEU  336  <=> PRO  348  - MET  364 )                          
   3: s001-A 1khv-B   338 - 341 <=>  361 - 364   (ARG  338  - PHE  341  <=> VAL  365  - LEU  368 )                          
   3: s001-A 1khv-B   343 - 356 <=>  365 - 378   (TYR  343  - VAL  356  <=> PRO  369  - PRO  382 )                          
   3: s001-A 1khv-B   359 - 362 <=>  379 - 382   (ASP  359  - HIS  362  <=> THR  383  - ASP  386 )                          
   3: s001-A 1khv-B   363 - 366 <=>  389 - 392   (TYR  363  - ARG  366  <=> VAL  393  - LEU  396 )                          
   3: s001-A 1khv-B   380 - 391 <=>  393 - 404   (PRO  380  - ILE  391  <=> ASN  397  - LEU  408 )                          
   3: s001-A 1khv-B   393 - 413 <=>  408 - 428   (ASP  393  - GLU  413  <=> GLY  412  - THR  432 )                          
   3: s001-A 1khv-B   415 - 435 <=>  440 - 460   (LEU  415  - TYR  435  <=> LEU  444  - GLY  464 )                          
   3: s001-A 1khv-B   436 - 450 <=>  462 - 476   (ASP  436  - LEU  450  <=> GLU  466  - ALA  480 )                          
   3: s001-A 1khv-B   494 - 497 <=>  483 - 486   (LEU  494  - PRO  497  <=> TYR  487  - ASP  490 )                          
   4: s001-A 5xe0-A     1 -   7 <=>    4 -  10   (MET    1  - TYR    7  <=> VAL    4  - GLY   10 )                          
   4: s001-A 5xe0-A    17 -  23 <=>   11 -  17   (THR   17  - PRO   23  <=> VAL   11  - ALA   17 )                          
   4: s001-A 5xe0-A    24 -  29 <=>   19 -  24   (LYS   24  - SER   29  <=> THR   19  - SER   24 )                          
   4: s001-A 5xe0-A    31 -  37 <=>   25 -  31   (TYR   31  - VAL   37  <=> VAL   25  - GLU   31 )                          
   4: s001-A 5xe0-A    40 -  49 <=>   32 -  41   (LEU   40  - ARG   49  <=> GLY   32  - SER   41 )                          
   4: s001-A 5xe0-A    50 -  61 <=>   49 -  60   (ALA   50  - GLU   61  <=> ASP   49  - GLY   60 )                          
   4: s001-A 5xe0-A    64 -  89 <=>   61 -  86   (PHE   64  - GLY   89  <=> ASN   61  - ILE   86 )                          
   4: s001-A 5xe0-A    91 - 102 <=>   87 -  98   (SER   91  - ARG  102  <=> SER   87  - TYR   98 )                          
   4: s001-A 5xe0-A   103 - 116 <=>  105 - 118   (THR  103  - SER  116  <=> ALA  105  - LEU  118 )                          
   4: s001-A 5xe0-A   117 - 124 <=>  120 - 127   (GLY  117  - ARG  124  <=> GLY  120  - PHE  127 )                          
   4: s001-A 5xe0-A   125 - 134 <=>  135 - 144   (ASN  125  - GLN  134  <=> THR  135  - TYR  144 )                          
   4: s001-A 5xe0-A   144 - 163 <=>  145 - 164   (LEU  144  - ASN  163  <=> GLY  145  - VAL  164 )                          
   4: s001-A 5xe0-A   164 - 189 <=>  168 - 193   (LYS  164  - VAL  189  <=> LYS  168  - THR  193 )                          
   4: s001-A 5xe0-A   190 - 193 <=>  196 - 199   (PRO  190  - ASN  193  <=> SER  196  - GLY  199 )                          
   4: s001-A 5xe0-A   194 - 212 <=>  203 - 221   (PHE  194  - LEU  212  <=> GLY  203  - LEU  221 )                          
   4: s001-A 5xe0-A   219 - 250 <=>  222 - 253   (TRP  219  - PHE  250  <=> ASP  222  - GLY  253 )                          
   4: s001-A 5xe0-A   257 - 261 <=>  255 - 259   (ASN  257  - ASP  261  <=> THR  255  - SER  259 )                          
   4: s001-A 5xe0-A   263 - 312 <=>  260 - 309   (LEU  263  - ARG  312  <=> PHE  260  - TYR  309 )                          
   4: s001-A 5xe0-A   313 - 318 <=>  312 - 317   (ASP  313  - ILE  318  <=> ILE  312  - PHE  317 )                          
   4: s001-A 5xe0-A   320 - 336 <=>  318 - 334   (PHE  320  - LEU  336  <=> LYS  318  - ILE  334 )                          
   4: s001-A 5xe0-A   341 - 360 <=>  335 - 354   (PHE  341  - LYS  360  <=> ASP  335  - ASP  354 )                          
   4: s001-A 5xe0-A   361 - 364 <=>  360 - 363   (THR  361  - THR  364  <=> VAL  360  - ASN  363 )                          
   4: s001-A 5xe0-A   380 - 391 <=>  365 - 376   (PRO  380  - ILE  391  <=> GLU  365  - ALA  376 )                          
   4: s001-A 5xe0-A   392 - 410 <=>  382 - 400   (LEU  392  - PRO  410  <=> PHE  382  - THR  400 )                          
   4: s001-A 5xe0-A   412 - 415 <=>  401 - 404   (LYS  412  - LEU  415  <=> LYS  401  - ARG  404 )                          
   4: s001-A 5xe0-A   419 - 434 <=>  405 - 420   (GLU  419  - HIS  434  <=> ASN  405  - ASN  420 )                          
   4: s001-A 5xe0-A   435 - 449 <=>  422 - 436   (TYR  435  - LYS  449  <=> GLU  422  - PRO  436 )                          
   4: s001-A 5xe0-A   494 - 497 <=>  442 - 445   (LEU  494  - PRO  497  <=> THR  442  - ALA  445 )                          
   5: s001-A 3qid-A     1 -   6 <=>    9 -  14   (MET    1  - ILE    6  <=> LEU   15  - TYR   20 )                          
   5: s001-A 3qid-A    17 -  29 <=>   16 -  28   (THR   17  - SER   29  <=> ASP   22  - ARG   34 )                          
   5: s001-A 3qid-A    32 -  47 <=>   29 -  44   (ILE   32  - PRO   47  <=> THR   35  - LEU   50 )                          
   5: s001-A 3qid-A    48 -  62 <=>   56 -  70   (SER   48  - ASP   62  <=> LEU   62  - PRO   76 )                          
   5: s001-A 3qid-A    64 -  89 <=>   71 -  96   (PHE   64  - GLY   89  <=> ARG   77  - GLU  102 )                          
   5: s001-A 3qid-A    91 - 115 <=>   97 - 121   (SER   91  - LYS  115  <=> PRO  103  - HIS  127 )                          
   5: s001-A 3qid-A   118 - 124 <=>  122 - 128   (CYS  118  - ARG  124  <=> LYS  128  - TRP  134 )                          
   5: s001-A 3qid-A   125 - 139 <=>  135 - 149   (ASN  125  - SER  139  <=> GLY  141  - GLU  155 )                          
   5: s001-A 3qid-A   141 - 162 <=>  150 - 171   (GLY  141  - GLU  162  <=> MET  156  - LYS  177 )                          
   5: s001-A 3qid-A   163 - 188 <=>  176 - 201   (ASN  163  - LYS  188  <=> ILE  182  - ASP  207 )                          
   5: s001-A 3qid-A   189 - 192 <=>  204 - 207   (VAL  189  - PRO  192  <=> LYS  210  - CYS  213 )                          
   5: s001-A 3qid-A   193 - 203 <=>  210 - 220   (ASN  193  - ASP  203  <=> ASN  216  - GLU  226 )                          
   5: s001-A 3qid-A   204 - 213 <=>  222 - 231   (GLY  204  - PHE  213  <=> GLY  228  - ASN  237 )                          
   5: s001-A 3qid-A   219 - 252 <=>  232 - 265   (TRP  219  - LEU  252  <=> PHE  238  - GLU  271 )                          
   5: s001-A 3qid-A   257 - 268 <=>  266 - 277   (ASN  257  - ILE  268  <=> PRO  272  - LEU  283 )                          
   5: s001-A 3qid-A   269 - 313 <=>  279 - 323   (ASN  269  - ASP  313  <=> PRO  285  - ARG  329 )                          
   5: s001-A 3qid-A   314 - 317 <=>  328 - 331   (TYR  314  - ARG  317  <=> ILE  334  - GLN  337 )                          
   5: s001-A 3qid-A   320 - 336 <=>  334 - 350   (PHE  320  - LEU  336  <=> GLU  340  - LEU  356 )                          
   5: s001-A 3qid-A   341 - 359 <=>  351 - 369   (PHE  341  - ASP  359  <=> ASP  357  - ALA  375 )                          
   5: s001-A 3qid-A   361 - 366 <=>  376 - 381   (THR  361  - ARG  366  <=> LEU  382  - THR  387 )                          
   5: s001-A 3qid-A   380 - 392 <=>  383 - 395   (PRO  380  - LEU  392  <=> GLN  389  - ASP  401 )                          
   5: s001-A 3qid-A   393 - 413 <=>  398 - 418   (ASP  393  - GLU  413  <=> GLY  404  - PRO  424 )                          
   5: s001-A 3qid-A   415 - 418 <=>  429 - 432   (LEU  415  - TYR  418  <=> GLY  435  - GLN  438 )                          
   5: s001-A 3qid-A   420 - 429 <=>  433 - 442   (THR  420  - TRP  429  <=> ARG  439  - GLY  448 )                          
   5: s001-A 3qid-A   431 - 434 <=>  443 - 446   (TYR  431  - HIS  434  <=> GLU  449  - MET  452 )                          
   5: s001-A 3qid-A   435 - 450 <=>  453 - 468   (TYR  435  - LEU  450  <=> ARG  459  - ILE  474 )                          
   5: s001-A 3qid-A   495 - 498 <=>  489 - 492   (THR  495  - LYS  498  <=> ALA  495  - PRO  498 )                          
   6: s001-A 6gvv-A     1 -   7 <=>    4 -  10   (MET    1  - TYR    7  <=> VAL    4  - GLU   10 )                          
   6: s001-A 6gvv-A    15 -  18 <=>   11 -  14   (GLN   15  - ARG   18  <=> GLU   11  - HIS   14 )                          
   6: s001-A 6gvv-A    22 -  29 <=>   17 -  24   (ALA   22  - SER   29  <=> ARG   17  - THR   24 )                          
   6: s001-A 6gvv-A    32 -  37 <=>   25 -  30   (ILE   32  - VAL   37  <=> VAL   25  - PHE   30 )                          
   6: s001-A 6gvv-A    39 -  49 <=>   31 -  41   (ARG   39  - ARG   49  <=> ASN   31  - ASN   41 )                          
   6: s001-A 6gvv-A    50 -  61 <=>   51 -  62   (ALA   50  - GLU   61  <=> VAL   51  - GLY   62 )                          
   6: s001-A 6gvv-A    64 -  67 <=>   64 -  67   (PHE   64  - TYR   67  <=> THR   64  - SER   67 )                          
   6: s001-A 6gvv-A    68 - 102 <=>   69 - 103   (PRO   68  - ARG  102  <=> GLU   69  - LYS  103 )                          
   6: s001-A 6gvv-A   103 - 116 <=>  110 - 123   (THR  103  - SER  116  <=> ALA  110  - LEU  123 )                          
   6: s001-A 6gvv-A   117 - 124 <=>  125 - 132   (GLY  117  - ARG  124  <=> GLY  125  - ILE  132 )                          
   6: s001-A 6gvv-A   125 - 136 <=>  141 - 152   (ASN  125  - ASP  136  <=> PRO  141  - LYS  152 )                          
   6: s001-A 6gvv-A   143 - 163 <=>  153 - 173   (GLN  143  - ASN  163  <=> ARG  153  - VAL  173 )                          
   6: s001-A 6gvv-A   164 - 189 <=>  177 - 202   (LYS  164  - VAL  189  <=> LYS  177  - GLN  202 )                          
   6: s001-A 6gvv-A   190 - 193 <=>  205 - 208   (PRO  190  - ASN  193  <=> SER  205  - GLY  208 )                          
   6: s001-A 6gvv-A   194 - 214 <=>  212 - 232   (PHE  194  - GLY  214  <=> GLY  212  - GLN  232 )                          
   6: s001-A 6gvv-A   219 - 248 <=>  233 - 262   (TRP  219  - SER  248  <=> TYR  233  - ARG  262 )                          
   6: s001-A 6gvv-A   249 - 252 <=>  265 - 268   (LEU  249  - LEU  252  <=> PHE  265  - HIS  268 )                          
   6: s001-A 6gvv-A   258 - 313 <=>  269 - 324   (ILE  258  - ASP  313  <=> PRO  269  - GLU  324 )                          
   6: s001-A 6gvv-A   314 - 336 <=>  326 - 348   (TYR  314  - LEU  336  <=> VAL  326  - LEU  348 )                          
   6: s001-A 6gvv-A   340 - 343 <=>  349 - 352   (GLU  340  - TYR  343  <=> ASP  349  - ALA  352 )                          
   6: s001-A 6gvv-A   345 - 356 <=>  353 - 364   (TYR  345  - VAL  356  <=> LEU  353  - ILE  364 )                          
   6: s001-A 6gvv-A   358 - 361 <=>  365 - 368   (ILE  358  - THR  361  <=> THR  365  - ASP  368 )                          
   6: s001-A 6gvv-A   363 - 366 <=>  374 - 377   (TYR  363  - ARG  366  <=> PHE  374  - GLY  377 )                          
   6: s001-A 6gvv-A   380 - 390 <=>  381 - 391   (PRO  380  - ASP  390  <=> THR  381  - HIS  391 )                          
   6: s001-A 6gvv-A   393 - 409 <=>  398 - 414   (ASP  393  - LEU  409  <=> PHE  398  - PHE  414 )                          
   6: s001-A 6gvv-A   411 - 414 <=>  415 - 418   (GLU  411  - ASP  414  <=> ALA  415  - GLY  418 )                          
   6: s001-A 6gvv-A   419 - 435 <=>  419 - 435   (GLU  419  - TYR  435  <=> THR  419  - GLY  435 )                          
   6: s001-A 6gvv-A   436 - 449 <=>  437 - 450   (ASP  436  - LYS  449  <=> ASP  437  - PHE  450 )                          
   6: s001-A 6gvv-A   494 - 498 <=>  453 - 457   (LEU  494  - LYS  498  <=> PRO  453  - SER  457 )                          
   7: s001-A 3cdu-A     1 -   6 <=>    4 -   9   (MET    1  - ILE    6  <=> GLU    4  - SER    9 )                          
   7: s001-A 3cdu-A     7 -  10 <=>   12 -  15   (TYR    7  - GLN   10  <=> ALA   12  - PRO   15 )                          
   7: s001-A 3cdu-A    17 -  29 <=>   16 -  28   (THR   17  - SER   29  <=> VAL   16  - SER   28 )                          
   7: s001-A 3cdu-A    31 -  37 <=>   29 -  35   (TYR   31  - VAL   37  <=> VAL   29  - GLU   35 )                          
   7: s001-A 3cdu-A    40 -  49 <=>   36 -  45   (LEU   40  - ARG   49  <=> GLY   36  - SER   45 )                          
   7: s001-A 3cdu-A    50 -  61 <=>   53 -  64   (ALA   50  - GLU   61  <=> ASN   53  - GLY   64 )                          
   7: s001-A 3cdu-A    64 -  87 <=>   65 -  88   (PHE   64  - HIS   87  <=> ASN   65  - LEU   88 )                          
   7: s001-A 3cdu-A    89 - 102 <=>   89 - 102   (GLY   89  - ARG  102  <=> ASP   89  - TYR  102 )                          
   7: s001-A 3cdu-A   103 - 116 <=>  109 - 122   (THR  103  - SER  116  <=> ALA  109  - ALA  122 )                          
   7: s001-A 3cdu-A   117 - 124 <=>  124 - 131   (GLY  117  - ARG  124  <=> GLY  124  - LEU  131 )                          
   7: s001-A 3cdu-A   125 - 134 <=>  139 - 148   (ASN  125  - GLN  134  <=> THR  139  - TYR  148 )                          
   7: s001-A 3cdu-A   144 - 163 <=>  149 - 168   (LEU  144  - ASN  163  <=> GLY  149  - VAL  168 )                          
   7: s001-A 3cdu-A   164 - 189 <=>  172 - 197   (LYS  164  - VAL  189  <=> LYS  172  - THR  197 )                          
   7: s001-A 3cdu-A   190 - 193 <=>  200 - 203   (PRO  190  - ASN  193  <=> LEU  200  - GLY  203 )                          
   7: s001-A 3cdu-A   194 - 212 <=>  207 - 225   (PHE  194  - LEU  212  <=> GLY  207  - LEU  225 )                          
   7: s001-A 3cdu-A   219 - 250 <=>  226 - 257   (TRP  219  - PHE  250  <=> ASP  226  - GLY  257 )                          
   7: s001-A 3cdu-A   257 - 313 <=>  259 - 315   (ASN  257  - ASP  313  <=> THR  259  - LYS  315 )                          
   7: s001-A 3cdu-A   314 - 318 <=>  318 - 322   (TYR  314  - ILE  318  <=> ASP  318  - PHE  322 )                          
   7: s001-A 3cdu-A   320 - 336 <=>  323 - 339   (PHE  320  - LEU  336  <=> ARG  323  - ILE  339 )                          
   7: s001-A 3cdu-A   340 - 343 <=>  340 - 343   (GLU  340  - TYR  343  <=> ASP  340  - LEU  343 )                          
   7: s001-A 3cdu-A   345 - 360 <=>  344 - 359   (TYR  345  - LYS  360  <=> LEU  344  - ASP  359 )                          
   7: s001-A 3cdu-A   361 - 364 <=>  365 - 368   (THR  361  - THR  364  <=> ASN  365  - THR  368 )                          
   7: s001-A 3cdu-A   380 - 391 <=>  370 - 381   (PRO  380  - ILE  391  <=> THR  370  - ALA  381 )                          
   7: s001-A 3cdu-A   392 - 410 <=>  387 - 405   (LEU  392  - PRO  410  <=> PHE  387  - THR  405 )                          
   7: s001-A 3cdu-A   412 - 415 <=>  406 - 409   (LYS  412  - LEU  415  <=> LYS  406  - LYS  409 )                          
   7: s001-A 3cdu-A   419 - 434 <=>  410 - 425   (GLU  419  - HIS  434  <=> ASN  410  - ASN  425 )                          
   7: s001-A 3cdu-A   435 - 449 <=>  427 - 441   (TYR  435  - LYS  449  <=> GLU  427  - PRO  441 )                          
   7: s001-A 3cdu-A   494 - 497 <=>  447 - 450   (LEU  494  - PRO  497  <=> THR  447  - ALA  450 )                          
   8: s001-A 2ijd-1     1 -  10 <=>  187 - 196   (MET    1  - GLN   10  <=> GLN  187  - GLY  196 )                          
   8: s001-A 2ijd-1    17 -  23 <=>  198 - 204   (THR   17  - PRO   23  <=> PRO  198  - SER  204 )                          
   8: s001-A 2ijd-1    24 -  29 <=>  206 - 211   (LYS   24  - SER   29  <=> THR  206  - SER  211 )                          
   8: s001-A 2ijd-1    31 -  37 <=>  212 - 218   (TYR   31  - VAL   37  <=> ALA  212  - GLU  218 )                          
   8: s001-A 2ijd-1    40 -  49 <=>  219 - 228   (LEU   40  - ARG   49  <=> GLY  219  - LYS  228 )                          
   8: s001-A 2ijd-1    50 -  61 <=>  236 - 247   (ALA   50  - GLU   61  <=> ASP  236  - GLY  247 )                          
   8: s001-A 2ijd-1    64 -  67 <=>  249 - 252   (PHE   64  - TYR   67  <=> LYS  249  - GLU  252 )                          
   8: s001-A 2ijd-1    70 -  87 <=>  254 - 271   (GLU   70  - HIS   87  <=> ASP  254  - LEU  271 )                          
   8: s001-A 2ijd-1    89 - 102 <=>  272 - 285   (GLY   89  - ARG  102  <=> ASP  272  - TYR  285 )                          
   8: s001-A 2ijd-1   103 - 116 <=>  292 - 305   (THR  103  - SER  116  <=> ALA  292  - ALA  305 )                          
   8: s001-A 2ijd-1   117 - 124 <=>  307 - 314   (GLY  117  - ARG  124  <=> GLY  307  - LEU  314 )                          
   8: s001-A 2ijd-1   125 - 134 <=>  322 - 331   (ASN  125  - GLN  134  <=> LYS  322  - TYR  331 )                          
   8: s001-A 2ijd-1   144 - 163 <=>  332 - 351   (LEU  144  - ASN  163  <=> GLY  332  - VAL  351 )                          
   8: s001-A 2ijd-1   164 - 189 <=>  355 - 380   (LYS  164  - VAL  189  <=> LYS  355  - ALA  380 )                          
   8: s001-A 2ijd-1   190 - 193 <=>  383 - 386   (PRO  190  - ASN  193  <=> LYS  383  - GLY  386 )                          
   8: s001-A 2ijd-1   194 - 212 <=>  390 - 408   (PHE  194  - LEU  212  <=> GLY  390  - MET  408 )                          
   8: s001-A 2ijd-1   219 - 250 <=>  409 - 440   (TRP  219  - PHE  250  <=> GLU  409  - GLY  440 )                          
   8: s001-A 2ijd-1   257 - 261 <=>  442 - 446   (ASN  257  - ASP  261  <=> GLY  442  - ASP  446 )                          
   8: s001-A 2ijd-1   263 - 313 <=>  447 - 497   (LEU  263  - ASP  313  <=> TYR  447  - LYS  497 )                          
   8: s001-A 2ijd-1   314 - 318 <=>  500 - 504   (TYR  314  - ILE  318  <=> ASP  500  - LEU  504 )                          
   8: s001-A 2ijd-1   320 - 336 <=>  505 - 521   (PHE  320  - LEU  336  <=> LYS  505  - VAL  521 )                          
   8: s001-A 2ijd-1   341 - 360 <=>  522 - 541   (PHE  341  - LYS  360  <=> ASP  522  - ASP  541 )                          
   8: s001-A 2ijd-1   361 - 364 <=>  547 - 550   (THR  361  - THR  364  <=> GLU  547  - THR  550 )                          
   8: s001-A 2ijd-1   380 - 390 <=>  552 - 562   (PRO  380  - ASP  390  <=> GLU  552  - ARG  562 )                          
   8: s001-A 2ijd-1   392 - 410 <=>  569 - 587   (LEU  392  - PRO  410  <=> PHE  569  - THR  587 )                          
   8: s001-A 2ijd-1   412 - 415 <=>  588 - 591   (LYS  412  - LEU  415  <=> LYS  588  - ARG  591 )                          
   8: s001-A 2ijd-1   419 - 434 <=>  592 - 607   (GLU  419  - HIS  434  <=> ASN  592  - ASN  607 )                          
   8: s001-A 2ijd-1   435 - 449 <=>  609 - 623   (TYR  435  - LYS  449  <=> GLU  609  - PRO  623 )                          
   8: s001-A 2ijd-1   494 - 497 <=>  629 - 632   (LEU  494  - PRO  497  <=> ASP  629  - GLU  632 )                          
   9: s001-A 1tp7-A     1 -   6 <=>    4 -   9   (MET    1  - ILE    6  <=> GLN    4  - VAL    9 )                          
   9: s001-A 1tp7-A     7 -  10 <=>   12 -  15   (TYR    7  - GLN   10  <=> VAL   12  - PRO   15 )                          
   9: s001-A 1tp7-A    17 -  29 <=>   16 -  28   (THR   17  - SER   29  <=> SER   16  - SER   28 )                          
   9: s001-A 1tp7-A    31 -  37 <=>   29 -  35   (TYR   31  - VAL   37  <=> VAL   29  - PRO   35 )                          
   9: s001-A 1tp7-A    40 -  49 <=>   36 -  45   (LEU   40  - ARG   49  <=> GLY   36  - GLU   45 )                          
   9: s001-A 1tp7-A    50 -  58 <=>   53 -  61   (ALA   50  - LYS   58  <=> ASP   53  - LYS   61 )                          
   9: s001-A 1tp7-A    60 -  68 <=>   62 -  70   (PHE   60  - PRO   68  <=> TYR   62  - LEU   70 )                          
   9: s001-A 1tp7-A    70 -  87 <=>   71 -  88   (GLU   70  - HIS   87  <=> ASN   71  - LEU   88 )                          
   9: s001-A 1tp7-A    89 - 102 <=>   89 - 102   (GLY   89  - ARG  102  <=> ASP   89  - PHE  102 )                          
   9: s001-A 1tp7-A   103 - 116 <=>  109 - 122   (THR  103  - SER  116  <=> ALA  109  - THR  122 )                          
   9: s001-A 1tp7-A   117 - 124 <=>  124 - 131   (GLY  117  - ARG  124  <=> GLY  124  - ILE  131 )                          
   9: s001-A 1tp7-A   125 - 134 <=>  139 - 148   (ASN  125  - GLN  134  <=> SER  139  - TYR  148 )                          
   9: s001-A 1tp7-A   144 - 163 <=>  149 - 168   (LEU  144  - ASN  163  <=> ASP  149  - ILE  168 )                          
   9: s001-A 1tp7-A   164 - 189 <=>  172 - 197   (LYS  164  - VAL  189  <=> LYS  172  - LYS  197 )                          
   9: s001-A 1tp7-A   190 - 193 <=>  200 - 203   (PRO  190  - ASN  193  <=> LEU  200  - GLY  203 )                          
   9: s001-A 1tp7-A   194 - 212 <=>  207 - 225   (PHE  194  - LEU  212  <=> GLY  207  - LEU  225 )                          
   9: s001-A 1tp7-A   218 - 250 <=>  226 - 258   (THR  218  - PHE  250  <=> ASP  226  - SER  258 )                          
   9: s001-A 1tp7-A   260 - 286 <=>  260 - 286   (LEU  260  - PRO  286  <=> ASN  260  - PRO  286 )                          
   9: s001-A 1tp7-A   287 - 290 <=>  288 - 291   (SER  287  - ALA  290  <=> GLY  288  - GLY  291 )                          
   9: s001-A 1tp7-A   292 - 312 <=>  292 - 312   (THR  292  - ARG  312  <=> THR  292  - TYR  312 )                          
   9: s001-A 1tp7-A   313 - 318 <=>  315 - 320   (ASP  313  - ILE  318  <=> ILE  315  - LEU  320 )                          
   9: s001-A 1tp7-A   320 - 336 <=>  321 - 337   (PHE  320  - LEU  336  <=> LYS  321  - LEU  337 )                          
   9: s001-A 1tp7-A   340 - 343 <=>  338 - 341   (GLU  340  - TYR  343  <=> ASP  338  - ALA  341 )                          
   9: s001-A 1tp7-A   345 - 360 <=>  342 - 357   (TYR  345  - LYS  360  <=> ILE  342  - ASP  357 )                          
   9: s001-A 1tp7-A   361 - 364 <=>  362 - 365   (THR  361  - THR  364  <=> PHE  362  - LEU  365 )                          
   9: s001-A 1tp7-A   380 - 390 <=>  368 - 378   (PRO  380  - ASP  390  <=> GLY  368  - ARG  378 )                          
   9: s001-A 1tp7-A   392 - 410 <=>  385 - 403   (LEU  392  - PRO  410  <=> PHE  385  - THR  403 )                          
   9: s001-A 1tp7-A   412 - 415 <=>  404 - 407   (LYS  412  - LEU  415  <=> LYS  404  - SER  407 )                          
   9: s001-A 1tp7-A   419 - 435 <=>  408 - 424   (GLU  419  - TYR  435  <=> GLN  408  - GLY  424 )                          
   9: s001-A 1tp7-A   436 - 446 <=>  426 - 436   (ASP  436  - LEU  446  <=> GLU  426  - ARG  436 )                          
   9: s001-A 1tp7-A   447 - 450 <=>  440 - 443   (SER  447  - LEU  450  <=> ALA  440  - ALA  443 )                          
   9: s001-A 1tp7-A   494 - 498 <=>  447 - 451   (LEU  494  - LYS  498  <=> PRO  447  - LEU  451 )                          
  10: s001-A 5i61-A     3 -   6 <=>    1 -   4   (PHE    3  - ILE    6  <=> GLY    1  - ALA    4 )                          
  10: s001-A 5i61-A     7 -  10 <=>    6 -   9   (TYR    7  - GLN   10  <=> ASN    6  - SER    9 )                          
  10: s001-A 5i61-A    11 -  15 <=>   13 -  17   (ARG   11  - GLN   15  <=> ASN   13  - PRO   17 )                          
  10: s001-A 5i61-A    16 -  19 <=>   20 -  23   (PRO   16  - HIS   19  <=> ARG   20  - PHE   23 )                          
  10: s001-A 5i61-A    22 -  29 <=>   29 -  36   (ALA   22  - SER   29  <=> GLY   29  - THR   36 )                          
  10: s001-A 5i61-A    31 -  34 <=>   37 -  40   (TYR   31  - THR   34  <=> PRO   37  - LYS   40 )                          
  10: s001-A 5i61-A    35 -  39 <=>   42 -  46   (GLY   35  - ARG   39  <=> UNK   42  - SER   46 )                          
  10: s001-A 5i61-A    41 -  45 <=>   75 -  79   (LYS   41  - ASP   45  <=> LYS   75  - UNK   79 )                          
  10: s001-A 5i61-A    46 -  62 <=>   82 -  98   (VAL   46  - ASP   62  <=> UNK   82  - SER   98 )                          
  10: s001-A 5i61-A    63 -  68 <=>  100 - 105   (GLU   63  - PRO   68  <=> SER  100  - PRO  105 )                          
  10: s001-A 5i61-A    73 -  84 <=>  107 - 118   (LEU   73  - TRP   84  <=> ASP  107  - TRP  118 )                          
  10: s001-A 5i61-A    86 -  90 <=>  119 - 123   (THR   86  - THR   90  <=> LYS  119  - ARG  123 )                          
  10: s001-A 5i61-A    92 - 115 <=>  124 - 147   (LEU   92  - LYS  115  <=> LEU  124  - PHE  147 )                          
  10: s001-A 5i61-A   118 - 131 <=>  148 - 161   (CYS  118  - ALA  131  <=> SER  148  - ASP  161 )                          
  10: s001-A 5i61-A   143 - 146 <=>  168 - 171   (GLN  143  - VAL  146  <=> TYR  168  - UNK  171 )                          
  10: s001-A 5i61-A   147 - 161 <=>  180 - 194   (LEU  147  - GLY  161  <=> GLY  180  - LYS  194 )                          
  10: s001-A 5i61-A   162 - 189 <=>  197 - 224   (GLU  162  - VAL  189  <=> ASP  197  - THR  224 )                          
  10: s001-A 5i61-A   190 - 201 <=>  227 - 238   (PRO  190  - TRP  201  <=> ARG  227  - GLU  238 )                          
  10: s001-A 5i61-A   203 - 214 <=>  239 - 250   (ASP  203  - GLY  214  <=> ALA  239  - THR  250 )                          
  10: s001-A 5i61-A   217 - 253 <=>  252 - 288   (TRP  217  - THR  253  <=> GLY  252  - GLN  288 )                          
  10: s001-A 5i61-A   255 - 276 <=>  289 - 310   (THR  255  - ASP  276  <=> GLU  289  - TRP  310 )                          
  10: s001-A 5i61-A   277 - 310 <=>  312 - 345   (LYS  277  - ARG  310  <=> GLU  312  - SER  345 )                          
  10: s001-A 5i61-A   312 - 318 <=>  346 - 352   (ARG  312  - ILE  318  <=> HIS  346  - PRO  352 )                          
  10: s001-A 5i61-A   320 - 334 <=>  353 - 367   (PHE  320  - THR  334  <=> ASN  353  - GLY  367 )                          
  10: s001-A 5i61-A   341 - 365 <=>  369 - 393   (PHE  341  - THR  365  <=> SER  369  - LYS  393 )                          
  10: s001-A 5i61-A   380 - 394 <=>  394 - 408   (PRO  380  - LEU  394  <=> GLN  394  - ARG  408 )                          
  10: s001-A 5i61-A   395 - 416 <=>  414 - 435   (THR  395  - SER  416  <=> VAL  414  - PRO  435 )                          
  10: s001-A 5i61-A   417 - 433 <=>  440 - 456   (ALA  417  - ALA  433  <=> GLU  440  - TYR  456 )                          
  10: s001-A 5i61-A   434 - 448 <=>  460 - 474   (HIS  434  - LEU  448  <=> LYS  460  - ARG  474 )                          
  10: s001-A 5i61-A   449 - 452 <=>  478 - 481   (LYS  449  - PRO  452  <=> GLY  478  - GLY  481 )                          
  10: s001-A 5i61-A   498 - 505 <=>  485 - 492   (LYS  498  - ARG  505  <=> ASN  485  - LYS  492 )                          
  11: s001-A 1xr5-A     1 -   6 <=>    4 -   9   (MET    1  - ILE    6  <=> ILE    4  - VAL    9 )                          
  11: s001-A 1xr5-A     7 -  10 <=>   12 -  15   (TYR    7  - GLN   10  <=> PHE   12  - ASN   15 )                          
  11: s001-A 1xr5-A    17 -  29 <=>   16 -  28   (THR   17  - SER   29  <=> PRO   16  - SER   28 )                          
  11: s001-A 1xr5-A    32 -  36 <=>   29 -  33   (ILE   32  - LEU   36  <=> VAL   29  - VAL   33 )                          
  11: s001-A 1xr5-A    39 -  49 <=>   35 -  45   (ARG   39  - ARG   49  <=> PRO   35  - ASP   45 )                          
  11: s001-A 1xr5-A    50 -  59 <=>   53 -  62   (ALA   50  - TYR   59  <=> LYS   53  - TYR   62 )                          
  11: s001-A 1xr5-A    61 -  68 <=>   63 -  70   (GLU   61  - PRO   68  <=> LYS   63  - PRO   70 )                          
  11: s001-A 1xr5-A    70 -  87 <=>   71 -  88   (GLU   70  - HIS   87  <=> THR   71  - LEU   88 )                          
  11: s001-A 1xr5-A    89 - 102 <=>   89 - 102   (GLY   89  - ARG  102  <=> ASP   89  - TYR  102 )                          
  11: s001-A 1xr5-A   103 - 116 <=>  109 - 122   (THR  103  - SER  116  <=> PRO  109  - SER  122 )                          
  11: s001-A 1xr5-A   117 - 124 <=>  124 - 131   (GLY  117  - ARG  124  <=> GLY  124  - LEU  131 )                          
  11: s001-A 1xr5-A   125 - 134 <=>  139 - 148   (ASN  125  - GLN  134  <=> GLU  139  - TYR  148 )                          
  11: s001-A 1xr5-A   144 - 163 <=>  149 - 168   (LEU  144  - ASN  163  <=> GLY  149  - VAL  168 )                          
  11: s001-A 1xr5-A   164 - 189 <=>  172 - 197   (LYS  164  - VAL  189  <=> LYS  172  - ALA  197 )                          
  11: s001-A 1xr5-A   190 - 193 <=>  200 - 203   (PRO  190  - ASN  193  <=> GLN  200  - GLY  203 )                          
  11: s001-A 1xr5-A   194 - 212 <=>  207 - 225   (PHE  194  - LEU  212  <=> GLY  207  - MET  225 )                          
  11: s001-A 1xr5-A   219 - 250 <=>  226 - 257   (TRP  219  - PHE  250  <=> ASP  226  - GLY  257 )                          
  11: s001-A 1xr5-A   258 - 261 <=>  259 - 262   (ILE  258  - ASP  261  <=> ALA  259  - SER  262 )                          
  11: s001-A 1xr5-A   263 - 313 <=>  263 - 313   (LEU  263  - ASP  313  <=> LEU  263  - LYS  313 )                          
  11: s001-A 1xr5-A   314 - 318 <=>  316 - 320   (TYR  314  - ILE  318  <=> ASP  316  - LEU  320 )                          
  11: s001-A 1xr5-A   320 - 336 <=>  321 - 337   (PHE  320  - LEU  336  <=> LYS  321  - LEU  337 )                          
  11: s001-A 1xr5-A   340 - 343 <=>  338 - 341   (GLU  340  - TYR  343  <=> ASP  338  - VAL  341 )                          
  11: s001-A 1xr5-A   345 - 358 <=>  342 - 355   (TYR  345  - ILE  358  <=> LEU  342  - PRO  355 )                          
  11: s001-A 1xr5-A   359 - 364 <=>  360 - 365   (ASP  359  - THR  364  <=> GLU  360  - MET  365 )                          
  11: s001-A 1xr5-A   380 - 390 <=>  368 - 378   (PRO  380  - ASP  390  <=> GLU  368  - LYS  378 )                          
  11: s001-A 1xr5-A   392 - 410 <=>  385 - 403   (LEU  392  - PRO  410  <=> PHE  385  - THR  403 )                          
  11: s001-A 1xr5-A   412 - 415 <=>  404 - 407   (LYS  412  - LEU  415  <=> LYS  404  - LYS  407 )                          
  11: s001-A 1xr5-A   419 - 435 <=>  408 - 424   (GLU  419  - TYR  435  <=> ASN  408  - GLY  424 )                          
  11: s001-A 1xr5-A   436 - 444 <=>  427 - 435   (ASP  436  - VAL  444  <=> GLU  427  - ILE  435 )                          
  11: s001-A 1xr5-A   445 - 449 <=>  441 - 445   (TYR  445  - LYS  449  <=> GLY  441  - ILE  445 )                          
  11: s001-A 1xr5-A   494 - 497 <=>  448 - 451   (LEU  494  - PRO  497  <=> GLU  448  - VAL  451 )                          
  12: s001-A 2cjq-A     1 -   9 <=>   25 -  33   (MET    1  - ILE    9  <=> LEU  116  - GLN  124 )                          
  12: s001-A 2cjq-A    26 -  33 <=>   34 -  41   (ILE   26  - PRO   33  <=> ASN  133  - GLY  140 )                          
  12: s001-A 2cjq-A    35 -  39 <=>   49 -  53   (GLY   35  - ARG   39  <=> ILE  148  - LYS  152 )                          
  12: s001-A 2cjq-A    41 -  44 <=>   54 -  57   (LYS   41  - ARG   44  <=> LEU  153  - VAL  156 )                          
  12: s001-A 2cjq-A    47 -  57 <=>   58 -  68   (PRO   47  - GLY   57  <=> THR  160  - ARG  170 )                          
  12: s001-A 2cjq-A    58 -  67 <=>   70 -  79   (LYS   58  - TYR   67  <=> LYS  172  - SER  181 )                          
  12: s001-A 2cjq-A    70 - 115 <=>   80 - 125   (GLU   70  - LYS  115  <=> PRO  182  - LYS  227 )                          
  12: s001-A 2cjq-A   118 - 138 <=>  126 - 146   (CYS  118  - VAL  138  <=> LYS  228  - LEU  248 )                          
  12: s001-A 2cjq-A   141 - 155 <=>  148 - 162   (GLY  141  - CYS  155  <=> THR  250  - ASN  264 )                          
  12: s001-A 2cjq-A   165 - 186 <=>  163 - 184   (PRO  165  - ILE  186  <=> PRO  284  - TRP  305 )                          
  12: s001-A 2cjq-A   187 - 192 <=>  186 - 191   (LYS  187  - PRO  192  <=> LYS  307  - VAL  312 )                          
  12: s001-A 2cjq-A   193 - 213 <=>  193 - 213   (ASN  193  - PHE  213  <=> PRO  314  - ASP  334 )                          
  12: s001-A 2cjq-A   216 - 253 <=>  214 - 251   (LYS  216  - THR  253  <=> LEU  335  - GLU  372 )                          
  12: s001-A 2cjq-A   256 - 274 <=>  252 - 270   (GLU  256  - PHE  274  <=> TRP  373  - THR  391 )                          
  12: s001-A 2cjq-A   275 - 311 <=>  272 - 308   (TYR  275  - SER  311  <=> ASP  393  - SER  429 )                          
  12: s001-A 2cjq-A   312 - 315 <=>  310 - 313   (ARG  312  - ASN  315  <=> GLY  431  - TYR  434 )                          
  12: s001-A 2cjq-A   320 - 338 <=>  322 - 340   (PHE  320  - ARG  338  <=> ARG  442  - LEU  460 )                          
  12: s001-A 2cjq-A   340 - 359 <=>  341 - 360   (GLU  340  - ASP  359  <=> LYS  461  - THR  480 )                          
  12: s001-A 2cjq-A   361 - 366 <=>  365 - 370   (THR  361  - ARG  366  <=> MET  485  - ARG  490 )                          
  12: s001-A 2cjq-A   380 - 390 <=>  372 - 382   (PRO  380  - ASP  390  <=> GLU  492  - VAL  502 )                          
  12: s001-A 2cjq-A   393 - 411 <=>  392 - 410   (ASP  393  - GLU  411  <=> SER  512  - LEU  530 )                          
  12: s001-A 2cjq-A   415 - 450 <=>  411 - 446   (LEU  415  - LEU  450  <=> GLY  537  - GLU  572 )                          
  12: s001-A 2cjq-A   456 - 461 <=>  509 - 514   (VAL  456  - SER  461  <=> CYS  635  - LYS  640 )                          
  12: s001-A 2cjq-A   463 - 466 <=>  527 - 530   (SER  463  - PRO  466  <=> ILE  653  - LYS  656 )                          
  12: s001-A 2cjq-A   490 - 493 <=>  536 - 539   (ILE  490  - LEU  493  <=> ILE  662  - LYS  665 )                          
  12: s001-A 2cjq-A   497 - 500 <=>  540 - 543   (PRO  497  - TRP  500  <=> GLY  666  - LEU  669 )                          
  13: s001-A 6gp9-A     1 -   4 <=>    5 -   8   (MET    1  - VAL    4  <=> SER    5  - GLY    8 )                          
  13: s001-A 6gp9-A    20 -  23 <=>   12 -  15   (GLY   20  - PRO   23  <=> THR   12  - ALA   15 )                          
  13: s001-A 6gp9-A    24 -  28 <=>   17 -  21   (LYS   24  - ARG   28  <=> GLU   17  - LEU   21 )                          
  13: s001-A 6gp9-A    30 -  33 <=>   25 -  28   (LYS   30  - PRO   33  <=> PRO   25  - ASN   28 )                          
  13: s001-A 6gp9-A    34 -  38 <=>   31 -  35   (THR   34  - PRO   38  <=> LEU   31  - ASN   35 )                          
  13: s001-A 6gp9-A    41 -  48 <=>   36 -  43   (LYS   41  - SER   48  <=> MET   36  - ARG   43 )                          
  13: s001-A 6gp9-A    51 -  62 <=>   44 -  55   (GLU   51  - ASP   62  <=> SER   44  - ASP   55 )                          
  13: s001-A 6gp9-A    64 -  69 <=>   56 -  61   (PHE   64  - ASN   69  <=> ARG   56  - ASP   61 )                          
  13: s001-A 6gp9-A    71 -  85 <=>   62 -  76   (GLU   71  - ILE   85  <=> SER   62  - SER   76 )                          
  13: s001-A 6gp9-A    89 - 110 <=>   77 -  98   (GLY   89  - ALA  110  <=> ARG   77  - ARG   98 )                          
  13: s001-A 6gp9-A   112 - 115 <=>   99 - 102   (LEU  112  - LYS  115  <=> SER   99  - GLY  102 )                          
  13: s001-A 6gp9-A   120 - 124 <=>  104 - 108   (LYS  120  - ARG  124  <=> GLY  104  - VAL  108 )                          
  13: s001-A 6gp9-A   125 - 138 <=>  113 - 126   (ASN  125  - VAL  138  <=> ARG  113  - LEU  126 )                          
  13: s001-A 6gp9-A   141 - 144 <=>  127 - 130   (GLY  141  - LEU  144  <=> LEU  127  - ASN  130 )                          
  13: s001-A 6gp9-A   145 - 160 <=>  132 - 147   (GLN  145  - ARG  160  <=> THR  132  - VAL  147 )                          
  13: s001-A 6gp9-A   161 - 189 <=>  153 - 181   (GLY  161  - VAL  189  <=> GLY  153  - LYS  181 )                          
  13: s001-A 6gp9-A   192 - 214 <=>  188 - 210   (PRO  192  - GLY  214  <=> GLY  188  - SER  210 )                          
  13: s001-A 6gp9-A   217 - 253 <=>  211 - 247   (TRP  217  - THR  253  <=> LYS  211  - PRO  247 )                          
  13: s001-A 6gp9-A   255 - 265 <=>  248 - 258   (THR  255  - HIS  265  <=> GLU  248  - ASP  258 )                          
  13: s001-A 6gp9-A   266 - 275 <=>  260 - 269   (TYR  266  - TYR  275  <=> LEU  260  - SER  269 )                          
  13: s001-A 6gp9-A   276 - 282 <=>  272 - 278   (ASP  276  - ASN  282  <=> ASP  272  - ARG  278 )                          
  13: s001-A 6gp9-A   284 - 312 <=>  279 - 307   (GLY  284  - ARG  312  <=> CYS  279  - GLY  307 )                          
  13: s001-A 6gp9-A   320 - 335 <=>  312 - 327   (PHE  320  - ALA  335  <=> THR  312  - ASP  327 )                          
  13: s001-A 6gp9-A   337 - 359 <=>  331 - 353   (CYS  337  - ASP  359  <=> GLU  331  - ALA  353 )                          
  13: s001-A 6gp9-A   361 - 365 <=>  354 - 358   (THR  361  - THR  365  <=> PRO  354  - TYR  358 )                          
  13: s001-A 6gp9-A   380 - 390 <=>  361 - 371   (PRO  380  - ASP  390  <=> GLU  361  - SER  371 )                          
  13: s001-A 6gp9-A   393 - 409 <=>  381 - 397   (ASP  393  - LEU  409  <=> VAL  381  - TRP  397 )                          
  13: s001-A 6gp9-A   410 - 413 <=>  402 - 405   (PRO  410  - GLU  413  <=> HIS  402  - VAL  405 )                          
  13: s001-A 6gp9-A   422 - 448 <=>  406 - 432   (VAL  422  - LEU  448  <=> ASN  406  - ILE  432 )                          
  13: s001-A 6gp9-A   449 - 452 <=>  434 - 437   (LYS  449  - PRO  452  <=> GLN  434  - GLU  437 )                          
  13: s001-A 6gp9-A   455 - 461 <=>  506 - 512   (HIS  455  - SER  461  <=> ALA  506  - ILE  512 )                          
  13: s001-A 6gp9-A   463 - 471 <=>  529 - 537   (SER  463  - ARG  471  <=> ALA  529  - THR  537 )                          
  13: s001-A 6gp9-A   489 - 492 <=>  539 - 542   (ASP  489  - ASP  492  <=> LEU  539  - ALA  542 )                          
  14: s001-A 4nyz-A     1 -   6 <=>    4 -   9   (MET    1  - ILE    6  <=> GLU    4  - GLY    9 )                          
  14: s001-A 4nyz-A    16 -  19 <=>   10 -  13   (PRO   16  - HIS   19  <=> PRO   10  - HIS   13 )                          
  14: s001-A 4nyz-A    21 -  24 <=>   14 -  17   (ILE   21  - LYS   24  <=> VAL   14  - LYS   17 )                          
  14: s001-A 4nyz-A    25 -  29 <=>   19 -  23   (LYS   25  - SER   29  <=> ALA   19  - THR   23 )                          
  14: s001-A 4nyz-A    31 -  37 <=>   24 -  30   (TYR   31  - VAL   37  <=> VAL   24  - GLN   30 )                          
  14: s001-A 4nyz-A    40 -  49 <=>   31 -  40   (LEU   40  - ARG   49  <=> PRO   31  - LYS   40 )                          
  14: s001-A 4nyz-A    50 -  62 <=>   48 -  60   (ALA   50  - ASP   62  <=> ASP   48  - ASN   60 )                          
  14: s001-A 4nyz-A    64 -  68 <=>   61 -  65   (PHE   64  - PRO   68  <=> GLN   61  - PRO   65 )                          
  14: s001-A 4nyz-A    71 - 102 <=>   66 -  97   (GLU   71  - ARG  102  <=> PRO   66  - ASP   97 )                          
  14: s001-A 4nyz-A   103 - 116 <=>  104 - 117   (THR  103  - SER  116  <=> PRO  104  - THR  117 )                          
  14: s001-A 4nyz-A   117 - 124 <=>  119 - 126   (GLY  117  - ARG  124  <=> GLY  119  - VAL  126 )                          
  14: s001-A 4nyz-A   125 - 137 <=>  135 - 147   (ASN  125  - ARG  137  <=> PRO  135  - LYS  147 )                          
  14: s001-A 4nyz-A   143 - 163 <=>  148 - 168   (GLN  143  - ASN  163  <=> ASP  148  - VAL  168 )                          
  14: s001-A 4nyz-A   164 - 189 <=>  172 - 197   (LYS  164  - VAL  189  <=> LYS  172  - LYS  197 )                          
  14: s001-A 4nyz-A   190 - 193 <=>  200 - 203   (PRO  190  - ASN  193  <=> THR  200  - GLY  203 )                          
  14: s001-A 4nyz-A   194 - 214 <=>  207 - 227   (PHE  194  - GLY  214  <=> GLY  207  - GLY  227 )                          
  14: s001-A 4nyz-A   219 - 243 <=>  228 - 252   (TRP  219  - PHE  243  <=> PHE  228  - ALA  252 )                          
  14: s001-A 4nyz-A   244 - 247 <=>  254 - 257   (LYS  244  - ARG  247  <=> GLU  254  - SER  257 )                          
  14: s001-A 4nyz-A   248 - 251 <=>  259 - 262   (SER  248  - ASP  251  <=> GLU  259  - PHE  262 )                          
  14: s001-A 4nyz-A   257 - 312 <=>  263 - 318   (ASN  257  - ARG  312  <=> ASP  263  - TYR  318 )                          
  14: s001-A 4nyz-A   313 - 317 <=>  321 - 325   (ASP  313  - ARG  317  <=> PHE  321  - ASP  325 )                          
  14: s001-A 4nyz-A   320 - 336 <=>  327 - 343   (PHE  320  - LEU  336  <=> LYS  327  - LEU  343 )                          
  14: s001-A 4nyz-A   340 - 343 <=>  344 - 347   (GLU  340  - TYR  343  <=> ASN  344  - ARG  347 )                          
  14: s001-A 4nyz-A   345 - 358 <=>  348 - 361   (TYR  345  - ILE  358  <=> VAL  348  - PRO  361 )                          
  14: s001-A 4nyz-A   359 - 365 <=>  365 - 371   (ASP  359  - THR  365  <=> THR  365  - GLU  371 )                          
  14: s001-A 4nyz-A   380 - 393 <=>  375 - 388   (PRO  380  - ASP  393  <=> GLU  375  - GLY  388 )                          
  14: s001-A 4nyz-A   394 - 409 <=>  391 - 406   (LEU  394  - LEU  409  <=> TYR  391  - TYR  406 )                          
  14: s001-A 4nyz-A   411 - 414 <=>  407 - 410   (GLU  411  - ASP  414  <=> TYR  407  - GLY  410 )                          
  14: s001-A 4nyz-A   419 - 435 <=>  411 - 427   (GLU  419  - TYR  435  <=> THR  411  - GLY  427 )                          
  14: s001-A 4nyz-A   436 - 449 <=>  429 - 442   (ASP  436  - LYS  449  <=> GLN  429  - GLY  442 )                          
  14: s001-A 4nyz-A   494 - 497 <=>  447 - 450   (LEU  494  - PRO  497  <=> THR  447  - SER  450 )                          
  15: s001-A 1sh0-B     1 -   6 <=>    8 -  13   (MET    1  - ILE    6  <=> PRO   12  - GLY   17 )                          
  15: s001-A 1sh0-B    17 -  29 <=>   14 -  26   (THR   17  - SER   29  <=> SER   18  - ARG   30 )                          
  15: s001-A 1sh0-B    32 -  35 <=>   28 -  31   (ILE   32  - GLY   35  <=> SER   32  - PRO   35 )                          
  15: s001-A 1sh0-B    37 -  47 <=>   32 -  42   (VAL   37  - PRO   47  <=> LEU   36  - LEU   46 )                          
  15: s001-A 1sh0-B    48 -  62 <=>   55 -  69   (SER   48  - ASP   62  <=> LEU   59  - PRO   73 )                          
  15: s001-A 1sh0-B    64 -  89 <=>   70 -  95   (PHE   64  - GLY   89  <=> ARG   74  - ASP   99 )                          
  15: s001-A 1sh0-B    91 - 115 <=>   96 - 120   (SER   91  - LYS  115  <=> PRO  100  - HIS  124 )                          
  15: s001-A 1sh0-B   118 - 124 <=>  121 - 127   (CYS  118  - ARG  124  <=> MET  125  - TRP  131 )                          
  15: s001-A 1sh0-B   125 - 139 <=>  134 - 148   (ASN  125  - SER  139  <=> GLY  138  - GLU  152 )                          
  15: s001-A 1sh0-B   141 - 162 <=>  149 - 170   (GLY  141  - GLU  162  <=> GLU  153  - LYS  174 )                          
  15: s001-A 1sh0-B   163 - 188 <=>  175 - 200   (ASN  163  - LYS  188  <=> ILE  179  - ASP  204 )                          
  15: s001-A 1sh0-B   189 - 192 <=>  203 - 206   (VAL  189  - PRO  192  <=> LYS  207  - CYS  210 )                          
  15: s001-A 1sh0-B   193 - 203 <=>  209 - 219   (ASN  193  - ASP  203  <=> LEU  213  - GLU  223 )                          
  15: s001-A 1sh0-B   204 - 212 <=>  221 - 229   (GLY  204  - LEU  212  <=> GLY  225  - SER  233 )                          
  15: s001-A 1sh0-B   218 - 252 <=>  230 - 264   (THR  218  - LEU  252  <=> ARG  234  - GLU  268 )                          
  15: s001-A 1sh0-B   255 - 266 <=>  266 - 277   (THR  255  - TYR  266  <=> HIS  270  - SER  281 )                          
  15: s001-A 1sh0-B   269 - 313 <=>  278 - 322   (ASN  269  - ASP  313  <=> PRO  282  - ASN  326 )                          
  15: s001-A 1sh0-B   314 - 336 <=>  327 - 349   (TYR  314  - LEU  336  <=> ILE  331  - LEU  353 )                          
  15: s001-A 1sh0-B   340 - 343 <=>  350 - 353   (GLU  340  - TYR  343  <=> ASP  354  - LYS  357 )                          
  15: s001-A 1sh0-B   345 - 360 <=>  354 - 369   (TYR  345  - LYS  360  <=> LEU  358  - ASP  373 )                          
  15: s001-A 1sh0-B   361 - 366 <=>  375 - 380   (THR  361  - ARG  366  <=> LEU  379  - ASP  384 )                          
  15: s001-A 1sh0-B   380 - 393 <=>  382 - 395   (PRO  380  - ASP  393  <=> ASN  386  - PRO  399 )                          
  15: s001-A 1sh0-B   394 - 400 <=>  399 - 405   (LEU  394  - LEU  400  <=> PHE  403  - SER  409 )                          
  15: s001-A 1sh0-B   402 - 413 <=>  406 - 417   (LYS  402  - GLU  413  <=> SER  410  - PRO  421 )                          
  15: s001-A 1sh0-B   415 - 419 <=>  426 - 430   (LEU  415  - GLU  419  <=> MET  430  - SER  434 )                          
  15: s001-A 1sh0-B   422 - 435 <=>  431 - 444   (VAL  422  - TYR  435  <=> GLN  435  - ALA  448 )                          
  15: s001-A 1sh0-B   436 - 449 <=>  453 - 466   (ASP  436  - LYS  449  <=> LYS  457  - GLY  470 )                          
  15: s001-A 1sh0-B   488 - 497 <=>  487 - 496   (LEU  488  - PRO  497  <=> SER  491  - ALA  500 )                          
  16: s001-A 6qwt-A     1 -   4 <=>    4 -   7   (MET    1  - VAL    4  <=> LEU    4  - GLU    7 )                          
  16: s001-A 6qwt-A     8 -  11 <=>    8 -  11   (GLU    8  - ARG   11  <=> PRO    8  - PRO   11 )                          
  16: s001-A 6qwt-A    17 -  29 <=>   12 -  24   (THR   17  - SER   29  <=> PRO   12  - SER   24 )                          
  16: s001-A 6qwt-A    31 -  36 <=>   25 -  30   (TYR   31  - LEU   36  <=> PRO   25  - PHE   30 )                          
  16: s001-A 6qwt-A    39 -  49 <=>   31 -  41   (ARG   39  - ARG   49  <=> PRO   31  - ARG   41 )                          
  16: s001-A 6qwt-A    50 -  62 <=>   49 -  61   (ALA   50  - ASP   62  <=> ASP   49  - GLY   61 )                          
  16: s001-A 6qwt-A    64 -  70 <=>   62 -  68   (PHE   64  - GLU   70  <=> ASP   62  - PRO   68 )                          
  16: s001-A 6qwt-A    72 -  84 <=>   69 -  81   (LYS   72  - TRP   84  <=> SER   69  - CYS   81 )                          
  16: s001-A 6qwt-A    87 -  90 <=>   82 -  85   (HIS   87  - THR   90  <=> ASN   82  - PRO   85 )                          
  16: s001-A 6qwt-A    92 - 102 <=>   86 -  96   (LEU   92  - ARG  102  <=> LEU   86  - ASN   96 )                          
  16: s001-A 6qwt-A   103 - 124 <=>  103 - 124   (THR  103  - ARG  124  <=> GLY  103  - PHE  124 )                          
  16: s001-A 6qwt-A   125 - 135 <=>  136 - 146   (ASN  125  - TRP  135  <=> PRO  136  - LEU  146 )                          
  16: s001-A 6qwt-A   143 - 163 <=>  147 - 167   (GLN  143  - ASN  163  <=> HIS  147  - VAL  167 )                          
  16: s001-A 6qwt-A   164 - 189 <=>  171 - 196   (LYS  164  - VAL  189  <=> LYS  171  - ALA  196 )                          
  16: s001-A 6qwt-A   190 - 193 <=>  199 - 202   (PRO  190  - ASN  193  <=> SER  199  - GLY  202 )                          
  16: s001-A 6qwt-A   194 - 213 <=>  205 - 224   (PHE  194  - PHE  213  <=> GLY  205  - LEU  224 )                          
  16: s001-A 6qwt-A   218 - 254 <=>  225 - 261   (THR  218  - ARG  254  <=> ASP  225  - PRO  261 )                          
  16: s001-A 6qwt-A   255 - 287 <=>  263 - 295   (THR  255  - SER  287  <=> ILE  263  - SER  295 )                          
  16: s001-A 6qwt-A   289 - 314 <=>  296 - 321   (SER  289  - TYR  314  <=> CYS  297  - PHE  322 )                          
  16: s001-A 6qwt-A   315 - 318 <=>  324 - 327   (ASN  315  - ILE  318  <=> SER  325  - ARG  328 )                          
  16: s001-A 6qwt-A   321 - 336 <=>  328 - 343   (SER  321  - LEU  336  <=> ILE  329  - ILE  344 )                          
  16: s001-A 6qwt-A   341 - 350 <=>  344 - 353   (PHE  341  - LYS  350  <=> HIS  345  - HIS  354 )                          
  16: s001-A 6qwt-A   351 - 358 <=>  355 - 362   (GLU  351  - ILE  358  <=> GLN  356  - PRO  363 )                          
  16: s001-A 6qwt-A   359 - 365 <=>  367 - 373   (ASP  359  - THR  365  <=> SER  368  - SER  374 )                          
  16: s001-A 6qwt-A   380 - 390 <=>  376 - 386   (PRO  380  - ASP  390  <=> HIS  377  - VAL  387 )                          
  16: s001-A 6qwt-A   392 - 410 <=>  393 - 411   (LEU  392  - PRO  410  <=> THR  394  - THR  412 )                          
  16: s001-A 6qwt-A   412 - 415 <=>  412 - 415   (LYS  412  - LEU  415  <=> ARG  413  - PRO  416 )                          
  16: s001-A 6qwt-A   420 - 435 <=>  416 - 431   (THR  420  - TYR  435  <=> PHE  417  - GLY  432 )                          
  16: s001-A 6qwt-A   436 - 447 <=>  433 - 444   (ASP  436  - SER  447  <=> ASN  434  - ALA  445 )                          
  16: s001-A 6qwt-A   494 - 498 <=>  456 - 460   (LEU  494  - LYS  498  <=> ILE  457  - VAL  461 )                          
  17: s001-A 3gsz-A     1 -   4 <=>    5 -   8   (MET    1  - VAL    4  <=> THR    5  - GLY    8 )                          
  17: s001-A 3gsz-A    20 -  23 <=>   12 -  15   (GLY   20  - PRO   23  <=> THR   12  - GLY   15 )                          
  17: s001-A 3gsz-A    24 -  28 <=>   17 -  21   (LYS   24  - ARG   28  <=> GLU   17  - LEU   21 )                          
  17: s001-A 3gsz-A    30 -  33 <=>   25 -  28   (LYS   30  - PRO   33  <=> PRO   25  - ASN   28 )                          
  17: s001-A 3gsz-A    34 -  38 <=>   31 -  35   (THR   34  - PRO   38  <=> MET   31  - ASN   35 )                          
  17: s001-A 3gsz-A    41 -  48 <=>   36 -  43   (LYS   41  - SER   48  <=> LYS   36  - ARG   43 )                          
  17: s001-A 3gsz-A    51 -  62 <=>   44 -  55   (GLU   51  - ASP   62  <=> SER   44  - ASP   55 )                          
  17: s001-A 3gsz-A    64 -  69 <=>   56 -  61   (PHE   64  - ASN   69  <=> ARG   56  - ASP   61 )                          
  17: s001-A 3gsz-A    71 -  85 <=>   62 -  76   (GLU   71  - ILE   85  <=> ALA   62  - SER   76 )                          
  17: s001-A 3gsz-A    89 - 110 <=>   77 -  98   (GLY   89  - ALA  110  <=> LYS   77  - LYS   98 )                          
  17: s001-A 3gsz-A   112 - 115 <=>   99 - 102   (LEU  112  - LYS  115  <=> SER   99  - GLY  102 )                          
  17: s001-A 3gsz-A   120 - 124 <=>  104 - 108   (LYS  120  - ARG  124  <=> GLY  104  - VAL  108 )                          
  17: s001-A 3gsz-A   125 - 138 <=>  113 - 126   (ASN  125  - VAL  138  <=> ARG  113  - LEU  126 )                          
  17: s001-A 3gsz-A   141 - 144 <=>  127 - 130   (GLY  141  - LEU  144  <=> LEU  127  - GLN  130 )                          
  17: s001-A 3gsz-A   145 - 189 <=>  132 - 176   (GLN  145  - VAL  189  <=> THR  132  - LYS  181 )                          
  17: s001-A 3gsz-A   192 - 214 <=>  183 - 205   (PRO  192  - GLY  214  <=> GLY  188  - SER  210 )                          
  17: s001-A 3gsz-A   217 - 253 <=>  206 - 242   (TRP  217  - THR  253  <=> LYS  211  - GLN  247 )                          
  17: s001-A 3gsz-A   255 - 265 <=>  243 - 253   (THR  255  - HIS  265  <=> GLU  248  - GLU  258 )                          
  17: s001-A 3gsz-A   266 - 275 <=>  255 - 264   (TYR  266  - TYR  275  <=> LEU  260  - SER  269 )                          
  17: s001-A 3gsz-A   276 - 282 <=>  267 - 273   (ASP  276  - ASN  282  <=> GLN  272  - ARG  278 )                          
  17: s001-A 3gsz-A   284 - 312 <=>  274 - 302   (GLY  284  - ARG  312  <=> CYS  279  - GLY  307 )                          
  17: s001-A 3gsz-A   320 - 335 <=>  307 - 322   (PHE  320  - ALA  335  <=> VAL  312  - GLN  327 )                          
  17: s001-A 3gsz-A   336 - 342 <=>  326 - 332   (LEU  336  - GLU  342  <=> GLU  331  - ARG  337 )                          
  17: s001-A 3gsz-A   344 - 359 <=>  333 - 348   (ASP  344  - ASP  359  <=> ALA  338  - LEU  353 )                          
  17: s001-A 3gsz-A   361 - 365 <=>  349 - 353   (THR  361  - THR  365  <=> PRO  354  - TYR  358 )                          
  17: s001-A 3gsz-A   380 - 390 <=>  356 - 366   (PRO  380  - ASP  390  <=> GLU  361  - SER  371 )                          
  17: s001-A 3gsz-A   393 - 409 <=>  376 - 392   (ASP  393  - LEU  409  <=> ARG  381  - TRP  397 )                          
  17: s001-A 3gsz-A   410 - 413 <=>  396 - 399   (PRO  410  - GLU  413  <=> ARG  401  - PRO  404 )                          
  17: s001-A 3gsz-A   422 - 448 <=>  401 - 427   (VAL  422  - LEU  448  <=> ASN  406  - ILE  432 )                          
  17: s001-A 3gsz-A   449 - 452 <=>  429 - 432   (LYS  449  - PRO  452  <=> LEU  434  - ASP  437 )                          
  17: s001-A 3gsz-A   455 - 461 <=>  501 - 507   (HIS  455  - SER  461  <=> ALA  506  - ILE  512 )                          
  17: s001-A 3gsz-A   463 - 471 <=>  524 - 532   (SER  463  - ARG  471  <=> ALA  529  - THR  537 )                          
  17: s001-A 3gsz-A   489 - 492 <=>  534 - 537   (ASP  489  - ASP  492  <=> LEU  539  - ALA  542 )                          
  18: s001-A 6r1i-A     1 -   7 <=>    4 -  10   (MET    1  - TYR    7  <=> ILE    4  - VAL   10 )                          
  18: s001-A 6r1i-A    16 -  19 <=>   11 -  14   (PRO   16  - HIS   19  <=> PRO   11  - ASN   14 )                          
  18: s001-A 6r1i-A    21 -  25 <=>   15 -  19   (ILE   21  - LYS   25  <=> VAL   15  - SER   19 )                          
  18: s001-A 6r1i-A    26 -  29 <=>   21 -  24   (ILE   26  - SER   29  <=> LEU   21  - SER   24 )                          
  18: s001-A 6r1i-A    31 -  34 <=>   25 -  28   (TYR   31  - THR   34  <=> PRO   25  - GLY   28 )                          
  18: s001-A 6r1i-A    39 -  47 <=>   31 -  39   (ARG   39  - PRO   47  <=> PRO   31  - LEU   39 )                          
  18: s001-A 6r1i-A    48 -  52 <=>   52 -  56   (SER   48  - MET   52  <=> LEU   52  - LEU   56 )                          
  18: s001-A 6r1i-A    56 -  64 <=>   57 -  65   (ILE   56  - PHE   64  <=> PHE   57  - MET   65 )                          
  18: s001-A 6r1i-A    66 -  69 <=>   67 -  70   (PHE   66  - ASN   69  <=> GLU   67  - PRO   70 )                          
  18: s001-A 6r1i-A    72 -  84 <=>   71 -  83   (LYS   72  - TRP   84  <=> GLY   71  - PHE   83 )                          
  18: s001-A 6r1i-A    89 - 102 <=>   84 -  97   (GLY   89  - ARG  102  <=> PRO   84  - ASN   97 )                          
  18: s001-A 6r1i-A   103 - 116 <=>  104 - 117   (THR  103  - SER  116  <=> GLY  104  - THR  117 )                          
  18: s001-A 6r1i-A   117 - 124 <=>  119 - 126   (GLY  117  - ARG  124  <=> GLY  119  - PHE  126 )                          
  18: s001-A 6r1i-A   125 - 135 <=>  137 - 147   (ASN  125  - TRP  135  <=> PRO  137  - LEU  147 )                          
  18: s001-A 6r1i-A   143 - 163 <=>  148 - 168   (GLN  143  - ASN  163  <=> GLU  148  - VAL  168 )                          
  18: s001-A 6r1i-A   164 - 189 <=>  172 - 197   (LYS  164  - VAL  189  <=> LEU  172  - TYR  197 )                          
  18: s001-A 6r1i-A   190 - 193 <=>  200 - 203   (PRO  190  - ASN  193  <=> ALA  200  - GLY  203 )                          
  18: s001-A 6r1i-A   194 - 213 <=>  206 - 225   (PHE  194  - PHE  213  <=> GLY  206  - CYS  225 )                          
  18: s001-A 6r1i-A   218 - 251 <=>  226 - 259   (THR  218  - ASP  251  <=> HIS  226  - GLY  259 )                          
  18: s001-A 6r1i-A   257 - 314 <=>  260 - 317   (ASN  257  - TYR  314  <=> ASP  260  - PHE  317 )                          
  18: s001-A 6r1i-A   315 - 318 <=>  320 - 323   (ASN  315  - ILE  318  <=> GLU  320  - ARG  323 )                          
  18: s001-A 6r1i-A   321 - 335 <=>  324 - 338   (SER  321  - ALA  335  <=> ILE  324  - PRO  338 )                          
  18: s001-A 6r1i-A   341 - 350 <=>  340 - 349   (PHE  341  - LYS  350  <=> HIS  340  - ASP  349 )                          
  18: s001-A 6r1i-A   351 - 360 <=>  351 - 360   (GLU  351  - LYS  360  <=> TYR  351  - ASN  360 )                          
  18: s001-A 6r1i-A   363 - 366 <=>  368 - 371   (TYR  363  - ARG  366  <=> ASN  368  - ILE  371 )                          
  18: s001-A 6r1i-A   381 - 391 <=>  373 - 383   (TYR  381  - ILE  391  <=> ASP  373  - PRO  383 )                          
  18: s001-A 6r1i-A   392 - 409 <=>  389 - 406   (LEU  392  - LEU  409  <=> PHE  389  - TRP  406 )                          
  18: s001-A 6r1i-A   411 - 414 <=>  407 - 410   (GLU  411  - ASP  414  <=> LEU  407  - GLY  410 )                          
  18: s001-A 6r1i-A   419 - 435 <=>  411 - 427   (GLU  419  - TYR  435  <=> ASP  411  - GLY  427 )                          
  18: s001-A 6r1i-A   436 - 449 <=>  430 - 443   (ASP  436  - LYS  449  <=> THR  430  - MET  443 )                          
  18: s001-A 6r1i-A   495 - 498 <=>  454 - 457   (THR  495  - LYS  498  <=> PRO  454  - TYR  457 )                          
  19: s001-A 5y6r-A     2 -   8 <=>   89 -  95   (LYS    2  - GLU    8  <=> ILE  100  - TYR  106 )                          
  19: s001-A 5y6r-A    16 -  19 <=>  111 - 114   (PRO   16  - HIS   19  <=> ALA  122  - LEU  125 )                          
  19: s001-A 5y6r-A    23 -  33 <=>  119 - 129   (PRO   23  - PRO   33  <=> HIS  130  - GLY  140 )                          
  19: s001-A 5y6r-A    35 -  57 <=>  137 - 159   (GLY   35  - GLY   57  <=> ILE  148  - ARG  170 )                          
  19: s001-A 5y6r-A    58 -  70 <=>  161 - 173   (LYS   58  - GLU   70  <=> LYS  172  - LEU  184 )                          
  19: s001-A 5y6r-A    73 - 115 <=>  174 - 216   (LEU   73  - LYS  115  <=> HIS  185  - ARG  227 )                          
  19: s001-A 5y6r-A   118 - 138 <=>  217 - 237   (CYS  118  - VAL  138  <=> LYS  228  - LEU  248 )                          
  19: s001-A 5y6r-A   141 - 160 <=>  239 - 258   (GLY  141  - ARG  160  <=> LYS  250  - VAL  269 )                          
  19: s001-A 5y6r-A   161 - 186 <=>  269 - 294   (GLY  161  - ILE  186  <=> GLU  280  - TRP  305 )                          
  19: s001-A 5y6r-A   187 - 213 <=>  297 - 323   (LYS  187  - PHE  213  <=> GLN  308  - ASP  334 )                          
  19: s001-A 5y6r-A   216 - 253 <=>  324 - 361   (LYS  216  - THR  253  <=> GLN  335  - LYS  372 )                          
  19: s001-A 5y6r-A   256 - 274 <=>  362 - 380   (GLU  256  - PHE  274  <=> TRP  373  - SER  391 )                          
  19: s001-A 5y6r-A   275 - 311 <=>  382 - 418   (TYR  275  - SER  311  <=> ASP  393  - ALA  429 )                          
  19: s001-A 5y6r-A   312 - 315 <=>  420 - 423   (ARG  312  - ASN  315  <=> GLY  431  - TYR  434 )                          
  19: s001-A 5y6r-A   320 - 338 <=>  431 - 449   (PHE  320  - ARG  338  <=> LYS  442  - GLU  460 )                          
  19: s001-A 5y6r-A   340 - 359 <=>  450 - 469   (GLU  340  - ASP  359  <=> LYS  461  - THR  480 )                          
  19: s001-A 5y6r-A   361 - 366 <=>  474 - 479   (THR  361  - ARG  366  <=> MET  485  - GLN  490 )                          
  19: s001-A 5y6r-A   380 - 390 <=>  481 - 491   (PRO  380  - ASP  390  <=> ASP  492  - ILE  502 )                          
  19: s001-A 5y6r-A   393 - 413 <=>  501 - 521   (ASP  393  - GLU  413  <=> SER  512  - SER  532 )                          
  19: s001-A 5y6r-A   414 - 450 <=>  525 - 561   (ASP  414  - LEU  450  <=> ARG  536  - GLN  572 )                          
  19: s001-A 5y6r-A   456 - 462 <=>  624 - 630   (VAL  456  - TYR  462  <=> CYS  635  - LYS  641 )                          
  19: s001-A 5y6r-A   463 - 466 <=>  642 - 645   (SER  463  - PRO  466  <=> VAL  653  - LYS  656 )                          
  19: s001-A 5y6r-A   490 - 493 <=>  651 - 654   (ILE  490  - LEU  493  <=> ILE  662  - GLU  665 )                          
  19: s001-A 5y6r-A   497 - 500 <=>  655 - 658   (PRO  497  - TRP  500  <=> GLY  666  - LEU  669 )                          
  20: s001-A 1s48-A    27 -  33 <=>   43 -  49   (PHE   27  - PRO   33  <=> ILE  134  - GLY  140 )                          
  20: s001-A 1s48-A    35 -  57 <=>   57 -  79   (GLY   35  - GLY   57  <=> ILE  148  - ARG  170 )                          
  20: s001-A 1s48-A    58 -  67 <=>   81 -  90   (LYS   58  - TYR   67  <=> LYS  172  - ASN  181 )                          
  20: s001-A 1s48-A    70 -  84 <=>   91 - 105   (GLU   70  - TRP   84  <=> PRO  182  - ALA  196 )                          
  20: s001-A 1s48-A    86 -  90 <=>  106 - 110   (THR   86  - THR   90  <=> GLN  197  - LYS  201 )                          
  20: s001-A 1s48-A    91 - 115 <=>  112 - 136   (SER   91  - LYS  115  <=> THR  203  - LYS  227 )                          
  20: s001-A 1s48-A   118 - 138 <=>  137 - 157   (CYS  118  - VAL  138  <=> LYS  228  - LEU  248 )                          
  20: s001-A 1s48-A   141 - 160 <=>  159 - 178   (GLY  141  - ARG  160  <=> ALA  250  - VAL  269 )                          
  20: s001-A 1s48-A   161 - 186 <=>  189 - 214   (GLY  161  - ILE  186  <=> VAL  280  - TRP  305 )                          
  20: s001-A 1s48-A   187 - 214 <=>  217 - 244   (LYS  187  - GLY  214  <=> GLN  308  - SER  335 )                          
  20: s001-A 1s48-A   217 - 253 <=>  245 - 281   (TRP  217  - THR  253  <=> PHE  336  - GLU  372 )                          
  20: s001-A 1s48-A   256 - 274 <=>  282 - 300   (GLU  256  - PHE  274  <=> TRP  373  - THR  391 )                          
  20: s001-A 1s48-A   275 - 311 <=>  302 - 338   (TYR  275  - SER  311  <=> ASP  393  - SER  429 )                          
  20: s001-A 1s48-A   312 - 315 <=>  340 - 343   (ARG  312  - ASN  315  <=> GLY  431  - TYR  434 )                          
  20: s001-A 1s48-A   316 - 319 <=>  346 - 349   (LEU  316  - PRO  319  <=> PHE  437  - VAL  440 )                          
  20: s001-A 1s48-A   320 - 338 <=>  351 - 369   (PHE  320  - ARG  338  <=> ARG  442  - LEU  460 )                          
  20: s001-A 1s48-A   340 - 359 <=>  370 - 389   (GLU  340  - ASP  359  <=> LYS  461  - THR  480 )                          
  20: s001-A 1s48-A   361 - 366 <=>  394 - 399   (THR  361  - ARG  366  <=> UNK  485  - ARG  490 )                          
  20: s001-A 1s48-A   380 - 390 <=>  401 - 411   (PRO  380  - ASP  390  <=> GLU  492  - VAL  502 )                          
  20: s001-A 1s48-A   393 - 413 <=>  421 - 441   (ASP  393  - GLU  413  <=> SER  512  - SER  532 )                          
  20: s001-A 1s48-A   415 - 450 <=>  446 - 481   (LEU  415  - LEU  450  <=> GLY  537  - GLU  572 )                          
  20: s001-A 1s48-A   455 - 458 <=>  546 - 549   (HIS  455  - GLN  458  <=> ALA  637  - LYS  640 )                          
  20: s001-A 1s48-A   462 - 466 <=>  561 - 565   (TYR  462  - PRO  466  <=> LEU  652  - LYS  656 )                          
  20: s001-A 1s48-A   490 - 493 <=>  571 - 574   (ILE  490  - LEU  493  <=> ILE  662  - LYS  665 )                          
  20: s001-A 1s48-A   497 - 500 <=>  575 - 578   (PRO  497  - TRP  500  <=> GLY  666  - LEU  669 )                          
  21: s001-A 2xi2-A     1 -   4 <=>    5 -   8   (MET    1  - VAL    4  <=> SER    5  - GLY    8 )                          
  21: s001-A 2xi2-A    19 -  22 <=>   11 -  14   (HIS   19  - ALA   22  <=> VAL   11  - CYS   14 )                          
  21: s001-A 2xi2-A    23 -  28 <=>   16 -  21   (PRO   23  - ARG   28  <=> ALA   16  - LEU   21 )                          
  21: s001-A 2xi2-A    30 -  33 <=>   25 -  28   (LYS   30  - PRO   33  <=> ALA   25  - ASN   28 )                          
  21: s001-A 2xi2-A    34 -  38 <=>   31 -  35   (THR   34  - PRO   38  <=> LEU   31  - ASN   35 )                          
  21: s001-A 2xi2-A    41 -  48 <=>   36 -  43   (LYS   41  - SER   48  <=> LEU   36  - ARG   43 )                          
  21: s001-A 2xi2-A    51 -  62 <=>   44 -  55   (GLU   51  - ASP   62  <=> SER   44  - ASP   55 )                          
  21: s001-A 2xi2-A    64 -  69 <=>   56 -  61   (PHE   64  - ASN   69  <=> ARG   56  - ASP   61 )                          
  21: s001-A 2xi2-A    71 -  85 <=>   62 -  76   (GLU   71  - ILE   85  <=> SER   62  - SER   76 )                          
  21: s001-A 2xi2-A    89 - 110 <=>   77 -  98   (GLY   89  - ALA  110  <=> LYS   77  - LYS   98 )                          
  21: s001-A 2xi2-A   112 - 115 <=>   99 - 102   (LEU  112  - LYS  115  <=> SER   99  - GLY  102 )                          
  21: s001-A 2xi2-A   120 - 124 <=>  104 - 108   (LYS  120  - ARG  124  <=> GLY  104  - VAL  108 )                          
  21: s001-A 2xi2-A   125 - 138 <=>  113 - 126   (ASN  125  - VAL  138  <=> ARG  113  - LEU  126 )                          
  21: s001-A 2xi2-A   141 - 144 <=>  127 - 130   (GLY  141  - LEU  144  <=> LEU  127  - SER  130 )                          
  21: s001-A 2xi2-A   145 - 160 <=>  132 - 147   (GLN  145  - ARG  160  <=> THR  132  - VAL  147 )                          
  21: s001-A 2xi2-A   161 - 189 <=>  153 - 181   (GLY  161  - VAL  189  <=> GLY  153  - LYS  181 )                          
  21: s001-A 2xi2-A   192 - 214 <=>  188 - 210   (PRO  192  - GLY  214  <=> GLY  188  - SER  210 )                          
  21: s001-A 2xi2-A   217 - 253 <=>  211 - 247   (TRP  217  - THR  253  <=> LYS  211  - PRO  247 )                          
  21: s001-A 2xi2-A   255 - 265 <=>  248 - 258   (THR  255  - HIS  265  <=> GLN  248  - GLU  258 )                          
  21: s001-A 2xi2-A   266 - 275 <=>  260 - 269   (TYR  266  - TYR  275  <=> LEU  260  - SER  269 )                          
  21: s001-A 2xi2-A   276 - 282 <=>  272 - 278   (ASP  276  - ASN  282  <=> GLU  272  - ARG  278 )                          
  21: s001-A 2xi2-A   284 - 312 <=>  279 - 307   (GLY  284  - ARG  312  <=> CYS  279  - GLY  307 )                          
  21: s001-A 2xi2-A   320 - 335 <=>  312 - 327   (PHE  320  - ALA  335  <=> THR  312  - ALA  327 )                          
  21: s001-A 2xi2-A   337 - 359 <=>  331 - 353   (CYS  337  - ASP  359  <=> GLU  331  - PRO  353 )                          
  21: s001-A 2xi2-A   361 - 366 <=>  354 - 359   (THR  361  - ARG  366  <=> PRO  354  - ASP  359 )                          
  21: s001-A 2xi2-A   380 - 390 <=>  361 - 371   (PRO  380  - ASP  390  <=> GLU  361  - SER  371 )                          
  21: s001-A 2xi2-A   393 - 409 <=>  381 - 397   (ASP  393  - LEU  409  <=> VAL  381  - TRP  397 )                          
  21: s001-A 2xi2-A   410 - 413 <=>  401 - 404   (PRO  410  - GLU  413  <=> ARG  401  - PRO  404 )                          
  21: s001-A 2xi2-A   422 - 448 <=>  406 - 432   (VAL  422  - LEU  448  <=> ASN  406  - VAL  432 )                          
  21: s001-A 2xi2-A   449 - 452 <=>  434 - 437   (LYS  449  - PRO  452  <=> ILE  434  - ASP  437 )                          
  21: s001-A 2xi2-A   455 - 462 <=>  506 - 513   (HIS  455  - TYR  462  <=> SER  506  - SER  513 )                          
  21: s001-A 2xi2-A   470 - 474 <=>  530 - 534   (LYS  470  - GLU  474  <=> VAL  530  - LEU  534 )                          
  21: s001-A 2xi2-A   489 - 492 <=>  535 - 538   (ASP  489  - ASP  492  <=> LYS  535  - PRO  538 )                          
  21: s001-A 2xi2-A   498 - 501 <=>  542 - 545   (LYS  498  - ASP  501  <=> ALA  542  - LEU  545 )                          
  22: s001-A 3i5k-A     1 -   4 <=>    5 -   8   (MET    1  - VAL    4  <=> SER    5  - GLY    8 )                          
  22: s001-A 3i5k-A    19 -  22 <=>   11 -  14   (HIS   19  - ALA   22  <=> ILE   11  - CYS   14 )                          
  22: s001-A 3i5k-A    23 -  28 <=>   16 -  21   (PRO   23  - ARG   28  <=> PRO   16  - LEU   21 )                          
  22: s001-A 3i5k-A    30 -  33 <=>   25 -  28   (LYS   30  - PRO   33  <=> PRO   25  - ASN   28 )                          
  22: s001-A 3i5k-A    34 -  38 <=>   31 -  35   (THR   34  - PRO   38  <=> LEU   31  - ASN   35 )                          
  22: s001-A 3i5k-A    41 -  48 <=>   36 -  43   (LYS   41  - SER   48  <=> LYS   36  - LYS   43 )                          
  22: s001-A 3i5k-A    51 -  62 <=>   44 -  55   (GLU   51  - ASP   62  <=> SER   44  - ASP   55 )                          
  22: s001-A 3i5k-A    64 -  69 <=>   56 -  61   (PHE   64  - ASN   69  <=> ARG   56  - ASP   61 )                          
  22: s001-A 3i5k-A    71 -  85 <=>   62 -  76   (GLU   71  - ILE   85  <=> ALA   62  - SER   76 )                          
  22: s001-A 3i5k-A    89 - 110 <=>   77 -  98   (GLY   89  - ALA  110  <=> LYS   77  - ARG   98 )                          
  22: s001-A 3i5k-A   112 - 115 <=>   99 - 102   (LEU  112  - LYS  115  <=> SER   99  - GLY  102 )                          
  22: s001-A 3i5k-A   120 - 124 <=>  104 - 108   (LYS  120  - ARG  124  <=> GLY  104  - VAL  108 )                          
  22: s001-A 3i5k-A   125 - 138 <=>  113 - 126   (ASN  125  - VAL  138  <=> GLY  113  - LEU  126 )                          
  22: s001-A 3i5k-A   141 - 144 <=>  127 - 130   (GLY  141  - LEU  144  <=> LEU  127  - PRO  130 )                          
  22: s001-A 3i5k-A   145 - 160 <=>  132 - 147   (GLN  145  - ARG  160  <=> THR  132  - VAL  147 )                          
  22: s001-A 3i5k-A   161 - 189 <=>  153 - 181   (GLY  161  - VAL  189  <=> GLY  153  - LYS  181 )                          
  22: s001-A 3i5k-A   192 - 214 <=>  188 - 210   (PRO  192  - GLY  214  <=> GLY  188  - GLU  210 )                          
  22: s001-A 3i5k-A   217 - 253 <=>  211 - 247   (TRP  217  - THR  253  <=> LYS  211  - GLU  247 )                          
  22: s001-A 3i5k-A   255 - 265 <=>  248 - 258   (THR  255  - HIS  265  <=> GLU  248  - GLU  258 )                          
  22: s001-A 3i5k-A   266 - 275 <=>  260 - 269   (TYR  266  - TYR  275  <=> LEU  260  - SER  269 )                          
  22: s001-A 3i5k-A   276 - 282 <=>  272 - 278   (ASP  276  - ASN  282  <=> GLN  272  - ARG  278 )                          
  22: s001-A 3i5k-A   284 - 312 <=>  279 - 307   (GLY  284  - ARG  312  <=> CYS  279  - GLY  307 )                          
  22: s001-A 3i5k-A   320 - 336 <=>  312 - 328   (PHE  320  - LEU  336  <=> THR  312  - GLY  328 )                          
  22: s001-A 3i5k-A   337 - 359 <=>  331 - 353   (CYS  337  - ASP  359  <=> GLU  331  - PRO  353 )                          
  22: s001-A 3i5k-A   361 - 365 <=>  354 - 358   (THR  361  - THR  365  <=> PRO  354  - TYR  358 )                          
  22: s001-A 3i5k-A   380 - 390 <=>  361 - 371   (PRO  380  - ASP  390  <=> GLU  361  - SER  371 )                          
  22: s001-A 3i5k-A   393 - 409 <=>  381 - 397   (ASP  393  - LEU  409  <=> ARG  381  - TRP  397 )                          
  22: s001-A 3i5k-A   410 - 413 <=>  401 - 404   (PRO  410  - GLU  413  <=> ARG  401  - PRO  404 )                          
  22: s001-A 3i5k-A   423 - 448 <=>  407 - 432   (ARG  423  - LEU  448  <=> SER  407  - ILE  432 )                          
  22: s001-A 3i5k-A   449 - 452 <=>  434 - 437   (LYS  449  - PRO  452  <=> MET  434  - ASP  437 )                          
  22: s001-A 3i5k-A   455 - 462 <=>  506 - 513   (HIS  455  - TYR  462  <=> ALA  506  - SER  513 )                          
  22: s001-A 3i5k-A   470 - 474 <=>  530 - 534   (LYS  470  - GLU  474  <=> VAL  530  - LEU  534 )                          
  22: s001-A 3i5k-A   489 - 492 <=>  535 - 538   (ASP  489  - ASP  492  <=> LYS  535  - PRO  538 )                          
  22: s001-A 3i5k-A   498 - 501 <=>  542 - 545   (LYS  498  - ASP  501  <=> ALA  542  - LEU  545 )                          
  23: s001-A 3gnw-B     1 -   4 <=>    5 -   8   (MET    1  - VAL    4  <=> THR    5  - GLY    8 )                          
  23: s001-A 3gnw-B    19 -  22 <=>   10 -  13   (HIS   19  - ALA   22  <=> LEU   10  - PRO   13 )                          
  23: s001-A 3gnw-B    23 -  28 <=>   16 -  21   (PRO   23  - ARG   28  <=> ALA   16  - LEU   21 )                          
  23: s001-A 3gnw-B    30 -  33 <=>   25 -  28   (LYS   30  - PRO   33  <=> PRO   25  - ASN   28 )                          
  23: s001-A 3gnw-B    34 -  38 <=>   31 -  35   (THR   34  - PRO   38  <=> LEU   31  - ASN   35 )                          
  23: s001-A 3gnw-B    41 -  48 <=>   36 -  43   (LYS   41  - SER   48  <=> MET   36  - ARG   43 )                          
  23: s001-A 3gnw-B    51 -  62 <=>   44 -  55   (GLU   51  - ASP   62  <=> SER   44  - ASP   55 )                          
  23: s001-A 3gnw-B    64 -  69 <=>   56 -  61   (PHE   64  - ASN   69  <=> ARG   56  - ASP   61 )                          
  23: s001-A 3gnw-B    71 -  85 <=>   62 -  76   (GLU   71  - ILE   85  <=> ASP   62  - SER   76 )                          
  23: s001-A 3gnw-B    89 - 110 <=>   77 -  98   (GLY   89  - ALA  110  <=> THR   77  - LYS   98 )                          
  23: s001-A 3gnw-B   112 - 115 <=>   99 - 102   (LEU  112  - LYS  115  <=> SER   99  - GLY  102 )                          
  23: s001-A 3gnw-B   120 - 124 <=>  104 - 108   (LYS  120  - ARG  124  <=> GLY  104  - VAL  108 )                          
  23: s001-A 3gnw-B   125 - 139 <=>  113 - 127   (ASN  125  - SER  139  <=> SER  113  - LEU  127 )                          
  23: s001-A 3gnw-B   141 - 160 <=>  128 - 147   (GLY  141  - ARG  160  <=> GLU  128  - VAL  147 )                          
  23: s001-A 3gnw-B   161 - 189 <=>  150 - 178   (GLY  161  - VAL  189  <=> GLY  153  - THR  181 )                          
  23: s001-A 3gnw-B   192 - 200 <=>  185 - 193   (PRO  192  - ASN  200  <=> GLY  188  - SER  196 )                          
  23: s001-A 3gnw-B   204 - 217 <=>  194 - 207   (GLY  204  - TRP  217  <=> PRO  197  - SER  210 )                          
  23: s001-A 3gnw-B   218 - 253 <=>  209 - 244   (THR  218  - THR  253  <=> LYS  212  - PRO  247 )                          
  23: s001-A 3gnw-B   255 - 265 <=>  245 - 255   (THR  255  - HIS  265  <=> GLU  248  - GLU  258 )                          
  23: s001-A 3gnw-B   266 - 275 <=>  257 - 266   (TYR  266  - TYR  275  <=> LEU  260  - SER  269 )                          
  23: s001-A 3gnw-B   276 - 282 <=>  269 - 275   (ASP  276  - ASN  282  <=> GLN  272  - ARG  278 )                          
  23: s001-A 3gnw-B   284 - 317 <=>  276 - 309   (GLY  284  - ARG  317  <=> CYS  279  - THR  312 )                          
  23: s001-A 3gnw-B   321 - 335 <=>  310 - 324   (SER  321  - ALA  335  <=> MET  313  - ALA  327 )                          
  23: s001-A 3gnw-B   337 - 359 <=>  328 - 350   (CYS  337  - ASP  359  <=> GLU  331  - PRO  353 )                          
  23: s001-A 3gnw-B   361 - 366 <=>  351 - 356   (THR  361  - ARG  366  <=> PRO  354  - ASP  359 )                          
  23: s001-A 3gnw-B   380 - 390 <=>  358 - 368   (PRO  380  - ASP  390  <=> GLU  361  - SER  371 )                          
  23: s001-A 3gnw-B   393 - 410 <=>  378 - 395   (ASP  393  - PRO  410  <=> VAL  381  - GLU  398 )                          
  23: s001-A 3gnw-B   412 - 415 <=>  398 - 401   (LYS  412  - LEU  415  <=> ARG  401  - PRO  404 )                          
  23: s001-A 3gnw-B   422 - 446 <=>  403 - 427   (VAL  422  - LEU  446  <=> ASN  406  - PHE  430 )                          
  23: s001-A 3gnw-B   447 - 451 <=>  429 - 433   (SER  447  - LYS  451  <=> ILE  432  - GLN  436 )                          
  23: s001-A 3gnw-B   457 - 462 <=>  498 - 503   (GLN  457  - TYR  462  <=> ARG  501  - SER  506 )                          
  23: s001-A 3gnw-B   486 - 495 <=>  510 - 519   (LEU  486  - THR  495  <=> SER  513  - GLY  522 )                          
  23: s001-A 3gnw-B   501 - 504 <=>  538 - 541   (ASP  501  - ASN  504  <=> ALA  541  - GLN  544 )                          
  23: s001-A 3gnw-B   511 - 515 <=>  563 - 567   (TYR  511  - ASP  515  <=> ARG  566  - ARG  570 )                          
  24: s001-A 4k6m-A     1 -   6 <=>  299 - 304   (MET    1  - ILE    6  <=> THR  306  - TYR  311 )                          
  24: s001-A 4k6m-A    16 -  19 <=>  305 - 308   (PRO   16  - HIS   19  <=> GLU  312  - ALA  315 )                          
  24: s001-A 4k6m-A    21 -  33 <=>  309 - 321   (ILE   21  - PRO   33  <=> THR  316  - LYS  328 )                          
  24: s001-A 4k6m-A    34 -  39 <=>  325 - 330   (THR   34  - ARG   39  <=> LYS  332  - ILE  337 )                          
  24: s001-A 4k6m-A    40 -  48 <=>  334 - 342   (LEU   40  - SER   48  <=> THR  341  - THR  349 )                          
  24: s001-A 4k6m-A    49 -  58 <=>  347 - 356   (ARG   49  - LYS   58  <=> GLN  354  - THR  363 )                          
  24: s001-A 4k6m-A    62 -  69 <=>  357 - 364   (ASP   62  - ASN   69  <=> LYS  364  - GLY  371 )                          
  24: s001-A 4k6m-A    70 -  88 <=>  366 - 384   (GLU   70  - TYR   88  <=> LYS  373  - LYS  391 )                          
  24: s001-A 4k6m-A    91 - 115 <=>  385 - 409   (SER   91  - LYS  115  <=> ARG  392  - ALA  416 )                          
  24: s001-A 4k6m-A   118 - 124 <=>  415 - 421   (CYS  118  - ARG  124  <=> SER  422  - VAL  428 )                          
  24: s001-A 4k6m-A   125 - 139 <=>  424 - 438   (ASN  125  - SER  139  <=> PRO  431  - LEU  445 )                          
  24: s001-A 4k6m-A   141 - 161 <=>  439 - 459   (GLY  141  - GLY  161  <=> ARG  446  - GLU  466 )                          
  24: s001-A 4k6m-A   162 - 186 <=>  463 - 487   (GLU  162  - ILE  186  <=> ALA  470  - LEU  494 )                          
  24: s001-A 4k6m-A   187 - 193 <=>  489 - 495   (LYS  187  - ASN  193  <=> GLU  496  - ARG  502 )                          
  24: s001-A 4k6m-A   194 - 213 <=>  500 - 519   (PHE  194  - PHE  213  <=> GLY  507  - GLY  526 )                          
  24: s001-A 4k6m-A   217 - 243 <=>  520 - 546   (TRP  217  - PHE  243  <=> LYS  527  - ALA  553 )                          
  24: s001-A 4k6m-A   245 - 248 <=>  547 - 550   (ILE  245  - SER  248  <=> LYS  554  - GLU  557 )                          
  24: s001-A 4k6m-A   250 - 253 <=>  551 - 554   (PHE  250  - THR  253  <=> LEU  558  - GLY  561 )                          
  24: s001-A 4k6m-A   255 - 265 <=>  555 - 565   (THR  255  - HIS  265  <=> GLU  562  - GLU  572 )                          
  24: s001-A 4k6m-A   266 - 275 <=>  567 - 576   (TYR  266  - TYR  275  <=> THR  574  - MET  583 )                          
  24: s001-A 4k6m-A   276 - 314 <=>  586 - 624   (ASP  276  - TYR  314  <=> MET  593  - VAL  631 )                          
  24: s001-A 4k6m-A   317 - 334 <=>  652 - 669   (ARG  317  - THR  334  <=> ARG  659  - ASP  676 )                          
  24: s001-A 4k6m-A   339 - 342 <=>  670 - 673   (GLN  339  - GLU  342  <=> ASP  677  - ALA  680 )                          
  24: s001-A 4k6m-A   344 - 359 <=>  674 - 689   (ASP  344  - ASP  359  <=> THR  681  - ILE  696 )                          
  24: s001-A 4k6m-A   361 - 365 <=>  695 - 699   (THR  361  - THR  365  <=> SER  702  - HIS  706 )                          
  24: s001-A 4k6m-A   380 - 391 <=>  702 - 713   (PRO  380  - ILE  391  <=> GLN  709  - GLU  720 )                          
  24: s001-A 4k6m-A   393 - 413 <=>  722 - 742   (ASP  393  - GLU  413  <=> ILE  729  - ALA  749 )                          
  24: s001-A 4k6m-A   415 - 449 <=>  748 - 782   (LEU  415  - LYS  449  <=> ASP  755  - PRO  789 )                          
  24: s001-A 4k6m-A   450 - 453 <=>  875 - 878   (LEU  450  - VAL  453  <=> GLU  882  - VAL  885 )                          
  24: s001-A 4k6m-A   459 - 465 <=>  882 - 888   (LEU  459  - LYS  465  <=> THR  889  - GLU  895 )                          
  25: s001-A 6ae4-A     1 -   9 <=>  103 - 111   (MET    1  - ILE    9  <=> LEU  116  - GLN  124 )                          
  25: s001-A 6ae4-A    25 -  33 <=>  112 - 120   (LYS   25  - PRO   33  <=> HIS  132  - GLY  140 )                          
  25: s001-A 6ae4-A    35 -  57 <=>  128 - 150   (GLY   35  - GLY   57  <=> ILE  148  - ARG  170 )                          
  25: s001-A 6ae4-A    58 -  66 <=>  152 - 160   (LYS   58  - PHE   66  <=> LYS  172  - GLN  180 )                          
  25: s001-A 6ae4-A    68 -  71 <=>  161 - 164   (PRO   68  - GLU   71  <=> THR  181  - LEU  184 )                          
  25: s001-A 6ae4-A    73 - 115 <=>  165 - 207   (LEU   73  - LYS  115  <=> HIS  185  - ARG  227 )                          
  25: s001-A 6ae4-A   118 - 138 <=>  208 - 228   (CYS  118  - VAL  138  <=> LYS  228  - LEU  248 )                          
  25: s001-A 6ae4-A   141 - 155 <=>  230 - 244   (GLY  141  - CYS  155  <=> LYS  250  - ASN  264 )                          
  25: s001-A 6ae4-A   166 - 186 <=>  258 - 278   (ARG  166  - ILE  186  <=> ARG  285  - TRP  305 )                          
  25: s001-A 6ae4-A   187 - 213 <=>  281 - 307   (LYS  187  - PHE  213  <=> GLN  308  - ASP  334 )                          
  25: s001-A 6ae4-A   216 - 253 <=>  308 - 345   (LYS  216  - THR  253  <=> GLN  335  - LYS  372 )                          
  25: s001-A 6ae4-A   256 - 274 <=>  346 - 364   (GLU  256  - PHE  274  <=> TRP  373  - CYS  391 )                          
  25: s001-A 6ae4-A   275 - 311 <=>  366 - 402   (TYR  275  - SER  311  <=> ASP  393  - ALA  429 )                          
  25: s001-A 6ae4-A   312 - 315 <=>  404 - 407   (ARG  312  - ASN  315  <=> GLY  431  - TYR  434 )                          
  25: s001-A 6ae4-A   316 - 319 <=>  410 - 413   (LEU  316  - PRO  319  <=> PHE  437  - VAL  440 )                          
  25: s001-A 6ae4-A   320 - 338 <=>  415 - 433   (PHE  320  - ARG  338  <=> LYS  442  - GLU  460 )                          
  25: s001-A 6ae4-A   340 - 359 <=>  434 - 453   (GLU  340  - ASP  359  <=> LYS  461  - THR  480 )                          
  25: s001-A 6ae4-A   361 - 366 <=>  458 - 463   (THR  361  - ARG  366  <=> MET  485  - GLN  490 )                          
  25: s001-A 6ae4-A   380 - 390 <=>  465 - 475   (PRO  380  - ASP  390  <=> ASP  492  - ILE  502 )                          
  25: s001-A 6ae4-A   393 - 412 <=>  485 - 504   (ASP  393  - LYS  412  <=> SER  512  - ASP  531 )                          
  25: s001-A 6ae4-A   416 - 450 <=>  505 - 539   (SER  416  - LEU  450  <=> THR  538  - GLN  572 )                          
  25: s001-A 6ae4-A   455 - 462 <=>  601 - 608   (HIS  455  - TYR  462  <=> ASP  634  - LYS  641 )                          
  25: s001-A 6ae4-A   463 - 466 <=>  620 - 623   (SER  463  - PRO  466  <=> VAL  653  - LYS  656 )                          
  25: s001-A 6ae4-A   490 - 493 <=>  629 - 632   (ILE  490  - LEU  493  <=> ILE  662  - GLU  665 )                          
  25: s001-A 6ae4-A   497 - 500 <=>  633 - 636   (PRO  497  - TRP  500  <=> GLY  666  - LEU  669 )                          
  26: s001-A 6izz-A     1 -   6 <=>   32 -  37   (MET    1  - ILE    6  <=> ALA  303  - TYR  308 )                          
  26: s001-A 6izz-A    16 -  19 <=>   38 -  41   (PRO   16  - HIS   19  <=> GLU  309  - ALA  312 )                          
  26: s001-A 6izz-A    21 -  33 <=>   42 -  54   (ILE   21  - PRO   33  <=> THR  313  - LYS  325 )                          
  26: s001-A 6izz-A    34 -  42 <=>   58 -  66   (THR   34  - TYR   42  <=> LYS  329  - VAL  337 )                          
  26: s001-A 6izz-A    43 -  46 <=>   69 -  72   (TRP   43  - VAL   46  <=> MET  340  - THR  343 )                          
  26: s001-A 6izz-A    47 -  57 <=>   74 -  84   (PRO   47  - GLY   57  <=> THR  345  - LYS  355 )                          
  26: s001-A 6izz-A    58 -  62 <=>   86 -  90   (LYS   58  - ASP   62  <=> LYS  357  - ARG  361 )                          
  26: s001-A 6izz-A    64 -  68 <=>   91 -  95   (PHE   64  - PRO   68  <=> THR  362  - MET  366 )                          
  26: s001-A 6izz-A    69 -  89 <=>   98 - 118   (ASN   69  - GLY   89  <=> THR  369  - ARG  389 )                          
  26: s001-A 6izz-A    92 - 110 <=>  119 - 137   (LEU   92  - ALA  110  <=> PRO  390  - ALA  421 )                          
  26: s001-A 6izz-A   120 - 124 <=>  138 - 142   (LYS  120  - ARG  124  <=> ARG  422  - GLU  426 )                          
  26: s001-A 6izz-A   125 - 139 <=>  144 - 158   (ASN  125  - SER  139  <=> GLU  428  - LYS  442 )                          
  26: s001-A 6izz-A   141 - 151 <=>  159 - 169   (GLY  141  - SER  151  <=> GLN  443  - MET  453 )                          
  26: s001-A 6izz-A   172 - 190 <=>  171 - 189   (PRO  172  - PRO  190  <=> TRP  477  - HIS  495 )                          
  26: s001-A 6izz-A   191 - 213 <=>  195 - 217   (PRO  191  - PHE  213  <=> ASN  501  - LYS  523 )                          
  26: s001-A 6izz-A   217 - 244 <=>  218 - 245   (TRP  217  - LYS  244  <=> ILE  524  - LYS  551 )                          
  26: s001-A 6izz-A   246 - 253 <=>  246 - 253   (LEU  246  - THR  253  <=> ILE  552  - GLU  559 )                          
  26: s001-A 6izz-A   256 - 265 <=>  254 - 263   (GLU  256  - HIS  265  <=> HIS  560  - LYS  569 )                          
  26: s001-A 6izz-A   266 - 275 <=>  265 - 274   (TYR  266  - TYR  275  <=> THR  571  - GLN  580 )                          
  26: s001-A 6izz-A   276 - 314 <=>  283 - 321   (ASP  276  - TYR  314  <=> MET  589  - VAL  627 )                          
  26: s001-A 6izz-A   317 - 336 <=>  348 - 367   (ARG  317  - LEU  336  <=> ARG  654  - ARG  673 )                          
  26: s001-A 6izz-A   341 - 344 <=>  368 - 371   (PHE  341  - ASP  344  <=> PHE  674  - ALA  677 )                          
  26: s001-A 6izz-A   346 - 359 <=>  372 - 385   (LEU  346  - ASP  359  <=> LEU  678  - ILE  691 )                          
  26: s001-A 6izz-A   362 - 365 <=>  392 - 395   (HIS  362  - THR  365  <=> LYS  698  - HIS  701 )                          
  26: s001-A 6izz-A   381 - 390 <=>  399 - 408   (TYR  381  - ASP  390  <=> GLN  705  - HIS  714 )                          
  26: s001-A 6izz-A   393 - 412 <=>  418 - 437   (ASP  393  - LYS  412  <=> LEU  724  - GLY  743 )                          
  26: s001-A 6izz-A   415 - 450 <=>  444 - 479   (LEU  415  - LEU  450  <=> GLU  750  - VAL  785 )                          
  26: s001-A 6izz-A   493 - 499 <=>  489 - 495   (LEU  493  - PHE  499  <=> THR  806  - VAL  812 )                          
  27: s001-A 6ld3-A     1 -   8 <=>   33 -  40   (MET    1  - GLU    8  <=> ALA  305  - ALA  312 )                          
  27: s001-A 6ld3-A    26 -  33 <=>   42 -  49   (ILE   26  - PRO   33  <=> SER  320  - ARG  327 )                          
  27: s001-A 6ld3-A    34 -  40 <=>   52 -  58   (THR   34  - LEU   40  <=> SER  330  - VAL  336 )                          
  27: s001-A 6ld3-A    41 -  44 <=>   60 -  63   (LYS   41  - ARG   44  <=> GLY  338  - GLY  341 )                          
  27: s001-A 6ld3-A    49 -  57 <=>   66 -  74   (ARG   49  - GLY   57  <=> PRO  349  - LYS  357 )                          
  27: s001-A 6ld3-A    58 -  62 <=>   76 -  80   (LYS   58  - ASP   62  <=> LYS  359  - ARG  363 )                          
  27: s001-A 6ld3-A    64 -  68 <=>   81 -  85   (PHE   64  - PRO   68  <=> VAL  364  - GLN  368 )                          
  27: s001-A 6ld3-A    69 -  89 <=>   88 - 108   (ASN   69  - GLY   89  <=> THR  371  - ARG  391 )                          
  27: s001-A 6ld3-A    92 - 107 <=>  109 - 124   (LEU   92  - SER  107  <=> PRO  392  - ASN  407 )                          
  27: s001-A 6ld3-A   119 - 124 <=>  125 - 130   (THR  119  - ARG  124  <=> THR  422  - VAL  427 )                          
  27: s001-A 6ld3-A   125 - 139 <=>  133 - 147   (ASN  125  - SER  139  <=> PRO  430  - LEU  444 )                          
  27: s001-A 6ld3-A   141 - 154 <=>  148 - 161   (GLY  141  - ARG  154  <=> ARG  445  - LYS  458 )                          
  27: s001-A 6ld3-A   164 - 190 <=>  162 - 188   (LYS  164  - PRO  190  <=> ARG  459  - HIS  497 )                          
  27: s001-A 6ld3-A   191 - 213 <=>  194 - 216   (PRO  191  - PHE  213  <=> ASN  503  - ARG  525 )                          
  27: s001-A 6ld3-A   217 - 244 <=>  217 - 244   (TRP  217  - LYS  244  <=> ILE  526  - LEU  553 )                          
  27: s001-A 6ld3-A   246 - 253 <=>  245 - 252   (LEU  246  - THR  253  <=> ILE  554  - GLY  561 )                          
  27: s001-A 6ld3-A   256 - 265 <=>  253 - 262   (GLU  256  - HIS  265  <=> HIS  562  - LYS  571 )                          
  27: s001-A 6ld3-A   266 - 275 <=>  264 - 273   (TYR  266  - TYR  275  <=> THR  573  - LEU  582 )                          
  27: s001-A 6ld3-A   276 - 314 <=>  283 - 321   (ASP  276  - TYR  314  <=> MET  592  - VAL  630 )                          
  27: s001-A 6ld3-A   317 - 336 <=>  347 - 366   (ARG  317  - LEU  336  <=> ARG  656  - ARG  675 )                          
  27: s001-A 6ld3-A   341 - 344 <=>  367 - 370   (PHE  341  - ASP  344  <=> PHE  676  - ALA  679 )                          
  27: s001-A 6ld3-A   346 - 359 <=>  371 - 384   (LEU  346  - ASP  359  <=> LEU  680  - THR  693 )                          
  27: s001-A 6ld3-A   361 - 365 <=>  390 - 394   (THR  361  - THR  365  <=> SER  699  - ASP  703 )                          
  27: s001-A 6ld3-A   381 - 390 <=>  398 - 407   (TYR  381  - ASP  390  <=> GLU  707  - ASN  716 )                          
  27: s001-A 6ld3-A   393 - 413 <=>  417 - 437   (ASP  393  - GLU  413  <=> ILE  726  - ALA  746 )                          
  27: s001-A 6ld3-A   415 - 450 <=>  443 - 478   (LEU  415  - LEU  450  <=> GLU  752  - VAL  787 )                          
  27: s001-A 6ld3-A   493 - 499 <=>  499 - 505   (LEU  493  - PHE  499  <=> THR  808  - VAL  814 )                          
  28: s001-A 7d6n-D     1 -   6 <=>   33 -  38   (MET    1  - ILE    6  <=> TRP  304  - SER  309 )                          
  28: s001-A 7d6n-D    15 -  18 <=>   39 -  42   (GLN   15  - ARG   18  <=> TYR  310  - ALA  313 )                          
  28: s001-A 7d6n-D    22 -  33 <=>   45 -  56   (ALA   22  - PRO   33  <=> GLY  316  - LYS  327 )                          
  28: s001-A 7d6n-D    34 -  43 <=>   60 -  69   (THR   34  - TRP   43  <=> TRP  331  - VAL  340 )                          
  28: s001-A 7d6n-D    44 -  47 <=>   73 -  76   (ARG   44  - PRO   47  <=> MET  344  - THR  347 )                          
  28: s001-A 7d6n-D    48 -  54 <=>   80 -  86   (SER   48  - LYS   54  <=> GLY  351  - LYS  357 )                          
  28: s001-A 7d6n-D    55 -  58 <=>   88 -  91   (ARG   55  - LYS   58  <=> LYS  359  - THR  362 )                          
  28: s001-A 7d6n-D    62 -  70 <=>   92 - 100   (ASP   62  - GLU   70  <=> LYS  363  - THR  371 )                          
  28: s001-A 7d6n-D    71 -  89 <=>  102 - 120   (GLU   71  - GLY   89  <=> VAL  373  - LYS  391 )                          
  28: s001-A 7d6n-D    92 - 107 <=>  121 - 136   (LEU   92  - SER  107  <=> PRO  392  - ASN  407 )                          
  28: s001-A 7d6n-D   113 - 116 <=>  137 - 140   (PRO  113  - SER  116  <=> GLN  417  - TRP  420 )                          
  28: s001-A 7d6n-D   118 - 124 <=>  141 - 147   (CYS  118  - ARG  124  <=> SER  421  - VAL  427 )                          
  28: s001-A 7d6n-D   125 - 139 <=>  150 - 164   (ASN  125  - SER  139  <=> PRO  430  - LEU  444 )                          
  28: s001-A 7d6n-D   141 - 152 <=>  165 - 176   (GLY  141  - GLY  152  <=> ALA  445  - MET  456 )                          
  28: s001-A 7d6n-D   169 - 190 <=>  177 - 198   (TRP  169  - PRO  190  <=> TRP  476  - HIS  497 )                          
  28: s001-A 7d6n-D   191 - 213 <=>  204 - 226   (PRO  191  - PHE  213  <=> SER  503  - THR  525 )                          
  28: s001-A 7d6n-D   217 - 244 <=>  227 - 254   (TRP  217  - LYS  244  <=> LEU  526  - GLN  553 )                          
  28: s001-A 7d6n-D   246 - 249 <=>  255 - 258   (LEU  246  - LEU  249  <=> LEU  554  - TYR  557 )                          
  28: s001-A 7d6n-D   251 - 254 <=>  259 - 262   (ASP  251  - ARG  254  <=> MET  558  - GLU  561 )                          
  28: s001-A 7d6n-D   256 - 265 <=>  263 - 272   (GLU  256  - HIS  265  <=> HIS  562  - GLN  571 )                          
  28: s001-A 7d6n-D   266 - 275 <=>  274 - 283   (TYR  266  - TYR  275  <=> ALA  573  - ALA  582 )                          
  28: s001-A 7d6n-D   276 - 314 <=>  293 - 331   (ASP  276  - TYR  314  <=> MET  592  - VAL  630 )                          
  28: s001-A 7d6n-D   317 - 336 <=>  356 - 375   (ARG  317  - LEU  336  <=> ARG  655  - ARG  674 )                          
  28: s001-A 7d6n-D   341 - 345 <=>  376 - 380   (PHE  341  - TYR  345  <=> PHE  675  - LEU  679 )                          
  28: s001-A 7d6n-D   347 - 359 <=>  381 - 393   (GLU  347  - ASP  359  <=> TYR  680  - ILE  692 )                          
  28: s001-A 7d6n-D   362 - 365 <=>  400 - 403   (HIS  362  - THR  365  <=> VAL  699  - SER  702 )                          
  28: s001-A 7d6n-D   380 - 390 <=>  406 - 416   (PRO  380  - ASP  390  <=> GLU  705  - HIS  715 )                          
  28: s001-A 7d6n-D   393 - 413 <=>  426 - 446   (ASP  393  - GLU  413  <=> LEU  725  - CYS  745 )                          
  28: s001-A 7d6n-D   415 - 450 <=>  452 - 487   (LEU  415  - LEU  450  <=> GLU  751  - ILE  786 )                          
  28: s001-A 7d6n-D   493 - 499 <=>  508 - 514   (LEU  493  - PHE  499  <=> THR  807  - VAL  813 )                          
  29: s001-A 6qsn-B     1 -   6 <=>  300 - 305   (MET    1  - ILE    6  <=> HIS  305  - TYR  310 )                          
  29: s001-A 6qsn-B    16 -  19 <=>  306 - 309   (PRO   16  - HIS   19  <=> VAL  311  - THR  314 )                          
  29: s001-A 6qsn-B    21 -  33 <=>  310 - 322   (ILE   21  - PRO   33  <=> SER  315  - LYS  327 )                          
  29: s001-A 6qsn-B    34 -  39 <=>  326 - 331   (THR   34  - ARG   39  <=> TYR  331  - ILE  336 )                          
  29: s001-A 6qsn-B    40 -  57 <=>  335 - 352   (LEU   40  - GLY   57  <=> THR  340  - LYS  357 )                          
  29: s001-A 6qsn-B    58 -  67 <=>  354 - 363   (LYS   58  - TYR   67  <=> LYS  359  - PRO  368 )                          
  29: s001-A 6qsn-B    68 -  89 <=>  365 - 386   (PRO   68  - GLY   89  <=> GLY  370  - ASN  391 )                          
  29: s001-A 6qsn-B    92 - 104 <=>  387 - 399   (LEU   92  - LEU  104  <=> PRO  392  - VAL  404 )                          
  29: s001-A 6qsn-B   105 - 111 <=>  401 - 407   (PRO  105  - GLY  111  <=> SER  406  - ALA  412 )                          
  29: s001-A 6qsn-B   118 - 124 <=>  411 - 417   (CYS  118  - ARG  124  <=> LYS  421  - VAL  427 )                          
  29: s001-A 6qsn-B   125 - 139 <=>  420 - 434   (ASN  125  - SER  139  <=> PRO  430  - GLN  444 )                          
  29: s001-A 6qsn-B   141 - 161 <=>  435 - 455   (GLY  141  - GLY  161  <=> GLN  445  - GLU  465 )                          
  29: s001-A 6qsn-B   162 - 189 <=>  459 - 486   (GLU  162  - VAL  189  <=> ALA  469  - ASP  496 )                          
  29: s001-A 6qsn-B   190 - 193 <=>  488 - 491   (PRO  190  - ASN  193  <=> TRP  498  - ARG  501 )                          
  29: s001-A 6qsn-B   194 - 213 <=>  496 - 515   (PHE  194  - PHE  213  <=> GLY  506  - ALA  525 )                          
  29: s001-A 6qsn-B   217 - 244 <=>  516 - 543   (TRP  217  - LYS  244  <=> MET  526  - GLU  553 )                          
  29: s001-A 6qsn-B   246 - 253 <=>  544 - 551   (LEU  246  - THR  253  <=> ILE  554  - HIS  561 )                          
  29: s001-A 6qsn-B   256 - 265 <=>  552 - 561   (GLU  256  - HIS  265  <=> HIS  562  - GLU  571 )                          
  29: s001-A 6qsn-B   266 - 275 <=>  563 - 572   (TYR  266  - TYR  275  <=> THR  573  - LEU  582 )                          
  29: s001-A 6qsn-B   276 - 313 <=>  582 - 619   (ASP  276  - ASP  313  <=> MET  592  - MET  629 )                          
  29: s001-A 6qsn-B   314 - 317 <=>  644 - 647   (TYR  314  - ARG  317  <=> HIS  654  - ASP  657 )                          
  29: s001-A 6qsn-B   318 - 334 <=>  649 - 665   (ILE  318  - THR  334  <=> LEU  659  - ASP  675 )                          
  29: s001-A 6qsn-B   339 - 342 <=>  666 - 669   (GLN  339  - GLU  342  <=> ASP  676  - GLY  679 )                          
  29: s001-A 6qsn-B   344 - 359 <=>  670 - 685   (ASP  344  - ASP  359  <=> LEU  680  - ILE  695 )                          
  29: s001-A 6qsn-B   361 - 365 <=>  691 - 695   (THR  361  - THR  365  <=> SER  701  - ASN  705 )                          
  29: s001-A 6qsn-B   380 - 391 <=>  698 - 709   (PRO  380  - ILE  391  <=> GLU  708  - GLU  719 )                          
  29: s001-A 6qsn-B   393 - 412 <=>  718 - 737   (ASP  393  - LYS  412  <=> ILE  728  - GLY  747 )                          
  29: s001-A 6qsn-B   415 - 450 <=>  744 - 779   (LEU  415  - LEU  450  <=> GLU  754  - THR  789 )                          
  29: s001-A 6qsn-B   493 - 499 <=>  800 - 806   (LEU  493  - PHE  499  <=> THR  810  - VAL  816 )                          
  30: s001-A 4v0r-A     1 -   6 <=>  298 - 303   (MET    1  - ILE    6  <=> ALA  303  - TYR  308 )                          
  30: s001-A 4v0r-A    16 -  19 <=>  304 - 307   (PRO   16  - HIS   19  <=> GLU  309  - ALA  312 )                          
  30: s001-A 4v0r-A    21 -  33 <=>  308 - 320   (ILE   21  - PRO   33  <=> THR  313  - LYS  325 )                          
  30: s001-A 4v0r-A    34 -  43 <=>  324 - 333   (THR   34  - TRP   43  <=> LYS  329  - THR  338 )                          
  30: s001-A 4v0r-A    44 -  57 <=>  337 - 350   (ARG   44  - GLY   57  <=> MET  342  - LYS  355 )                          
  30: s001-A 4v0r-A    58 -  62 <=>  352 - 356   (LYS   58  - ASP   62  <=> LYS  357  - ARG  361 )                          
  30: s001-A 4v0r-A    64 -  68 <=>  357 - 361   (PHE   64  - PRO   68  <=> THR  362  - LEU  366 )                          
  30: s001-A 4v0r-A    69 -  89 <=>  364 - 384   (ASN   69  - GLY   89  <=> THR  369  - ARG  389 )                          
  30: s001-A 4v0r-A    92 - 107 <=>  385 - 400   (LEU   92  - SER  107  <=> PRO  390  - ASN  405 )                          
  30: s001-A 4v0r-A   117 - 124 <=>  401 - 408   (GLY  117  - ARG  124  <=> TYR  418  - VAL  425 )                          
  30: s001-A 4v0r-A   125 - 139 <=>  411 - 425   (ASN  125  - SER  139  <=> GLU  428  - LYS  442 )                          
  30: s001-A 4v0r-A   141 - 152 <=>  426 - 437   (GLY  141  - GLY  152  <=> LEU  443  - MET  454 )                          
  30: s001-A 4v0r-A   172 - 190 <=>  446 - 464   (PRO  172  - PRO  190  <=> TRP  477  - HIS  495 )                          
  30: s001-A 4v0r-A   191 - 213 <=>  470 - 492   (PRO  191  - PHE  213  <=> ASN  501  - LYS  523 )                          
  30: s001-A 4v0r-A   217 - 244 <=>  493 - 520   (TRP  217  - LYS  244  <=> ILE  524  - LYS  551 )                          
  30: s001-A 4v0r-A   246 - 253 <=>  521 - 528   (LEU  246  - THR  253  <=> ILE  552  - GLU  559 )                          
  30: s001-A 4v0r-A   256 - 265 <=>  529 - 538   (GLU  256  - HIS  265  <=> HIS  560  - LYS  569 )                          
  30: s001-A 4v0r-A   266 - 275 <=>  540 - 549   (TYR  266  - TYR  275  <=> THR  571  - GLN  580 )                          
  30: s001-A 4v0r-A   276 - 314 <=>  558 - 596   (ASP  276  - TYR  314  <=> MET  589  - VAL  627 )                          
  30: s001-A 4v0r-A   317 - 336 <=>  623 - 642   (ARG  317  - LEU  336  <=> ARG  654  - ARG  673 )                          
  30: s001-A 4v0r-A   341 - 344 <=>  643 - 646   (PHE  341  - ASP  344  <=> PHE  674  - ALA  677 )                          
  30: s001-A 4v0r-A   346 - 359 <=>  647 - 660   (LEU  346  - ASP  359  <=> LEU  678  - ILE  691 )                          
  30: s001-A 4v0r-A   362 - 365 <=>  667 - 670   (HIS  362  - THR  365  <=> LYS  698  - HIS  701 )                          
  30: s001-A 4v0r-A   381 - 391 <=>  674 - 684   (TYR  381  - ILE  391  <=> GLN  705  - GLU  715 )                          
  30: s001-A 4v0r-A   393 - 413 <=>  693 - 713   (ASP  393  - GLU  413  <=> LEU  724  - ALA  744 )                          
  30: s001-A 4v0r-A   415 - 451 <=>  719 - 755   (LEU  415  - LYS  451  <=> GLU  750  - HIS  786 )                          
  30: s001-A 4v0r-A   493 - 499 <=>  775 - 781   (LEU  493  - PHE  499  <=> THR  806  - VAL  812 )                          
  31: s001-A 7om9-A     1 -   6 <=>   70 -  75   (MET    1  - ILE    6  <=> LEU   86  - GLU   91 )                          
  31: s001-A 7om9-A     8 -  11 <=>   76 -  79   (GLU    8  - ARG   11  <=> TYR   92  - CYS   95 )                          
  31: s001-A 7om9-A    12 -  16 <=>   90 -  94   (PHE   12  - PRO   16  <=> PRO  106  - HIS  110 )                          
  31: s001-A 7om9-A    17 -  23 <=>  100 - 106   (THR   17  - PRO   23  <=> VAL  116  - PHE  122 )                          
  31: s001-A 7om9-A    26 -  29 <=>  107 - 110   (ILE   26  - SER   29  <=> ASN  127  - ASP  130 )                          
  31: s001-A 7om9-A    31 -  34 <=>  113 - 116   (TYR   31  - THR   34  <=> THR  133  - PHE  136 )                          
  31: s001-A 7om9-A    36 -  43 <=>  123 - 130   (LEU   36  - TRP   43  <=> LEU  143  - LYS  150 )                          
  31: s001-A 7om9-A    47 -  66 <=>  131 - 150   (PRO   47  - PHE   66  <=> GLY  156  - GLN  175 )                          
  31: s001-A 7om9-A    74 -  84 <=>  152 - 162   (ASN   74  - TRP   84  <=> LYS  177  - PHE  187 )                          
  31: s001-A 7om9-A    87 -  90 <=>  163 - 166   (HIS   87  - THR   90  <=> PRO  188  - PRO  191 )                          
  31: s001-A 7om9-A    91 -  94 <=>  169 - 172   (SER   91  - VAL   94  <=> LEU  194  - VAL  197 )                          
  31: s001-A 7om9-A    96 - 100 <=>  179 - 183   (SER   96  - SER  100  <=> LEU  204  - ILE  208 )                          
  31: s001-A 7om9-A   103 - 115 <=>  184 - 196   (THR  103  - LYS  115  <=> LYS  209  - TRP  221 )                          
  31: s001-A 7om9-A   118 - 128 <=>  197 - 207   (CYS  118  - MET  128  <=> ARG  222  - LEU  232 )                          
  31: s001-A 7om9-A   129 - 143 <=>  209 - 223   (ARG  129  - GLN  143  <=> CYS  234  - LEU  248 )                          
  31: s001-A 7om9-A   146 - 156 <=>  233 - 243   (VAL  146  - GLN  156  <=> LEU  258  - ASP  268 )                          
  31: s001-A 7om9-A   164 - 189 <=>  253 - 278   (LYS  164  - VAL  189  <=> LYS  278  - ALA  303 )                          
  31: s001-A 7om9-A   191 - 194 <=>  279 - 282   (PRO  191  - PHE  194  <=> LEU  304  - MET  307 )                          
  31: s001-A 7om9-A   195 - 213 <=>  291 - 309   (ILE  195  - PHE  213  <=> ALA  316  - ARG  334 )                          
  31: s001-A 7om9-A   216 - 219 <=>  310 - 313   (LYS  216  - TRP  219  <=> GLN  335  - GLU  338 )                          
  31: s001-A 7om9-A   220 - 251 <=>  338 - 369   (GLN  220  - ASP  251  <=> LEU  363  - VAL  394 )                          
  31: s001-A 7om9-A   252 - 276 <=>  375 - 399   (LEU  252  - ASP  276  <=> ALA  400  - GLY  424 )                          
  31: s001-A 7om9-A   277 - 281 <=>  401 - 405   (LYS  277  - LYS  281  <=> LYS  426  - LYS  430 )                          
  31: s001-A 7om9-A   282 - 309 <=>  408 - 435   (ASN  282  - LEU  309  <=> LYS  433  - ASP  460 )                          
  31: s001-A 7om9-A   311 - 314 <=>  436 - 439   (SER  311  - TYR  314  <=> GLN  461  - PHE  464 )                          
  31: s001-A 7om9-A   340 - 350 <=>  445 - 455   (GLU  340  - LYS  350  <=> LEU  470  - LYS  480 )                          
  31: s001-A 7om9-A   351 - 366 <=>  457 - 472   (GLU  351  - ARG  366  <=> LYS  482  - VAL  497 )                          
  31: s001-A 7om9-A   380 - 390 <=>  483 - 493   (PRO  380  - ASP  390  <=> THR  508  - LYS  518 )                          
  31: s001-A 7om9-A   393 - 411 <=>  502 - 520   (ASP  393  - GLU  411  <=> VAL  527  - ARG  545 )                          
  31: s001-A 7om9-A   415 - 431 <=>  525 - 541   (LEU  415  - TYR  431  <=> MET  556  - GLY  572 )                          
  31: s001-A 7om9-A   432 - 451 <=>  543 - 562   (GLY  432  - LYS  451  <=> VAL  574  - GLU  593 )                          
  31: s001-A 7om9-A   493 - 496 <=>  570 - 573   (LEU  493  - PHE  496  <=> SER  625  - TYR  628 )                          
  31: s001-A 7om9-A   498 - 501 <=>  590 - 593   (LYS  498  - ASP  501  <=> ASP  645  - ARG  648 )                          
  32: s001-A 5zqk-B     1 -   6 <=>  298 - 303   (MET    1  - ILE    6  <=> ALA  304  - TYR  309 )                          
  32: s001-A 5zqk-B    16 -  19 <=>  304 - 307   (PRO   16  - HIS   19  <=> GLU  310  - GLN  313 )                          
  32: s001-A 5zqk-B    21 -  33 <=>  308 - 320   (ILE   21  - PRO   33  <=> THR  314  - ARG  326 )                          
  32: s001-A 5zqk-B    34 -  39 <=>  324 - 329   (THR   34  - ARG   39  <=> LYS  330  - ILE  335 )                          
  32: s001-A 5zqk-B    40 -  57 <=>  333 - 350   (LEU   40  - GLY   57  <=> THR  339  - LYS  356 )                          
  32: s001-A 5zqk-B    58 -  62 <=>  352 - 356   (LYS   58  - ASP   62  <=> LYS  358  - ARG  362 )                          
  32: s001-A 5zqk-B    64 -  68 <=>  357 - 361   (PHE   64  - PRO   68  <=> THR  363  - LYS  367 )                          
  32: s001-A 5zqk-B    69 -  89 <=>  364 - 384   (ASN   69  - GLY   89  <=> THR  370  - THR  390 )                          
  32: s001-A 5zqk-B    92 - 101 <=>  385 - 394   (LEU   92  - PHE  101  <=> PRO  391  - THR  400 )                          
  32: s001-A 5zqk-B   102 - 105 <=>  401 - 404   (ARG  102  - PRO  105  <=> ALA  407  - GLY  410 )                          
  32: s001-A 5zqk-B   111 - 115 <=>  406 - 410   (GLY  111  - LYS  115  <=> ILE  412  - GLU  416 )                          
  32: s001-A 5zqk-B   118 - 124 <=>  414 - 420   (CYS  118  - ARG  124  <=> LYS  420  - VAL  426 )                          
  32: s001-A 5zqk-B   125 - 139 <=>  423 - 437   (ASN  125  - SER  139  <=> SER  429  - LEU  443 )                          
  32: s001-A 5zqk-B   141 - 160 <=>  438 - 457   (GLY  141  - ARG  160  <=> GLU  444  - GLY  463 )                          
  32: s001-A 5zqk-B   161 - 189 <=>  459 - 487   (GLY  161  - VAL  189  <=> LYS  467  - ASP  495 )                          
  32: s001-A 5zqk-B   190 - 193 <=>  489 - 492   (PRO  190  - ASN  193  <=> TRP  497  - ARG  500 )                          
  32: s001-A 5zqk-B   194 - 213 <=>  497 - 516   (PHE  194  - PHE  213  <=> SER  505  - LYS  524 )                          
  32: s001-A 5zqk-B   217 - 244 <=>  517 - 544   (TRP  217  - LYS  244  <=> LYS  525  - MET  552 )                          
  32: s001-A 5zqk-B   246 - 253 <=>  545 - 552   (LEU  246  - THR  253  <=> VAL  553  - GLU  560 )                          
  32: s001-A 5zqk-B   256 - 265 <=>  553 - 562   (GLU  256  - HIS  265  <=> HIS  561  - LYS  570 )                          
  32: s001-A 5zqk-B   266 - 275 <=>  564 - 573   (TYR  266  - TYR  275  <=> THR  572  - GLN  581 )                          
  32: s001-A 5zqk-B   276 - 314 <=>  582 - 620   (ASP  276  - TYR  314  <=> MET  590  - VAL  628 )                          
  32: s001-A 5zqk-B   317 - 336 <=>  646 - 665   (ARG  317  - LEU  336  <=> ARG  654  - ARG  673 )                          
  32: s001-A 5zqk-B   341 - 344 <=>  666 - 669   (PHE  341  - ASP  344  <=> PHE  674  - ALA  677 )                          
  32: s001-A 5zqk-B   346 - 359 <=>  670 - 683   (LEU  346  - ASP  359  <=> LEU  678  - ILE  691 )                          
  32: s001-A 5zqk-B   362 - 365 <=>  690 - 693   (HIS  362  - THR  365  <=> ARG  698  - ASN  701 )                          
  32: s001-A 5zqk-B   381 - 391 <=>  697 - 707   (TYR  381  - ILE  391  <=> GLN  705  - GLU  715 )                          
  32: s001-A 5zqk-B   393 - 413 <=>  716 - 736   (ASP  393  - GLU  413  <=> LEU  724  - ALA  744 )                          
  32: s001-A 5zqk-B   415 - 450 <=>  742 - 777   (LEU  415  - LEU  450  <=> GLU  750  - SER  785 )                          
  32: s001-A 5zqk-B   493 - 499 <=>  798 - 804   (LEU  493  - PHE  499  <=> THR  806  - VAL  812 )                          
  33: s001-A 4mtp-C     1 -   7 <=>   30 -  36   (MET    1  - TYR    7  <=> TRP  305  - TYR  311 )                          
  33: s001-A 4mtp-C    16 -  19 <=>   37 -  40   (PRO   16  - HIS   19  <=> GLU  312  - ALA  315 )                          
  33: s001-A 4mtp-C    27 -  33 <=>   43 -  49   (PHE   27  - PRO   33  <=> LEU  322  - LYS  328 )                          
  33: s001-A 4mtp-C    34 -  42 <=>   53 -  61   (THR   34  - TYR   42  <=> LYS  332  - VAL  340 )                          
  33: s001-A 4mtp-C    43 -  47 <=>   64 -  68   (TRP   43  - PRO   47  <=> MET  343  - ASP  347 )                          
  33: s001-A 4mtp-C    48 -  57 <=>   70 -  79   (SER   48  - GLY   57  <=> THR  349  - LYS  358 )                          
  33: s001-A 4mtp-C    58 -  67 <=>   81 -  90   (LYS   58  - TYR   67  <=> LYS  360  - PRO  369 )                          
  33: s001-A 4mtp-C    68 -  89 <=>   92 - 113   (PRO   68  - GLY   89  <=> GLY  371  - ARG  392 )                          
  33: s001-A 4mtp-C    92 - 105 <=>  114 - 127   (LEU   92  - PRO  105  <=> PRO  393  - ASN  406 )                          
  33: s001-A 4mtp-C   120 - 124 <=>  128 - 132   (LYS  120  - ARG  124  <=> ALA  424  - VAL  428 )                          
  33: s001-A 4mtp-C   125 - 139 <=>  135 - 149   (ASN  125  - SER  139  <=> PRO  431  - LEU  445 )                          
  33: s001-A 4mtp-C   141 - 155 <=>  150 - 164   (GLY  141  - CYS  155  <=> ARG  446  - ARG  460 )                          
  33: s001-A 4mtp-C   164 - 189 <=>  170 - 195   (LYS  164  - VAL  189  <=> GLY  472  - ASP  497 )                          
  33: s001-A 4mtp-C   190 - 193 <=>  197 - 200   (PRO  190  - ASN  193  <=> TRP  499  - ARG  502 )                          
  33: s001-A 4mtp-C   194 - 213 <=>  205 - 224   (PHE  194  - PHE  213  <=> GLY  507  - GLY  526 )                          
  33: s001-A 4mtp-C   217 - 244 <=>  225 - 252   (TRP  217  - LYS  244  <=> LYS  527  - LYS  554 )                          
  33: s001-A 4mtp-C   246 - 253 <=>  253 - 260   (LEU  246  - THR  253  <=> VAL  555  - GLU  562 )                          
  33: s001-A 4mtp-C   256 - 265 <=>  261 - 270   (GLU  256  - HIS  265  <=> HIS  563  - GLU  572 )                          
  33: s001-A 4mtp-C   266 - 275 <=>  272 - 281   (TYR  266  - TYR  275  <=> THR  574  - MET  583 )                          
  33: s001-A 4mtp-C   276 - 314 <=>  291 - 329   (ASP  276  - TYR  314  <=> MET  593  - VAL  631 )                          
  33: s001-A 4mtp-C   317 - 336 <=>  357 - 376   (ARG  317  - LEU  336  <=> ARG  659  - ARG  678 )                          
  33: s001-A 4mtp-C   341 - 344 <=>  377 - 380   (PHE  341  - ASP  344  <=> PHE  679  - ALA  682 )                          
  33: s001-A 4mtp-C   346 - 359 <=>  381 - 394   (LEU  346  - ASP  359  <=> LEU  683  - ILE  696 )                          
  33: s001-A 4mtp-C   361 - 365 <=>  400 - 404   (THR  361  - THR  365  <=> SER  702  - HIS  706 )                          
  33: s001-A 4mtp-C   381 - 390 <=>  408 - 417   (TYR  381  - ASP  390  <=> GLN  710  - GLN  719 )                          
  33: s001-A 4mtp-C   393 - 410 <=>  427 - 444   (ASP  393  - PRO  410  <=> ILE  729  - SER  746 )                          
  33: s001-A 4mtp-C   412 - 416 <=>  445 - 449   (LYS  412  - SER  416  <=> PRO  747  - VAL  753 )                          
  33: s001-A 4mtp-C   417 - 450 <=>  453 - 486   (ALA  417  - LEU  450  <=> ALA  757  - VAL  790 )                          
  33: s001-A 4mtp-C   493 - 499 <=>  507 - 513   (LEU  493  - PHE  499  <=> THR  811  - VAL  817 )                          
  34: s001-A 5ccv-H     1 -   7 <=>  290 - 296   (MET    1  - TYR    7  <=> ALA  303  - GLU  309 )                          
  34: s001-A 5ccv-H    28 -  33 <=>  298 - 303   (ARG   28  - PRO   33  <=> ASN  321  - LEU  326 )                          
  34: s001-A 5ccv-H    34 -  44 <=>  306 - 316   (THR   34  - ARG   44  <=> LYS  329  - GLN  339 )                          
  34: s001-A 5ccv-H    47 -  57 <=>  317 - 327   (PRO   47  - GLY   57  <=> THR  345  - LYS  355 )                          
  34: s001-A 5ccv-H    58 -  62 <=>  329 - 333   (LYS   58  - ASP   62  <=> LYS  357  - ARG  361 )                          
  34: s001-A 5ccv-H    64 -  68 <=>  334 - 338   (PHE   64  - PRO   68  <=> THR  362  - MET  366 )                          
  34: s001-A 5ccv-H    69 -  86 <=>  341 - 358   (ASN   69  - THR   86  <=> THR  369  - ARG  386 )                          
  34: s001-A 5ccv-H    89 -  99 <=>  359 - 369   (GLY   89  - GLU   99  <=> ASN  387  - GLU  397 )                          
  34: s001-A 5ccv-H   101 - 105 <=>  370 - 374   (PHE  101  - PRO  105  <=> PHE  398  - VAL  402 )                          
  34: s001-A 5ccv-H   119 - 124 <=>  375 - 380   (THR  119  - ARG  124  <=> SER  420  - VAL  425 )                          
  34: s001-A 5ccv-H   125 - 139 <=>  383 - 397   (ASN  125  - SER  139  <=> GLU  428  - LYS  442 )                          
  34: s001-A 5ccv-H   141 - 147 <=>  398 - 404   (GLY  141  - LEU  147  <=> LEU  443  - CYS  449 )                          
  34: s001-A 5ccv-H   174 - 186 <=>  405 - 417   (TYR  174  - ILE  186  <=> GLY  479  - LEU  491 )                          
  34: s001-A 5ccv-H   187 - 193 <=>  419 - 425   (LYS  187  - ASN  193  <=> GLU  493  - ARG  499 )                          
  34: s001-A 5ccv-H   194 - 213 <=>  430 - 449   (PHE  194  - PHE  213  <=> SER  504  - LYS  523 )                          
  34: s001-A 5ccv-H   217 - 243 <=>  450 - 476   (TRP  217  - PHE  243  <=> ILE  524  - GLU  550 )                          
  34: s001-A 5ccv-H   245 - 248 <=>  477 - 480   (ILE  245  - SER  248  <=> LYS  551  - GLN  554 )                          
  34: s001-A 5ccv-H   253 - 265 <=>  481 - 493   (THR  253  - HIS  265  <=> ASP  557  - LYS  569 )                          
  34: s001-A 5ccv-H   266 - 275 <=>  495 - 504   (TYR  266  - TYR  275  <=> THR  571  - GLN  580 )                          
  34: s001-A 5ccv-H   276 - 314 <=>  513 - 551   (ASP  276  - TYR  314  <=> MET  589  - VAL  627 )                          
  34: s001-A 5ccv-H   317 - 336 <=>  578 - 597   (ARG  317  - LEU  336  <=> ARG  654  - ARG  673 )                          
  34: s001-A 5ccv-H   341 - 344 <=>  598 - 601   (PHE  341  - ASP  344  <=> PHE  674  - ALA  677 )                          
  34: s001-A 5ccv-H   346 - 359 <=>  602 - 615   (LEU  346  - ASP  359  <=> LEU  678  - ILE  691 )                          
  34: s001-A 5ccv-H   362 - 365 <=>  622 - 625   (HIS  362  - THR  365  <=> LYS  698  - HIS  701 )                          
  34: s001-A 5ccv-H   380 - 390 <=>  628 - 638   (PRO  380  - ASP  390  <=> GLN  704  - HIS  714 )                          
  34: s001-A 5ccv-H   393 - 406 <=>  648 - 661   (ASP  393  - GLN  406  <=> LEU  724  - ARG  737 )                          
  34: s001-A 5ccv-H   413 - 447 <=>  664 - 698   (GLU  413  - SER  447  <=> LEU  748  - ALA  782 )                          
  34: s001-A 5ccv-H   493 - 499 <=>  699 - 705   (LEU  493  - PHE  499  <=> THR  806  - VAL  812 )                          
  35: s001-A 5m2x-A     1 -   6 <=>  300 - 305   (MET    1  - ILE    6  <=> ALA  305  - TYR  310 )                          
  35: s001-A 5m2x-A    16 -  19 <=>  306 - 309   (PRO   16  - HIS   19  <=> GLU  311  - THR  314 )                          
  35: s001-A 5m2x-A    21 -  33 <=>  310 - 322   (ILE   21  - PRO   33  <=> GLN  315  - ARG  327 )                          
  35: s001-A 5m2x-A    34 -  39 <=>  326 - 331   (THR   34  - ARG   39  <=> LYS  331  - VAL  336 )                          
  35: s001-A 5m2x-A    40 -  57 <=>  335 - 352   (LEU   40  - GLY   57  <=> THR  340  - LYS  357 )                          
  35: s001-A 5m2x-A    58 -  62 <=>  354 - 358   (LYS   58  - ASP   62  <=> LYS  359  - ARG  363 )                          
  35: s001-A 5m2x-A    64 -  68 <=>  359 - 363   (PHE   64  - PRO   68  <=> VAL  364  - GLN  368 )                          
  35: s001-A 5m2x-A    69 -  89 <=>  366 - 386   (ASN   69  - GLY   89  <=> THR  371  - ARG  391 )                          
  35: s001-A 5m2x-A    92 - 114 <=>  387 - 409   (LEU   92  - PHE  114  <=> PRO  392  - PHE  414 )                          
  35: s001-A 5m2x-A   118 - 124 <=>  416 - 422   (CYS  118  - ARG  124  <=> LYS  421  - VAL  427 )                          
  35: s001-A 5m2x-A   125 - 139 <=>  425 - 439   (ASN  125  - SER  139  <=> PRO  430  - LEU  444 )                          
  35: s001-A 5m2x-A   141 - 161 <=>  440 - 460   (GLY  141  - GLY  161  <=> ARG  445  - GLU  465 )                          
  35: s001-A 5m2x-A   162 - 190 <=>  464 - 492   (GLU  162  - PRO  190  <=> ALA  469  - HIS  497 )                          
  35: s001-A 5m2x-A   191 - 213 <=>  498 - 520   (PRO  191  - PHE  213  <=> ASN  503  - ARG  525 )                          
  35: s001-A 5m2x-A   217 - 245 <=>  521 - 549   (TRP  217  - ILE  245  <=> ILE  526  - ILE  554 )                          
  35: s001-A 5m2x-A   247 - 253 <=>  550 - 556   (ARG  247  - THR  253  <=> THR  555  - GLY  561 )                          
  35: s001-A 5m2x-A   256 - 265 <=>  557 - 566   (GLU  256  - HIS  265  <=> HIS  562  - LYS  571 )                          
  35: s001-A 5m2x-A   266 - 275 <=>  568 - 577   (TYR  266  - TYR  275  <=> THR  573  - LEU  582 )                          
  35: s001-A 5m2x-A   276 - 314 <=>  587 - 625   (ASP  276  - TYR  314  <=> MET  592  - VAL  630 )                          
  35: s001-A 5m2x-A   317 - 336 <=>  651 - 670   (ARG  317  - LEU  336  <=> ARG  656  - ARG  675 )                          
  35: s001-A 5m2x-A   341 - 344 <=>  671 - 674   (PHE  341  - ASP  344  <=> PHE  676  - ALA  679 )                          
  35: s001-A 5m2x-A   346 - 359 <=>  675 - 688   (LEU  346  - ASP  359  <=> LEU  680  - THR  693 )                          
  35: s001-A 5m2x-A   362 - 365 <=>  695 - 698   (HIS  362  - THR  365  <=> THR  700  - ASP  703 )                          
  35: s001-A 5m2x-A   380 - 391 <=>  701 - 712   (PRO  380  - ILE  391  <=> GLU  706  - LYS  717 )                          
  35: s001-A 5m2x-A   393 - 413 <=>  721 - 741   (ASP  393  - GLU  413  <=> ILE  726  - ALA  746 )                          
  35: s001-A 5m2x-A   415 - 449 <=>  747 - 781   (LEU  415  - LYS  449  <=> GLU  752  - PRO  786 )                          
  35: s001-A 5m2x-A   450 - 453 <=>  868 - 871   (LEU  450  - VAL  453  <=> ARG  873  - ILE  876 )                          
  35: s001-A 5m2x-A   459 - 462 <=>  880 - 883   (LEU  459  - TYR  462  <=> TYR  885  - THR  888 )                          
  36: s001-A 5cx6-B     1 -   6 <=>   77 -  82   (MET    1  - ILE    6  <=> LEU   86  - GLU   91 )                          
  36: s001-A 5cx6-B     9 -  12 <=>   83 -  86   (ILE    9  - PHE   12  <=> TYR   92  - CYS   95 )                          
  36: s001-A 5cx6-B    13 -  16 <=>   98 - 101   (ASP   13  - PRO   16  <=> SER  107  - HIS  110 )                          
  36: s001-A 5cx6-B    17 -  24 <=>  107 - 114   (THR   17  - LYS   24  <=> VAL  116  - ALA  123 )                          
  36: s001-A 5cx6-B    25 -  30 <=>  116 - 121   (LYS   25  - LYS   30  <=> GLY  125  - ASP  130 )                          
  36: s001-A 5cx6-B    31 -  34 <=>  124 - 127   (TYR   31  - THR   34  <=> THR  133  - PHE  136 )                          
  36: s001-A 5cx6-B    36 -  40 <=>  134 - 138   (LEU   36  - LEU   40  <=> LEU  143  - THR  147 )                          
  36: s001-A 5cx6-B    41 -  57 <=>  141 - 157   (LYS   41  - GLY   57  <=> LYS  150  - LYS  166 )                          
  36: s001-A 5cx6-B    58 -  61 <=>  159 - 162   (LYS   58  - GLU   61  <=> GLN  168  - ARG  171 )                          
  36: s001-A 5cx6-B    63 -  66 <=>  163 - 166   (GLU   63  - PHE   66  <=> LYS  172  - GLN  175 )                          
  36: s001-A 5cx6-B    74 -  84 <=>  168 - 178   (ASN   74  - TRP   84  <=> LYS  177  - PHE  187 )                          
  36: s001-A 5cx6-B    87 -  90 <=>  179 - 182   (HIS   87  - THR   90  <=> PRO  188  - PRO  191 )                          
  36: s001-A 5cx6-B    91 -  94 <=>  185 - 188   (SER   91  - VAL   94  <=> LEU  194  - VAL  197 )                          
  36: s001-A 5cx6-B    96 - 100 <=>  195 - 199   (SER   96  - SER  100  <=> LEU  204  - ILE  208 )                          
  36: s001-A 5cx6-B   103 - 115 <=>  200 - 212   (THR  103  - LYS  115  <=> LYS  209  - TRP  221 )                          
  36: s001-A 5cx6-B   118 - 128 <=>  213 - 223   (CYS  118  - MET  128  <=> ARG  222  - LEU  232 )                          
  36: s001-A 5cx6-B   129 - 143 <=>  225 - 239   (ARG  129  - GLN  143  <=> CYS  234  - LEU  248 )                          
  36: s001-A 5cx6-B   146 - 163 <=>  249 - 266   (VAL  146  - ASN  163  <=> LEU  258  - LEU  275 )                          
  36: s001-A 5cx6-B   164 - 193 <=>  269 - 298   (LYS  164  - ASN  193  <=> LYS  278  - MET  307 )                          
  36: s001-A 5cx6-B   194 - 213 <=>  306 - 325   (PHE  194  - PHE  213  <=> ASN  315  - ARG  334 )                          
  36: s001-A 5cx6-B   217 - 220 <=>  326 - 329   (TRP  217  - GLN  220  <=> GLN  335  - GLU  338 )                          
  36: s001-A 5cx6-B   221 - 251 <=>  355 - 385   (SER  221  - ASP  251  <=> TYR  364  - VAL  394 )                          
  36: s001-A 5cx6-B   252 - 276 <=>  391 - 415   (LEU  252  - ASP  276  <=> ALA  400  - GLY  424 )                          
  36: s001-A 5cx6-B   277 - 281 <=>  417 - 421   (LYS  277  - LYS  281  <=> LYS  426  - LYS  430 )                          
  36: s001-A 5cx6-B   282 - 309 <=>  424 - 451   (ASN  282  - LEU  309  <=> LYS  433  - ASP  460 )                          
  36: s001-A 5cx6-B   311 - 314 <=>  452 - 455   (SER  311  - TYR  314  <=> GLN  461  - PHE  464 )                          
  36: s001-A 5cx6-B   339 - 342 <=>  459 - 462   (GLN  339  - GLU  342  <=> ASN  468  - GLU  471 )                          
  36: s001-A 5cx6-B   343 - 350 <=>  464 - 471   (TYR  343  - LYS  350  <=> LYS  473  - LYS  480 )                          
  36: s001-A 5cx6-B   351 - 366 <=>  473 - 488   (GLU  351  - ARG  366  <=> LYS  482  - VAL  497 )                          
  36: s001-A 5cx6-B   380 - 390 <=>  499 - 509   (PRO  380  - ASP  390  <=> THR  508  - LYS  518 )                          
  36: s001-A 5cx6-B   393 - 413 <=>  518 - 538   (ASP  393  - GLU  413  <=> VAL  527  - LYS  547 )                          
  36: s001-A 5cx6-B   415 - 431 <=>  547 - 563   (LEU  415  - TYR  431  <=> MET  556  - GLY  572 )                          
  36: s001-A 5cx6-B   432 - 451 <=>  565 - 584   (GLY  432  - LYS  451  <=> VAL  574  - GLU  593 )                          
  36: s001-A 5cx6-B   491 - 494 <=>  636 - 639   (TYR  491  - LEU  494  <=> ASP  645  - ARG  648 )                          
  37: s001-A 6nus-A     1 -   7 <=>  275 - 281   (MET    1  - TYR    7  <=> PHE  396  - THR  402 )                          
  37: s001-A 6nus-A    26 -  34 <=>  283 - 291   (ILE   26  - THR   34  <=> GLY  413  - ASP  421 )                          
  37: s001-A 6nus-A    59 -  62 <=>  297 - 300   (TYR   59  - ASP   62  <=> TYR  456  - ASN  459 )                          
  37: s001-A 6nus-A    64 -  84 <=>  301 - 321   (PHE   64  - TRP   84  <=> LEU  460  - PHE  480 )                          
  37: s001-A 6nus-A    86 -  89 <=>  322 - 325   (THR   86  - GLY   89  <=> ASP  481  - ASP  484 )                          
  37: s001-A 6nus-A    92 - 100 <=>  326 - 334   (LEU   92  - SER  100  <=> GLY  485  - VAL  493 )                          
  37: s001-A 6nus-A   102 - 127 <=>  335 - 360   (ARG  102  - MET  127  <=> ILE  494  - MET  519 )                          
  37: s001-A 6nus-A   128 - 138 <=>  362 - 372   (MET  128  - VAL  138  <=> TYR  521  - THR  531 )                          
  37: s001-A 6nus-A   142 - 151 <=>  374 - 383   (SER  142  - SER  151  <=> ARG  533  - MET  542 )                          
  37: s001-A 6nus-A   171 - 189 <=>  384 - 402   (TYR  171  - VAL  189  <=> VAL  560  - SER  578 )                          
  37: s001-A 6nus-A   190 - 193 <=>  405 - 408   (PRO  190  - ASN  193  <=> ALA  581  - GLY  584 )                          
  37: s001-A 6nus-A   194 - 202 <=>  410 - 418   (PHE  194  - LEU  202  <=> THR  586  - PHE  594 )                          
  37: s001-A 6nus-A   203 - 213 <=>  421 - 431   (ASP  203  - PHE  213  <=> GLY  597  - SER  607 )                          
  37: s001-A 6nus-A   216 - 251 <=>  432 - 467   (LYS  216  - ASP  251  <=> ASP  608  - ASN  643 )                          
  37: s001-A 6nus-A   252 - 266 <=>  470 - 484   (LEU  252  - TYR  266  <=> CYS  646  - ALA  660 )                          
  37: s001-A 6nus-A   267 - 313 <=>  486 - 532   (PHE  267  - ASP  313  <=> VAL  662  - LEU  708 )                          
  37: s001-A 6nus-A   314 - 317 <=>  571 - 574   (TYR  314  - ARG  317  <=> ALA  747  - ARG  750 )                          
  37: s001-A 6nus-A   320 - 333 <=>  578 - 591   (PHE  320  - GLU  333  <=> SER  754  - ASN  767 )                          
  37: s001-A 6nus-A   334 - 337 <=>  593 - 596   (THR  334  - CYS  337  <=> ASN  769  - ALA  772 )                          
  37: s001-A 6nus-A   341 - 355 <=>  602 - 616   (PHE  341  - ASN  355  <=> SER  778  - VAL  792 )                          
  37: s001-A 6nus-A   356 - 366 <=>  618 - 628   (VAL  356  - ARG  366  <=> MET  794  - ASP  804 )                          
  37: s001-A 6nus-A   379 - 382 <=>  630 - 633   (ARG  379  - VAL  382  <=> THR  806  - PRO  809 )                          
  37: s001-A 6nus-A   383 - 392 <=>  635 - 644   (LYS  383  - LEU  392  <=> GLU  811  - VAL  820 )                          
  37: s001-A 6nus-A   393 - 406 <=>  651 - 664   (ASP  393  - GLN  406  <=> VAL  827  - ALA  840 )                          
  37: s001-A 6nus-A   419 - 434 <=>  665 - 680   (GLU  419  - HIS  434  <=> LEU  854  - LEU  869 )                          
  37: s001-A 6nus-A   435 - 448 <=>  689 - 702   (TYR  435  - LEU  448  <=> ALA  878  - LEU  891 )                          
  37: s001-A 6nus-A   493 - 496 <=>  705 - 708   (LEU  493  - PHE  496  <=> THR  909  - ASN  912 )                          
  38: s001-A 5k5m-A     1 -   8 <=>   32 -  39   (MET    1  - GLU    8  <=> ALA  304  - THR  311 )                          
  38: s001-A 5k5m-A    25 -  33 <=>   41 -  49   (LYS   25  - PRO   33  <=> SER  318  - ARG  326 )                          
  38: s001-A 5k5m-A    34 -  41 <=>   53 -  60   (THR   34  - LYS   41  <=> LYS  330  - MET  337 )                          
  38: s001-A 5k5m-A    42 -  45 <=>   63 -  66   (TYR   42  - ASP   45  <=> GLN  340  - MET  343 )                          
  38: s001-A 5k5m-A    54 -  57 <=>   67 -  70   (LYS   54  - GLY   57  <=> GLU  357  - ASP  360 )                          
  38: s001-A 5k5m-A    61 -  69 <=>   71 -  79   (GLU   61  - ASN   69  <=> THR  361  - GLY  369 )                          
  38: s001-A 5k5m-A    70 -  89 <=>   81 - 100   (GLU   70  - GLY   89  <=> LYS  371  - THR  390 )                          
  38: s001-A 5k5m-A    92 - 103 <=>  101 - 112   (LEU   92  - THR  103  <=> PRO  391  - LYS  402 )                          
  38: s001-A 5k5m-A   105 - 108 <=>  113 - 116   (PRO  105  - THR  108  <=> VAL  403  - ASN  406 )                          
  38: s001-A 5k5m-A   118 - 124 <=>  118 - 124   (CYS  118  - ARG  124  <=> LYS  420  - VAL  426 )                          
  38: s001-A 5k5m-A   125 - 139 <=>  127 - 141   (ASN  125  - SER  139  <=> SER  429  - LEU  443 )                          
  38: s001-A 5k5m-A   141 - 152 <=>  142 - 153   (GLY  141  - GLY  152  <=> GLU  444  - MET  455 )                          
  38: s001-A 5k5m-A   166 - 190 <=>  154 - 178   (ARG  166  - PRO  190  <=> ARG  472  - HIS  496 )                          
  38: s001-A 5k5m-A   191 - 213 <=>  184 - 206   (PRO  191  - PHE  213  <=> ASN  502  - LYS  524 )                          
  38: s001-A 5k5m-A   217 - 244 <=>  207 - 234   (TRP  217  - LYS  244  <=> LYS  525  - MET  552 )                          
  38: s001-A 5k5m-A   246 - 253 <=>  235 - 242   (LEU  246  - THR  253  <=> VAL  553  - GLU  560 )                          
  38: s001-A 5k5m-A   256 - 265 <=>  243 - 252   (GLU  256  - HIS  265  <=> HIS  561  - LYS  570 )                          
  38: s001-A 5k5m-A   266 - 275 <=>  254 - 263   (TYR  266  - TYR  275  <=> THR  572  - GLN  581 )                          
  38: s001-A 5k5m-A   276 - 287 <=>  268 - 279   (ASP  276  - SER  287  <=> MET  590  - SER  601 )                          
  38: s001-A 5k5m-A   292 - 314 <=>  280 - 302   (THR  292  - TYR  314  <=> THR  606  - VAL  628 )                          
  38: s001-A 5k5m-A   317 - 336 <=>  328 - 347   (ARG  317  - LEU  336  <=> ARG  654  - ARG  673 )                          
  38: s001-A 5k5m-A   341 - 344 <=>  348 - 351   (PHE  341  - ASP  344  <=> PHE  674  - ALA  677 )                          
  38: s001-A 5k5m-A   346 - 359 <=>  352 - 365   (LEU  346  - ASP  359  <=> LEU  678  - ILE  691 )                          
  38: s001-A 5k5m-A   362 - 365 <=>  372 - 375   (HIS  362  - THR  365  <=> ARG  698  - ASN  701 )                          
  38: s001-A 5k5m-A   381 - 390 <=>  379 - 388   (TYR  381  - ASP  390  <=> GLN  705  - HIS  714 )                          
  38: s001-A 5k5m-A   393 - 413 <=>  398 - 418   (ASP  393  - GLU  413  <=> LEU  724  - ALA  744 )                          
  38: s001-A 5k5m-A   415 - 449 <=>  424 - 458   (LEU  415  - LYS  449  <=> GLU  750  - PRO  784 )                          
  38: s001-A 5k5m-A   450 - 453 <=>  548 - 551   (LEU  450  - VAL  453  <=> ILE  874  - GLU  877 )                          
  38: s001-A 5k5m-A   458 - 463 <=>  558 - 563   (GLN  458  - SER  463  <=> PRO  884  - PHE  889 )                          
  39: s001-A 2hfz-A     1 -   7 <=>   32 -  38   (MET    1  - TYR    7  <=> TRP  305  - TYR  311 )                          
  39: s001-A 2hfz-A    16 -  19 <=>   39 -  42   (PRO   16  - HIS   19  <=> GLU  312  - PRO  315 )                          
  39: s001-A 2hfz-A    22 -  33 <=>   44 -  55   (ALA   22  - PRO   33  <=> GLY  317  - ARG  328 )                          
  39: s001-A 2hfz-A    34 -  42 <=>   59 -  67   (THR   34  - TYR   42  <=> LYS  332  - VAL  340 )                          
  39: s001-A 2hfz-A    43 -  46 <=>   71 -  74   (TRP   43  - VAL   46  <=> ALA  344  - ASP  347 )                          
  39: s001-A 2hfz-A    47 -  55 <=>   79 -  87   (PRO   47  - ARG   55  <=> GLY  352  - LYS  360 )                          
  39: s001-A 2hfz-A    60 -  68 <=>   88 -  96   (PHE   60  - PRO   68  <=> VAL  361  - PRO  369 )                          
  39: s001-A 2hfz-A    69 -  88 <=>   99 - 118   (ASN   69  - TYR   88  <=> VAL  372  - LYS  391 )                          
  39: s001-A 2hfz-A    91 - 104 <=>  119 - 132   (SER   91  - LEU  104  <=> ARG  392  - VAL  405 )                          
  39: s001-A 2hfz-A   105 - 108 <=>  135 - 138   (PRO  105  - THR  108  <=> ASN  408  - GLU  417 )                          
  39: s001-A 2hfz-A   118 - 124 <=>  143 - 149   (CYS  118  - ARG  124  <=> ARG  422  - VAL  428 )                          
  39: s001-A 2hfz-A   125 - 139 <=>  152 - 166   (ASN  125  - SER  139  <=> PRO  431  - LEU  445 )                          
  39: s001-A 2hfz-A   141 - 152 <=>  167 - 178   (GLY  141  - GLY  152  <=> ARG  446  - MET  457 )                          
  39: s001-A 2hfz-A   172 - 190 <=>  189 - 207   (PRO  172  - PRO  190  <=> TRP  480  - HIS  498 )                          
  39: s001-A 2hfz-A   191 - 213 <=>  213 - 235   (PRO  191  - PHE  213  <=> ASN  504  - THR  526 )                          
  39: s001-A 2hfz-A   217 - 244 <=>  236 - 263   (TRP  217  - LYS  244  <=> ARG  527  - LYS  554 )                          
  39: s001-A 2hfz-A   246 - 251 <=>  264 - 269   (LEU  246  - ASP  251  <=> VAL  555  - ASP  560 )                          
  39: s001-A 2hfz-A   254 - 265 <=>  270 - 281   (ARG  254  - HIS  265  <=> GLY  561  - GLU  572 )                          
  39: s001-A 2hfz-A   266 - 275 <=>  283 - 292   (TYR  266  - TYR  275  <=> THR  574  - MET  583 )                          
  39: s001-A 2hfz-A   276 - 314 <=>  302 - 340   (ASP  276  - TYR  314  <=> MET  593  - VAL  631 )                          
  39: s001-A 2hfz-A   317 - 336 <=>  368 - 387   (ARG  317  - LEU  336  <=> ARG  659  - ARG  678 )                          
  39: s001-A 2hfz-A   341 - 344 <=>  388 - 391   (PHE  341  - ASP  344  <=> PHE  679  - SER  682 )                          
  39: s001-A 2hfz-A   346 - 359 <=>  392 - 405   (LEU  346  - ASP  359  <=> LEU  683  - ILE  696 )                          
  39: s001-A 2hfz-A   362 - 365 <=>  412 - 415   (HIS  362  - THR  365  <=> THR  703  - TYR  706 )                          
  39: s001-A 2hfz-A   380 - 390 <=>  418 - 428   (PRO  380  - ASP  390  <=> GLN  709  - THR  719 )                          
  39: s001-A 2hfz-A   393 - 412 <=>  438 - 457   (ASP  393  - LYS  412  <=> LEU  729  - GLY  748 )                          
  39: s001-A 2hfz-A   413 - 416 <=>  459 - 462   (GLU  413  - SER  416  <=> GLY  750  - VAL  753 )                          
  39: s001-A 2hfz-A   417 - 449 <=>  466 - 498   (ALA  417  - LYS  449  <=> ALA  757  - PRO  789 )                          
  39: s001-A 2hfz-A   450 - 453 <=>  592 - 595   (LEU  450  - VAL  453  <=> LYS  883  - ASP  886 )                          
  39: s001-A 2hfz-A   456 - 463 <=>  597 - 604   (VAL  456  - SER  463  <=> MET  888  - GLU  895 )                          
  39: s001-A 2hfz-A   465 - 468 <=>  605 - 608   (LYS  465  - ARG  468  <=> ASP  896  - LEU  899 )                          
  40: s001-A 1rdr-A    24 -  30 <=>   12 -  18   (LYS   24  - LYS   30  <=> THR   23  - ALA   29 )                          
  40: s001-A 1rdr-A    40 -  43 <=>   23 -  26   (LEU   40  - TRP   43  <=> PHE   34  - VAL   37 )                          
  40: s001-A 1rdr-A    70 -  87 <=>   31 -  48   (GLU   70  - HIS   87  <=> ASP   71  - LEU   88 )                          
  40: s001-A 1rdr-A    89 -  96 <=>   49 -  56   (GLY   89  - SER   96  <=> ASP   89  - CYS   96 )                          
  40: s001-A 1rdr-A   172 - 175 <=>   57 -  60   (PRO  172  - LEU  175  <=> LEU   97  - SER  184 )                          
  40: s001-A 1rdr-A   177 - 189 <=>   61 -  73   (ILE  177  - VAL  189  <=> VAL  185  - ALA  197 )                          
  40: s001-A 1rdr-A   190 - 194 <=>   76 -  80   (PRO  190  - PHE  194  <=> LYS  200  - VAL  204 )                          
  40: s001-A 1rdr-A   195 - 212 <=>   84 - 101   (ILE  195  - LEU  212  <=> SER  208  - MET  225 )                          
  40: s001-A 1rdr-A   219 - 250 <=>  102 - 133   (TRP  219  - PHE  250  <=> GLU  226  - GLY  257 )                          
  40: s001-A 1rdr-A   257 - 261 <=>  135 - 139   (ASN  257  - ASP  261  <=> GLY  259  - ASP  263 )                          
  40: s001-A 1rdr-A   263 - 268 <=>  140 - 145   (LEU  263  - ILE  268  <=> TYR  264  - ASN  269 )                          
  40: s001-A 1rdr-A   290 - 313 <=>  146 - 169   (ALA  290  - ASP  313  <=> SER  291  - LYS  314 )                          
  40: s001-A 1rdr-A   314 - 318 <=>  172 - 176   (TYR  314  - ILE  318  <=> ASP  317  - LEU  321 )                          
  40: s001-A 1rdr-A   320 - 336 <=>  177 - 193   (PHE  320  - LEU  336  <=> LYS  322  - VAL  338 )                          
  40: s001-A 1rdr-A   341 - 360 <=>  194 - 213   (PHE  341  - LYS  360  <=> ASP  339  - ASP  358 )                          
  40: s001-A 1rdr-A   361 - 364 <=>  220 - 223   (THR  361  - THR  364  <=> THR  365  - TRP  368 )                          
  40: s001-A 1rdr-A   380 - 390 <=>  224 - 234   (PRO  380  - ASP  390  <=> GLU  369  - ARG  379 )                          
  40: s001-A 1rdr-A   392 - 410 <=>  241 - 259   (LEU  392  - PRO  410  <=> PHE  386  - THR  404 )                          
  40: s001-A 1rdr-A   412 - 415 <=>  260 - 263   (LYS  412  - LEU  415  <=> LYS  405  - ARG  408 )                          
  40: s001-A 1rdr-A   419 - 436 <=>  264 - 281   (GLU  419  - ASP  436  <=> ASN  409  - GLU  426 )                          
  40: s001-A 1rdr-A   437 - 449 <=>  283 - 295   (ILE  437  - LYS  449  <=> GLU  428  - PRO  440 )                          
  41: s001-A 2yib-D     1 -   6 <=>   48 -  53   (MET    1  - ILE    6  <=> TYR   57  - PRO   62 )                          
  41: s001-A 2yib-D     9 -  13 <=>   54 -  58   (ILE    9  - ASP   13  <=> ARG   63  - THR   67 )                          
  41: s001-A 2yib-D    14 -  24 <=>   92 - 102   (GLY   14  - LYS   24  <=> ALA  101  - LYS  111 )                          
  41: s001-A 2yib-D    25 -  29 <=>  111 - 115   (LYS   25  - SER   29  <=> PHE  120  - ASP  124 )                          
  41: s001-A 2yib-D    32 -  35 <=>  117 - 120   (ILE   32  - GLY   35  <=> THR  126  - LYS  129 )                          
  41: s001-A 2yib-D    37 -  40 <=>  141 - 144   (VAL   37  - LEU   40  <=> VAL  150  - ALA  153 )                          
  41: s001-A 2yib-D    41 -  61 <=>  147 - 167   (LYS   41  - GLU   61  <=> THR  156  - GLY  176 )                          
  41: s001-A 2yib-D    62 -  66 <=>  171 - 175   (ASP   62  - PHE   66  <=> GLY  180  - ASN  184 )                          
  41: s001-A 2yib-D    70 -  74 <=>  180 - 184   (GLU   70  - ASN   74  <=> THR  189  - THR  193 )                          
  41: s001-A 2yib-D    77 -  86 <=>  185 - 194   (VAL   77  - THR   86  <=> ASN  194  - GLN  203 )                          
  41: s001-A 2yib-D    87 -  90 <=>  197 - 200   (HIS   87  - THR   90  <=> PRO  206  - THR  209 )                          
  41: s001-A 2yib-D    91 -  94 <=>  205 - 208   (SER   91  - VAL   94  <=> ASP  214  - LEU  217 )                          
  41: s001-A 2yib-D    95 -  98 <=>  210 - 213   (THR   95  - SER   98  <=> TRP  219  - SER  222 )                          
  41: s001-A 2yib-D    99 - 102 <=>  228 - 231   (GLU   99  - ARG  102  <=> TYR  237  - HIS  240 )                          
  41: s001-A 2yib-D   104 - 114 <=>  232 - 242   (LEU  104  - PHE  114  <=> VAL  241  - TYR  251 )                          
  41: s001-A 2yib-D   116 - 141 <=>  243 - 268   (SER  116  - GLY  141  <=> ILE  252  - ALA  277 )                          
  41: s001-A 2yib-D   142 - 145 <=>  280 - 283   (SER  142  - GLN  145  <=> LYS  289  - THR  292 )                          
  41: s001-A 2yib-D   146 - 163 <=>  288 - 305   (VAL  146  - ASN  163  <=> LEU  297  - TRP  314 )                          
  41: s001-A 2yib-D   164 - 193 <=>  308 - 337   (LYS  164  - ASN  193  <=> LYS  317  - ASN  346 )                          
  41: s001-A 2yib-D   194 - 202 <=>  344 - 352   (PHE  194  - LEU  202  <=> PRO  353  - PHE  361 )                          
  41: s001-A 2yib-D   203 - 214 <=>  354 - 365   (ASP  203  - GLY  214  <=> GLY  363  - ASP  374 )                          
  41: s001-A 2yib-D   215 - 219 <=>  368 - 372   (ASP  215  - TRP  219  <=> ASP  377  - ASP  381 )                          
  41: s001-A 2yib-D   221 - 247 <=>  388 - 414   (SER  221  - ARG  247  <=> THR  397  - LEU  423 )                          
  41: s001-A 2yib-D   248 - 251 <=>  416 - 419   (SER  248  - ASP  251  <=> ARG  425  - THR  428 )                          
  41: s001-A 2yib-D   252 - 260 <=>  427 - 435   (LEU  252  - LEU  260  <=> TYR  436  - ALA  444 )                          
  41: s001-A 2yib-D   261 - 282 <=>  437 - 458   (ASP  261  - ASN  282  <=> ASN  446  - TYR  467 )                          
  41: s001-A 2yib-D   284 - 312 <=>  459 - 487   (GLY  284  - ARG  312  <=> GLY  468  - LYS  496 )                          
  41: s001-A 2yib-D   340 - 343 <=>  489 - 492   (GLU  340  - TYR  343  <=> ASN  498  - THR  501 )                          
  41: s001-A 2yib-D   344 - 358 <=>  494 - 508   (ASP  344  - ILE  358  <=> GLU  503  - ILE  517 )                          
  41: s001-A 2yib-D   361 - 366 <=>  509 - 514   (THR  361  - ARG  366  <=> GLU  518  - ASN  523 )                          
  41: s001-A 2yib-D   377 - 380 <=>  520 - 523   (GLY  377  - PRO  380  <=> VAL  529  - VAL  532 )                          
  41: s001-A 2yib-D   381 - 390 <=>  548 - 557   (TYR  381  - ASP  390  <=> GLU  557  - ILE  566 )                          
  41: s001-A 2yib-D   393 - 413 <=>  564 - 584   (ASP  393  - GLU  413  <=> MET  573  - LEU  593 )                          
  41: s001-A 2yib-D   415 - 431 <=>  595 - 611   (LEU  415  - TYR  431  <=> ALA  604  - GLY  620 )                          
  41: s001-A 2yib-D   432 - 449 <=>  613 - 630   (GLY  432  - LYS  449  <=> TRP  622  - ARG  639 )                          
  41: s001-A 2yib-D   450 - 453 <=>  633 - 636   (LEU  450  - VAL  453  <=> LEU  642  - LYS  645 )                          
  41: s001-A 2yib-D   496 - 499 <=>  644 - 647   (PHE  496  - PHE  499  <=> LEU  653  - TRP  656 )                          
  41: s001-A 2yib-D   500 - 503 <=>  659 - 662   (TRP  500  - SER  503  <=> GLY  668  - LEU  671 )                          
  42: s001-A 1hhs-A     1 -   6 <=>    4 -   9   (MET    1  - ILE    6  <=> ALA    4  - LEU    9 )                          
  42: s001-A 1hhs-A     7 -  10 <=>   12 -  15   (TYR    7  - GLN   10  <=> ILE   12  - GLN   15 )                          
  42: s001-A 1hhs-A    11 -  14 <=>   19 -  22   (ARG   11  - GLY   14  <=> ALA   19  - ILE   22 )                          
  42: s001-A 1hhs-A    15 -  18 <=>   25 -  28   (GLN   15  - ARG   18  <=> GLN   25  - SER   28 )                          
  42: s001-A 1hhs-A    22 -  31 <=>   32 -  41   (ALA   22  - TYR   31  <=> PHE   32  - GLU   41 )                          
  42: s001-A 1hhs-A    33 -  39 <=>   50 -  56   (PRO   33  - ARG   39  <=> PHE   50  - GLU   56 )                          
  42: s001-A 1hhs-A    40 -  44 <=>   85 -  89   (LEU   40  - ARG   44  <=> PHE   85  - HIS   89 )                          
  42: s001-A 1hhs-A    45 -  48 <=>   93 -  96   (ASP   45  - SER   48  <=> PHE   93  - ILE   96 )                          
  42: s001-A 1hhs-A    50 -  53 <=>   97 - 100   (ALA   50  - SER   53  <=> PRO   97  - TRP  100 )                          
  42: s001-A 1hhs-A    56 -  62 <=>  101 - 107   (ILE   56  - ASP   62  <=> PRO  101  - LYS  107 )                          
  42: s001-A 1hhs-A    63 -  67 <=>  111 - 115   (GLU   63  - TYR   67  <=> ASP  111  - ALA  115 )                          
  42: s001-A 1hhs-A    68 -  84 <=>  118 - 134   (PRO   68  - TRP   84  <=> PRO  118  - MET  134 )                          
  42: s001-A 1hhs-A    90 -  95 <=>  136 - 141   (THR   90  - THR   95  <=> SER  136  - VAL  141 )                          
  42: s001-A 1hhs-A    99 - 102 <=>  142 - 145   (GLU   99  - ARG  102  <=> PRO  142  - ILE  145 )                          
  42: s001-A 1hhs-A   105 - 115 <=>  146 - 156   (PRO  105  - LYS  115  <=> ARG  146  - PHE  156 )                          
  42: s001-A 1hhs-A   118 - 121 <=>  157 - 160   (CYS  118  - TYR  121  <=> SER  157  - MET  160 )                          
  42: s001-A 1hhs-A   122 - 140 <=>  162 - 180   (GLU  122  - LYS  140  <=> THR  162  - LEU  180 )                          
  42: s001-A 1hhs-A   141 - 144 <=>  183 - 186   (GLY  141  - LEU  144  <=> GLN  183  - PHE  186 )                          
  42: s001-A 1hhs-A   145 - 156 <=>  195 - 206   (GLN  145  - GLN  156  <=> MET  195  - GLN  206 )                          
  42: s001-A 1hhs-A   157 - 160 <=>  208 - 211   (LEU  157  - ARG  160  <=> THR  208  - ILE  211 )                          
  42: s001-A 1hhs-A   161 - 164 <=>  222 - 225   (GLY  161  - LYS  164  <=> SER  222  - ARG  225 )                          
  42: s001-A 1hhs-A   165 - 191 <=>  269 - 295   (PRO  165  - PRO  191  <=> ARG  269  - TYR  295 )                          
  42: s001-A 1hhs-A   192 - 195 <=>  299 - 302   (PRO  192  - ILE  195  <=> ALA  299  - PHE  302 )                          
  42: s001-A 1hhs-A   198 - 201 <=>  303 - 306   (SER  198  - TRP  201  <=> HIS  303  - THR  306 )                          
  42: s001-A 1hhs-A   204 - 213 <=>  307 - 316   (GLY  204  - PHE  213  <=> ARG  307  - GLU  316 )                          
  42: s001-A 1hhs-A   219 - 250 <=>  317 - 348   (TRP  219  - PHE  250  <=> TRP  317  - GLY  348 )                          
  42: s001-A 1hhs-A   256 - 267 <=>  350 - 361   (GLU  256  - PHE  267  <=> ALA  350  - LEU  361 )                          
  42: s001-A 1hhs-A   269 - 275 <=>  362 - 368   (ASN  269  - TYR  275  <=> LYS  362  - GLY  368 )                          
  42: s001-A 1hhs-A   276 - 280 <=>  376 - 380   (ASP  276  - VAL  280  <=> HIS  376  - GLY  380 )                          
  42: s001-A 1hhs-A   281 - 314 <=>  387 - 420   (LYS  281  - TYR  314  <=> LEU  387  - PRO  420 )                          
  42: s001-A 1hhs-A   317 - 320 <=>  439 - 442   (ARG  317  - PHE  320  <=> TYR  439  - GLY  442 )                          
  42: s001-A 1hhs-A   321 - 333 <=>  448 - 460   (SER  321  - GLU  333  <=> GLN  448  - THR  460 )                          
  42: s001-A 1hhs-A   334 - 337 <=>  464 - 467   (THR  334  - CYS  337  <=> ALA  464  - GLY  467 )                          
  42: s001-A 1hhs-A   338 - 343 <=>  469 - 474   (ARG  338  - TYR  343  <=> HIS  469  - MET  474 )                          
  42: s001-A 1hhs-A   347 - 350 <=>  481 - 484   (GLU  347  - LYS  350  <=> ASN  481  - PRO  484 )                          
  42: s001-A 1hhs-A   353 - 356 <=>  485 - 488   (GLY  353  - VAL  356  <=> TYR  485  - ILE  488 )                          
  42: s001-A 1hhs-A   360 - 363 <=>  489 - 492   (LYS  360  - TYR  363  <=> SER  489  - HIS  492 )                          
  42: s001-A 1hhs-A   381 - 392 <=>  493 - 504   (TYR  381  - LEU  392  <=> GLY  493  - ASP  504 )                          
  42: s001-A 1hhs-A   394 - 400 <=>  513 - 519   (LEU  394  - LEU  400  <=> ILE  513  - ASN  519 )                          
  42: s001-A 1hhs-A   402 - 416 <=>  520 - 534   (LYS  402  - SER  416  <=> SER  520  - SER  534 )                          
  42: s001-A 1hhs-A   418 - 422 <=>  545 - 549   (TYR  418  - VAL  422  <=> PRO  545  - LEU  549 )                          
  42: s001-A 1hhs-A   424 - 428 <=>  550 - 554   (LEU  424  - VAL  428  <=> ALA  550  - MET  554 )                          
  42: s001-A 1hhs-A   429 - 433 <=>  556 - 560   (TRP  429  - ALA  433  <=> ASP  556  - ALA  560 )                          
  42: s001-A 1hhs-A   434 - 439 <=>  564 - 569   (HIS  434  - LEU  439  <=> TYR  564  - GLU  569 )                          
  42: s001-A 1hhs-A   442 - 448 <=>  584 - 590   (LEU  442  - LEU  448  <=> ARG  584  - MET  590 )                          
  42: s001-A 1hhs-A   501 - 507 <=>  596 - 602   (ASP  501  - PHE  507  <=> LEU  596  - VAL  602 )                          
  42: s001-A 1hhs-A   509 - 512 <=>  603 - 606   (SER  509  - GLU  512  <=> ALA  603  - ALA  606 )                          
  43: s001-A 2hcn-A    27 -  33 <=>    1 -   7   (PHE   27  - PRO   33  <=> LEU  322  - ARG  328 )                          
  43: s001-A 2hcn-A    34 -  40 <=>   11 -  17   (THR   34  - LEU   40  <=> LYS  332  - THR  338 )                          
  43: s001-A 2hcn-A    62 -  65 <=>   18 -  21   (ASP   62  - LYS   65  <=> THR  363  - PRO  366 )                          
  43: s001-A 2hcn-A    66 -  69 <=>   23 -  26   (PHE   66  - ASN   69  <=> PRO  368  - GLY  371 )                          
  43: s001-A 2hcn-A    70 -  88 <=>   28 -  46   (GLU   70  - TYR   88  <=> LYS  373  - LYS  391 )                          
  43: s001-A 2hcn-A    91 - 104 <=>   47 -  60   (SER   91  - LEU  104  <=> ARG  392  - VAL  405 )                          
  43: s001-A 2hcn-A   105 - 108 <=>   64 -  67   (PRO  105  - THR  108  <=> ALA  409  - TRP  421 )                          
  43: s001-A 2hcn-A   118 - 124 <=>   68 -  74   (CYS  118  - ARG  124  <=> ARG  422  - VAL  428 )                          
  43: s001-A 2hcn-A   125 - 139 <=>   77 -  91   (ASN  125  - SER  139  <=> PRO  431  - LEU  445 )                          
  43: s001-A 2hcn-A   141 - 147 <=>   92 -  98   (GLY  141  - LEU  147  <=> ARG  446  - CYS  452 )                          
  43: s001-A 2hcn-A   172 - 190 <=>  105 - 123   (PRO  172  - PRO  190  <=> TRP  480  - HIS  498 )                          
  43: s001-A 2hcn-A   191 - 213 <=>  129 - 151   (PRO  191  - PHE  213  <=> ASN  504  - THR  526 )                          
  43: s001-A 2hcn-A   217 - 244 <=>  152 - 179   (TRP  217  - LYS  244  <=> ARG  527  - LYS  554 )                          
  43: s001-A 2hcn-A   246 - 249 <=>  180 - 183   (LEU  246  - LEU  249  <=> VAL  555  - LEU  558 )                          
  43: s001-A 2hcn-A   251 - 254 <=>  184 - 187   (ASP  251  - ARG  254  <=> LEU  559  - GLU  562 )                          
  43: s001-A 2hcn-A   256 - 269 <=>  188 - 201   (GLU  256  - ASN  269  <=> HIS  563  - ARG  576 )                          
  43: s001-A 2hcn-A   288 - 314 <=>  203 - 229   (GLY  288  - TYR  314  <=> GLY  605  - VAL  631 )                          
  43: s001-A 2hcn-A   317 - 336 <=>  257 - 276   (ARG  317  - LEU  336  <=> ARG  659  - ARG  678 )                          
  43: s001-A 2hcn-A   341 - 344 <=>  277 - 280   (PHE  341  - ASP  344  <=> PHE  679  - SER  682 )                          
  43: s001-A 2hcn-A   346 - 359 <=>  281 - 294   (LEU  346  - ASP  359  <=> LEU  683  - ILE  696 )                          
  43: s001-A 2hcn-A   362 - 365 <=>  301 - 304   (HIS  362  - THR  365  <=> THR  703  - TYR  706 )                          
  43: s001-A 2hcn-A   381 - 390 <=>  308 - 317   (TYR  381  - ASP  390  <=> GLN  710  - THR  719 )                          
  43: s001-A 2hcn-A   393 - 410 <=>  327 - 344   (ASP  393  - PRO  410  <=> LEU  729  - SER  746 )                          
  43: s001-A 2hcn-A   412 - 416 <=>  345 - 349   (LYS  412  - SER  416  <=> PRO  747  - ASP  755 )                          
  43: s001-A 2hcn-A   417 - 450 <=>  351 - 384   (ALA  417  - LEU  450  <=> ALA  757  - VAL  790 )                          
  43: s001-A 2hcn-A   494 - 499 <=>  406 - 411   (LEU  494  - PHE  499  <=> GLU  812  - VAL  817 )                          
  44: s001-A 7thm-A     1 -   8 <=>  369 - 376   (MET    1  - GLU    8  <=> PHE  396  - ASN  403 )                          
  44: s001-A 7thm-A    21 -  34 <=>  381 - 394   (ILE   21  - THR   34  <=> GLN  408  - ASP  421 )                          
  44: s001-A 7thm-A    39 -  61 <=>  409 - 431   (ARG   39  - GLU   61  <=> GLU  436  - TYR  458 )                          
  44: s001-A 7thm-A    64 -  84 <=>  433 - 453   (PHE   64  - TRP   84  <=> LEU  460  - PHE  480 )                          
  44: s001-A 7thm-A    86 -  89 <=>  454 - 457   (THR   86  - GLY   89  <=> ASP  481  - ASP  484 )                          
  44: s001-A 7thm-A    92 - 100 <=>  458 - 466   (LEU   92  - SER  100  <=> GLY  485  - VAL  493 )                          
  44: s001-A 7thm-A   102 - 126 <=>  467 - 491   (ARG  102  - LYS  126  <=> ILE  494  - SER  518 )                          
  44: s001-A 7thm-A   131 - 138 <=>  493 - 500   (ALA  131  - VAL  138  <=> GLN  524  - THR  531 )                          
  44: s001-A 7thm-A   142 - 159 <=>  502 - 519   (SER  142  - LYS  159  <=> ARG  533  - ALA  550 )                          
  44: s001-A 7thm-A   162 - 189 <=>  520 - 547   (GLU  162  - VAL  189  <=> LYS  551  - SER  578 )                          
  44: s001-A 7thm-A   190 - 193 <=>  550 - 553   (PRO  190  - ASN  193  <=> ALA  581  - GLY  584 )                          
  44: s001-A 7thm-A   194 - 202 <=>  555 - 563   (PHE  194  - LEU  202  <=> THR  586  - PHE  594 )                          
  44: s001-A 7thm-A   203 - 213 <=>  566 - 576   (ASP  203  - PHE  213  <=> GLY  597  - SER  607 )                          
  44: s001-A 7thm-A   216 - 250 <=>  577 - 611   (LYS  216  - PHE  250  <=> ASP  608  - HIS  642 )                          
  44: s001-A 7thm-A   251 - 254 <=>  614 - 617   (ASP  251  - ARG  254  <=> CYS  645  - LEU  648 )                          
  44: s001-A 7thm-A   255 - 313 <=>  619 - 677   (THR  255  - ASP  313  <=> HIS  650  - LEU  708 )                          
  44: s001-A 7thm-A   315 - 318 <=>  715 - 718   (ASN  315  - ILE  318  <=> TYR  748  - LYS  751 )                          
  44: s001-A 7thm-A   320 - 333 <=>  721 - 734   (PHE  320  - GLU  333  <=> SER  754  - ASN  767 )                          
  44: s001-A 7thm-A   334 - 337 <=>  736 - 739   (THR  334  - CYS  337  <=> THR  769  - SER  772 )                          
  44: s001-A 7thm-A   341 - 355 <=>  745 - 759   (PHE  341  - ASN  355  <=> SER  778  - VAL  792 )                          
  44: s001-A 7thm-A   356 - 366 <=>  761 - 771   (VAL  356  - ARG  366  <=> MET  794  - ASP  804 )                          
  44: s001-A 7thm-A   379 - 382 <=>  773 - 776   (ARG  379  - VAL  382  <=> THR  806  - PRO  809 )                          
  44: s001-A 7thm-A   383 - 392 <=>  778 - 787   (LYS  383  - LEU  392  <=> GLU  811  - VAL  820 )                          
  44: s001-A 7thm-A   393 - 413 <=>  791 - 811   (ASP  393  - GLU  413  <=> VAL  827  - ILE  847 )                          
  44: s001-A 7thm-A   420 - 434 <=>  812 - 826   (THR  420  - HIS  434  <=> MET  855  - LEU  869 )                          
  44: s001-A 7thm-A   435 - 448 <=>  835 - 848   (TYR  435  - LEU  448  <=> ALA  878  - LEU  891 )                          
  44: s001-A 7thm-A   493 - 496 <=>  849 - 852   (LEU  493  - PHE  496  <=> GLU  917  - PHE  920 )                          
  45: s001-A 4mtp-D     1 -   6 <=>   31 -  36   (MET    1  - ILE    6  <=> THR  306  - TYR  311 )                          
  45: s001-A 4mtp-D    17 -  22 <=>   37 -  42   (THR   17  - ALA   22  <=> GLU  312  - GLY  317 )                          
  45: s001-A 4mtp-D    27 -  33 <=>   43 -  49   (PHE   27  - PRO   33  <=> LEU  322  - LYS  328 )                          
  45: s001-A 4mtp-D    34 -  42 <=>   53 -  61   (THR   34  - TYR   42  <=> LYS  332  - VAL  340 )                          
  45: s001-A 4mtp-D    43 -  47 <=>   64 -  68   (TRP   43  - PRO   47  <=> MET  343  - ASP  347 )                          
  45: s001-A 4mtp-D    48 -  57 <=>   70 -  79   (SER   48  - GLY   57  <=> THR  349  - LYS  358 )                          
  45: s001-A 4mtp-D    58 -  62 <=>   81 -  85   (LYS   58  - ASP   62  <=> LYS  360  - LYS  364 )                          
  45: s001-A 4mtp-D    64 -  68 <=>   86 -  90   (PHE   64  - PRO   68  <=> ALA  365  - PRO  369 )                          
  45: s001-A 4mtp-D    69 -  89 <=>   93 - 113   (ASN   69  - GLY   89  <=> VAL  372  - ARG  392 )                          
  45: s001-A 4mtp-D    92 -  96 <=>  114 - 118   (LEU   92  - SER   96  <=> PRO  393  - THR  397 )                          
  45: s001-A 4mtp-D    98 - 106 <=>  119 - 127   (SER   98  - LYS  106  <=> LYS  398  - ASN  406 )                          
  45: s001-A 4mtp-D   121 - 124 <=>  129 - 132   (TYR  121  - ARG  124  <=> ARG  425  - VAL  428 )                          
  45: s001-A 4mtp-D   125 - 141 <=>  135 - 151   (ASN  125  - GLY  141  <=> PRO  431  - GLY  447 )                          
  45: s001-A 4mtp-D   172 - 189 <=>  152 - 169   (PRO  172  - VAL  189  <=> TRP  480  - ASP  497 )                          
  45: s001-A 4mtp-D   190 - 193 <=>  171 - 174   (PRO  190  - ASN  193  <=> TRP  499  - ARG  502 )                          
  45: s001-A 4mtp-D   194 - 213 <=>  179 - 198   (PHE  194  - PHE  213  <=> GLY  507  - GLY  526 )                          
  45: s001-A 4mtp-D   217 - 244 <=>  199 - 226   (TRP  217  - LYS  244  <=> LYS  527  - LYS  554 )                          
  45: s001-A 4mtp-D   246 - 251 <=>  227 - 232   (LEU  246  - ASP  251  <=> VAL  555  - ASP  560 )                          
  45: s001-A 4mtp-D   252 - 266 <=>  235 - 249   (LEU  252  - TYR  266  <=> HIS  563  - HIS  577 )                          
  45: s001-A 4mtp-D   270 - 276 <=>  250 - 256   (THR  270  - ASP  276  <=> LYS  578  - ARG  584 )                          
  45: s001-A 4mtp-D   289 - 314 <=>  265 - 290   (SER  289  - TYR  314  <=> GLN  606  - VAL  631 )                          
  45: s001-A 4mtp-D   317 - 336 <=>  318 - 337   (ARG  317  - LEU  336  <=> ARG  659  - ARG  678 )                          
  45: s001-A 4mtp-D   341 - 344 <=>  338 - 341   (PHE  341  - ASP  344  <=> PHE  679  - ALA  682 )                          
  45: s001-A 4mtp-D   346 - 359 <=>  342 - 355   (LEU  346  - ASP  359  <=> LEU  683  - ILE  696 )                          
  45: s001-A 4mtp-D   362 - 365 <=>  362 - 365   (HIS  362  - THR  365  <=> HIS  703  - HIS  706 )                          
  45: s001-A 4mtp-D   381 - 390 <=>  369 - 378   (TYR  381  - ASP  390  <=> GLN  710  - GLN  719 )                          
  45: s001-A 4mtp-D   393 - 413 <=>  388 - 408   (ASP  393  - GLU  413  <=> ILE  729  - ALA  749 )                          
  45: s001-A 4mtp-D   415 - 450 <=>  412 - 447   (LEU  415  - LEU  450  <=> ASP  755  - VAL  790 )                          
  45: s001-A 4mtp-D   493 - 499 <=>  468 - 474   (LEU  493  - PHE  499  <=> THR  811  - VAL  817 )                          
  46: s001-A 7nhc-B    40 -  49 <=>   25 -  34   (LEU   40  - ARG   49  <=> THR   25  - THR   34 )                          
  46: s001-A 7nhc-B    50 -  63 <=>   37 -  50   (ALA   50  - GLU   63  <=> GLY   37  - SER   50 )                          
  46: s001-A 7nhc-B    64 -  67 <=>   81 -  84   (PHE   64  - TYR   67  <=> GLY   81  - GLN   84 )                          
  46: s001-A 7nhc-B    70 -  90 <=>   85 - 105   (GLU   70  - THR   90  <=> THR   85  - ASN  105 )                          
  46: s001-A 7nhc-B    91 -  94 <=>  108 - 111   (SER   91  - VAL   94  <=> LEU  108  - MET  111 )                          
  46: s001-A 7nhc-B    95 -  98 <=>  115 - 118   (THR   95  - SER   98  <=> GLN  115  - ARG  118 )                          
  46: s001-A 7nhc-B   101 - 115 <=>  119 - 133   (PHE  101  - LYS  115  <=> VAL  119  - LEU  133 )                          
  46: s001-A 7nhc-B   116 - 128 <=>  135 - 147   (SER  116  - MET  128  <=> ARG  135  - ILE  147 )                          
  46: s001-A 7nhc-B   130 - 137 <=>  166 - 173   (LEU  130  - ARG  137  <=> PHE  166  - SER  173 )                          
  46: s001-A 7nhc-B   146 - 159 <=>  203 - 216   (VAL  146  - LYS  159  <=> ALA  221  - GLY  234 )                          
  46: s001-A 7nhc-B   162 - 188 <=>  217 - 243   (GLU  162  - LYS  188  <=> LYS  235  - SER  261 )                          
  46: s001-A 7nhc-B   190 - 197 <=>  246 - 253   (PRO  190  - TRP  197  <=> GLU  264  - LEU  271 )                          
  46: s001-A 7nhc-B   198 - 201 <=>  255 - 258   (SER  198  - TRP  201  <=> VAL  273  - ASN  276 )                          
  46: s001-A 7nhc-B   203 - 214 <=>  259 - 270   (ASP  203  - GLY  214  <=> GLU  277  - LYS  288 )                          
  46: s001-A 7nhc-B   215 - 218 <=>  272 - 275   (ASP  215  - THR  218  <=> MET  290  - SER  293 )                          
  46: s001-A 7nhc-B   220 - 248 <=>  281 - 309   (GLN  220  - SER  248  <=> SER  299  - ARG  327 )                          
  46: s001-A 7nhc-B   252 - 276 <=>  311 - 335   (LEU  252  - ASP  276  <=> GLN  329  - LYS  353 )                          
  46: s001-A 7nhc-B   277 - 287 <=>  381 - 391   (LYS  277  - SER  287  <=> GLY  399  - MET  409 )                          
  46: s001-A 7nhc-B   291 - 306 <=>  393 - 408   (PHE  291  - TYR  306  <=> MET  411  - LEU  426 )                          
  46: s001-A 7nhc-B   312 - 315 <=>  411 - 414   (ARG  312  - ASN  315  <=> LYS  429  - THR  432 )                          
  46: s001-A 7nhc-B   320 - 335 <=>  421 - 436   (PHE  320  - ALA  335  <=> ASP  439  - PRO  454 )                          
  46: s001-A 7nhc-B   337 - 365 <=>  440 - 468   (CYS  337  - THR  365  <=> GLY  458  - ARG  486 )                          
  46: s001-A 7nhc-B   380 - 391 <=>  470 - 481   (PRO  380  - ILE  391  <=> GLY  488  - TYR  499 )                          
  46: s001-A 7nhc-B   394 - 400 <=>  482 - 488   (LEU  394  - LEU  400  <=> GLY  500  - SER  506 )                          
  46: s001-A 7nhc-B   402 - 407 <=>  489 - 494   (LYS  402  - MET  407  <=> MET  507  - PHE  512 )                          
  46: s001-A 7nhc-B   414 - 431 <=>  498 - 515   (ASP  414  - TYR  431  <=> GLY  516  - ASN  533 )                          
  46: s001-A 7nhc-B   432 - 436 <=>  518 - 522   (GLY  432  - ASP  436  <=> ASN  536  - GLY  540 )                          
  46: s001-A 7nhc-B   437 - 446 <=>  525 - 534   (ILE  437  - LEU  446  <=> THR  543  - ILE  552 )                          
  46: s001-A 7nhc-B   447 - 450 <=>  536 - 539   (SER  447  - LEU  450  <=> ASP  554  - TYR  557 )                          
  46: s001-A 7nhc-B   451 - 455 <=>  543 - 547   (LYS  451  - HIS  455  <=> CYS  561  - ASP  565 )                          
  46: s001-A 7nhc-B   481 - 486 <=>  565 - 570   (LYS  481  - LEU  486  <=> THR  583  - GLY  588 )                          
  46: s001-A 7nhc-B   494 - 497 <=>  584 - 587   (LEU  494  - PRO  497  <=> ARG  602  - HIS  605 )                          
  46: s001-A 7nhc-B   499 - 502 <=>  617 - 620   (PHE  499  - VAL  502  <=> GLU  656  - ALA  659 )                          
  46: s001-A 7nhc-B   505 - 508 <=>  621 - 624   (ARG  505  - GLY  508  <=> VAL  660  - THR  663 )                          
  46: s001-A 7nhc-B   517 - 522 <=>  660 - 665   (ARG  517  - TYR  522  <=> PHE  699  - SER  704 )                          
  47: s001-A 6ogz-A    23 -  30 <=>  127 - 134   (PRO   23  - LYS   30  <=> LEU  128  - LEU  135 )                          
  47: s001-A 6ogz-A    32 -  35 <=>  135 - 138   (ILE   32  - GLY   35  <=> THR  136  - SER  139 )                          
  47: s001-A 6ogz-A    36 -  39 <=>  206 - 209   (LEU   36  - ARG   39  <=> ALA  207  - SER  210 )                          
  47: s001-A 6ogz-A    41 -  48 <=>  330 - 337   (LYS   41  - SER   48  <=> HIS  331  - LYS  338 )                          
  47: s001-A 6ogz-A    49 -  57 <=>  339 - 347   (ARG   49  - GLY   57  <=> LEU  340  - LYS  348 )                          
  47: s001-A 6ogz-A    60 -  63 <=>  348 - 351   (PHE   60  - GLU   63  <=> THR  349  - THR  352 )                          
  47: s001-A 6ogz-A    65 -  70 <=>  352 - 357   (LYS   65  - GLU   70  <=> GLU  353  - GLU  358 )                          
  47: s001-A 6ogz-A    72 -  86 <=>  358 - 372   (LYS   72  - THR   86  <=> MET  359  - LYS  373 )                          
  47: s001-A 6ogz-A    88 -  92 <=>  373 - 377   (TYR   88  - LEU   92  <=> MET  374  - PRO  378 )                          
  47: s001-A 6ogz-A    93 -  96 <=>  384 - 387   (ASN   93  - SER   96  <=> LEU  385  - ASP  388 )                          
  47: s001-A 6ogz-A    97 - 106 <=>  389 - 398   (VAL   97  - LYS  106  <=> GLU  390  - SER  399 )                          
  47: s001-A 6ogz-A   108 - 111 <=>  399 - 402   (THR  108  - GLY  111  <=> ALA  400  - GLY  403 )                          
  47: s001-A 6ogz-A   114 - 117 <=>  403 - 406   (PHE  114  - GLY  117  <=> GLU  404  - GLN  407 )                          
  47: s001-A 6ogz-A   118 - 126 <=>  417 - 425   (CYS  118  - LYS  126  <=> THR  418  - ASP  426 )                          
  47: s001-A 6ogz-A   132 - 135 <=>  432 - 435   (ARG  132  - TRP  135  <=> TYR  433  - GLY  436 )                          
  47: s001-A 6ogz-A   143 - 147 <=>  436 - 440   (GLN  143  - LEU  147  <=> ILE  437  - VAL  441 )                          
  47: s001-A 6ogz-A   148 - 158 <=>  445 - 455   (PRO  148  - ARG  158  <=> PRO  446  - GLY  456 )                          
  47: s001-A 6ogz-A   163 - 189 <=>  456 - 482   (ASN  163  - VAL  189  <=> ARG  457  - TYR  483 )                          
  47: s001-A 6ogz-A   190 - 213 <=>  484 - 507   (PRO  190  - PHE  213  <=> LYS  485  - ARG  508 )                          
  47: s001-A 6ogz-A   220 - 233 <=>  513 - 526   (GLN  220  - THR  233  <=> SER  514  - SER  527 )                          
  47: s001-A 6ogz-A   234 - 251 <=>  528 - 545   (VAL  234  - ASP  251  <=> HIS  529  - ALA  546 )                          
  47: s001-A 6ogz-A   253 - 275 <=>  553 - 575   (THR  253  - TYR  275  <=> VAL  554  - PRO  576 )                          
  47: s001-A 6ogz-A   276 - 282 <=>  580 - 586   (ASP  276  - ASN  282  <=> ILE  581  - GLY  587 )                          
  47: s001-A 6ogz-A   284 - 313 <=>  587 - 616   (GLY  284  - ASP  313  <=> ALA  588  - ASN  617 )                          
  47: s001-A 6ogz-A   314 - 317 <=>  620 - 623   (TYR  314  - ARG  317  <=> PHE  621  - LYS  624 )                          
  47: s001-A 6ogz-A   320 - 334 <=>  624 - 638   (PHE  320  - THR  334  <=> ILE  625  - PHE  639 )                          
  47: s001-A 6ogz-A   337 - 357 <=>  646 - 666   (CYS  337  - SER  357  <=> MET  647  - LYS  667 )                          
  47: s001-A 6ogz-A   361 - 365 <=>  667 - 671   (THR  361  - THR  365  <=> ALA  668  - THR  672 )                          
  47: s001-A 6ogz-A   380 - 392 <=>  672 - 684   (PRO  380  - LEU  392  <=> VAL  673  - GLY  685 )                          
  47: s001-A 6ogz-A   394 - 398 <=>  685 - 689   (LEU  394  - ASN  398  <=> LYS  686  - ARG  690 )                          
  47: s001-A 6ogz-A   401 - 404 <=>  690 - 693   (ASP  401  - ASP  404  <=> ALA  691  - ASN  694 )                          
  47: s001-A 6ogz-A   407 - 414 <=>  694 - 701   (MET  407  - ASP  414  <=> LEU  695  - GLY  702 )                          
  47: s001-A 6ogz-A   415 - 434 <=>  703 - 722   (LEU  415  - HIS  434  <=> SER  704  - ARG  723 )                          
  47: s001-A 6ogz-A   436 - 439 <=>  725 - 728   (ASP  436  - LEU  439  <=> GLU  726  - ARG  729 )                          
  47: s001-A 6ogz-A   440 - 450 <=>  730 - 740   (ARG  440  - LEU  450  <=> PHE  731  - SER  741 )                          
  47: s001-A 6ogz-A   451 - 455 <=>  749 - 753   (LYS  451  - HIS  455  <=> LEU  750  - GLU  754 )                          
  47: s001-A 6ogz-A   480 - 483 <=>  774 - 777   (MET  480  - GLN  483  <=> TYR  775  - THR  778 )                          
  47: s001-A 6ogz-A   485 - 489 <=>  780 - 784   (ASN  485  - ASP  489  <=> GLU  781  - GLN  785 )                          
  47: s001-A 6ogz-A   505 - 508 <=>  791 - 794   (ARG  505  - GLY  508  <=> SER  792  - LYS  795 )                          
  47: s001-A 6ogz-A   511 - 515 <=>  942 - 946   (TYR  511  - ASP  515  <=> SER  943  - LEU  947 )                          
  47: s001-A 6ogz-A   518 - 521 <=>  960 - 963   (SER  518  - ILE  521  <=> TYR  961  - SER  964 )                          
  48: s001-A 7dte-A     1 -   8 <=>  394 - 401   (MET    1  - GLU    8  <=> CYS  395  - THR  402 )                          
  48: s001-A 7dte-A    21 -  34 <=>  407 - 420   (ILE   21  - THR   34  <=> GLN  408  - ASP  421 )                          
  48: s001-A 7dte-A    39 -  61 <=>  435 - 457   (ARG   39  - GLU   61  <=> GLU  436  - TYR  458 )                          
  48: s001-A 7dte-A    64 -  84 <=>  459 - 479   (PHE   64  - TRP   84  <=> LEU  460  - PHE  480 )                          
  48: s001-A 7dte-A    86 -  89 <=>  480 - 483   (THR   86  - GLY   89  <=> ASP  481  - ASP  484 )                          
  48: s001-A 7dte-A    92 - 100 <=>  484 - 492   (LEU   92  - SER  100  <=> GLY  485  - VAL  493 )                          
  48: s001-A 7dte-A   102 - 126 <=>  493 - 517   (ARG  102  - LYS  126  <=> ILE  494  - SER  518 )                          
  48: s001-A 7dte-A   128 - 138 <=>  520 - 530   (MET  128  - VAL  138  <=> TYR  521  - THR  531 )                          
  48: s001-A 7dte-A   142 - 159 <=>  532 - 549   (SER  142  - LYS  159  <=> ARG  533  - ALA  550 )                          
  48: s001-A 7dte-A   162 - 189 <=>  550 - 577   (GLU  162  - VAL  189  <=> LYS  551  - SER  578 )                          
  48: s001-A 7dte-A   190 - 193 <=>  580 - 583   (PRO  190  - ASN  193  <=> ALA  581  - GLY  584 )                          
  48: s001-A 7dte-A   194 - 202 <=>  585 - 593   (PHE  194  - LEU  202  <=> THR  586  - PHE  594 )                          
  48: s001-A 7dte-A   203 - 213 <=>  596 - 606   (ASP  203  - PHE  213  <=> GLY  597  - SER  607 )                          
  48: s001-A 7dte-A   216 - 251 <=>  607 - 642   (LYS  216  - ASP  251  <=> ASP  608  - THR  643 )                          
  48: s001-A 7dte-A   252 - 266 <=>  645 - 659   (LEU  252  - TYR  266  <=> CYS  646  - ALA  660 )                          
  48: s001-A 7dte-A   267 - 313 <=>  661 - 707   (PHE  267  - ASP  313  <=> VAL  662  - LEU  708 )                          
  48: s001-A 7dte-A   314 - 317 <=>  746 - 749   (TYR  314  - ARG  317  <=> ALA  747  - ARG  750 )                          
  48: s001-A 7dte-A   320 - 333 <=>  753 - 766   (PHE  320  - GLU  333  <=> SER  754  - ASN  767 )                          
  48: s001-A 7dte-A   334 - 337 <=>  768 - 771   (THR  334  - CYS  337  <=> THR  769  - SER  772 )                          
  48: s001-A 7dte-A   341 - 355 <=>  777 - 791   (PHE  341  - ASN  355  <=> SER  778  - VAL  792 )                          
  48: s001-A 7dte-A   356 - 366 <=>  793 - 803   (VAL  356  - ARG  366  <=> MET  794  - ASP  804 )                          
  48: s001-A 7dte-A   379 - 382 <=>  805 - 808   (ARG  379  - VAL  382  <=> THR  806  - PRO  809 )                          
  48: s001-A 7dte-A   383 - 391 <=>  810 - 818   (LYS  383  - ILE  391  <=> GLU  811  - LEU  819 )                          
  48: s001-A 7dte-A   392 - 413 <=>  825 - 846   (LEU  392  - GLU  413  <=> TYR  826  - ILE  847 )                          
  48: s001-A 7dte-A   414 - 434 <=>  848 - 868   (ASP  414  - HIS  434  <=> LYS  849  - LEU  869 )                          
  48: s001-A 7dte-A   435 - 450 <=>  877 - 892   (TYR  435  - LEU  450  <=> ALA  878  - ASP  893 )                          
  48: s001-A 7dte-A   483 - 490 <=>  902 - 909   (GLN  483  - ILE  490  <=> TYR  903  - ASP  910 )                          
  48: s001-A 7dte-A   492 - 496 <=>  910 - 914   (ASP  492  - PHE  496  <=> ASN  911  - TYR  915 )                          
  49: s001-A 2yia-A     1 -   6 <=>   55 -  60   (MET    1  - ILE    6  <=> TYR   57  - PRO   62 )                          
  49: s001-A 2yia-A     9 -  13 <=>   61 -  65   (ILE    9  - ASP   13  <=> ARG   63  - THR   67 )                          
  49: s001-A 2yia-A    14 -  24 <=>   99 - 109   (GLY   14  - LYS   24  <=> ALA  101  - LYS  111 )                          
  49: s001-A 2yia-A    25 -  29 <=>  118 - 122   (LYS   25  - SER   29  <=> PHE  120  - ASP  124 )                          
  49: s001-A 2yia-A    32 -  35 <=>  124 - 127   (ILE   32  - GLY   35  <=> THR  126  - LYS  129 )                          
  49: s001-A 2yia-A    37 -  40 <=>  148 - 151   (VAL   37  - LEU   40  <=> VAL  150  - ALA  153 )                          
  49: s001-A 2yia-A    41 -  61 <=>  154 - 174   (LYS   41  - GLU   61  <=> THR  156  - GLY  176 )                          
  49: s001-A 2yia-A    62 -  66 <=>  178 - 182   (ASP   62  - PHE   66  <=> GLY  180  - ASN  184 )                          
  49: s001-A 2yia-A    67 -  70 <=>  187 - 190   (TYR   67  - GLU   70  <=> THR  189  - TYR  192 )                          
  49: s001-A 2yia-A    73 -  83 <=>  191 - 201   (LEU   73  - LYS   83  <=> THR  193  - GLN  203 )                          
  49: s001-A 2yia-A    87 -  90 <=>  204 - 207   (HIS   87  - THR   90  <=> PRO  206  - THR  209 )                          
  49: s001-A 2yia-A    91 -  94 <=>  212 - 215   (SER   91  - VAL   94  <=> ASP  214  - LEU  217 )                          
  49: s001-A 2yia-A    95 -  98 <=>  217 - 220   (THR   95  - SER   98  <=> TRP  219  - SER  222 )                          
  49: s001-A 2yia-A    99 - 102 <=>  235 - 238   (GLU   99  - ARG  102  <=> TYR  237  - HIS  240 )                          
  49: s001-A 2yia-A   104 - 114 <=>  239 - 249   (LEU  104  - PHE  114  <=> VAL  241  - TYR  251 )                          
  49: s001-A 2yia-A   116 - 141 <=>  250 - 275   (SER  116  - GLY  141  <=> ILE  252  - ALA  277 )                          
  49: s001-A 2yia-A   142 - 145 <=>  287 - 290   (SER  142  - GLN  145  <=> LYS  289  - THR  292 )                          
  49: s001-A 2yia-A   146 - 163 <=>  295 - 312   (VAL  146  - ASN  163  <=> LEU  297  - TRP  314 )                          
  49: s001-A 2yia-A   164 - 193 <=>  315 - 344   (LYS  164  - ASN  193  <=> LYS  317  - ASN  346 )                          
  49: s001-A 2yia-A   194 - 202 <=>  351 - 359   (PHE  194  - LEU  202  <=> PRO  353  - PHE  361 )                          
  49: s001-A 2yia-A   203 - 214 <=>  361 - 372   (ASP  203  - GLY  214  <=> GLY  363  - ASP  374 )                          
  49: s001-A 2yia-A   215 - 219 <=>  375 - 379   (ASP  215  - TRP  219  <=> ASP  377  - ASP  381 )                          
  49: s001-A 2yia-A   220 - 247 <=>  394 - 421   (GLN  220  - ARG  247  <=> ASN  396  - LEU  423 )                          
  49: s001-A 2yia-A   248 - 251 <=>  423 - 426   (SER  248  - ASP  251  <=> ARG  425  - THR  428 )                          
  49: s001-A 2yia-A   252 - 260 <=>  434 - 442   (LEU  252  - LEU  260  <=> TYR  436  - ALA  444 )                          
  49: s001-A 2yia-A   261 - 282 <=>  444 - 465   (ASP  261  - ASN  282  <=> ASN  446  - TYR  467 )                          
  49: s001-A 2yia-A   284 - 312 <=>  466 - 494   (GLY  284  - ARG  312  <=> GLY  468  - LYS  496 )                          
  49: s001-A 2yia-A   340 - 343 <=>  496 - 499   (GLU  340  - TYR  343  <=> ASN  498  - THR  501 )                          
  49: s001-A 2yia-A   344 - 358 <=>  501 - 515   (ASP  344  - ILE  358  <=> GLU  503  - ILE  517 )                          
  49: s001-A 2yia-A   361 - 366 <=>  516 - 521   (THR  361  - ARG  366  <=> GLU  518  - ASN  523 )                          
  49: s001-A 2yia-A   377 - 380 <=>  527 - 530   (GLY  377  - PRO  380  <=> VAL  529  - VAL  532 )                          
  49: s001-A 2yia-A   381 - 390 <=>  555 - 564   (TYR  381  - ASP  390  <=> GLU  557  - ILE  566 )                          
  49: s001-A 2yia-A   393 - 413 <=>  571 - 591   (ASP  393  - GLU  413  <=> MET  573  - LEU  593 )                          
  49: s001-A 2yia-A   415 - 431 <=>  602 - 618   (LEU  415  - TYR  431  <=> ALA  604  - GLY  620 )                          
  49: s001-A 2yia-A   432 - 449 <=>  620 - 637   (GLY  432  - LYS  449  <=> TRP  622  - ARG  639 )                          
  49: s001-A 2yia-A   450 - 453 <=>  640 - 643   (LEU  450  - VAL  453  <=> LEU  642  - LYS  645 )                          
  49: s001-A 2yia-A   499 - 502 <=>  665 - 668   (PHE  499  - VAL  502  <=> GLU  667  - THR  670 )                          
  50: s001-A 7k9y-A    92 -  95 <=>    4 -   7   (LEU   92  - THR   95  <=> GLU    5  - LEU    8 )                          
  50: s001-A 7k9y-A    96 - 104 <=>   11 -  19   (SER   96  - LEU  104  <=> ASN   12  - VAL   20 )                          
  50: s001-A 7k9y-A   105 - 114 <=>   21 -  30   (PRO  105  - PHE  114  <=> ALA   22  - GLY   31 )                          
  50: s001-A 7k9y-A   118 - 121 <=>   31 -  34   (CYS  118  - TYR  121  <=> VAL   32  - ASP   35 )                          
  50: s001-A 7k9y-A   123 - 129 <=>   35 -  41   (ALA  123  - ARG  129  <=> GLN   36  - ARG   42 )                          
  50: s001-A 7k9y-A   133 - 139 <=>   46 -  52   (SER  133  - SER  139  <=> THR   47  - LEU   53 )                          
  50: s001-A 7k9y-A   141 - 158 <=>   53 -  70   (GLY  141  - ARG  158  <=> ALA   54  - GLY   71 )                          
  50: s001-A 7k9y-A   163 - 188 <=>   71 -  96   (ASN  163  - LYS  188  <=> GLY   72  - PRO   97 )                          
  50: s001-A 7k9y-A   192 - 197 <=>  103 - 108   (PRO  192  - TRP  197  <=> SER  104  - GLY  109 )                          
  50: s001-A 7k9y-A   198 - 201 <=>  113 - 116   (SER  198  - TRP  201  <=> ARG  114  - HIS  117 )                          
  50: s001-A 7k9y-A   206 - 248 <=>  117 - 159   (LYS  206  - SER  248  <=> ASP  118  - LYS  160 )                          
  50: s001-A 7k9y-A   257 - 309 <=>  160 - 212   (ASN  257  - LEU  309  <=> ASP  161  - LYS  213 )                          
  50: s001-A 7k9y-A   314 - 317 <=>  213 - 216   (TYR  314  - ARG  317  <=> ARG  214  - LYS  217 )                          
  50: s001-A 7k9y-A   321 - 351 <=>  217 - 247   (SER  321  - GLU  351  <=> PHE  218  - LYS  248 )                          
  50: s001-A 7k9y-A   352 - 365 <=>  249 - 262   (LEU  352  - THR  365  <=> LEU  250  - ARG  263 )                          
  50: s001-A 7k9y-A   380 - 384 <=>  264 - 268   (PRO  380  - PHE  384  <=> TRP  265  - PHE  269 )                          
  50: s001-A 7k9y-A   386 - 392 <=>  269 - 275   (GLY  386  - LEU  392  <=> LEU  270  - PRO  276 )                          
  50: s001-A 7k9y-A   393 - 398 <=>  280 - 285   (ASP  393  - ASN  398  <=> ARG  281  - PRO  286 )                          
  50: s001-A 7k9y-A   399 - 408 <=>  287 - 296   (ASP  399  - ALA  408  <=> SER  288  - ARG  297 )                          
  50: s001-A 7k9y-A   415 - 432 <=>  309 - 326   (LEU  415  - GLY  432  <=> GLU  310  - ARG  327 )                          
  50: s001-A 7k9y-A   433 - 450 <=>  333 - 350   (ALA  433  - LEU  450  <=> VAL  334  - TRP  351 )                          
  50: s001-A 7k9y-A   452 - 460 <=>  389 - 397   (PRO  452  - LEU  460  <=> THR  390  - GLY  398 )                          
  50: s001-A 7k9y-A   493 - 496 <=>  405 - 408   (LEU  493  - PHE  496  <=> GLY  406  - SER  409 )                          
  51: s001-A 2qj1-A     1 -   6 <=>   34 -  39   (MET    1  - ILE    6  <=> LYS   60  - ARG   65 )                          
  51: s001-A 2qj1-A     8 -  13 <=>   40 -  45   (GLU    8  - ASP   13  <=> SER   66  - GLU   71 )                          
  51: s001-A 2qj1-A    14 -  24 <=>   78 -  88   (GLY   14  - LYS   24  <=> GLU  105  - ARG  115 )                          
  51: s001-A 2qj1-A    25 -  30 <=>   96 - 101   (LYS   25  - LYS   30  <=> ALA  123  - ILE  128 )                          
  51: s001-A 2qj1-A    32 -  35 <=>  102 - 105   (ILE   32  - GLY   35  <=> ALA  129  - LYS  132 )                          
  51: s001-A 2qj1-A    37 -  40 <=>  128 - 131   (VAL   37  - LEU   40  <=> LEU  155  - ASN  158 )                          
  51: s001-A 2qj1-A    41 -  61 <=>  134 - 154   (LYS   41  - GLU   61  <=> ASP  161  - GLU  181 )                          
  51: s001-A 2qj1-A    62 -  66 <=>  158 - 162   (ASP   62  - PHE   66  <=> GLY  185  - ASN  189 )                          
  51: s001-A 2qj1-A    70 -  74 <=>  167 - 171   (GLU   70  - ASN   74  <=> LYS  194  - THR  198 )                          
  51: s001-A 2qj1-A    77 -  86 <=>  172 - 181   (VAL   77  - THR   86  <=> PHE  199  - ILE  208 )                          
  51: s001-A 2qj1-A    87 -  90 <=>  184 - 187   (HIS   87  - THR   90  <=> PRO  211  - PRO  214 )                          
  51: s001-A 2qj1-A    91 -  94 <=>  195 - 198   (SER   91  - VAL   94  <=> TRP  222  - LEU  225 )                          
  51: s001-A 2qj1-A    95 -  98 <=>  200 - 203   (THR   95  - SER   98  <=> ARG  227  - SER  230 )                          
  51: s001-A 2qj1-A    99 - 102 <=>  214 - 217   (GLU   99  - ARG  102  <=> TYR  248  - LYS  251 )                          
  51: s001-A 2qj1-A   104 - 116 <=>  218 - 230   (LEU  104  - SER  116  <=> ILE  252  - GLY  264 )                          
  51: s001-A 2qj1-A   118 - 142 <=>  231 - 255   (CYS  118  - SER  142  <=> ARG  265  - LEU  289 )                          
  51: s001-A 2qj1-A   144 - 147 <=>  275 - 278   (LEU  144  - LEU  147  <=> ASP  309  - TYR  312 )                          
  51: s001-A 2qj1-A   148 - 163 <=>  281 - 296   (PRO  148  - ASN  163  <=> CYS  315  - TRP  330 )                          
  51: s001-A 2qj1-A   164 - 185 <=>  299 - 320   (LYS  164  - ALA  185  <=> LYS  333  - PRO  354 )                          
  51: s001-A 2qj1-A   186 - 193 <=>  322 - 329   (ILE  186  - ASN  193  <=> MET  356  - VAL  363 )                          
  51: s001-A 2qj1-A   194 - 202 <=>  336 - 344   (PHE  194  - LEU  202  <=> PRO  370  - PHE  378 )                          
  51: s001-A 2qj1-A   203 - 214 <=>  346 - 357   (ASP  203  - GLY  214  <=> GLY  380  - ALA  391 )                          
  51: s001-A 2qj1-A   217 - 220 <=>  358 - 361   (TRP  217  - GLN  220  <=> PRO  392  - PRO  395 )                          
  51: s001-A 2qj1-A   221 - 247 <=>  377 - 403   (SER  221  - ARG  247  <=> THR  411  - LEU  437 )                          
  51: s001-A 2qj1-A   248 - 251 <=>  405 - 408   (SER  248  - ASP  251  <=> ARG  439  - SER  442 )                          
  51: s001-A 2qj1-A   252 - 260 <=>  415 - 423   (LEU  252  - LEU  260  <=> PHE  449  - ALA  457 )                          
  51: s001-A 2qj1-A   261 - 282 <=>  425 - 446   (ASP  261  - ASN  282  <=> ASN  459  - TYR  480 )                          
  51: s001-A 2qj1-A   284 - 305 <=>  447 - 468   (GLY  284  - GLN  305  <=> GLY  481  - ASP  502 )                          
  51: s001-A 2qj1-A   307 - 312 <=>  469 - 474   (ALA  307  - ARG  312  <=> GLN  503  - ARG  508 )                          
  51: s001-A 2qj1-A   340 - 343 <=>  477 - 480   (GLU  340  - TYR  343  <=> ARG  511  - SER  514 )                          
  51: s001-A 2qj1-A   344 - 358 <=>  482 - 496   (ASP  344  - ILE  358  <=> GLU  516  - ILE  530 )                          
  51: s001-A 2qj1-A   361 - 366 <=>  497 - 502   (THR  361  - ARG  366  <=> GLU  531  - ASP  536 )                          
  51: s001-A 2qj1-A   380 - 390 <=>  532 - 542   (PRO  380  - ASP  390  <=> VAL  566  - THR  576 )                          
  51: s001-A 2qj1-A   393 - 396 <=>  549 - 552   (ASP  393  - PHE  396  <=> ILE  583  - PRO  586 )                          
  51: s001-A 2qj1-A   397 - 400 <=>  554 - 557   (HIS  397  - LEU  400  <=> LEU  588  - GLU  591 )                          
  51: s001-A 2qj1-A   402 - 413 <=>  558 - 569   (LYS  402  - GLU  413  <=> ARG  592  - VAL  603 )                          
  51: s001-A 2qj1-A   415 - 431 <=>  580 - 596   (LEU  415  - TYR  431  <=> ILE  614  - GLY  630 )                          
  51: s001-A 2qj1-A   432 - 450 <=>  598 - 616   (GLY  432  - LEU  450  <=> TRP  632  - ARG  650 )                          
  51: s001-A 2qj1-A   500 - 504 <=>  627 - 631   (TRP  500  - ASN  504  <=> GLU  661  - GLU  665 )                          
  52: s001-A 5fmz-B    40 -  49 <=>   24 -  33   (LEU   40  - ARG   49  <=> TYR   24  - GLY   33 )                          
  52: s001-A 5fmz-B    50 -  63 <=>   37 -  50   (ALA   50  - GLU   63  <=> GLY   37  - SER   50 )                          
  52: s001-A 5fmz-B    64 -  67 <=>   81 -  84   (PHE   64  - TYR   67  <=> ALA   81  - GLN   84 )                          
  52: s001-A 5fmz-B    70 -  90 <=>   85 - 105   (GLU   70  - THR   90  <=> LEU   85  - ALA  105 )                          
  52: s001-A 5fmz-B    91 -  94 <=>  108 - 111   (SER   91  - VAL   94  <=> GLN  108  - MET  111 )                          
  52: s001-A 5fmz-B    95 -  99 <=>  114 - 118   (THR   95  - GLU   99  <=> LEU  114  - THR  118 )                          
  52: s001-A 5fmz-B   101 - 115 <=>  119 - 133   (PHE  101  - LYS  115  <=> VAL  119  - VAL  133 )                          
  52: s001-A 5fmz-B   116 - 128 <=>  135 - 147   (SER  116  - MET  128  <=> ARG  135  - ILE  147 )                          
  52: s001-A 5fmz-B   132 - 136 <=>  165 - 169   (ARG  132  - ASP  136  <=> PRO  165  - ASP  169 )                          
  52: s001-A 5fmz-B   142 - 145 <=>  171 - 174   (SER  142  - GLN  145  <=> ILE  171  - LEU  174 )                          
  52: s001-A 5fmz-B   146 - 154 <=>  204 - 212   (VAL  146  - ARG  154  <=> ALA  221  - LYS  229 )                          
  52: s001-A 5fmz-B   155 - 158 <=>  214 - 217   (CYS  155  - ARG  158  <=> ALA  231  - GLY  234 )                          
  52: s001-A 5fmz-B   162 - 187 <=>  218 - 243   (GLU  162  - LYS  187  <=> LYS  235  - LYS  260 )                          
  52: s001-A 5fmz-B   190 - 214 <=>  247 - 271   (PRO  190  - GLY  214  <=> GLU  264  - LYS  288 )                          
  52: s001-A 5fmz-B   215 - 218 <=>  273 - 276   (ASP  215  - THR  218  <=> LEU  290  - CYS  293 )                          
  52: s001-A 5fmz-B   220 - 248 <=>  282 - 310   (GLN  220  - SER  248  <=> SER  299  - ARG  327 )                          
  52: s001-A 5fmz-B   251 - 276 <=>  311 - 336   (ASP  251  - ASP  276  <=> ASP  328  - LYS  353 )                          
  52: s001-A 5fmz-B   277 - 289 <=>  383 - 395   (LYS  277  - SER  289  <=> GLY  400  - MET  412 )                          
  52: s001-A 5fmz-B   292 - 306 <=>  396 - 410   (THR  292  - TYR  306  <=> PHE  413  - ILE  427 )                          
  52: s001-A 5fmz-B   310 - 313 <=>  412 - 415   (ARG  310  - ASP  313  <=> ASN  429  - ASN  432 )                          
  52: s001-A 5fmz-B   320 - 334 <=>  421 - 435   (PHE  320  - THR  334  <=> ASP  438  - ALA  452 )                          
  52: s001-A 5fmz-B   335 - 365 <=>  438 - 468   (ALA  335  - THR  365  <=> GLU  455  - GLU  485 )                          
  52: s001-A 5fmz-B   380 - 391 <=>  470 - 481   (PRO  380  - ILE  391  <=> GLY  487  - ASP  498 )                          
  52: s001-A 5fmz-B   394 - 400 <=>  482 - 488   (LEU  394  - LEU  400  <=> GLY  499  - ALA  505 )                          
  52: s001-A 5fmz-B   402 - 408 <=>  489 - 495   (LYS  402  - ALA  408  <=> MET  506  - GLY  512 )                          
  52: s001-A 5fmz-B   414 - 428 <=>  498 - 512   (ASP  414  - VAL  428  <=> GLY  515  - ILE  529 )                          
  52: s001-A 5fmz-B   432 - 436 <=>  517 - 521   (GLY  432  - ASP  436  <=> ILE  534  - MET  538 )                          
  52: s001-A 5fmz-B   438 - 446 <=>  526 - 534   (TYR  438  - LEU  446  <=> ALA  543  - ILE  551 )                          
  52: s001-A 5fmz-B   447 - 450 <=>  536 - 539   (SER  447  - LEU  450  <=> ASP  553  - TYR  556 )                          
  52: s001-A 5fmz-B   451 - 454 <=>  543 - 546   (LYS  451  - PHE  454  <=> CYS  560  - GLY  563 )                          
  52: s001-A 5fmz-B   482 - 486 <=>  566 - 570   (TYR  482  - LEU  486  <=> LYS  583  - GLY  587 )                          
  52: s001-A 5fmz-B   494 - 497 <=>  584 - 587   (LEU  494  - PRO  497  <=> ARG  601  - HIS  604 )                          
  52: s001-A 5fmz-B   499 - 502 <=>  622 - 625   (PHE  499  - VAL  502  <=> ASP  655  - ALA  658 )                          
  52: s001-A 5fmz-B   513 - 516 <=>  660 - 663   (ARG  513  - PHE  516  <=> ALA  702  - ARG  705 )                          
  52: s001-A 5fmz-B   519 - 522 <=>  665 - 668   (HIS  519  - TYR  522  <=> PRO  707  - GLN  710 )                          
  53: s001-A 6ty9-A    24 -  30 <=>  132 - 138   (LYS   24  - LYS   30  <=> LYS  136  - PHE  142 )                          
  53: s001-A 6ty9-A    32 -  35 <=>  139 - 142   (ILE   32  - GLY   35  <=> ALA  143  - TRP  146 )                          
  53: s001-A 6ty9-A    36 -  40 <=>  203 - 207   (LEU   36  - LEU   40  <=> VAL  207  - CYS  211 )                          
  53: s001-A 6ty9-A    41 -  48 <=>  337 - 344   (LYS   41  - SER   48  <=> ASP  341  - LEU  348 )                          
  53: s001-A 6ty9-A    49 -  56 <=>  346 - 353   (ARG   49  - ILE   56  <=> GLU  350  - VAL  357 )                          
  53: s001-A 6ty9-A    58 -  61 <=>  354 - 357   (LYS   58  - GLU   61  <=> PHE  358  - ILE  361 )                          
  53: s001-A 6ty9-A    64 -  67 <=>  358 - 361   (PHE   64  - TYR   67  <=> GLU  362  - LEU  365 )                          
  53: s001-A 6ty9-A    70 -  73 <=>  382 - 385   (GLU   70  - LEU   73  <=> ALA  386  - VAL  389 )                          
  53: s001-A 6ty9-A    74 -  82 <=>  387 - 395   (ASN   74  - GLU   82  <=> SER  391  - SER  399 )                          
  53: s001-A 6ty9-A    84 -  88 <=>  396 - 400   (TRP   84  - TYR   88  <=> PHE  400  - ILE  404 )                          
  53: s001-A 6ty9-A    90 -  93 <=>  401 - 404   (THR   90  - ASN   93  <=> ALA  405  - VAL  408 )                          
  53: s001-A 6ty9-A    96 - 109 <=>  409 - 422   (SER   96  - SER  109  <=> HIS  413  - PRO  426 )                          
  53: s001-A 6ty9-A   111 - 114 <=>  423 - 426   (GLY  111  - PHE  114  <=> GLY  427  - LEU  430 )                          
  53: s001-A 6ty9-A   118 - 126 <=>  443 - 451   (CYS  118  - LYS  126  <=> ASN  447  - VAL  455 )                          
  53: s001-A 6ty9-A   132 - 137 <=>  456 - 461   (ARG  132  - ARG  137  <=> TYR  460  - ARG  465 )                          
  53: s001-A 6ty9-A   143 - 146 <=>  462 - 465   (GLN  143  - VAL  146  <=> ILE  466  - SER  469 )                          
  53: s001-A 6ty9-A   147 - 158 <=>  468 - 479   (LEU  147  - ARG  158  <=> ALA  472  - ASP  483 )                          
  53: s001-A 6ty9-A   163 - 189 <=>  480 - 506   (ASN  163  - VAL  189  <=> ARG  484  - ILE  510 )                          
  53: s001-A 6ty9-A   190 - 202 <=>  508 - 520   (PRO  190  - LEU  202  <=> ASP  512  - GLY  524 )                          
  53: s001-A 6ty9-A   203 - 213 <=>  523 - 533   (ASP  203  - PHE  213  <=> PHE  527  - SER  537 )                          
  53: s001-A 6ty9-A   217 - 250 <=>  534 - 567   (TRP  217  - PHE  250  <=> GLN  538  - ALA  571 )                          
  53: s001-A 6ty9-A   251 - 254 <=>  570 - 573   (ASP  251  - ARG  254  <=> CYS  574  - PRO  577 )                          
  53: s001-A 6ty9-A   255 - 267 <=>  600 - 612   (THR  255  - PHE  267  <=> ALA  604  - SER  616 )                          
  53: s001-A 6ty9-A   269 - 275 <=>  613 - 619   (ASN  269  - TYR  275  <=> GLN  617  - GLU  623 )                          
  53: s001-A 6ty9-A   276 - 281 <=>  625 - 630   (ASP  276  - LYS  281  <=> GLN  629  - GLU  634 )                          
  53: s001-A 6ty9-A   283 - 313 <=>  631 - 661   (ARG  283  - ASP  313  <=> GLY  635  - SER  665 )                          
  53: s001-A 6ty9-A   314 - 317 <=>  666 - 669   (TYR  314  - ARG  317  <=> SER  670  - THR  673 )                          
  53: s001-A 6ty9-A   320 - 334 <=>  670 - 684   (PHE  320  - THR  334  <=> THR  674  - GLY  688 )                          
  53: s001-A 6ty9-A   335 - 357 <=>  686 - 708   (ALA  335  - SER  357  <=> GLU  690  - THR  712 )                          
  53: s001-A 6ty9-A   361 - 365 <=>  709 - 713   (THR  361  - THR  365  <=> ALA  713  - GLN  717 )                          
  53: s001-A 6ty9-A   380 - 391 <=>  714 - 725   (PRO  380  - ILE  391  <=> ASN  718  - ASN  729 )                          
  53: s001-A 6ty9-A   394 - 403 <=>  726 - 735   (LEU  394  - LEU  403  <=> GLY  730  - ILE  739 )                          
  53: s001-A 6ty9-A   406 - 412 <=>  736 - 742   (GLN  406  - LYS  412  <=> SER  740  - ASP  746 )                          
  53: s001-A 6ty9-A   413 - 417 <=>  744 - 748   (GLU  413  - ALA  417  <=> LYS  748  - ARG  752 )                          
  53: s001-A 6ty9-A   418 - 450 <=>  750 - 782   (TYR  418  - LEU  450  <=> ASN  754  - ALA  786 )                          
  53: s001-A 6ty9-A   451 - 454 <=>  828 - 831   (LYS  451  - PHE  454  <=> LEU  832  - ALA  835 )                          
  53: s001-A 6ty9-A   459 - 462 <=>  843 - 846   (LEU  459  - TYR  462  <=> ALA  847  - PHE  850 )                          
  53: s001-A 6ty9-A   474 - 485 <=>  865 - 876   (GLU  474  - ASN  485  <=> ALA  869  - ASN  880 )                          
  53: s001-A 6ty9-A   498 - 501 <=> 1083 -1086   (LYS  498  - ASP  501  <=> SER 1087  - ASP 1090 )                          
  53: s001-A 6ty9-A   509 - 512 <=> 1090 -1093   (SER  509  - GLU  512  <=> LYS 1094  - TYR 1097 )                          
  53: s001-A 6ty9-A   514 - 519 <=> 1109 -1114   (LEU  514  - HIS  519  <=> ALA 1113  - PRO 1118 )                          
  54: s001-A 6kuj-B    39 -  42 <=>   21 -  24   (ARG   39  - TYR   42  <=> THR   21  - TYR   24 )                          
  54: s001-A 6kuj-B    43 -  48 <=>   27 -  32   (TRP   43  - SER   48  <=> ALA   27  - HIS   32 )                          
  54: s001-A 6kuj-B    49 -  63 <=>   36 -  50   (ARG   49  - GLU   63  <=> THR   36  - SER   50 )                          
  54: s001-A 6kuj-B    64 -  67 <=>   83 -  86   (PHE   64  - TYR   67  <=> GLY   83  - ASP   86 )                          
  54: s001-A 6kuj-B    70 -  86 <=>   87 - 103   (GLU   70  - THR   86  <=> ILE   87  - LYS  103 )                          
  54: s001-A 6kuj-B    87 -  90 <=>  105 - 108   (HIS   87  - THR   90  <=> PHE  105  - PHE  108 )                          
  54: s001-A 6kuj-B    91 -  94 <=>  111 - 114   (SER   91  - VAL   94  <=> ASN  111  - GLU  114 )                          
  54: s001-A 6kuj-B    95 -  99 <=>  117 - 121   (THR   95  - GLU   99  <=> ILE  117  - HIS  121 )                          
  54: s001-A 6kuj-B   101 - 114 <=>  122 - 135   (PHE  101  - PHE  114  <=> PHE  122  - THR  135 )                          
  54: s001-A 6kuj-B   115 - 127 <=>  137 - 149   (LYS  115  - MET  127  <=> GLU  137  - THR  149 )                          
  54: s001-A 6kuj-B   132 - 139 <=>  167 - 174   (ARG  132  - SER  139  <=> GLU  167  - GLU  174 )                          
  54: s001-A 6kuj-B   146 - 159 <=>  202 - 215   (VAL  146  - LYS  159  <=> ILE  223  - GLY  236 )                          
  54: s001-A 6kuj-B   162 - 189 <=>  216 - 243   (GLU  162  - VAL  189  <=> LYS  237  - ILE  264 )                          
  54: s001-A 6kuj-B   190 - 200 <=>  245 - 255   (PRO  190  - ASN  200  <=> GLU  266  - GLU  279 )                          
  54: s001-A 6kuj-B   204 - 214 <=>  256 - 266   (GLY  204  - GLY  214  <=> LYS  280  - SER  290 )                          
  54: s001-A 6kuj-B   215 - 218 <=>  268 - 271   (ASP  215  - THR  218  <=> ASN  292  - LEU  295 )                          
  54: s001-A 6kuj-B   220 - 248 <=>  277 - 305   (GLN  220  - SER  248  <=> MET  301  - LYS  329 )                          
  54: s001-A 6kuj-B   251 - 254 <=>  307 - 310   (ASP  251  - ARG  254  <=> SER  331  - LEU  334 )                          
  54: s001-A 6kuj-B   256 - 276 <=>  311 - 331   (GLU  256  - ASP  276  <=> MET  335  - GLN  355 )                          
  54: s001-A 6kuj-B   277 - 289 <=>  376 - 388   (LYS  277  - SER  289  <=> GLU  400  - MET  412 )                          
  54: s001-A 6kuj-B   292 - 305 <=>  389 - 402   (THR  292  - GLN  305  <=> PHE  413  - ASN  426 )                          
  54: s001-A 6kuj-B   308 - 311 <=>  403 - 406   (SER  308  - SER  311  <=> TYR  427  - GLU  430 )                          
  54: s001-A 6kuj-B   320 - 335 <=>  412 - 427   (PHE  320  - ALA  335  <=> THR  440  - ARG  455 )                          
  54: s001-A 6kuj-B   337 - 366 <=>  431 - 460   (CYS  337  - ARG  366  <=> GLU  459  - PRO  488 )                          
  54: s001-A 6kuj-B   381 - 391 <=>  462 - 472   (TYR  381  - ILE  391  <=> LEU  490  - GLY  500 )                          
  54: s001-A 6kuj-B   394 - 401 <=>  473 - 480   (LEU  394  - ASP  401  <=> ASP  501  - LEU  508 )                          
  54: s001-A 6kuj-B   406 - 409 <=>  481 - 484   (GLN  406  - LEU  409  <=> GLU  509  - ALA  512 )                          
  54: s001-A 6kuj-B   413 - 416 <=>  487 - 490   (GLU  413  - SER  416  <=> THR  515  - MET  518 )                          
  54: s001-A 6kuj-B   417 - 431 <=>  496 - 510   (ALA  417  - TYR  431  <=> PHE  524  - ASN  538 )                          
  54: s001-A 6kuj-B   436 - 439 <=>  511 - 514   (ASP  436  - LEU  439  <=> GLY  539  - PRO  542 )                          
  54: s001-A 6kuj-B   440 - 450 <=>  516 - 526   (ARG  440  - LEU  450  <=> THR  544  - GLN  554 )                          
  54: s001-A 6kuj-B   481 - 487 <=>  536 - 542   (LYS  481  - ASP  487  <=> PRO  564  - LYS  570 )                          
  54: s001-A 6kuj-B   494 - 498 <=>  575 - 579   (LEU  494  - LYS  498  <=> SER  603  - ILE  607 )                          
  54: s001-A 6kuj-B   505 - 509 <=>  608 - 612   (ARG  505  - SER  509  <=> ALA  655  - THR  659 )                          
  54: s001-A 6kuj-B   517 - 522 <=>  650 - 655   (ARG  517  - TYR  522  <=> GLU  697  - ASN  702 )                          
  55: s001-A 4f5x-W    23 -  30 <=>  124 - 131   (PRO   23  - LYS   30  <=> SER  128  - LEU  135 )                          
  55: s001-A 4f5x-W    32 -  35 <=>  132 - 135   (ILE   32  - GLY   35  <=> THR  136  - SER  139 )                          
  55: s001-A 4f5x-W    36 -  40 <=>  203 - 207   (LEU   36  - LEU   40  <=> ALA  207  - ILE  211 )                          
  55: s001-A 4f5x-W    42 -  48 <=>  306 - 312   (TYR   42  - SER   48  <=> VAL  332  - LYS  338 )                          
  55: s001-A 4f5x-W    52 -  59 <=>  313 - 320   (MET   52  - TYR   59  <=> MET  339  - GLN  346 )                          
  55: s001-A 4f5x-W    72 -  77 <=>  321 - 326   (LYS   72  - VAL   77  <=> GLU  358  - THR  364 )                          
  55: s001-A 4f5x-W    80 -  85 <=>  327 - 332   (VAL   80  - ILE   85  <=> LEU  366  - VAL  372 )                          
  55: s001-A 4f5x-W    87 -  92 <=>  333 - 338   (HIS   87  - LEU   92  <=> LYS  373  - PRO  378 )                          
  55: s001-A 4f5x-W    93 -  96 <=>  342 - 345   (ASN   93  - SER   96  <=> LEU  385  - ASP  388 )                          
  55: s001-A 4f5x-W    97 - 109 <=>  347 - 359   (VAL   97  - SER  109  <=> GLU  390  - ASN  402 )                          
  55: s001-A 4f5x-W   111 - 115 <=>  360 - 364   (GLY  111  - LYS  115  <=> GLY  403  - GLN  407 )                          
  55: s001-A 4f5x-W   117 - 126 <=>  374 - 383   (GLY  117  - LYS  126  <=> SER  417  - ASP  426 )                          
  55: s001-A 4f5x-W   132 - 135 <=>  390 - 393   (ARG  132  - TRP  135  <=> TYR  433  - GLY  436 )                          
  55: s001-A 4f5x-W   143 - 146 <=>  394 - 397   (GLN  143  - VAL  146  <=> ILE  437  - PRO  440 )                          
  55: s001-A 4f5x-W   147 - 158 <=>  402 - 413   (LEU  147  - ARG  158  <=> LYS  445  - GLY  456 )                          
  55: s001-A 4f5x-W   164 - 189 <=>  415 - 440   (LYS  164  - VAL  189  <=> ARG  458  - TYR  483 )                          
  55: s001-A 4f5x-W   190 - 198 <=>  442 - 450   (PRO  190  - SER  198  <=> LYS  485  - PHE  493 )                          
  55: s001-A 4f5x-W   204 - 213 <=>  455 - 464   (GLY  204  - PHE  213  <=> ASN  498  - PHE  509 )                          
  55: s001-A 4f5x-W   222 - 233 <=>  465 - 476   (ILE  222  - THR  233  <=> VAL  516  - SER  527 )                          
  55: s001-A 4f5x-W   234 - 247 <=>  478 - 491   (VAL  234  - ARG  247  <=> HIS  529  - LEU  542 )                          
  55: s001-A 4f5x-W   253 - 275 <=>  493 - 515   (THR  253  - TYR  275  <=> VAL  554  - PRO  576 )                          
  55: s001-A 4f5x-W   276 - 283 <=>  520 - 527   (ASP  276  - ARG  283  <=> ILE  581  - ALA  588 )                          
  55: s001-A 4f5x-W   285 - 308 <=>  528 - 551   (ILE  285  - SER  308  <=> VAL  589  - LEU  612 )                          
  55: s001-A 4f5x-W   320 - 332 <=>  556 - 568   (PHE  320  - PHE  332  <=> ILE  625  - LEU  637 )                          
  55: s001-A 4f5x-W   338 - 357 <=>  569 - 588   (ARG  338  - SER  357  <=> ILE  648  - LYS  667 )                          
  55: s001-A 4f5x-W   361 - 364 <=>  589 - 592   (THR  361  - THR  364  <=> ALA  668  - SER  671 )                          
  55: s001-A 4f5x-W   380 - 392 <=>  593 - 605   (PRO  380  - LEU  392  <=> VAL  673  - GLY  685 )                          
  55: s001-A 4f5x-W   394 - 400 <=>  606 - 612   (LEU  394  - LEU  400  <=> LYS  686  - GLY  692 )                          
  55: s001-A 4f5x-W   406 - 413 <=>  614 - 621   (GLN  406  - GLU  413  <=> ASN  694  - ARG  701 )                          
  55: s001-A 4f5x-W   414 - 434 <=>  624 - 644   (ASP  414  - HIS  434  <=> SER  704  - GLY  724 )                          
  55: s001-A 4f5x-W   437 - 440 <=>  645 - 648   (ILE  437  - ARG  440  <=> PHE  725  - ASP  728 )                          
  55: s001-A 4f5x-W   442 - 450 <=>  649 - 657   (LEU  442  - LEU  450  <=> ARG  729  - MET  737 )                          
  55: s001-A 4f5x-W   451 - 455 <=>  670 - 674   (LYS  451  - HIS  455  <=> LEU  750  - GLU  754 )                          
  55: s001-A 4f5x-W   493 - 498 <=>  688 - 693   (LEU  493  - LYS  498  <=> SER  768  - ILE  773 )                          
  55: s001-A 4f5x-W   504 - 507 <=>  964 - 967   (ASN  504  - PHE  507  <=> SER 1075  - SER 1078 )                          
  56: s001-A 5tit-A    27 -  33 <=>    1 -   7   (PHE   27  - PRO   33  <=> LEU  321  - ARG  327 )                          
  56: s001-A 5tit-A    34 -  43 <=>   11 -  20   (THR   34  - TRP   43  <=> LYS  331  - THR  340 )                          
  56: s001-A 5tit-A    63 -  67 <=>   21 -  25   (GLU   63  - TYR   67  <=> VAL  364  - GLN  368 )                          
  56: s001-A 5tit-A    68 -  89 <=>   27 -  48   (PRO   68  - GLY   89  <=> GLY  370  - ARG  391 )                          
  56: s001-A 5tit-A    92 - 103 <=>   49 -  60   (LEU   92  - THR  103  <=> PRO  392  - LYS  403 )                          
  56: s001-A 5tit-A   105 - 108 <=>   61 -  64   (PRO  105  - THR  108  <=> VAL  404  - ASN  407 )                          
  56: s001-A 5tit-A   116 - 119 <=>   66 -  69   (SER  116  - THR  119  <=> GLU  417  - TRP  420 )                          
  56: s001-A 5tit-A   120 - 124 <=>   72 -  76   (LYS  120  - ARG  124  <=> ALA  423  - VAL  427 )                          
  56: s001-A 5tit-A   125 - 139 <=>   79 -  93   (ASN  125  - SER  139  <=> PRO  430  - LEU  444 )                          
  56: s001-A 5tit-A   141 - 145 <=>   94 -  98   (GLY  141  - GLN  145  <=> ARG  445  - HIS  449 )                          
  56: s001-A 5tit-A   146 - 149 <=>  100 - 103   (VAL  146  - CYS  149  <=> CYS  451  - ASN  454 )                          
  56: s001-A 5tit-A   172 - 190 <=>  112 - 130   (PRO  172  - PRO  190  <=> TRP  479  - HIS  497 )                          
  56: s001-A 5tit-A   191 - 213 <=>  136 - 158   (PRO  191  - PHE  213  <=> ASN  503  - ARG  525 )                          
  56: s001-A 5tit-A   217 - 224 <=>  159 - 166   (TRP  217  - GLN  224  <=> ALA  526  - ALA  533 )                          
  56: s001-A 5tit-A   233 - 244 <=>  167 - 178   (THR  233  - LYS  244  <=> ARG  542  - LEU  553 )                          
  56: s001-A 5tit-A   246 - 253 <=>  179 - 186   (LEU  246  - THR  253  <=> ILE  554  - GLY  561 )                          
  56: s001-A 5tit-A   256 - 270 <=>  187 - 201   (GLU  256  - THR  270  <=> HIS  562  - ASN  576 )                          
  56: s001-A 5tit-A   290 - 313 <=>  202 - 225   (ALA  290  - ASP  313  <=> VAL  606  - GLU  629 )                          
  56: s001-A 5tit-A   314 - 317 <=>  248 - 251   (TYR  314  - ARG  317  <=> ASN  652  - ASP  655 )                          
  56: s001-A 5tit-A   318 - 335 <=>  253 - 270   (ILE  318  - ALA  335  <=> LEU  657  - ASP  674 )                          
  56: s001-A 5tit-A   340 - 343 <=>  271 - 274   (GLU  340  - TYR  343  <=> ARG  675  - HIS  678 )                          
  56: s001-A 5tit-A   345 - 358 <=>  275 - 288   (TYR  345  - ILE  358  <=> ALA  679  - LYS  697 )                          
  56: s001-A 5tit-A   361 - 365 <=>  290 - 294   (THR  361  - THR  365  <=> SER  699  - SER  703 )                          
  56: s001-A 5tit-A   381 - 390 <=>  298 - 307   (TYR  381  - ASP  390  <=> GLU  707  - ASN  716 )                          
  56: s001-A 5tit-A   393 - 412 <=>  317 - 336   (ASP  393  - LYS  412  <=> ILE  726  - GLY  745 )                          
  56: s001-A 5tit-A   415 - 450 <=>  343 - 378   (LEU  415  - LEU  450  <=> GLU  752  - VAL  787 )                          
  56: s001-A 5tit-A   493 - 499 <=>  399 - 405   (LEU  493  - PHE  499  <=> THR  808  - VAL  814 )                          
  57: s001-A 6ueb-A    25 -  28 <=>    7 -  10   (LYS   25  - ARG   28  <=> ASP   35  - LEU   38 )                          
  57: s001-A 6ueb-A    35 -  39 <=>  218 - 222   (GLY   35  - ARG   39  <=> LEU  246  - PHE  250 )                          
  57: s001-A 6ueb-A    40 -  43 <=>  339 - 342   (LEU   40  - TRP   43  <=> CYS  367  - HIS  370 )                          
  57: s001-A 6ueb-A    44 -  48 <=>  345 - 349   (ARG   44  - SER   48  <=> HIS  373  - ASP  377 )                          
  57: s001-A 6ueb-A    49 -  62 <=>  351 - 364   (ARG   49  - ASP   62  <=> ARG  379  - LYS  392 )                          
  57: s001-A 6ueb-A    64 -  67 <=>  365 - 368   (PHE   64  - TYR   67  <=> LYS  393  - ASP  396 )                          
  57: s001-A 6ueb-A    70 -  88 <=>  369 - 387   (GLU   70  - TYR   88  <=> LYS  397  - GLY  415 )                          
  57: s001-A 6ueb-A    90 -  99 <=>  436 - 445   (THR   90  - GLU   99  <=> GLN  464  - ASP  473 )                          
  57: s001-A 6ueb-A   101 - 113 <=>  446 - 458   (PHE  101  - PRO  113  <=> PRO  474  - THR  486 )                          
  57: s001-A 6ueb-A   115 - 124 <=>  474 - 483   (LYS  115  - ARG  124  <=> VAL  502  - ALA  511 )                          
  57: s001-A 6ueb-A   125 - 128 <=>  486 - 489   (ASN  125  - MET  128  <=> LYS  514  - VAL  517 )                          
  57: s001-A 6ueb-A   133 - 138 <=>  493 - 498   (SER  133  - VAL  138  <=> GLU  521  - ILE  526 )                          
  57: s001-A 6ueb-A   141 - 145 <=>  500 - 504   (GLY  141  - GLN  145  <=> LEU  528  - PRO  532 )                          
  57: s001-A 6ueb-A   146 - 156 <=>  507 - 517   (VAL  146  - GLN  156  <=> ASP  535  - ARG  545 )                          
  57: s001-A 6ueb-A   161 - 164 <=>  518 - 521   (GLY  161  - LYS  164  <=> GLU  546  - ILE  549 )                          
  57: s001-A 6ueb-A   165 - 189 <=>  523 - 547   (PRO  165  - VAL  189  <=> GLY  551  - TYR  575 )                          
  57: s001-A 6ueb-A   190 - 213 <=>  550 - 573   (PRO  190  - PHE  213  <=> PRO  578  - THR  601 )                          
  57: s001-A 6ueb-A   216 - 219 <=>  581 - 584   (LYS  216  - TRP  219  <=> SER  609  - THR  612 )                          
  57: s001-A 6ueb-A   221 - 252 <=>  585 - 616   (SER  221  - LEU  252  <=> TYR  613  - LEU  644 )                          
  57: s001-A 6ueb-A   257 - 275 <=>  617 - 635   (ASN  257  - TYR  275  <=> LYS  645  - SER  663 )                          
  57: s001-A 6ueb-A   276 - 279 <=>  657 - 660   (ASP  276  - ILE  279  <=> PRO  685  - TRP  688 )                          
  57: s001-A 6ueb-A   280 - 283 <=>  662 - 665   (VAL  280  - ARG  283  <=> GLY  690  - GLY  693 )                          
  57: s001-A 6ueb-A   285 - 289 <=>  666 - 670   (ILE  285  - SER  289  <=> GLY  694  - LEU  698 )                          
  57: s001-A 6ueb-A   292 - 309 <=>  671 - 688   (THR  292  - LEU  309  <=> ARG  699  - GLN  716 )                          
  57: s001-A 6ueb-A   312 - 317 <=>  689 - 694   (ARG  312  - ARG  317  <=> ILE  717  - THR  722 )                          
  57: s001-A 6ueb-A   320 - 333 <=>  695 - 708   (PHE  320  - GLU  333  <=> LYS  723  - THR  736 )                          
  57: s001-A 6ueb-A   334 - 365 <=>  727 - 758   (THR  334  - THR  365  <=> ILE  755  - TYR  786 )                          
  57: s001-A 6ueb-A   380 - 391 <=>  759 - 770   (PRO  380  - ILE  391  <=> ASP  787  - ARG  798 )                          
  57: s001-A 6ueb-A   394 - 412 <=>  771 - 789   (LEU  394  - LYS  412  <=> GLY  799  - ASN  817 )                          
  57: s001-A 6ueb-A   413 - 431 <=>  791 - 809   (GLU  413  - TYR  431  <=> GLN  819  - VAL  837 )                          
  57: s001-A 6ueb-A   432 - 435 <=>  811 - 814   (GLY  432  - TYR  435  <=> GLN  839  - GLN  842 )                          
  57: s001-A 6ueb-A   436 - 449 <=>  818 - 831   (ASP  436  - LYS  449  <=> LYS  846  - VAL  859 )                          
  57: s001-A 6ueb-A   452 - 456 <=>  856 - 860   (PRO  452  - VAL  456  <=> PHE  884  - MET  888 )                          
  57: s001-A 6ueb-A   469 - 479 <=>  892 - 902   (THR  469  - SER  479  <=> GLU  920  - LEU  930 )                          
  57: s001-A 6ueb-A   481 - 484 <=>  909 - 912   (LYS  481  - LEU  484  <=> ILE  937  - LEU  940 )                          
  57: s001-A 6ueb-A   485 - 488 <=>  915 - 918   (ASN  485  - LEU  488  <=> GLU  943  - ASN  946 )                          
  57: s001-A 6ueb-A   508 - 512 <=>  931 - 935   (GLY  508  - GLU  512  <=> ARG  959  - ASP  963 )                          
  57: s001-A 6ueb-A   513 - 516 <=> 1000 -1003   (ARG  513  - PHE  516  <=> LEU 1028  - LEU 1031 )                          
  57: s001-A 6ueb-A   517 - 521 <=> 1005 -1009   (ARG  517  - ILE  521  <=> SER 1033  - LEU 1037 )                          
  58: s001-A 4gzk-A     7 -  11 <=>   50 -  54   (TYR    7  - ARG   11  <=> ASN   59  - LEU   63 )                          
  58: s001-A 4gzk-A    15 -  19 <=>   56 -  60   (GLN   15  - HIS   19  <=> ALA   65  - GLN   69 )                          
  58: s001-A 4gzk-A    21 -  31 <=>   66 -  76   (ILE   21  - TYR   31  <=> VAL   75  - THR   85 )                          
  58: s001-A 4gzk-A    35 -  39 <=>   87 -  91   (GLY   35  - ARG   39  <=> ALA   96  - GLU  100 )                          
  58: s001-A 4gzk-A    41 -  44 <=>  121 - 124   (LYS   41  - ARG   44  <=> ILE  130  - VAL  133 )                          
  58: s001-A 4gzk-A    45 -  48 <=>  127 - 130   (ASP   45  - SER   48  <=> TYR  136  - TRP  139 )                          
  58: s001-A 4gzk-A    50 -  53 <=>  131 - 134   (ALA   50  - SER   53  <=> PRO  140  - ALA  143 )                          
  58: s001-A 4gzk-A    56 -  64 <=>  135 - 143   (ILE   56  - PHE   64  <=> LEU  144  - LEU  152 )                          
  58: s001-A 4gzk-A    65 -  84 <=>  148 - 167   (LYS   65  - TRP   84  <=> LEU  157  - VAL  176 )                          
  58: s001-A 4gzk-A    90 -  95 <=>  169 - 174   (THR   90  - THR   95  <=> GLY  178  - THR  183 )                          
  58: s001-A 4gzk-A    99 - 102 <=>  175 - 178   (GLU   99  - ARG  102  <=> ALA  184  - ILE  187 )                          
  58: s001-A 4gzk-A   105 - 115 <=>  179 - 189   (PRO  105  - LYS  115  <=> PRO  188  - ASN  198 )                          
  58: s001-A 4gzk-A   118 - 121 <=>  190 - 193   (CYS  118  - TYR  121  <=> VAL  199  - ALA  202 )                          
  58: s001-A 4gzk-A   125 - 136 <=>  194 - 205   (ASN  125  - ASP  136  <=> GLU  203  - SER  214 )                          
  58: s001-A 4gzk-A   137 - 140 <=>  208 - 211   (ARG  137  - LYS  140  <=> ARG  217  - GLY  220 )                          
  58: s001-A 4gzk-A   141 - 144 <=>  213 - 216   (GLY  141  - LEU  144  <=> LEU  222  - PHE  225 )                          
  58: s001-A 4gzk-A   145 - 162 <=>  230 - 247   (GLN  145  - GLU  162  <=> ALA  239  - LYS  256 )                          
  58: s001-A 4gzk-A   163 - 191 <=>  285 - 313   (ASN  163  - PRO  191  <=> MET  294  - PHE  322 )                          
  58: s001-A 4gzk-A   192 - 195 <=>  317 - 320   (PRO  192  - ILE  195  <=> ARG  326  - TRP  329 )                          
  58: s001-A 4gzk-A   197 - 200 <=>  321 - 324   (TRP  197  - ASN  200  <=> HIS  330  - GLU  333 )                          
  58: s001-A 4gzk-A   205 - 213 <=>  325 - 333   (GLY  205  - PHE  213  <=> ASP  334  - GLY  342 )                          
  58: s001-A 4gzk-A   221 - 250 <=>  335 - 364   (SER  221  - PHE  250  <=> HIS  344  - ILE  373 )                          
  58: s001-A 4gzk-A   256 - 267 <=>  365 - 376   (GLU  256  - PHE  267  <=> SER  374  - PHE  385 )                          
  58: s001-A 4gzk-A   269 - 275 <=>  377 - 383   (ASN  269  - TYR  275  <=> TYR  386  - ARG  392 )                          
  58: s001-A 4gzk-A   276 - 279 <=>  391 - 394   (ASP  276  - ILE  279  <=> PRO  400  - VAL  403 )                          
  58: s001-A 4gzk-A   280 - 315 <=>  404 - 439   (VAL  280  - ASN  315  <=> GLN  413  - VAL  448 )                          
  58: s001-A 4gzk-A   317 - 320 <=>  446 - 449   (ARG  317  - PHE  320  <=> ILE  455  - GLY  458 )                          
  58: s001-A 4gzk-A   321 - 345 <=>  455 - 479   (SER  321  - TYR  345  <=> CYS  464  - LEU  488 )                          
  58: s001-A 4gzk-A   351 - 356 <=>  486 - 491   (GLU  351  - VAL  356  <=> GLN  495  - VAL  500 )                          
  58: s001-A 4gzk-A   360 - 363 <=>  492 - 495   (LYS  360  - TYR  363  <=> GLY  501  - GLU  504 )                          
  58: s001-A 4gzk-A   381 - 393 <=>  496 - 508   (TYR  381  - ASP  393  <=> GLY  505  - GLY  517 )                          
  58: s001-A 4gzk-A   394 - 415 <=>  512 - 533   (LEU  394  - LEU  415  <=> TYR  521  - GLY  542 )                          
  58: s001-A 4gzk-A   419 - 441 <=>  539 - 561   (GLU  419  - ILE  441  <=> PHE  548  - TRP  570 )                          
  58: s001-A 4gzk-A   444 - 449 <=>  579 - 584   (VAL  444  - LYS  449  <=> PHE  588  - GLN  593 )                          
  58: s001-A 4gzk-A   496 - 499 <=>  594 - 597   (PHE  496  - PHE  499  <=> VAL  603  - LEU  606 )                          
  59: s001-A 6qpg-E    39 -  43 <=>   23 -  27   (ARG   39  - TRP   43  <=> PRO   23  - ASP   27 )                          
  59: s001-A 6qpg-E    44 -  47 <=>   29 -  32   (ARG   44  - PRO   47  <=> PRO   29  - HIS   32 )                          
  59: s001-A 6qpg-E    48 -  63 <=>   35 -  50   (SER   48  - GLU   63  <=> GLY   35  - SER   50 )                          
  59: s001-A 6qpg-E    64 -  67 <=>   81 -  84   (PHE   64  - TYR   67  <=> GLY   81  - GLN   84 )                          
  59: s001-A 6qpg-E    70 -  90 <=>   85 - 105   (GLU   70  - THR   90  <=> THR   85  - ASN  105 )                          
  59: s001-A 6qpg-E    91 -  94 <=>  108 - 111   (SER   91  - VAL   94  <=> LEU  108  - MET  111 )                          
  59: s001-A 6qpg-E    95 -  99 <=>  114 - 118   (THR   95  - GLU   99  <=> VAL  114  - ARG  118 )                          
  59: s001-A 6qpg-E   101 - 115 <=>  119 - 133   (PHE  101  - LYS  115  <=> VAL  119  - LEU  133 )                          
  59: s001-A 6qpg-E   116 - 127 <=>  135 - 146   (SER  116  - MET  127  <=> ARG  135  - THR  146 )                          
  59: s001-A 6qpg-E   132 - 139 <=>  165 - 172   (ARG  132  - SER  139  <=> ASP  165  - GLU  172 )                          
  59: s001-A 6qpg-E   146 - 151 <=>  196 - 201   (VAL  146  - SER  151  <=> ALA  221  - THR  226 )                          
  59: s001-A 6qpg-E   170 - 188 <=>  202 - 220   (ALA  170  - LYS  188  <=> THR  243  - SER  261 )                          
  59: s001-A 6qpg-E   190 - 218 <=>  223 - 251   (PRO  190  - THR  218  <=> GLU  264  - ASN  292 )                          
  59: s001-A 6qpg-E   220 - 248 <=>  258 - 286   (GLN  220  - SER  248  <=> SER  299  - LYS  327 )                          
  59: s001-A 6qpg-E   251 - 254 <=>  288 - 291   (ASP  251  - ARG  254  <=> GLN  329  - TRP  332 )                          
  59: s001-A 6qpg-E   256 - 276 <=>  292 - 312   (GLU  256  - ASP  276  <=> PHE  333  - LYS  353 )                          
  59: s001-A 6qpg-E   277 - 288 <=>  358 - 369   (LYS  277  - GLY  288  <=> GLY  399  - GLY  410 )                          
  59: s001-A 6qpg-E   291 - 306 <=>  370 - 385   (PHE  291  - TYR  306  <=> MET  411  - LEU  426 )                          
  59: s001-A 6qpg-E   312 - 315 <=>  388 - 391   (ARG  312  - ASN  315  <=> LYS  429  - THR  432 )                          
  59: s001-A 6qpg-E   320 - 335 <=>  398 - 413   (PHE  320  - ALA  335  <=> ASP  439  - PRO  454 )                          
  59: s001-A 6qpg-E   337 - 365 <=>  417 - 445   (CYS  337  - THR  365  <=> GLY  458  - ARG  486 )                          
  59: s001-A 6qpg-E   380 - 391 <=>  447 - 458   (PRO  380  - ILE  391  <=> GLY  488  - TYR  499 )                          
  59: s001-A 6qpg-E   394 - 398 <=>  459 - 463   (LEU  394  - ASN  398  <=> GLY  500  - ASN  504 )                          
  59: s001-A 6qpg-E   405 - 408 <=>  467 - 470   (ALA  405  - ALA  408  <=> GLU  508  - SER  511 )                          
  59: s001-A 6qpg-E   415 - 432 <=>  480 - 497   (LEU  415  - GLY  432  <=> ALA  521  - ASP  538 )                          
  59: s001-A 6qpg-E   437 - 448 <=>  499 - 510   (ILE  437  - LEU  448  <=> GLY  540  - PHE  551 )                          
  59: s001-A 6qpg-E   449 - 452 <=>  513 - 516   (LYS  449  - PRO  452  <=> ASP  554  - TYR  557 )                          
  59: s001-A 6qpg-E   478 - 482 <=>  544 - 548   (SER  478  - TYR  482  <=> SER  585  - LEU  589 )                          
  59: s001-A 6qpg-E   495 - 498 <=>  562 - 565   (THR  495  - LYS  498  <=> ASN  603  - ILE  606 )                          
  59: s001-A 6qpg-E   508 - 516 <=>  611 - 619   (GLY  508  - PHE  516  <=> PRO  701  - VAL  709 )                          
  59: s001-A 6qpg-E   518 - 522 <=>  620 - 624   (SER  518  - TYR  522  <=> GLY  710  - MET  714 )                          
  60: s001-A 7oro-A    33 -  36 <=>  588 - 591   (PRO   33  - LEU   36  <=> VAL  605  - PRO  608 )                          
  60: s001-A 7oro-A    37 -  40 <=>  621 - 624   (VAL   37  - LEU   40  <=> SER  638  - ILE  641 )                          
  60: s001-A 7oro-A    41 -  44 <=>  734 - 737   (LYS   41  - ARG   44  <=> PHE  751  - LYS  754 )                          
  60: s001-A 7oro-A    45 -  48 <=>  740 - 743   (ASP   45  - SER   48  <=> HIS  757  - HIS  760 )                          
  60: s001-A 7oro-A    49 -  57 <=>  746 - 754   (ARG   49  - GLY   57  <=> MET  763  - LEU  771 )                          
  60: s001-A 7oro-A    58 -  62 <=>  756 - 760   (LYS   58  - ASP   62  <=> ILE  773  - GLN  777 )                          
  60: s001-A 7oro-A    64 -  68 <=>  774 - 778   (PHE   64  - PRO   68  <=> LYS  791  - ASN  795 )                          
  60: s001-A 7oro-A    70 -  88 <=>  779 - 797   (GLU   70  - TYR   88  <=> LEU  796  - HIS  814 )                          
  60: s001-A 7oro-A    89 -  92 <=>  800 - 803   (GLY   89  - LEU   92  <=> LEU  817  - ARG  820 )                          
  60: s001-A 7oro-A    93 -  96 <=>  807 - 810   (ASN   93  - SER   96  <=> ARG  824  - PHE  827 )                          
  60: s001-A 7oro-A   102 - 105 <=>  817 - 820   (ARG  102  - PRO  105  <=> ILE  834  - PHE  837 )                          
  60: s001-A 7oro-A   106 - 113 <=>  822 - 829   (LYS  106  - PRO  113  <=> SER  839  - ILE  846 )                          
  60: s001-A 7oro-A   115 - 127 <=>  851 - 863   (LYS  115  - MET  127  <=> TYR  906  - LEU  918 )                          
  60: s001-A 7oro-A   132 - 136 <=>  876 - 880   (ARG  132  - ASP  136  <=> GLU  931  - ASP  935 )                          
  60: s001-A 7oro-A   143 - 157 <=>  884 - 898   (GLN  143  - LEU  157  <=> ASP  939  - LYS  953 )                          
  60: s001-A 7oro-A   162 - 188 <=>  899 - 925   (GLU  162  - LYS  188  <=> THR  954  - GLU  980 )                          
  60: s001-A 7oro-A   190 - 197 <=>  928 - 935   (PRO  190  - TRP  197  <=> LYS  983  - ILE  990 )                          
  60: s001-A 7oro-A   198 - 201 <=>  937 - 940   (SER  198  - TRP  201  <=> GLU  992  - ASP  995 )                          
  60: s001-A 7oro-A   203 - 214 <=>  941 - 952   (ASP  203  - GLY  214  <=> GLY  996  - GLN 1007 )                          
  60: s001-A 7oro-A   215 - 218 <=>  954 - 957   (ASP  215  - THR  218  <=> ILE 1009  - LEU 1012 )                          
  60: s001-A 7oro-A   220 - 245 <=>  986 -1011   (GLN  220  - ILE  245  <=> LYS 1054  - LEU 1079 )                          
  60: s001-A 7oro-A   247 - 250 <=> 1012 -1015   (ARG  247  - PHE  250  <=> ASP 1080  - LEU 1083 )                          
  60: s001-A 7oro-A   253 - 276 <=> 1016 -1039   (THR  253  - ASP  276  <=> TYR 1084  - ASP 1107 )                          
  60: s001-A 7oro-A   277 - 289 <=> 1067 -1079   (LYS  277  - SER  289  <=> ASN 1135  - ASN 1147 )                          
  60: s001-A 7oro-A   292 - 309 <=> 1080 -1097   (THR  292  - LEU  309  <=> PHE 1148  - GLU 1165 )                          
  60: s001-A 7oro-A   311 - 314 <=> 1098 -1101   (SER  311  - TYR  314  <=> ILE 1166  - GLU 1169 )                          
  60: s001-A 7oro-A   320 - 334 <=> 1113 -1127   (PHE  320  - THR  334  <=> ASN 1181  - ILE 1195 )                          
  60: s001-A 7oro-A   337 - 365 <=> 1137 -1165   (CYS  337  - THR  365  <=> ILE 1205  - ASN 1233 )                          
  60: s001-A 7oro-A   380 - 391 <=> 1166 -1177   (PRO  380  - ILE  391  <=> CYS 1234  - TYR 1245 )                          
  60: s001-A 7oro-A   394 - 400 <=> 1179 -1185   (LEU  394  - LEU  400  <=> GLU 1247  - GLY 1253 )                          
  60: s001-A 7oro-A   402 - 410 <=> 1186 -1194   (LYS  402  - PRO  410  <=> ARG 1254  - ASP 1262 )                          
  60: s001-A 7oro-A   414 - 417 <=> 1195 -1198   (ASP  414  - ALA  417  <=> CYS 1263  - ILE 1266 )                          
  60: s001-A 7oro-A   418 - 431 <=> 1201 -1214   (TYR  418  - TYR  431  <=> TYR 1269  - ALA 1282 )                          
  60: s001-A 7oro-A   432 - 436 <=> 1216 -1220   (GLY  432  - ASP  436  <=> LYS 1284  - PRO 1288 )                          
  60: s001-A 7oro-A   437 - 444 <=> 1223 -1230   (ILE  437  - VAL  444  <=> LEU 1291  - ILE 1298 )                          
  60: s001-A 7oro-A   445 - 449 <=> 1232 -1236   (TYR  445  - LYS  449  <=> HIS 1300  - SER 1304 )                          
  60: s001-A 7oro-A   452 - 455 <=> 1257 -1260   (PRO  452  - HIS  455  <=> ASN 1325  - ASP 1328 )                          
  60: s001-A 7oro-A   477 - 485 <=> 1285 -1293   (PHE  477  - ASN  485  <=> ASN 1353  - LEU 1361 )                          
  60: s001-A 7oro-A   486 - 489 <=> 1329 -1332   (LEU  486  - ASP  489  <=> LEU 1397  - LEU 1400 )                          
  60: s001-A 7oro-A   503 - 506 <=> 1352 -1355   (SER  503  - TYR  506  <=> ASP 1420  - GLY 1423 )                          
  60: s001-A 7oro-A   508 - 512 <=> 1612 -1616   (GLY  508  - GLU  512  <=> GLN 1693  - GLU 1697 )                          
  60: s001-A 7oro-A   513 - 516 <=> 1618 -1621   (ARG  513  - PHE  516  <=> VAL 1699  - THR 1702 )                          
  61: s001-A 6kr2-B     1 -   6 <=>  297 - 302   (MET    1  - ILE    6  <=> ALA  304  - TYR  309 )                          
  61: s001-A 6kr2-B    16 -  19 <=>  303 - 306   (PRO   16  - HIS   19  <=> GLU  310  - GLN  313 )                          
  61: s001-A 6kr2-B    21 -  33 <=>  307 - 319   (ILE   21  - PRO   33  <=> THR  314  - ARG  326 )                          
  61: s001-A 6kr2-B    34 -  41 <=>  323 - 330   (THR   34  - LYS   41  <=> LYS  330  - MET  337 )                          
  61: s001-A 6kr2-B    42 -  57 <=>  334 - 349   (TYR   42  - GLY   57  <=> MET  341  - LYS  356 )                          
  61: s001-A 6kr2-B    58 -  62 <=>  351 - 355   (LYS   58  - ASP   62  <=> LYS  358  - ARG  362 )                          
  61: s001-A 6kr2-B    64 -  68 <=>  356 - 360   (PHE   64  - PRO   68  <=> THR  363  - LYS  367 )                          
  61: s001-A 6kr2-B    69 -  89 <=>  363 - 383   (ASN   69  - GLY   89  <=> THR  370  - THR  390 )                          
  61: s001-A 6kr2-B    92 - 107 <=>  384 - 399   (LEU   92  - SER  107  <=> PRO  391  - ASN  406 )                          
  61: s001-A 6kr2-B   119 - 124 <=>  400 - 405   (THR  119  - ARG  124  <=> SER  421  - VAL  426 )                          
  61: s001-A 6kr2-B   125 - 139 <=>  408 - 422   (ASN  125  - SER  139  <=> SER  429  - LEU  443 )                          
  61: s001-A 6kr2-B   141 - 151 <=>  423 - 433   (GLY  141  - SER  151  <=> GLU  444  - MET  454 )                          
  61: s001-A 6kr2-B   155 - 160 <=>  434 - 439   (CYS  155  - ARG  160  <=> ARG  458  - GLY  463 )                          
  61: s001-A 6kr2-B   161 - 164 <=>  441 - 444   (GLY  161  - LYS  164  <=> PHE  465  - ALA  468 )                          
  61: s001-A 6kr2-B   168 - 190 <=>  445 - 467   (ILE  168  - PRO  190  <=> ILE  474  - HIS  496 )                          
  61: s001-A 6kr2-B   191 - 213 <=>  473 - 495   (PRO  191  - PHE  213  <=> ASN  502  - LYS  524 )                          
  61: s001-A 6kr2-B   217 - 244 <=>  496 - 523   (TRP  217  - LYS  244  <=> LYS  525  - MET  552 )                          
  61: s001-A 6kr2-B   246 - 253 <=>  524 - 531   (LEU  246  - THR  253  <=> VAL  553  - GLU  560 )                          
  61: s001-A 6kr2-B   256 - 265 <=>  532 - 541   (GLU  256  - HIS  265  <=> HIS  561  - LYS  570 )                          
  61: s001-A 6kr2-B   266 - 275 <=>  543 - 552   (TYR  266  - TYR  275  <=> THR  572  - GLN  581 )                          
  61: s001-A 6kr2-B   276 - 286 <=>  561 - 571   (ASP  276  - PRO  286  <=> MET  590  - GLY  600 )                          
  61: s001-A 6kr2-B   291 - 314 <=>  572 - 595   (PHE  291  - TYR  314  <=> VAL  605  - VAL  628 )                          
  61: s001-A 6kr2-B   317 - 336 <=>  621 - 640   (ARG  317  - LEU  336  <=> ARG  654  - ARG  673 )                          
  61: s001-A 6kr2-B   341 - 344 <=>  641 - 644   (PHE  341  - ASP  344  <=> PHE  674  - ALA  677 )                          
  61: s001-A 6kr2-B   346 - 359 <=>  645 - 658   (LEU  346  - ASP  359  <=> LEU  678  - ILE  691 )                          
  61: s001-A 6kr2-B   362 - 365 <=>  665 - 668   (HIS  362  - THR  365  <=> ARG  698  - ASN  701 )                          
  61: s001-A 6kr2-B   380 - 390 <=>  671 - 681   (PRO  380  - ASP  390  <=> THR  704  - HIS  714 )                          
  61: s001-A 6kr2-B   393 - 411 <=>  691 - 709   (ASP  393  - GLU  411  <=> LEU  724  - GLN  742 )                          
  61: s001-A 6kr2-B   415 - 450 <=>  713 - 748   (LEU  415  - LEU  450  <=> GLU  750  - SER  785 )                          
  61: s001-A 6kr2-B   493 - 499 <=>  766 - 772   (LEU  493  - PHE  499  <=> THR  806  - VAL  812 )                          
  62: s001-A 5d98-B    40 -  50 <=>   24 -  34   (LEU   40  - ALA   50  <=> TYR   24  - SER   34 )                          
  62: s001-A 5d98-B    52 -  56 <=>   35 -  39   (MET   52  - ILE   56  <=> SER   35  - THR   39 )                          
  62: s001-A 5d98-B    57 -  61 <=>   41 -  45   (GLY   57  - GLU   61  <=> GLU   41  - ARG   45 )                          
  62: s001-A 5d98-B    62 -  65 <=>   48 -  51   (ASP   62  - LYS   65  <=> ASP   48  - ARG   51 )                          
  62: s001-A 5d98-B    73 -  86 <=>   86 -  99   (LEU   73  - THR   86  <=> ASP   86  - LYS   99 )                          
  62: s001-A 5d98-B    87 -  90 <=>  105 - 108   (HIS   87  - THR   90  <=> PHE  105  - HIS  108 )                          
  62: s001-A 5d98-B    91 -  94 <=>  111 - 114   (SER   91  - VAL   94  <=> MET  111  - GLU  114 )                          
  62: s001-A 5d98-B    95 -  99 <=>  117 - 121   (THR   95  - GLU   99  <=> ILE  117  - HIS  121 )                          
  62: s001-A 5d98-B   101 - 115 <=>  122 - 136   (PHE  101  - LYS  115  <=> PHE  122  - SER  136 )                          
  62: s001-A 5d98-B   116 - 128 <=>  138 - 150   (SER  116  - MET  128  <=> ARG  138  - VAL  150 )                          
  62: s001-A 5d98-B   130 - 140 <=>  168 - 178   (LEU  130  - LYS  140  <=> TYR  168  - TRP  178 )                          
  62: s001-A 5d98-B   146 - 154 <=>  206 - 214   (VAL  146  - ARG  154  <=> ALA  223  - LYS  231 )                          
  62: s001-A 5d98-B   155 - 158 <=>  216 - 219   (CYS  155  - ARG  158  <=> GLY  233  - GLY  236 )                          
  62: s001-A 5d98-B   162 - 189 <=>  220 - 247   (GLU  162  - VAL  189  <=> LYS  237  - ILE  264 )                          
  62: s001-A 5d98-B   190 - 197 <=>  249 - 256   (PRO  190  - TRP  197  <=> GLU  266  - LEU  273 )                          
  62: s001-A 5d98-B   198 - 201 <=>  258 - 261   (SER  198  - TRP  201  <=> VAL  275  - ASN  278 )                          
  62: s001-A 5d98-B   203 - 214 <=>  262 - 273   (ASP  203  - GLY  214  <=> GLU  279  - SER  290 )                          
  62: s001-A 5d98-B   215 - 218 <=>  275 - 278   (ASP  215  - THR  218  <=> ASN  292  - MET  295 )                          
  62: s001-A 5d98-B   220 - 235 <=>  284 - 299   (GLN  220  - ARG  235  <=> ALA  301  - GLN  316 )                          
  62: s001-A 5d98-B   239 - 250 <=>  300 - 311   (ILE  239  - PHE  250  <=> PRO  317  - THR  328 )                          
  62: s001-A 5d98-B   251 - 254 <=>  314 - 317   (ASP  251  - ARG  254  <=> SER  331  - LEU  334 )                          
  62: s001-A 5d98-B   256 - 276 <=>  318 - 338   (GLU  256  - ASP  276  <=> MET  335  - GLN  355 )                          
  62: s001-A 5d98-B   277 - 289 <=>  383 - 395   (LYS  277  - SER  289  <=> ASP  400  - MET  412 )                          
  62: s001-A 5d98-B   292 - 305 <=>  396 - 409   (THR  292  - GLN  305  <=> PHE  413  - CYS  426 )                          
  62: s001-A 5d98-B   311 - 314 <=>  411 - 414   (SER  311  - TYR  314  <=> GLU  431  - ALA  434 )                          
  62: s001-A 5d98-B   320 - 335 <=>  420 - 435   (PHE  320  - ALA  335  <=> THR  440  - SER  455 )                          
  62: s001-A 5d98-B   337 - 365 <=>  439 - 467   (CYS  337  - THR  365  <=> ASN  459  - LEU  487 )                          
  62: s001-A 5d98-B   380 - 390 <=>  469 - 479   (PRO  380  - ASP  390  <=> GLU  489  - ASP  499 )                          
  62: s001-A 5d98-B   393 - 400 <=>  480 - 487   (ASP  393  - LEU  400  <=> GLY  500  - ALA  507 )                          
  62: s001-A 5d98-B   402 - 408 <=>  488 - 494   (LYS  402  - ALA  408  <=> MET  508  - THR  514 )                          
  62: s001-A 5d98-B   414 - 417 <=>  496 - 499   (ASP  414  - ALA  417  <=> ALA  516  - ASN  519 )                          
  62: s001-A 5d98-B   419 - 431 <=>  506 - 518   (GLU  419  - TYR  431  <=> ALA  526  - ASN  538 )                          
  62: s001-A 5d98-B   433 - 436 <=>  519 - 522   (ALA  433  - ASP  436  <=> SER  539  - PRO  542 )                          
  62: s001-A 5d98-B   437 - 449 <=>  524 - 536   (ILE  437  - LYS  449  <=> THR  544  - PHE  556 )                          
  62: s001-A 5d98-B   450 - 453 <=>  541 - 544   (LEU  450  - VAL  453  <=> ARG  561  - PRO  564 )                          
  62: s001-A 5d98-B   454 - 457 <=>  576 - 579   (PHE  454  - GLN  457  <=> GLY  596  - MET  599 )                          
  62: s001-A 5d98-B   494 - 497 <=>  583 - 586   (LEU  494  - PRO  497  <=> SER  603  - HIS  606 )                          
  62: s001-A 5d98-B   502 - 505 <=>  613 - 616   (VAL  502  - ARG  505  <=> ALA  655  - SER  658 )                          
  62: s001-A 5d98-B   511 - 522 <=>  658 - 669   (TYR  511  - TYR  522  <=> ASP  700  - GLY  711 )                          
  63: s001-A 1raj-A    70 -  87 <=>    2 -  19   (GLU   70  - HIS   87  <=> ASP   71  - LEU   88 )                          
  63: s001-A 1raj-A    89 -  93 <=>   20 -  24   (GLY   89  - ASN   93  <=> ASP   89  - GLU   93 )                          
  63: s001-A 1raj-A   184 - 189 <=>   25 -  30   (THR  184  - VAL  189  <=> GLY  192  - ALA  197 )                          
  63: s001-A 1raj-A   190 - 193 <=>   33 -  36   (PRO  190  - ASN  193  <=> LYS  200  - GLY  203 )                          
  63: s001-A 1raj-A   194 - 212 <=>   40 -  58   (PHE  194  - LEU  212  <=> GLY  207  - MET  225 )                          
  63: s001-A 1raj-A   219 - 248 <=>   59 -  88   (TRP  219  - SER  248  <=> GLU  226  - LYS  255 )                          
  63: s001-A 1raj-A   292 - 312 <=>   89 - 109   (THR  292  - ARG  312  <=> THR  293  - TYR  313 )                          
  63: s001-A 1raj-A   313 - 318 <=>  112 - 117   (ASP  313  - ILE  318  <=> ILE  316  - LEU  321 )                          
  63: s001-A 1raj-A   320 - 336 <=>  118 - 134   (PHE  320  - LEU  336  <=> LYS  322  - VAL  338 )                          
  63: s001-A 1raj-A   341 - 356 <=>  135 - 150   (PHE  341  - VAL  356  <=> ASP  339  - MET  354 )                          
  63: s001-A 1raj-A   358 - 361 <=>  151 - 154   (ILE  358  - THR  361  <=> THR  355  - ASP  358 )                          
  63: s001-A 1raj-A   380 - 390 <=>  165 - 175   (PRO  380  - ASP  390  <=> GLU  369  - ARG  379 )                          
  63: s001-A 1raj-A   392 - 407 <=>  182 - 197   (LEU  392  - MET  407  <=> PHE  386  - ILE  401 )                          
  63: s001-A 1raj-A   410 - 416 <=>  198 - 204   (PRO  410  - SER  416  <=> ARG  402  - ARG  408 )                          
  63: s001-A 1raj-A   419 - 434 <=>  205 - 220   (GLU  419  - HIS  434  <=> ASN  409  - ASN  424 )                          
  63: s001-A 1raj-A   435 - 449 <=>  222 - 236   (TYR  435  - LYS  449  <=> GLU  426  - PRO  440 )                          
  63: s001-A 1raj-A   494 - 497 <=>  245 - 248   (LEU  494  - PRO  497  <=> GLU  449  - THR  452 )                          
  64: s001-A 6u1x-A    25 -  28 <=>    4 -   7   (LYS   25  - ARG   28  <=> ASP   38  - LEU   41 )                          
  64: s001-A 6u1x-A    34 -  39 <=>  202 - 207   (THR   34  - ARG   39  <=> ASP  236  - ARG  241 )                          
  64: s001-A 6u1x-A    40 -  43 <=>  320 - 323   (LEU   40  - TRP   43  <=> SER  354  - HIS  357 )                          
  64: s001-A 6u1x-A    46 -  62 <=>  329 - 345   (VAL   46  - ASP   62  <=> ILE  363  - LYS  379 )                          
  64: s001-A 6u1x-A    64 -  70 <=>  346 - 352   (PHE   64  - GLU   70  <=> LYS  380  - TYR  386 )                          
  64: s001-A 6u1x-A    73 -  88 <=>  353 - 368   (LEU   73  - TYR   88  <=> ALA  387  - GLN  402 )                          
  64: s001-A 6u1x-A    90 -  98 <=>  417 - 425   (THR   90  - SER   98  <=> LYS  451  - LEU  459 )                          
  64: s001-A 6u1x-A   102 - 113 <=>  428 - 439   (ARG  102  - PRO  113  <=> SER  462  - ASN  473 )                          
  64: s001-A 6u1x-A   116 - 124 <=>  456 - 464   (SER  116  - ARG  124  <=> PRO  490  - MET  498 )                          
  64: s001-A 6u1x-A   125 - 129 <=>  467 - 471   (ASN  125  - ARG  129  <=> THR  501  - ASN  505 )                          
  64: s001-A 6u1x-A   132 - 138 <=>  473 - 479   (ARG  132  - VAL  138  <=> LYS  507  - ILE  513 )                          
  64: s001-A 6u1x-A   142 - 145 <=>  481 - 484   (SER  142  - GLN  145  <=> GLU  515  - LEU  518 )                          
  64: s001-A 6u1x-A   146 - 155 <=>  488 - 497   (VAL  146  - CYS  155  <=> ASP  522  - GLU  531 )                          
  64: s001-A 6u1x-A   161 - 164 <=>  498 - 501   (GLY  161  - LYS  164  <=> ARG  532  - LYS  535 )                          
  64: s001-A 6u1x-A   165 - 189 <=>  504 - 528   (PRO  165  - VAL  189  <=> GLY  538  - HIS  562 )                          
  64: s001-A 6u1x-A   190 - 213 <=>  531 - 554   (PRO  190  - PHE  213  <=> PRO  565  - SER  588 )                          
  64: s001-A 6u1x-A   216 - 219 <=>  562 - 565   (LYS  216  - TRP  219  <=> GLU  596  - CYS  599 )                          
  64: s001-A 6u1x-A   221 - 252 <=>  566 - 597   (SER  221  - LEU  252  <=> ILE  600  - TYR  631 )                          
  64: s001-A 6u1x-A   257 - 276 <=>  598 - 617   (ASN  257  - ASP  276  <=> PRO  632  - GLY  651 )                          
  64: s001-A 6u1x-A   277 - 288 <=>  637 - 648   (LYS  277  - GLY  288  <=> VAL  671  - GLY  682 )                          
  64: s001-A 6u1x-A   291 - 310 <=>  649 - 668   (PHE  291  - ARG  310  <=> LEU  683  - ILE  702 )                          
  64: s001-A 6u1x-A   312 - 316 <=>  669 - 673   (ARG  312  - LEU  316  <=> ARG  703  - VAL  707 )                          
  64: s001-A 6u1x-A   320 - 333 <=>  674 - 687   (PHE  320  - GLU  333  <=> LYS  708  - GLN  721 )                          
  64: s001-A 6u1x-A   334 - 365 <=>  706 - 737   (THR  334  - THR  365  <=> MET  740  - ALA  771 )                          
  64: s001-A 6u1x-A   380 - 391 <=>  738 - 749   (PRO  380  - ILE  391  <=> ASP  772  - ARG  783 )                          
  64: s001-A 6u1x-A   394 - 407 <=>  750 - 763   (LEU  394  - MET  407  <=> GLY  784  - VAL  797 )                          
  64: s001-A 6u1x-A   409 - 415 <=>  765 - 771   (LEU  409  - LEU  415  <=> CYS  799  - ILE  805 )                          
  64: s001-A 6u1x-A   416 - 431 <=>  773 - 788   (SER  416  - TYR  431  <=> THR  807  - VAL  822 )                          
  64: s001-A 6u1x-A   432 - 435 <=>  790 - 793   (GLY  432  - TYR  435  <=> HIS  824  - GLU  827 )                          
  64: s001-A 6u1x-A   436 - 450 <=>  797 - 811   (ASP  436  - LEU  450  <=> ASN  831  - LEU  845 )                          
  64: s001-A 6u1x-A   452 - 455 <=>  839 - 842   (PRO  452  - HIS  455  <=> PHE  873  - ALA  876 )                          
  64: s001-A 6u1x-A   472 - 479 <=>  875 - 882   (TYR  472  - SER  479  <=> SER  909  - VAL  916 )                          
  64: s001-A 6u1x-A   481 - 484 <=>  889 - 892   (LYS  481  - LEU  484  <=> LEU  923  - MET  926 )                          
  64: s001-A 6u1x-A   485 - 488 <=>  894 - 897   (ASN  485  - LEU  488  <=> ALA  928  - GLY  931 )                          
  64: s001-A 6u1x-A   508 - 512 <=>  911 - 915   (GLY  508  - GLU  512  <=> LYS  945  - ASP  949 )                          
  64: s001-A 6u1x-A   513 - 516 <=>  980 - 983   (ARG  513  - PHE  516  <=> LEU 1014  - PHE 1017 )                          
  64: s001-A 6u1x-A   517 - 521 <=>  985 - 989   (ARG  517  - ILE  521  <=> SER 1019  - LEU 1023 )                          
  65: s001-A 6qpf-B    40 -  46 <=>   23 -  29   (LEU   40  - VAL   46  <=> PRO   23  - PRO   29 )                          
  65: s001-A 6qpf-B    49 -  63 <=>   30 -  44   (ARG   49  - GLU   63  <=> THR   36  - SER   50 )                          
  65: s001-A 6qpf-B    64 -  67 <=>   75 -  78   (PHE   64  - TYR   67  <=> GLY   81  - GLN   84 )                          
  65: s001-A 6qpf-B    70 -  90 <=>   79 -  99   (GLU   70  - THR   90  <=> THR   85  - ASN  105 )                          
  65: s001-A 6qpf-B    91 -  94 <=>  102 - 105   (SER   91  - VAL   94  <=> LEU  108  - MET  111 )                          
  65: s001-A 6qpf-B    95 -  99 <=>  108 - 112   (THR   95  - GLU   99  <=> VAL  114  - ARG  118 )                          
  65: s001-A 6qpf-B   101 - 115 <=>  113 - 127   (PHE  101  - LYS  115  <=> VAL  119  - LEU  133 )                          
  65: s001-A 6qpf-B   116 - 127 <=>  129 - 140   (SER  116  - MET  127  <=> ARG  135  - THR  146 )                          
  65: s001-A 6qpf-B   130 - 137 <=>  160 - 167   (LEU  130  - ARG  137  <=> PHE  166  - SER  173 )                          
  65: s001-A 6qpf-B   146 - 151 <=>  193 - 198   (VAL  146  - SER  151  <=> ALA  221  - THR  226 )                          
  65: s001-A 6qpf-B   170 - 189 <=>  199 - 218   (ALA  170  - VAL  189  <=> THR  243  - ILE  262 )                          
  65: s001-A 6qpf-B   190 - 218 <=>  220 - 248   (PRO  190  - THR  218  <=> GLU  264  - ASN  292 )                          
  65: s001-A 6qpf-B   220 - 248 <=>  255 - 283   (GLN  220  - SER  248  <=> SER  299  - ARG  327 )                          
  65: s001-A 6qpf-B   252 - 276 <=>  285 - 309   (LEU  252  - ASP  276  <=> GLN  329  - LYS  353 )                          
  65: s001-A 6qpf-B   277 - 289 <=>  344 - 356   (LYS  277  - SER  289  <=> GLY  399  - MET  411 )                          
  65: s001-A 6qpf-B   292 - 306 <=>  357 - 371   (THR  292  - TYR  306  <=> PHE  412  - LEU  426 )                          
  65: s001-A 6qpf-B   312 - 315 <=>  374 - 377   (ARG  312  - ASN  315  <=> LYS  429  - THR  432 )                          
  65: s001-A 6qpf-B   320 - 335 <=>  384 - 399   (PHE  320  - ALA  335  <=> ASP  439  - PRO  454 )                          
  65: s001-A 6qpf-B   337 - 365 <=>  403 - 431   (CYS  337  - THR  365  <=> GLY  458  - ARG  486 )                          
  65: s001-A 6qpf-B   380 - 390 <=>  433 - 443   (PRO  380  - ASP  390  <=> GLY  488  - ARG  498 )                          
  65: s001-A 6qpf-B   394 - 399 <=>  444 - 449   (LEU  394  - ASP  399  <=> TYR  499  - ASN  504 )                          
  65: s001-A 6qpf-B   405 - 408 <=>  453 - 456   (ALA  405  - ALA  408  <=> GLU  508  - SER  511 )                          
  65: s001-A 6qpf-B   416 - 428 <=>  467 - 479   (SER  416  - VAL  428  <=> ASP  522  - MET  534 )                          
  65: s001-A 6qpf-B   429 - 432 <=>  481 - 484   (TRP  429  - GLY  432  <=> ASN  536  - LEU  539 )                          
  65: s001-A 6qpf-B   434 - 450 <=>  485 - 501   (HIS  434  - LEU  450  <=> GLY  540  - ARG  556 )                          
  65: s001-A 6qpf-B   451 - 454 <=>  505 - 508   (LYS  451  - PHE  454  <=> ARG  560  - ARG  563 )                          
  65: s001-A 6qpf-B   482 - 486 <=>  530 - 534   (TYR  482  - LEU  486  <=> SER  585  - LEU  589 )                          
  65: s001-A 6qpf-B   494 - 497 <=>  547 - 550   (LEU  494  - PRO  497  <=> ARG  602  - HIS  605 )                          
  65: s001-A 6qpf-B   504 - 507 <=>  581 - 584   (ASN  504  - PHE  507  <=> GLU  636  - SER  639 )                          
  65: s001-A 6qpf-B   510 - 516 <=>  632 - 638   (LYS  510  - PHE  516  <=> SER  703  - VAL  709 )                          
  65: s001-A 6qpf-B   518 - 522 <=>  639 - 643   (SER  518  - TYR  522  <=> GLY  710  - MET  714 )                          
  66: s001-A 6uen-A    23 -  26 <=>   16 -  19   (PRO   23  - ILE   26  <=> PHE   25  - CYS   28 )                          
  66: s001-A 6uen-A    27 -  30 <=>  230 - 233   (PHE   27  - LYS   30  <=> ASN  267  - LEU  270 )                          
  66: s001-A 6uen-A    34 -  37 <=>  235 - 238   (THR   34  - VAL   37  <=> TRP  272  - ILE  275 )                          
  66: s001-A 6uen-A    40 -  62 <=>  391 - 413   (LEU   40  - ASP   62  <=> ILE  428  - THR  450 )                          
  66: s001-A 6uen-A    64 -  70 <=>  414 - 420   (PHE   64  - GLU   70  <=> LYS  451  - SER  457 )                          
  66: s001-A 6uen-A    71 -  86 <=>  422 - 437   (GLU   71  - THR   86  <=> SER  459  - VAL  474 )                          
  66: s001-A 6uen-A    90 -  95 <=>  486 - 491   (THR   90  - THR   95  <=> ARG  523  - PRO  528 )                          
  66: s001-A 6uen-A    96 -  99 <=>  493 - 496   (SER   96  - GLU   99  <=> LYS  530  - LEU  533 )                          
  66: s001-A 6uen-A   102 - 113 <=>  497 - 508   (ARG  102  - PRO  113  <=> GLU  534  - PRO  545 )                          
  66: s001-A 6uen-A   118 - 126 <=>  543 - 551   (CYS  118  - LYS  126  <=> ARG  580  - ARG  588 )                          
  66: s001-A 6uen-A   132 - 137 <=>  558 - 563   (ARG  132  - ARG  137  <=> CYS  595  - CYS  600 )                          
  66: s001-A 6uen-A   142 - 145 <=>  566 - 569   (SER  142  - GLN  145  <=> ASN  603  - TYR  606 )                          
  66: s001-A 6uen-A   146 - 153 <=>  574 - 581   (VAL  146  - ALA  153  <=> ASN  611  - GLY  618 )                          
  66: s001-A 6uen-A   154 - 157 <=>  583 - 586   (ARG  154  - LEU  157  <=> GLU  620  - LEU  623 )                          
  66: s001-A 6uen-A   163 - 189 <=>  587 - 613   (ASN  163  - VAL  189  <=> SER  624  - ASN  650 )                          
  66: s001-A 6uen-A   190 - 196 <=>  616 - 622   (PRO  190  - GLY  196  <=> GLN  653  - LEU  659 )                          
  66: s001-A 6uen-A   218 - 251 <=>  623 - 656   (THR  218  - ASP  251  <=> ILE  692  - GLY  725 )                          
  66: s001-A 6uen-A   257 - 261 <=>  657 - 661   (ASN  257  - ASP  261  <=> VAL  726  - PHE  730 )                          
  66: s001-A 6uen-A   264 - 270 <=>  662 - 668   (ARG  264  - THR  270  <=> SER  731  - ILE  737 )                          
  66: s001-A 6uen-A   271 - 275 <=>  671 - 675   (PRO  271  - TYR  275  <=> VAL  740  - CYS  744 )                          
  66: s001-A 6uen-A   276 - 282 <=>  699 - 705   (ASP  276  - ASN  282  <=> GLY  768  - MET  774 )                          
  66: s001-A 6uen-A   284 - 289 <=>  706 - 711   (GLY  284  - SER  289  <=> GLY  775  - TRP  780 )                          
  66: s001-A 6uen-A   292 - 309 <=>  712 - 729   (THR  292  - LEU  309  <=> CYS  781  - LEU  798 )                          
  66: s001-A 6uen-A   311 - 317 <=>  730 - 736   (SER  311  - ARG  317  <=> LYS  799  - THR  805 )                          
  66: s001-A 6uen-A   321 - 334 <=>  737 - 750   (SER  321  - THR  334  <=> ALA  806  - LYS  819 )                          
  66: s001-A 6uen-A   335 - 365 <=>  765 - 795   (ALA  335  - THR  365  <=> TYR  834  - ARG  864 )                          
  66: s001-A 6uen-A   380 - 384 <=>  796 - 800   (PRO  380  - PHE  384  <=> ASP  865  - MET  869 )                          
  66: s001-A 6uen-A   386 - 398 <=>  801 - 813   (GLY  386  - ASN  398  <=> SER  870  - ALA  882 )                          
  66: s001-A 6uen-A   434 - 437 <=>  814 - 817   (HIS  434  - ILE  437  <=> SER  883  - LYS  886 )                          
  66: s001-A 6uen-A   439 - 442 <=>  818 - 821   (LEU  439  - LEU  442  <=> VAL  887  - VAL  890 )                          
  66: s001-A 6uen-A   445 - 448 <=>  822 - 825   (TYR  445  - LEU  448  <=> GLY  891  - ILE  894 )                          
  66: s001-A 6uen-A   453 - 460 <=>  863 - 870   (VAL  453  - LEU  460  <=> TRP  932  - LEU  939 )                          
  66: s001-A 6uen-A   470 - 482 <=>  900 - 912   (LYS  470  - TYR  482  <=> ASP  969  - LEU  981 )                          
  66: s001-A 6uen-A   485 - 489 <=>  913 - 917   (ASN  485  - ASP  489  <=> PRO  982  - GLY  986 )                          
  66: s001-A 6uen-A   501 - 508 <=> 1003 -1010   (ASP  501  - GLY  508  <=> ILE 1072  - LEU 1079 )                          
  66: s001-A 6uen-A   513 - 521 <=> 1055 -1063   (ARG  513  - ILE  521  <=> VAL 1124  - TYR 1132 )                          
  67: s001-A 5hhj-A    89 -  92 <=>    1 -   4   (GLY   89  - LEU   92  <=> ARG   12  - THR   15 )                          
  67: s001-A 5hhj-A    93 -  96 <=>   10 -  13   (ASN   93  - SER   96  <=> GLN   21  - SER   24 )                          
  67: s001-A 5hhj-A    97 - 104 <=>   17 -  24   (VAL   97  - LEU  104  <=> LEU   28  - VAL   35 )                          
  67: s001-A 5hhj-A   105 - 113 <=>   26 -  34   (PRO  105  - PRO  113  <=> ARG   37  - ASP   45 )                          
  67: s001-A 5hhj-A   117 - 120 <=>   35 -  38   (GLY  117  - LYS  120  <=> GLY   46  - TYR   49 )                          
  67: s001-A 5hhj-A   122 - 129 <=>   39 -  46   (GLU  122  - ARG  129  <=> THR   50  - ALA   57 )                          
  67: s001-A 5hhj-A   130 - 140 <=>   48 -  58   (LEU  130  - LYS  140  <=> ASN   59  - ILE   69 )                          
  67: s001-A 5hhj-A   143 - 158 <=>   60 -  75   (GLN  143  - ARG  158  <=> LYS   71  - ASP   86 )                          
  67: s001-A 5hhj-A   163 - 189 <=>   76 - 102   (ASN  163  - VAL  189  <=> GLY   87  - ILE  113 )                          
  67: s001-A 5hhj-A   192 - 197 <=>  108 - 113   (PRO  192  - TRP  197  <=> HIS  119  - GLY  124 )                          
  67: s001-A 5hhj-A   198 - 201 <=>  118 - 121   (SER  198  - TRP  201  <=> ARG  129  - GLN  132 )                          
  67: s001-A 5hhj-A   203 - 213 <=>  122 - 132   (ASP  203  - PHE  213  <=> GLN  133  - ASN  143 )                          
  67: s001-A 5hhj-A   217 - 248 <=>  133 - 164   (TRP  217  - SER  248  <=> ASP  144  - LYS  175 )                          
  67: s001-A 5hhj-A   257 - 271 <=>  165 - 179   (ASN  257  - PRO  271  <=> ASP  176  - GLY  190 )                          
  67: s001-A 5hhj-A   288 - 309 <=>  196 - 217   (GLY  288  - LEU  309  <=> GLY  207  - LYS  228 )                          
  67: s001-A 5hhj-A   314 - 317 <=>  218 - 221   (TYR  314  - ARG  317  <=> ARG  229  - ASN  232 )                          
  67: s001-A 5hhj-A   321 - 351 <=>  222 - 252   (SER  321  - GLU  351  <=> PHE  233  - GLU  263 )                          
  67: s001-A 5hhj-A   352 - 365 <=>  254 - 267   (LEU  352  - THR  365  <=> LEU  265  - ARG  278 )                          
  67: s001-A 5hhj-A   380 - 385 <=>  269 - 274   (PRO  380  - LEU  385  <=> ARG  280  - LEU  285 )                          
  67: s001-A 5hhj-A   387 - 393 <=>  275 - 281   (LYS  387  - ASP  393  <=> GLY  286  - ASP  292 )                          
  67: s001-A 5hhj-A   394 - 399 <=>  289 - 294   (LEU  394  - ASP  399  <=> ALA  300  - LYS  305 )                          
  68: s001-A 3avt-A    30 -  33 <=>  672 - 675   (LYS   30  - PRO   33  <=> ARG  716  - VAL  719 )                          
  68: s001-A 3avt-A    34 -  39 <=>  677 - 682   (THR   34  - ARG   39  <=> GLY  721  - SER  726 )                          
  68: s001-A 3avt-A    41 -  44 <=>  727 - 730   (LYS   41  - ARG   44  <=> SER  771  - ASP  774 )                          
  68: s001-A 3avt-A    45 -  48 <=>  737 - 740   (ASP   45  - SER   48  <=> ASP  781  - ALA  784 )                          
  68: s001-A 3avt-A    51 -  54 <=>  741 - 744   (GLU   51  - LYS   54  <=> VAL  785  - GLU  788 )                          
  68: s001-A 3avt-A    55 -  60 <=>  746 - 751   (ARG   55  - PHE   60  <=> PHE  790  - ALA  795 )                          
  68: s001-A 3avt-A    61 -  64 <=>  753 - 756   (GLU   61  - PHE   64  <=> CYS  797  - THR  800 )                          
  68: s001-A 3avt-A    67 -  70 <=>  773 - 776   (TYR   67  - GLU   70  <=> LEU  817  - SER  820 )                          
  68: s001-A 3avt-A    72 -  85 <=>  777 - 790   (LYS   72  - ILE   85  <=> CYS  821  - GLY  834 )                          
  68: s001-A 3avt-A    91 -  96 <=>  794 - 799   (SER   91  - SER   96  <=> SER  838  - LEU  843 )                          
  68: s001-A 3avt-A   103 - 106 <=>  803 - 806   (THR  103  - LYS  106  <=> ARG  847  - GLY  850 )                          
  68: s001-A 3avt-A   108 - 111 <=>  807 - 810   (THR  108  - GLY  111  <=> GLY  851  - THR  854 )                          
  68: s001-A 3avt-A   113 - 119 <=>  811 - 817   (PRO  113  - THR  119  <=> THR  855  - GLY  861 )                          
  68: s001-A 3avt-A   120 - 123 <=>  819 - 822   (LYS  120  - ALA  123  <=> PRO  863  - LYS  866 )                          
  68: s001-A 3avt-A   124 - 127 <=>  824 - 827   (ARG  124  - MET  127  <=> ALA  868  - GLN  871 )                          
  68: s001-A 3avt-A   132 - 141 <=>  834 - 843   (ARG  132  - GLY  141  <=> LEU  878  - SER  887 )                          
  68: s001-A 3avt-A   145 - 158 <=>  853 - 866   (GLN  145  - ARG  158  <=> ILE  897  - SER  910 )                          
  68: s001-A 3avt-A   163 - 187 <=>  867 - 891   (ASN  163  - LYS  187  <=> LYS  911  - ARG  935 )                          
  68: s001-A 3avt-A   189 - 192 <=>  892 - 895   (VAL  189  - PRO  192  <=> ASP  936  - ARG  939 )                          
  68: s001-A 3avt-A   193 - 200 <=>  898 - 905   (ASN  193  - ASN  200  <=> GLY  942  - THR  949 )                          
  68: s001-A 3avt-A   220 - 242 <=>  918 - 940   (GLN  220  - ALA  242  <=> ASN  962  - LEU  984 )                          
  68: s001-A 3avt-A   244 - 248 <=>  941 - 945   (LYS  244  - SER  248  <=> LEU  985  - TRP  989 )                          
  68: s001-A 3avt-A   261 - 267 <=>  947 - 953   (ASP  261  - PHE  267  <=> GLU  991  - ARG  997 )                          
  68: s001-A 3avt-A   270 - 275 <=>  955 - 960   (THR  270  - TYR  275  <=> PRO  999  - PRO 1004 )                          
  68: s001-A 3avt-A   276 - 310 <=>  962 - 996   (ASP  276  - ARG  310  <=> GLY 1006  - ILE 1040 )                          
  68: s001-A 3avt-A   312 - 317 <=>  997 -1002   (ARG  312  - ARG  317  <=> LEU 1041  - SER 1046 )                          
  68: s001-A 3avt-A   320 - 332 <=> 1003 -1015   (PHE  320  - PHE  332  <=> GLU 1047  - SER 1059 )                          
  68: s001-A 3avt-A   341 - 364 <=> 1017 -1040   (PHE  341  - THR  364  <=> ALA 1061  - GLU 1084 )                          
  68: s001-A 3avt-A   380 - 392 <=> 1042 -1054   (PRO  380  - LEU  392  <=> PRO 1086  - GLY 1098 )                          
  68: s001-A 3avt-A   394 - 400 <=> 1055 -1061   (LEU  394  - LEU  400  <=> VAL 1099  - TYR 1105 )                          
  68: s001-A 3avt-A   405 - 408 <=> 1062 -1065   (ALA  405  - ALA  408  <=> ILE 1106  - ARG 1109 )                          
  68: s001-A 3avt-A   432 - 435 <=> 1081 -1084   (GLY  432  - TYR  435  <=> ARG 1125  - THR 1128 )                          
  68: s001-A 3avt-A   438 - 448 <=> 1093 -1103   (TYR  438  - LEU  448  <=> ALA 1137  - LEU 1147 )                          
  68: s001-A 3avt-A   452 - 458 <=> 1105 -1111   (PRO  452  - GLN  458  <=> PRO 1149  - ASN 1155 )                          
  68: s001-A 3avt-A   473 - 477 <=> 1125 -1129   (LEU  473  - PHE  477  <=> SER 1169  - ASN 1173 )                          
  68: s001-A 3avt-A   479 - 482 <=> 1130 -1133   (SER  479  - TYR  482  <=> PRO 1174  - LYS 1177 )                          
  68: s001-A 3avt-A   489 - 492 <=> 1199 -1202   (ASP  489  - ASP  492  <=> ALA 1260  - SER 1263 )                          
  69: s001-A 5a22-A    22 -  25 <=>   10 -  13   (ALA   22  - LYS   25  <=> PRO   44  - SER   47 )                          
  69: s001-A 5a22-A    34 -  39 <=>  203 - 208   (THR   34  - ARG   39  <=> VAL  237  - MET  242 )                          
  69: s001-A 5a22-A    40 -  43 <=>  320 - 323   (LEU   40  - TRP   43  <=> SER  354  - HIS  357 )                          
  69: s001-A 5a22-A    44 -  48 <=>  326 - 330   (ARG   44  - SER   48  <=> HIS  360  - ASP  364 )                          
  69: s001-A 5a22-A    49 -  62 <=>  332 - 345   (ARG   49  - ASP   62  <=> TYR  366  - LYS  379 )                          
  69: s001-A 5a22-A    64 -  67 <=>  346 - 349   (PHE   64  - TYR   67  <=> LYS  380  - ASP  383 )                          
  69: s001-A 5a22-A    70 -  88 <=>  350 - 368   (GLU   70  - TYR   88  <=> VAL  384  - GLN  402 )                          
  69: s001-A 5a22-A    90 -  98 <=>  417 - 425   (THR   90  - SER   98  <=> LYS  451  - LEU  459 )                          
  69: s001-A 5a22-A   101 - 113 <=>  427 - 439   (PHE  101  - PRO  113  <=> PRO  461  - ASN  473 )                          
  69: s001-A 5a22-A   115 - 126 <=>  455 - 466   (LYS  115  - LYS  126  <=> ILE  489  - ASP  500 )                          
  69: s001-A 5a22-A   129 - 132 <=>  468 - 471   (ARG  129  - ARG  132  <=> LYS  502  - ASN  505 )                          
  69: s001-A 5a22-A   133 - 138 <=>  474 - 479   (SER  133  - VAL  138  <=> GLU  508  - ILE  513 )                          
  69: s001-A 5a22-A   142 - 145 <=>  482 - 485   (SER  142  - GLN  145  <=> LYS  516  - ASP  519 )                          
  69: s001-A 5a22-A   146 - 156 <=>  488 - 498   (VAL  146  - GLN  156  <=> ASP  522  - ARG  532 )                          
  69: s001-A 5a22-A   162 - 189 <=>  501 - 528   (GLU  162  - VAL  189  <=> LYS  535  - HIS  562 )                          
  69: s001-A 5a22-A   190 - 201 <=>  531 - 542   (PRO  190  - TRP  201  <=> PRO  565  - LEU  576 )                          
  69: s001-A 5a22-A   203 - 213 <=>  543 - 553   (ASP  203  - PHE  213  <=> THR  577  - SER  587 )                          
  69: s001-A 5a22-A   216 - 219 <=>  562 - 565   (LYS  216  - TRP  219  <=> GLU  596  - CYS  599 )                          
  69: s001-A 5a22-A   221 - 252 <=>  566 - 597   (SER  221  - LEU  252  <=> ILE  600  - TYR  631 )                          
  69: s001-A 5a22-A   257 - 275 <=>  598 - 616   (ASN  257  - TYR  275  <=> PRO  632  - ASN  650 )                          
  69: s001-A 5a22-A   277 - 288 <=>  637 - 648   (LYS  277  - GLY  288  <=> VAL  671  - GLY  682 )                          
  69: s001-A 5a22-A   291 - 309 <=>  649 - 667   (PHE  291  - LEU  309  <=> LEU  683  - LYS  701 )                          
  69: s001-A 5a22-A   312 - 317 <=>  668 - 673   (ARG  312  - ARG  317  <=> ILE  702  - VAL  707 )                          
  69: s001-A 5a22-A   320 - 333 <=>  674 - 687   (PHE  320  - GLU  333  <=> LYS  708  - GLN  721 )                          
  69: s001-A 5a22-A   334 - 359 <=>  706 - 731   (THR  334  - ASP  359  <=> MET  740  - ASP  765 )                          
  69: s001-A 5a22-A   361 - 366 <=>  732 - 737   (THR  361  - ARG  366  <=> GLU  766  - ALA  771 )                          
  69: s001-A 5a22-A   380 - 391 <=>  738 - 749   (PRO  380  - ILE  391  <=> ASP  772  - ARG  783 )                          
  69: s001-A 5a22-A   394 - 417 <=>  750 - 773   (LEU  394  - ALA  417  <=> GLY  784  - THR  807 )                          
  69: s001-A 5a22-A   418 - 431 <=>  775 - 788   (TYR  418  - TYR  431  <=> ALA  809  - VAL  822 )                          
  69: s001-A 5a22-A   432 - 435 <=>  790 - 793   (GLY  432  - TYR  435  <=> HIS  824  - GLU  827 )                          
  69: s001-A 5a22-A   436 - 450 <=>  797 - 811   (ASP  436  - LEU  450  <=> ASN  831  - LEU  845 )                          
  69: s001-A 5a22-A   452 - 455 <=>  834 - 837   (PRO  452  - HIS  455  <=> LEU  868  - SER  871 )                          
  69: s001-A 5a22-A   469 - 478 <=>  872 - 881   (THR  469  - SER  478  <=> GLU  906  - HIS  915 )                          
  69: s001-A 5a22-A   479 - 483 <=>  888 - 892   (SER  479  - GLN  483  <=> HIS  922  - MET  926 )                          
  69: s001-A 5a22-A   485 - 489 <=>  895 - 899   (ASN  485  - ASP  489  <=> VAL  929  - PRO  933 )                          
  69: s001-A 5a22-A   503 - 511 <=>  925 - 933   (SER  503  - TYR  511  <=> MET  959  - THR  967 )                          
  69: s001-A 5a22-A   515 - 518 <=>  981 - 984   (ASP  515  - SER  518  <=> SER 1015  - LYS 1018 )                          
  69: s001-A 5a22-A   519 - 522 <=>  986 - 989   (HIS  519  - TYR  522  <=> GLY 1020  - LEU 1023 )                          
  70: s001-A 7ojl-L    33 -  36 <=>  367 - 370   (PRO   33  - LEU   36  <=> PHE  581  - ILE  584 )                          
  70: s001-A 7ojl-L    37 -  40 <=>  412 - 415   (VAL   37  - LEU   40  <=> LEU  626  - PRO  629 )                          
  70: s001-A 7ojl-L    41 -  46 <=>  494 - 499   (LYS   41  - VAL   46  <=> PHE  708  - THR  713 )                          
  70: s001-A 7ojl-L    48 -  57 <=>  505 - 514   (SER   48  - GLY   57  <=> ASP  719  - LEU  728 )                          
  70: s001-A 7ojl-L    58 -  62 <=>  516 - 520   (LYS   58  - ASP   62  <=> PRO  730  - PHE  734 )                          
  70: s001-A 7ojl-L    64 -  67 <=>  563 - 566   (PHE   64  - TYR   67  <=> PRO  777  - SER  780 )                          
  70: s001-A 7ojl-L    70 -  83 <=>  567 - 580   (GLU   70  - LYS   83  <=> LYS  781  - GLY  794 )                          
  70: s001-A 7ojl-L    88 -  93 <=>  591 - 596   (TYR   88  - ASN   93  <=> GLU  805  - LEU  810 )                          
  70: s001-A 7ojl-L   102 - 113 <=>  598 - 609   (ARG  102  - PRO  113  <=> LEU  819  - ASN  830 )                          
  70: s001-A 7ojl-L   115 - 126 <=>  796 - 807   (LYS  115  - LYS  126  <=> SER 1070  - LYS 1081 )                          
  70: s001-A 7ojl-L   128 - 133 <=>  815 - 820   (MET  128  - SER  133  <=> LYS 1094  - TYR 1099 )                          
  70: s001-A 7ojl-L   135 - 138 <=>  824 - 827   (TRP  135  - VAL  138  <=> SER 1103  - SER 1106 )                          
  70: s001-A 7ojl-L   143 - 157 <=>  834 - 848   (GLN  143  - LEU  157  <=> ASP 1113  - VAL 1127 )                          
  70: s001-A 7ojl-L   163 - 188 <=>  849 - 874   (ASN  163  - LYS  188  <=> GLY 1128  - ALA 1153 )                          
  70: s001-A 7ojl-L   190 - 196 <=>  877 - 883   (PRO  190  - GLY  196  <=> LEU 1156  - CYS 1162 )                          
  70: s001-A 7ojl-L   197 - 200 <=>  885 - 888   (TRP  197  - ASN  200  <=> ASN 1164  - ARG 1167 )                          
  70: s001-A 7ojl-L   206 - 214 <=>  891 - 899   (LYS  206  - GLY  214  <=> GLU 1170  - LEU 1178 )                          
  70: s001-A 7ojl-L   217 - 245 <=>  902 - 930   (TRP  217  - ILE  245  <=> SER 1181  - ASN 1209 )                          
  70: s001-A 7ojl-L   247 - 250 <=>  931 - 934   (ARG  247  - PHE  250  <=> LEU 1210  - LEU 1213 )                          
  70: s001-A 7ojl-L   251 - 254 <=>  940 - 943   (ASP  251  - ARG  254  <=> ALA 1219  - LYS 1222 )                          
  70: s001-A 7ojl-L   256 - 276 <=>  944 - 964   (GLU  256  - ASP  276  <=> GLY 1223  - PHE 1243 )                          
  70: s001-A 7ojl-L   277 - 289 <=> 1005 -1017   (LYS  277  - SER  289  <=> SER 1284  - ILE 1296 )                          
  70: s001-A 7ojl-L   292 - 313 <=> 1018 -1039   (THR  292  - ASP  313  <=> LEU 1297  - CYS 1318 )                          
  70: s001-A 7ojl-L   314 - 317 <=> 1043 -1046   (TYR  314  - ARG  317  <=> GLY 1322  - ASP 1325 )                          
  70: s001-A 7ojl-L   321 - 336 <=> 1047 -1062   (SER  321  - LEU  336  <=> ALA 1326  - LEU 1341 )                          
  70: s001-A 7ojl-L   338 - 358 <=> 1073 -1093   (ARG  338  - ILE  358  <=> PHE 1352  - PRO 1372 )                          
  70: s001-A 7ojl-L   360 - 365 <=> 1094 -1099   (LYS  360  - THR  365  <=> LYS 1373  - ARG 1378 )                          
  70: s001-A 7ojl-L   380 - 390 <=> 1100 -1110   (PRO  380  - ASP  390  <=> PHE 1379  - VAL 1389 )                          
  70: s001-A 7ojl-L   392 - 395 <=> 1111 -1114   (LEU  392  - THR  395  <=> TRP 1390  - GLU 1393 )                          
  70: s001-A 7ojl-L   397 - 410 <=> 1115 -1128   (HIS  397  - PRO  410  <=> VAL 1394  - ASN 1407 )                          
  70: s001-A 7ojl-L   414 - 417 <=> 1130 -1133   (ASP  414  - ALA  417  <=> LYS 1409  - GLU 1412 )                          
  70: s001-A 7ojl-L   418 - 436 <=> 1136 -1154   (TYR  418  - ASP  436  <=> GLN 1415  - PRO 1433 )                          
  70: s001-A 7ojl-L   438 - 449 <=> 1155 -1166   (TYR  438  - LYS  449  <=> VAL 1434  - LEU 1445 )                          
  70: s001-A 7ojl-L   450 - 453 <=> 1175 -1178   (LEU  450  - VAL  453  <=> PRO 1454  - PRO 1457 )                          
  70: s001-A 7ojl-L   476 - 479 <=> 1204 -1207   (PHE  476  - SER  479  <=> GLU 1483  - ILE 1486 )                          
  70: s001-A 7ojl-L   484 - 488 <=> 1382 -1386   (LEU  484  - LEU  488  <=> TYR 1688  - SER 1692 )                          
  70: s001-A 7ojl-L   489 - 492 <=> 1390 -1393   (ASP  489  - ASP  492  <=> ALA 1696  - LEU 1699 )                          
  70: s001-A 7ojl-L   498 - 503 <=> 1472 -1477   (LYS  498  - SER  503  <=> SER 1797  - TRP 1802 )                          
  71: s001-A 6klc-A    11 -  15 <=>  117 - 121   (ARG   11  - GLN   15  <=> VAL  117  - LYS  121 )                          
  71: s001-A 6klc-A    33 -  36 <=>  511 - 514   (PRO   33  - LEU   36  <=> PHE  583  - ILE  586 )                          
  71: s001-A 6klc-A    39 -  42 <=>  634 - 637   (ARG   39  - TYR   42  <=> TYR  706  - HIS  709 )                          
  71: s001-A 6klc-A    43 -  46 <=>  640 - 643   (TRP   43  - VAL   46  <=> THR  712  - THR  715 )                          
  71: s001-A 6klc-A    48 -  57 <=>  649 - 658   (SER   48  - GLY   57  <=> ASP  721  - LEU  730 )                          
  71: s001-A 6klc-A    58 -  62 <=>  660 - 664   (LYS   58  - ASP   62  <=> PRO  732  - PHE  736 )                          
  71: s001-A 6klc-A    63 -  67 <=>  706 - 710   (GLU   63  - TYR   67  <=> LYS  778  - SER  782 )                          
  71: s001-A 6klc-A    68 -  71 <=>  713 - 716   (PRO   68  - GLU   71  <=> TYR  785  - LEU  788 )                          
  71: s001-A 6klc-A    73 -  78 <=>  717 - 722   (LEU   73  - ASN   78  <=> LEU  789  - ASN  794 )                          
  71: s001-A 6klc-A    79 -  82 <=>  725 - 728   (ILE   79  - GLU   82  <=> SER  797  - LYS  800 )                          
  71: s001-A 6klc-A   113 - 116 <=>  781 - 784   (PRO  113  - SER  116  <=> GLU  897  - LEU  900 )                          
  71: s001-A 6klc-A   141 - 144 <=>  832 - 835   (GLY  141  - LEU  144  <=> GLN 1107  - ASN 1110 )                          
  71: s001-A 6klc-A   145 - 158 <=>  842 - 855   (GLN  145  - ARG  158  <=> GLY 1117  - GLY 1130 )                          
  71: s001-A 6klc-A   164 - 188 <=>  856 - 880   (LYS  164  - LYS  188  <=> GLY 1131  - ALA 1155 )                          
  71: s001-A 6klc-A   189 - 192 <=>  883 - 886   (VAL  189  - PRO  192  <=> SER 1158  - SER 1161 )                          
  71: s001-A 6klc-A   194 - 197 <=>  887 - 890   (PHE  194  - TRP  197  <=> GLY 1162  - LEU 1165 )                          
  71: s001-A 6klc-A   198 - 201 <=>  895 - 898   (SER  198  - TRP  201  <=> GLU 1170  - ASN 1173 )                          
  71: s001-A 6klc-A   205 - 213 <=>  900 - 908   (GLY  205  - PHE  213  <=> ILE 1175  - SER 1183 )                          
  71: s001-A 6klc-A   220 - 244 <=>  911 - 935   (GLN  220  - LYS  244  <=> HIS 1186  - GLN 1210 )                          
  71: s001-A 6klc-A   248 - 253 <=>  938 - 943   (SER  248  - THR  253  <=> ILE 1213  - LYS 1224 )                          
  71: s001-A 6klc-A   256 - 276 <=>  944 - 964   (GLU  256  - ASP  276  <=> GLY 1225  - PHE 1245 )                          
  71: s001-A 6klc-A   277 - 289 <=> 1001 -1013   (LYS  277  - SER  289  <=> SER 1286  - ILE 1298 )                          
  71: s001-A 6klc-A   292 - 313 <=> 1014 -1035   (THR  292  - ASP  313  <=> LEU 1299  - CYS 1320 )                          
  71: s001-A 6klc-A   314 - 317 <=> 1039 -1042   (TYR  314  - ARG  317  <=> GLY 1324  - ASP 1327 )                          
  71: s001-A 6klc-A   321 - 336 <=> 1043 -1058   (SER  321  - LEU  336  <=> ALA 1328  - LEU 1343 )                          
  71: s001-A 6klc-A   337 - 358 <=> 1068 -1089   (CYS  337  - ILE  358  <=> GLU 1353  - PRO 1374 )                          
  71: s001-A 6klc-A   360 - 365 <=> 1090 -1095   (LYS  360  - THR  365  <=> LYS 1375  - ARG 1380 )                          
  71: s001-A 6klc-A   380 - 389 <=> 1096 -1105   (PRO  380  - ILE  389  <=> PHE 1381  - PHE 1390 )                          
  71: s001-A 6klc-A   391 - 395 <=> 1106 -1110   (ILE  391  - THR  395  <=> VAL 1391  - GLU 1395 )                          
  71: s001-A 6klc-A   397 - 410 <=> 1111 -1124   (HIS  397  - PRO  410  <=> VAL 1396  - ASN 1409 )                          
  71: s001-A 6klc-A   413 - 416 <=> 1125 -1128   (GLU  413  - SER  416  <=> ILE 1410  - LYS 1413 )                          
  71: s001-A 6klc-A   417 - 431 <=> 1130 -1144   (ALA  417  - TYR  431  <=> PRO 1415  - SER 1429 )                          
  71: s001-A 6klc-A   432 - 436 <=> 1146 -1150   (GLY  432  - ASP  436  <=> ALA 1431  - PRO 1435 )                          
  71: s001-A 6klc-A   438 - 450 <=> 1151 -1163   (TYR  438  - LEU  450  <=> VAL 1436  - SER 1448 )                          
  71: s001-A 6klc-A   460 - 464 <=> 1181 -1185   (LEU  460  - GLU  464  <=> THR 1466  - ASP 1470 )                          
  71: s001-A 6klc-A   476 - 483 <=> 1197 -1204   (PHE  476  - GLN  483  <=> ARG 1482  - PRO 1489 )                          
  71: s001-A 6klc-A   486 - 489 <=> 1359 -1362   (LEU  486  - ASP  489  <=> TYR 1690  - ILE 1693 )                          
  71: s001-A 6klc-A   511 - 515 <=> 1379 -1383   (TYR  511  - ASP  515  <=> GLY 1741  - ILE 1745 )                          
  71: s001-A 6klc-A   519 - 522 <=> 1396 -1399   (HIS  519  - TYR  522  <=> GLU 1758  - ILE 1761 )                          
  72: s001-A 6evj-B    40 -  49 <=>   25 -  34   (LEU   40  - ARG   49  <=> THR   25  - THR   34 )                          
  72: s001-A 6evj-B    50 -  63 <=>   37 -  50   (ALA   50  - GLU   63  <=> GLY   37  - SER   50 )                          
  72: s001-A 6evj-B    64 -  67 <=>   81 -  84   (PHE   64  - TYR   67  <=> GLY   81  - GLN   84 )                          
  72: s001-A 6evj-B    70 -  90 <=>   85 - 105   (GLU   70  - THR   90  <=> THR   85  - THR  105 )                          
  72: s001-A 6evj-B    91 -  94 <=>  108 - 111   (SER   91  - VAL   94  <=> GLN  108  - ILE  111 )                          
  72: s001-A 6evj-B    95 -  99 <=>  114 - 118   (THR   95  - GLU   99  <=> ILE  114  - ARG  118 )                          
  72: s001-A 6evj-B   101 - 115 <=>  119 - 133   (PHE  101  - LYS  115  <=> VAL  119  - LEU  133 )                          
  72: s001-A 6evj-B   116 - 128 <=>  135 - 147   (SER  116  - MET  128  <=> ARG  135  - ILE  147 )                          
  72: s001-A 6evj-B   130 - 137 <=>  166 - 173   (LEU  130  - ARG  137  <=> PHE  166  - SER  173 )                          
  72: s001-A 6evj-B   146 - 159 <=>  216 - 229   (VAL  146  - LYS  159  <=> ALA  221  - GLY  234 )                          
  72: s001-A 6evj-B   162 - 188 <=>  230 - 256   (GLU  162  - LYS  188  <=> LYS  235  - ASN  261 )                          
  72: s001-A 6evj-B   190 - 214 <=>  259 - 283   (PRO  190  - GLY  214  <=> GLU  264  - LYS  288 )                          
  72: s001-A 6evj-B   215 - 218 <=>  285 - 288   (ASP  215  - THR  218  <=> MET  290  - SER  293 )                          
  72: s001-A 6evj-B   220 - 248 <=>  294 - 322   (GLN  220  - SER  248  <=> SER  299  - ALA  327 )                          
  72: s001-A 6evj-B   252 - 276 <=>  324 - 348   (LEU  252  - ASP  276  <=> GLN  329  - ARG  353 )                          
  72: s001-A 6evj-B   277 - 289 <=>  394 - 406   (LYS  277  - SER  289  <=> GLY  399  - MET  411 )                          
  72: s001-A 6evj-B   292 - 306 <=>  407 - 421   (THR  292  - TYR  306  <=> PHE  412  - LEU  426 )                          
  72: s001-A 6evj-B   312 - 315 <=>  424 - 427   (ARG  312  - ASN  315  <=> ARG  429  - LEU  432 )                          
  72: s001-A 6evj-B   320 - 335 <=>  434 - 449   (PHE  320  - ALA  335  <=> ASP  439  - HIS  454 )                          
  72: s001-A 6evj-B   337 - 365 <=>  453 - 481   (CYS  337  - THR  365  <=> ASP  458  - LYS  486 )                          
  72: s001-A 6evj-B   380 - 391 <=>  483 - 494   (PRO  380  - ILE  391  <=> GLY  488  - TYR  499 )                          
  72: s001-A 6evj-B   394 - 400 <=>  495 - 501   (LEU  394  - LEU  400  <=> GLY  500  - SER  506 )                          
  72: s001-A 6evj-B   402 - 407 <=>  502 - 507   (LYS  402  - MET  407  <=> MET  507  - PHE  512 )                          
  72: s001-A 6evj-B   414 - 431 <=>  511 - 528   (ASP  414  - TYR  431  <=> GLY  516  - ASN  533 )                          
  72: s001-A 6evj-B   432 - 436 <=>  530 - 534   (GLY  432  - ASP  436  <=> ILE  535  - LEU  539 )                          
  72: s001-A 6evj-B   438 - 445 <=>  539 - 546   (TYR  438  - TYR  445  <=> ALA  544  - PHE  551 )                          
  72: s001-A 6evj-B   446 - 449 <=>  548 - 551   (LEU  446  - LYS  449  <=> LYS  553  - ARG  556 )                          
  72: s001-A 6evj-B   450 - 455 <=>  556 - 561   (LEU  450  - HIS  455  <=> CYS  561  - THR  566 )                          
  72: s001-A 6evj-B   482 - 486 <=>  579 - 583   (TYR  482  - LEU  486  <=> ILE  584  - GLY  588 )                          
  72: s001-A 6evj-B   494 - 497 <=>  597 - 600   (LEU  494  - PRO  497  <=> ARG  602  - HIS  605 )                          
  72: s001-A 6evj-B   499 - 502 <=>  651 - 654   (PHE  499  - VAL  502  <=> GLU  656  - ALA  659 )                          
  72: s001-A 6evj-B   505 - 508 <=>  655 - 658   (ARG  505  - GLY  508  <=> VAL  660  - THR  663 )                          
  72: s001-A 6evj-B   518 - 522 <=>  695 - 699   (SER  518  - TYR  522  <=> PHE  700  - THR  704 )                          
  73: s001-A 6xzq-E    31 -  34 <=>    2 -   5   (TYR   31  - THR   34  <=> GLU    2  - PRO    5 )                          
  73: s001-A 6xzq-E    41 -  44 <=>   22 -  25   (LYS   41  - ARG   44  <=> TYR   22  - THR   25 )                          
  73: s001-A 6xzq-E    48 -  63 <=>   26 -  41   (SER   48  - GLU   63  <=> SER   35  - SER   50 )                          
  73: s001-A 6xzq-E    64 -  67 <=>   74 -  77   (PHE   64  - TYR   67  <=> GLY   83  - ASP   86 )                          
  73: s001-A 6xzq-E    70 -  86 <=>   78 -  94   (GLU   70  - THR   86  <=> ILE   87  - GLU  103 )                          
  73: s001-A 6xzq-E    87 -  90 <=>   96 -  99   (HIS   87  - THR   90  <=> PHE  105  - HIS  108 )                          
  73: s001-A 6xzq-E    91 -  94 <=>  102 - 105   (SER   91  - VAL   94  <=> MET  111  - GLU  114 )                          
  73: s001-A 6xzq-E    95 -  99 <=>  108 - 112   (THR   95  - GLU   99  <=> ILE  117  - HIS  121 )                          
  73: s001-A 6xzq-E   101 - 115 <=>  113 - 127   (PHE  101  - LYS  115  <=> PHE  122  - SER  136 )                          
  73: s001-A 6xzq-E   116 - 127 <=>  129 - 140   (SER  116  - MET  127  <=> ARG  138  - THR  149 )                          
  73: s001-A 6xzq-E   130 - 137 <=>  159 - 166   (LEU  130  - ARG  137  <=> TYR  168  - MET  175 )                          
  73: s001-A 6xzq-E   146 - 151 <=>  190 - 195   (VAL  146  - SER  151  <=> ALA  223  - THR  228 )                          
  73: s001-A 6xzq-E   171 - 188 <=>  196 - 213   (TYR  171  - LYS  188  <=> PRO  246  - LYS  263 )                          
  73: s001-A 6xzq-E   190 - 214 <=>  216 - 240   (PRO  190  - GLY  214  <=> GLU  266  - SER  290 )                          
  73: s001-A 6xzq-E   215 - 218 <=>  242 - 245   (ASP  215  - THR  218  <=> ASN  292  - MET  295 )                          
  73: s001-A 6xzq-E   220 - 248 <=>  251 - 279   (GLN  220  - SER  248  <=> ALA  301  - LYS  329 )                          
  73: s001-A 6xzq-E   251 - 254 <=>  281 - 284   (ASP  251  - ARG  254  <=> SER  331  - LEU  334 )                          
  73: s001-A 6xzq-E   256 - 276 <=>  285 - 305   (GLU  256  - ASP  276  <=> MET  335  - GLN  355 )                          
  73: s001-A 6xzq-E   277 - 288 <=>  350 - 361   (LYS  277  - GLY  288  <=> ASP  400  - GLY  411 )                          
  73: s001-A 6xzq-E   291 - 306 <=>  362 - 377   (PHE  291  - TYR  306  <=> MET  412  - TYR  427 )                          
  73: s001-A 6xzq-E   310 - 313 <=>  378 - 381   (ARG  310  - ASP  313  <=> MET  428  - GLU  431 )                          
  73: s001-A 6xzq-E   320 - 335 <=>  390 - 405   (PHE  320  - ALA  335  <=> THR  440  - SER  455 )                          
  73: s001-A 6xzq-E   337 - 365 <=>  409 - 437   (CYS  337  - THR  365  <=> ASN  459  - LEU  487 )                          
  73: s001-A 6xzq-E   380 - 389 <=>  439 - 448   (PRO  380  - ILE  389  <=> GLU  489  - PHE  498 )                          
  74: s001-A 5gan-A    36 -  39 <=>  678 - 681   (LEU   36  - ARG   39  <=> ARG  836  - HIS  839 )                          
  74: s001-A 5gan-A    45 -  48 <=>  690 - 693   (ASP   45  - SER   48  <=> ASN  848  - ARG  851 )                          
  74: s001-A 5gan-A    49 -  62 <=>  696 - 709   (ARG   49  - ASP   62  <=> ARG  854  - ILE  867 )                          
  74: s001-A 5gan-A    63 -  70 <=>  713 - 720   (GLU   63  - GLU   70  <=> GLY  871  - GLU  878 )                          
  74: s001-A 5gan-A    71 -  85 <=>  722 - 736   (GLU   71  - ILE   85  <=> THR  880  - SER  894 )                          
  74: s001-A 5gan-A    89 -  93 <=>  737 - 741   (GLY   89  - ASN   93  <=> PHE  895  - PRO  899 )                          
  74: s001-A 5gan-A    96 - 107 <=>  753 - 764   (SER   96  - SER  107  <=> ILE  911  - VAL  922 )                          
  74: s001-A 5gan-A   116 - 119 <=>  772 - 775   (SER  116  - THR  119  <=> ASN  930  - GLU  933 )                          
  74: s001-A 5gan-A   120 - 128 <=>  778 - 786   (LYS  120  - MET  128  <=> GLU  936  - TYR  944 )                          
  74: s001-A 5gan-A   131 - 138 <=>  792 - 799   (ALA  131  - VAL  138  <=> THR  950  - TYR  957 )                          
  74: s001-A 5gan-A   142 - 145 <=>  801 - 804   (SER  142  - GLN  145  <=> LEU  959  - ARG  962 )                          
  74: s001-A 5gan-A   146 - 158 <=>  806 - 818   (VAL  146  - ARG  158  <=> PHE  964  - GLN  976 )                          
  74: s001-A 5gan-A   164 - 185 <=>  819 - 840   (LYS  164  - ALA  185  <=> ASN  977  - TYR  998 )                          
  74: s001-A 5gan-A   186 - 190 <=>  842 - 846   (ILE  186  - PRO  190  <=> TRP 1000  - ASP 1004 )                          
  74: s001-A 5gan-A   191 - 198 <=>  851 - 858   (PRO  191  - SER  198  <=> PHE 1009  - SER 1016 )                          
  74: s001-A 5gan-A   199 - 218 <=>  861 - 880   (ILE  199  - THR  218  <=> GLU 1019  - ILE 1038 )                          
  74: s001-A 5gan-A   220 - 247 <=>  889 - 916   (GLN  220  - ARG  247  <=> ALA 1047  - VAL 1074 )                          
  74: s001-A 5gan-A   257 - 267 <=>  918 - 928   (ASN  257  - PHE  267  <=> PRO 1076  - ASN 1086 )                          
  74: s001-A 5gan-A   269 - 309 <=>  929 - 969   (ASN  269  - LEU  309  <=> ASN 1087  - GLY 1127 )                          
  74: s001-A 5gan-A   313 - 316 <=>  970 - 973   (ASP  313  - LEU  316  <=> GLN 1128  - ALA 1131 )                          
  74: s001-A 5gan-A   320 - 334 <=> 1002 -1016   (PHE  320  - THR  334  <=> LEU 1160  - PHE 1174 )                          
  74: s001-A 5gan-A   337 - 369 <=> 1064 -1096   (CYS  337  - ASP  369  <=> LEU 1222  - ASN 1254 )                          
  74: s001-A 5gan-A   379 - 392 <=> 1099 -1112   (ARG  379  - LEU  392  <=> ASN 1257  - LEU 1270 )                          
  74: s001-A 5gan-A   393 - 398 <=> 1141 -1146   (ASP  393  - ASN  398  <=> LYS 1299  - VAL 1304 )                          
  74: s001-A 5gan-A   399 - 410 <=> 1150 -1161   (ASP  399  - PRO  410  <=> GLU 1308  - ILE 1319 )                          
  74: s001-A 5gan-A   415 - 433 <=> 1172 -1190   (LEU  415  - ALA  433  <=> LYS 1330  - GLU 1348 )                          
  74: s001-A 5gan-A   434 - 450 <=> 1195 -1211   (HIS  434  - LEU  450  <=> THR 1353  - ASN 1369 )                          
  74: s001-A 5gan-A   452 - 455 <=> 1223 -1226   (PRO  452  - HIS  455  <=> THR 1381  - PRO 1384 )                          
  74: s001-A 5gan-A   480 - 485 <=> 1249 -1254   (MET  480  - ASN  485  <=> ILE 1407  - LEU 1412 )                          
  74: s001-A 5gan-A   487 - 490 <=> 1270 -1273   (ASP  487  - ILE  490  <=> ASP 1433  - LEU 1436 )                          
  74: s001-A 5gan-A   493 - 496 <=> 1274 -1277   (LEU  493  - PHE  496  <=> ILE 1437  - ILE 1440 )                          
  74: s001-A 5gan-A   498 - 505 <=> 1375 -1382   (LYS  498  - ARG  505  <=> ASN 1538  - ASP 1545 )                          
  75: s001-A 6zd2-A    25 -  28 <=>  205 - 208   (LYS   25  - ARG   28  <=> LEU  369  - PHE  372 )                          
  75: s001-A 6zd2-A    48 -  60 <=>  217 - 229   (SER   48  - PHE   60  <=> SER  381  - LEU  393 )                          
  75: s001-A 6zd2-A   145 - 157 <=>  236 - 248   (GLN  145  - LEU  157  <=> GLN  404  - ARG  416 )                          
  75: s001-A 6zd2-A   163 - 173 <=>  249 - 259   (ASN  163  - GLY  173  <=> GLY  417  - LYS  427 )                          
  75: s001-A 6zd2-A   177 - 188 <=>  287 - 298   (ILE  177  - LYS  188  <=> TYR  455  - LEU  466 )                          
  75: s001-A 6zd2-A   189 - 192 <=>  302 - 305   (VAL  189  - PRO  192  <=> ALA  470  - LYS  473 )                          
  75: s001-A 6zd2-A   193 - 201 <=>  311 - 319   (ASN  193  - TRP  201  <=> ARG  479  - GLU  487 )                          
  75: s001-A 6zd2-A   204 - 211 <=>  320 - 327   (GLY  204  - LEU  211  <=> VAL  488  - PHE  495 )                          
  75: s001-A 6zd2-A   213 - 216 <=>  328 - 331   (PHE  213  - LYS  216  <=> ARG  496  - LEU  499 )                          
  75: s001-A 6zd2-A   217 - 255 <=>  338 - 376   (TRP  217  - THR  255  <=> LEU  506  - THR  544 )                          
  75: s001-A 6zd2-A   256 - 269 <=>  385 - 398   (GLU  256  - ASN  269  <=> SER  603  - GLU  616 )                          
  75: s001-A 6zd2-A   270 - 275 <=>  400 - 405   (THR  270  - TYR  275  <=> ALA  618  - LYS  623 )                          
  75: s001-A 6zd2-A   276 - 308 <=>  411 - 443   (ASP  276  - SER  308  <=> TYR  629  - PHE  661 )                          
  75: s001-A 6zd2-A   314 - 317 <=>  444 - 447   (TYR  314  - ARG  317  <=> LYS  662  - TRP  665 )                          
  75: s001-A 6zd2-A   320 - 346 <=>  454 - 480   (PHE  320  - LEU  346  <=> LEU  672  - SER  698 )                          
  75: s001-A 6zd2-A   347 - 370 <=>  482 - 505   (GLU  347  - ASP  370  <=> ASN  700  - SER  723 )                          
  75: s001-A 6zd2-A   380 - 383 <=>  508 - 511   (PRO  380  - LYS  383  <=> LYS  726  - PHE  729 )                          
  75: s001-A 6zd2-A   387 - 392 <=>  512 - 517   (LYS  387  - LEU  392  <=> VAL  730  - ASN  735 )                          
  75: s001-A 6zd2-A   393 - 397 <=>  522 - 526   (ASP  393  - HIS  397  <=> ASP  740  - ASP  744 )                          
  76: s001-A 7orm-A    33 -  36 <=>  596 - 599   (PRO   33  - LEU   36  <=> VAL  605  - PRO  608 )                          
  76: s001-A 7orm-A    37 -  40 <=>  629 - 632   (VAL   37  - LEU   40  <=> SER  638  - ILE  641 )                          
  76: s001-A 7orm-A    41 -  46 <=>  742 - 747   (LYS   41  - VAL   46  <=> PHE  751  - LEU  756 )                          
  76: s001-A 7orm-A    48 -  57 <=>  753 - 762   (SER   48  - GLY   57  <=> VAL  762  - LEU  771 )                          
  76: s001-A 7orm-A    58 -  62 <=>  764 - 768   (LYS   58  - ASP   62  <=> ILE  773  - GLN  777 )                          
  76: s001-A 7orm-A    64 -  68 <=>  782 - 786   (PHE   64  - PRO   68  <=> LYS  791  - ASN  795 )                          
  76: s001-A 7orm-A    70 -  88 <=>  787 - 805   (GLU   70  - TYR   88  <=> LEU  796  - HIS  814 )                          
  76: s001-A 7orm-A    89 -  92 <=>  808 - 811   (GLY   89  - LEU   92  <=> LEU  817  - ARG  820 )                          
  76: s001-A 7orm-A    93 -  96 <=>  815 - 818   (ASN   93  - SER   96  <=> ARG  824  - PHE  827 )                          
  76: s001-A 7orm-A   102 - 105 <=>  825 - 828   (ARG  102  - PRO  105  <=> ILE  834  - PHE  837 )                          
  76: s001-A 7orm-A   106 - 113 <=>  830 - 837   (LYS  106  - PRO  113  <=> SER  839  - ILE  846 )                          
  76: s001-A 7orm-A   115 - 127 <=>  860 - 872   (LYS  115  - MET  127  <=> TYR  906  - LEU  918 )                          
  76: s001-A 7orm-A   132 - 136 <=>  885 - 889   (ARG  132  - ASP  136  <=> GLU  931  - ASP  935 )                          
  76: s001-A 7orm-A   143 - 157 <=>  893 - 907   (GLN  143  - LEU  157  <=> ASP  939  - LYS  953 )                          
  76: s001-A 7orm-A   162 - 188 <=>  908 - 934   (GLU  162  - LYS  188  <=> THR  954  - GLU  980 )                          
  76: s001-A 7orm-A   190 - 197 <=>  937 - 944   (PRO  190  - TRP  197  <=> LYS  983  - ILE  990 )                          
  76: s001-A 7orm-A   198 - 201 <=>  946 - 949   (SER  198  - TRP  201  <=> GLU  992  - ASP  995 )                          
  76: s001-A 7orm-A   203 - 214 <=>  950 - 961   (ASP  203  - GLY  214  <=> GLY  996  - GLN 1007 )                          
  76: s001-A 7orm-A   215 - 218 <=>  963 - 966   (ASP  215  - THR  218  <=> ILE 1009  - LEU 1012 )                          
  76: s001-A 7orm-A   220 - 245 <=>  995 -1020   (GLN  220  - ILE  245  <=> LYS 1054  - LEU 1079 )                          
  76: s001-A 7orm-A   247 - 250 <=> 1021 -1024   (ARG  247  - PHE  250  <=> ASP 1080  - LEU 1083 )                          
  76: s001-A 7orm-A   253 - 276 <=> 1025 -1048   (THR  253  - ASP  276  <=> TYR 1084  - ASP 1107 )                          
  76: s001-A 7orm-A   277 - 289 <=> 1076 -1088   (LYS  277  - SER  289  <=> ASN 1135  - ASN 1147 )                          
  76: s001-A 7orm-A   292 - 309 <=> 1089 -1106   (THR  292  - LEU  309  <=> PHE 1148  - GLU 1165 )                          
  76: s001-A 7orm-A   311 - 314 <=> 1107 -1110   (SER  311  - TYR  314  <=> ILE 1166  - GLU 1169 )                          
  76: s001-A 7orm-A   320 - 334 <=> 1122 -1136   (PHE  320  - THR  334  <=> ASN 1181  - ILE 1195 )                          
  76: s001-A 7orm-A   337 - 365 <=> 1146 -1174   (CYS  337  - THR  365  <=> ILE 1205  - ASN 1233 )                          
  76: s001-A 7orm-A   380 - 392 <=> 1175 -1187   (PRO  380  - LEU  392  <=> CYS 1234  - GLY 1246 )                          
  76: s001-A 7orm-A   394 - 400 <=> 1188 -1194   (LEU  394  - LEU  400  <=> GLU 1247  - GLY 1253 )                          
  76: s001-A 7orm-A   402 - 409 <=> 1195 -1202   (LYS  402  - LEU  409  <=> ARG 1254  - GLY 1261 )                          
  76: s001-A 7orm-A   413 - 416 <=> 1203 -1206   (GLU  413  - SER  416  <=> ASP 1262  - TYR 1265 )                          
  76: s001-A 7orm-A   417 - 436 <=> 1210 -1229   (ALA  417  - ASP  436  <=> TYR 1269  - PRO 1288 )                          
  76: s001-A 7orm-A   437 - 448 <=> 1232 -1243   (ILE  437  - LEU  448  <=> LEU 1291  - MET 1302 )                          
  76: s001-A 7orm-A   450 - 453 <=> 1249 -1252   (LEU  450  - VAL  453  <=> ASN 1308  - PRO 1311 )                          
  76: s001-A 7orm-A   455 - 458 <=> 1266 -1269   (HIS  455  - GLN  458  <=> ASN 1325  - ASP 1328 )                          
  76: s001-A 7orm-A   494 - 498 <=> 1284 -1288   (LEU  494  - LYS  498  <=> MET 1343  - VAL 1347 )                          
  76: s001-A 7orm-A   503 - 506 <=> 1361 -1364   (SER  503  - TYR  506  <=> ASP 1420  - GLY 1423 )                          
  76: s001-A 7orm-A   508 - 512 <=> 1621 -1625   (GLY  508  - GLU  512  <=> GLN 1693  - GLU 1697 )                          
  76: s001-A 7orm-A   513 - 516 <=> 1627 -1630   (ARG  513  - PHE  516  <=> VAL 1699  - THR 1702 )                          
  77: s001-A 7z42-B    40 -  49 <=>   24 -  33   (LEU   40  - ARG   49  <=> TYR   24  - GLY   33 )                          
  77: s001-A 7z42-B    50 -  63 <=>   37 -  50   (ALA   50  - GLU   63  <=> GLY   37  - SER   50 )                          
  77: s001-A 7z42-B    66 -  69 <=>   71 -  74   (PHE   66  - ASN   69  <=> GLY   71  - PRO   74 )                          
  77: s001-A 7z42-B    73 -  87 <=>   84 -  98   (LEU   73  - HIS   87  <=> GLN   84  - GLU   98 )                          
  77: s001-A 7z42-B    88 -  92 <=>  102 - 106   (TYR   88  - LEU   92  <=> LEU  102  - ALA  106 )                          
  77: s001-A 7z42-B    93 -  96 <=>  111 - 114   (ASN   93  - SER   96  <=> MET  111  - LEU  114 )                          
  77: s001-A 7z42-B    99 - 115 <=>  117 - 133   (GLU   99  - LYS  115  <=> THR  117  - VAL  133 )                          
  77: s001-A 7z42-B   116 - 128 <=>  135 - 147   (SER  116  - MET  128  <=> ARG  135  - ILE  147 )                          
  77: s001-A 7z42-B   130 - 137 <=>  166 - 173   (LEU  130  - ARG  137  <=> PHE  166  - SER  173 )                          
  77: s001-A 7z42-B   146 - 154 <=>  221 - 229   (VAL  146  - ARG  154  <=> ALA  221  - LYS  229 )                          
  77: s001-A 7z42-B   155 - 158 <=>  231 - 234   (CYS  155  - ARG  158  <=> ALA  231  - GLY  234 )                          
  77: s001-A 7z42-B   162 - 188 <=>  235 - 261   (GLU  162  - LYS  188  <=> LYS  235  - ASN  261 )                          
  77: s001-A 7z42-B   190 - 197 <=>  264 - 271   (PRO  190  - TRP  197  <=> GLU  264  - LEU  271 )                          
  77: s001-A 7z42-B   198 - 201 <=>  273 - 276   (SER  198  - TRP  201  <=> VAL  273  - ASN  276 )                          
  77: s001-A 7z42-B   203 - 214 <=>  277 - 288   (ASP  203  - GLY  214  <=> GLU  277  - LYS  288 )                          
  77: s001-A 7z42-B   215 - 218 <=>  290 - 293   (ASP  215  - THR  218  <=> LEU  290  - CYS  293 )                          
  77: s001-A 7z42-B   220 - 235 <=>  299 - 314   (GLN  220  - ARG  235  <=> SER  299  - ASN  314 )                          
  77: s001-A 7z42-B   239 - 250 <=>  315 - 326   (ILE  239  - PHE  250  <=> PRO  315  - THR  326 )                          
  77: s001-A 7z42-B   251 - 276 <=>  328 - 353   (ASP  251  - ASP  276  <=> ASP  328  - LYS  353 )                          
  77: s001-A 7z42-B   278 - 286 <=>  401 - 409   (ILE  278  - PRO  286  <=> THR  401  - MET  409 )                          
  77: s001-A 7z42-B   288 - 291 <=>  410 - 413   (GLY  288  - PHE  291  <=> MET  410  - PHE  413 )                          
  77: s001-A 7z42-B   293 - 306 <=>  414 - 427   (GLN  293  - TYR  306  <=> ASN  414  - ILE  427 )                          
  77: s001-A 7z42-B   310 - 313 <=>  429 - 432   (ARG  310  - ASP  313  <=> ASN  429  - ASN  432 )                          
  77: s001-A 7z42-B   320 - 334 <=>  438 - 452   (PHE  320  - THR  334  <=> ASP  438  - ALA  452 )                          
  77: s001-A 7z42-B   335 - 365 <=>  455 - 485   (ALA  335  - THR  365  <=> GLU  455  - GLU  485 )                          
  77: s001-A 7z42-B   380 - 391 <=>  487 - 498   (PRO  380  - ILE  391  <=> GLY  487  - ASP  498 )                          
  77: s001-A 7z42-B   394 - 400 <=>  499 - 505   (LEU  394  - LEU  400  <=> GLY  499  - ALA  505 )                          
  77: s001-A 7z42-B   402 - 408 <=>  506 - 512   (LYS  402  - ALA  408  <=> MET  506  - GLY  512 )                          
  77: s001-A 7z42-B   414 - 431 <=>  515 - 532   (ASP  414  - TYR  431  <=> GLY  515  - ASN  532 )                          
  77: s001-A 7z42-B   432 - 436 <=>  535 - 539   (GLY  432  - ASP  436  <=> ASN  535  - GLY  539 )                          
  77: s001-A 7z42-B   438 - 446 <=>  543 - 551   (TYR  438  - LEU  446  <=> ALA  543  - ILE  551 )                          
  77: s001-A 7z42-B   447 - 450 <=>  553 - 556   (SER  447  - LEU  450  <=> ASP  553  - TYR  556 )                          
  77: s001-A 7z42-B   453 - 456 <=>  593 - 596   (VAL  453  - VAL  456  <=> GLY  593  - ASN  596 )                          
  77: s001-A 7z42-B   494 - 497 <=>  601 - 604   (LEU  494  - PRO  497  <=> ARG  601  - HIS  604 )                          
  77: s001-A 7z42-B   505 - 508 <=>  631 - 634   (ARG  505  - GLY  508  <=> VAL  631  - LEU  634 )                          
  77: s001-A 7z42-B   510 - 514 <=>  701 - 705   (LYS  510  - LEU  514  <=> SER  701  - ARG  705 )                          
  77: s001-A 7z42-B   519 - 522 <=>  711 - 714   (HIS  519  - TYR  522  <=> HIS  711  - LEU  714 )                          
  78: s001-A 6j6g-A    36 -  39 <=>  695 - 698   (LEU   36  - ARG   39  <=> ARG  836  - HIS  839 )                          
  78: s001-A 6j6g-A    46 -  49 <=>  708 - 711   (VAL   46  - ARG   49  <=> LEU  849  - LEU  852 )                          
  78: s001-A 6j6g-A    50 -  57 <=>  713 - 720   (ALA   50  - GLY   57  <=> ARG  854  - GLN  861 )                          
  78: s001-A 6j6g-A    58 -  62 <=>  722 - 726   (LYS   58  - ASP   62  <=> ARG  863  - ILE  867 )                          
  78: s001-A 6j6g-A    63 -  67 <=>  730 - 734   (GLU   63  - TYR   67  <=> GLY  871  - THR  875 )                          
  78: s001-A 6j6g-A    68 -  71 <=>  737 - 740   (PRO   68  - GLU   71  <=> GLU  878  - THR  881 )                          
  78: s001-A 6j6g-A    73 -  81 <=>  741 - 749   (LEU   73  - GLN   81  <=> ILE  882  - LEU  890 )                          
  78: s001-A 6j6g-A    82 -  85 <=>  751 - 754   (GLU   82  - ILE   85  <=> SER  892  - PHE  895 )                          
  78: s001-A 6j6g-A    89 -  94 <=>  755 - 760   (GLY   89  - VAL   94  <=> SER  896  - PRO  901 )                          
  78: s001-A 6j6g-A    96 - 107 <=>  770 - 781   (SER   96  - SER  107  <=> ILE  911  - VAL  922 )                          
  78: s001-A 6j6g-A   115 - 118 <=>  789 - 792   (LYS  115  - CYS  118  <=> ASN  930  - GLU  933 )                          
  78: s001-A 6j6g-A   119 - 127 <=>  794 - 802   (THR  119  - MET  127  <=> GLU  935  - ALA  943 )                          
  78: s001-A 6j6g-A   131 - 138 <=>  809 - 816   (ALA  131  - VAL  138  <=> THR  950  - TYR  957 )                          
  78: s001-A 6j6g-A   142 - 158 <=>  819 - 835   (SER  142  - ARG  158  <=> THR  960  - GLN  976 )                          
  78: s001-A 6j6g-A   164 - 189 <=>  836 - 861   (LYS  164  - VAL  189  <=> ASN  977  - GLU 1002 )                          
  78: s001-A 6j6g-A   191 - 198 <=>  868 - 875   (PRO  191  - SER  198  <=> PHE 1009  - SER 1016 )                          
  78: s001-A 6j6g-A   199 - 218 <=>  878 - 897   (ILE  199  - THR  218  <=> GLU 1019  - ILE 1038 )                          
  78: s001-A 6j6g-A   220 - 248 <=>  906 - 934   (GLN  220  - SER  248  <=> ALA 1047  - ASP 1075 )                          
  78: s001-A 6j6g-A   257 - 267 <=>  935 - 945   (ASN  257  - PHE  267  <=> PRO 1076  - ASN 1086 )                          
  78: s001-A 6j6g-A   269 - 309 <=>  946 - 986   (ASN  269  - LEU  309  <=> ASN 1087  - GLY 1127 )                          
  78: s001-A 6j6g-A   313 - 316 <=>  987 - 990   (ASP  313  - LEU  316  <=> GLN 1128  - ALA 1131 )                          
  78: s001-A 6j6g-A   320 - 334 <=> 1019 -1033   (PHE  320  - THR  334  <=> LEU 1160  - PHE 1174 )                          
  78: s001-A 6j6g-A   337 - 366 <=> 1081 -1110   (CYS  337  - ARG  366  <=> LEU 1222  - TYR 1251 )                          
  78: s001-A 6j6g-A   368 - 371 <=> 1111 -1114   (ILE  368  - PHE  371  <=> SER 1252  - ASN 1255 )                          
  78: s001-A 6j6g-A   379 - 392 <=> 1116 -1129   (ARG  379  - LEU  392  <=> ASN 1257  - LEU 1270 )                          
  78: s001-A 6j6g-A   393 - 398 <=> 1158 -1163   (ASP  393  - ASN  398  <=> LYS 1299  - VAL 1304 )                          
  78: s001-A 6j6g-A   399 - 410 <=> 1167 -1178   (ASP  399  - PRO  410  <=> GLU 1308  - ILE 1319 )                          
  78: s001-A 6j6g-A   415 - 435 <=> 1189 -1209   (LEU  415  - TYR  435  <=> LYS 1330  - ILE 1350 )                          
  78: s001-A 6j6g-A   436 - 442 <=> 1214 -1220   (ASP  436  - LEU  442  <=> PRO 1355  - VAL 1361 )                          
  78: s001-A 6j6g-A   444 - 447 <=> 1260 -1263   (VAL  444  - SER  447  <=> SER 1401  - HIS 1404 )                          
  78: s001-A 6j6g-A   449 - 452 <=> 1287 -1290   (LYS  449  - PRO  452  <=> GLY 1428  - HIS 1431 )                          
  78: s001-A 6j6g-A   453 - 456 <=> 1293 -1296   (VAL  453  - VAL  456  <=> GLU 1434  - ILE 1437 )                          
  78: s001-A 6j6g-A   494 - 497 <=> 1301 -1304   (LEU  494  - PRO  497  <=> ARG 1442  - THR 1445 )                          
  78: s001-A 6j6g-A   509 - 517 <=> 1350 -1358   (SER  509  - ARG  517  <=> ILE 1491  - ARG 1499 )                          
  79: s001-A 6qpf-H    40 -  46 <=>   23 -  29   (LEU   40  - VAL   46  <=> PRO   23  - PRO   29 )                          
  79: s001-A 6qpf-H    49 -  63 <=>   30 -  44   (ARG   49  - GLU   63  <=> THR   36  - SER   50 )                          
  79: s001-A 6qpf-H    64 -  67 <=>   75 -  78   (PHE   64  - TYR   67  <=> GLY   81  - GLN   84 )                          
  79: s001-A 6qpf-H    70 -  90 <=>   79 -  99   (GLU   70  - THR   90  <=> THR   85  - ASN  105 )                          
  79: s001-A 6qpf-H    91 -  94 <=>  102 - 105   (SER   91  - VAL   94  <=> LEU  108  - MET  111 )                          
  79: s001-A 6qpf-H    95 -  98 <=>  109 - 112   (THR   95  - SER   98  <=> GLN  115  - ARG  118 )                          
  79: s001-A 6qpf-H   101 - 115 <=>  113 - 127   (PHE  101  - LYS  115  <=> VAL  119  - LEU  133 )                          
  79: s001-A 6qpf-H   116 - 127 <=>  129 - 140   (SER  116  - MET  127  <=> ARG  135  - THR  146 )                          
  79: s001-A 6qpf-H   129 - 137 <=>  159 - 167   (ARG  129  - ARG  137  <=> ASP  165  - SER  173 )                          
  79: s001-A 6qpf-H   146 - 151 <=>  201 - 206   (VAL  146  - SER  151  <=> ALA  221  - THR  226 )                          
  79: s001-A 6qpf-H   170 - 188 <=>  207 - 225   (ALA  170  - LYS  188  <=> THR  243  - SER  261 )                          
  79: s001-A 6qpf-H   190 - 218 <=>  228 - 256   (PRO  190  - THR  218  <=> GLU  264  - ASN  292 )                          
  79: s001-A 6qpf-H   220 - 248 <=>  263 - 291   (GLN  220  - SER  248  <=> SER  299  - ARG  327 )                          
  79: s001-A 6qpf-H   252 - 274 <=>  293 - 315   (LEU  252  - PHE  274  <=> GLN  329  - LEU  351 )                          
  79: s001-A 6qpf-H   276 - 289 <=>  340 - 353   (ASP  276  - SER  289  <=> ASP  398  - MET  411 )                          
  79: s001-A 6qpf-H   292 - 306 <=>  354 - 368   (THR  292  - TYR  306  <=> PHE  412  - LEU  426 )                          
  79: s001-A 6qpf-H   312 - 315 <=>  371 - 374   (ARG  312  - ASN  315  <=> LYS  429  - THR  432 )                          
  79: s001-A 6qpf-H   320 - 335 <=>  381 - 396   (PHE  320  - ALA  335  <=> ASP  439  - PRO  454 )                          
  79: s001-A 6qpf-H   337 - 365 <=>  400 - 428   (CYS  337  - THR  365  <=> GLY  458  - ARG  486 )                          
  79: s001-A 6qpf-H   380 - 391 <=>  430 - 441   (PRO  380  - ILE  391  <=> GLY  488  - TYR  499 )                          
  79: s001-A 6qpf-H   394 - 398 <=>  442 - 446   (LEU  394  - ASN  398  <=> GLY  500  - ASN  504 )                          
  79: s001-A 6qpf-H   405 - 408 <=>  450 - 453   (ALA  405  - ALA  408  <=> GLU  508  - SER  511 )                          
  79: s001-A 6qpf-H   416 - 432 <=>  464 - 480   (SER  416  - GLY  432  <=> ASP  522  - ASP  538 )                          
  79: s001-A 6qpf-H   437 - 449 <=>  482 - 494   (ILE  437  - LYS  449  <=> GLY  540  - ILE  552 )                          
  79: s001-A 6qpf-H   450 - 453 <=>  497 - 500   (LEU  450  - VAL  453  <=> TYR  555  - THR  558 )                          
  79: s001-A 6qpf-H   482 - 486 <=>  527 - 531   (TYR  482  - LEU  486  <=> SER  585  - LEU  589 )                          
  79: s001-A 6qpf-H   494 - 497 <=>  544 - 547   (LEU  494  - PRO  497  <=> ARG  602  - HIS  605 )                          
  79: s001-A 6qpf-H   502 - 506 <=>  587 - 591   (VAL  502  - TYR  506  <=> MET  655  - ALA  659 )                          
  79: s001-A 6qpf-H   513 - 516 <=>  621 - 624   (ARG  513  - PHE  516  <=> SER  704  - ARG  707 )                          
  79: s001-A 6qpf-H   519 - 522 <=>  625 - 628   (HIS  519  - TYR  522  <=> PRO  708  - ILE  711 )                          
  80: s001-A 3jb6-A    24 -  31 <=>  132 - 139   (LYS   24  - TYR   31  <=> LYS  136  - ALA  143 )                          
  80: s001-A 3jb6-A    33 -  36 <=>  143 - 146   (PRO   33  - LEU   36  <=> ARG  147  - CYS  150 )                          
  80: s001-A 3jb6-A    37 -  40 <=>  205 - 208   (VAL   37  - LEU   40  <=> THR  209  - GLN  212 )                          
  80: s001-A 3jb6-A    41 -  48 <=>  337 - 344   (LYS   41  - SER   48  <=> ASP  341  - LEU  348 )                          
  80: s001-A 3jb6-A    49 -  56 <=>  346 - 353   (ARG   49  - ILE   56  <=> GLU  350  - VAL  357 )                          
  80: s001-A 3jb6-A    58 -  61 <=>  354 - 357   (LYS   58  - GLU   61  <=> PHE  358  - ILE  361 )                          
  80: s001-A 3jb6-A    64 -  67 <=>  358 - 361   (PHE   64  - TYR   67  <=> GLU  362  - LEU  365 )                          
  80: s001-A 3jb6-A    70 -  85 <=>  382 - 397   (GLU   70  - ILE   85  <=> THR  386  - THR  401 )                          
  80: s001-A 3jb6-A    88 -  93 <=>  399 - 404   (TYR   88  - ASN   93  <=> GLU  403  - VAL  408 )                          
  80: s001-A 3jb6-A    96 -  99 <=>  412 - 415   (SER   96  - GLU   99  <=> ALA  416  - ASN  419 )                          
  80: s001-A 3jb6-A   124 - 127 <=>  417 - 420   (ARG  124  - MET  127  <=> LEU  421  - SER  424 )                          
  80: s001-A 3jb6-A   135 - 138 <=>  432 - 435   (TRP  135  - VAL  138  <=> TYR  460  - PRO  463 )                          
  80: s001-A 3jb6-A   142 - 146 <=>  437 - 441   (SER  142  - VAL  146  <=> ARG  465  - SER  469 )                          
  80: s001-A 3jb6-A   147 - 158 <=>  444 - 455   (LEU  147  - ARG  158  <=> ALA  472  - ASP  483 )                          
  80: s001-A 3jb6-A   163 - 187 <=>  456 - 480   (ASN  163  - LYS  187  <=> ARG  484  - LYS  508 )                          
  80: s001-A 3jb6-A   190 - 198 <=>  484 - 492   (PRO  190  - SER  198  <=> GLU  512  - GLY  520 )                          
  80: s001-A 3jb6-A   199 - 202 <=>  494 - 497   (ILE  199  - LEU  202  <=> GLN  522  - ASN  525 )                          
  80: s001-A 3jb6-A   203 - 213 <=>  499 - 509   (ASP  203  - PHE  213  <=> PHE  527  - SER  537 )                          
  80: s001-A 3jb6-A   217 - 249 <=>  510 - 542   (TRP  217  - LEU  249  <=> GLN  538  - VAL  570 )                          
  80: s001-A 3jb6-A   250 - 253 <=>  545 - 548   (PHE  250  - THR  253  <=> LYS  573  - VAL  576 )                          
  80: s001-A 3jb6-A   254 - 267 <=>  575 - 588   (ARG  254  - PHE  267  <=> ASN  603  - SER  616 )                          
  80: s001-A 3jb6-A   269 - 275 <=>  589 - 595   (ASN  269  - TYR  275  <=> GLN  617  - GLU  623 )                          
  80: s001-A 3jb6-A   276 - 281 <=>  601 - 606   (ASP  276  - LYS  281  <=> GLN  629  - GLU  634 )                          
  80: s001-A 3jb6-A   283 - 313 <=>  607 - 637   (ARG  283  - ASP  313  <=> GLY  635  - SER  665 )                          
  80: s001-A 3jb6-A   314 - 317 <=>  642 - 645   (TYR  314  - ARG  317  <=> SER  670  - ALA  673 )                          
  80: s001-A 3jb6-A   320 - 335 <=>  646 - 661   (PHE  320  - ALA  335  <=> THR  674  - SER  689 )                          
  80: s001-A 3jb6-A   336 - 342 <=>  664 - 670   (LEU  336  - GLU  342  <=> ASP  692  - VAL  698 )                          
  80: s001-A 3jb6-A   344 - 357 <=>  671 - 684   (ASP  344  - SER  357  <=> SER  699  - THR  712 )                          
  80: s001-A 3jb6-A   361 - 365 <=>  685 - 689   (THR  361  - THR  365  <=> ALA  713  - GLN  717 )                          
  80: s001-A 3jb6-A   380 - 391 <=>  690 - 701   (PRO  380  - ILE  391  <=> ASN  718  - ASN  729 )                          
  80: s001-A 3jb6-A   394 - 403 <=>  702 - 711   (LEU  394  - LEU  403  <=> GLY  730  - ILE  739 )                          
  80: s001-A 3jb6-A   406 - 411 <=>  712 - 717   (GLN  406  - GLU  411  <=> SER  740  - GLU  745 )                          
  80: s001-A 3jb6-A   412 - 415 <=>  719 - 722   (LYS  412  - LEU  415  <=> THR  747  - ILE  750 )                          
  80: s001-A 3jb6-A   416 - 433 <=>  724 - 741   (SER  416  - ALA  433  <=> ARG  752  - PHE  769 )                          
  80: s001-A 3jb6-A   434 - 437 <=>  743 - 746   (HIS  434  - ILE  437  <=> VAL  771  - PRO  774 )                          
  80: s001-A 3jb6-A   439 - 447 <=>  747 - 755   (LEU  439  - SER  447  <=> GLU  775  - PHE  783 )                          
  80: s001-A 3jb6-A   450 - 453 <=>  804 - 807   (LEU  450  - VAL  453  <=> LEU  832  - ALA  835 )                          
  80: s001-A 3jb6-A   459 - 462 <=>  819 - 822   (LEU  459  - TYR  462  <=> ALA  847  - PHE  850 )                          
  80: s001-A 3jb6-A   476 - 483 <=>  845 - 852   (PHE  476  - GLN  483  <=> ARG  873  - ASN  880 )                          
  80: s001-A 3jb6-A   498 - 501 <=> 1055 -1058   (LYS  498  - ASP  501  <=> TYR 1083  - PHE 1086 )                          
  80: s001-A 3jb6-A   504 - 508 <=> 1059 -1063   (ASN  504  - GLY  508  <=> SER 1087  - PRO 1091 )                          
  80: s001-A 3jb6-A   509 - 512 <=> 1065 -1068   (SER  509  - GLU  512  <=> PHE 1093  - GLY 1096 )                          
  80: s001-A 3jb6-A   514 - 517 <=> 1082 -1085   (LEU  514  - ARG  517  <=> PHE 1110  - ALA 1113 )                          
  81: s001-A 7eei-A    25 -  28 <=>  375 - 378   (LYS   25  - ARG   28  <=> SER  601  - THR  604 )                          
  81: s001-A 7eei-A    33 -  38 <=>  382 - 387   (PRO   33  - PRO   38  <=> LYS  608  - MET  613 )                          
  81: s001-A 7eei-A    41 -  45 <=>  532 - 536   (LYS   41  - ASP   45  <=> ASN  758  - LYS  762 )                          
  81: s001-A 7eei-A    48 -  62 <=>  544 - 558   (SER   48  - ASP   62  <=> SER  772  - LEU  786 )                          
  81: s001-A 7eei-A    63 -  68 <=>  575 - 580   (GLU   63  - PRO   68  <=> ARG  803  - SER  808 )                          
  81: s001-A 7eei-A    70 -  87 <=>  581 - 598   (GLU   70  - HIS   87  <=> VAL  809  - LEU  826 )                          
  81: s001-A 7eei-A    89 -  92 <=>  606 - 609   (GLY   89  - LEU   92  <=> GLN  834  - ASN  837 )                          
  81: s001-A 7eei-A    93 -  96 <=>  613 - 616   (ASN   93  - SER   96  <=> ARG  841  - SER  844 )                          
  81: s001-A 7eei-A    99 - 113 <=>  618 - 632   (GLU   99  - PRO  113  <=> LEU  846  - PHE  860 )                          
  81: s001-A 7eei-A   115 - 128 <=>  647 - 660   (LYS  115  - MET  128  <=> TYR  875  - ALA  888 )                          
  81: s001-A 7eei-A   132 - 136 <=>  669 - 673   (ARG  132  - ASP  136  <=> GLN  897  - ASP  901 )                          
  81: s001-A 7eei-A   143 - 146 <=>  675 - 678   (GLN  143  - VAL  146  <=> MET  903  - ILE  906 )                          
  81: s001-A 7eei-A   147 - 156 <=>  684 - 693   (LEU  147  - GLN  156  <=> MET  912  - HIS  922 )                          
  81: s001-A 7eei-A   165 - 188 <=>  694 - 717   (PRO  165  - LYS  188  <=> LEU  925  - SER  948 )                          
  81: s001-A 7eei-A   190 - 196 <=>  720 - 726   (PRO  190  - GLY  196  <=> LYS  951  - THR  957 )                          
  81: s001-A 7eei-A   197 - 200 <=>  728 - 731   (TRP  197  - ASN  200  <=> CYS  959  - PRO  962 )                          
  81: s001-A 7eei-A   204 - 210 <=>  733 - 739   (GLY  204  - ARG  210  <=> LYS  964  - THR  970 )                          
  81: s001-A 7eei-A   212 - 217 <=>  740 - 745   (LEU  212  - TRP  217  <=> HIS  971  - ARG  976 )                          
  81: s001-A 7eei-A   218 - 235 <=>  752 - 769   (THR  218  - ARG  235  <=> VAL  983  - PHE 1000 )                          
  81: s001-A 7eei-A   239 - 253 <=>  770 - 784   (ILE  239  - THR  253  <=> VAL 1001  - LYS 1015 )                          
  81: s001-A 7eei-A   256 - 276 <=>  785 - 805   (GLU  256  - ASP  276  <=> TRP 1016  - LEU 1036 )                          
  81: s001-A 7eei-A   277 - 289 <=>  840 - 852   (LYS  277  - SER  289  <=> THR 1076  - ILE 1088 )                          
  81: s001-A 7eei-A   292 - 313 <=>  853 - 874   (THR  292  - ASP  313  <=> LEU 1089  - LYS 1110 )                          
  81: s001-A 7eei-A   320 - 333 <=>  891 - 904   (PHE  320  - GLU  333  <=> ASP 1127  - SER 1140 )                          
  81: s001-A 7eei-A   334 - 342 <=>  915 - 923   (THR  334  - GLU  342  <=> CYS 1152  - PHE 1160 )                          
  81: s001-A 7eei-A   344 - 351 <=>  924 - 931   (ASP  344  - GLU  351  <=> ARG 1161  - TYR 1169 )                          
  81: s001-A 7eei-A   353 - 358 <=>  932 - 937   (GLY  353  - ILE  358  <=> ALA 1171  - GLU 1176 )                          
  81: s001-A 7eei-A   360 - 366 <=>  938 - 944   (LYS  360  - ARG  366  <=> LYS 1177  - ASP 1183 )                          
  81: s001-A 7eei-A   380 - 391 <=>  945 - 956   (PRO  380  - ILE  391  <=> PHE 1184  - HIS 1195 )                          
  81: s001-A 7eei-A   394 - 409 <=>  957 - 972   (LEU  394  - LEU  409  <=> THR 1196  - SER 1211 )                          
  81: s001-A 7eei-A   413 - 416 <=>  973 - 976   (GLU  413  - SER  416  <=> LEU 1212  - VAL 1215 )                          
  81: s001-A 7eei-A   417 - 432 <=>  983 - 998   (ALA  417  - GLY  432  <=> GLN 1222  - GLY 1237 )                          
  81: s001-A 7eei-A   437 - 446 <=>  999 -1008   (ILE  437  - LEU  446  <=> SER 1238  - GLN 1247 )                          
  81: s001-A 7eei-A   450 - 453 <=> 1042 -1045   (LEU  450  - VAL  453  <=> GLY 1281  - LEU 1284 )                          
  81: s001-A 7eei-A   461 - 466 <=> 1234 -1239   (SER  461  - PRO  466  <=> ILE 1473  - PRO 1478 )                          
  81: s001-A 7eei-A   468 - 471 <=> 1240 -1243   (ARG  468  - ARG  471  <=> ASN 1479  - GLU 1482 )                          
  81: s001-A 7eei-A   507 - 511 <=> 1313 -1317   (PHE  507  - TYR  511  <=> LYS 1552  - ILE 1556 )                          
  81: s001-A 7eei-A   512 - 515 <=> 1319 -1322   (GLU  512  - ASP  515  <=> LYS 1558  - GLU 1561 )                          
  82: s001-A 3jcm-A    36 -  39 <=>  677 - 680   (LEU   36  - ARG   39  <=> ARG  836  - HIS  839 )                          
  82: s001-A 3jcm-A    45 -  48 <=>  689 - 692   (ASP   45  - SER   48  <=> ASN  848  - ARG  851 )                          
  82: s001-A 3jcm-A    49 -  62 <=>  695 - 708   (ARG   49  - ASP   62  <=> ARG  854  - ILE  867 )                          
  82: s001-A 3jcm-A    63 -  67 <=>  712 - 716   (GLU   63  - TYR   67  <=> GLY  871  - THR  875 )                          
  82: s001-A 3jcm-A    68 -  71 <=>  719 - 722   (PRO   68  - GLU   71  <=> GLU  878  - THR  881 )                          
  82: s001-A 3jcm-A    73 -  81 <=>  723 - 731   (LEU   73  - GLN   81  <=> ILE  882  - LEU  890 )                          
  82: s001-A 3jcm-A    82 -  85 <=>  733 - 736   (GLU   82  - ILE   85  <=> SER  892  - PHE  895 )                          
  82: s001-A 3jcm-A    89 -  94 <=>  737 - 742   (GLY   89  - VAL   94  <=> SER  896  - PRO  901 )                          
  82: s001-A 3jcm-A    96 - 107 <=>  752 - 763   (SER   96  - SER  107  <=> ILE  911  - VAL  922 )                          
  82: s001-A 3jcm-A   115 - 118 <=>  771 - 774   (LYS  115  - CYS  118  <=> ASN  930  - GLU  933 )                          
  82: s001-A 3jcm-A   119 - 127 <=>  776 - 784   (THR  119  - MET  127  <=> GLU  935  - ALA  943 )                          
  82: s001-A 3jcm-A   130 - 137 <=>  791 - 798   (LEU  130  - ARG  137  <=> THR  950  - TYR  957 )                          
  82: s001-A 3jcm-A   142 - 158 <=>  801 - 817   (SER  142  - ARG  158  <=> THR  960  - GLN  976 )                          
  82: s001-A 3jcm-A   164 - 189 <=>  818 - 843   (LYS  164  - VAL  189  <=> ASN  977  - GLU 1002 )                          
  82: s001-A 3jcm-A   191 - 198 <=>  850 - 857   (PRO  191  - SER  198  <=> PHE 1009  - SER 1016 )                          
  82: s001-A 3jcm-A   199 - 218 <=>  860 - 879   (ILE  199  - THR  218  <=> GLU 1019  - ILE 1038 )                          
  82: s001-A 3jcm-A   220 - 248 <=>  888 - 916   (GLN  220  - SER  248  <=> ALA 1047  - ASP 1075 )                          
  82: s001-A 3jcm-A   257 - 267 <=>  917 - 927   (ASN  257  - PHE  267  <=> PRO 1076  - ASN 1086 )                          
  82: s001-A 3jcm-A   269 - 309 <=>  928 - 968   (ASN  269  - LEU  309  <=> ASN 1087  - GLY 1127 )                          
  82: s001-A 3jcm-A   313 - 316 <=>  969 - 972   (ASP  313  - LEU  316  <=> GLN 1128  - ALA 1131 )                          
  82: s001-A 3jcm-A   320 - 334 <=> 1001 -1015   (PHE  320  - THR  334  <=> LEU 1160  - PHE 1174 )                          
  82: s001-A 3jcm-A   337 - 367 <=> 1063 -1093   (CYS  337  - PHE  367  <=> LEU 1222  - SER 1252 )                          
  82: s001-A 3jcm-A   369 - 372 <=> 1094 -1097   (ASP  369  - GLU  372  <=> LYS 1253  - PRO 1256 )                          
  82: s001-A 3jcm-A   379 - 392 <=> 1098 -1111   (ARG  379  - LEU  392  <=> ASN 1257  - LEU 1270 )                          
  82: s001-A 3jcm-A   393 - 398 <=> 1140 -1145   (ASP  393  - ASN  398  <=> LYS 1299  - VAL 1304 )                          
  82: s001-A 3jcm-A   399 - 410 <=> 1149 -1160   (ASP  399  - PRO  410  <=> GLU 1308  - ILE 1319 )                          
  82: s001-A 3jcm-A   415 - 433 <=> 1171 -1189   (LEU  415  - ALA  433  <=> LYS 1330  - GLU 1348 )                          
  82: s001-A 3jcm-A   434 - 449 <=> 1194 -1209   (HIS  434  - LYS  449  <=> THR 1353  - GLN 1368 )                          
  82: s001-A 3jcm-A   451 - 454 <=> 1224 -1227   (LYS  451  - PHE  454  <=> PHE 1383  - ALA 1386 )                          
  82: s001-A 3jcm-A   483 - 486 <=> 1273 -1276   (GLN  483  - LEU  486  <=> GLU 1432  - LYS 1435 )                          
  82: s001-A 3jcm-A   492 - 498 <=> 1278 -1284   (ASP  492  - LYS  498  <=> ILE 1437  - TYR 1443 )                          
  82: s001-A 3jcm-A   510 - 518 <=> 1333 -1341   (LYS  510  - SER  518  <=> SER 1492  - HIS 1500 )                          
  83: s001-A 6qwl-K    39 -  43 <=>   16 -  20   (ARG   39  - TRP   43  <=> ALA   16  - THR   20 )                          
  83: s001-A 6qwl-K    49 -  63 <=>   22 -  36   (ARG   49  - GLU   63  <=> THR   36  - SER   50 )                          
  83: s001-A 6qwl-K    64 -  67 <=>   67 -  70   (PHE   64  - TYR   67  <=> ALA   81  - GLN   84 )                          
  83: s001-A 6qwl-K    70 -  84 <=>   71 -  85   (GLU   70  - TRP   84  <=> LEU   85  - HIS   99 )                          
  83: s001-A 6qwl-K    86 -  90 <=>   86 -  90   (THR   86  - THR   90  <=> PRO  100  - GLN  104 )                          
  83: s001-A 6qwl-K    91 -  94 <=>   94 -  97   (SER   91  - VAL   94  <=> GLN  108  - MET  111 )                          
  83: s001-A 6qwl-K    96 -  99 <=>  103 - 106   (SER   96  - GLU   99  <=> THR  117  - ASP  120 )                          
  83: s001-A 6qwl-K   103 - 115 <=>  107 - 119   (THR  103  - LYS  115  <=> LYS  121  - VAL  133 )                          
  83: s001-A 6qwl-K   116 - 127 <=>  121 - 132   (SER  116  - MET  127  <=> ARG  135  - THR  146 )                          
  83: s001-A 6qwl-K   132 - 142 <=>  151 - 161   (ARG  132  - SER  142  <=> PRO  165  - ASP  175 )                          
  83: s001-A 6qwl-K   146 - 150 <=>  183 - 187   (VAL  146  - ARG  150  <=> ALA  221  - ASN  225 )                          
  83: s001-A 6qwl-K   169 - 188 <=>  188 - 207   (TRP  169  - LYS  188  <=> ALA  242  - ASN  261 )                          
  83: s001-A 6qwl-K   190 - 193 <=>  210 - 213   (PRO  190  - ASN  193  <=> GLU  264  - GLU  267 )                          
  83: s001-A 6qwl-K   217 - 248 <=>  214 - 245   (TRP  217  - SER  248  <=> GLY  296  - ARG  327 )                          
  83: s001-A 6qwl-K   251 - 254 <=>  247 - 250   (ASP  251  - ARG  254  <=> SER  329  - TRP  332 )                          
  83: s001-A 6qwl-K   256 - 276 <=>  251 - 271   (GLU  256  - ASP  276  <=> PHE  333  - LYS  353 )                          
  83: s001-A 6qwl-K   277 - 287 <=>  318 - 328   (LYS  277  - SER  287  <=> GLY  400  - MET  410 )                          
  83: s001-A 6qwl-K   291 - 306 <=>  330 - 345   (PHE  291  - TYR  306  <=> MET  412  - ILE  427 )                          
  83: s001-A 6qwl-K   309 - 313 <=>  346 - 350   (LEU  309  - ASP  313  <=> LYS  428  - ASN  432 )                          
  83: s001-A 6qwl-K   320 - 334 <=>  356 - 370   (PHE  320  - THR  334  <=> ASP  438  - ALA  452 )                          
  83: s001-A 6qwl-K   337 - 367 <=>  375 - 405   (CYS  337  - PHE  367  <=> THR  457  - GLY  487 )                          
  83: s001-A 6qwl-K   416 - 432 <=>  416 - 432   (SER  416  - GLY  432  <=> ASP  521  - GLY  537 )                          
  83: s001-A 6qwl-K   437 - 449 <=>  434 - 446   (ILE  437  - LYS  449  <=> GLY  539  - ILE  551 )                          
  83: s001-A 6qwl-K   450 - 453 <=>  449 - 452   (LEU  450  - VAL  453  <=> TYR  554  - THR  557 )                          
  83: s001-A 6qwl-K   494 - 498 <=>  496 - 500   (LEU  494  - LYS  498  <=> ARG  601  - ILE  605 )                          
  83: s001-A 6qwl-K   505 - 508 <=>  530 - 533   (ARG  505  - GLY  508  <=> ALA  658  - GLY  661 )                          
  84: s001-A 6rr7-B    40 -  46 <=>   25 -  31   (LEU   40  - VAL   46  <=> THR   25  - SER   31 )                          
  84: s001-A 6rr7-B    48 -  63 <=>   35 -  50   (SER   48  - GLU   63  <=> GLY   35  - SER   50 )                          
  84: s001-A 6rr7-B    64 -  67 <=>   81 -  84   (PHE   64  - TYR   67  <=> GLY   81  - GLN   84 )                          
  84: s001-A 6rr7-B    71 -  89 <=>   86 - 104   (GLU   71  - GLY   89  <=> ASP   86  - GLU  104 )                          
  84: s001-A 6rr7-B    90 -  93 <=>  107 - 110   (THR   90  - ASN   93  <=> CYS  107  - THR  110 )                          
  84: s001-A 6rr7-B    94 -  98 <=>  114 - 118   (VAL   94  - SER   98  <=> VAL  114  - ARG  118 )                          
  84: s001-A 6rr7-B   101 - 115 <=>  119 - 133   (PHE  101  - LYS  115  <=> VAL  119  - LEU  133 )                          
  84: s001-A 6rr7-B   116 - 127 <=>  135 - 146   (SER  116  - MET  127  <=> ARG  135  - THR  146 )                          
  84: s001-A 6rr7-B   130 - 137 <=>  166 - 173   (LEU  130  - ARG  137  <=> PHE  166  - SER  173 )                          
  84: s001-A 6rr7-B   146 - 159 <=>  209 - 222   (VAL  146  - LYS  159  <=> ALA  221  - GLY  234 )                          
  84: s001-A 6rr7-B   162 - 188 <=>  223 - 249   (GLU  162  - LYS  188  <=> LYS  235  - SER  261 )                          
  84: s001-A 6rr7-B   190 - 214 <=>  252 - 276   (PRO  190  - GLY  214  <=> GLU  264  - LYS  288 )                          
  84: s001-A 6rr7-B   215 - 218 <=>  278 - 281   (ASP  215  - THR  218  <=> MET  290  - SER  293 )                          
  84: s001-A 6rr7-B   220 - 248 <=>  287 - 315   (GLN  220  - SER  248  <=> SER  299  - LYS  327 )                          
  84: s001-A 6rr7-B   252 - 276 <=>  317 - 341   (LEU  252  - ASP  276  <=> GLN  329  - LYS  353 )                          
  84: s001-A 6rr7-B   277 - 289 <=>  387 - 399   (LYS  277  - SER  289  <=> GLY  399  - MET  411 )                          
  84: s001-A 6rr7-B   292 - 306 <=>  400 - 414   (THR  292  - TYR  306  <=> PHE  412  - LEU  426 )                          
  84: s001-A 6rr7-B   312 - 315 <=>  417 - 420   (ARG  312  - ASN  315  <=> LYS  429  - THR  432 )                          
  84: s001-A 6rr7-B   320 - 335 <=>  427 - 442   (PHE  320  - ALA  335  <=> ASP  439  - PRO  454 )                          
  84: s001-A 6rr7-B   337 - 365 <=>  446 - 474   (CYS  337  - THR  365  <=> GLY  458  - ARG  486 )                          
  84: s001-A 6rr7-B   380 - 391 <=>  476 - 487   (PRO  380  - ILE  391  <=> GLY  488  - TYR  499 )                          
  84: s001-A 6rr7-B   394 - 400 <=>  488 - 494   (LEU  394  - LEU  400  <=> GLY  500  - SER  506 )                          
  84: s001-A 6rr7-B   402 - 407 <=>  495 - 500   (LYS  402  - MET  407  <=> MET  507  - PHE  512 )                          
  84: s001-A 6rr7-B   414 - 425 <=>  504 - 515   (ASP  414  - ILE  425  <=> GLY  516  - VAL  527 )                          
  84: s001-A 6rr7-B   432 - 436 <=>  523 - 527   (GLY  432  - ASP  436  <=> ILE  535  - LEU  539 )                          
  84: s001-A 6rr7-B   442 - 445 <=>  536 - 539   (LEU  442  - TYR  445  <=> LEU  548  - PHE  551 )                          
  84: s001-A 6rr7-B   446 - 449 <=>  541 - 544   (LEU  446  - LYS  449  <=> LYS  553  - ARG  556 )                          
  84: s001-A 6rr7-B   450 - 454 <=>  549 - 553   (LEU  450  - PHE  454  <=> CYS  561  - ASP  565 )                          
  84: s001-A 6rr7-B   482 - 485 <=>  573 - 576   (TYR  482  - ASN  485  <=> SER  585  - GLY  588 )                          
  84: s001-A 6rr7-B   493 - 497 <=>  590 - 594   (LEU  493  - PRO  497  <=> ARG  602  - ILE  606 )                          
  84: s001-A 6rr7-B   505 - 508 <=>  620 - 623   (ARG  505  - GLY  508  <=> VAL  632  - LYS  635 )                          
  84: s001-A 6rr7-B   511 - 516 <=>  691 - 696   (TYR  511  - PHE  516  <=> SER  703  - PRO  708 )                          
  84: s001-A 6rr7-B   519 - 522 <=>  697 - 700   (HIS  519  - TYR  522  <=> VAL  709  - SER  712 )                          
  85: s001-A 7ckl-A    11 -  15 <=>  113 - 117   (ARG   11  - GLN   15  <=> VAL  117  - LYS  121 )                          
  85: s001-A 7ckl-A    33 -  36 <=>  522 - 525   (PRO   33  - LEU   36  <=> PHE  583  - ILE  586 )                          
  85: s001-A 7ckl-A    39 -  42 <=>  645 - 648   (ARG   39  - TYR   42  <=> TYR  706  - HIS  709 )                          
  85: s001-A 7ckl-A    43 -  46 <=>  651 - 654   (TRP   43  - VAL   46  <=> THR  712  - THR  715 )                          
  85: s001-A 7ckl-A    48 -  62 <=>  660 - 674   (SER   48  - ASP   62  <=> ASP  721  - LYS  735 )                          
  85: s001-A 7ckl-A    63 -  67 <=>  717 - 721   (GLU   63  - TYR   67  <=> LYS  778  - SER  782 )                          
  85: s001-A 7ckl-A    70 -  81 <=>  722 - 733   (GLU   70  - GLN   81  <=> LYS  783  - ASN  794 )                          
  85: s001-A 7ckl-A    82 -  85 <=>  736 - 739   (GLU   82  - ILE   85  <=> SER  797  - LYS  800 )                          
  85: s001-A 7ckl-A   141 - 144 <=>  821 - 824   (GLY  141  - LEU  144  <=> GLN 1107  - ASN 1110 )                          
  85: s001-A 7ckl-A   145 - 157 <=>  831 - 843   (GLN  145  - LEU  157  <=> GLY 1117  - VAL 1129 )                          
  85: s001-A 7ckl-A   163 - 188 <=>  844 - 869   (ASN  163  - LYS  188  <=> GLY 1130  - ALA 1155 )                          
  85: s001-A 7ckl-A   190 - 196 <=>  872 - 878   (PRO  190  - GLY  196  <=> SER 1158  - CYS 1164 )                          
  85: s001-A 7ckl-A   197 - 200 <=>  880 - 883   (TRP  197  - ASN  200  <=> ASN 1166  - LYS 1169 )                          
  85: s001-A 7ckl-A   206 - 214 <=>  886 - 894   (LYS  206  - GLY  214  <=> GLU 1172  - LEU 1180 )                          
  85: s001-A 7ckl-A   217 - 245 <=>  897 - 925   (TRP  217  - ILE  245  <=> SER 1183  - ASN 1211 )                          
  85: s001-A 7ckl-A   248 - 253 <=>  927 - 932   (SER  248  - THR  253  <=> ILE 1213  - LYS 1224 )                          
  85: s001-A 7ckl-A   256 - 276 <=>  933 - 953   (GLU  256  - ASP  276  <=> GLY 1225  - PHE 1245 )                          
  85: s001-A 7ckl-A   277 - 289 <=>  990 -1002   (LYS  277  - SER  289  <=> SER 1286  - ILE 1298 )                          
  85: s001-A 7ckl-A   292 - 313 <=> 1003 -1024   (THR  292  - ASP  313  <=> LEU 1299  - CYS 1320 )                          
  85: s001-A 7ckl-A   314 - 317 <=> 1028 -1031   (TYR  314  - ARG  317  <=> GLY 1324  - ASP 1327 )                          
  85: s001-A 7ckl-A   321 - 336 <=> 1032 -1047   (SER  321  - LEU  336  <=> ALA 1328  - LEU 1343 )                          
  85: s001-A 7ckl-A   338 - 358 <=> 1058 -1078   (ARG  338  - ILE  358  <=> PHE 1354  - PRO 1374 )                          
  85: s001-A 7ckl-A   360 - 365 <=> 1079 -1084   (LYS  360  - THR  365  <=> LYS 1375  - ARG 1380 )                          
  85: s001-A 7ckl-A   380 - 391 <=> 1085 -1096   (PRO  380  - ILE  391  <=> PHE 1381  - TRP 1392 )                          
  85: s001-A 7ckl-A   394 - 410 <=> 1097 -1113   (LEU  394  - PRO  410  <=> GLY 1393  - ASN 1409 )                          
  85: s001-A 7ckl-A   413 - 416 <=> 1114 -1117   (GLU  413  - SER  416  <=> ILE 1410  - LYS 1413 )                          
  85: s001-A 7ckl-A   417 - 431 <=> 1119 -1133   (ALA  417  - TYR  431  <=> PRO 1415  - SER 1429 )                          
  85: s001-A 7ckl-A   432 - 436 <=> 1135 -1139   (GLY  432  - ASP  436  <=> ALA 1431  - PRO 1435 )                          
  85: s001-A 7ckl-A   438 - 450 <=> 1140 -1152   (TYR  438  - LEU  450  <=> VAL 1436  - SER 1448 )                          
  85: s001-A 7ckl-A   459 - 463 <=> 1169 -1173   (LEU  459  - SER  463  <=> GLU 1465  - ARG 1469 )                          
  85: s001-A 7ckl-A   474 - 483 <=> 1185 -1194   (GLU  474  - GLN  483  <=> MET 1481  - ASP 1490 )                          
  85: s001-A 7ckl-A   486 - 489 <=> 1349 -1352   (LEU  486  - ASP  489  <=> LEU 1687  - TYR 1690 )                          
  85: s001-A 7ckl-A   511 - 515 <=> 1373 -1377   (TYR  511  - ASP  515  <=> ASN 1743  - HIS 1747 )                          
  85: s001-A 7ckl-A   519 - 522 <=> 1390 -1393   (HIS  519  - TYR  522  <=> HIS 1760  - PRO 1763 )                          
  86: s001-A 6v85-A    25 -  28 <=>  207 - 210   (LYS   25  - ARG   28  <=> GLU  236  - LEU  239 )                          
  86: s001-A 6v85-A    35 -  40 <=>  213 - 218   (GLY   35  - LEU   40  <=> SER  242  - GLY  247 )                          
  86: s001-A 6v85-A    41 -  70 <=>  336 - 365   (LYS   41  - GLU   70  <=> LEU  365  - THR  394 )                          
  86: s001-A 6v85-A    71 -  87 <=>  367 - 383   (GLU   71  - HIS   87  <=> MET  396  - ARG  412 )                          
  86: s001-A 6v85-A    90 - 102 <=>  433 - 445   (THR   90  - ARG  102  <=> PHE  462  - MET  474 )                          
  86: s001-A 6v85-A   106 - 113 <=>  446 - 453   (LYS  106  - PRO  113  <=> LYS  475  - PRO  482 )                          
  86: s001-A 6v85-A   116 - 125 <=>  469 - 478   (SER  116  - ASN  125  <=> PHE  510  - LEU  519 )                          
  86: s001-A 6v85-A   132 - 137 <=>  486 - 491   (ARG  132  - ARG  137  <=> ASN  527  - TYR  532 )                          
  86: s001-A 6v85-A   142 - 145 <=>  494 - 497   (SER  142  - GLN  145  <=> SER  535  - ASP  541 )                          
  86: s001-A 6v85-A   146 - 152 <=>  499 - 505   (VAL  146  - GLY  152  <=> THR  543  - SER  549 )                          
  86: s001-A 6v85-A   168 - 189 <=>  506 - 527   (ILE  168  - VAL  189  <=> PHE  562  - HIS  583 )                          
  86: s001-A 6v85-A   190 - 214 <=>  530 - 554   (PRO  190  - GLY  214  <=> LYS  586  - ILE  610 )                          
  86: s001-A 6v85-A   219 - 251 <=>  559 - 591   (TRP  219  - ASP  251  <=> ALA  656  - GLY  688 )                          
  86: s001-A 6v85-A   257 - 261 <=>  592 - 596   (ASN  257  - ASP  261  <=> TYR  689  - PHE  693 )                          
  86: s001-A 6v85-A   264 - 270 <=>  597 - 603   (ARG  264  - THR  270  <=> GLU  694  - LEU  700 )                          
  86: s001-A 6v85-A   271 - 275 <=>  606 - 610   (PRO  271  - TYR  275  <=> SER  703  - VAL  707 )                          
  86: s001-A 6v85-A   277 - 281 <=>  625 - 629   (LYS  277  - LYS  281  <=> PHE  731  - PRO  735 )                          
  86: s001-A 6v85-A   284 - 287 <=>  630 - 633   (GLY  284  - SER  287  <=> GLY  738  - GLY  741 )                          
  86: s001-A 6v85-A   291 - 309 <=>  634 - 652   (PHE  291  - LEU  309  <=> LEU  742  - THR  760 )                          
  86: s001-A 6v85-A   311 - 314 <=>  653 - 656   (SER  311  - TYR  314  <=> GLU  761  - THR  764 )                          
  86: s001-A 6v85-A   320 - 334 <=>  659 - 673   (PHE  320  - THR  334  <=> MET  767  - THR  781 )                          
  86: s001-A 6v85-A   336 - 365 <=>  690 - 719   (LEU  336  - THR  365  <=> ARG  798  - SER  827 )                          
  86: s001-A 6v85-A   380 - 392 <=>  720 - 732   (PRO  380  - LEU  392  <=> HIS  828  - GLY  840 )                          
  86: s001-A 6v85-A   394 - 405 <=>  733 - 744   (LEU  394  - ALA  405  <=> ARG  841  - LYS  852 )                          
  86: s001-A 6v85-A   419 - 422 <=>  749 - 752   (GLU  419  - VAL  422  <=> ALA  857  - LEU  860 )                          
  86: s001-A 6v85-A   435 - 438 <=>  768 - 771   (TYR  435  - TYR  438  <=> MET  876  - THR  879 )                          
  86: s001-A 6v85-A   462 - 465 <=>  782 - 785   (TYR  462  - LYS  465  <=> TYR  890  - ILE  893 )                          
  86: s001-A 6v85-A   471 - 480 <=>  851 - 860   (ARG  471  - MET  480  <=> SER  959  - ILE  968 )                          
  86: s001-A 6v85-A   483 - 486 <=>  866 - 869   (GLN  483  - LEU  486  <=> ASP  974  - ILE  977 )                          
  86: s001-A 6v85-A   501 - 508 <=>  901 - 908   (ASP  501  - GLY  508  <=> PRO 1009  - HIS 1016 )                          
  86: s001-A 6v85-A   513 - 516 <=>  960 - 963   (ARG  513  - PHE  516  <=> SER 1068  - ARG 1071 )                          
  86: s001-A 6v85-A   518 - 521 <=> 1274 -1277   (SER  518  - ILE  521  <=> ILE 1393  - PRO 1396 )                          
  87: s001-A 6zdp-A    23 -  26 <=>  199 - 202   (PRO   23  - ILE   26  <=> TRP  356  - THR  359 )                          
  87: s001-A 6zdp-A    47 -  60 <=>  223 - 236   (PRO   47  - PHE   60  <=> LEU  380  - LEU  393 )                          
  87: s001-A 6zdp-A   145 - 156 <=>  242 - 253   (GLN  145  - GLN  156  <=> GLN  404  - LYS  415 )                          
  87: s001-A 6zdp-A   162 - 173 <=>  254 - 265   (GLU  162  - GLY  173  <=> ARG  416  - LYS  427 )                          
  87: s001-A 6zdp-A   174 - 177 <=>  289 - 292   (TYR  174  - ILE  177  <=> PHE  451  - LYS  454 )                          
  87: s001-A 6zdp-A   178 - 188 <=>  294 - 304   (ILE  178  - LYS  188  <=> THR  456  - LEU  466 )                          
  87: s001-A 6zdp-A   189 - 192 <=>  307 - 310   (VAL  189  - PRO  192  <=> ASN  469  - ARG  472 )                          
  87: s001-A 6zdp-A   193 - 199 <=>  317 - 323   (ASN  193  - ILE  199  <=> ARG  479  - THR  485 )                          
  87: s001-A 6zdp-A   206 - 213 <=>  324 - 331   (LYS  206  - PHE  213  <=> ASN  486  - LEU  493 )                          
  87: s001-A 6zdp-A   214 - 217 <=>  334 - 337   (GLY  214  - TRP  217  <=> ARG  496  - LEU  499 )                          
  87: s001-A 6zdp-A   220 - 254 <=>  347 - 381   (GLN  220  - ARG  254  <=> LEU  509  - THR  543 )                          
  87: s001-A 6zdp-A   255 - 275 <=>  407 - 427   (THR  255  - TYR  275  <=> SER  603  - LYS  623 )                          
  87: s001-A 6zdp-A   276 - 308 <=>  433 - 465   (ASP  276  - SER  308  <=> TYR  629  - PHE  661 )                          
  87: s001-A 6zdp-A   314 - 317 <=>  466 - 469   (TYR  314  - ARG  317  <=> LYS  662  - TRP  665 )                          
  87: s001-A 6zdp-A   320 - 334 <=>  476 - 490   (PHE  320  - THR  334  <=> LEU  672  - ASN  686 )                          
  87: s001-A 6zdp-A   335 - 338 <=>  492 - 495   (ALA  335  - ARG  338  <=> ASP  688  - LYS  691 )                          
  87: s001-A 6zdp-A   340 - 347 <=>  496 - 503   (GLU  340  - GLU  347  <=> LYS  692  - SER  699 )                          
  87: s001-A 6zdp-A   348 - 366 <=>  505 - 523   (LYS  348  - ARG  366  <=> GLU  701  - GLY  719 )                          
  87: s001-A 6zdp-A   368 - 371 <=>  524 - 527   (ILE  368  - PHE  371  <=> GLU  720  - SER  723 )                          
  87: s001-A 6zdp-A   379 - 384 <=>  529 - 534   (ARG  379  - PHE  384  <=> ASN  725  - VAL  730 )                          
  87: s001-A 6zdp-A   388 - 392 <=>  535 - 539   (GLN  388  - LEU  392  <=> GLY  731  - ASN  735 )                          
  87: s001-A 6zdp-A   393 - 397 <=>  544 - 548   (ASP  393  - HIS  397  <=> ASP  740  - ASP  744 )                          
  87: s001-A 6zdp-A   398 - 401 <=>  550 - 553   (ASN  398  - ASP  401  <=> SER  746  - SER  749 )                          
  87: s001-A 6zdp-A   421 - 428 <=>  570 - 577   (GLY  421  - VAL  428  <=> LYS  766  - LEU  773 )                          
  87: s001-A 6zdp-A   430 - 433 <=>  595 - 598   (ALA  430  - ALA  433  <=> ASN  791  - ALA  794 )                          
  87: s001-A 6zdp-A   437 - 443 <=>  599 - 605   (ILE  437  - LYS  443  <=> ILE  795  - GLU  801 )                          
  87: s001-A 6zdp-A   476 - 489 <=>  610 - 623   (PHE  476  - ASP  489  <=> SER  806  - TYR  819 )                          
  87: s001-A 6zdp-A   496 - 499 <=>  632 - 635   (PHE  496  - PHE  499  <=> ILE  828  - THR  831 )                          
  87: s001-A 6zdp-A   508 - 512 <=>  679 - 683   (GLY  508  - GLU  512  <=> TYR  875  - ILE  879 )                          
  88: s001-A 7el9-A    10 -  15 <=>   81 -  86   (GLN   10  - GLN   15  <=> TRP  116  - SER  121 )                          
  88: s001-A 7el9-A    33 -  36 <=>  512 - 515   (PRO   33  - LEU   36  <=> PHE  579  - VAL  582 )                          
  88: s001-A 7el9-A    40 -  46 <=>  637 - 643   (LEU   40  - VAL   46  <=> HIS  704  - THR  710 )                          
  88: s001-A 7el9-A    48 -  57 <=>  649 - 658   (SER   48  - GLY   57  <=> ASP  716  - ILE  725 )                          
  88: s001-A 7el9-A    58 -  62 <=>  660 - 664   (LYS   58  - ASP   62  <=> PRO  727  - PHE  731 )                          
  88: s001-A 7el9-A    63 -  67 <=>  705 - 709   (GLU   63  - TYR   67  <=> THR  772  - CYS  776 )                          
  88: s001-A 7el9-A    70 -  82 <=>  710 - 722   (GLU   70  - GLU   82  <=> LYS  777  - ARG  789 )                          
  88: s001-A 7el9-A    83 -  86 <=>  727 - 730   (LYS   83  - THR   86  <=> VAL  794  - GLU  797 )                          
  88: s001-A 7el9-A    89 -  95 <=>  731 - 737   (GLY   89  - THR   95  <=> LEU  798  - ARG  804 )                          
  88: s001-A 7el9-A   141 - 144 <=>  740 - 743   (GLY  141  - LEU  144  <=> THR 1103  - THR 1106 )                          
  88: s001-A 7el9-A   145 - 157 <=>  750 - 762   (GLN  145  - LEU  157  <=> GLY 1113  - VAL 1125 )                          
  88: s001-A 7el9-A   163 - 188 <=>  763 - 788   (ASN  163  - LYS  188  <=> GLY 1126  - ALA 1151 )                          
  88: s001-A 7el9-A   190 - 196 <=>  791 - 797   (PRO  190  - GLY  196  <=> ASN 1154  - CYS 1160 )                          
  88: s001-A 7el9-A   197 - 200 <=>  799 - 802   (TRP  197  - ASN  200  <=> ASN 1162  - LYS 1165 )                          
  88: s001-A 7el9-A   206 - 215 <=>  805 - 814   (LYS  206  - ASP  215  <=> GLU 1168  - ALA 1177 )                          
  88: s001-A 7el9-A   220 - 246 <=>  819 - 845   (GLN  220  - LEU  246  <=> ASP 1182  - LEU 1208 )                          
  88: s001-A 7el9-A   248 - 251 <=>  846 - 849   (SER  248  - ASP  251  <=> GLU 1209  - THR 1212 )                          
  88: s001-A 7el9-A   257 - 276 <=>  858 - 877   (ASN  257  - ASP  276  <=> LEU 1221  - ILE 1240 )                          
  88: s001-A 7el9-A   277 - 289 <=>  906 - 918   (LYS  277  - SER  289  <=> SER 1282  - ILE 1294 )                          
  88: s001-A 7el9-A   292 - 314 <=>  919 - 941   (THR  292  - TYR  314  <=> LEU 1295  - LEU 1317 )                          
  88: s001-A 7el9-A   320 - 335 <=>  947 - 962   (PHE  320  - ALA  335  <=> VAL 1323  - PRO 1338 )                          
  88: s001-A 7el9-A   337 - 358 <=>  967 - 988   (CYS  337  - ILE  358  <=> GLU 1350  - PRO 1371 )                          
  88: s001-A 7el9-A   360 - 365 <=>  989 - 994   (LYS  360  - THR  365  <=> LYS 1372  - THR 1377 )                          
  88: s001-A 7el9-A   380 - 392 <=>  995 -1007   (PRO  380  - LEU  392  <=> PHE 1378  - GLY 1390 )                          
  88: s001-A 7el9-A   395 - 410 <=> 1008 -1023   (THR  395  - PRO  410  <=> GLU 1391  - ASN 1406 )                          
  88: s001-A 7el9-A   413 - 431 <=> 1025 -1043   (GLU  413  - TYR  431  <=> LYS 1408  - CYS 1426 )                          
  88: s001-A 7el9-A   432 - 436 <=> 1045 -1049   (GLY  432  - ASP  436  <=> ALA 1428  - SER 1432 )                          
  88: s001-A 7el9-A   438 - 449 <=> 1050 -1061   (TYR  438  - LYS  449  <=> THR 1433  - ASN 1444 )                          
  88: s001-A 7el9-A   450 - 453 <=> 1071 -1074   (LEU  450  - VAL  453  <=> GLU 1454  - PHE 1457 )                          
  88: s001-A 7el9-A   483 - 487 <=> 1266 -1270   (GLN  483  - ASP  487  <=> TYR 1682  - VAL 1686 )                          
  88: s001-A 7el9-A   488 - 492 <=> 1273 -1277   (LEU  488  - ASP  492  <=> ASN 1689  - LEU 1693 )                          
  88: s001-A 7el9-A   509 - 513 <=> 1312 -1316   (SER  509  - ARG  513  <=> GLN 1730  - ASN 1734 )                          
  88: s001-A 7el9-A   515 - 520 <=> 1338 -1343   (ASP  515  - LYS  520  <=> MET 1756  - VAL 1761 )                          
  89: s001-A 7eju-A    10 -  15 <=>  116 - 121   (GLN   10  - GLN   15  <=> TRP  116  - SER  121 )                          
  89: s001-A 7eju-A    33 -  36 <=>  539 - 542   (PRO   33  - LEU   36  <=> PHE  578  - ILE  581 )                          
  89: s001-A 7eju-A    39 -  42 <=>  661 - 664   (ARG   39  - TYR   42  <=> TYR  700  - HIS  703 )                          
  89: s001-A 7eju-A    43 -  46 <=>  667 - 670   (TRP   43  - VAL   46  <=> THR  706  - THR  709 )                          
  89: s001-A 7eju-A    48 -  62 <=>  676 - 690   (SER   48  - ASP   62  <=> ASP  715  - LYS  729 )                          
  89: s001-A 7eju-A    63 -  68 <=>  731 - 736   (GLU   63  - PRO   68  <=> GLN  770  - CYS  775 )                          
  89: s001-A 7eju-A    70 -  82 <=>  737 - 749   (GLU   70  - GLU   82  <=> LYS  776  - ARG  788 )                          
  89: s001-A 7eju-A    83 -  86 <=>  754 - 757   (LYS   83  - THR   86  <=> VAL  793  - GLU  796 )                          
  89: s001-A 7eju-A    88 -  94 <=>  758 - 764   (TYR   88  - VAL   94  <=> LEU  797  - ARG  803 )                          
  89: s001-A 7eju-A   113 - 116 <=>  765 - 768   (PRO  113  - SER  116  <=> VAL  820  - LYS  823 )                          
  89: s001-A 7eju-A   141 - 144 <=>  978 - 981   (GLY  141  - LEU  144  <=> THR 1102  - THR 1105 )                          
  89: s001-A 7eju-A   145 - 157 <=>  988 -1000   (GLN  145  - LEU  157  <=> GLY 1112  - VAL 1124 )                          
  89: s001-A 7eju-A   163 - 188 <=> 1001 -1026   (ASN  163  - LYS  188  <=> GLY 1125  - ALA 1150 )                          
  89: s001-A 7eju-A   190 - 196 <=> 1029 -1035   (PRO  190  - GLY  196  <=> SER 1153  - CYS 1159 )                          
  89: s001-A 7eju-A   197 - 200 <=> 1037 -1040   (TRP  197  - ASN  200  <=> ASN 1161  - LYS 1164 )                          
  89: s001-A 7eju-A   206 - 214 <=> 1043 -1051   (LYS  206  - GLY  214  <=> GLU 1167  - MET 1175 )                          
  89: s001-A 7eju-A   220 - 244 <=> 1057 -1081   (GLN  220  - LYS  244  <=> ASP 1181  - HIS 1205 )                          
  89: s001-A 7eju-A   246 - 249 <=> 1082 -1085   (LEU  246  - LEU  249  <=> THR 1206  - LEU 1209 )                          
  89: s001-A 7eju-A   257 - 276 <=> 1096 -1115   (ASN  257  - ASP  276  <=> LEU 1220  - ILE 1239 )                          
  89: s001-A 7eju-A   277 - 289 <=> 1144 -1156   (LYS  277  - SER  289  <=> SER 1281  - ILE 1293 )                          
  89: s001-A 7eju-A   292 - 313 <=> 1157 -1178   (THR  292  - ASP  313  <=> LEU 1294  - LEU 1315 )                          
  89: s001-A 7eju-A   320 - 334 <=> 1185 -1199   (PHE  320  - THR  334  <=> VAL 1322  - ILE 1336 )                          
  89: s001-A 7eju-A   337 - 358 <=> 1212 -1233   (CYS  337  - ILE  358  <=> GLU 1349  - PRO 1370 )                          
  89: s001-A 7eju-A   360 - 365 <=> 1234 -1239   (LYS  360  - THR  365  <=> LYS 1371  - THR 1376 )                          
  89: s001-A 7eju-A   380 - 389 <=> 1240 -1249   (PRO  380  - ILE  389  <=> PHE 1377  - PHE 1386 )                          
  89: s001-A 7eju-A   391 - 394 <=> 1250 -1253   (ILE  391  - LEU  394  <=> VAL 1387  - GLU 1390 )                          
  89: s001-A 7eju-A   396 - 410 <=> 1254 -1268   (PHE  396  - PRO  410  <=> GLU 1391  - ASN 1405 )                          
  89: s001-A 7eju-A   412 - 415 <=> 1269 -1272   (LYS  412  - LEU  415  <=> VAL 1406  - LYS 1409 )                          
  89: s001-A 7eju-A   416 - 428 <=> 1277 -1289   (SER  416  - VAL  428  <=> LEU 1414  - ILE 1426 )                          
  89: s001-A 7eju-A   432 - 436 <=> 1290 -1294   (GLY  432  - ASP  436  <=> ALA 1427  - SER 1431 )                          
  89: s001-A 7eju-A   438 - 449 <=> 1295 -1306   (TYR  438  - LYS  449  <=> THR 1432  - ASN 1443 )                          
  89: s001-A 7eju-A   450 - 453 <=> 1316 -1319   (LEU  450  - VAL  453  <=> GLU 1453  - PHE 1456 )                          
  89: s001-A 7eju-A   473 - 482 <=> 1348 -1357   (LEU  473  - TYR  482  <=> SER 1485  - ARG 1494 )                          
  89: s001-A 7eju-A   484 - 488 <=> 1518 -1522   (LEU  484  - LEU  488  <=> TYR 1681  - VAL 1685 )                          
  89: s001-A 7eju-A   500 - 506 <=> 1618 -1624   (TRP  500  - TYR  506  <=> ILE 1787  - LYS 1793 )                          
  90: s001-A 3jb9-A    23 -  26 <=>  735 - 738   (PRO   23  - ILE   26  <=> LYS  792  - ALA  795 )                          
  90: s001-A 3jb9-A    48 -  62 <=>  742 - 756   (SER   48  - ASP   62  <=> LEU  799  - ARG  813 )                          
  90: s001-A 3jb9-A    66 -  87 <=>  765 - 786   (PHE   66  - HIS   87  <=> PRO  822  - ARG  843 )                          
  90: s001-A 3jb9-A    88 -  93 <=>  788 - 793   (TYR   88  - ASN   93  <=> PHE  845  - PHE  850 )                          
  90: s001-A 3jb9-A    96 - 107 <=>  804 - 815   (SER   96  - SER  107  <=> LEU  861  - ALA  872 )                          
  90: s001-A 3jb9-A   117 - 129 <=>  823 - 835   (GLY  117  - ARG  129  <=> ASN  880  - GLN  892 )                          
  90: s001-A 3jb9-A   132 - 138 <=>  845 - 851   (ARG  132  - VAL  138  <=> SER  902  - LEU  908 )                          
  90: s001-A 3jb9-A   142 - 158 <=>  853 - 869   (SER  142  - ARG  158  <=> THR  910  - SER  926 )                          
  90: s001-A 3jb9-A   164 - 185 <=>  870 - 891   (LYS  164  - ALA  185  <=> HIS  927  - TYR  948 )                          
  90: s001-A 3jb9-A   186 - 190 <=>  893 - 897   (ILE  186  - PRO  190  <=> TRP  950  - ASP  954 )                          
  90: s001-A 3jb9-A   191 - 198 <=>  902 - 909   (PRO  191  - SER  198  <=> PHE  959  - SER  966 )                          
  90: s001-A 3jb9-A   199 - 218 <=>  912 - 931   (ILE  199  - THR  218  <=> GLU  969  - VAL  988 )                          
  90: s001-A 3jb9-A   220 - 231 <=>  940 - 951   (GLN  220  - ASP  231  <=> ASN  997  - PHE 1008 )                          
  90: s001-A 3jb9-A   233 - 236 <=>  952 - 955   (THR  233  - THR  236  <=> GLU 1009  - ASP 1012 )                          
  90: s001-A 3jb9-A   239 - 251 <=>  956 - 968   (ILE  239  - ASP  251  <=> LEU 1013  - ASP 1025 )                          
  90: s001-A 3jb9-A   257 - 267 <=>  969 - 979   (ASN  257  - PHE  267  <=> THR 1026  - ASN 1036 )                          
  90: s001-A 3jb9-A   269 - 309 <=>  980 -1020   (ASN  269  - LEU  309  <=> ASN 1037  - GLY 1077 )                          
  90: s001-A 3jb9-A   314 - 317 <=> 1022 -1025   (TYR  314  - ARG  317  <=> GLN 1079  - THR 1082 )                          
  90: s001-A 3jb9-A   320 - 334 <=> 1053 -1067   (PHE  320  - THR  334  <=> LEU 1110  - PHE 1124 )                          
  90: s001-A 3jb9-A   337 - 371 <=> 1117 -1151   (CYS  337  - PHE  371  <=> LEU 1174  - PRO 1208 )                          
  90: s001-A 3jb9-A   379 - 392 <=> 1152 -1165   (ARG  379  - LEU  392  <=> ASN 1209  - LEU 1222 )                          
  90: s001-A 3jb9-A   393 - 398 <=> 1194 -1199   (ASP  393  - ASN  398  <=> GLN 1251  - VAL 1256 )                          
  90: s001-A 3jb9-A   399 - 410 <=> 1203 -1214   (ASP  399  - PRO  410  <=> GLY 1260  - ILE 1271 )                          
  90: s001-A 3jb9-A   415 - 433 <=> 1225 -1243   (LEU  415  - ALA  433  <=> LYS 1282  - GLU 1300 )                          
  90: s001-A 3jb9-A   434 - 437 <=> 1248 -1251   (HIS  434  - ILE  437  <=> THR 1305  - LEU 1308 )                          
  90: s001-A 3jb9-A   440 - 443 <=> 1255 -1258   (ARG  440  - LYS  443  <=> LEU 1312  - CYS 1315 )                          
  90: s001-A 3jb9-A   451 - 455 <=> 1440 -1444   (LYS  451  - HIS  455  <=> ASP 1497  - ALA 1501 )                          
  90: s001-A 3jb9-A   483 - 488 <=> 1452 -1457   (GLN  483  - LEU  488  <=> LEU 1509  - PHE 1514 )                          
  90: s001-A 3jb9-A   508 - 511 <=> 1472 -1475   (GLY  508  - TYR  511  <=> LYS 1529  - GLY 1532 )                          
  91: s001-A 7f0s-A    34 -  40 <=>    9 -  15   (THR   34  - LEU   40  <=> GLU  119  - CYS  125 )                          
  91: s001-A 7f0s-A    41 -  44 <=>   18 -  21   (LYS   41  - ARG   44  <=> PHE  128  - ALA  131 )                          
  91: s001-A 7f0s-A    55 -  59 <=>   35 -  39   (ARG   55  - TYR   59  <=> ALA  186  - PRO  190 )                          
  91: s001-A 7f0s-A    69 -  82 <=>   62 -  75   (ASN   69  - GLU   82  <=> THR  217  - LYS  230 )                          
  91: s001-A 7f0s-A    83 -  89 <=>   77 -  83   (LYS   83  - GLY   89  <=> ALA  232  - TRP  238 )                          
  91: s001-A 7f0s-A    90 - 104 <=>   87 - 101   (THR   90  - LEU  104  <=> LYS  242  - TYR  256 )                          
  91: s001-A 7f0s-A   121 - 124 <=>  112 - 115   (TYR  121  - ARG  124  <=> ALA  267  - ALA  270 )                          
  91: s001-A 7f0s-A   125 - 128 <=>  117 - 120   (ASN  125  - MET  128  <=> THR  272  - LEU  275 )                          
  91: s001-A 7f0s-A   132 - 136 <=>  126 - 130   (ARG  132  - ASP  136  <=> VAL  281  - ARG  285 )                          
  91: s001-A 7f0s-A   138 - 141 <=>  132 - 135   (VAL  138  - GLY  141  <=> VAL  287  - MET  290 )                          
  91: s001-A 7f0s-A   143 - 146 <=>  137 - 140   (GLN  143  - VAL  146  <=> LYS  308  - VAL  311 )                          
  91: s001-A 7f0s-A   172 - 192 <=>  145 - 165   (PRO  172  - PRO  192  <=> GLU  316  - ALA  336 )                          
  91: s001-A 7f0s-A   193 - 213 <=>  171 - 191   (ASN  193  - PHE  213  <=> ILE  342  - GLN  362 )                          
  91: s001-A 7f0s-A   220 - 250 <=>  194 - 224   (GLN  220  - PHE  250  <=> ASP  365  - GLY  395 )                          
  91: s001-A 7f0s-A   257 - 266 <=>  226 - 235   (ASN  257  - TYR  266  <=> ASP  397  - ALA  406 )                          
  91: s001-A 7f0s-A   269 - 272 <=>  237 - 240   (ASN  269  - ILE  272  <=> PHE  408  - ILE  411 )                          
  91: s001-A 7f0s-A   288 - 309 <=>  260 - 281   (GLY  288  - LEU  309  <=> GLY  431  - ARG  452 )                          
  91: s001-A 7f0s-A   314 - 317 <=>  282 - 285   (TYR  314  - ARG  317  <=> GLU  453  - THR  456 )                          
  91: s001-A 7f0s-A   319 - 334 <=>  288 - 303   (PRO  319  - THR  334  <=> VAL  459  - ARG  474 )                          
  91: s001-A 7f0s-A   338 - 343 <=>  305 - 310   (ARG  338  - TYR  343  <=> ASP  476  - GLU  481 )                          
  91: s001-A 7f0s-A   345 - 350 <=>  311 - 316   (TYR  345  - LYS  350  <=> ARG  482  - VAL  487 )                          
  91: s001-A 7f0s-A   353 - 357 <=>  317 - 321   (GLY  353  - SER  357  <=> ASN  488  - LYS  492 )                          
  91: s001-A 7f0s-A   361 - 365 <=>  322 - 326   (THR  361  - THR  365  <=> ILE  493  - THR  497 )                          
  91: s001-A 7f0s-A   379 - 393 <=>  329 - 343   (ARG  379  - ASP  393  <=> GLU  500  - LYS  514 )                          
  91: s001-A 7f0s-A   394 - 399 <=>  349 - 354   (LEU  394  - ASP  399  <=> CYS  520  - PRO  525 )                          
  91: s001-A 7f0s-A   400 - 406 <=>  357 - 363   (LEU  400  - GLN  406  <=> ARG  528  - LYS  534 )                          
  91: s001-A 7f0s-A   415 - 419 <=>  366 - 370   (LEU  415  - GLU  419  <=> PRO  537  - THR  541 )                          
  91: s001-A 7f0s-A   422 - 425 <=>  371 - 374   (VAL  422  - ILE  425  <=> GLN  542  - ASP  545 )                          
  91: s001-A 7f0s-A   436 - 439 <=>  378 - 381   (ASP  436  - LEU  439  <=> ALA  549  - ASP  552 )                          
  92: s001-A 6z6g-A    33 -  36 <=>  588 - 591   (PRO   33  - LEU   36  <=> VAL  605  - PRO  608 )                          
  92: s001-A 6z6g-A    37 -  40 <=>  621 - 624   (VAL   37  - LEU   40  <=> SER  638  - ILE  641 )                          
  92: s001-A 6z6g-A    41 -  44 <=>  734 - 737   (LYS   41  - ARG   44  <=> PHE  751  - LYS  754 )                          
  92: s001-A 6z6g-A    45 -  48 <=>  740 - 743   (ASP   45  - SER   48  <=> HIS  757  - HIS  760 )                          
  92: s001-A 6z6g-A    49 -  57 <=>  746 - 754   (ARG   49  - GLY   57  <=> MET  763  - LEU  771 )                          
  92: s001-A 6z6g-A    58 -  62 <=>  756 - 760   (LYS   58  - ASP   62  <=> ILE  773  - GLN  777 )                          
  92: s001-A 6z6g-A    64 -  68 <=>  774 - 778   (PHE   64  - PRO   68  <=> LYS  791  - ASN  795 )                          
  92: s001-A 6z6g-A    70 -  88 <=>  779 - 797   (GLU   70  - TYR   88  <=> LEU  796  - HIS  814 )                          
  92: s001-A 6z6g-A    89 -  92 <=>  800 - 803   (GLY   89  - LEU   92  <=> LEU  817  - ARG  820 )                          
  92: s001-A 6z6g-A    93 -  96 <=>  807 - 810   (ASN   93  - SER   96  <=> ARG  824  - PHE  827 )                          
  92: s001-A 6z6g-A   102 - 105 <=>  817 - 820   (ARG  102  - PRO  105  <=> ILE  834  - PHE  837 )                          
  92: s001-A 6z6g-A   106 - 113 <=>  822 - 829   (LYS  106  - PRO  113  <=> SER  839  - ILE  846 )                          
  92: s001-A 6z6g-A   115 - 127 <=>  869 - 881   (LYS  115  - MET  127  <=> TYR  906  - LEU  918 )                          
  92: s001-A 6z6g-A   132 - 136 <=>  894 - 898   (ARG  132  - ASP  136  <=> GLU  931  - ASP  935 )                          
  92: s001-A 6z6g-A   143 - 157 <=>  902 - 916   (GLN  143  - LEU  157  <=> ASP  939  - LYS  953 )                          
  92: s001-A 6z6g-A   162 - 188 <=>  917 - 943   (GLU  162  - LYS  188  <=> THR  954  - GLU  980 )                          
  92: s001-A 6z6g-A   190 - 197 <=>  946 - 953   (PRO  190  - TRP  197  <=> LYS  983  - ILE  990 )                          
  92: s001-A 6z6g-A   198 - 201 <=>  955 - 958   (SER  198  - TRP  201  <=> GLU  992  - ASP  995 )                          
  92: s001-A 6z6g-A   203 - 214 <=>  959 - 970   (ASP  203  - GLY  214  <=> GLY  996  - GLN 1007 )                          
  92: s001-A 6z6g-A   215 - 218 <=>  972 - 975   (ASP  215  - THR  218  <=> ILE 1009  - LEU 1012 )                          
  92: s001-A 6z6g-A   220 - 245 <=> 1010 -1035   (GLN  220  - ILE  245  <=> LYS 1054  - LEU 1079 )                          
  92: s001-A 6z6g-A   247 - 250 <=> 1036 -1039   (ARG  247  - PHE  250  <=> ASP 1080  - LEU 1083 )                          
  92: s001-A 6z6g-A   253 - 276 <=> 1040 -1063   (THR  253  - ASP  276  <=> TYR 1084  - ASP 1107 )                          
  92: s001-A 6z6g-A   277 - 289 <=> 1091 -1103   (LYS  277  - SER  289  <=> ASN 1135  - ASN 1147 )                          
  92: s001-A 6z6g-A   292 - 309 <=> 1104 -1121   (THR  292  - LEU  309  <=> PHE 1148  - GLU 1165 )                          
  92: s001-A 6z6g-A   311 - 314 <=> 1122 -1125   (SER  311  - TYR  314  <=> ILE 1166  - GLU 1169 )                          
  92: s001-A 6z6g-A   320 - 334 <=> 1137 -1151   (PHE  320  - THR  334  <=> ASN 1181  - ILE 1195 )                          
  92: s001-A 6z6g-A   337 - 365 <=> 1161 -1189   (CYS  337  - THR  365  <=> ILE 1205  - ASN 1233 )                          
  92: s001-A 6z6g-A   380 - 392 <=> 1190 -1202   (PRO  380  - LEU  392  <=> CYS 1234  - GLY 1246 )                          
  92: s001-A 6z6g-A   394 - 400 <=> 1203 -1209   (LEU  394  - LEU  400  <=> GLU 1247  - GLY 1253 )                          
  92: s001-A 6z6g-A   402 - 410 <=> 1210 -1218   (LYS  402  - PRO  410  <=> ARG 1254  - ASP 1262 )                          
  92: s001-A 6z6g-A   413 - 431 <=> 1220 -1238   (GLU  413  - TYR  431  <=> ALA 1264  - ALA 1282 )                          
  92: s001-A 6z6g-A   432 - 436 <=> 1240 -1244   (GLY  432  - ASP  436  <=> LYS 1284  - PRO 1288 )                          
  92: s001-A 6z6g-A   437 - 445 <=> 1247 -1255   (ILE  437  - TYR  445  <=> LEU 1291  - SER 1299 )                          
  92: s001-A 6z6g-A   446 - 449 <=> 1257 -1260   (LEU  446  - LYS  449  <=> TRP 1301  - SER 1304 )                          
  92: s001-A 6z6g-A   450 - 454 <=> 1265 -1269   (LEU  450  - PHE  454  <=> MET 1309  - GLN 1313 )                          
  92: s001-A 6z6g-A   492 - 495 <=> 1295 -1298   (ASP  492  - THR  495  <=> ALA 1339  - SER 1342 )                          
  92: s001-A 6z6g-A   496 - 499 <=> 1304 -1307   (PHE  496  - PHE  499  <=> GLY 1348  - SER 1351 )                          
  92: s001-A 6z6g-A   504 - 507 <=> 1362 -1365   (ASN  504  - PHE  507  <=> ASP 1406  - MET 1409 )                          
  92: s001-A 6z6g-A   514 - 518 <=> 1544 -1548   (LEU  514  - SER  518  <=> SER 1622  - VAL 1626 )                          
  92: s001-A 6z6g-A   519 - 522 <=> 1551 -1554   (HIS  519  - TYR  522  <=> ALA 1629  - LYS 1632 )                          
  93: s001-A 6y6k-A    33 -  36 <=>  522 - 525   (PRO   33  - LEU   36  <=> CYS  614  - LEU  617 )                          
  93: s001-A 6y6k-A    40 -  46 <=>  660 - 666   (LEU   40  - VAL   46  <=> ILE  752  - LYS  758 )                          
  93: s001-A 6y6k-A    48 -  62 <=>  674 - 688   (SER   48  - ASP   62  <=> ALA  766  - ASP  780 )                          
  93: s001-A 6y6k-A    63 -  68 <=>  705 - 710   (GLU   63  - PRO   68  <=> LYS  797  - SER  802 )                          
  93: s001-A 6y6k-A    70 -  87 <=>  711 - 728   (GLU   70  - HIS   87  <=> ARG  803  - ARG  820 )                          
  93: s001-A 6y6k-A    89 -  92 <=>  733 - 736   (GLY   89  - LEU   92  <=> TRP  825  - ASN  828 )                          
  93: s001-A 6y6k-A    95 -  99 <=>  744 - 748   (THR   95  - GLU   99  <=> GLU  836  - LYS  840 )                          
  93: s001-A 6y6k-A   104 - 113 <=>  753 - 762   (LEU  104  - PRO  113  <=> LEU  845  - PHE  854 )                          
  93: s001-A 6y6k-A   115 - 118 <=>  778 - 781   (LYS  115  - CYS  118  <=> HIS  870  - LYS  873 )                          
  93: s001-A 6y6k-A   120 - 125 <=>  782 - 787   (LYS  120  - ASN  125  <=> LEU  874  - ALA  879 )                          
  93: s001-A 6y6k-A   129 - 135 <=>  799 - 805   (ARG  129  - TRP  135  <=> ASP  891  - TRP  897 )                          
  93: s001-A 6y6k-A   142 - 145 <=>  806 - 809   (SER  142  - GLN  145  <=> LYS  898  - LEU  901 )                          
  93: s001-A 6y6k-A   146 - 156 <=>  813 - 823   (VAL  146  - GLN  156  <=> CYS  905  - GLN  915 )                          
  93: s001-A 6y6k-A   162 - 189 <=>  824 - 851   (GLU  162  - VAL  189  <=> HIS  916  - VAL  943 )                          
  93: s001-A 6y6k-A   190 - 196 <=>  853 - 859   (PRO  190  - GLY  196  <=> GLU  945  - THR  951 )                          
  93: s001-A 6y6k-A   197 - 200 <=>  861 - 864   (TRP  197  - ASN  200  <=> ALA  953  - ARG  956 )                          
  93: s001-A 6y6k-A   204 - 210 <=>  866 - 872   (GLY  204  - ARG  210  <=> LYS  958  - ASN  964 )                          
  93: s001-A 6y6k-A   212 - 217 <=>  873 - 878   (LEU  212  - TRP  217  <=> HIS  965  - ALA  970 )                          
  93: s001-A 6y6k-A   220 - 235 <=>  887 - 902   (GLN  220  - ARG  235  <=> ASN  979  - TYR  994 )                          
  93: s001-A 6y6k-A   239 - 253 <=>  903 - 917   (ILE  239  - THR  253  <=> THR  995  - LYS 1009 )                          
  93: s001-A 6y6k-A   256 - 276 <=>  918 - 938   (GLU  256  - ASP  276  <=> PHE 1010  - LEU 1030 )                          
  93: s001-A 6y6k-A   277 - 289 <=>  971 - 983   (LYS  277  - SER  289  <=> THR 1070  - ILE 1082 )                          
  93: s001-A 6y6k-A   292 - 309 <=>  984 -1001   (THR  292  - LEU  309  <=> LEU 1083  - SER 1100 )                          
  93: s001-A 6y6k-A   311 - 314 <=> 1002 -1005   (SER  311  - TYR  314  <=> TYR 1101  - SER 1104 )                          
  93: s001-A 6y6k-A   320 - 334 <=> 1021 -1035   (PHE  320  - THR  334  <=> ASP 1120  - ILE 1134 )                          
  93: s001-A 6y6k-A   337 - 343 <=> 1050 -1056   (CYS  337  - TYR  343  <=> VAL 1149  - SER 1155 )                          
  93: s001-A 6y6k-A   345 - 357 <=> 1057 -1069   (TYR  345  - SER  357  <=> VAL 1156  - SER 1168 )                          
  93: s001-A 6y6k-A   359 - 366 <=> 1070 -1077   (ASP  359  - ARG  366  <=> GLU 1169  - VAL 1176 )                          
  93: s001-A 6y6k-A   380 - 391 <=> 1078 -1089   (PRO  380  - ILE  391  <=> TYR 1177  - HIS 1188 )                          
  93: s001-A 6y6k-A   394 - 409 <=> 1090 -1105   (LEU  394  - LEU  409  <=> ARG 1189  - GLN 1204 )                          
  93: s001-A 6y6k-A   412 - 415 <=> 1106 -1109   (LYS  412  - LEU  415  <=> ILE 1205  - THR 1208 )                          
  93: s001-A 6y6k-A   416 - 431 <=> 1115 -1130   (SER  416  - TYR  431  <=> ARG 1214  - GLY 1229 )                          
  93: s001-A 6y6k-A   436 - 450 <=> 1131 -1145   (ASP  436  - LEU  450  <=> ALA 1230  - LEU 1244 )                          
  93: s001-A 6y6k-A   482 - 485 <=> 1164 -1167   (TYR  482  - ASN  485  <=> GLY 1263  - ILE 1266 )                          
  93: s001-A 6y6k-A   492 - 495 <=> 1181 -1184   (ASP  492  - THR  495  <=> ASN 1280  - PHE 1283 )                          
  93: s001-A 6y6k-A   496 - 507 <=> 1187 -1198   (PHE  496  - PHE  507  <=> GLY 1286  - CYS 1297 )                          
  93: s001-A 6y6k-A   510 - 513 <=> 1234 -1237   (LYS  510  - ARG  513  <=> MET 1463  - PRO 1466 )                          
  94: s001-A 7alp-U    24 -  28 <=>  547 - 551   (LYS   24  - ARG   28  <=> CYS  604  - ASN  608 )                          
  94: s001-A 7alp-U    33 -  38 <=>  554 - 559   (PRO   33  - PRO   38  <=> ASN  611  - MET  616 )                          
  94: s001-A 7alp-U    40 -  45 <=>  695 - 700   (LEU   40  - ASP   45  <=> ILE  752  - ASN  757 )                          
  94: s001-A 7alp-U    48 -  62 <=>  709 - 723   (SER   48  - ASP   62  <=> ALA  766  - ASP  780 )                          
  94: s001-A 7alp-U    63 -  67 <=>  741 - 745   (GLU   63  - TYR   67  <=> LYS  798  - SER  802 )                          
  94: s001-A 7alp-U    70 -  87 <=>  746 - 763   (GLU   70  - HIS   87  <=> ARG  803  - ARG  820 )                          
  94: s001-A 7alp-U    88 -  91 <=>  767 - 770   (TYR   88  - SER   91  <=> GLN  824  - GLN  827 )                          
  94: s001-A 7alp-U    92 -  95 <=>  774 - 777   (LEU   92  - THR   95  <=> GLU  831  - LEU  834 )                          
  94: s001-A 7alp-U    96 -  99 <=>  780 - 783   (SER   96  - GLU   99  <=> ILE  837  - LYS  840 )                          
  94: s001-A 7alp-U   104 - 113 <=>  788 - 797   (LEU  104  - PRO  113  <=> LEU  845  - PHE  854 )                          
  94: s001-A 7alp-U   115 - 126 <=>  812 - 823   (LYS  115  - LYS  126  <=> TYR  869  - THR  880 )                          
  94: s001-A 7alp-U   129 - 134 <=>  834 - 839   (ARG  129  - GLN  134  <=> ASP  891  - ALA  896 )                          
  94: s001-A 7alp-U   143 - 146 <=>  841 - 844   (GLN  143  - VAL  146  <=> LYS  898  - LEU  901 )                          
  94: s001-A 7alp-U   147 - 156 <=>  849 - 858   (LEU  147  - GLN  156  <=> MET  906  - GLN  915 )                          
  94: s001-A 7alp-U   162 - 188 <=>  859 - 885   (GLU  162  - LYS  188  <=> HIS  916  - CYS  942 )                          
  94: s001-A 7alp-U   190 - 196 <=>  888 - 894   (PRO  190  - GLY  196  <=> GLU  945  - THR  951 )                          
  94: s001-A 7alp-U   197 - 200 <=>  896 - 899   (TRP  197  - ASN  200  <=> ALA  953  - ARG  956 )                          
  94: s001-A 7alp-U   204 - 210 <=>  901 - 907   (GLY  204  - ARG  210  <=> LYS  958  - ASN  964 )                          
  94: s001-A 7alp-U   212 - 217 <=>  908 - 913   (LEU  212  - TRP  217  <=> HIS  965  - ALA  970 )                          
  94: s001-A 7alp-U   218 - 246 <=>  920 - 948   (THR  218  - LEU  246  <=> SER  977  - PHE 1005 )                          
  94: s001-A 7alp-U   250 - 253 <=>  949 - 952   (PHE  250  - THR  253  <=> MET 1006  - LYS 1009 )                          
  94: s001-A 7alp-U   256 - 266 <=>  953 - 963   (GLU  256  - TYR  266  <=> PHE 1010  - MET 1020 )                          
  94: s001-A 7alp-U   268 - 275 <=>  964 - 971   (ILE  268  - TYR  275  <=> PHE 1021  - VAL 1028 )                          
  94: s001-A 7alp-U   276 - 282 <=> 1005 -1011   (ASP  276  - ASN  282  <=> THR 1070  - THR 1076 )                          
  94: s001-A 7alp-U   284 - 289 <=> 1012 -1017   (GLY  284  - SER  289  <=> GLY 1077  - ILE 1082 )                          
  94: s001-A 7alp-U   292 - 314 <=> 1018 -1040   (THR  292  - TYR  314  <=> LEU 1083  - LYS 1105 )                          
  94: s001-A 7alp-U   320 - 334 <=> 1055 -1069   (PHE  320  - THR  334  <=> ASP 1120  - ILE 1134 )                          
  94: s001-A 7alp-U   336 - 343 <=> 1083 -1090   (LEU  336  - TYR  343  <=> PHE 1148  - SER 1155 )                          
  94: s001-A 7alp-U   345 - 358 <=> 1091 -1104   (TYR  345  - ILE  358  <=> VAL 1156  - GLU 1169 )                          
  94: s001-A 7alp-U   360 - 366 <=> 1105 -1111   (LYS  360  - ARG  366  <=> LYS 1170  - VAL 1176 )                          
  94: s001-A 7alp-U   380 - 391 <=> 1112 -1123   (PRO  380  - ILE  391  <=> TYR 1177  - HIS 1188 )                          
  94: s001-A 7alp-U   394 - 409 <=> 1124 -1139   (LEU  394  - LEU  409  <=> ARG 1189  - GLN 1204 )                          
  94: s001-A 7alp-U   412 - 415 <=> 1140 -1143   (LYS  412  - LEU  415  <=> ILE 1205  - THR 1208 )                          
  94: s001-A 7alp-U   416 - 431 <=> 1149 -1164   (SER  416  - TYR  431  <=> ARG 1214  - GLY 1229 )                          
  94: s001-A 7alp-U   436 - 449 <=> 1165 -1178   (ASP  436  - LYS  449  <=> ALA 1230  - LEU 1243 )                          
  94: s001-A 7alp-U   478 - 482 <=> 1197 -1201   (SER  478  - TYR  482  <=> MET 1262  - ILE 1266 )                          
  94: s001-A 7alp-U   484 - 487 <=> 1202 -1205   (LEU  484  - ASP  487  <=> SER 1267  - ASP 1270 )                          
  94: s001-A 7alp-U   495 - 498 <=> 1222 -1225   (THR  495  - LYS  498  <=> ALA 1287  - ARG 1290 )                          
  94: s001-A 7alp-U   502 - 506 <=> 1265 -1269   (VAL  502  - TYR  506  <=> SER 1330  - LEU 1334 )                          
  94: s001-A 7alp-U   512 - 515 <=> 1431 -1434   (GLU  512  - ASP  515  <=> LYS 1512  - ASP 1515 )                          
  94: s001-A 7alp-U   517 - 520 <=> 1445 -1448   (ARG  517  - LYS  520  <=> ARG 1526  - LEU 1529 )                          
  95: s001-A 3zef-E    74 -  82 <=>    1 -   9   (ASN   74  - GLU   82  <=> SER  883  - GLU  891 )                          
  95: s001-A 3zef-E    85 -  88 <=>   11 -  14   (ILE   85  - TYR   88  <=> ARG  893  - SER  896 )                          
  95: s001-A 3zef-E    90 -  94 <=>   15 -  19   (THR   90  - VAL   94  <=> PRO  897  - PRO  901 )                          
  95: s001-A 3zef-E    96 - 107 <=>   29 -  40   (SER   96  - SER  107  <=> ILE  911  - VAL  922 )                          
  95: s001-A 3zef-E   115 - 118 <=>   48 -  51   (LYS  115  - CYS  118  <=> ASN  930  - GLU  933 )                          
  95: s001-A 3zef-E   119 - 128 <=>   53 -  62   (THR  119  - MET  128  <=> GLU  935  - TYR  944 )                          
  95: s001-A 3zef-E   132 - 138 <=>   69 -  75   (ARG  132  - VAL  138  <=> LEU  951  - TYR  957 )                          
  95: s001-A 3zef-E   142 - 152 <=>   78 -  88   (SER  142  - GLY  152  <=> THR  960  - THR  970 )                          
  95: s001-A 3zef-E   167 - 185 <=>   89 - 107   (LEU  167  - ALA  185  <=> PRO  980  - TYR  998 )                          
  95: s001-A 3zef-E   186 - 190 <=>  109 - 113   (ILE  186  - PRO  190  <=> TRP 1000  - ASP 1004 )                          
  95: s001-A 3zef-E   191 - 198 <=>  118 - 125   (PRO  191  - SER  198  <=> PHE 1009  - SER 1016 )                          
  95: s001-A 3zef-E   199 - 218 <=>  128 - 147   (ILE  199  - THR  218  <=> GLU 1019  - ILE 1038 )                          
  95: s001-A 3zef-E   220 - 247 <=>  156 - 183   (GLN  220  - ARG  247  <=> ALA 1047  - VAL 1074 )                          
  95: s001-A 3zef-E   257 - 267 <=>  185 - 195   (ASN  257  - PHE  267  <=> PRO 1076  - ASN 1086 )                          
  95: s001-A 3zef-E   269 - 309 <=>  196 - 236   (ASN  269  - LEU  309  <=> ASN 1087  - GLY 1127 )                          
  95: s001-A 3zef-E   314 - 317 <=>  238 - 241   (TYR  314  - ARG  317  <=> GLU 1129  - THR 1132 )                          
  95: s001-A 3zef-E   320 - 334 <=>  269 - 283   (PHE  320  - THR  334  <=> LEU 1160  - PHE 1174 )                          
  95: s001-A 3zef-E   337 - 366 <=>  331 - 360   (CYS  337  - ARG  366  <=> LEU 1222  - TYR 1251 )                          
  95: s001-A 3zef-E   368 - 371 <=>  361 - 364   (ILE  368  - PHE  371  <=> SER 1252  - ASN 1255 )                          
  95: s001-A 3zef-E   379 - 392 <=>  366 - 379   (ARG  379  - LEU  392  <=> ASN 1257  - LEU 1270 )                          
  95: s001-A 3zef-E   393 - 398 <=>  406 - 411   (ASP  393  - ASN  398  <=> LYS 1299  - VAL 1304 )                          
  95: s001-A 3zef-E   399 - 410 <=>  415 - 426   (ASP  399  - PRO  410  <=> GLU 1308  - ILE 1319 )                          
  95: s001-A 3zef-E   415 - 433 <=>  437 - 455   (LEU  415  - ALA  433  <=> LYS 1330  - GLU 1348 )                          
  95: s001-A 3zef-E   434 - 450 <=>  460 - 476   (HIS  434  - LEU  450  <=> THR 1353  - ASN 1369 )                          
  95: s001-A 3zef-E   480 - 485 <=>  514 - 519   (MET  480  - ASN  485  <=> ILE 1407  - LEU 1412 )                          
  95: s001-A 3zef-E   487 - 490 <=>  540 - 543   (ASP  487  - ILE  490  <=> ASP 1433  - LEU 1436 )                          
  95: s001-A 3zef-E   493 - 496 <=>  544 - 547   (LEU  493  - PHE  496  <=> ILE 1437  - ILE 1440 )                          
  95: s001-A 3zef-E   498 - 505 <=>  645 - 652   (LYS  498  - ARG  505  <=> ASN 1538  - ASP 1545 )                          
  95: s001-A 3zef-E   518 - 522 <=> 1196 -1200   (SER  518  - TYR  522  <=> SER 2172  - PHE 2176 )                          
  96: s001-A 6me0-C    88 -  91 <=>   17 -  20   (TYR   88  - SER   91  <=> ALA   43  - VAL   46 )                          
  96: s001-A 6me0-C    92 -  95 <=>   32 -  35   (LEU   92  - THR   95  <=> GLN   58  - LEU   61 )                          
  96: s001-A 6me0-C    96 - 104 <=>   41 -  49   (SER   96  - LEU  104  <=> GLY   67  - VAL   75 )                          
  96: s001-A 6me0-C   105 - 114 <=>   51 -  60   (PRO  105  - PHE  114  <=> ASP   77  - VAL   86 )                          
  96: s001-A 6me0-C   119 - 122 <=>   61 -  64   (THR  119  - GLU  122  <=> ASP   87  - THR   90 )                          
  96: s001-A 6me0-C   123 - 136 <=>   68 -  81   (ALA  123  - ASP  136  <=> GLN   94  - ARG  107 )                          
  96: s001-A 6me0-C   143 - 158 <=>   82 -  97   (GLN  143  - ARG  158  <=> GLY  108  - SER  123 )                          
  96: s001-A 6me0-C   163 - 191 <=>   98 - 126   (ASN  163  - PRO  191  <=> GLY  124  - GLU  152 )                          
  96: s001-A 6me0-C   193 - 196 <=>  132 - 135   (ASN  193  - GLY  196  <=> ASN  158  - GLY  161 )                          
  96: s001-A 6me0-C   197 - 200 <=>  138 - 141   (TRP  197  - ASN  200  <=> GLN  164  - CYS  167 )
[truncated: 311,923 more chars]
