# Supplementary material for: Novel viruses of the family Partitiviridae discovered in Saccharomyces cerevisiae
Source: PLoS Pathog. 2023 Jun 7;19(6):e1011418. doi: 10.1371/journal.ppat.1011418 (PMC10281585; doi:10.1371/journal.ppat.1011418)
Supplement: S2 File — (ZIP) [file ppat.1011418.s012.zip › ScPV3_RdRp_DALI_PDB90.txt]

# Job: 
# Query: s001A
# No:  Chain   Z    rmsd lali nres  %id PDB  Description
   1:  3qid-A 24.8  3.1  398   492   13   MOLECULE: RNA DEPENDENT RNA POLYMERASE;                              
   2:  5xe0-A 24.7  2.9  390   457   15   MOLECULE: GENOME POLYPROTEIN;                                        
   3:  1khv-B 24.6  3.1  414   497   16   MOLECULE: RNA-DIRECTED RNA POLYMERASE;                               
   4:  1xr6-A 24.5  3.1  395   460   15   MOLECULE: GENOME POLYPROTEIN;                                        
   5:  6qwt-A 24.5  3.3  403   471   14   MOLECULE: GENOME POLYPROTEIN;                                        
   6:  3cdu-A 24.3  3.0  397   468   15   MOLECULE: RNA-DIRECTED RNA POLYMERASE 3D-POL;                        
   7:  1tp7-A 24.2  3.0  394   460   15   MOLECULE: GENOME POLYPROTEIN;                                        
   8:  6gp9-A 24.1  3.4  412   553   13   MOLECULE: RNA-DIRECTED RNA POLYMERASE;                               
   9:  6gvv-A 24.1  3.1  397   480   19   MOLECULE: RNA POLYMERASE 3D;                                         
  10:  6r1i-A 24.1  3.2  396   468   15   MOLECULE: GENOME POLYPROTEIN;                                        
  11:  1xr5-A 23.8  3.2  397   460   16   MOLECULE: GENOME POLYPROTEIN;                                        
  12:  2ijd-1 23.7  3.1  392   644   15   MOLECULE: PICORNAIN 3C, RNA-DIRECTED RNA POLYMERASE;                 
  13:  1sh0-B 23.6  3.1  402   503   14   MOLECULE: RNA POLYMERASE;                                            
  14:  4nyz-A 23.4  3.4  399   461   15   MOLECULE: GENOME POLYPROTEIN;                                        
  15:  3gnw-B 23.3  3.5  411   568   14   MOLECULE: RNA-DIRECTED RNA POLYMERASE;                               
  16:  5i61-A 23.2  3.0  406   523   15   MOLECULE: POTENTIAL RNA-DEPENDENT RNA POLYMERASE;                    
  17:  2wk4-B 23.1  3.3  401   502   16   MOLECULE: PROTEASE-POLYMERASE P70;                                   
  18:  3i5k-A 22.9  3.3  405   566   12   MOLECULE: RNA-DIRECTED RNA POLYMERASE;                               
  19:  2xi2-A 22.6  3.6  415   562   13   MOLECULE: RNA-DIRECTED RNA POLYMERASE;                               
  20:  3gsz-A 22.4  3.5  411   558   13   MOLECULE: RNA-DIRECTED RNA POLYMERASE;                               
  21:  2cjq-A 21.9  4.0  400   546   14   MOLECULE: RNA-DIRECTED RNA POLYMERASE;                               
  22:  5y6r-A 21.0  4.0  423   667   14   MOLECULE: GENOME POLYPROTEIN;                                        
  23:  1s48-A 20.6  3.5  416   588   13   MOLECULE: RNA-DEPENDENT RNA POLYMERASE;                              
  24:  6ae4-A 20.5  3.4  403   637   14   MOLECULE: RDRP CATALYTIC;                                            
  25:  6ld3-A 19.9  3.7  401   578    9   MOLECULE: RNA-DIRECTED RNA POLYMERASE NS5;                           
  26:  4k6m-A 19.8  3.4  424   889   10   MOLECULE: POLYPROTEIN;                                               
  27:  7d6n-D 18.9  3.5  403   589    9   MOLECULE: TICK-BORNE ENCEPHALITIS VIRUS RNA-DEPENDENT RNA P          
  28:  6qsn-B 18.7  3.5  418   885   10   MOLECULE: GENOME POLYPROTEIN;                                        
  29:  4v0r-A 18.6  3.5  403   853    9   MOLECULE: NS5 POLYMERASE;                                            
  30:  6nus-A 18.5  3.7  358   715   13   MOLECULE: NSP12;                                                     
  31:  4mtp-C 18.4  3.6  406   585   10   MOLECULE: RNA DEPENDENT RNA POLYMERASE;                              
  32:  6izz-A 18.3  3.6  395   568   10   MOLECULE: GENOME POLYPROTEIN;                                        
  33:  1rdr-A 18.1  3.1  271   316   13   MOLECULE: POLIOVIRUS 3D POLYMERASE;                                  
  34:  5k5m-A 18.1  3.7  387   563   11   MOLECULE: RNA DEPENDENT RNA POLYMERASE;                              
  35:  5zqk-B 18.0  3.4  421   876   10   MOLECULE: NON STRUCTURAL PROTEIN 5;                                  
  36:  5cx6-B 16.9  3.3  416   665   13   MOLECULE: RNA-DEPENDENT RNA POLYMERASE;                              
  37:  5m2x-A 16.8  3.4  422   884   11   MOLECULE: NS5;                                                       
  38:  7om9-A 16.7  3.1  386   616   14   MOLECULE: RNA-DEPENDENT RNA POLYMERASE;                              
  39:  2hfz-A 16.6  3.7  397   608   11   MOLECULE: RNA-DIRECTED RNA POLYMERASE(NS5);                          
  40:  5ccv-H 16.6  3.8  360   767    9   MOLECULE: RNA-DIRECTED RNA POLYMERASE NS5;                           
  41:  7dte-A 15.5  3.3  413   928   14   MOLECULE: RNA-DIRECTED RNA POLYMERASE;                               
  42:  7thm-A 15.5  3.2  394   860   13   MOLECULE: RNA-DIRECTED RNA POLYMERASE;                               
  43:  6ty9-A 15.0  4.1  396  1208   12   MOLECULE: RNA-DEPENDENT RNA POLYMERASE;                              
  44:  6ogz-A 15.0  3.6  384  1082   11   MOLECULE: RNA (5'-                                                   
  45:  2hcn-A 14.7  3.6  336   486   10   MOLECULE: RNA-DIRECTED RNA POLYMERASE (NS5);                         
  46:  1raj-A 14.6  2.9  231   257   14   MOLECULE: GENOME POLYPROTEIN;                                        
  47:  5d98-B 14.6  4.4  358   711    8   MOLECULE: POLYMERASE ACIDIC PROTEIN;                                 
  48:  2yia-A 14.5  3.7  406   790   10   MOLECULE: RNA-DIRECTED RNA POLYMERASE;                               
  49:  2yib-D 14.3  3.8  401   761    9   MOLECULE: RNA-DIRECTED RNA POLYMERASE;                               
  50:  4mtp-D 14.3  3.8  376   546   10   MOLECULE: RNA DEPENDENT RNA POLYMERASE;                              
  51:  7oro-A 14.3  4.0  386  2008   13   MOLECULE: RNA (5'-R(P*AP*CP*GP*AP*GP*UP*GP*UP*CP*GP*UP*AP*C          
  52:  1hhs-A 14.2  3.8  384   664   11   MOLECULE: RNA-DIRECTED RNA POLYMERASE;                               
  53:  6uen-A 14.1  4.0  345  1392   11   MOLECULE: RNA-DIRECTED RNA POLYMERASE L;                             
  54:  5a22-A 13.9  4.0  384  2002    9   MOLECULE: VESICULAR STOMATITIS VIRUS L POLYMERASE;                   
  55:  5tit-A 13.5  3.7  336   478    9   MOLECULE: ZIKA VIRUS NS5 RDRP;                                       
  56:  7orm-A 13.5  4.1  384  2145   13   MOLECULE: RNA (5'-R(P*AP*CP*GP*AP*GP*UP*GP*UP*CP*GP*UP*AP*C          
  57:  2qj1-A 13.4  3.5  399   767   11   MOLECULE: INFECTIOUS BURSAL DISEASE VIRUS VP1 POLYMERASE;            
  58:  7nhc-B 13.4  4.2  363   717    9   MOLECULE: POLYMERASE ACIDIC PROTEIN;                                 
  59:  7k9y-A 13.3  4.3  318   425   13   MOLECULE: TRT;                                                       
  60:  7z42-B 13.3  4.1  364   754    8   MOLECULE: POLYMERASE ACIDIC PROTEIN;                                 
  61:  5fmz-B 13.3  4.2  369   708    9   MOLECULE: POLYMERASE ACIDIC PROTEIN;                                 
  62:  6kuj-B 13.2  4.3  354   705   11   MOLECULE: POLYMERASE 3;                                              
  63:  4f5x-W 13.2  3.7  349   975   12   MOLECULE: VP2 PROTEIN;                                               
  64:  7eei-A 13.2  4.1  374  1372    7   MOLECULE: REPLICASE;                                                 
  65:  4gzk-A 13.1  4.1  384   650   14   MOLECULE: RNA-DEPENDENT RNA POLYMERASE P2;                           
  66:  6ueb-A 12.9  3.9  358  2099   11   MOLECULE: LARGE STRUCTURAL PROTEIN;                                  
  67:  6qpg-E 12.8  4.2  319   666    8   MOLECULE: POLYMERASE ACIDIC PROTEIN;                                 
  68:  6qwl-K 12.8  4.3  281   539    9   MOLECULE: POLYMERASE ACIDIC PROTEIN;                                 
  69:  6qpf-B 12.8  4.6  347   685    9   MOLECULE: POLYMERASE ACIDIC PROTEIN;                                 
  70:  6evj-B 12.8  4.1  369   752    8   MOLECULE: POLYMERASE ACIDIC PROTEIN;                                 
  71:  6u1x-A 12.7  4.2  390  2059   10   MOLECULE: RNA-DIRECTED RNA POLYMERASE L;                             
  72:  7ojl-L 12.6  4.4  384  1498   11   MOLECULE: RNA-DIRECTED RNA POLYMERASE L;                             
  73:  5gan-A 12.5  4.0  365  2196   10   MOLECULE: SACCHAROMYCES CEREVISIAE STRAIN UOA_M2 CHROMOSOME          
  74:  3jb6-A 12.4  4.2  382  1196   12   MOLECULE: RNA-DEPENDENT RNA POLYMERASE;                              
  75:  6qpf-H 12.4  4.7  341   673    9   MOLECULE: POLYMERASE ACIDIC PROTEIN;                                 
  76:  6kr2-B 12.3  3.5  402   844    9   MOLECULE: GENOME POLYPROTEIN;                                        
  77:  6xzq-E 12.2  4.8  280   448   11   MOLECULE: RNA (5'-                                                   
  78:  3avt-A 12.0  4.1  298  1203   13   MOLECULE: ELONGATION FACTOR TS, ELONGATION FACTOR TU, LINKE          
  79:  6j6g-A 12.0  4.2  375  1913   10   MOLECULE: PRE-MRNA-SPLICING FACTOR 8;                                
  80:  6klc-A 11.9  4.4  354  1436    9   MOLECULE: RNA-DIRECTED RNA POLYMERASE L;                             
  81:  5hhj-A 11.7  4.2  241   296   10   MOLECULE: RETRON-TYPE REVERSE TRANSCRIPTASE;                         
  82:  6zd2-A 11.4  4.2  231   526    9   MOLECULE: TELOMERASE REVERSE TRANSCRIPTASE;                          
  83:  7el9-A 11.3  4.3  356  1731   11   MOLECULE: RNA-DIRECTED RNA POLYMERASE L;                             
  84:  6z6g-A 11.2  4.0  382  2142   12   MOLECULE: 5'VRNA 1-10;                                               
  85:  7eju-A 11.2  4.6  363  1648    9   MOLECULE: RNA-DIRECTED RNA POLYMERASE L;                             
  86:  7alp-U 11.0  4.4  375  1935    9   MOLECULE: REPLICASE;                                                 
  87:  7ckl-A 11.0  4.2  343  1415   10   MOLECULE: RNA-DIRECTED RNA POLYMERASE L;                             
  88:  3jb9-A 10.7  4.2  368  1964   12   MOLECULE: PRE-MRNA-SPLICING FACTOR SPP42;                            
  89:  3jcm-A 10.6  4.2  366  2174   10   MOLECULE: PRE-MRNA-SPLICING FACTOR 8;                                
  90:  6rr7-B 10.6  4.3  369   744    9   MOLECULE: POLYMERASE ACIDIC PROTEIN;                                 
  91:  6v85-A 10.2  4.2  363  1901    9   MOLECULE: RNA-DIRECTED RNA POLYMERASE L;                             
  92:  7f0s-A 10.2  4.8  271   419   10   MOLECULE: RNA-DIRECTED RNA POLYMERASE NSP4;                          
  93:  3zef-E 10.1  4.1  326  1420   10   MOLECULE: PRE-MRNA-SPLICING FACTOR 8;                                
  94:  6zdp-A  9.9  4.7  269   683    9   MOLECULE: TELOMERASE REVERSE TRANSCRIPTASE;                          
  95:  6y6k-A  9.8  4.1  363  1299    8   MOLECULE: RNA-DEPENDENT RNA POLYMERASE;                              
  96:  6me0-C  9.7  4.9  293   414   10   MOLECULE: T.EL4H RNA;                                                
  97:  7orj-A  9.7  4.0  389  2129   13   MOLECULE: RNA-DIRECTED RNA POLYMERASE L;                             
  98:  7elb-A  9.6  4.4  359  1937    8   MOLECULE: RNA-DIRECTED RNA POLYMERASE L;                             
  99:  7vw5-B  9.5  4.9  269   466   12   MOLECULE: RNA-DIRECTED RNA POLYMERASE NSP4;                          
 100:  6zdu-A  9.2  4.3  264   693   11   MOLECULE: TELOMERASE REVERSE TRANSCRIPTASE;                          
 101:  6klh-A  9.2  4.6  357  1884   10   MOLECULE: RNA-DIRECTED RNA POLYMERASE L;                             
 102:  6l42-A  9.1  4.2  369  1864    8   MOLECULE: RNA POLYMERASE;                                            
 103:  6pns-A  8.9  4.1  393  1291   10   MOLECULE: RNA-DIRECTED RNA POLYMERASE;                               
 104:  6u5o-L  8.7  4.2  371  1354   10   MOLECULE: RNA-DIRECTED RNA POLYMERASE L;                             
 105:  7och-L  8.6  4.5  332  1181   10   MOLECULE: RNA-DIRECTED RNA POLYMERASE L;                             
 106:  5o9z-A  8.5  4.1  367  2185   11   MOLECULE: PRE-MRNA-PROCESSING-SPLICING FACTOR 8;                     
 107:  7ojk-L  8.5  4.6  365  1843   10   MOLECULE: RNA-DIRECTED RNA POLYMERASE L;                             
 108:  6icz-A  8.4  4.1  370  2253   11   MOLECULE: PROTEIN MAGO NASHI HOMOLOG 2;                              
 109:  6po2-A  8.2  4.0  366  1244   10   MOLECULE: RNA-DIRECTED RNA POLYMERASE;                               
 110:  6z8k-A  8.2  4.1  385  2158   12   MOLECULE: LA CROSSE VIRUS 5' VRNA 1-10;                              
 111:  7kfu-C  7.9  4.6  204   909    9   MOLECULE: CAS2;                                                      
 112:  7qxa-A  7.9  4.5  293   954   10   MOLECULE: TELOMERASE REVERSE TRANSCRIPTASE;                          
 113:  7orl-A  7.8  4.2  388  2183   12   MOLECULE: RNA (5'-D(*(GTG))-R(P*AP*AP*UP*AP*CP*UP*AP*UP*AP*          
 114:  1mu2-A  7.8  4.2  216   538   12   MOLECULE: HIV-2 RT;                                                  
 115:  7ojj-L  7.8  4.5  377  1784   10   MOLECULE: RNA-DIRECTED RNA POLYMERASE L;                             
 116:  7vgq-A  7.6  4.6  352  1612    9   MOLECULE: RNA-DIRECTED RNA POLYMERASE L;                             
 117:  5dmq-A  7.5  4.3  226   609   11   MOLECULE: REVERSE TRANSCRIPTASE/RIBONUCLEASE H P80;                  
 118:  7lma-A  7.3  4.2  279  1012   10   MOLECULE: TELOMERASE LA-RELATED PROTEIN P65;                         
 119:  6d6v-A  7.0  4.5  274   980    8   MOLECULE: TELOMERASE REVERSE TRANSCRIPTASE;                          
 120:  7ojn-L  6.8  4.5  386  2010   10   MOLECULE: RNA-DIRECTED RNA POLYMERASE L;                             
 121:  1n1h-A  6.8  4.1  382  1264   11   MOLECULE: 5'-R(*AP*UP*UP*AP*GP*C)-3';                                
 122:  4ol8-A  6.8  4.1  213   390   14   MOLECULE: REVERSE TRANSCRIPTASE/RIBONUCLEASE H;                      
 123:  7sr6-A  6.7  4.0  218   566   10   MOLECULE: POLYMERASE;                                                
 124:  2a6o-A  6.7  4.0   87   152    9   MOLECULE: 5'-D(*CP*CP*CP*CP*TP*AP*GP*CP*TP*TP*TP*AP*GP*CP*T          
 125:  3du5-A  6.3  4.5  247   596   11   MOLECULE: TELOMERASE REVERSE TRANSCRIPTASE;                          
 126:  4ol8-B  5.9  4.5  201   452   13   MOLECULE: REVERSE TRANSCRIPTASE/RIBONUCLEASE H;                      
 127:  1har-A  5.6  3.3  147   196   14   MOLECULE: HIV-1 REVERSE TRANSCRIPTASE (FINGERS AND PALM              
 128:  5g2x-C  5.3  4.6  264   486    8   MOLECULE: GROUP II INTRON;                                           
 129:  5vo3-A  4.9 10.7  100   380   10   MOLECULE: SUCCINYL-DIAMINOPIMELATE DESUCCINYLASE;                    
 130:  7v99-A  4.7  4.2  280   991    9   MOLECULE: TELOMERASE REVERSE TRANSCRIPTASE;                          
 131:  5k8o-B  4.1 15.8  125   425   10   MOLECULE: 5-NITROANTHRANILIC ACID AMINOHYDROLASE;                    
 132:  7pbk-A  4.1 12.6  145   624    6   MOLECULE: DNA POLYMERASE I;                                          
 133:  6wi5-A  4.0  4.1   71    90    4   MOLECULE: DE NOVO DESIGNED PROTEIN FOLDIT4;                          
 134:  1vbk-A  3.9 16.8  101   307    7   MOLECULE: HYPOTHETICAL PROTEIN PH1313;                               
 135:  3al0-B  3.8  4.8  100   482    8   MOLECULE: GLUTAMYL-TRNA(GLN) AMIDOTRANSFERASE SUBUNIT A;             
 136:  1v3z-A  3.8  3.1   69    90    6   MOLECULE: ACYLPHOSPHATASE;                                           
 137:  6q82-A  3.5  7.7   79  1027    5   MOLECULE: IMPORTIN BETA-LIKE PROTEIN KAP122;                         
 138:  4rib-B  3.4 10.1  100   628    5   MOLECULE: FANCONI-ASSOCIATED NUCLEASE 1;                             
 139:  4xea-A  3.3  9.2  106   423   10   MOLECULE: PEPTIDASE M16 DOMAIN PROTEIN;                              
 140:  2g8l-B  3.2  8.1   76   286    8   MOLECULE: 287AA LONG HYPOTHETICAL PROTEIN;                           
 141:  6d9m-A  3.2 10.8  117   326   10   MOLECULE: FUSION PROTEIN OF ENDOLYSIN,RESPONSE RECEIVER SEN          
 142:  6s6b-J  3.1 13.8   89   475    9   MOLECULE: CRISPR-ASSOCIATED PROTEIN, CMR5 FAMILY;                    
 143:  5xgb-A  3.1  9.4  161   551   11   MOLECULE: UNCHARACTERIZED PROTEIN;                                   
 144:  6tc0-C  3.1 15.1  104   994    6   MOLECULE: PROBABLE CYTOSOLIC IRON-SULFUR PROTEIN ASSEMBLY P          
 145:  2ptm-A  3.0  9.8   73   192   12   MOLECULE: HYPERPOLARIZATION-ACTIVATED (IH) CHANNEL;                  
 146:  3ife-A  3.0 12.7  104   416   10   MOLECULE: PEPTIDASE T;                                               
 147:  6slf-A  2.9 13.8  105   398    7   MOLECULE: N-ALPHA-ACYL-GLUTAMINE AMINOACYLASE;                       
 148:  7mnn-A  2.9  5.4   93   750    6   MOLECULE: E3 SUMO-PROTEIN LIGASE RANBP2;                             
 149:  7ljh-A  2.8 12.4   99   400    9   MOLECULE: POLY(ASPARTIC ACID) HYDROLASE;                             
 150:  3s4w-A  2.7  4.8  125  1206   10   MOLECULE: FANCONI ANEMIA GROUP I PROTEIN HOMOLOG;                    
 151:  7bln-A  2.7 12.3  128   769    9   MOLECULE: VACUOLAR PROTEIN SORTING-ASSOCIATED PROTEIN 29;            
 152:  6ted-Z  2.6  6.6   93   510    4   MOLECULE: DNA-DIRECTED RNA POLYMERASE SUBUNIT;                       
 153:  1c0t-B  2.6  5.1  136   373   12   MOLECULE: HIV-1 REVERSE TRANSCRIPTASE (A-CHAIN);                     
 154:  6imu-A  2.5  8.8   97   494    9   MOLECULE: ENDO-BETA-1,2-GLUCANASE;                                   
 155:  6n88-A  2.4 12.8   93   619    9   MOLECULE: MGC52556 PROTEIN;                                          
 156:  6w1s-S  2.4  3.4   89   901    7   MOLECULE: MEDIATOR OF RNA POLYMERASE II TRANSCRIPTION SUBUN          
 157:  6ygb-B  2.4 17.6  106   725    7   MOLECULE: N-ALPHA-ACETYLTRANSFERASE 30;                              
 158:  2w4m-A  2.3 13.9   83   250   10   MOLECULE: N-ACYLNEURAMINATE-9-PHOSPHATASE;                           

# Structural equivalences
   1: s001-A 3qid-A    12 -  18 <=>   18 -  24   (LEU   12  - PHE   18  <=> PRO   24  - THR   30 )                          
   1: s001-A 3qid-A    29 -  36 <=>   29 -  36   (ILE   29  - GLU   36  <=> THR   35  - PRO   42 )                          
   1: s001-A 3qid-A    37 -  43 <=>   38 -  44   (GLU   37  - THR   43  <=> ALA   44  - LEU   50 )                          
   1: s001-A 3qid-A    44 -  83 <=>   56 -  95   (SER   44  - TYR   83  <=> LEU   62  - LEU  101 )                          
   1: s001-A 3qid-A    85 - 106 <=>   96 - 117   (GLU   85  - GLY  106  <=> GLU  102  - GLY  123 )                          
   1: s001-A 3qid-A   107 - 110 <=>  120 - 123   (ALA  107  - LEU  110  <=> TYR  126  - GLN  129 )                          
   1: s001-A 3qid-A   113 - 116 <=>  125 - 128   (VAL  113  - GLY  116  <=> SER  131  - TRP  134 )                          
   1: s001-A 3qid-A   117 - 133 <=>  135 - 151   (GLU  117  - LEU  133  <=> GLY  141  - GLY  157 )                          
   1: s001-A 3qid-A   138 - 157 <=>  152 - 171   (PHE  138  - THR  157  <=> LYS  158  - LYS  177 )                          
   1: s001-A 3qid-A   158 - 183 <=>  176 - 201   (ASN  158  - GLU  183  <=> ILE  182  - ASP  207 )                          
   1: s001-A 3qid-A   184 - 187 <=>  204 - 207   (ASN  184  - PRO  187  <=> LYS  210  - CYS  213 )                          
   1: s001-A 3qid-A   188 - 195 <=>  211 - 218   (PHE  188  - TRP  195  <=> PRO  217  - MET  224 )                          
   1: s001-A 3qid-A   199 - 246 <=>  219 - 266   (GLY  199  - SER  246  <=> ASN  225  - PRO  272 )                          
   1: s001-A 3qid-A   248 - 259 <=>  267 - 278   (LEU  248  - TYR  259  <=> ASP  273  - ALA  284 )                          
   1: s001-A 3qid-A   262 - 307 <=>  279 - 324   (HIS  262  - TYR  307  <=> PRO  285  - VAL  330 )                          
   1: s001-A 3qid-A   309 - 312 <=>  329 - 332   (ASP  309  - LEU  312  <=> VAL  335  - GLU  338 )                          
   1: s001-A 3qid-A   314 - 330 <=>  334 - 350   (SER  314  - PRO  330  <=> GLU  340  - LEU  356 )                          
   1: s001-A 3qid-A   334 - 337 <=>  351 - 354   (GLU  334  - ASP  337  <=> ASP  357  - LYS  360 )                          
   1: s001-A 3qid-A   339 - 353 <=>  355 - 369   (VAL  339  - GLU  353  <=> TYR  361  - ALA  375 )                          
   1: s001-A 3qid-A   355 - 360 <=>  376 - 381   (THR  355  - VAL  360  <=> LEU  382  - THR  387 )                          
   1: s001-A 3qid-A   364 - 376 <=>  383 - 395   (MET  364  - GLY  376  <=> GLN  389  - ASP  401 )                          
   1: s001-A 3qid-A   379 - 383 <=>  402 - 406   (TYR  379  - ASP  383  <=> ARG  408  - ALA  412 )                          
   1: s001-A 3qid-A   384 - 390 <=>  408 - 414   (LEU  384  - GLN  390  <=> ILE  414  - TRP  420 )                          
   1: s001-A 3qid-A   394 - 397 <=>  415 - 418   (PRO  394  - GLN  397  <=> THR  421  - PRO  424 )                          
   1: s001-A 3qid-A   398 - 401 <=>  427 - 430   (ASP  398  - ILE  401  <=> LEU  433  - HIS  436 )                          
   1: s001-A 3qid-A   404 - 407 <=>  431 - 434   (VAL  404  - ARG  407  <=> ALA  437  - PRO  440 )                          
   1: s001-A 3qid-A   409 - 418 <=>  435 - 444   (ILE  409  - ASN  418  <=> SER  441  - ALA  450 )                          
   1: s001-A 3qid-A   419 - 433 <=>  453 - 467   (LEU  419  - SER  433  <=> ARG  459  - GLY  473 )                          
   1: s001-A 3qid-A   463 - 479 <=>  470 - 486   (SER  463  - VAL  479  <=> MET  476  - THR  492 )                          
   2: s001-A 5xe0-A    12 -  18 <=>   13 -  19   (LEU   12  - PHE   18  <=> ILE   13  - THR   19 )                          
   2: s001-A 5xe0-A    26 -  35 <=>   23 -  32   (SER   26  - LYS   35  <=> PRO   23  - GLY   32 )                          
   2: s001-A 5xe0-A    37 -  45 <=>   33 -  41   (GLU   37  - ARG   45  <=> SER   33  - SER   41 )                          
   2: s001-A 5xe0-A    46 -  55 <=>   49 -  58   (SER   46  - PHE   55  <=> ASP   49  - TYR   58 )                          
   2: s001-A 5xe0-A    57 -  83 <=>   59 -  85   (SER   57  - TYR   83  <=> THR   59  - ASP   85 )                          
   2: s001-A 5xe0-A    86 -  97 <=>   87 -  98   (PRO   86  - GLN   97  <=> SER   87  - TYR   98 )                          
   2: s001-A 5xe0-A    98 - 106 <=>  105 - 113   (LEU   98  - GLY  106  <=> ALA  105  - GLY  113 )                          
   2: s001-A 5xe0-A   107 - 111 <=>  116 - 120   (ALA  107  - PRO  111  <=> TYR  116  - GLY  120 )                          
   2: s001-A 5xe0-A   113 - 119 <=>  121 - 127   (VAL  113  - ARG  119  <=> LYS  121  - PHE  127 )                          
   2: s001-A 5xe0-A   120 - 130 <=>  135 - 145   (ASN  120  - TRP  130  <=> THR  135  - GLY  145 )                          
   2: s001-A 5xe0-A   140 - 158 <=>  146 - 164   (PRO  140  - ASN  158  <=> VAL  146  - VAL  164 )                          
   2: s001-A 5xe0-A   159 - 184 <=>  168 - 193   (LYS  159  - ASN  184  <=> LYS  168  - THR  193 )                          
   2: s001-A 5xe0-A   185 - 188 <=>  196 - 199   (ALA  185  - PHE  188  <=> SER  196  - GLY  199 )                          
   2: s001-A 5xe0-A   189 - 196 <=>  204 - 211   (LEU  189  - LEU  196  <=> SER  204  - ASP  211 )                          
   2: s001-A 5xe0-A   200 - 210 <=>  212 - 222   (THR  200  - TYR  210  <=> ILE  212  - ASP  222 )                          
   2: s001-A 5xe0-A   213 - 243 <=>  223 - 253   (ARG  213  - MET  243  <=> GLY  223  - GLY  253 )                          
   2: s001-A 5xe0-A   250 - 254 <=>  255 - 259   (LYS  250  - ASP  254  <=> THR  255  - SER  259 )                          
   2: s001-A 5xe0-A   256 - 308 <=>  260 - 312   (LEU  256  - GLY  308  <=> PHE  260  - ILE  312 )                          
   2: s001-A 5xe0-A   309 - 312 <=>  315 - 318   (ASP  309  - LEU  312  <=> ASP  315  - LYS  318 )                          
   2: s001-A 5xe0-A   315 - 330 <=>  319 - 334   (CYS  315  - PRO  330  <=> MET  319  - ILE  334 )                          
   2: s001-A 5xe0-A   335 - 354 <=>  335 - 354   (VAL  335  - LYS  354  <=> ASP  335  - ASP  354 )                          
   2: s001-A 5xe0-A   356 - 359 <=>  361 - 364   (LEU  356  - PHE  359  <=> ASP  361  - TRP  364 )                          
   2: s001-A 5xe0-A   364 - 375 <=>  365 - 376   (MET  364  - LEU  375  <=> GLU  365  - ALA  376 )                          
   2: s001-A 5xe0-A   376 - 379 <=>  382 - 385   (GLY  376  - TYR  379  <=> PHE  382  - HIS  385 )                          
   2: s001-A 5xe0-A   380 - 384 <=>  387 - 391   (TRP  380  - LEU  384  <=> VAL  387  - LYS  391 )                          
   2: s001-A 5xe0-A   386 - 394 <=>  392 - 400   (LYS  386  - PRO  394  <=> GLU  392  - THR  400 )                          
   2: s001-A 5xe0-A   396 - 399 <=>  401 - 404   (PHE  396  - LYS  399  <=> LYS  401  - ARG  404 )                          
   2: s001-A 5xe0-A   403 - 419 <=>  405 - 421   (ASP  403  - LEU  419  <=> ASN  405  - GLY  421 )                          
   2: s001-A 5xe0-A   420 - 430 <=>  423 - 433   (ASP  420  - ASP  430  <=> GLU  423  - ARG  433 )                          
   2: s001-A 5xe0-A   431 - 434 <=>  437 - 440   (PHE  431  - ARG  434  <=> VAL  437  - ALA  440 )                          
   2: s001-A 5xe0-A   463 - 478 <=>  441 - 456   (SER  463  - THR  478  <=> LEU  441  - SER  456 )                          
   3: s001-A 1khv-B     6 -   9 <=>   18 -  21   (PHE    6  - PHE    9  <=> GLY   22  - PRO   25 )                          
   3: s001-A 1khv-B    12 -  18 <=>   22 -  28   (LEU   12  - PHE   18  <=> ARG   26  - THR   32 )                          
   3: s001-A 1khv-B    26 -  35 <=>   33 -  42   (SER   26  - LYS   35  <=> VAL   37  - THR   46 )                          
   3: s001-A 1khv-B    37 -  43 <=>   43 -  49   (GLU   37  - THR   43  <=> GLY   47  - LEU   53 )                          
   3: s001-A 1khv-B    44 -  61 <=>   60 -  77   (SER   44  - GLN   61  <=> LEU   64  - LEU   81 )                          
   3: s001-A 1khv-B    62 -  65 <=>   79 -  82   (SER   62  - GLU   65  <=> LYS   83  - GLU   86 )                          
   3: s001-A 1khv-B    67 -  84 <=>   83 - 100   (LYS   67  - SER   84  <=> PHE   87  - LYS  104 )                          
   3: s001-A 1khv-B    85 - 100 <=>  102 - 117   (GLU   85  - PRO  100  <=> GLU  106  - ASP  121 )                          
   3: s001-A 1khv-B   102 - 106 <=>  118 - 122   (ASP  102  - GLY  106  <=> LEU  122  - CYS  126 )                          
   3: s001-A 1khv-B   107 - 110 <=>  126 - 129   (ALA  107  - LEU  110  <=> VAL  130  - LYS  133 )                          
   3: s001-A 1khv-B   114 - 117 <=>  132 - 135   (LYS  114  - GLU  117  <=> ASP  136  - LYS  139 )                          
   3: s001-A 1khv-B   118 - 134 <=>  139 - 155   (VAL  118  - GLU  134  <=> MET  143  - ASN  159 )                          
   3: s001-A 1khv-B   136 - 158 <=>  156 - 178   (LYS  136  - ASN  158  <=> SER  160  - VAL  182 )                          
   3: s001-A 1khv-B   159 - 186 <=>  182 - 209   (LYS  159  - PRO  186  <=> LYS  186  - LYS  213 )                          
   3: s001-A 1khv-B   187 - 197 <=>  215 - 225   (PRO  187  - ASP  197  <=> GLY  219  - SER  229 )                          
   3: s001-A 1khv-B   200 - 211 <=>  226 - 237   (THR  200  - SER  211  <=> ARG  230  - SER  241 )                          
   3: s001-A 1khv-B   212 - 246 <=>  239 - 273   (GLY  212  - SER  246  <=> ALA  243  - THR  277 )                          
   3: s001-A 1khv-B   248 - 259 <=>  274 - 285   (LEU  248  - TYR  259  <=> GLU  278  - SER  289 )                          
   3: s001-A 1khv-B   262 - 306 <=>  286 - 330   (HIS  262  - GLU  306  <=> HIS  290  - ALA  334 )                          
   3: s001-A 1khv-B   310 - 313 <=>  338 - 341   (LEU  310  - SER  313  <=> ASN  342  - GLU  345 )                          
   3: s001-A 1khv-B   314 - 330 <=>  344 - 360   (SER  314  - PRO  330  <=> PRO  348  - MET  364 )                          
   3: s001-A 1khv-B   332 - 335 <=>  361 - 364   (LYS  332  - VAL  335  <=> VAL  365  - LEU  368 )                          
   3: s001-A 1khv-B   337 - 350 <=>  365 - 378   (ASP  337  - ALA  350  <=> PRO  369  - PRO  382 )                          
   3: s001-A 1khv-B   353 - 356 <=>  379 - 382   (GLU  353  - LEU  356  <=> THR  383  - ASP  386 )                          
   3: s001-A 1khv-B   357 - 360 <=>  389 - 392   (TYR  357  - VAL  360  <=> VAL  393  - LEU  396 )                          
   3: s001-A 1khv-B   364 - 376 <=>  393 - 405   (MET  364  - GLY  376  <=> ASN  397  - THR  409 )                          
   3: s001-A 1khv-B   377 - 397 <=>  408 - 428   (VAL  377  - GLN  397  <=> GLY  412  - THR  432 )                          
   3: s001-A 1khv-B   399 - 402 <=>  439 - 442   (LYS  399  - SER  402  <=> ASP  443  - LYS  446 )                          
   3: s001-A 1khv-B   403 - 419 <=>  444 - 460   (ASP  403  - LEU  419  <=> GLU  448  - GLY  464 )                          
   3: s001-A 1khv-B   420 - 435 <=>  462 - 477   (ASP  420  - TYR  435  <=> GLU  466  - TYR  481 )                          
   3: s001-A 1khv-B   463 - 478 <=>  480 - 495   (SER  463  - THR  478  <=> PHE  484  - ARG  499 )                          
   4: s001-A 1xr6-A     6 -   9 <=>   13 -  16   (PHE    6  - PHE    9  <=> GLY   13  - THR   16 )                          
   4: s001-A 1xr6-A    12 -  19 <=>   17 -  24   (LEU   12  - SER   19  <=> ILE   17  - LYS   24 )                          
   4: s001-A 1xr6-A    26 -  35 <=>   27 -  36   (SER   26  - LYS   35  <=> PRO   27  - GLY   36 )                          
   4: s001-A 1xr6-A    37 -  45 <=>   37 -  45   (GLU   37  - ARG   45  <=> SER   37  - ASP   45 )                          
   4: s001-A 1xr6-A    46 -  55 <=>   53 -  62   (SER   46  - PHE   55  <=> ASN   53  - TYR   62 )                          
   4: s001-A 1xr6-A    57 -  83 <=>   63 -  89   (SER   57  - TYR   83  <=> LYS   63  - ASP   89 )                          
   4: s001-A 1xr6-A    85 -  97 <=>   90 - 102   (GLU   85  - GLN   97  <=> ILE   90  - PHE  102 )                          
   4: s001-A 1xr6-A    98 - 106 <=>  109 - 117   (LEU   98  - GLY  106  <=> ALA  109  - GLY  117 )                          
   4: s001-A 1xr6-A   107 - 111 <=>  120 - 124   (ALA  107  - PRO  111  <=> TYR  120  - GLY  124 )                          
   4: s001-A 1xr6-A   113 - 119 <=>  125 - 131   (VAL  113  - ARG  119  <=> ILE  125  - ILE  131 )                          
   4: s001-A 1xr6-A   120 - 129 <=>  139 - 148   (ASN  120  - ALA  129  <=> SER  139  - TYR  148 )                          
   4: s001-A 1xr6-A   140 - 158 <=>  150 - 168   (PRO  140  - ASN  158  <=> VAL  150  - ILE  168 )                          
   4: s001-A 1xr6-A   159 - 184 <=>  172 - 197   (LYS  159  - ASN  184  <=> LYS  172  - LYS  197 )                          
   4: s001-A 1xr6-A   185 - 188 <=>  200 - 203   (ALA  185  - PHE  188  <=> LEU  200  - GLY  203 )                          
   4: s001-A 1xr6-A   189 - 196 <=>  208 - 215   (LEU  189  - LEU  196  <=> SER  208  - GLU  215 )                          
   4: s001-A 1xr6-A   200 - 209 <=>  216 - 225   (THR  200  - ILE  209  <=> THR  216  - LEU  225 )                          
   4: s001-A 1xr6-A   211 - 243 <=>  226 - 258   (SER  211  - MET  243  <=> ASP  226  - SER  258 )                          
   4: s001-A 1xr6-A   253 - 308 <=>  260 - 315   (LEU  253  - GLY  308  <=> GLN  260  - ILE  315 )                          
   4: s001-A 1xr6-A   309 - 312 <=>  317 - 320   (ASP  309  - LEU  312  <=> LEU  317  - LEU  320 )                          
   4: s001-A 1xr6-A   314 - 330 <=>  321 - 337   (SER  314  - PRO  330  <=> LYS  321  - LEU  337 )                          
   4: s001-A 1xr6-A   334 - 337 <=>  338 - 341   (GLU  334  - ASP  337  <=> ASP  338  - ALA  341 )                          
   4: s001-A 1xr6-A   339 - 354 <=>  342 - 357   (VAL  339  - LYS  354  <=> ILE  342  - ASP  357 )                          
   4: s001-A 1xr6-A   356 - 359 <=>  363 - 366   (LEU  356  - PHE  359  <=> LYS  363  - ASP  366 )                          
   4: s001-A 1xr6-A   364 - 374 <=>  368 - 378   (MET  364  - PHE  374  <=> ASN  368  - LYS  378 )                          
   4: s001-A 1xr6-A   376 - 394 <=>  385 - 403   (GLY  376  - PRO  394  <=> PHE  385  - THR  403 )                          
   4: s001-A 1xr6-A   397 - 400 <=>  404 - 407   (GLN  397  - SER  400  <=> LYS  404  - SER  407 )                          
   4: s001-A 1xr6-A   403 - 417 <=>  408 - 422   (ASP  403  - CYS  417  <=> GLN  408  - HIS  422 )                          
   4: s001-A 1xr6-A   418 - 431 <=>  424 - 437   (ASN  418  - PHE  431  <=> GLY  424  - SER  437 )                          
   4: s001-A 1xr6-A   432 - 435 <=>  441 - 444   (CYS  432  - TYR  435  <=> GLY  441  - LEU  444 )                          
   4: s001-A 1xr6-A   464 - 474 <=>  445 - 455   (VAL  464  - ARG  474  <=> TYR  445  - GLU  455 )                          
   4: s001-A 1xr6-A   476 - 479 <=>  456 - 459   (TYR  476  - VAL  479  <=> TRP  456  - LYS  459 )                          
   5: s001-A 6qwt-A     6 -   9 <=>    9 -  12   (PHE    6  - PHE    9  <=> GLY    9  - PRO   12 )                          
   5: s001-A 6qwt-A    12 -  18 <=>   13 -  19   (LEU   12  - PHE   18  <=> PRO   13  - SER   19 )                          
   5: s001-A 6qwt-A    26 -  30 <=>   23 -  27   (SER   26  - GLN   30  <=> LYS   23  - TYR   27 )                          
   5: s001-A 6qwt-A    32 -  45 <=>   28 -  41   (ARG   32  - ARG   45  <=> GLY   28  - ARG   41 )                          
   5: s001-A 6qwt-A    46 -  60 <=>   49 -  63   (SER   46  - SER   60  <=> ASP   49  - ILE   63 )                          
   5: s001-A 6qwt-A    62 -  65 <=>   65 -  68   (SER   62  - GLU   65  <=> GLU   65  - PRO   68 )                          
   5: s001-A 6qwt-A    67 -  81 <=>   69 -  83   (LYS   67  - SER   81  <=> SER   69  - PHE   83 )                          
   5: s001-A 6qwt-A    85 -  97 <=>   84 -  96   (GLU   85  - GLN   97  <=> PRO   84  - ASN   96 )                          
   5: s001-A 6qwt-A    98 - 106 <=>  103 - 111   (LEU   98  - GLY  106  <=> GLY  103  - GLY  111 )                          
   5: s001-A 6qwt-A   107 - 111 <=>  114 - 118   (ALA  107  - PRO  111  <=> TRP  114  - LEU  118 )                          
   5: s001-A 6qwt-A   115 - 119 <=>  120 - 124   (LYS  115  - ARG  119  <=> ARG  120  - PHE  124 )                          
   5: s001-A 6qwt-A   120 - 130 <=>  136 - 146   (ASN  120  - TRP  130  <=> PRO  136  - LEU  146 )                          
   5: s001-A 6qwt-A   138 - 158 <=>  147 - 167   (PHE  138  - ASN  158  <=> HIS  147  - VAL  167 )                          
   5: s001-A 6qwt-A   159 - 185 <=>  171 - 197   (LYS  159  - ALA  185  <=> LYS  171  - MET  197 )                          
   5: s001-A 6qwt-A   186 - 196 <=>  203 - 213   (PRO  186  - LEU  196  <=> MET  203  - ASP  213 )                          
   5: s001-A 6qwt-A   200 - 247 <=>  214 - 261   (THR  200  - ASP  247  <=> TYR  214  - PRO  261 )                          
   5: s001-A 6qwt-A   248 - 280 <=>  263 - 295   (LEU  248  - SER  280  <=> ILE  263  - SER  295 )                          
   5: s001-A 6qwt-A   282 - 308 <=>  296 - 322   (SER  282  - GLY  308  <=> CYS  297  - ASP  323 )                          
   5: s001-A 6qwt-A   309 - 312 <=>  324 - 327   (ASP  309  - LEU  312  <=> SER  325  - ARG  328 )                          
   5: s001-A 6qwt-A   315 - 330 <=>  328 - 343   (CYS  315  - PRO  330  <=> ILE  329  - ILE  344 )                          
   5: s001-A 6qwt-A   335 - 344 <=>  344 - 353   (VAL  335  - ARG  344  <=> HIS  345  - HIS  354 )                          
   5: s001-A 6qwt-A   345 - 352 <=>  355 - 362   (ARG  345  - PRO  352  <=> GLN  356  - PRO  363 )                          
   5: s001-A 6qwt-A   353 - 356 <=>  367 - 370   (GLU  353  - LEU  356  <=> SER  368  - PRO  371 )                          
   5: s001-A 6qwt-A   357 - 360 <=>  372 - 375   (TYR  357  - VAL  360  <=> THR  373  - ILE  376 )                          
   5: s001-A 6qwt-A   364 - 374 <=>  376 - 386   (MET  364  - PHE  374  <=> HIS  377  - VAL  387 )                          
   5: s001-A 6qwt-A   376 - 394 <=>  393 - 411   (GLY  376  - PRO  394  <=> THR  394  - THR  412 )                          
   5: s001-A 6qwt-A   396 - 399 <=>  412 - 415   (PHE  396  - LYS  399  <=> ARG  413  - PRO  416 )                          
   5: s001-A 6qwt-A   404 - 418 <=>  416 - 430   (VAL  404  - ASN  418  <=> PHE  417  - ALA  431 )                          
   5: s001-A 6qwt-A   419 - 437 <=>  432 - 450   (LEU  419  - ARG  437  <=> PRO  433  - GLY  451 )                          
   5: s001-A 6qwt-A   464 - 478 <=>  454 - 468   (VAL  464  - THR  478  <=> ILE  455  - THR  469 )                          
   6: s001-A 3cdu-A     6 -   9 <=>   13 -  16   (PHE    6  - PHE    9  <=> GLY   13  - VAL   16 )                          
   6: s001-A 3cdu-A    12 -  18 <=>   17 -  23   (LEU   12  - PHE   18  <=> ILE   17  - THR   23 )                          
   6: s001-A 3cdu-A    26 -  35 <=>   27 -  36   (SER   26  - LYS   35  <=> PRO   27  - GLY   36 )                          
   6: s001-A 3cdu-A    37 -  45 <=>   37 -  45   (GLU   37  - ARG   45  <=> ASN   37  - SER   45 )                          
   6: s001-A 3cdu-A    46 -  55 <=>   53 -  62   (SER   46  - PHE   55  <=> ASN   53  - TYR   62 )                          
   6: s001-A 3cdu-A    57 -  83 <=>   63 -  89   (SER   57  - TYR   83  <=> ILE   63  - ASP   89 )                          
   6: s001-A 3cdu-A    86 -  97 <=>   91 - 102   (PRO   86  - GLN   97  <=> SER   91  - TYR  102 )                          
   6: s001-A 3cdu-A    98 - 106 <=>  109 - 117   (LEU   98  - GLY  106  <=> ALA  109  - GLY  117 )                          
   6: s001-A 3cdu-A   107 - 111 <=>  120 - 124   (ALA  107  - PRO  111  <=> TYR  120  - GLY  124 )                          
   6: s001-A 3cdu-A   113 - 119 <=>  125 - 131   (VAL  113  - ARG  119  <=> ILE  125  - LEU  131 )                          
   6: s001-A 3cdu-A   120 - 129 <=>  139 - 148   (ASN  120  - ALA  129  <=> THR  139  - TYR  148 )                          
   6: s001-A 3cdu-A   140 - 158 <=>  150 - 168   (PRO  140  - ASN  158  <=> LEU  150  - VAL  168 )                          
   6: s001-A 3cdu-A   159 - 184 <=>  172 - 197   (LYS  159  - ASN  184  <=> LYS  172  - THR  197 )                          
   6: s001-A 3cdu-A   185 - 188 <=>  200 - 203   (ALA  185  - PHE  188  <=> LEU  200  - GLY  203 )                          
   6: s001-A 3cdu-A   189 - 196 <=>  208 - 215   (LEU  189  - LEU  196  <=> SER  208  - ASP  215 )                          
   6: s001-A 3cdu-A   200 - 210 <=>  216 - 226   (THR  200  - TYR  210  <=> LEU  216  - ASP  226 )                          
   6: s001-A 3cdu-A   213 - 245 <=>  227 - 259   (ARG  213  - LEU  245  <=> GLY  227  - THR  259 )                          
   6: s001-A 3cdu-A   250 - 254 <=>  260 - 264   (LYS  250  - ASP  254  <=> HIS  260  - ASN  264 )                          
   6: s001-A 3cdu-A   256 - 303 <=>  265 - 312   (LEU  256  - CYS  303  <=> TYR  265  - LYS  312 )                          
   6: s001-A 3cdu-A   304 - 308 <=>  314 - 318   (SER  304  - GLY  308  <=> TYR  314  - ASP  318 )                          
   6: s001-A 3cdu-A   309 - 312 <=>  320 - 323   (ASP  309  - LEU  312  <=> ASP  320  - ARG  323 )                          
   6: s001-A 3cdu-A   315 - 330 <=>  324 - 339   (CYS  315  - PRO  330  <=> MET  324  - ILE  339 )                          
   6: s001-A 3cdu-A   334 - 337 <=>  340 - 343   (GLU  334  - ASP  337  <=> ASP  340  - LEU  343 )                          
   6: s001-A 3cdu-A   339 - 354 <=>  344 - 359   (VAL  339  - LYS  354  <=> LEU  344  - ASP  359 )                          
   6: s001-A 3cdu-A   355 - 359 <=>  364 - 368   (THR  355  - PHE  359  <=> PHE  364  - THR  368 )                          
   6: s001-A 3cdu-A   364 - 375 <=>  370 - 381   (MET  364  - LEU  375  <=> THR  370  - ALA  381 )                          
   6: s001-A 3cdu-A   376 - 394 <=>  387 - 405   (GLY  376  - PRO  394  <=> PHE  387  - THR  405 )                          
   6: s001-A 3cdu-A   396 - 399 <=>  406 - 409   (PHE  396  - LYS  399  <=> LYS  406  - LYS  409 )                          
   6: s001-A 3cdu-A   403 - 418 <=>  410 - 425   (ASP  403  - ASN  418  <=> ASN  410  - ASN  425 )                          
   6: s001-A 3cdu-A   419 - 430 <=>  427 - 438   (LEU  419  - ASP  430  <=> GLU  427  - ARG  438 )                          
   6: s001-A 3cdu-A   431 - 434 <=>  442 - 445   (PHE  431  - ARG  434  <=> VAL  442  - CYS  445 )                          
   6: s001-A 3cdu-A   463 - 478 <=>  446 - 461   (SER  463  - THR  478  <=> LEU  446  - SER  461 )                          
   7: s001-A 1tp7-A     6 -   9 <=>   13 -  16   (PHE    6  - PHE    9  <=> GLY   13  - SER   16 )                          
   7: s001-A 1tp7-A    12 -  19 <=>   17 -  24   (LEU   12  - SER   19  <=> ILE   17  - LYS   24 )                          
   7: s001-A 1tp7-A    26 -  35 <=>   27 -  36   (SER   26  - LYS   35  <=> PRO   27  - GLY   36 )                          
   7: s001-A 1tp7-A    37 -  45 <=>   37 -  45   (GLU   37  - ARG   45  <=> SER   37  - GLU   45 )                          
   7: s001-A 1tp7-A    46 -  55 <=>   53 -  62   (SER   46  - PHE   55  <=> ASP   53  - TYR   62 )                          
   7: s001-A 1tp7-A    57 -  83 <=>   63 -  89   (SER   57  - TYR   83  <=> LYS   63  - ASP   89 )                          
   7: s001-A 1tp7-A    85 -  97 <=>   90 - 102   (GLU   85  - GLN   97  <=> ILE   90  - PHE  102 )                          
   7: s001-A 1tp7-A    98 - 106 <=>  109 - 117   (LEU   98  - GLY  106  <=> ALA  109  - GLY  117 )                          
   7: s001-A 1tp7-A   107 - 111 <=>  120 - 124   (ALA  107  - PRO  111  <=> TYR  120  - GLY  124 )                          
   7: s001-A 1tp7-A   113 - 119 <=>  125 - 131   (VAL  113  - ARG  119  <=> ILE  125  - ILE  131 )                          
   7: s001-A 1tp7-A   120 - 130 <=>  139 - 149   (ASN  120  - TRP  130  <=> SER  139  - ASP  149 )                          
   7: s001-A 1tp7-A   140 - 158 <=>  150 - 168   (PRO  140  - ASN  158  <=> VAL  150  - ILE  168 )                          
   7: s001-A 1tp7-A   159 - 184 <=>  172 - 197   (LYS  159  - ASN  184  <=> LYS  172  - LYS  197 )                          
   7: s001-A 1tp7-A   185 - 188 <=>  200 - 203   (ALA  185  - PHE  188  <=> LEU  200  - GLY  203 )                          
   7: s001-A 1tp7-A   189 - 196 <=>  208 - 215   (LEU  189  - LEU  196  <=> CYS  208  - GLU  215 )                          
   7: s001-A 1tp7-A   200 - 209 <=>  216 - 225   (THR  200  - ILE  209  <=> THR  216  - LEU  225 )                          
   7: s001-A 1tp7-A   211 - 243 <=>  226 - 258   (SER  211  - MET  243  <=> ASP  226  - SER  258 )                          
   7: s001-A 1tp7-A   253 - 279 <=>  260 - 286   (LEU  253  - PRO  279  <=> ASN  260  - PRO  286 )                          
   7: s001-A 1tp7-A   280 - 283 <=>  288 - 291   (SER  280  - GLY  283  <=> GLY  288  - GLY  291 )                          
   7: s001-A 1tp7-A   285 - 308 <=>  292 - 315   (THR  285  - GLY  308  <=> THR  292  - ILE  315 )                          
   7: s001-A 1tp7-A   309 - 312 <=>  318 - 321   (ASP  309  - LEU  312  <=> ASP  318  - LYS  321 )                          
   7: s001-A 1tp7-A   315 - 330 <=>  322 - 337   (CYS  315  - PRO  330  <=> ILE  322  - LEU  337 )                          
   7: s001-A 1tp7-A   334 - 337 <=>  338 - 341   (GLU  334  - ASP  337  <=> ASP  338  - ALA  341 )                          
   7: s001-A 1tp7-A   339 - 354 <=>  342 - 357   (VAL  339  - LYS  354  <=> ILE  342  - ASP  357 )                          
   7: s001-A 1tp7-A   356 - 359 <=>  363 - 366   (LEU  356  - PHE  359  <=> LYS  363  - ASP  366 )                          
   7: s001-A 1tp7-A   364 - 374 <=>  368 - 378   (MET  364  - PHE  374  <=> GLY  368  - ARG  378 )                          
   7: s001-A 1tp7-A   376 - 394 <=>  385 - 403   (GLY  376  - PRO  394  <=> PHE  385  - THR  403 )                          
   7: s001-A 1tp7-A   397 - 400 <=>  404 - 407   (GLN  397  - SER  400  <=> LYS  404  - SER  407 )                          
   7: s001-A 1tp7-A   403 - 417 <=>  408 - 422   (ASP  403  - CYS  417  <=> GLN  408  - HIS  422 )                          
   7: s001-A 1tp7-A   418 - 430 <=>  424 - 436   (ASN  418  - ASP  430  <=> GLY  424  - ARG  436 )                          
   7: s001-A 1tp7-A   431 - 434 <=>  440 - 443   (PHE  431  - ARG  434  <=> ALA  440  - ALA  443 )                          
   7: s001-A 1tp7-A   463 - 478 <=>  444 - 459   (SER  463  - THR  478  <=> LEU  444  - LYS  459 )                          
   8: s001-A 6gp9-A    14 -  18 <=>   12 -  16   (LEU   14  - PHE   18  <=> THR   12  - ALA   16 )                          
   8: s001-A 6gp9-A    27 -  36 <=>   24 -  33   (ARG   27  - GLU   36  <=> SER   24  - HIS   33 )                          
   8: s001-A 6gp9-A    37 -  44 <=>   36 -  43   (GLU   37  - SER   44  <=> MET   36  - ARG   43 )                          
   8: s001-A 6gp9-A    47 -  64 <=>   44 -  61   (ALA   47  - ASP   64  <=> SER   44  - ASP   61 )                          
   8: s001-A 6gp9-A    66 -  80 <=>   62 -  76   (SER   66  - GLN   80  <=> SER   62  - SER   76 )                          
   8: s001-A 6gp9-A    84 - 104 <=>   77 -  97   (SER   84  - SER  104  <=> ARG   77  - ALA   97 )                          
   8: s001-A 6gp9-A   107 - 111 <=>   98 - 102   (ALA  107  - PRO  111  <=> ARG   98  - GLY  102 )                          
   8: s001-A 6gp9-A   117 - 120 <=>  106 - 109   (GLU  117  - ASN  120  <=> LYS  106  - ARG  109 )                          
   8: s001-A 6gp9-A   121 - 134 <=>  114 - 127   (HIS  121  - GLU  134  <=> LYS  114  - LEU  127 )                          
   8: s001-A 6gp9-A   137 - 140 <=>  128 - 131   (GLY  137  - PRO  140  <=> ASP  128  - ASN  131 )                          
   8: s001-A 6gp9-A   141 - 155 <=>  133 - 147   (VAL  141  - LYS  155  <=> PRO  133  - VAL  147 )                          
   8: s001-A 6gp9-A   156 - 180 <=>  153 - 177   (GLY  156  - ALA  180  <=> GLY  153  - ASP  177 )                          
   8: s001-A 6gp9-A   181 - 186 <=>  179 - 184   (PHE  181  - PRO  186  <=> ILE  179  - GLU  184 )                          
   8: s001-A 6gp9-A   187 - 195 <=>  189 - 197   (PRO  187  - TRP  195  <=> ALA  189  - PRO  197 )                          
   8: s001-A 6gp9-A   199 - 212 <=>  198 - 211   (GLY  199  - GLY  212  <=> ALA  198  - LYS  211 )                          
   8: s001-A 6gp9-A   213 - 246 <=>  214 - 247   (ARG  213  - SER  246  <=> PRO  214  - PRO  247 )                          
   8: s001-A 6gp9-A   248 - 258 <=>  248 - 258   (LEU  248  - THR  258  <=> GLU  248  - ASP  258 )                          
   8: s001-A 6gp9-A   259 - 267 <=>  260 - 268   (TYR  259  - TYR  267  <=> LEU  260  - ASN  268 )                          
   8: s001-A 6gp9-A   268 - 275 <=>  271 - 278   (TYR  268  - HIS  275  <=> GLY  271  - ARG  278 )                          
   8: s001-A 6gp9-A   277 - 305 <=>  279 - 307   (GLY  277  - PRO  305  <=> CYS  279  - GLY  307 )                          
   8: s001-A 6gp9-A   307 - 310 <=>  308 - 311   (TYR  307  - LEU  310  <=> LEU  308  - CYS  311 )                          
   8: s001-A 6gp9-A   314 - 328 <=>  312 - 326   (SER  314  - TYR  328  <=> THR  312  - SER  326 )                          
   8: s001-A 6gp9-A   331 - 352 <=>  331 - 352   (PRO  331  - PRO  352  <=> GLU  331  - ASP  352 )                          
   8: s001-A 6gp9-A   354 - 360 <=>  353 - 359   (LYS  354  - VAL  360  <=> ALA  353  - ASP  359 )                          
   8: s001-A 6gp9-A   364 - 374 <=>  361 - 371   (MET  364  - PHE  374  <=> GLU  361  - SER  371 )                          
   8: s001-A 6gp9-A   376 - 394 <=>  380 - 398   (GLY  376  - PRO  394  <=> LYS  380  - GLU  398 )                          
   8: s001-A 6gp9-A   396 - 399 <=>  400 - 403   (PHE  396  - LYS  399  <=> VAL  400  - THR  403 )                          
   8: s001-A 6gp9-A   406 - 437 <=>  406 - 437   (GLN  406  - ARG  437  <=> ASN  406  - GLU  437 )                          
   8: s001-A 6gp9-A   442 - 445 <=>  440 - 443   (ASP  442  - ASN  445  <=> GLU  440  - LEU  443 )                          
   8: s001-A 6gp9-A   449 - 455 <=>  444 - 450   (ARG  449  - TYR  455  <=> ASP  444  - VAL  450 )                          
   8: s001-A 6gp9-A   460 - 463 <=>  452 - 455   (VAL  460  - SER  463  <=> TYR  452  - THR  455 )                          
   8: s001-A 6gp9-A   464 - 467 <=>  457 - 460   (VAL  464  - SER  467  <=> LEU  457  - PRO  460 )                          
   8: s001-A 6gp9-A   469 - 475 <=>  461 - 467   (GLU  469  - TYR  475  <=> ALA  461  - HIS  467 )                          
   8: s001-A 6gp9-A   478 - 481 <=>  468 - 471   (THR  478  - TYR  481  <=> GLY  468  - ALA  471 )                          
   8: s001-A 6gp9-A   482 - 485 <=>  473 - 476   (PRO  482  - LEU  485  <=> THR  473  - GLY  476 )                          
   9: s001-A 6gvv-A     9 -  14 <=>   11 -  16   (PHE    9  - LEU   14  <=> GLU   11  - ALA   16 )                          
   9: s001-A 6gvv-A    16 -  19 <=>   17 -  20   (GLY   16  - SER   19  <=> ARG   17  - LYS   20 )                          
   9: s001-A 6gvv-A    26 -  35 <=>   23 -  32   (SER   26  - LYS   35  <=> PRO   23  - PRO   32 )                          
   9: s001-A 6gvv-A    37 -  45 <=>   33 -  41   (GLU   37  - ARG   45  <=> GLU   33  - ASN   41 )                          
   9: s001-A 6gvv-A    46 -  55 <=>   51 -  60   (SER   46  - PHE   55  <=> VAL   51  - HIS   60 )                          
   9: s001-A 6gvv-A    57 -  63 <=>   61 -  67   (SER   57  - VAL   63  <=> LYS   61  - SER   67 )                          
   9: s001-A 6gvv-A    64 -  97 <=>   70 - 103   (ASP   64  - GLN   97  <=> ASP   70  - LYS  103 )                          
   9: s001-A 6gvv-A    98 - 106 <=>  110 - 118   (LEU   98  - GLY  106  <=> ALA  110  - GLY  118 )                          
   9: s001-A 6gvv-A   107 - 111 <=>  121 - 125   (ALA  107  - PRO  111  <=> TRP  121  - GLY  125 )                          
   9: s001-A 6gvv-A   113 - 119 <=>  126 - 132   (VAL  113  - ARG  119  <=> LYS  126  - ILE  132 )                          
   9: s001-A 6gvv-A   120 - 131 <=>  141 - 152   (ASN  120  - ARG  131  <=> PRO  141  - LYS  152 )                          
   9: s001-A 6gvv-A   138 - 158 <=>  153 - 173   (PHE  138  - ASN  158  <=> ARG  153  - VAL  173 )                          
   9: s001-A 6gvv-A   159 - 184 <=>  177 - 202   (LYS  159  - ASN  184  <=> LYS  177  - GLN  202 )                          
   9: s001-A 6gvv-A   185 - 188 <=>  205 - 208   (ALA  185  - PHE  188  <=> SER  205  - GLY  208 )                          
   9: s001-A 6gvv-A   189 - 196 <=>  213 - 220   (LEU  189  - LEU  196  <=> SER  213  - ASP  220 )                          
   9: s001-A 6gvv-A   200 - 241 <=>  221 - 262   (THR  200  - GLU  241  <=> VAL  221  - ARG  262 )                          
   9: s001-A 6gvv-A   242 - 245 <=>  265 - 268   (LEU  242  - LEU  245  <=> PHE  265  - HIS  268 )                          
   9: s001-A 6gvv-A   251 - 306 <=>  269 - 324   (SER  251  - GLU  306  <=> PRO  269  - GLU  324 )                          
   9: s001-A 6gvv-A   309 - 312 <=>  329 - 332   (ASP  309  - LEU  312  <=> ASP  329  - THR  332 )                          
   9: s001-A 6gvv-A   315 - 330 <=>  333 - 348   (CYS  315  - PRO  330  <=> MET  333  - LEU  348 )                          
   9: s001-A 6gvv-A   334 - 337 <=>  349 - 352   (GLU  334  - ASP  337  <=> ASP  349  - ALA  352 )                          
   9: s001-A 6gvv-A   339 - 350 <=>  353 - 364   (VAL  339  - ALA  350  <=> LEU  353  - ILE  364 )                          
   9: s001-A 6gvv-A   354 - 357 <=>  365 - 368   (LYS  354  - TYR  357  <=> THR  365  - ASP  368 )                          
   9: s001-A 6gvv-A   358 - 361 <=>  376 - 379   (ASN  358  - SER  361  <=> LEU  376  - SER  379 )                          
   9: s001-A 6gvv-A   364 - 374 <=>  381 - 391   (MET  364  - PHE  374  <=> THR  381  - HIS  391 )                          
   9: s001-A 6gvv-A   376 - 393 <=>  397 - 414   (GLY  376  - PHE  393  <=> GLY  397  - PHE  414 )                          
   9: s001-A 6gvv-A   395 - 398 <=>  415 - 418   (GLU  395  - ASP  398  <=> ALA  415  - GLY  418 )                          
   9: s001-A 6gvv-A   403 - 419 <=>  419 - 435   (ASP  403  - LEU  419  <=> THR  419  - GLY  435 )                          
   9: s001-A 6gvv-A   420 - 433 <=>  437 - 450   (ASP  420  - SER  433  <=> ASP  437  - PHE  450 )                          
   9: s001-A 6gvv-A   464 - 478 <=>  451 - 465   (VAL  464  - THR  478  <=> GLU  451  - ALA  465 )                          
  10: s001-A 6r1i-A     6 -   9 <=>    9 -  12   (PHE    6  - PHE    9  <=> ILE    9  - GLY   12 )                          
  10: s001-A 6r1i-A    12 -  18 <=>   13 -  19   (LEU   12  - PHE   18  <=> VAL   13  - SER   19 )                          
  10: s001-A 6r1i-A    26 -  30 <=>   23 -  27   (SER   26  - GLN   30  <=> ARG   23  - PHE   27 )                          
  10: s001-A 6r1i-A    32 -  43 <=>   28 -  39   (ARG   32  - THR   43  <=> GLY   28  - LEU   39 )                          
  10: s001-A 6r1i-A    44 -  48 <=>   52 -  56   (SER   44  - MET   48  <=> LEU   52  - LEU   56 )                          
  10: s001-A 6r1i-A    52 -  65 <=>   57 -  70   (TRP   52  - GLU   65  <=> PHE   57  - PRO   70 )                          
  10: s001-A 6r1i-A    67 -  80 <=>   71 -  84   (LYS   67  - GLN   80  <=> GLY   71  - PRO   84 )                          
  10: s001-A 6r1i-A    85 -  97 <=>   85 -  97   (GLU   85  - GLN   97  <=> THR   85  - ASN   97 )                          
  10: s001-A 6r1i-A    98 - 106 <=>  104 - 112   (LEU   98  - GLY  106  <=> GLY  104  - GLY  112 )                          
  10: s001-A 6r1i-A   107 - 111 <=>  115 - 119   (ALA  107  - PRO  111  <=> TRP  115  - GLY  119 )                          
  10: s001-A 6r1i-A   113 - 119 <=>  120 - 126   (VAL  113  - ARG  119  <=> ARG  120  - PHE  126 )                          
  10: s001-A 6r1i-A   120 - 130 <=>  137 - 147   (ASN  120  - TRP  130  <=> PRO  137  - LEU  147 )                          
  10: s001-A 6r1i-A   138 - 158 <=>  148 - 168   (PHE  138  - ASN  158  <=> GLU  148  - VAL  168 )                          
  10: s001-A 6r1i-A   159 - 184 <=>  172 - 197   (LYS  159  - ASN  184  <=> LEU  172  - TYR  197 )                          
  10: s001-A 6r1i-A   185 - 188 <=>  200 - 203   (ALA  185  - PHE  188  <=> ALA  200  - GLY  203 )                          
  10: s001-A 6r1i-A   189 - 196 <=>  207 - 214   (LEU  189  - LEU  196  <=> SER  207  - ASP  214 )                          
  10: s001-A 6r1i-A   200 - 244 <=>  215 - 259   (THR  200  - ASP  244  <=> LEU  215  - GLY  259 )                          
  10: s001-A 6r1i-A   250 - 303 <=>  260 - 313   (LYS  250  - CYS  303  <=> ASP  260  - GLN  313 )                          
  10: s001-A 6r1i-A   305 - 308 <=>  314 - 317   (PRO  305  - GLY  308  <=> HIS  314  - PHE  317 )                          
  10: s001-A 6r1i-A   309 - 312 <=>  320 - 323   (ASP  309  - LEU  312  <=> GLU  320  - ARG  323 )                          
  10: s001-A 6r1i-A   315 - 330 <=>  324 - 339   (CYS  315  - PRO  330  <=> ILE  324  - ILE  339 )                          
  10: s001-A 6r1i-A   335 - 344 <=>  340 - 349   (VAL  335  - ARG  344  <=> HIS  340  - ASP  349 )                          
  10: s001-A 6r1i-A   345 - 354 <=>  351 - 360   (ARG  345  - LYS  354  <=> TYR  351  - ASN  360 )                          
  10: s001-A 6r1i-A   357 - 360 <=>  368 - 371   (TYR  357  - VAL  360  <=> ASN  368  - ILE  371 )                          
  10: s001-A 6r1i-A   364 - 375 <=>  372 - 383   (MET  364  - LEU  375  <=> TYR  372  - PRO  383 )                          
  10: s001-A 6r1i-A   376 - 394 <=>  389 - 407   (GLY  376  - PRO  394  <=> PHE  389  - LEU  407 )                          
  10: s001-A 6r1i-A   396 - 399 <=>  408 - 411   (PHE  396  - LYS  399  <=> ARG  408  - ASP  411 )                          
  10: s001-A 6r1i-A   404 - 418 <=>  412 - 426   (VAL  404  - ASN  418  <=> PHE  412  - SER  426 )                          
  10: s001-A 6r1i-A   419 - 431 <=>  428 - 440   (LEU  419  - PHE  431  <=> PRO  428  - ASP  440 )                          
  10: s001-A 6r1i-A   432 - 437 <=>  442 - 447   (CYS  432  - ARG  437  <=> VAL  442  - GLY  447 )                          
  10: s001-A 6r1i-A   464 - 478 <=>  451 - 465   (VAL  464  - THR  478  <=> THR  451  - LEU  465 )                          
  11: s001-A 1xr5-A     6 -   9 <=>   13 -  16   (PHE    6  - PHE    9  <=> ASN   13  - PRO   16 )                          
  11: s001-A 1xr5-A    12 -  19 <=>   17 -  24   (LEU   12  - SER   19  <=> VAL   17  - LYS   24 )                          
  11: s001-A 1xr5-A    26 -  35 <=>   27 -  36   (SER   26  - LYS   35  <=> PRO   27  - GLY   36 )                          
  11: s001-A 1xr5-A    37 -  45 <=>   37 -  45   (GLU   37  - ARG   45  <=> ASP   37  - ASP   45 )                          
  11: s001-A 1xr5-A    46 -  55 <=>   53 -  62   (SER   46  - PHE   55  <=> LYS   53  - TYR   62 )                          
  11: s001-A 1xr5-A    57 -  83 <=>   63 -  89   (SER   57  - TYR   83  <=> LYS   63  - ASP   89 )                          
  11: s001-A 1xr5-A    85 -  97 <=>   90 - 102   (GLU   85  - GLN   97  <=> ILE   90  - TYR  102 )                          
  11: s001-A 1xr5-A    98 - 106 <=>  109 - 117   (LEU   98  - GLY  106  <=> PRO  109  - GLY  117 )                          
  11: s001-A 1xr5-A   107 - 111 <=>  120 - 124   (ALA  107  - PRO  111  <=> TYR  120  - GLY  124 )                          
  11: s001-A 1xr5-A   113 - 119 <=>  125 - 131   (VAL  113  - ARG  119  <=> ILE  125  - LEU  131 )                          
  11: s001-A 1xr5-A   120 - 130 <=>  139 - 149   (ASN  120  - TRP  130  <=> GLU  139  - GLY  149 )                          
  11: s001-A 1xr5-A   140 - 158 <=>  150 - 168   (PRO  140  - ASN  158  <=> ILE  150  - VAL  168 )                          
  11: s001-A 1xr5-A   159 - 184 <=>  172 - 197   (LYS  159  - ASN  184  <=> LYS  172  - ALA  197 )                          
  11: s001-A 1xr5-A   185 - 188 <=>  200 - 203   (ALA  185  - PHE  188  <=> GLN  200  - GLY  203 )                          
  11: s001-A 1xr5-A   189 - 196 <=>  208 - 215   (LEU  189  - LEU  196  <=> SER  208  - ASP  215 )                          
  11: s001-A 1xr5-A   200 - 210 <=>  216 - 226   (THR  200  - TYR  210  <=> VAL  216  - ASP  226 )                          
  11: s001-A 1xr5-A   213 - 243 <=>  227 - 257   (ARG  213  - MET  243  <=> GLY  227  - GLY  257 )                          
  11: s001-A 1xr5-A   251 - 254 <=>  259 - 262   (SER  251  - ASP  254  <=> ALA  259  - SER  262 )                          
  11: s001-A 1xr5-A   256 - 308 <=>  263 - 315   (LEU  256  - GLY  308  <=> LEU  263  - ILE  315 )                          
  11: s001-A 1xr5-A   309 - 312 <=>  317 - 320   (ASP  309  - LEU  312  <=> LEU  317  - LEU  320 )                          
  11: s001-A 1xr5-A   314 - 330 <=>  321 - 337   (SER  314  - PRO  330  <=> LYS  321  - LEU  337 )                          
  11: s001-A 1xr5-A   334 - 337 <=>  338 - 341   (GLU  334  - ASP  337  <=> ASP  338  - VAL  341 )                          
  11: s001-A 1xr5-A   339 - 352 <=>  342 - 355   (VAL  339  - PRO  352  <=> LEU  342  - PRO  355 )                          
  11: s001-A 1xr5-A   353 - 359 <=>  360 - 366   (GLU  353  - PHE  359  <=> GLU  360  - THR  366 )                          
  11: s001-A 1xr5-A   364 - 374 <=>  368 - 378   (MET  364  - PHE  374  <=> GLU  368  - LYS  378 )                          
  11: s001-A 1xr5-A   376 - 394 <=>  385 - 403   (GLY  376  - PRO  394  <=> PHE  385  - THR  403 )                          
  11: s001-A 1xr5-A   396 - 399 <=>  404 - 407   (PHE  396  - LYS  399  <=> LYS  404  - LYS  407 )                          
  11: s001-A 1xr5-A   403 - 419 <=>  408 - 424   (ASP  403  - LEU  419  <=> ASN  408  - GLY  424 )                          
  11: s001-A 1xr5-A   420 - 430 <=>  426 - 436   (ASP  420  - ASP  430  <=> LYS  426  - ARG  436 )                          
  11: s001-A 1xr5-A   431 - 434 <=>  440 - 443   (PHE  431  - ARG  434  <=> ILE  440  - CYS  443 )                          
  11: s001-A 1xr5-A   463 - 478 <=>  444 - 459   (SER  463  - THR  478  <=> LEU  444  - LEU  459 )                          
  12: s001-A 2ijd-1    12 -  18 <=>  200 - 206   (LEU   12  - PHE   18  <=> ILE  200  - THR  206 )                          
  12: s001-A 2ijd-1    26 -  35 <=>  210 - 219   (SER   26  - LYS   35  <=> PRO  210  - GLY  219 )                          
  12: s001-A 2ijd-1    37 -  45 <=>  220 - 228   (GLU   37  - ARG   45  <=> VAL  220  - LYS  228 )                          
  12: s001-A 2ijd-1    46 -  55 <=>  236 - 245   (SER   46  - PHE   55  <=> ASP  236  - TYR  245 )                          
  12: s001-A 2ijd-1    57 -  83 <=>  246 - 272   (SER   57  - TYR   83  <=> VAL  246  - ASP  272 )                          
  12: s001-A 2ijd-1    85 -  97 <=>  273 - 285   (GLU   85  - GLN   97  <=> ILE  273  - TYR  285 )                          
  12: s001-A 2ijd-1    98 - 106 <=>  292 - 300   (LEU   98  - GLY  106  <=> ALA  292  - GLY  300 )                          
  12: s001-A 2ijd-1   107 - 111 <=>  303 - 307   (ALA  107  - PRO  111  <=> TYR  303  - GLY  307 )                          
  12: s001-A 2ijd-1   113 - 119 <=>  308 - 314   (VAL  113  - ARG  119  <=> LYS  308  - LEU  314 )                          
  12: s001-A 2ijd-1   120 - 130 <=>  322 - 332   (ASN  120  - TRP  130  <=> LYS  322  - GLY  332 )                          
  12: s001-A 2ijd-1   140 - 158 <=>  333 - 351   (PRO  140  - ASN  158  <=> ILE  333  - VAL  351 )                          
  12: s001-A 2ijd-1   159 - 184 <=>  355 - 380   (LYS  159  - ASN  184  <=> LYS  355  - ALA  380 )                          
  12: s001-A 2ijd-1   185 - 188 <=>  383 - 386   (ALA  185  - PHE  188  <=> LYS  383  - GLY  386 )                          
  12: s001-A 2ijd-1   189 - 196 <=>  391 - 398   (LEU  189  - LEU  196  <=> SER  391  - ASP  398 )                          
  12: s001-A 2ijd-1   200 - 209 <=>  399 - 408   (THR  200  - ILE  209  <=> LEU  399  - MET  408 )                          
  12: s001-A 2ijd-1   212 - 243 <=>  409 - 440   (GLY  212  - MET  243  <=> GLU  409  - GLY  440 )                          
  12: s001-A 2ijd-1   250 - 254 <=>  442 - 446   (LYS  250  - ASP  254  <=> GLY  442  - ASP  446 )                          
  12: s001-A 2ijd-1   256 - 308 <=>  447 - 499   (LEU  256  - GLY  308  <=> TYR  447  - ILE  499 )                          
  12: s001-A 2ijd-1   309 - 312 <=>  501 - 504   (ASP  309  - LEU  312  <=> LEU  501  - LEU  504 )                          
  12: s001-A 2ijd-1   314 - 330 <=>  505 - 521   (SER  314  - PRO  330  <=> LYS  505  - VAL  521 )                          
  12: s001-A 2ijd-1   334 - 337 <=>  522 - 525   (GLU  334  - ASP  337  <=> ASP  522  - LEU  525 )                          
  12: s001-A 2ijd-1   339 - 354 <=>  526 - 541   (VAL  339  - LYS  354  <=> LEU  526  - ASP  541 )                          
  12: s001-A 2ijd-1   357 - 360 <=>  548 - 551   (TYR  357  - VAL  360  <=> THR  548  - TRP  551 )                          
  12: s001-A 2ijd-1   364 - 374 <=>  552 - 562   (MET  364  - PHE  374  <=> GLU  552  - ARG  562 )                          
  12: s001-A 2ijd-1   376 - 394 <=>  569 - 587   (GLY  376  - PRO  394  <=> PHE  569  - THR  587 )                          
  12: s001-A 2ijd-1   396 - 399 <=>  588 - 591   (PHE  396  - LYS  399  <=> LYS  588  - ARG  591 )                          
  12: s001-A 2ijd-1   403 - 418 <=>  592 - 607   (ASP  403  - ASN  418  <=> ASN  592  - ASN  607 )                          
  12: s001-A 2ijd-1   419 - 430 <=>  609 - 620   (LEU  419  - ASP  430  <=> GLU  609  - ARG  620 )                          
  12: s001-A 2ijd-1   431 - 434 <=>  624 - 627   (PHE  431  - ARG  434  <=> ILE  624  - ALA  627 )                          
  12: s001-A 2ijd-1   463 - 478 <=>  628 - 643   (SER  463  - THR  478  <=> LEU  628  - SER  643 )                          
  13: s001-A 1sh0-B    12 -  18 <=>   16 -  22   (LEU   12  - PHE   18  <=> PRO   20  - THR   26 )                          
  13: s001-A 1sh0-B    29 -  37 <=>   27 -  35   (ILE   29  - GLU   37  <=> SER   31  - GLY   39 )                          
  13: s001-A 1sh0-B    38 -  43 <=>   37 -  42   (TYR   38  - THR   43  <=> TYR   41  - LEU   46 )                          
  13: s001-A 1sh0-B    44 -  83 <=>   55 -  94   (SER   44  - TYR   83  <=> LEU   59  - ILE   98 )                          
  13: s001-A 1sh0-B    85 - 106 <=>   95 - 116   (GLU   85  - GLY  106  <=> ASP   99  - GLY  120 )                          
  13: s001-A 1sh0-B   107 - 110 <=>  119 - 122   (ALA  107  - LEU  110  <=> HIS  123  - ARG  126 )                          
  13: s001-A 1sh0-B   113 - 116 <=>  124 - 127   (VAL  113  - GLY  116  <=> ASN  128  - TRP  131 )                          
  13: s001-A 1sh0-B   117 - 133 <=>  134 - 150   (GLU  117  - LEU  133  <=> GLY  138  - GLY  154 )                          
  13: s001-A 1sh0-B   138 - 157 <=>  151 - 170   (PHE  138  - THR  157  <=> LYS  155  - LYS  174 )                          
  13: s001-A 1sh0-B   158 - 176 <=>  175 - 193   (ASN  158  - GLN  176  <=> ILE  179  - ARG  197 )                          
  13: s001-A 1sh0-B   177 - 183 <=>  195 - 201   (PHE  177  - GLU  183  <=> PHE  199  - GLU  205 )                          
  13: s001-A 1sh0-B   184 - 187 <=>  204 - 207   (ASN  184  - PRO  187  <=> THR  208  - VAL  211 )                          
  13: s001-A 1sh0-B   188 - 195 <=>  210 - 217   (PHE  188  - TRP  195  <=> PRO  214  - MET  221 )                          
  13: s001-A 1sh0-B   199 - 246 <=>  218 - 265   (GLY  199  - SER  246  <=> ASN  222  - PRO  269 )                          
  13: s001-A 1sh0-B   248 - 259 <=>  266 - 277   (LEU  248  - TYR  259  <=> HIS  270  - SER  281 )                          
  13: s001-A 1sh0-B   262 - 306 <=>  278 - 322   (HIS  262  - GLU  306  <=> PRO  282  - ASN  326 )                          
  13: s001-A 1sh0-B   309 - 312 <=>  330 - 333   (ASP  309  - LEU  312  <=> ALA  334  - LEU  337 )                          
  13: s001-A 1sh0-B   315 - 330 <=>  334 - 349   (CYS  315  - PRO  330  <=> PHE  338  - LEU  353 )                          
  13: s001-A 1sh0-B   334 - 337 <=>  350 - 353   (GLU  334  - ASP  337  <=> ASP  354  - LYS  357 )                          
  13: s001-A 1sh0-B   339 - 354 <=>  354 - 369   (VAL  339  - LYS  354  <=> LEU  358  - ASP  373 )                          
  13: s001-A 1sh0-B   355 - 360 <=>  375 - 380   (THR  355  - VAL  360  <=> LEU  379  - ASP  384 )                          
  13: s001-A 1sh0-B   364 - 377 <=>  382 - 395   (MET  364  - VAL  377  <=> ASN  386  - PRO  399 )                          
  13: s001-A 1sh0-B   379 - 383 <=>  401 - 405   (TYR  379  - ASP  383  <=> LYS  405  - SER  409 )                          
  13: s001-A 1sh0-B   386 - 397 <=>  406 - 417   (LYS  386  - GLN  397  <=> SER  410  - PRO  421 )                          
  13: s001-A 1sh0-B   398 - 418 <=>  426 - 446   (ASP  398  - ASN  418  <=> MET  430  - HIS  450 )                          
  13: s001-A 1sh0-B   419 - 434 <=>  452 - 467   (LEU  419  - ARG  434  <=> SER  456  - MET  471 )                          
  13: s001-A 1sh0-B   464 - 479 <=>  470 - 485   (VAL  464  - VAL  479  <=> TYR  474  - ASP  489 )                          
  14: s001-A 4nyz-A     9 -  18 <=>    9 -  18   (PHE    9  - PHE   18  <=> GLY    9  - THR   18 )                          
  14: s001-A 4nyz-A    26 -  35 <=>   22 -  31   (SER   26  - LYS   35  <=> PRO   22  - PRO   31 )                          
  14: s001-A 4nyz-A    37 -  45 <=>   32 -  40   (GLU   37  - ARG   45  <=> ALA   32  - LYS   40 )                          
  14: s001-A 4nyz-A    46 -  60 <=>   48 -  62   (SER   46  - SER   60  <=> ASP   48  - GLU   62 )                          
  14: s001-A 4nyz-A    62 -  65 <=>   63 -  66   (SER   62  - GLU   65  <=> THR   63  - PRO   66 )                          
  14: s001-A 4nyz-A    67 -  98 <=>   67 -  98   (LYS   67  - LEU   98  <=> VAL   67  - GLY   98 )                          
  14: s001-A 4nyz-A    99 - 106 <=>  105 - 112   (LEU   99  - GLY  106  <=> MET  105  - GLY  112 )                          
  14: s001-A 4nyz-A   107 - 111 <=>  115 - 119   (ALA  107  - PRO  111  <=> TYR  115  - GLY  119 )                          
  14: s001-A 4nyz-A   113 - 120 <=>  120 - 127   (VAL  113  - ASN  120  <=> MET  120  - ASP  127 )                          
  14: s001-A 4nyz-A   121 - 131 <=>  136 - 146   (HIS  121  - ARG  131  <=> PHE  136  - ASN  146 )                          
  14: s001-A 4nyz-A   138 - 141 <=>  147 - 150   (PHE  138  - VAL  141  <=> LYS  147  - SER  150 )                          
  14: s001-A 4nyz-A   142 - 158 <=>  152 - 168   (THR  142  - ASN  158  <=> ILE  152  - VAL  168 )                          
  14: s001-A 4nyz-A   159 - 184 <=>  172 - 197   (LYS  159  - ASN  184  <=> LYS  172  - LYS  197 )                          
  14: s001-A 4nyz-A   185 - 188 <=>  200 - 203   (ALA  185  - PHE  188  <=> THR  200  - GLY  203 )                          
  14: s001-A 4nyz-A   189 - 196 <=>  208 - 215   (LEU  189  - LEU  196  <=> SER  208  - ASP  215 )                          
  14: s001-A 4nyz-A   200 - 236 <=>  216 - 252   (THR  200  - PHE  236  <=> VAL  216  - ALA  252 )                          
  14: s001-A 4nyz-A   237 - 240 <=>  254 - 257   (GLN  237  - GLU  240  <=> GLU  254  - SER  257 )                          
  14: s001-A 4nyz-A   241 - 244 <=>  259 - 262   (GLU  241  - ASP  244  <=> GLU  259  - PHE  262 )                          
  14: s001-A 4nyz-A   250 - 303 <=>  263 - 316   (LYS  250  - CYS  303  <=> ASP  263  - LEU  316 )                          
  14: s001-A 4nyz-A   304 - 307 <=>  318 - 321   (SER  304  - TYR  307  <=> TYR  318  - PHE  321 )                          
  14: s001-A 4nyz-A   309 - 312 <=>  325 - 328   (ASP  309  - LEU  312  <=> ASP  325  - VAL  328 )                          
  14: s001-A 4nyz-A   316 - 330 <=>  329 - 343   (ILE  316  - PRO  330  <=> LEU  329  - LEU  343 )                          
  14: s001-A 4nyz-A   334 - 337 <=>  344 - 347   (GLU  334  - ASP  337  <=> ASN  344  - ARG  347 )                          
  14: s001-A 4nyz-A   339 - 352 <=>  348 - 361   (VAL  339  - PRO  352  <=> VAL  348  - PRO  361 )                          
  14: s001-A 4nyz-A   353 - 356 <=>  366 - 369   (GLU  353  - LEU  356  <=> SER  366  - PRO  369 )                          
  14: s001-A 4nyz-A   357 - 360 <=>  371 - 374   (TYR  357  - VAL  360  <=> GLU  371  - LEU  374 )                          
  14: s001-A 4nyz-A   364 - 375 <=>  375 - 386   (MET  364  - LEU  375  <=> GLU  375  - LYS  386 )                          
  14: s001-A 4nyz-A   376 - 393 <=>  389 - 406   (GLY  376  - PHE  393  <=> PRO  389  - TYR  406 )                          
  14: s001-A 4nyz-A   396 - 399 <=>  407 - 410   (PHE  396  - LYS  399  <=> TYR  407  - GLY  410 )                          
  14: s001-A 4nyz-A   403 - 418 <=>  411 - 426   (ASP  403  - ASN  418  <=> THR  411  - SER  426 )                          
  14: s001-A 4nyz-A   419 - 433 <=>  428 - 442   (LEU  419  - SER  433  <=> LYS  428  - GLY  442 )                          
  14: s001-A 4nyz-A   464 - 478 <=>  444 - 458   (VAL  464  - THR  478  <=> ILE  444  - LEU  458 )                          
  15: s001-A 3gnw-B    14 -  18 <=>   12 -  16   (LEU   14  - PHE   18  <=> THR   12  - ALA   16 )                          
  15: s001-A 3gnw-B    27 -  34 <=>   24 -  31   (ARG   27  - VAL   34  <=> ASN   24  - LEU   31 )                          
  15: s001-A 3gnw-B    35 -  44 <=>   34 -  43   (LYS   35  - SER   44  <=> HIS   34  - ARG   43 )                          
  15: s001-A 3gnw-B    47 -  64 <=>   44 -  61   (ALA   47  - ASP   64  <=> SER   44  - ASP   61 )                          
  15: s001-A 3gnw-B    66 -  80 <=>   62 -  76   (SER   66  - GLN   80  <=> ASP   62  - SER   76 )                          
  15: s001-A 3gnw-B    84 - 104 <=>   77 -  97   (SER   84  - SER  104  <=> THR   77  - ALA   97 )                          
  15: s001-A 3gnw-B   107 - 111 <=>   98 - 102   (ALA  107  - PRO  111  <=> LYS   98  - GLY  102 )                          
  15: s001-A 3gnw-B   115 - 119 <=>  104 - 108   (LYS  115  - ARG  119  <=> GLY  104  - VAL  108 )                          
  15: s001-A 3gnw-B   120 - 134 <=>  113 - 127   (ASN  120  - GLU  134  <=> SER  113  - LEU  127 )                          
  15: s001-A 3gnw-B   136 - 155 <=>  128 - 147   (LYS  136  - LYS  155  <=> GLU  128  - VAL  147 )                          
  15: s001-A 3gnw-B   156 - 176 <=>  150 - 170   (GLY  156  - GLN  176  <=> GLY  153  - MET  173 )                          
  15: s001-A 3gnw-B   177 - 186 <=>  172 - 181   (PHE  177  - PRO  186  <=> LEU  175  - GLN  184 )                          
  15: s001-A 3gnw-B   187 - 195 <=>  186 - 194   (PRO  187  - TRP  195  <=> SER  189  - PRO  197 )                          
  15: s001-A 3gnw-B   199 - 212 <=>  195 - 208   (GLY  199  - GLY  212  <=> LYS  198  - LYS  211 )                          
  15: s001-A 3gnw-B   213 - 242 <=>  211 - 240   (ARG  213  - LEU  242  <=> PRO  214  - CYS  243 )                          
  15: s001-A 3gnw-B   244 - 258 <=>  241 - 255   (ASP  244  - THR  258  <=> ASP  244  - GLU  258 )                          
  15: s001-A 3gnw-B   259 - 267 <=>  257 - 265   (TYR  259  - TYR  267  <=> LEU  260  - ASN  268 )                          
  15: s001-A 3gnw-B   268 - 275 <=>  268 - 275   (TYR  268  - HIS  275  <=> GLY  271  - ARG  278 )                          
  15: s001-A 3gnw-B   277 - 305 <=>  276 - 304   (GLY  277  - PRO  305  <=> CYS  279  - LYS  307 )                          
  15: s001-A 3gnw-B   307 - 310 <=>  305 - 308   (TYR  307  - LEU  310  <=> LEU  308  - CYS  311 )                          
  15: s001-A 3gnw-B   314 - 328 <=>  309 - 323   (SER  314  - TYR  328  <=> THR  312  - SER  326 )                          
  15: s001-A 3gnw-B   331 - 353 <=>  328 - 350   (PRO  331  - GLU  353  <=> GLU  331  - PRO  353 )                          
  15: s001-A 3gnw-B   355 - 360 <=>  351 - 356   (THR  355  - VAL  360  <=> PRO  354  - ASP  359 )                          
  15: s001-A 3gnw-B   364 - 374 <=>  358 - 368   (MET  364  - PHE  374  <=> GLU  361  - SER  371 )                          
  15: s001-A 3gnw-B   377 - 393 <=>  378 - 394   (VAL  377  - PHE  393  <=> VAL  381  - TRP  397 )                          
  15: s001-A 3gnw-B   394 - 397 <=>  398 - 401   (PRO  394  - GLN  397  <=> ARG  401  - PRO  404 )                          
  15: s001-A 3gnw-B   406 - 437 <=>  403 - 434   (GLN  406  - ARG  437  <=> ASN  406  - GLU  437 )                          
  15: s001-A 3gnw-B   444 - 448 <=>  437 - 441   (ILE  444  - SER  448  <=> GLU  440  - ASP  444 )                          
  15: s001-A 3gnw-B   450 - 453 <=>  447 - 450   (ARG  450  - GLN  453  <=> ALA  450  - SER  453 )                          
  15: s001-A 3gnw-B   461 - 467 <=>  451 - 457   (ASN  461  - SER  467  <=> ILE  454  - PRO  460 )                          
  15: s001-A 3gnw-B   470 - 478 <=>  459 - 467   (GLU  470  - THR  478  <=> ILE  462  - SER  470 )                          
  15: s001-A 3gnw-B   479 - 485 <=>  470 - 476   (VAL  479  - LEU  485  <=> THR  473  - PRO  479 )                          
  16: s001-A 5i61-A     1 -   4 <=>    6 -   9   (MET    1  - ARG    4  <=> ASN    6  - SER    9 )                          
  16: s001-A 5i61-A     5 -   8 <=>   14 -  17   (ASN    5  - ASN    8  <=> ILE   14  - PRO   17 )                          
  16: s001-A 5i61-A     9 -  15 <=>   20 -  26   (PHE    9  - GLY   15  <=> ARG   20  - VAL   26 )                          
  16: s001-A 5i61-A    16 -  19 <=>   29 -  32   (GLY   16  - SER   19  <=> GLY   29  - GLU   32 )                          
  16: s001-A 5i61-A    29 -  32 <=>   37 -  40   (ILE   29  - ARG   32  <=> PRO   37  - LYS   40 )                          
  16: s001-A 5i61-A    34 -  37 <=>   43 -  46   (VAL   34  - GLU   37  <=> SER   43  - SER   46 )                          
  16: s001-A 5i61-A    38 -  41 <=>   76 -  79   (TYR   38  - ASP   41  <=> VAL   76  - UNK   79 )                          
  16: s001-A 5i61-A    42 -  45 <=>   81 -  84   (VAL   42  - ARG   45  <=> VAL   81  - PRO   84 )                          
  16: s001-A 5i61-A    46 -  57 <=>   86 -  97   (SER   46  - SER   57  <=> LYS   86  - ASP   97 )                          
  16: s001-A 5i61-A    58 -  63 <=>  100 - 105   (PRO   58  - VAL   63  <=> SER  100  - PRO  105 )                          
  16: s001-A 5i61-A    68 -  78 <=>  107 - 117   (MET   68  - LEU   78  <=> ASP  107  - GLU  117 )                          
  16: s001-A 5i61-A    80 -  83 <=>  118 - 121   (GLN   80  - TYR   83  <=> TRP  118  - VAL  121 )                          
  16: s001-A 5i61-A    85 - 106 <=>  122 - 143   (GLU   85  - GLY  106  <=> SER  122  - GLY  143 )                          
  16: s001-A 5i61-A   107 - 110 <=>  146 - 149   (ALA  107  - LEU  110  <=> TYR  146  - LYS  149 )                          
  16: s001-A 5i61-A   116 - 123 <=>  151 - 158   (GLY  116  - LYS  123  <=> LYS  151  - ILE  158 )                          
  16: s001-A 5i61-A   126 - 129 <=>  159 - 162   (SER  126  - ALA  129  <=> PRO  159  - VAL  162 )                          
  16: s001-A 5i61-A   138 - 141 <=>  168 - 171   (PHE  138  - VAL  141  <=> TYR  168  - UNK  171 )                          
  16: s001-A 5i61-A   142 - 156 <=>  180 - 194   (THR  142  - GLY  156  <=> GLY  180  - LYS  194 )                          
  16: s001-A 5i61-A   157 - 185 <=>  197 - 225   (THR  157  - ALA  185  <=> ASP  197  - PHE  225 )                          
  16: s001-A 5i61-A   186 - 189 <=>  228 - 231   (PRO  186  - LEU  189  <=> LEU  228  - VAL  231 )                          
  16: s001-A 5i61-A   190 - 195 <=>  233 - 238   (GLY  190  - TRP  195  <=> ALA  233  - GLU  238 )                          
  16: s001-A 5i61-A   200 - 213 <=>  239 - 252   (THR  200  - ARG  213  <=> ALA  239  - GLY  252 )                          
  16: s001-A 5i61-A   214 - 246 <=>  256 - 288   (VAL  214  - SER  246  <=> VAL  256  - GLN  288 )                          
  16: s001-A 5i61-A   248 - 268 <=>  289 - 309   (LEU  248  - TYR  268  <=> GLU  289  - ASN  309 )                          
  16: s001-A 5i61-A   269 - 305 <=>  311 - 347   (ASN  269  - PRO  305  <=> GLY  311  - HIS  347 )                          
  16: s001-A 5i61-A   308 - 312 <=>  348 - 352   (GLY  308  - LEU  312  <=> THR  348  - PRO  352 )                          
  16: s001-A 5i61-A   314 - 329 <=>  353 - 368   (SER  314  - GLY  329  <=> ASN  353  - ILE  368 )                          
  16: s001-A 5i61-A   335 - 359 <=>  369 - 393   (VAL  335  - PHE  359  <=> SER  369  - LYS  393 )                          
  16: s001-A 5i61-A   364 - 378 <=>  394 - 408   (MET  364  - ARG  378  <=> GLN  394  - ARG  408 )                          
  16: s001-A 5i61-A   379 - 398 <=>  414 - 433   (TYR  379  - ASP  398  <=> VAL  414  - TYR  433 )                          
  16: s001-A 5i61-A   399 - 417 <=>  438 - 456   (LYS  399  - CYS  417  <=> TRP  438  - TYR  456 )                          
  16: s001-A 5i61-A   418 - 428 <=>  460 - 470   (ASN  418  - ALA  428  <=> LYS  460  - GLY  470 )                          
  16: s001-A 5i61-A   430 - 433 <=>  471 - 474   (ASP  430  - SER  433  <=> ASP  471  - ARG  474 )                          
  16: s001-A 5i61-A   434 - 439 <=>  477 - 482   (ARG  434  - GLU  439  <=> LEU  477  - PHE  482 )                          
  16: s001-A 5i61-A   442 - 448 <=>  488 - 494   (ASP  442  - SER  448  <=> GLY  488  - ILE  494 )                          
  16: s001-A 5i61-A   457 - 461 <=>  507 - 511   (ILE  457  - ASN  461  <=> ALA  518  - GLU  522 )                          
  16: s001-A 5i61-A   465 - 468 <=>  515 - 518   (PHE  465  - TYR  468  <=> VAL  526  - ALA  529 )                          
  17: s001-A 2wk4-B    12 -  18 <=>   18 -  24   (LEU   12  - PHE   18  <=> GLY   18  - THR   24 )                          
  17: s001-A 2wk4-B    26 -  29 <=>   29 -  32   (SER   26  - ILE   29  <=> SER   29  - TRP   32 )                          
  17: s001-A 2wk4-B    31 -  34 <=>   33 -  36   (TYR   31  - VAL   34  <=> PRO   33  - GLN   36 )                          
  17: s001-A 2wk4-B    35 -  44 <=>   38 -  47   (LYS   35  - SER   44  <=> GLY   38  - GLY   47 )                          
  17: s001-A 2wk4-B    45 -  61 <=>   58 -  74   (ARG   45  - GLN   61  <=> THR   58  - GLY   74 )                          
  17: s001-A 2wk4-B    63 -  84 <=>   75 -  96   (VAL   63  - SER   84  <=> VAL   75  - GLY   96 )                          
  17: s001-A 2wk4-B    85 - 101 <=>   98 - 114   (GLU   85  - SER  101  <=> HIS   98  - ARG  114 )                          
  17: s001-A 2wk4-B   103 - 106 <=>  115 - 118   (THR  103  - GLY  106  <=> THR  115  - CYS  118 )                          
  17: s001-A 2wk4-B   107 - 110 <=>  122 - 125   (ALA  107  - LEU  110  <=> VAL  122  - LEU  125 )                          
  17: s001-A 2wk4-B   115 - 118 <=>  127 - 130   (LYS  115  - VAL  118  <=> GLY  127  - TRP  130 )                          
  17: s001-A 2wk4-B   120 - 134 <=>  139 - 153   (ASN  120  - GLU  134  <=> GLY  139  - ASN  153 )                          
  17: s001-A 2wk4-B   136 - 158 <=>  154 - 176   (LYS  136  - ASN  158  <=> LYS  154  - ASN  176 )                          
  17: s001-A 2wk4-B   159 - 186 <=>  180 - 207   (LYS  159  - PRO  186  <=> LYS  180  - GLN  207 )                          
  17: s001-A 2wk4-B   187 - 196 <=>  213 - 222   (PRO  187  - LEU  196  <=> THR  213  - ASP  222 )                          
  17: s001-A 2wk4-B   199 - 212 <=>  223 - 236   (GLY  199  - GLY  212  <=> SER  223  - GLY  236 )                          
  17: s001-A 2wk4-B   214 - 246 <=>  237 - 269   (VAL  214  - SER  246  <=> VAL  237  - HIS  269 )                          
  17: s001-A 2wk4-B   248 - 259 <=>  270 - 281   (LEU  248  - TYR  259  <=> PRO  270  - SER  281 )                          
  17: s001-A 2wk4-B   262 - 306 <=>  282 - 326   (HIS  262  - GLU  306  <=> PRO  282  - GLU  326 )                          
  17: s001-A 2wk4-B   310 - 313 <=>  335 - 338   (LEU  310  - SER  313  <=> ASN  335  - GLN  338 )                          
  17: s001-A 2wk4-B   314 - 327 <=>  341 - 354   (SER  314  - ARG  327  <=> THR  341  - CYS  354 )                          
  17: s001-A 2wk4-B   328 - 331 <=>  356 - 359   (TYR  328  - PRO  331  <=> ALA  356  - SER  359 )                          
  17: s001-A 2wk4-B   334 - 337 <=>  360 - 363   (GLU  334  - ASP  337  <=> ILE  360  - THR  363 )                          
  17: s001-A 2wk4-B   339 - 352 <=>  364 - 377   (VAL  339  - PRO  352  <=> VAL  364  - ALA  377 )                          
  17: s001-A 2wk4-B   353 - 358 <=>  382 - 387   (GLU  353  - ASN  358  <=> ASP  382  - THR  387 )                          
  17: s001-A 2wk4-B   364 - 374 <=>  388 - 398   (MET  364  - PHE  374  <=> ASN  388  - THR  398 )                          
  17: s001-A 2wk4-B   377 - 397 <=>  403 - 423   (VAL  377  - GLN  397  <=> GLY  403  - ASN  423 )                          
  17: s001-A 2wk4-B   399 - 418 <=>  434 - 453   (LYS  399  - ASN  418  <=> PHE  434  - HIS  453 )                          
  17: s001-A 2wk4-B   419 - 433 <=>  459 - 473   (LEU  419  - SER  433  <=> ASP  459  - GLY  473 )                          
  17: s001-A 2wk4-B   463 - 466 <=>  475 - 478   (SER  463  - PRO  466  <=> VAL  475  - ASN  478 )                          
  17: s001-A 2wk4-B   467 - 477 <=>  484 - 494   (SER  467  - GLY  477  <=> ALA  484  - GLY  494 )                          
  18: s001-A 3i5k-A    14 -  18 <=>   12 -  16   (LEU   14  - PHE   18  <=> THR   12  - PRO   16 )                          
  18: s001-A 3i5k-A    27 -  36 <=>   24 -  33   (ARG   27  - GLU   36  <=> ASN   24  - TYR   33 )                          
  18: s001-A 3i5k-A    37 -  44 <=>   36 -  43   (GLU   37  - SER   44  <=> LYS   36  - LYS   43 )                          
  18: s001-A 3i5k-A    47 -  64 <=>   44 -  61   (ALA   47  - ASP   64  <=> SER   44  - ASP   61 )                          
  18: s001-A 3i5k-A    66 -  80 <=>   62 -  76   (SER   66  - GLN   80  <=> ALA   62  - SER   76 )                          
  18: s001-A 3i5k-A    84 - 104 <=>   77 -  97   (SER   84  - SER  104  <=> LYS   77  - ALA   97 )                          
  18: s001-A 3i5k-A   107 - 111 <=>   98 - 102   (ALA  107  - PRO  111  <=> ARG   98  - GLY  102 )                          
  18: s001-A 3i5k-A   115 - 119 <=>  104 - 108   (LYS  115  - ARG  119  <=> GLY  104  - VAL  108 )                          
  18: s001-A 3i5k-A   120 - 134 <=>  113 - 127   (ASN  120  - GLU  134  <=> GLY  113  - LEU  127 )                          
  18: s001-A 3i5k-A   137 - 140 <=>  128 - 131   (GLY  137  - PRO  140  <=> GLU  128  - GLN  131 )                          
  18: s001-A 3i5k-A   141 - 155 <=>  133 - 147   (VAL  141  - LYS  155  <=> PRO  133  - VAL  147 )                          
  18: s001-A 3i5k-A   156 - 184 <=>  153 - 181   (GLY  156  - ASN  184  <=> GLY  153  - LYS  181 )                          
  18: s001-A 3i5k-A   186 - 195 <=>  188 - 197   (PRO  186  - TRP  195  <=> GLY  188  - PRO  197 )                          
  18: s001-A 3i5k-A   199 - 212 <=>  198 - 211   (GLY  199  - GLY  212  <=> ALA  198  - LYS  211 )                          
  18: s001-A 3i5k-A   213 - 246 <=>  214 - 247   (ARG  213  - SER  246  <=> PRO  214  - GLU  247 )                          
  18: s001-A 3i5k-A   248 - 258 <=>  248 - 258   (LEU  248  - THR  258  <=> GLU  248  - GLU  258 )                          
  18: s001-A 3i5k-A   259 - 267 <=>  260 - 268   (TYR  259  - TYR  267  <=> LEU  260  - ASN  268 )                          
  18: s001-A 3i5k-A   268 - 275 <=>  271 - 278   (TYR  268  - HIS  275  <=> GLY  271  - ARG  278 )                          
  18: s001-A 3i5k-A   277 - 305 <=>  279 - 307   (GLY  277  - PRO  305  <=> CYS  279  - GLY  307 )                          
  18: s001-A 3i5k-A   307 - 310 <=>  308 - 311   (TYR  307  - LEU  310  <=> ILE  308  - PRO  311 )                          
  18: s001-A 3i5k-A   314 - 328 <=>  312 - 326   (SER  314  - TYR  328  <=> THR  312  - SER  326 )                          
  18: s001-A 3i5k-A   331 - 352 <=>  331 - 352   (PRO  331  - PRO  352  <=> GLU  331  - ASP  352 )                          
  18: s001-A 3i5k-A   354 - 360 <=>  353 - 359   (LYS  354  - VAL  360  <=> PRO  353  - ASP  359 )                          
  18: s001-A 3i5k-A   364 - 374 <=>  361 - 371   (MET  364  - PHE  374  <=> GLU  361  - SER  371 )                          
  18: s001-A 3i5k-A   377 - 394 <=>  381 - 398   (VAL  377  - PRO  394  <=> ARG  381  - GLU  398 )                          
  18: s001-A 3i5k-A   395 - 398 <=>  401 - 404   (GLU  395  - ASP  398  <=> ARG  401  - PRO  404 )                          
  18: s001-A 3i5k-A   407 - 437 <=>  407 - 437   (ARG  407  - ARG  437  <=> SER  407  - ASP  437 )                          
  18: s001-A 3i5k-A   444 - 448 <=>  440 - 444   (ILE  444  - SER  448  <=> ASP  440  - ASN  444 )                          
  18: s001-A 3i5k-A   450 - 453 <=>  451 - 454   (ARG  450  - GLN  453  <=> VAL  451  - VAL  454 )                          
  18: s001-A 3i5k-A   461 - 466 <=>  455 - 460   (ASN  461  - PRO  466  <=> ASN  455  - PRO  460 )                          
  18: s001-A 3i5k-A   470 - 474 <=>  462 - 466   (GLU  470  - ARG  474  <=> ILE  462  - LEU  466 )                          
  18: s001-A 3i5k-A   477 - 480 <=>  467 - 470   (GLY  477  - LEU  480  <=> HIS  467  - ASP  470 )                          
  18: s001-A 3i5k-A   481 - 484 <=>  473 - 476   (TYR  481  - ARG  484  <=> SER  473  - THR  476 )                          
  19: s001-A 2xi2-A    14 -  20 <=>   12 -  18   (LEU   14  - THR   20  <=> THR   12  - GLU   18 )                          
  19: s001-A 2xi2-A    26 -  36 <=>   23 -  33   (SER   26  - GLU   36  <=> ILE   23  - HIS   33 )                          
  19: s001-A 2xi2-A    37 -  44 <=>   36 -  43   (GLU   37  - SER   44  <=> LEU   36  - ARG   43 )                          
  19: s001-A 2xi2-A    47 -  64 <=>   44 -  61   (ALA   47  - ASP   64  <=> SER   44  - ASP   61 )                          
  19: s001-A 2xi2-A    66 -  80 <=>   62 -  76   (SER   66  - GLN   80  <=> SER   62  - SER   76 )                          
  19: s001-A 2xi2-A    84 - 105 <=>   77 -  98   (SER   84  - ALA  105  <=> LYS   77  - LYS   98 )                          
  19: s001-A 2xi2-A   107 - 110 <=>   99 - 102   (ALA  107  - LEU  110  <=> SER   99  - GLY  102 )                          
  19: s001-A 2xi2-A   115 - 119 <=>  104 - 108   (LYS  115  - ARG  119  <=> GLY  104  - VAL  108 )                          
  19: s001-A 2xi2-A   120 - 134 <=>  113 - 127   (ASN  120  - GLU  134  <=> ARG  113  - LEU  127 )                          
  19: s001-A 2xi2-A   137 - 140 <=>  128 - 131   (GLY  137  - PRO  140  <=> GLU  128  - VAL  131 )                          
  19: s001-A 2xi2-A   141 - 155 <=>  133 - 147   (VAL  141  - LYS  155  <=> PRO  133  - VAL  147 )                          
  19: s001-A 2xi2-A   156 - 184 <=>  153 - 181   (GLY  156  - ASN  184  <=> GLY  153  - LYS  181 )                          
  19: s001-A 2xi2-A   186 - 195 <=>  188 - 197   (PRO  186  - TRP  195  <=> GLY  188  - PRO  197 )                          
  19: s001-A 2xi2-A   199 - 212 <=>  198 - 211   (GLY  199  - GLY  212  <=> GLY  198  - LYS  211 )                          
  19: s001-A 2xi2-A   213 - 246 <=>  214 - 247   (ARG  213  - SER  246  <=> PRO  214  - PRO  247 )                          
  19: s001-A 2xi2-A   248 - 258 <=>  248 - 258   (LEU  248  - THR  258  <=> GLN  248  - GLU  258 )                          
  19: s001-A 2xi2-A   259 - 267 <=>  260 - 268   (TYR  259  - TYR  267  <=> LEU  260  - ASN  268 )                          
  19: s001-A 2xi2-A   268 - 275 <=>  271 - 278   (TYR  268  - HIS  275  <=> GLY  271  - ARG  278 )                          
  19: s001-A 2xi2-A   277 - 305 <=>  279 - 307   (GLY  277  - PRO  305  <=> CYS  279  - GLY  307 )                          
  19: s001-A 2xi2-A   307 - 310 <=>  308 - 311   (TYR  307  - LEU  310  <=> LEU  308  - CYS  311 )                          
  19: s001-A 2xi2-A   314 - 328 <=>  312 - 326   (SER  314  - TYR  328  <=> THR  312  - SER  326 )                          
  19: s001-A 2xi2-A   331 - 353 <=>  331 - 353   (PRO  331  - GLU  353  <=> GLU  331  - PRO  353 )                          
  19: s001-A 2xi2-A   355 - 361 <=>  354 - 360   (THR  355  - SER  361  <=> PRO  354  - LEU  360 )                          
  19: s001-A 2xi2-A   364 - 374 <=>  361 - 371   (MET  364  - PHE  374  <=> GLU  361  - SER  371 )                          
  19: s001-A 2xi2-A   376 - 394 <=>  380 - 398   (GLY  376  - PRO  394  <=> ARG  380  - GLU  398 )                          
  19: s001-A 2xi2-A   396 - 399 <=>  400 - 403   (PHE  396  - LYS  399  <=> ALA  400  - THR  403 )                          
  19: s001-A 2xi2-A   407 - 437 <=>  407 - 437   (ARG  407  - ARG  437  <=> SER  407  - ASP  437 )                          
  19: s001-A 2xi2-A   443 - 448 <=>  440 - 445   (LYS  443  - SER  448  <=> GLU  440  - CYS  445 )                          
  19: s001-A 2xi2-A   450 - 453 <=>  450 - 453   (ARG  450  - GLN  453  <=> ALA  450  - SER  453 )                          
  19: s001-A 2xi2-A   461 - 467 <=>  454 - 460   (ASN  461  - SER  467  <=> ILE  454  - PRO  460 )                          
  19: s001-A 2xi2-A   469 - 475 <=>  461 - 467   (GLU  469  - TYR  475  <=> PRO  461  - HIS  467 )                          
  19: s001-A 2xi2-A   477 - 480 <=>  468 - 471   (GLY  477  - LEU  480  <=> GLY  468  - ALA  471 )                          
  19: s001-A 2xi2-A   481 - 485 <=>  473 - 477   (TYR  481  - LEU  485  <=> SER  473  - TYR  477 )                          
  20: s001-A 3gsz-A    14 -  18 <=>   12 -  16   (LEU   14  - PHE   18  <=> THR   12  - PRO   16 )                          
  20: s001-A 3gsz-A    27 -  36 <=>   24 -  33   (ARG   27  - GLU   36  <=> ASN   24  - PHE   33 )                          
  20: s001-A 3gsz-A    37 -  44 <=>   36 -  43   (GLU   37  - SER   44  <=> LYS   36  - ARG   43 )                          
  20: s001-A 3gsz-A    47 -  64 <=>   44 -  61   (ALA   47  - ASP   64  <=> SER   44  - ASP   61 )                          
  20: s001-A 3gsz-A    66 -  80 <=>   62 -  76   (SER   66  - GLN   80  <=> ALA   62  - SER   76 )                          
  20: s001-A 3gsz-A    84 - 104 <=>   77 -  97   (SER   84  - SER  104  <=> LYS   77  - ALA   97 )                          
  20: s001-A 3gsz-A   107 - 111 <=>   98 - 102   (ALA  107  - PRO  111  <=> LYS   98  - GLY  102 )                          
  20: s001-A 3gsz-A   115 - 119 <=>  104 - 108   (LYS  115  - ARG  119  <=> GLY  104  - VAL  108 )                          
  20: s001-A 3gsz-A   120 - 134 <=>  113 - 127   (ASN  120  - GLU  134  <=> ARG  113  - LEU  127 )                          
  20: s001-A 3gsz-A   136 - 184 <=>  128 - 176   (LYS  136  - ASN  184  <=> GLU  128  - LYS  181 )                          
  20: s001-A 3gsz-A   186 - 195 <=>  183 - 192   (PRO  186  - TRP  195  <=> GLY  188  - PRO  197 )                          
  20: s001-A 3gsz-A   199 - 212 <=>  193 - 206   (GLY  199  - GLY  212  <=> ALA  198  - LYS  211 )                          
  20: s001-A 3gsz-A   213 - 242 <=>  209 - 238   (ARG  213  - LEU  242  <=> PRO  214  - CYS  243 )                          
  20: s001-A 3gsz-A   244 - 258 <=>  239 - 253   (ASP  244  - THR  258  <=> SER  244  - GLU  258 )                          
  20: s001-A 3gsz-A   259 - 267 <=>  255 - 263   (TYR  259  - TYR  267  <=> LEU  260  - ASN  268 )                          
  20: s001-A 3gsz-A   268 - 275 <=>  266 - 273   (TYR  268  - HIS  275  <=> GLY  271  - ARG  278 )                          
  20: s001-A 3gsz-A   277 - 305 <=>  274 - 302   (GLY  277  - PRO  305  <=> CYS  279  - GLY  307 )                          
  20: s001-A 3gsz-A   307 - 310 <=>  303 - 306   (TYR  307  - LEU  310  <=> ILE  308  - PRO  311 )                          
  20: s001-A 3gsz-A   314 - 328 <=>  307 - 321   (SER  314  - TYR  328  <=> VAL  312  - SER  326 )                          
  20: s001-A 3gsz-A   331 - 352 <=>  326 - 347   (PRO  331  - PRO  352  <=> GLU  331  - ASP  352 )                          
  20: s001-A 3gsz-A   354 - 360 <=>  348 - 354   (LYS  354  - VAL  360  <=> LEU  353  - ASP  359 )                          
  20: s001-A 3gsz-A   364 - 374 <=>  356 - 366   (MET  364  - PHE  374  <=> GLU  361  - SER  371 )                          
  20: s001-A 3gsz-A   377 - 394 <=>  376 - 393   (VAL  377  - PRO  394  <=> ARG  381  - GLU  398 )                          
  20: s001-A 3gsz-A   395 - 398 <=>  396 - 399   (GLU  395  - ASP  398  <=> ARG  401  - PRO  404 )                          
  20: s001-A 3gsz-A   406 - 437 <=>  401 - 432   (GLN  406  - ARG  437  <=> ASN  406  - ASP  437 )                          
  20: s001-A 3gsz-A   444 - 448 <=>  436 - 440   (ILE  444  - SER  448  <=> GLN  441  - PHE  445 )                          
  20: s001-A 3gsz-A   450 - 453 <=>  445 - 448   (ARG  450  - GLN  453  <=> ALA  450  - SER  453 )                          
  20: s001-A 3gsz-A   461 - 467 <=>  449 - 455   (ASN  461  - SER  467  <=> VAL  454  - PRO  460 )                          
  20: s001-A 3gsz-A   469 - 475 <=>  456 - 462   (GLU  469  - TYR  475  <=> ALA  461  - HIS  467 )                          
  20: s001-A 3gsz-A   477 - 480 <=>  463 - 466   (GLY  477  - LEU  480  <=> GLY  468  - ALA  471 )                          
  20: s001-A 3gsz-A   481 - 485 <=>  468 - 472   (TYR  481  - LEU  485  <=> SER  473  - TYR  477 )                          
  21: s001-A 2cjq-A     9 -  12 <=>   30 -  33   (PHE    9  - LEU   12  <=> LEU  121  - GLN  124 )                          
  21: s001-A 2cjq-A    26 -  33 <=>   37 -  44   (SER   26  - PHE   33  <=> ASN  136  - MET  143 )                          
  21: s001-A 2cjq-A    34 -  40 <=>   51 -  57   (VAL   34  - ARG   40  <=> LEU  150  - VAL  156 )                          
  21: s001-A 2cjq-A    43 -  53 <=>   58 -  68   (THR   43  - ASN   53  <=> THR  160  - ARG  170 )                          
  21: s001-A 2cjq-A    54 -  58 <=>   70 -  74   (ALA   54  - PRO   58  <=> LYS  172  - ASN  176 )                          
  21: s001-A 2cjq-A    59 -  65 <=>   76 -  82   (ILE   59  - GLU   65  <=> ASN  178  - LEU  184 )                          
  21: s001-A 2cjq-A    68 -  79 <=>   83 -  94   (MET   68  - PHE   79  <=> HIS  185  - ALA  196 )                          
  21: s001-A 2cjq-A    82 -  85 <=>   95 -  98   (HIS   82  - GLU   85  <=> GLN  197  - LEU  200 )                          
  21: s001-A 2cjq-A    86 - 106 <=>  101 - 121   (PRO   86  - GLY  106  <=> THR  203  - GLY  223 )                          
  21: s001-A 2cjq-A   107 - 110 <=>  123 - 126   (ALA  107  - LEU  110  <=> LEU  225  - LYS  228 )                          
  21: s001-A 2cjq-A   116 - 133 <=>  129 - 146   (GLY  116  - LEU  133  <=> GLY  231  - LEU  248 )                          
  21: s001-A 2cjq-A   136 - 150 <=>  148 - 162   (LYS  136  - ARG  150  <=> THR  250  - ASN  264 )                          
  21: s001-A 2cjq-A   160 - 181 <=>  163 - 184   (PRO  160  - PHE  181  <=> PRO  284  - TRP  305 )                          
  21: s001-A 2cjq-A   182 - 186 <=>  187 - 191   (SER  182  - PRO  186  <=> GLN  308  - VAL  312 )                          
  21: s001-A 2cjq-A   187 - 196 <=>  193 - 202   (PRO  187  - LEU  196  <=> PRO  314  - PHE  323 )                          
  21: s001-A 2cjq-A   200 - 212 <=>  203 - 215   (THR  200  - GLY  212  <=> ASN  324  - PHE  336 )                          
  21: s001-A 2cjq-A   213 - 246 <=>  218 - 251   (ARG  213  - SER  246  <=> PRO  339  - GLU  372 )                          
  21: s001-A 2cjq-A   249 - 267 <=>  252 - 270   (GLU  249  - TYR  267  <=> TRP  373  - THR  391 )                          
  21: s001-A 2cjq-A   268 - 307 <=>  272 - 311   (TYR  268  - TYR  307  <=> ASP  393  - VAL  432 )                          
  21: s001-A 2cjq-A   309 - 312 <=>  319 - 322   (ASP  309  - LEU  312  <=> ARG  439  - ARG  442 )                          
  21: s001-A 2cjq-A   315 - 327 <=>  323 - 335   (CYS  315  - ARG  327  <=> ILE  443  - GLU  455 )                          
  21: s001-A 2cjq-A   328 - 331 <=>  337 - 340   (TYR  328  - PRO  331  <=> GLY  457  - LEU  460 )                          
  21: s001-A 2cjq-A   334 - 353 <=>  341 - 360   (GLU  334  - GLU  353  <=> LYS  461  - THR  480 )                          
  21: s001-A 2cjq-A   355 - 361 <=>  365 - 371   (THR  355  - SER  361  <=> MET  485  - PHE  491 )                          
  21: s001-A 2cjq-A   364 - 373 <=>  372 - 381   (MET  364  - ALA  373  <=> GLU  492  - PRO  501 )                          
  21: s001-A 2cjq-A   376 - 395 <=>  391 - 410   (GLY  376  - GLU  395  <=> SER  511  - LEU  530 )                          
  21: s001-A 2cjq-A   399 - 430 <=>  411 - 442   (LYS  399  - ASP  430  <=> GLY  537  - SER  568 )                          
  21: s001-A 2cjq-A   440 - 444 <=>  444 - 448   (ILE  440  - ILE  444  <=> GLN  570  - THR  574 )                          
  21: s001-A 2cjq-A   448 - 452 <=>  450 - 454   (SER  448  - LEU  452  <=> SER  576  - THR  580 )                          
  21: s001-A 2cjq-A   460 - 466 <=>  456 - 462   (VAL  460  - PRO  466  <=> TYR  582  - ILE  588 )                          
  21: s001-A 2cjq-A   467 - 474 <=>  464 - 471   (SER  467  - ARG  474  <=> ALA  590  - LYS  597 )                          
  21: s001-A 2cjq-A   479 - 484 <=>  475 - 480   (VAL  479  - ARG  484  <=> GLU  601  - GLY  606 )                          
  22: s001-A 5y6r-A     5 -   8 <=>   91 -  94   (ASN    5  - ASN    8  <=> GLY  102  - LYS  105 )                          
  22: s001-A 5y6r-A     9 -  17 <=>  110 - 118   (PHE    9  - GLY   17  <=> VAL  121  - GLY  129 )                          
  22: s001-A 5y6r-A    26 -  33 <=>  125 - 132   (SER   26  - PHE   33  <=> ASN  136  - MET  143 )                          
  22: s001-A 5y6r-A    34 -  37 <=>  139 - 142   (VAL   34  - GLU   37  <=> LEU  150  - LEU  153 )                          
  22: s001-A 5y6r-A    38 -  44 <=>  144 - 150   (TYR   38  - SER   44  <=> VAL  155  - ASP  161 )                          
  22: s001-A 5y6r-A    45 -  53 <=>  155 - 163   (ARG   45  - ASN   53  <=> HIS  166  - ASP  174 )                          
  22: s001-A 5y6r-A    56 -  65 <=>  164 - 173   (HIS   56  - GLU   65  <=> LYS  175  - LEU  184 )                          
  22: s001-A 5y6r-A    66 -  76 <=>  175 - 185   (SER   66  - LEU   76  <=> LYS  186  - LYS  196 )                          
  22: s001-A 5y6r-A    80 - 106 <=>  186 - 212   (GLN   80  - GLY  106  <=> ARG  197  - GLY  223 )                          
  22: s001-A 5y6r-A   107 - 110 <=>  214 - 217   (ALA  107  - LEU  110  <=> PHE  225  - LYS  228 )                          
  22: s001-A 5y6r-A   116 - 133 <=>  220 - 237   (GLY  116  - LEU  133  <=> GLY  231  - LEU  248 )                          
  22: s001-A 5y6r-A   136 - 155 <=>  239 - 258   (LYS  136  - LYS  155  <=> LYS  250  - VAL  269 )                          
  22: s001-A 5y6r-A   156 - 181 <=>  269 - 294   (GLY  156  - PHE  181  <=> GLU  280  - TRP  305 )                          
  22: s001-A 5y6r-A   182 - 186 <=>  297 - 301   (SER  182  - PRO  186  <=> GLN  308  - VAL  312 )                          
  22: s001-A 5y6r-A   187 - 196 <=>  303 - 312   (PRO  187  - LEU  196  <=> PRO  314  - PHE  323 )                          
  22: s001-A 5y6r-A   200 - 212 <=>  313 - 325   (THR  200  - GLY  212  <=> GLN  324  - PHE  336 )                          
  22: s001-A 5y6r-A   213 - 246 <=>  328 - 361   (ARG  213  - SER  246  <=> PRO  339  - LYS  372 )                          
  22: s001-A 5y6r-A   249 - 267 <=>  362 - 380   (GLU  249  - TYR  267  <=> TRP  373  - SER  391 )                          
  22: s001-A 5y6r-A   268 - 307 <=>  382 - 421   (TYR  268  - TYR  307  <=> ASP  393  - VAL  432 )                          
  22: s001-A 5y6r-A   309 - 312 <=>  428 - 431   (ASP  309  - LEU  312  <=> ARG  439  - LYS  442 )                          
  22: s001-A 5y6r-A   315 - 327 <=>  432 - 444   (CYS  315  - ARG  327  <=> ILE  443  - GLU  455 )                          
  22: s001-A 5y6r-A   328 - 331 <=>  446 - 449   (TYR  328  - PRO  331  <=> ALA  457  - GLU  460 )                          
  22: s001-A 5y6r-A   334 - 353 <=>  450 - 469   (GLU  334  - GLU  353  <=> LYS  461  - THR  480 )                          
  22: s001-A 5y6r-A   355 - 361 <=>  474 - 480   (THR  355  - SER  361  <=> MET  485  - PHE  491 )                          
  22: s001-A 5y6r-A   364 - 374 <=>  481 - 491   (MET  364  - PHE  374  <=> ASP  492  - ILE  502 )                          
  22: s001-A 5y6r-A   377 - 397 <=>  501 - 521   (VAL  377  - GLN  397  <=> SER  512  - SER  532 )                          
  22: s001-A 5y6r-A   398 - 431 <=>  525 - 558   (ASP  398  - PHE  431  <=> ARG  536  - THR  569 )                          
  22: s001-A 5y6r-A   433 - 436 <=>  559 - 562   (SER  433  - LYS  436  <=> GLU  570  - VAL  573 )                          
  22: s001-A 5y6r-A   448 - 452 <=>  565 - 569   (SER  448  - LEU  452  <=> GLY  576  - THR  580 )                          
  22: s001-A 5y6r-A   460 - 467 <=>  571 - 578   (VAL  460  - SER  467  <=> TYR  582  - SER  589 )                          
  22: s001-A 5y6r-A   468 - 474 <=>  580 - 586   (TYR  468  - ARG  474  <=> TYR  591  - HIS  597 )                          
  22: s001-A 5y6r-A   479 - 485 <=>  590 - 596   (VAL  479  - LEU  485  <=> ASP  601  - PHE  607 )                          
  23: s001-A 1s48-A    19 -  22 <=>   39 -  42   (SER   19  - ARG   22  <=> ARG  130  - ASN  133 )                          
  23: s001-A 1s48-A    26 -  33 <=>   45 -  52   (SER   26  - PHE   33  <=> ASN  136  - UNK  143 )                          
  23: s001-A 1s48-A    34 -  42 <=>   59 -  67   (VAL   34  - VAL   42  <=> LEU  150  - ALA  158 )                          
  23: s001-A 1s48-A    43 -  53 <=>   69 -  79   (THR   43  - ASN   53  <=> THR  160  - ARG  170 )                          
  23: s001-A 1s48-A    54 -  65 <=>   81 -  92   (ALA   54  - GLU   65  <=> LYS  172  - GLU  183 )                          
  23: s001-A 1s48-A    67 -  79 <=>   93 - 105   (LYS   67  - PHE   79  <=> LEU  184  - ALA  196 )                          
  23: s001-A 1s48-A    82 -  85 <=>  106 - 109   (HIS   82  - GLU   85  <=> GLN  197  - LEU  200 )                          
  23: s001-A 1s48-A    86 -  95 <=>  112 - 121   (PRO   86  - ALA   95  <=> THR  203  - LEU  212 )                          
  23: s001-A 1s48-A    97 - 106 <=>  122 - 131   (GLN   97  - GLY  106  <=> GLU  213  - ALA  222 )                          
  23: s001-A 1s48-A   107 - 110 <=>  134 - 137   (ALA  107  - LEU  110  <=> LEU  225  - LYS  228 )                          
  23: s001-A 1s48-A   116 - 133 <=>  140 - 157   (GLY  116  - LEU  133  <=> GLY  231  - LEU  248 )                          
  23: s001-A 1s48-A   136 - 149 <=>  159 - 172   (LYS  136  - ARG  149  <=> ALA  250  - LYS  263 )                          
  23: s001-A 1s48-A   150 - 154 <=>  174 - 178   (ARG  150  - ALA  154  <=> GLU  265  - VAL  269 )                          
  23: s001-A 1s48-A   155 - 181 <=>  188 - 214   (LYS  155  - PHE  181  <=> VAL  279  - TRP  305 )                          
  23: s001-A 1s48-A   182 - 186 <=>  217 - 221   (SER  182  - PRO  186  <=> GLN  308  - VAL  312 )                          
  23: s001-A 1s48-A   187 - 196 <=>  223 - 232   (PRO  187  - LEU  196  <=> PRO  314  - PHE  323 )                          
  23: s001-A 1s48-A   200 - 212 <=>  233 - 245   (THR  200  - GLY  212  <=> ASN  324  - PHE  336 )                          
  23: s001-A 1s48-A   213 - 246 <=>  248 - 281   (ARG  213  - SER  246  <=> PRO  339  - GLU  372 )                          
  23: s001-A 1s48-A   249 - 267 <=>  282 - 300   (GLU  249  - TYR  267  <=> TRP  373  - THR  391 )                          
  23: s001-A 1s48-A   268 - 307 <=>  302 - 341   (TYR  268  - TYR  307  <=> ASP  393  - VAL  432 )                          
  23: s001-A 1s48-A   309 - 312 <=>  345 - 348   (ASP  309  - LEU  312  <=> SER  436  - ARG  439 )                          
  23: s001-A 1s48-A   314 - 327 <=>  351 - 364   (SER  314  - ARG  327  <=> ARG  442  - GLU  455 )                          
  23: s001-A 1s48-A   328 - 331 <=>  366 - 369   (TYR  328  - PRO  331  <=> GLY  457  - LEU  460 )                          
  23: s001-A 1s48-A   334 - 353 <=>  370 - 389   (GLU  334  - GLU  353  <=> LYS  461  - THR  480 )                          
  23: s001-A 1s48-A   355 - 361 <=>  394 - 400   (THR  355  - SER  361  <=> UNK  485  - PHE  491 )                          
  23: s001-A 1s48-A   364 - 374 <=>  401 - 411   (MET  364  - PHE  374  <=> GLU  492  - VAL  502 )                          
  23: s001-A 1s48-A   377 - 397 <=>  421 - 441   (VAL  377  - GLN  397  <=> SER  512  - SER  532 )                          
  23: s001-A 1s48-A   398 - 431 <=>  445 - 478   (ASP  398  - PHE  431  <=> ARG  536  - GLN  569 )                          
  23: s001-A 1s48-A   436 - 440 <=>  479 - 483   (LYS  436  - ILE  440  <=> GLN  570  - ASP  574 )                          
  23: s001-A 1s48-A   445 - 448 <=>  485 - 488   (ASN  445  - SER  448  <=> SER  576  - ALA  579 )                          
  23: s001-A 1s48-A   460 - 466 <=>  491 - 497   (VAL  460  - PRO  466  <=> TYR  582  - ILE  588 )                          
  23: s001-A 1s48-A   467 - 474 <=>  499 - 506   (SER  467  - ARG  474  <=> ALA  590  - ARG  597 )                          
  23: s001-A 1s48-A   479 - 485 <=>  510 - 516   (VAL  479  - LEU  485  <=> GLU  601  - PHE  607 )                          
  24: s001-A 6ae4-A     9 -  12 <=>  108 - 111   (PHE    9  - LEU   12  <=> VAL  121  - GLN  124 )                          
  24: s001-A 6ae4-A    26 -  34 <=>  116 - 124   (SER   26  - VAL   34  <=> ASN  136  - THR  144 )                          
  24: s001-A 6ae4-A    35 -  38 <=>  130 - 133   (LYS   35  - TYR   38  <=> LEU  150  - LEU  153 )                          
  24: s001-A 6ae4-A    39 -  53 <=>  136 - 150   (TRP   39  - ASN   53  <=> VAL  156  - ARG  170 )                          
  24: s001-A 6ae4-A    54 -  65 <=>  152 - 163   (ALA   54  - GLU   65  <=> LYS  172  - GLY  183 )                          
  24: s001-A 6ae4-A    67 -  79 <=>  164 - 176   (LYS   67  - PHE   79  <=> LEU  184  - LYS  196 )                          
  24: s001-A 6ae4-A    82 -  85 <=>  177 - 180   (HIS   82  - GLU   85  <=> ARG  197  - LEU  200 )                          
  24: s001-A 6ae4-A    86 - 106 <=>  183 - 203   (PRO   86  - GLY  106  <=> SER  203  - GLY  223 )                          
  24: s001-A 6ae4-A   107 - 110 <=>  205 - 208   (ALA  107  - LEU  110  <=> PHE  225  - LYS  228 )                          
  24: s001-A 6ae4-A   116 - 133 <=>  211 - 228   (GLY  116  - LEU  133  <=> GLY  231  - LEU  248 )                          
  24: s001-A 6ae4-A   136 - 150 <=>  230 - 244   (LYS  136  - ARG  150  <=> LYS  250  - ASN  264 )                          
  24: s001-A 6ae4-A   161 - 181 <=>  258 - 278   (ARG  161  - PHE  181  <=> ARG  285  - TRP  305 )                          
  24: s001-A 6ae4-A   182 - 186 <=>  281 - 285   (SER  182  - PRO  186  <=> GLN  308  - VAL  312 )                          
  24: s001-A 6ae4-A   187 - 196 <=>  287 - 296   (PRO  187  - LEU  196  <=> PRO  314  - PHE  323 )                          
  24: s001-A 6ae4-A   200 - 212 <=>  297 - 309   (THR  200  - GLY  212  <=> GLN  324  - PHE  336 )                          
  24: s001-A 6ae4-A   213 - 246 <=>  312 - 345   (ARG  213  - SER  246  <=> PRO  339  - LYS  372 )                          
  24: s001-A 6ae4-A   249 - 267 <=>  346 - 364   (GLU  249  - TYR  267  <=> TRP  373  - CYS  391 )                          
  24: s001-A 6ae4-A   268 - 307 <=>  366 - 405   (TYR  268  - TYR  307  <=> ASP  393  - VAL  432 )                          
  24: s001-A 6ae4-A   309 - 312 <=>  412 - 415   (ASP  309  - LEU  312  <=> ARG  439  - LYS  442 )                          
  24: s001-A 6ae4-A   315 - 327 <=>  416 - 428   (CYS  315  - ARG  327  <=> ILE  443  - GLU  455 )                          
  24: s001-A 6ae4-A   328 - 331 <=>  430 - 433   (TYR  328  - PRO  331  <=> ALA  457  - GLU  460 )                          
  24: s001-A 6ae4-A   334 - 353 <=>  434 - 453   (GLU  334  - GLU  353  <=> LYS  461  - THR  480 )                          
  24: s001-A 6ae4-A   355 - 361 <=>  458 - 464   (THR  355  - SER  361  <=> MET  485  - PHE  491 )                          
  24: s001-A 6ae4-A   364 - 374 <=>  465 - 475   (MET  364  - PHE  374  <=> ASP  492  - ILE  502 )                          
  24: s001-A 6ae4-A   377 - 396 <=>  485 - 504   (VAL  377  - PHE  396  <=> SER  512  - ASP  531 )                          
  24: s001-A 6ae4-A   400 - 430 <=>  505 - 535   (SER  400  - ASP  430  <=> THR  538  - SER  568 )                          
  24: s001-A 6ae4-A   432 - 436 <=>  536 - 540   (CYS  432  - LYS  436  <=> THR  569  - VAL  573 )                          
  24: s001-A 6ae4-A   448 - 452 <=>  543 - 547   (SER  448  - LEU  452  <=> GLY  576  - THR  580 )                          
  24: s001-A 6ae4-A   460 - 467 <=>  549 - 556   (VAL  460  - SER  467  <=> TYR  582  - SER  589 )                          
  24: s001-A 6ae4-A   468 - 474 <=>  558 - 564   (TYR  468  - ARG  474  <=> TYR  591  - HIS  597 )                          
  24: s001-A 6ae4-A   479 - 485 <=>  568 - 574   (VAL  479  - LEU  485  <=> ASP  601  - PHE  607 )                          
  25: s001-A 6ld3-A     5 -   8 <=>   15 -  18   (ASN    5  - ASN    8  <=> SER  287  - ALA  290 )                          
  25: s001-A 6ld3-A    10 -  13 <=>   38 -  41   (SER   10  - LYS   13  <=> TYR  310  - PRO  313 )                          
  25: s001-A 6ld3-A    26 -  33 <=>   45 -  52   (SER   26  - PHE   33  <=> ASN  323  - SER  330 )                          
  25: s001-A 6ld3-A    34 -  37 <=>   55 -  58   (VAL   34  - GLU   37  <=> TRP  333  - VAL  336 )                          
  25: s001-A 6ld3-A    38 -  41 <=>   62 -  65   (TYR   38  - ASP   41  <=> THR  340  - ALA  343 )                          
  25: s001-A 6ld3-A    45 -  53 <=>   66 -  74   (ARG   45  - ASN   53  <=> PRO  349  - LYS  357 )                          
  25: s001-A 6ld3-A    54 -  63 <=>   76 -  85   (ALA   54  - VAL   63  <=> LYS  359  - GLN  368 )                          
  25: s001-A 6ld3-A    64 -  83 <=>   88 - 107   (ASP   64  - TYR   83  <=> THR  371  - LYS  390 )                          
  25: s001-A 6ld3-A    86 -  94 <=>  108 - 116   (PRO   86  - GLU   94  <=> ARG  391  - GLU  399 )                          
  25: s001-A 6ld3-A    96 - 103 <=>  117 - 124   (ILE   96  - THR  103  <=> PHE  400  - ASN  407 )                          
  25: s001-A 6ld3-A   114 - 119 <=>  125 - 130   (LYS  114  - ARG  119  <=> THR  422  - VAL  427 )                          
  25: s001-A 6ld3-A   120 - 134 <=>  133 - 147   (ASN  120  - GLU  134  <=> PRO  430  - LEU  444 )                          
  25: s001-A 6ld3-A   136 - 149 <=>  148 - 161   (LYS  136  - ARG  149  <=> ARG  445  - LYS  458 )                          
  25: s001-A 6ld3-A   159 - 182 <=>  162 - 185   (LYS  159  - SER  182  <=> ARG  459  - ASN  494 )                          
  25: s001-A 6ld3-A   183 - 187 <=>  187 - 191   (GLU  183  - PRO  187  <=> ASP  496  - GLY  500 )                          
  25: s001-A 6ld3-A   188 - 195 <=>  197 - 204   (PHE  188  - TRP  195  <=> GLY  506  - LEU  513 )                          
  25: s001-A 6ld3-A   199 - 213 <=>  205 - 219   (GLY  199  - ARG  213  <=> GLN  514  - GLY  528 )                          
  25: s001-A 6ld3-A   214 - 237 <=>  221 - 244   (VAL  214  - GLN  237  <=> ARG  530  - LEU  553 )                          
  25: s001-A 6ld3-A   239 - 246 <=>  245 - 252   (VAL  239  - SER  246  <=> ILE  554  - GLY  561 )                          
  25: s001-A 6ld3-A   249 - 258 <=>  253 - 262   (GLU  249  - THR  258  <=> HIS  562  - LYS  571 )                          
  25: s001-A 6ld3-A   259 - 268 <=>  264 - 273   (TYR  259  - TYR  268  <=> THR  573  - LEU  582 )                          
  25: s001-A 6ld3-A   269 - 306 <=>  283 - 320   (ASN  269  - GLU  306  <=> MET  592  - GLU  629 )                          
  25: s001-A 6ld3-A   310 - 330 <=>  346 - 366   (LEU  310  - PRO  330  <=> ASP  655  - ARG  675 )                          
  25: s001-A 6ld3-A   335 - 339 <=>  367 - 371   (VAL  335  - VAL  339  <=> PHE  676  - LEU  680 )                          
  25: s001-A 6ld3-A   341 - 353 <=>  372 - 384   (PRO  341  - GLU  353  <=> ARG  681  - THR  693 )                          
  25: s001-A 6ld3-A   355 - 360 <=>  390 - 395   (THR  355  - VAL  360  <=> SER  699  - ASN  704 )                          
  25: s001-A 6ld3-A   364 - 375 <=>  397 - 408   (MET  364  - LEU  375  <=> GLU  706  - LYS  717 )                          
  25: s001-A 6ld3-A   377 - 415 <=>  417 - 455   (VAL  377  - PHE  415  <=> ILE  726  - TRP  764 )                          
  25: s001-A 6ld3-A   416 - 419 <=>  457 - 460   (GLY  416  - LEU  419  <=> LEU  766  - PHE  769 )                          
  25: s001-A 6ld3-A   420 - 433 <=>  464 - 477   (ASP  420  - SER  433  <=> ASP  773  - PRO  786 )                          
  25: s001-A 6ld3-A   448 - 451 <=>  482 - 485   (SER  448  - LEU  451  <=> PRO  791  - ARG  794 )                          
  25: s001-A 6ld3-A   455 - 458 <=>  492 - 495   (TYR  455  - GLN  458  <=> GLY  801  - GLU  804 )                          
  25: s001-A 6ld3-A   460 - 463 <=>  497 - 500   (VAL  460  - SER  463  <=> MET  806  - GLU  809 )                          
  25: s001-A 6ld3-A   466 - 474 <=>  501 - 509   (PRO  466  - ARG  474  <=> ASP  810  - VAL  818 )                          
  25: s001-A 6ld3-A   476 - 479 <=>  510 - 513   (TYR  476  - VAL  479  <=> TRP  819  - GLU  822 )                          
  25: s001-A 6ld3-A   481 - 485 <=>  529 - 533   (TYR  481  - LEU  485  <=> ILE  838  - GLY  842 )                          
  26: s001-A 4k6m-A     3 -   6 <=>  280 - 283   (ARG    3  - PHE    6  <=> LYS  287  - PHE  290 )                          
  26: s001-A 4k6m-A     9 -  18 <=>  304 - 313   (PHE    9  - PHE   18  <=> TYR  311  - SER  320 )                          
  26: s001-A 4k6m-A    26 -  33 <=>  317 - 324   (SER   26  - PHE   33  <=> ASN  324  - SER  331 )                          
  26: s001-A 4k6m-A    35 -  42 <=>  333 - 340   (LYS   35  - VAL   42  <=> VAL  340  - ASP  347 )                          
  26: s001-A 4k6m-A    43 -  54 <=>  345 - 356   (THR   43  - ALA   54  <=> GLY  352  - THR  363 )                          
  26: s001-A 4k6m-A    57 -  62 <=>  357 - 362   (SER   57  - SER   62  <=> LYS  364  - PRO  369 )                          
  26: s001-A 4k6m-A    63 -  81 <=>  364 - 382   (VAL   63  - SER   81  <=> GLY  371  - ARG  389 )                          
  26: s001-A 4k6m-A    84 - 110 <=>  383 - 409   (SER   84  - LEU  110  <=> GLU  390  - ALA  416 )                          
  26: s001-A 4k6m-A   111 - 115 <=>  412 - 416   (PRO  111  - LYS  115  <=> ASN  419  - THR  423 )                          
  26: s001-A 4k6m-A   116 - 121 <=>  418 - 423   (GLY  116  - HIS  121  <=> ARG  425  - ASP  430 )                          
  26: s001-A 4k6m-A   122 - 134 <=>  426 - 438   (LEU  122  - GLU  134  <=> PHE  433  - LEU  445 )                          
  26: s001-A 4k6m-A   136 - 156 <=>  439 - 459   (LYS  136  - GLY  156  <=> ARG  446  - GLU  466 )                          
  26: s001-A 4k6m-A   157 - 176 <=>  463 - 482   (THR  157  - GLN  176  <=> ALA  470  - GLU  489 )                          
  26: s001-A 4k6m-A   177 - 183 <=>  484 - 490   (PHE  177  - GLU  183  <=> LEU  491  - ASP  497 )                          
  26: s001-A 4k6m-A   184 - 187 <=>  492 - 495   (ASN  184  - PRO  187  <=> TRP  499  - ARG  502 )                          
  26: s001-A 4k6m-A   188 - 195 <=>  500 - 507   (PHE  188  - TRP  195  <=> GLY  507  - VAL  514 )                          
  26: s001-A 4k6m-A   199 - 213 <=>  508 - 522   (GLY  199  - ARG  213  <=> GLN  515  - GLY  529 )                          
  26: s001-A 4k6m-A   214 - 237 <=>  524 - 547   (VAL  214  - GLN  237  <=> LYS  531  - LYS  554 )                          
  26: s001-A 4k6m-A   239 - 242 <=>  548 - 551   (VAL  239  - LEU  242  <=> VAL  555  - LEU  558 )                          
  26: s001-A 4k6m-A   245 - 258 <=>  552 - 565   (LEU  245  - THR  258  <=> LEU  559  - GLU  572 )                          
  26: s001-A 4k6m-A   259 - 268 <=>  567 - 576   (TYR  259  - TYR  268  <=> THR  574  - MET  583 )                          
  26: s001-A 4k6m-A   269 - 307 <=>  586 - 624   (ASN  269  - TYR  307  <=> MET  593  - VAL  631 )                          
  26: s001-A 4k6m-A   311 - 329 <=>  652 - 670   (VAL  311  - GLY  329  <=> ARG  659  - ASP  677 )                          
  26: s001-A 4k6m-A   334 - 337 <=>  671 - 674   (GLU  334  - ASP  337  <=> ARG  678  - THR  681 )                          
  26: s001-A 4k6m-A   339 - 353 <=>  675 - 689   (VAL  339  - GLU  353  <=> ALA  682  - ILE  696 )                          
  26: s001-A 4k6m-A   355 - 360 <=>  695 - 700   (THR  355  - VAL  360  <=> SER  702  - ASP  707 )                          
  26: s001-A 4k6m-A   364 - 376 <=>  702 - 714   (MET  364  - GLY  376  <=> GLN  709  - ILE  721 )                          
  26: s001-A 4k6m-A   377 - 415 <=>  722 - 760   (VAL  377  - PHE  415  <=> ILE  729  - TRP  767 )                          
  26: s001-A 4k6m-A   416 - 419 <=>  762 - 765   (GLY  416  - LEU  419  <=> LEU  769  - PHE  772 )                          
  26: s001-A 4k6m-A   420 - 434 <=>  769 - 783   (ASP  420  - ARG  434  <=> ASP  776  - VAL  790 )                          
  26: s001-A 4k6m-A   455 - 458 <=>  797 - 800   (TYR  455  - GLN  458  <=> SER  804  - GLU  807 )                          
  26: s001-A 4k6m-A   460 - 463 <=>  802 - 805   (VAL  460  - SER  463  <=> MET  809  - GLU  812 )                          
  26: s001-A 4k6m-A   466 - 471 <=>  806 - 811   (PRO  466  - ILE  471  <=> ASP  813  - TRP  818 )                          
  26: s001-A 4k6m-A   473 - 478 <=>  812 - 817   (TYR  473  - THR  478  <=> ASN  819  - GLU  824 )                          
  26: s001-A 4k6m-A   481 - 485 <=>  834 - 838   (TYR  481  - LEU  485  <=> VAL  841  - GLY  845 )                          
  27: s001-A 7d6n-D     1 -   5 <=>   14 -  18   (MET    1  - ASN    5  <=> LEU  285  - TYR  289 )                          
  27: s001-A 7d6n-D     9 -  14 <=>   39 -  44   (PHE    9  - LEU   14  <=> TYR  310  - THR  315 )                          
  27: s001-A 7d6n-D    16 -  20 <=>   45 -  49   (GLY   16  - THR   20  <=> GLY  316  - SER  320 )                          
  27: s001-A 7d6n-D    26 -  34 <=>   52 -  60   (SER   26  - VAL   34  <=> ASN  323  - TRP  331 )                          
  27: s001-A 7d6n-D    35 -  38 <=>   62 -  65   (LYS   35  - TYR   38  <=> TRP  333  - ARG  336 )                          
  27: s001-A 7d6n-D    39 -  42 <=>   72 -  75   (TRP   39  - VAL   42  <=> ALA  343  - ASP  346 )                          
  27: s001-A 7d6n-D    43 -  54 <=>   80 -  91   (THR   43  - ALA   54  <=> GLY  351  - THR  362 )                          
  27: s001-A 7d6n-D    57 -  63 <=>   92 -  98   (SER   57  - VAL   63  <=> LYS  363  - PRO  369 )                          
  27: s001-A 7d6n-D    64 -  83 <=>  100 - 119   (ASP   64  - TYR   83  <=> THR  371  - SER  390 )                          
  27: s001-A 7d6n-D    86 - 102 <=>  120 - 136   (PRO   86  - ASP  102  <=> LYS  391  - ASN  407 )                          
  27: s001-A 7d6n-D   109 - 120 <=>  137 - 148   (TYR  109  - ASN  120  <=> GLN  417  - GLU  428 )                          
  27: s001-A 7d6n-D   121 - 134 <=>  151 - 164   (HIS  121  - GLU  134  <=> ALA  431  - LEU  444 )                          
  27: s001-A 7d6n-D   136 - 147 <=>  165 - 176   (LYS  136  - ALA  147  <=> ALA  445  - MET  456 )                          
  27: s001-A 7d6n-D   164 - 176 <=>  177 - 189   (PHE  164  - GLN  176  <=> TRP  476  - GLU  488 )                          
  27: s001-A 7d6n-D   177 - 183 <=>  191 - 197   (PHE  177  - GLU  183  <=> LEU  490  - ASP  496 )                          
  27: s001-A 7d6n-D   184 - 187 <=>  199 - 202   (ASN  184  - PRO  187  <=> TRP  498  - ARG  501 )                          
  27: s001-A 7d6n-D   188 - 196 <=>  207 - 215   (PHE  188  - LEU  196  <=> SER  506  - ASN  514 )                          
  27: s001-A 7d6n-D   200 - 211 <=>  216 - 227   (THR  200  - SER  211  <=> TYR  515  - LEU  526 )                          
  27: s001-A 7d6n-D   212 - 237 <=>  229 - 254   (GLY  212  - GLN  237  <=> GLY  528  - GLN  553 )                          
  27: s001-A 7d6n-D   239 - 242 <=>  255 - 258   (VAL  239  - LEU  242  <=> LEU  554  - TYR  557 )                          
  27: s001-A 7d6n-D   245 - 258 <=>  259 - 272   (LEU  245  - THR  258  <=> MET  558  - GLN  571 )                          
  27: s001-A 7d6n-D   259 - 268 <=>  274 - 283   (TYR  259  - TYR  268  <=> ALA  573  - ALA  582 )                          
  27: s001-A 7d6n-D   269 - 307 <=>  293 - 331   (ASN  269  - TYR  307  <=> MET  592  - VAL  630 )                          
  27: s001-A 7d6n-D   311 - 330 <=>  356 - 375   (VAL  311  - PRO  330  <=> ARG  655  - ARG  674 )                          
  27: s001-A 7d6n-D   335 - 339 <=>  376 - 380   (VAL  335  - VAL  339  <=> PHE  675  - LEU  679 )                          
  27: s001-A 7d6n-D   341 - 353 <=>  381 - 393   (PRO  341  - GLU  353  <=> TYR  680  - ILE  692 )                          
  27: s001-A 7d6n-D   355 - 360 <=>  399 - 404   (THR  355  - VAL  360  <=> SER  698  - ASN  703 )                          
  27: s001-A 7d6n-D   364 - 375 <=>  406 - 417   (MET  364  - LEU  375  <=> GLU  705  - GLU  716 )                          
  27: s001-A 7d6n-D   377 - 415 <=>  426 - 464   (VAL  377  - PHE  415  <=> LEU  725  - TRP  763 )                          
  27: s001-A 7d6n-D   416 - 419 <=>  466 - 469   (GLY  416  - LEU  419  <=> LEU  765  - PHE  768 )                          
  27: s001-A 7d6n-D   420 - 433 <=>  473 - 486   (ASP  420  - SER  433  <=> ASP  772  - PRO  785 )                          
  27: s001-A 7d6n-D   455 - 458 <=>  501 - 504   (TYR  455  - GLN  458  <=> ALA  800  - ALA  803 )                          
  27: s001-A 7d6n-D   460 - 463 <=>  506 - 509   (VAL  460  - SER  463  <=> MET  805  - GLU  808 )                          
  27: s001-A 7d6n-D   466 - 471 <=>  510 - 515   (PRO  466  - ILE  471  <=> ASP  809  - TRP  814 )                          
  27: s001-A 7d6n-D   473 - 478 <=>  516 - 521   (TYR  473  - THR  478  <=> ASN  815  - LEU  820 )                          
  27: s001-A 7d6n-D   481 - 485 <=>  538 - 542   (TYR  481  - LEU  485  <=> VAL  837  - PRO  841 )                          
  28: s001-A 6qsn-B     3 -   6 <=>  281 - 284   (ARG    3  - PHE    6  <=> LYS  286  - TYR  289 )                          
  28: s001-A 6qsn-B     9 -  12 <=>  305 - 308   (PHE    9  - LEU   12  <=> TYR  310  - LYS  313 )                          
  28: s001-A 6qsn-B    14 -  17 <=>  309 - 312   (LEU   14  - GLY   17  <=> THR  314  - SER  317 )                          
  28: s001-A 6qsn-B    26 -  33 <=>  318 - 325   (SER   26  - PHE   33  <=> ASN  323  - THR  330 )                          
  28: s001-A 6qsn-B    35 -  42 <=>  334 - 341   (LYS   35  - VAL   42  <=> VAL  339  - ASP  346 )                          
  28: s001-A 6qsn-B    43 -  54 <=>  346 - 357   (THR   43  - ALA   54  <=> GLY  351  - THR  362 )                          
  28: s001-A 6qsn-B    57 -  62 <=>  358 - 363   (SER   57  - SER   62  <=> ARG  363  - PRO  368 )                          
  28: s001-A 6qsn-B    63 -  83 <=>  365 - 385   (VAL   63  - TYR   83  <=> GLY  370  - LYS  390 )                          
  28: s001-A 6qsn-B    86 -  94 <=>  386 - 394   (PRO   86  - GLU   94  <=> ASN  391  - GLU  399 )                          
  28: s001-A 6qsn-B    96 - 102 <=>  395 - 401   (ILE   96  - ASP  102  <=> PHE  400  - SER  406 )                          
  28: s001-A 6qsn-B   103 - 107 <=>  403 - 407   (THR  103  - ALA  107  <=> ALA  408  - ALA  412 )                          
  28: s001-A 6qsn-B   111 - 115 <=>  408 - 412   (PRO  111  - LYS  115  <=> GLU  418  - THR  422 )                          
  28: s001-A 6qsn-B   116 - 121 <=>  414 - 419   (GLY  116  - HIS  121  <=> ASN  424  - ASP  429 )                          
  28: s001-A 6qsn-B   122 - 134 <=>  422 - 434   (LEU  122  - GLU  134  <=> PHE  432  - GLN  444 )                          
  28: s001-A 6qsn-B   136 - 156 <=>  435 - 455   (LYS  136  - GLY  156  <=> GLN  445  - GLU  465 )                          
  28: s001-A 6qsn-B   157 - 182 <=>  459 - 484   (THR  157  - SER  182  <=> ALA  469  - ASN  494 )                          
  28: s001-A 6qsn-B   183 - 187 <=>  486 - 490   (GLU  183  - PRO  187  <=> ASP  496  - SER  500 )                          
  28: s001-A 6qsn-B   188 - 196 <=>  496 - 504   (PHE  188  - LEU  196  <=> GLY  506  - GLN  514 )                          
  28: s001-A 6qsn-B   200 - 211 <=>  505 - 516   (THR  200  - SER  211  <=> TYR  515  - MET  526 )                          
  28: s001-A 6qsn-B   212 - 237 <=>  518 - 543   (GLY  212  - GLN  237  <=> GLY  528  - GLU  553 )                          
  28: s001-A 6qsn-B   239 - 246 <=>  544 - 551   (VAL  239  - SER  246  <=> ILE  554  - HIS  561 )                          
  28: s001-A 6qsn-B   249 - 258 <=>  552 - 561   (GLU  249  - THR  258  <=> HIS  562  - GLU  571 )                          
  28: s001-A 6qsn-B   259 - 268 <=>  563 - 572   (TYR  259  - TYR  268  <=> THR  573  - LEU  582 )                          
  28: s001-A 6qsn-B   269 - 306 <=>  582 - 619   (ASN  269  - GLU  306  <=> MET  592  - MET  629 )                          
  28: s001-A 6qsn-B   310 - 330 <=>  647 - 667   (LEU  310  - PRO  330  <=> ASP  657  - ARG  677 )                          
  28: s001-A 6qsn-B   335 - 338 <=>  668 - 671   (VAL  335  - PHE  338  <=> PHE  678  - ALA  681 )                          
  28: s001-A 6qsn-B   340 - 353 <=>  672 - 685   (ILE  340  - GLU  353  <=> LEU  682  - ILE  695 )                          
  28: s001-A 6qsn-B   355 - 360 <=>  691 - 696   (THR  355  - VAL  360  <=> SER  701  - ASP  706 )                          
  28: s001-A 6qsn-B   364 - 375 <=>  698 - 709   (MET  364  - LEU  375  <=> GLU  708  - GLU  719 )                          
  28: s001-A 6qsn-B   377 - 415 <=>  718 - 756   (VAL  377  - PHE  415  <=> ILE  728  - TRP  766 )                          
  28: s001-A 6qsn-B   416 - 419 <=>  758 - 761   (GLY  416  - LEU  419  <=> LEU  768  - PHE  771 )                          
  28: s001-A 6qsn-B   420 - 434 <=>  765 - 779   (ASP  420  - ARG  434  <=> ASP  775  - THR  789 )                          
  28: s001-A 6qsn-B   455 - 458 <=>  793 - 796   (TYR  455  - GLN  458  <=> GLY  803  - GLU  806 )                          
  28: s001-A 6qsn-B   460 - 463 <=>  798 - 801   (VAL  460  - SER  463  <=> MET  808  - GLU  811 )                          
  28: s001-A 6qsn-B   466 - 474 <=>  802 - 810   (PRO  466  - ARG  474  <=> ASP  812  - VAL  820 )                          
  28: s001-A 6qsn-B   476 - 479 <=>  811 - 814   (TYR  476  - VAL  479  <=> TRP  821  - ASN  824 )                          
  28: s001-A 6qsn-B   481 - 485 <=>  830 - 834   (TYR  481  - LEU  485  <=> VAL  840  - THR  844 )                          
  29: s001-A 4v0r-A     4 -   9 <=>  280 - 285   (ARG    4  - PHE    9  <=> GLU  285  - THR  290 )                          
  29: s001-A 4v0r-A    11 -  17 <=>  304 - 310   (ASP   11  - GLY   17  <=> GLU  309  - SER  315 )                          
  29: s001-A 4v0r-A    26 -  33 <=>  316 - 323   (SER   26  - PHE   33  <=> ASN  321  - THR  328 )                          
  29: s001-A 4v0r-A    34 -  37 <=>  326 - 329   (VAL   34  - GLU   37  <=> TRP  331  - VAL  334 )                          
  29: s001-A 4v0r-A    38 -  53 <=>  335 - 350   (TYR   38  - ASN   53  <=> MET  340  - LYS  355 )                          
  29: s001-A 4v0r-A    54 -  60 <=>  352 - 358   (ALA   54  - SER   60  <=> LYS  357  - PRO  363 )                          
  29: s001-A 4v0r-A    61 -  64 <=>  360 - 363   (GLN   61  - ASP   64  <=> PRO  365  - GLY  368 )                          
  29: s001-A 4v0r-A    65 -  83 <=>  365 - 383   (GLU   65  - TYR   83  <=> ARG  370  - LYS  388 )                          
  29: s001-A 4v0r-A    86 -  98 <=>  384 - 396   (PRO   86  - LEU   98  <=> ARG  389  - LYS  401 )                          
  29: s001-A 4v0r-A   100 - 104 <=>  397 - 401   (PRO  100  - SER  104  <=> VAL  402  - TYR  418 )                          
  29: s001-A 4v0r-A   114 - 121 <=>  403 - 410   (LYS  114  - HIS  121  <=> SER  420  - ASP  427 )                          
  29: s001-A 4v0r-A   122 - 134 <=>  413 - 425   (LEU  122  - GLU  134  <=> PHE  430  - LYS  442 )                          
  29: s001-A 4v0r-A   136 - 147 <=>  426 - 437   (LYS  136  - ALA  147  <=> LEU  443  - MET  454 )                          
  29: s001-A 4v0r-A   167 - 182 <=>  446 - 461   (PRO  167  - SER  182  <=> TRP  477  - ASN  492 )                          
  29: s001-A 4v0r-A   183 - 187 <=>  463 - 467   (GLU  183  - PRO  187  <=> ASP  494  - SER  498 )                          
  29: s001-A 4v0r-A   188 - 196 <=>  473 - 481   (PHE  188  - LEU  196  <=> SER  504  - HIS  512 )                          
  29: s001-A 4v0r-A   200 - 213 <=>  482 - 495   (THR  200  - ARG  213  <=> LYS  513  - GLY  526 )                          
  29: s001-A 4v0r-A   214 - 237 <=>  497 - 520   (VAL  214  - GLN  237  <=> ALA  528  - LYS  551 )                          
  29: s001-A 4v0r-A   239 - 246 <=>  521 - 528   (VAL  239  - SER  246  <=> ILE  552  - GLU  559 )                          
  29: s001-A 4v0r-A   249 - 258 <=>  529 - 538   (GLU  249  - THR  258  <=> HIS  560  - LYS  569 )                          
  29: s001-A 4v0r-A   259 - 268 <=>  540 - 549   (TYR  259  - TYR  268  <=> THR  571  - GLN  580 )                          
  29: s001-A 4v0r-A   269 - 307 <=>  558 - 596   (ASN  269  - TYR  307  <=> MET  589  - VAL  627 )                          
  29: s001-A 4v0r-A   310 - 330 <=>  622 - 642   (LEU  310  - PRO  330  <=> GLU  653  - ARG  673 )                          
  29: s001-A 4v0r-A   335 - 338 <=>  643 - 646   (VAL  335  - PHE  338  <=> PHE  674  - ALA  677 )                          
  29: s001-A 4v0r-A   340 - 353 <=>  647 - 660   (ILE  340  - GLU  353  <=> LEU  678  - ILE  691 )                          
  29: s001-A 4v0r-A   355 - 360 <=>  666 - 671   (THR  355  - VAL  360  <=> SER  697  - ASP  702 )                          
  29: s001-A 4v0r-A   364 - 374 <=>  673 - 683   (MET  364  - PHE  374  <=> GLN  704  - HIS  714 )                          
  29: s001-A 4v0r-A   377 - 396 <=>  693 - 712   (VAL  377  - PHE  396  <=> LEU  724  - GLY  743 )                          
  29: s001-A 4v0r-A   397 - 400 <=>  715 - 718   (GLN  397  - SER  400  <=> TRP  746  - ARG  749 )                          
  29: s001-A 4v0r-A   401 - 433 <=>  721 - 753   (ILE  401  - SER  433  <=> ALA  752  - PRO  784 )                          
  29: s001-A 4v0r-A   442 - 448 <=>  755 - 761   (ASP  442  - SER  448  <=> HIS  786  - ARG  792 )                          
  29: s001-A 4v0r-A   455 - 458 <=>  768 - 771   (TYR  455  - GLN  458  <=> ALA  799  - GLN  802 )                          
  29: s001-A 4v0r-A   460 - 467 <=>  772 - 779   (VAL  460  - SER  467  <=> TRP  803  - LEU  810 )                          
  29: s001-A 4v0r-A   469 - 478 <=>  780 - 789   (GLU  469  - THR  478  <=> THR  811  - GLU  820 )                          
  29: s001-A 4v0r-A   480 - 483 <=>  803 - 806   (LEU  480  - PRO  483  <=> GLU  834  - PRO  837 )                          
  30: s001-A 6nus-A     1 -   4 <=>  209 - 212   (MET    1  - ARG    4  <=> VAL  330  - ILE  333 )                          
  30: s001-A 6nus-A     8 -  11 <=>  263 - 266   (ASN    8  - ASP   11  <=> SER  384  - LEU  387 )                          
  30: s001-A 6nus-A    25 -  35 <=>  285 - 295   (LEU   25  - LYS   35  <=> PHE  415  - SER  425 )                          
  30: s001-A 6nus-A    55 -  83 <=>  297 - 325   (PHE   55  - TYR   83  <=> TYR  456  - ASP  484 )                          
  30: s001-A 6nus-A    87 -  95 <=>  326 - 334   (LEU   87  - ALA   95  <=> GLY  485  - VAL  493 )                          
  30: s001-A 6nus-A    97 - 106 <=>  335 - 344   (GLN   97  - GLY  106  <=> ILE  494  - GLY  503 )                          
  30: s001-A 6nus-A   107 - 110 <=>  347 - 350   (ALA  107  - LEU  110  <=> PHE  506  - TRP  509 )                          
  30: s001-A 6nus-A   116 - 122 <=>  354 - 360   (GLY  116  - LEU  122  <=> ARG  513  - MET  519 )                          
  30: s001-A 6nus-A   124 - 133 <=>  363 - 372   (ALA  124  - LEU  133  <=> GLU  522  - THR  531 )                          
  30: s001-A 6nus-A   137 - 146 <=>  374 - 383   (GLY  137  - ALA  146  <=> ARG  533  - MET  542 )                          
  30: s001-A 6nus-A   166 - 186 <=>  384 - 404   (TYR  166  - PRO  186  <=> VAL  560  - ALA  580 )                          
  30: s001-A 6nus-A   187 - 196 <=>  409 - 418   (PRO  187  - LEU  196  <=> ALA  585  - PHE  594 )                          
  30: s001-A 6nus-A   198 - 212 <=>  419 - 433   (TYR  198  - GLY  212  <=> TYR  595  - VAL  609 )                          
  30: s001-A 6nus-A   213 - 243 <=>  436 - 466   (ARG  213  - MET  243  <=> PRO  612  - HIS  642 )                          
  30: s001-A 6nus-A   244 - 247 <=>  469 - 472   (ASP  244  - ASP  247  <=> CYS  645  - LEU  648 )                          
  30: s001-A 6nus-A   248 - 306 <=>  474 - 532   (LEU  248  - GLU  306  <=> HIS  650  - LEU  708 )                          
  30: s001-A 6nus-A   308 - 311 <=>  575 - 578   (GLY  308  - VAL  311  <=> LYS  751  - SER  754 )                          
  30: s001-A 6nus-A   315 - 328 <=>  579 - 592   (CYS  315  - TYR  328  <=> MET  755  - SER  768 )                          
  30: s001-A 6nus-A   329 - 332 <=>  594 - 597   (GLY  329  - LYS  332  <=> TYR  770  - GLN  773 )                          
  30: s001-A 6nus-A   335 - 349 <=>  602 - 616   (VAL  335  - GLN  349  <=> SER  778  - VAL  792 )                          
  30: s001-A 6nus-A   350 - 361 <=>  618 - 629   (ALA  350  - SER  361  <=> MET  794  - LEU  805 )                          
  30: s001-A 6nus-A   363 - 366 <=>  630 - 633   (SER  363  - TYR  366  <=> THR  806  - PRO  809 )                          
  30: s001-A 6nus-A   367 - 375 <=>  635 - 643   (HIS  367  - LEU  375  <=> GLU  811  - LEU  819 )                          
  30: s001-A 6nus-A   376 - 390 <=>  650 - 664   (GLY  376  - GLN  390  <=> TYR  826  - ALA  840 )                          
  30: s001-A 6nus-A   403 - 418 <=>  665 - 680   (ASP  403  - ASN  418  <=> LEU  854  - LEU  869 )                          
  30: s001-A 6nus-A   419 - 432 <=>  689 - 702   (LEU  419  - CYS  432  <=> ALA  878  - LEU  891 )                          
  30: s001-A 6nus-A   464 - 467 <=>  703 - 706   (VAL  464  - SER  467  <=> MET  907  - ASN  910 )                          
  30: s001-A 6nus-A   469 - 477 <=>  707 - 715   (GLU  469  - GLY  477  <=> ASP  911  - PRO  919 )                          
  31: s001-A 4mtp-C     4 -   9 <=>   13 -  18   (ARG    4  - PHE    9  <=> GLU  288  - THR  293 )                          
  31: s001-A 4mtp-C    11 -  16 <=>   37 -  42   (ASP   11  - GLY   16  <=> GLU  312  - GLY  317 )                          
  31: s001-A 4mtp-C    26 -  33 <=>   45 -  52   (SER   26  - PHE   33  <=> ASN  324  - SER  331 )                          
  31: s001-A 4mtp-C    35 -  53 <=>   61 -  79   (LYS   35  - ASN   53  <=> VAL  340  - LYS  358 )                          
  31: s001-A 4mtp-C    54 -  63 <=>   81 -  90   (ALA   54  - VAL   63  <=> LYS  360  - PRO  369 )                          
  31: s001-A 4mtp-C    64 -  81 <=>   93 - 110   (ASP   64  - SER   81  <=> VAL  372  - ARG  389 )                          
  31: s001-A 4mtp-C    84 -  94 <=>  111 - 121   (SER   84  - GLU   94  <=> GLU  390  - GLU  400 )                          
  31: s001-A 4mtp-C    96 - 102 <=>  122 - 128   (ILE   96  - ASP  102  <=> PHE  401  - ALA  424 )                          
  31: s001-A 4mtp-C   116 - 119 <=>  129 - 132   (GLY  116  - ARG  119  <=> ARG  425  - VAL  428 )                          
  31: s001-A 4mtp-C   120 - 134 <=>  135 - 149   (ASN  120  - GLU  134  <=> PRO  431  - LEU  445 )                          
  31: s001-A 4mtp-C   136 - 150 <=>  150 - 164   (LYS  136  - ARG  150  <=> ARG  446  - ARG  460 )                          
  31: s001-A 4mtp-C   160 - 183 <=>  171 - 194   (PRO  160  - GLU  183  <=> SER  473  - GLU  496 )                          
  31: s001-A 4mtp-C   184 - 187 <=>  197 - 200   (ASN  184  - PRO  187  <=> TRP  499  - ARG  502 )                          
  31: s001-A 4mtp-C   188 - 196 <=>  205 - 213   (PHE  188  - LEU  196  <=> GLY  507  - GLN  515 )                          
  31: s001-A 4mtp-C   200 - 211 <=>  214 - 225   (THR  200  - SER  211  <=> LYS  516  - LYS  527 )                          
  31: s001-A 4mtp-C   212 - 237 <=>  227 - 252   (GLY  212  - GLN  237  <=> GLY  529  - LYS  554 )                          
  31: s001-A 4mtp-C   239 - 242 <=>  253 - 256   (VAL  239  - LEU  242  <=> VAL  555  - LEU  558 )                          
  31: s001-A 4mtp-C   245 - 258 <=>  257 - 270   (LEU  245  - THR  258  <=> LEU  559  - GLU  572 )                          
  31: s001-A 4mtp-C   259 - 268 <=>  272 - 281   (TYR  259  - TYR  268  <=> THR  574  - MET  583 )                          
  31: s001-A 4mtp-C   269 - 274 <=>  291 - 296   (ASN  269  - LYS  274  <=> MET  593  - ARG  598 )                          
  31: s001-A 4mtp-C   275 - 282 <=>  298 - 305   (HIS  275  - SER  282  <=> ASP  600  - VAL  607 )                          
  31: s001-A 4mtp-C   284 - 307 <=>  306 - 329   (PHE  284  - TYR  307  <=> VAL  608  - VAL  631 )                          
  31: s001-A 4mtp-C   311 - 329 <=>  357 - 375   (VAL  311  - GLY  329  <=> ARG  659  - ASP  677 )                          
  31: s001-A 4mtp-C   334 - 337 <=>  376 - 379   (GLU  334  - ASP  337  <=> ARG  678  - THR  681 )                          
  31: s001-A 4mtp-C   339 - 353 <=>  380 - 394   (VAL  339  - GLU  353  <=> ALA  682  - ILE  696 )                          
  31: s001-A 4mtp-C   355 - 360 <=>  400 - 405   (THR  355  - VAL  360  <=> SER  702  - ASP  707 )                          
  31: s001-A 4mtp-C   364 - 374 <=>  407 - 417   (MET  364  - PHE  374  <=> GLN  709  - GLN  719 )                          
  31: s001-A 4mtp-C   377 - 400 <=>  427 - 450   (VAL  377  - SER  400  <=> ILE  729  - LYS  754 )                          
  31: s001-A 4mtp-C   401 - 433 <=>  453 - 485   (ILE  401  - SER  433  <=> ALA  757  - PRO  789 )                          
  31: s001-A 4mtp-C   442 - 448 <=>  487 - 493   (ASP  442  - SER  448  <=> ASP  791  - ARG  797 )                          
  31: s001-A 4mtp-C   455 - 458 <=>  500 - 503   (TYR  455  - GLN  458  <=> SER  804  - GLU  807 )                          
  31: s001-A 4mtp-C   460 - 467 <=>  504 - 511   (VAL  460  - SER  467  <=> TRP  808  - LEU  815 )                          
  31: s001-A 4mtp-C   469 - 478 <=>  512 - 521   (GLU  469  - THR  478  <=> GLN  816  - GLU  825 )                          
  31: s001-A 4mtp-C   480 - 484 <=>  537 - 541   (LEU  480  - ARG  484  <=> VAL  841  - GLY  845 )                          
  32: s001-A 6izz-A     5 -   8 <=>   14 -  17   (ASN    5  - ASN    8  <=> GLU  285  - SER  288 )                          
  32: s001-A 6izz-A    11 -  20 <=>   38 -  47   (ASP   11  - THR   20  <=> GLU  309  - SER  318 )                          
  32: s001-A 6izz-A    26 -  33 <=>   50 -  57   (SER   26  - PHE   33  <=> ASN  321  - THR  328 )                          
  32: s001-A 6izz-A    34 -  37 <=>   60 -  63   (VAL   34  - GLU   37  <=> TRP  331  - VAL  334 )                          
  32: s001-A 6izz-A    38 -  53 <=>   69 -  84   (TYR   38  - ASN   53  <=> MET  340  - LYS  355 )                          
  32: s001-A 6izz-A    54 -  60 <=>   86 -  92   (ALA   54  - SER   60  <=> LYS  357  - PRO  363 )                          
  32: s001-A 6izz-A    61 -  64 <=>   94 -  97   (GLN   61  - ASP   64  <=> PRO  365  - GLY  368 )                          
  32: s001-A 6izz-A    65 -  83 <=>   99 - 117   (GLU   65  - TYR   83  <=> ARG  370  - LYS  388 )                          
  32: s001-A 6izz-A    86 -  94 <=>  118 - 126   (PRO   86  - GLU   94  <=> ARG  389  - GLU  397 )                          
  32: s001-A 6izz-A    96 - 101 <=>  127 - 132   (ILE   96  - SER  101  <=> PHE  398  - ARG  403 )                          
  32: s001-A 6izz-A   102 - 105 <=>  134 - 137   (ASP  102  - ALA  105  <=> ASN  405  - ALA  421 )                          
  32: s001-A 6izz-A   115 - 119 <=>  138 - 142   (LYS  115  - ARG  119  <=> ARG  422  - GLU  426 )                          
  32: s001-A 6izz-A   120 - 134 <=>  144 - 158   (ASN  120  - GLU  134  <=> GLU  428  - LYS  442 )                          
  32: s001-A 6izz-A   136 - 146 <=>  159 - 169   (LYS  136  - ALA  146  <=> GLN  443  - MET  453 )                          
  32: s001-A 6izz-A   167 - 182 <=>  171 - 186   (PRO  167  - SER  182  <=> TRP  477  - ASN  492 )                          
  32: s001-A 6izz-A   183 - 187 <=>  188 - 192   (GLU  183  - PRO  187  <=> ASP  494  - SER  498 )                          
  32: s001-A 6izz-A   188 - 195 <=>  198 - 205   (PHE  188  - TRP  195  <=> SER  504  - LEU  511 )                          
  32: s001-A 6izz-A   199 - 213 <=>  206 - 220   (GLY  199  - ARG  213  <=> HIS  512  - GLY  526 )                          
  32: s001-A 6izz-A   214 - 237 <=>  222 - 245   (VAL  214  - GLN  237  <=> ALA  528  - LYS  551 )                          
  32: s001-A 6izz-A   239 - 246 <=>  246 - 253   (VAL  239  - SER  246  <=> ILE  552  - GLU  559 )                          
  32: s001-A 6izz-A   249 - 258 <=>  254 - 263   (GLU  249  - THR  258  <=> HIS  560  - LYS  569 )                          
  32: s001-A 6izz-A   259 - 268 <=>  265 - 274   (TYR  259  - TYR  268  <=> THR  571  - GLN  580 )                          
  32: s001-A 6izz-A   269 - 306 <=>  283 - 320   (ASN  269  - GLU  306  <=> MET  589  - GLY  626 )                          
  32: s001-A 6izz-A   310 - 330 <=>  347 - 367   (LEU  310  - PRO  330  <=> GLU  653  - ARG  673 )                          
  32: s001-A 6izz-A   335 - 338 <=>  368 - 371   (VAL  335  - PHE  338  <=> PHE  674  - ALA  677 )                          
  32: s001-A 6izz-A   340 - 353 <=>  372 - 385   (ILE  340  - GLU  353  <=> LEU  678  - ILE  691 )                          
  32: s001-A 6izz-A   355 - 360 <=>  391 - 396   (THR  355  - VAL  360  <=> SER  697  - ASP  702 )                          
  32: s001-A 6izz-A   364 - 376 <=>  398 - 410   (MET  364  - GLY  376  <=> GLN  704  - LEU  716 )                          
  32: s001-A 6izz-A   377 - 415 <=>  418 - 456   (VAL  377  - PHE  415  <=> LEU  724  - TRP  762 )                          
  32: s001-A 6izz-A   416 - 419 <=>  458 - 461   (GLY  416  - LEU  419  <=> LEU  764  - PHE  767 )                          
  32: s001-A 6izz-A   420 - 433 <=>  465 - 478   (ASP  420  - SER  433  <=> ASP  771  - PRO  784 )                          
  32: s001-A 6izz-A   457 - 462 <=>  484 - 489   (ILE  457  - LEU  462  <=> HIS  801  - THR  806 )                          
  32: s001-A 6izz-A   466 - 474 <=>  491 - 499   (PRO  466  - ARG  474  <=> ASP  808  - VAL  816 )                          
  32: s001-A 6izz-A   476 - 479 <=>  500 - 503   (TYR  476  - VAL  479  <=> TRP  817  - ASP  820 )                          
  32: s001-A 6izz-A   481 - 485 <=>  519 - 523   (TYR  481  - LEU  485  <=> VAL  836  - GLY  840 )                          
  33: s001-A 1rdr-A    26 -  36 <=>   16 -  26   (SER   26  - GLU   36  <=> PRO   27  - VAL   37 )                          
  33: s001-A 1rdr-A    61 -  83 <=>   27 -  49   (GLN   61  - TYR   83  <=> ILE   67  - ASP   89 )                          
  33: s001-A 1rdr-A    86 -  91 <=>   51 -  56   (PRO   86  - THR   91  <=> ASN   91  - CYS   96 )                          
  33: s001-A 1rdr-A   167 - 170 <=>   57 -  60   (PRO  167  - LEU  170  <=> LEU   97  - SER  184 )                          
  33: s001-A 1rdr-A   172 - 184 <=>   61 -  73   (ILE  172  - ASN  184  <=> VAL  185  - ALA  197 )                          
  33: s001-A 1rdr-A   185 - 188 <=>   76 -  79   (ALA  185  - PHE  188  <=> LYS  200  - GLY  203 )                          
  33: s001-A 1rdr-A   189 - 196 <=>   84 -  91   (LEU  189  - LEU  196  <=> SER  208  - ASP  215 )                          
  33: s001-A 1rdr-A   200 - 209 <=>   92 - 101   (THR  200  - ILE  209  <=> LEU  216  - MET  225 )                          
  33: s001-A 1rdr-A   212 - 243 <=>  102 - 133   (GLY  212  - MET  243  <=> GLU  226  - GLY  257 )                          
  33: s001-A 1rdr-A   250 - 254 <=>  135 - 139   (LYS  250  - ASP  254  <=> GLY  259  - ASP  263 )                          
  33: s001-A 1rdr-A   256 - 261 <=>  140 - 145   (LEU  256  - ILE  261  <=> TYR  264  - ASN  269 )                          
  33: s001-A 1rdr-A   283 - 306 <=>  146 - 169   (GLY  283  - GLU  306  <=> SER  291  - LYS  314 )                          
  33: s001-A 1rdr-A   309 - 312 <=>  174 - 177   (ASP  309  - LEU  312  <=> ASP  319  - LYS  322 )                          
  33: s001-A 1rdr-A   315 - 330 <=>  178 - 193   (CYS  315  - PRO  330  <=> MET  323  - VAL  338 )                          
  33: s001-A 1rdr-A   334 - 337 <=>  194 - 197   (GLU  334  - ASP  337  <=> ASP  339  - LEU  342 )                          
  33: s001-A 1rdr-A   339 - 354 <=>  198 - 213   (VAL  339  - LYS  354  <=> LEU  343  - ASP  358 )                          
  33: s001-A 1rdr-A   357 - 360 <=>  220 - 223   (TYR  357  - VAL  360  <=> THR  365  - TRP  368 )                          
  33: s001-A 1rdr-A   364 - 374 <=>  224 - 234   (MET  364  - PHE  374  <=> GLU  369  - ARG  379 )                          
  33: s001-A 1rdr-A   376 - 394 <=>  241 - 259   (GLY  376  - PRO  394  <=> PHE  386  - THR  404 )                          
  33: s001-A 1rdr-A   396 - 399 <=>  260 - 263   (PHE  396  - LYS  399  <=> LYS  405  - ARG  408 )                          
  33: s001-A 1rdr-A   403 - 418 <=>  264 - 279   (ASP  403  - ASN  418  <=> ASN  409  - ASN  424 )                          
  33: s001-A 1rdr-A   419 - 430 <=>  281 - 292   (LEU  419  - ASP  430  <=> GLU  426  - ARG  437 )                          
  33: s001-A 1rdr-A   431 - 434 <=>  296 - 299   (PHE  431  - ARG  434  <=> ILE  441  - ALA  444 )                          
  33: s001-A 1rdr-A   464 - 474 <=>  301 - 311   (VAL  464  - ARG  474  <=> LEU  446  - ARG  456 )                          
  33: s001-A 1rdr-A   476 - 479 <=>  312 - 315   (TYR  476  - VAL  479  <=> TRP  457  - SER  460 )                          
  34: s001-A 5k5m-A     3 -   6 <=>   13 -  16   (ARG    3  - PHE    6  <=> LYS  285  - HIS  288 )                          
  34: s001-A 5k5m-A     8 -  11 <=>   37 -  40   (ASN    8  - ASP   11  <=> TYR  309  - LYS  312 )                          
  34: s001-A 5k5m-A    26 -  33 <=>   45 -  52   (SER   26  - PHE   33  <=> ASN  322  - THR  329 )                          
  34: s001-A 5k5m-A    34 -  37 <=>   55 -  58   (VAL   34  - GLU   37  <=> TRP  332  - VAL  335 )                          
  34: s001-A 5k5m-A    38 -  41 <=>   63 -  66   (TYR   38  - ASP   41  <=> GLN  340  - MET  343 )                          
  34: s001-A 5k5m-A    50 -  53 <=>   67 -  70   (GLU   50  - ASN   53  <=> GLU  357  - ASP  360 )                          
  34: s001-A 5k5m-A    57 -  60 <=>   71 -  74   (SER   57  - SER   60  <=> THR  361  - GLN  364 )                          
  34: s001-A 5k5m-A    61 -  64 <=>   76 -  79   (GLN   61  - ASP   64  <=> PRO  366  - GLY  369 )                          
  34: s001-A 5k5m-A    65 -  83 <=>   81 -  99   (GLU   65  - TYR   83  <=> LYS  371  - LYS  389 )                          
  34: s001-A 5k5m-A    86 -  94 <=>  100 - 108   (PRO   86  - GLU   94  <=> THR  390  - GLU  398 )                          
  34: s001-A 5k5m-A    96 - 103 <=>  109 - 116   (ILE   96  - THR  103  <=> PHE  399  - ASN  406 )                          
  34: s001-A 5k5m-A   113 - 116 <=>  117 - 120   (VAL  113  - GLY  116  <=> TRP  419  - ALA  422 )                          
  34: s001-A 5k5m-A   117 - 120 <=>  122 - 125   (GLU  117  - ASN  120  <=> GLU  424  - GLU  427 )                          
  34: s001-A 5k5m-A   121 - 134 <=>  128 - 141   (HIS  121  - GLU  134  <=> ARG  430  - LEU  443 )                          
  34: s001-A 5k5m-A   136 - 147 <=>  142 - 153   (LYS  136  - ALA  147  <=> GLU  444  - MET  455 )                          
  34: s001-A 5k5m-A   161 - 176 <=>  154 - 169   (ARG  161  - GLN  176  <=> ARG  472  - GLU  487 )                          
  34: s001-A 5k5m-A   177 - 183 <=>  171 - 177   (PHE  177  - GLU  183  <=> LEU  489  - ASP  495 )                          
  34: s001-A 5k5m-A   184 - 187 <=>  179 - 182   (ASN  184  - PRO  187  <=> TRP  497  - ARG  500 )                          
  34: s001-A 5k5m-A   188 - 195 <=>  187 - 194   (PHE  188  - TRP  195  <=> SER  505  - LEU  512 )                          
  34: s001-A 5k5m-A   199 - 213 <=>  195 - 209   (GLY  199  - ARG  213  <=> HIS  513  - GLY  527 )                          
  34: s001-A 5k5m-A   214 - 237 <=>  211 - 234   (VAL  214  - GLN  237  <=> ALA  529  - MET  552 )                          
  34: s001-A 5k5m-A   239 - 243 <=>  235 - 239   (VAL  239  - MET  243  <=> VAL  553  - MET  557 )                          
  34: s001-A 5k5m-A   246 - 258 <=>  240 - 252   (SER  246  - THR  258  <=> GLU  558  - LYS  570 )                          
  34: s001-A 5k5m-A   259 - 269 <=>  254 - 264   (TYR  259  - ASN  269  <=> THR  572  - ARG  582 )                          
  34: s001-A 5k5m-A   270 - 280 <=>  269 - 279   (SER  270  - SER  280  <=> ASP  591  - SER  601 )                          
  34: s001-A 5k5m-A   285 - 306 <=>  280 - 301   (THR  285  - GLU  306  <=> THR  606  - GLY  627 )                          
  34: s001-A 5k5m-A   310 - 330 <=>  327 - 347   (LEU  310  - PRO  330  <=> GLU  653  - ARG  673 )                          
  34: s001-A 5k5m-A   335 - 338 <=>  348 - 351   (VAL  335  - PHE  338  <=> PHE  674  - ALA  677 )                          
  34: s001-A 5k5m-A   340 - 353 <=>  352 - 365   (ILE  340  - GLU  353  <=> LEU  678  - ILE  691 )                          
  34: s001-A 5k5m-A   355 - 360 <=>  371 - 376   (THR  355  - VAL  360  <=> SER  697  - ASP  702 )                          
  34: s001-A 5k5m-A   364 - 376 <=>  378 - 390   (MET  364  - GLY  376  <=> THR  704  - LEU  716 )                          
  34: s001-A 5k5m-A   377 - 415 <=>  398 - 436   (VAL  377  - PHE  415  <=> LEU  724  - TRP  762 )                          
  34: s001-A 5k5m-A   416 - 419 <=>  438 - 441   (GLY  416  - LEU  419  <=> LEU  764  - PHE  767 )                          
  34: s001-A 5k5m-A   420 - 433 <=>  445 - 458   (ASP  420  - SER  433  <=> ASP  771  - PRO  784 )                          
  34: s001-A 5k5m-A   448 - 451 <=>  465 - 468   (SER  448  - LEU  451  <=> SER  791  - THR  794 )                          
  34: s001-A 5k5m-A   455 - 461 <=>  473 - 479   (TYR  455  - ASN  461  <=> ALA  799  - THR  805 )                          
  34: s001-A 5k5m-A   464 - 471 <=>  480 - 487   (VAL  464  - ILE  471  <=> THR  806  - TRP  813 )                          
  34: s001-A 5k5m-A   473 - 478 <=>  488 - 493   (TYR  473  - THR  478  <=> ASN  814  - GLN  819 )                          
  34: s001-A 5k5m-A   480 - 484 <=>  510 - 514   (LEU  480  - ARG  484  <=> ILE  836  - GLY  840 )                          
  35: s001-A 5zqk-B     3 -   6 <=>  279 - 282   (ARG    3  - PHE    6  <=> LYS  285  - HIS  288 )                          
  35: s001-A 5zqk-B     9 -  12 <=>  303 - 306   (PHE    9  - LEU   12  <=> TYR  309  - LYS  312 )                          
  35: s001-A 5zqk-B    14 -  19 <=>  307 - 312   (LEU   14  - SER   19  <=> GLN  313  - SER  318 )                          
  35: s001-A 5zqk-B    26 -  33 <=>  316 - 323   (SER   26  - PHE   33  <=> ASN  322  - THR  329 )                          
  35: s001-A 5zqk-B    35 -  42 <=>  332 - 339   (LYS   35  - VAL   42  <=> VAL  338  - ASP  345 )                          
  35: s001-A 5zqk-B    43 -  54 <=>  344 - 355   (THR   43  - ALA   54  <=> GLY  350  - THR  361 )                          
  35: s001-A 5zqk-B    58 -  63 <=>  356 - 361   (PRO   58  - VAL   63  <=> ARG  362  - LYS  367 )                          
  35: s001-A 5zqk-B    64 -  83 <=>  364 - 383   (ASP   64  - TYR   83  <=> THR  370  - LYS  389 )                          
  35: s001-A 5zqk-B    86 -  99 <=>  384 - 397   (PRO   86  - LEU   99  <=> THR  390  - VAL  403 )                          
  35: s001-A 5zqk-B   100 - 103 <=>  399 - 402   (PRO  100  - THR  103  <=> SER  405  - ALA  408 )                          
  35: s001-A 5zqk-B   105 - 115 <=>  405 - 415   (ALA  105  - LYS  115  <=> ALA  411  - SER  421 )                          
  35: s001-A 5zqk-B   116 - 120 <=>  417 - 421   (GLY  116  - ASN  120  <=> ARG  423  - GLU  427 )                          
  35: s001-A 5zqk-B   121 - 134 <=>  424 - 437   (HIS  121  - GLU  134  <=> GLY  430  - LEU  443 )                          
  35: s001-A 5zqk-B   136 - 155 <=>  438 - 457   (LYS  136  - LYS  155  <=> GLU  444  - GLY  463 )                          
  35: s001-A 5zqk-B   156 - 176 <=>  459 - 479   (GLY  156  - GLN  176  <=> LYS  467  - GLU  487 )                          
  35: s001-A 5zqk-B   177 - 183 <=>  481 - 487   (PHE  177  - GLU  183  <=> LEU  489  - ASP  495 )                          
  35: s001-A 5zqk-B   184 - 187 <=>  489 - 492   (ASN  184  - PRO  187  <=> TRP  497  - ARG  500 )                          
  35: s001-A 5zqk-B   188 - 195 <=>  497 - 504   (PHE  188  - TRP  195  <=> SER  505  - LEU  512 )                          
  35: s001-A 5zqk-B   200 - 213 <=>  506 - 519   (THR  200  - ARG  213  <=> LYS  514  - GLY  527 )                          
  35: s001-A 5zqk-B   214 - 237 <=>  521 - 544   (VAL  214  - GLN  237  <=> ALA  529  - MET  552 )                          
  35: s001-A 5zqk-B   239 - 242 <=>  545 - 548   (VAL  239  - LEU  242  <=> VAL  553  - HIS  556 )                          
  35: s001-A 5zqk-B   245 - 258 <=>  549 - 562   (LEU  245  - THR  258  <=> MET  557  - LYS  570 )                          
  35: s001-A 5zqk-B   259 - 268 <=>  564 - 573   (TYR  259  - TYR  268  <=> THR  572  - GLN  581 )                          
  35: s001-A 5zqk-B   269 - 306 <=>  582 - 619   (ASN  269  - GLU  306  <=> MET  590  - GLY  627 )                          
  35: s001-A 5zqk-B   310 - 330 <=>  645 - 665   (LEU  310  - PRO  330  <=> GLU  653  - ARG  673 )                          
  35: s001-A 5zqk-B   335 - 339 <=>  666 - 670   (VAL  335  - VAL  339  <=> PHE  674  - LEU  678 )                          
  35: s001-A 5zqk-B   341 - 353 <=>  671 - 683   (PRO  341  - GLU  353  <=> THR  679  - ILE  691 )                          
  35: s001-A 5zqk-B   355 - 360 <=>  689 - 694   (THR  355  - VAL  360  <=> SER  697  - ASP  702 )                          
  35: s001-A 5zqk-B   364 - 376 <=>  696 - 708   (MET  364  - GLY  376  <=> THR  704  - LEU  716 )                          
  35: s001-A 5zqk-B   377 - 415 <=>  716 - 754   (VAL  377  - PHE  415  <=> LEU  724  - TRP  762 )                          
  35: s001-A 5zqk-B   416 - 419 <=>  756 - 759   (GLY  416  - LEU  419  <=> LEU  764  - PHE  767 )                          
  35: s001-A 5zqk-B   420 - 434 <=>  763 - 777   (ASP  420  - ARG  434  <=> ASP  771  - SER  785 )                          
  35: s001-A 5zqk-B   455 - 458 <=>  791 - 794   (TYR  455  - GLN  458  <=> ALA  799  - GLU  802 )                          
  35: s001-A 5zqk-B   460 - 463 <=>  796 - 799   (VAL  460  - SER  463  <=> MET  804  - GLU  807 )                          
  35: s001-A 5zqk-B   466 - 471 <=>  800 - 805   (PRO  466  - ILE  471  <=> ASP  808  - TRP  813 )                          
  35: s001-A 5zqk-B   473 - 478 <=>  806 - 811   (TYR  473  - THR  478  <=> ASN  814  - GLN  819 )                          
  35: s001-A 5zqk-B   481 - 485 <=>  828 - 832   (TYR  481  - LEU  485  <=> ILE  836  - GLY  840 )                          
  36: s001-A 5cx6-B     1 -   4 <=>   84 -  87   (MET    1  - ARG    4  <=> PRO   93  - GLY   96 )                          
  36: s001-A 5cx6-B     5 -   9 <=>   97 - 101   (ASN    5  - PHE    9  <=> PRO  106  - HIS  110 )                          
  36: s001-A 5cx6-B    12 -  20 <=>  109 - 117   (LEU   12  - THR   20  <=> VAL  118  - VAL  126 )                          
  36: s001-A 5cx6-B    26 -  33 <=>  119 - 126   (SER   26  - PHE   33  <=> THR  128  - ALA  135 )                          
  36: s001-A 5cx6-B    34 -  61 <=>  138 - 165   (VAL   34  - GLN   61  <=> THR  147  - VAL  174 )                          
  36: s001-A 5cx6-B    69 -  80 <=>  168 - 179   (ASP   69  - GLN   80  <=> LYS  177  - PRO  188 )                          
  36: s001-A 5cx6-B    82 -  85 <=>  180 - 183   (HIS   82  - GLU   85  <=> TYR  189  - GLN  192 )                          
  36: s001-A 5cx6-B    86 -  89 <=>  185 - 188   (PRO   86  - THR   89  <=> LEU  194  - VAL  197 )                          
  36: s001-A 5cx6-B    91 -  95 <=>  195 - 199   (THR   91  - ALA   95  <=> LEU  204  - ILE  208 )                          
  36: s001-A 5cx6-B    98 - 106 <=>  200 - 208   (LEU   98  - GLY  106  <=> LYS  209  - GLY  217 )                          
  36: s001-A 5cx6-B   107 - 110 <=>  211 - 214   (ALA  107  - LEU  110  <=> TYR  220  - THR  223 )                          
  36: s001-A 5cx6-B   116 - 123 <=>  216 - 223   (GLY  116  - LYS  123  <=> ARG  225  - LEU  232 )                          
  36: s001-A 5cx6-B   124 - 138 <=>  225 - 239   (ALA  124  - PHE  138  <=> CYS  234  - LEU  248 )                          
  36: s001-A 5cx6-B   141 - 158 <=>  249 - 266   (VAL  141  - ASN  158  <=> LEU  258  - LEU  275 )                          
  36: s001-A 5cx6-B   159 - 188 <=>  269 - 298   (LYS  159  - PHE  188  <=> LYS  278  - MET  307 )                          
  36: s001-A 5cx6-B   189 - 196 <=>  306 - 313   (LEU  189  - LEU  196  <=> ASN  315  - THR  322 )                          
  36: s001-A 5cx6-B   199 - 213 <=>  314 - 328   (GLY  199  - ARG  213  <=> ASN  323  - GLY  337 )                          
  36: s001-A 5cx6-B   214 - 244 <=>  355 - 385   (VAL  214  - ASP  244  <=> TYR  364  - VAL  394 )                          
  36: s001-A 5cx6-B   245 - 269 <=>  391 - 415   (LEU  245  - ASN  269  <=> ALA  400  - GLY  424 )                          
  36: s001-A 5cx6-B   270 - 274 <=>  417 - 421   (SER  270  - LYS  274  <=> LYS  426  - LYS  430 )                          
  36: s001-A 5cx6-B   275 - 304 <=>  424 - 453   (HIS  275  - SER  304  <=> LYS  433  - LEU  462 )                          
  36: s001-A 5cx6-B   305 - 308 <=>  455 - 458   (PRO  305  - GLY  308  <=> PHE  464  - LEU  467 )                          
  36: s001-A 5cx6-B   334 - 344 <=>  461 - 471   (GLU  334  - ARG  344  <=> LEU  470  - LYS  480 )                          
  36: s001-A 5cx6-B   345 - 363 <=>  473 - 491   (ARG  345  - SER  363  <=> LYS  482  - ASP  500 )                          
  36: s001-A 5cx6-B   364 - 374 <=>  499 - 509   (MET  364  - PHE  374  <=> THR  508  - LYS  518 )                          
  36: s001-A 5cx6-B   378 - 397 <=>  519 - 538   (ARG  378  - GLN  397  <=> TYR  528  - LYS  547 )                          
  36: s001-A 5cx6-B   399 - 415 <=>  547 - 563   (LYS  399  - PHE  415  <=> MET  556  - GLY  572 )                          
  36: s001-A 5cx6-B   416 - 432 <=>  565 - 581   (GLY  416  - CYS  432  <=> VAL  574  - THR  590 )                          
  36: s001-A 5cx6-B   436 - 440 <=>  582 - 586   (LYS  436  - ILE  440  <=> ALA  591  - VAL  595 )                          
  36: s001-A 5cx6-B   441 - 446 <=>  588 - 593   (GLU  441  - TYR  446  <=> MET  597  - GLY  602 )                          
  36: s001-A 5cx6-B   448 - 451 <=>  598 - 601   (SER  448  - LEU  451  <=> ALA  607  - ALA  610 )                          
  36: s001-A 5cx6-B   454 - 457 <=>  608 - 611   (MET  454  - ILE  457  <=> ASP  617  - PHE  620 )                          
  36: s001-A 5cx6-B   459 - 463 <=>  612 - 616   (ASP  459  - SER  463  <=> GLU  621  - SER  625 )                          
  36: s001-A 5cx6-B   464 - 479 <=>  618 - 633   (VAL  464  - VAL  479  <=> GLY  627  - HIS  642 )                          
  37: s001-A 5m2x-A     3 -   6 <=>  281 - 284   (ARG    3  - PHE    6  <=> ARG  286  - HIS  289 )                          
  37: s001-A 5m2x-A     9 -  12 <=>  305 - 308   (PHE    9  - LEU   12  <=> TYR  310  - PRO  313 )                          
  37: s001-A 5m2x-A    14 -  19 <=>  309 - 314   (LEU   14  - SER   19  <=> THR  314  - SER  319 )                          
  37: s001-A 5m2x-A    26 -  33 <=>  318 - 325   (SER   26  - PHE   33  <=> ASN  323  - SER  330 )                          
  37: s001-A 5m2x-A    35 -  42 <=>  334 - 341   (LYS   35  - VAL   42  <=> VAL  339  - ASP  346 )                          
  37: s001-A 5m2x-A    43 -  54 <=>  346 - 357   (THR   43  - ALA   54  <=> GLY  351  - THR  362 )                          
  37: s001-A 5m2x-A    58 -  63 <=>  358 - 363   (PRO   58  - VAL   63  <=> ARG  363  - GLN  368 )                          
  37: s001-A 5m2x-A    64 -  80 <=>  366 - 382   (ASP   64  - GLN   80  <=> THR  371  - GLY  387 )                          
  37: s001-A 5m2x-A    83 - 109 <=>  383 - 409   (TYR   83  - TYR  109  <=> LYS  388  - PHE  414 )                          
  37: s001-A 5m2x-A   110 - 115 <=>  412 - 417   (LEU  110  - LYS  115  <=> GLU  417  - THR  422 )                          
  37: s001-A 5m2x-A   116 - 120 <=>  419 - 423   (GLY  116  - ASN  120  <=> VAL  424  - ASN  428 )                          
  37: s001-A 5m2x-A   121 - 134 <=>  426 - 439   (HIS  121  - GLU  134  <=> ARG  431  - LEU  444 )                          
  37: s001-A 5m2x-A   136 - 156 <=>  440 - 460   (LYS  136  - GLY  156  <=> ARG  445  - GLU  465 )                          
  37: s001-A 5m2x-A   157 - 176 <=>  464 - 483   (THR  157  - GLN  176  <=> ALA  469  - GLU  488 )                          
  37: s001-A 5m2x-A   177 - 183 <=>  485 - 491   (PHE  177  - GLU  183  <=> LEU  490  - ASP  496 )                          
  37: s001-A 5m2x-A   184 - 187 <=>  493 - 496   (ASN  184  - PRO  187  <=> TRP  498  - ARG  501 )                          
  37: s001-A 5m2x-A   188 - 195 <=>  501 - 508   (PHE  188  - TRP  195  <=> GLY  506  - LEU  513 )                          
  37: s001-A 5m2x-A   199 - 213 <=>  509 - 523   (GLY  199  - ARG  213  <=> GLN  514  - GLY  528 )                          
  37: s001-A 5m2x-A   214 - 237 <=>  525 - 548   (VAL  214  - GLN  237  <=> ARG  530  - LEU  553 )                          
  37: s001-A 5m2x-A   239 - 242 <=>  549 - 552   (VAL  239  - LEU  242  <=> ILE  554  - GLN  557 )                          
  37: s001-A 5m2x-A   245 - 258 <=>  553 - 566   (LEU  245  - THR  258  <=> MET  558  - LYS  571 )                          
  37: s001-A 5m2x-A   259 - 268 <=>  568 - 577   (TYR  259  - TYR  268  <=> THR  573  - LEU  582 )                          
  37: s001-A 5m2x-A   269 - 307 <=>  587 - 625   (ASN  269  - TYR  307  <=> MET  592  - VAL  630 )                          
  37: s001-A 5m2x-A   311 - 330 <=>  651 - 670   (VAL  311  - PRO  330  <=> ARG  656  - ARG  675 )                          
  37: s001-A 5m2x-A   335 - 338 <=>  671 - 674   (VAL  335  - PHE  338  <=> PHE  676  - ALA  679 )                          
  37: s001-A 5m2x-A   340 - 353 <=>  675 - 688   (ILE  340  - GLU  353  <=> LEU  680  - THR  693 )                          
  37: s001-A 5m2x-A   355 - 360 <=>  694 - 699   (THR  355  - VAL  360  <=> SER  699  - ASN  704 )                          
  37: s001-A 5m2x-A   364 - 376 <=>  701 - 713   (MET  364  - GLY  376  <=> GLU  706  - LEU  718 )                          
  37: s001-A 5m2x-A   377 - 415 <=>  721 - 759   (VAL  377  - PHE  415  <=> ILE  726  - TRP  764 )                          
  37: s001-A 5m2x-A   416 - 419 <=>  761 - 764   (GLY  416  - LEU  419  <=> LEU  766  - PHE  769 )                          
  37: s001-A 5m2x-A   420 - 433 <=>  768 - 781   (ASP  420  - SER  433  <=> ASP  773  - PRO  786 )                          
  37: s001-A 5m2x-A   455 - 458 <=>  796 - 799   (TYR  455  - GLN  458  <=> GLY  801  - GLU  804 )                          
  37: s001-A 5m2x-A   460 - 463 <=>  801 - 804   (VAL  460  - SER  463  <=> MET  806  - GLU  809 )                          
  37: s001-A 5m2x-A   466 - 471 <=>  805 - 810   (PRO  466  - ILE  471  <=> ASP  810  - TRP  815 )                          
  37: s001-A 5m2x-A   473 - 478 <=>  811 - 816   (TYR  473  - THR  478  <=> ASN  816  - GLU  821 )                          
  37: s001-A 5m2x-A   481 - 485 <=>  833 - 837   (TYR  481  - LEU  485  <=> ILE  838  - GLY  842 )                          
  38: s001-A 7om9-A     1 -   4 <=>   77 -  80   (MET    1  - ARG    4  <=> PRO   93  - GLY   96 )                          
  38: s001-A 7om9-A     5 -   9 <=>   90 -  94   (ASN    5  - PHE    9  <=> PRO  106  - HIS  110 )                          
  38: s001-A 7om9-A    12 -  16 <=>  102 - 106   (LEU   12  - GLY   16  <=> VAL  118  - PHE  122 )                          
  38: s001-A 7om9-A    26 -  34 <=>  108 - 116   (SER   26  - VAL   34  <=> THR  128  - PHE  136 )                          
  38: s001-A 7om9-A    35 -  39 <=>  124 - 128   (LYS   35  - TRP   39  <=> VAL  144  - ALA  148 )                          
  38: s001-A 7om9-A    43 -  61 <=>  131 - 149   (THR   43  - GLN   61  <=> GLY  156  - VAL  174 )                          
  38: s001-A 7om9-A    69 -  80 <=>  152 - 163   (ASP   69  - GLN   80  <=> LYS  177  - PRO  188 )                          
  38: s001-A 7om9-A    82 -  85 <=>  164 - 167   (HIS   82  - GLU   85  <=> TYR  189  - GLN  192 )                          
  38: s001-A 7om9-A    86 -  89 <=>  169 - 172   (PRO   86  - THR   89  <=> LEU  194  - VAL  197 )                          
  38: s001-A 7om9-A    91 -  95 <=>  179 - 183   (THR   91  - ALA   95  <=> LEU  204  - ILE  208 )                          
  38: s001-A 7om9-A    98 - 106 <=>  184 - 192   (LEU   98  - GLY  106  <=> LYS  209  - GLY  217 )                          
  38: s001-A 7om9-A   107 - 110 <=>  195 - 198   (ALA  107  - LEU  110  <=> TYR  220  - THR  223 )                          
  38: s001-A 7om9-A   116 - 123 <=>  200 - 207   (GLY  116  - LYS  123  <=> ARG  225  - LEU  232 )                          
  38: s001-A 7om9-A   124 - 138 <=>  209 - 223   (ALA  124  - PHE  138  <=> CYS  234  - LEU  248 )                          
  38: s001-A 7om9-A   141 - 151 <=>  233 - 243   (VAL  141  - THR  151  <=> LEU  258  - ASP  268 )                          
  38: s001-A 7om9-A   159 - 188 <=>  253 - 282   (LYS  159  - PHE  188  <=> LYS  278  - MET  307 )                          
  38: s001-A 7om9-A   189 - 196 <=>  290 - 297   (LEU  189  - LEU  196  <=> ASN  315  - THR  322 )                          
  38: s001-A 7om9-A   199 - 213 <=>  298 - 312   (GLY  199  - ARG  213  <=> ASN  323  - GLY  337 )                          
  38: s001-A 7om9-A   214 - 244 <=>  339 - 369   (VAL  214  - ASP  244  <=> TYR  364  - VAL  394 )                          
  38: s001-A 7om9-A   245 - 269 <=>  375 - 399   (LEU  245  - ASN  269  <=> ALA  400  - GLY  424 )                          
  38: s001-A 7om9-A   270 - 274 <=>  401 - 405   (SER  270  - LYS  274  <=> LYS  426  - LYS  430 )                          
  38: s001-A 7om9-A   275 - 304 <=>  408 - 437   (HIS  275  - SER  304  <=> LYS  433  - LEU  462 )                          
  38: s001-A 7om9-A   305 - 308 <=>  439 - 442   (PRO  305  - GLY  308  <=> PHE  464  - LEU  467 )                          
  38: s001-A 7om9-A   334 - 344 <=>  445 - 455   (GLU  334  - ARG  344  <=> LEU  470  - LYS  480 )                          
  38: s001-A 7om9-A   345 - 363 <=>  457 - 475   (ARG  345  - SER  363  <=> LYS  482  - ASP  500 )                          
  38: s001-A 7om9-A   364 - 374 <=>  483 - 493   (MET  364  - PHE  374  <=> THR  508  - LYS  518 )                          
  38: s001-A 7om9-A   378 - 395 <=>  503 - 520   (ARG  378  - GLU  395  <=> TYR  528  - ARG  545 )                          
  38: s001-A 7om9-A   399 - 415 <=>  525 - 541   (LYS  399  - PHE  415  <=> MET  556  - GLY  572 )                          
  38: s001-A 7om9-A   416 - 432 <=>  543 - 559   (GLY  416  - CYS  432  <=> VAL  574  - THR  590 )                          
  38: s001-A 7om9-A   436 - 440 <=>  560 - 564   (LYS  436  - ILE  440  <=> ALA  591  - VAL  595 )                          
  38: s001-A 7om9-A   441 - 444 <=>  566 - 569   (GLU  441  - ILE  444  <=> MET  597  - ILE  624 )                          
  38: s001-A 7om9-A   462 - 478 <=>  570 - 586   (LEU  462  - THR  478  <=> SER  625  - ASP  641 )                          
  39: s001-A 2hfz-A     3 -   7 <=>   14 -  18   (ARG    3  - ALA    7  <=> ARG  287  - SER  291 )                          
  39: s001-A 2hfz-A     9 -  12 <=>   38 -  41   (PHE    9  - LEU   12  <=> TYR  311  - LYS  314 )                          
  39: s001-A 2hfz-A    14 -  20 <=>   42 -  48   (LEU   14  - THR   20  <=> PRO  315  - SER  321 )                          
  39: s001-A 2hfz-A    26 -  33 <=>   51 -  58   (SER   26  - PHE   33  <=> ASN  324  - SER  331 )                          
  39: s001-A 2hfz-A    34 -  37 <=>   61 -  64   (VAL   34  - GLU   37  <=> TRP  334  - ILE  337 )                          
  39: s001-A 2hfz-A    38 -  42 <=>   70 -  74   (TYR   38  - VAL   42  <=> MET  343  - ASP  347 )                          
  39: s001-A 2hfz-A    43 -  51 <=>   79 -  87   (THR   43  - ARG   51  <=> GLY  352  - LYS  360 )                          
  39: s001-A 2hfz-A    56 -  63 <=>   89 -  96   (HIS   56  - VAL   63  <=> ASP  362  - PRO  369 )                          
  39: s001-A 2hfz-A    64 -  81 <=>   99 - 116   (ASP   64  - SER   81  <=> VAL  372  - ARG  389 )                          
  39: s001-A 2hfz-A    84 - 100 <=>  117 - 133   (SER   84  - PRO  100  <=> GLU  390  - ASN  406 )                          
  39: s001-A 2hfz-A   101 - 104 <=>  142 - 145   (SER  101  - SER  104  <=> TRP  421  - ALA  424 )                          
  39: s001-A 2hfz-A   116 - 119 <=>  146 - 149   (GLY  116  - ARG  119  <=> ARG  425  - VAL  428 )                          
  39: s001-A 2hfz-A   120 - 134 <=>  152 - 166   (ASN  120  - GLU  134  <=> PRO  431  - LEU  445 )                          
  39: s001-A 2hfz-A   136 - 147 <=>  167 - 178   (LYS  136  - ALA  147  <=> ARG  446  - MET  457 )                          
  39: s001-A 2hfz-A   167 - 183 <=>  189 - 205   (PRO  167  - GLU  183  <=> TRP  480  - GLU  496 )                          
  39: s001-A 2hfz-A   184 - 187 <=>  208 - 211   (ASN  184  - PRO  187  <=> TRP  499  - ARG  502 )                          
  39: s001-A 2hfz-A   188 - 195 <=>  216 - 223   (PHE  188  - TRP  195  <=> GLY  507  - LEU  514 )                          
  39: s001-A 2hfz-A   199 - 213 <=>  224 - 238   (GLY  199  - ARG  213  <=> GLN  515  - GLY  529 )                          
  39: s001-A 2hfz-A   214 - 237 <=>  240 - 263   (VAL  214  - GLN  237  <=> ARG  531  - LYS  554 )                          
  39: s001-A 2hfz-A   239 - 242 <=>  264 - 267   (VAL  239  - LEU  242  <=> VAL  555  - LEU  558 )                          
  39: s001-A 2hfz-A   245 - 258 <=>  268 - 281   (LEU  245  - THR  258  <=> LEU  559  - GLU  572 )                          
  39: s001-A 2hfz-A   259 - 268 <=>  283 - 292   (TYR  259  - TYR  268  <=> THR  574  - MET  583 )                          
  39: s001-A 2hfz-A   269 - 307 <=>  302 - 340   (ASN  269  - TYR  307  <=> MET  593  - VAL  631 )                          
  39: s001-A 2hfz-A   311 - 329 <=>  368 - 386   (VAL  311  - GLY  329  <=> ARG  659  - ASP  677 )                          
  39: s001-A 2hfz-A   334 - 337 <=>  387 - 390   (GLU  334  - ASP  337  <=> ARG  678  - THR  681 )                          
  39: s001-A 2hfz-A   339 - 353 <=>  391 - 405   (VAL  339  - GLU  353  <=> SER  682  - ILE  696 )                          
  39: s001-A 2hfz-A   355 - 360 <=>  411 - 416   (THR  355  - VAL  360  <=> SER  702  - ASP  707 )                          
  39: s001-A 2hfz-A   364 - 375 <=>  418 - 429   (MET  364  - LEU  375  <=> GLN  709  - GLU  720 )                          
  39: s001-A 2hfz-A   377 - 415 <=>  438 - 476   (VAL  377  - PHE  415  <=> LEU  729  - TRP  767 )                          
  39: s001-A 2hfz-A   416 - 419 <=>  478 - 481   (GLY  416  - LEU  419  <=> LEU  769  - PHE  772 )                          
  39: s001-A 2hfz-A   420 - 433 <=>  485 - 498   (ASP  420  - SER  433  <=> ASP  776  - PRO  789 )                          
  39: s001-A 2hfz-A   448 - 451 <=>  503 - 506   (SER  448  - LEU  451  <=> PRO  794  - ARG  797 )                          
  39: s001-A 2hfz-A   455 - 458 <=>  513 - 516   (TYR  455  - GLN  458  <=> ALA  804  - GLU  807 )                          
  39: s001-A 2hfz-A   460 - 463 <=>  518 - 521   (VAL  460  - SER  463  <=> MET  809  - GLU  812 )                          
  39: s001-A 2hfz-A   466 - 471 <=>  522 - 527   (PRO  466  - ILE  471  <=> ASP  813  - TRP  818 )                          
  39: s001-A 2hfz-A   473 - 478 <=>  528 - 533   (TYR  473  - THR  478  <=> ASN  819  - GLU  824 )                          
  39: s001-A 2hfz-A   480 - 484 <=>  550 - 554   (LEU  480  - ARG  484  <=> VAL  841  - GLY  845 )                          
  40: s001-A 5ccv-H     5 -  12 <=>  272 - 279   (ASN    5  - LEU   12  <=> GLU  285  - HIS  292 )                          
  40: s001-A 5ccv-H    26 -  36 <=>  298 - 308   (SER   26  - GLU   36  <=> ASN  321  - TRP  331 )                          
  40: s001-A 5ccv-H    37 -  40 <=>  313 - 316   (GLU   37  - ARG   40  <=> MET  336  - GLN  339 )                          
  40: s001-A 5ccv-H    43 -  53 <=>  317 - 327   (THR   43  - ASN   53  <=> THR  345  - LYS  355 )                          
  40: s001-A 5ccv-H    54 -  60 <=>  329 - 335   (ALA   54  - SER   60  <=> LYS  357  - PRO  363 )                          
  40: s001-A 5ccv-H    61 -  64 <=>  337 - 340   (GLN   61  - ASP   64  <=> PRO  365  - GLY  368 )                          
  40: s001-A 5ccv-H    65 -  81 <=>  342 - 358   (GLU   65  - SER   81  <=> ARG  370  - ARG  386 )                          
  40: s001-A 5ccv-H    84 -  97 <=>  359 - 372   (SER   84  - GLN   97  <=> ASN  387  - LYS  400 )                          
  40: s001-A 5ccv-H   100 - 103 <=>  373 - 376   (PRO  100  - THR  103  <=> LYS  401  - ALA  421 )                          
  40: s001-A 5ccv-H   116 - 119 <=>  377 - 380   (GLY  116  - ARG  119  <=> ARG  422  - VAL  425 )                          
  40: s001-A 5ccv-H   120 - 134 <=>  383 - 397   (ASN  120  - GLU  134  <=> GLU  428  - LYS  442 )                          
  40: s001-A 5ccv-H   136 - 142 <=>  398 - 404   (LYS  136  - THR  142  <=> LEU  443  - CYS  449 )                          
  40: s001-A 5ccv-H   169 - 182 <=>  405 - 418   (TYR  169  - SER  182  <=> GLY  479  - ASN  492 )                          
  40: s001-A 5ccv-H   183 - 187 <=>  420 - 424   (GLU  183  - PRO  187  <=> ASP  494  - SER  498 )                          
  40: s001-A 5ccv-H   188 - 196 <=>  430 - 438   (PHE  188  - LEU  196  <=> SER  504  - HIS  512 )                          
  40: s001-A 5ccv-H   200 - 213 <=>  439 - 452   (THR  200  - ARG  213  <=> LYS  513  - GLY  526 )                          
  40: s001-A 5ccv-H   214 - 236 <=>  454 - 476   (VAL  214  - PHE  236  <=> ALA  528  - GLU  550 )                          
  40: s001-A 5ccv-H   238 - 241 <=>  477 - 480   (VAL  238  - GLU  241  <=> LYS  551  - GLN  554 )                          
  40: s001-A 5ccv-H   246 - 258 <=>  481 - 493   (SER  246  - THR  258  <=> ASP  557  - LYS  569 )                          
  40: s001-A 5ccv-H   259 - 268 <=>  495 - 504   (TYR  259  - TYR  268  <=> THR  571  - GLN  580 )                          
  40: s001-A 5ccv-H   269 - 307 <=>  513 - 551   (ASN  269  - TYR  307  <=> MET  589  - VAL  627 )                          
  40: s001-A 5ccv-H   311 - 330 <=>  578 - 597   (VAL  311  - PRO  330  <=> ARG  654  - ARG  673 )                          
  40: s001-A 5ccv-H   335 - 338 <=>  598 - 601   (VAL  335  - PHE  338  <=> PHE  674  - ALA  677 )                          
  40: s001-A 5ccv-H   340 - 353 <=>  602 - 615   (ILE  340  - GLU  353  <=> LEU  678  - ILE  691 )                          
  40: s001-A 5ccv-H   355 - 360 <=>  621 - 626   (THR  355  - VAL  360  <=> SER  697  - ASP  702 )                          
  40: s001-A 5ccv-H   364 - 374 <=>  628 - 638   (MET  364  - PHE  374  <=> GLN  704  - HIS  714 )                          
  40: s001-A 5ccv-H   377 - 390 <=>  648 - 661   (VAL  377  - GLN  390  <=> LEU  724  - ARG  737 )                          
  40: s001-A 5ccv-H   397 - 400 <=>  662 - 665   (GLN  397  - SER  400  <=> TRP  746  - ARG  749 )                          
  40: s001-A 5ccv-H   401 - 431 <=>  668 - 698   (ILE  401  - PHE  431  <=> ALA  752  - ALA  782 )                          
  40: s001-A 5ccv-H   463 - 467 <=>  699 - 703   (SER  463  - SER  467  <=> THR  806  - LEU  810 )                          
  40: s001-A 5ccv-H   469 - 478 <=>  704 - 713   (GLU  469  - THR  478  <=> THR  811  - ASP  820 )                          
  40: s001-A 5ccv-H   480 - 483 <=>  728 - 731   (LEU  480  - PRO  483  <=> ASP  835  - TYR  838 )                          
  41: s001-A 7dte-A     1 -   4 <=>  339 - 342   (MET    1  - ARG    4  <=> PHE  340  - SER  343 )                          
  41: s001-A 7dte-A    14 -  17 <=>  407 - 410   (LEU   14  - GLY   17  <=> GLN  408  - LYS  411 )                          
  41: s001-A 7dte-A    26 -  33 <=>  415 - 422   (SER   26  - PHE   33  <=> ASN  416  - ALA  423 )                          
  41: s001-A 7dte-A    35 -  83 <=>  435 - 483   (LYS   35  - TYR   83  <=> GLU  436  - ASP  484 )                          
  41: s001-A 7dte-A    87 -  95 <=>  484 - 492   (LEU   87  - ALA   95  <=> GLY  485  - VAL  493 )                          
  41: s001-A 7dte-A    97 - 106 <=>  493 - 502   (GLN   97  - GLY  106  <=> ILE  494  - GLY  503 )                          
  41: s001-A 7dte-A   107 - 111 <=>  505 - 509   (ALA  107  - PRO  111  <=> PHE  506  - GLY  510 )                          
  41: s001-A 7dte-A   116 - 121 <=>  512 - 517   (GLY  116  - HIS  121  <=> ARG  513  - SER  518 )                          
  41: s001-A 7dte-A   124 - 133 <=>  521 - 530   (ALA  124  - LEU  133  <=> GLU  522  - THR  531 )                          
  41: s001-A 7dte-A   137 - 154 <=>  532 - 549   (GLY  137  - ALA  154  <=> ARG  533  - ALA  550 )                          
  41: s001-A 7dte-A   157 - 186 <=>  550 - 579   (THR  157  - PRO  186  <=> LYS  551  - ALA  580 )                          
  41: s001-A 7dte-A   187 - 196 <=>  584 - 593   (PRO  187  - LEU  196  <=> ALA  585  - PHE  594 )                          
  41: s001-A 7dte-A   198 - 212 <=>  594 - 608   (TYR  198  - GLY  212  <=> TYR  595  - VAL  609 )                          
  41: s001-A 7dte-A   213 - 244 <=>  611 - 642   (ARG  213  - ASP  244  <=> PRO  612  - THR  643 )                          
  41: s001-A 7dte-A   245 - 250 <=>  645 - 650   (LEU  245  - LYS  250  <=> CYS  646  - ARG  651 )                          
  41: s001-A 7dte-A   251 - 306 <=>  652 - 707   (SER  251  - GLU  306  <=> TYR  653  - LEU  708 )                          
  41: s001-A 7dte-A   308 - 311 <=>  750 - 753   (GLY  308  - VAL  311  <=> LYS  751  - SER  754 )                          
  41: s001-A 7dte-A   315 - 328 <=>  754 - 767   (CYS  315  - TYR  328  <=> MET  755  - SER  768 )                          
  41: s001-A 7dte-A   330 - 333 <=>  770 - 773   (PRO  330  - ASP  333  <=> ALA  771  - GLY  774 )                          
  41: s001-A 7dte-A   335 - 349 <=>  777 - 791   (VAL  335  - GLN  349  <=> SER  778  - VAL  792 )                          
  41: s001-A 7dte-A   350 - 361 <=>  793 - 804   (ALA  350  - SER  361  <=> MET  794  - LEU  805 )                          
  41: s001-A 7dte-A   363 - 366 <=>  805 - 808   (SER  363  - TYR  366  <=> THR  806  - PRO  809 )                          
  41: s001-A 7dte-A   367 - 375 <=>  810 - 818   (HIS  367  - LEU  375  <=> GLU  811  - LEU  819 )                          
  41: s001-A 7dte-A   376 - 397 <=>  825 - 846   (GLY  376  - GLN  397  <=> TYR  826  - ILE  847 )                          
  41: s001-A 7dte-A   398 - 419 <=>  848 - 869   (ASP  398  - LEU  419  <=> LYS  849  - THR  870 )                          
  41: s001-A 7dte-A   420 - 439 <=>  878 - 897   (ASP  420  - GLU  439  <=> ASP  879  - HIS  898 )                          
  41: s001-A 7dte-A   464 - 478 <=>  913 - 927   (VAL  464  - THR  478  <=> ARG  914  - HIS  928 )                          
  42: s001-A 7thm-A     1 -   4 <=>  317 - 320   (MET    1  - ARG    4  <=> PHE  340  - SER  343 )                          
  42: s001-A 7thm-A    14 -  17 <=>  381 - 384   (LEU   14  - GLY   17  <=> GLN  408  - LYS  411 )                          
  42: s001-A 7thm-A    26 -  33 <=>  389 - 396   (SER   26  - PHE   33  <=> ASN  416  - ALA  423 )                          
  42: s001-A 7thm-A    35 -  83 <=>  409 - 457   (LYS   35  - TYR   83  <=> GLU  436  - ASP  484 )                          
  42: s001-A 7thm-A    87 -  95 <=>  458 - 466   (LEU   87  - ALA   95  <=> GLY  485  - VAL  493 )                          
  42: s001-A 7thm-A    98 - 106 <=>  467 - 475   (LEU   98  - GLY  106  <=> ILE  494  - ALA  502 )                          
  42: s001-A 7thm-A   107 - 111 <=>  479 - 483   (ALA  107  - PRO  111  <=> PHE  506  - GLY  510 )                          
  42: s001-A 7thm-A   116 - 122 <=>  486 - 492   (GLY  116  - LEU  122  <=> ARG  513  - MET  519 )                          
  42: s001-A 7thm-A   126 - 133 <=>  493 - 500   (SER  126  - LEU  133  <=> GLN  524  - THR  531 )                          
  42: s001-A 7thm-A   137 - 154 <=>  502 - 519   (GLY  137  - ALA  154  <=> ARG  533  - ALA  550 )                          
  42: s001-A 7thm-A   157 - 186 <=>  520 - 549   (THR  157  - PRO  186  <=> LYS  551  - ALA  580 )                          
  42: s001-A 7thm-A   187 - 196 <=>  554 - 563   (PRO  187  - LEU  196  <=> ALA  585  - PHE  594 )                          
  42: s001-A 7thm-A   199 - 212 <=>  564 - 577   (GLY  199  - GLY  212  <=> TYR  595  - ASP  608 )                          
  42: s001-A 7thm-A   213 - 243 <=>  581 - 611   (ARG  213  - MET  243  <=> PRO  612  - HIS  642 )                          
  42: s001-A 7thm-A   244 - 247 <=>  614 - 617   (ASP  244  - ASP  247  <=> CYS  645  - LEU  648 )                          
  42: s001-A 7thm-A   248 - 306 <=>  619 - 677   (LEU  248  - GLU  306  <=> HIS  650  - LEU  708 )                          
  42: s001-A 7thm-A   308 - 311 <=>  718 - 721   (GLY  308  - VAL  311  <=> LYS  751  - SER  754 )                          
  42: s001-A 7thm-A   315 - 328 <=>  722 - 735   (CYS  315  - TYR  328  <=> MET  755  - SER  768 )                          
  42: s001-A 7thm-A   329 - 332 <=>  737 - 740   (GLY  329  - LYS  332  <=> TYR  770  - GLN  773 )                          
  42: s001-A 7thm-A   335 - 349 <=>  745 - 759   (VAL  335  - GLN  349  <=> SER  778  - VAL  792 )                          
  42: s001-A 7thm-A   350 - 361 <=>  761 - 772   (ALA  350  - SER  361  <=> MET  794  - LEU  805 )                          
  42: s001-A 7thm-A   363 - 366 <=>  773 - 776   (SER  363  - TYR  366  <=> THR  806  - PRO  809 )                          
  42: s001-A 7thm-A   367 - 375 <=>  778 - 786   (HIS  367  - LEU  375  <=> GLU  811  - LEU  819 )                          
  42: s001-A 7thm-A   376 - 397 <=>  790 - 811   (GLY  376  - GLN  397  <=> TYR  826  - ILE  847 )                          
  42: s001-A 7thm-A   404 - 419 <=>  812 - 827   (VAL  404  - LEU  419  <=> MET  855  - THR  870 )                          
  42: s001-A 7thm-A   420 - 432 <=>  836 - 848   (ASP  420  - CYS  432  <=> ASP  879  - LEU  891 )                          
  42: s001-A 7thm-A   467 - 478 <=>  849 - 860   (SER  467  - THR  478  <=> GLU  917  - HIS  928 )                          
  43: s001-A 6ty9-A    17 -  20 <=>  131 - 134   (GLY   17  - THR   20  <=> VAL  135  - ARG  138 )                          
  43: s001-A 6ty9-A    25 -  28 <=>  138 - 141   (LEU   25  - PHE   28  <=> PHE  142  - LEU  145 )                          
  43: s001-A 6ty9-A    29 -  32 <=>  143 - 146   (ILE   29  - ARG   32  <=> ARG  147  - CYS  150 )                          
  43: s001-A 6ty9-A    33 -  36 <=>  207 - 210   (PHE   33  - GLU   36  <=> CYS  211  - GLY  214 )                          
  43: s001-A 6ty9-A    37 -  44 <=>  337 - 344   (GLU   37  - SER   44  <=> ASP  341  - LEU  348 )                          
  43: s001-A 6ty9-A    45 -  52 <=>  346 - 353   (ARG   45  - TRP   52  <=> GLU  350  - VAL  357 )                          
  43: s001-A 6ty9-A    54 -  57 <=>  354 - 357   (ALA   54  - SER   57  <=> PHE  358  - ILE  361 )                          
  43: s001-A 6ty9-A    59 -  63 <=>  358 - 362   (ILE   59  - VAL   63  <=> GLU  362  - VAL  366 )                          
  43: s001-A 6ty9-A    65 -  68 <=>  382 - 385   (GLU   65  - MET   68  <=> ALA  386  - VAL  389 )                          
  43: s001-A 6ty9-A    69 -  77 <=>  387 - 395   (ASP   69  - ASP   77  <=> SER  391  - SER  399 )                          
  43: s001-A 6ty9-A    79 -  88 <=>  396 - 405   (PHE   79  - ASN   88  <=> PHE  400  - ASN  409 )                          
  43: s001-A 6ty9-A    90 - 104 <=>  408 - 422   (VAL   90  - SER  104  <=> HIS  412  - PRO  426 )                          
  43: s001-A 6ty9-A   107 - 111 <=>  423 - 427   (ALA  107  - PRO  111  <=> GLY  427  - THR  431 )                          
  43: s001-A 6ty9-A   112 - 115 <=>  439 - 442   (GLY  112  - LYS  115  <=> ALA  443  - SER  446 )                          
  43: s001-A 6ty9-A   116 - 121 <=>  446 - 451   (GLY  116  - HIS  121  <=> ILE  450  - VAL  455 )                          
  43: s001-A 6ty9-A   127 - 132 <=>  456 - 461   (ARG  127  - ASN  132  <=> TYR  460  - ARG  465 )                          
  43: s001-A 6ty9-A   139 - 142 <=>  463 - 466   (LEU  139  - THR  142  <=> PHE  467  - LEU  470 )                          
  43: s001-A 6ty9-A   143 - 153 <=>  469 - 479   (PRO  143  - ARG  153  <=> PRO  473  - ASP  483 )                          
  43: s001-A 6ty9-A   158 - 186 <=>  480 - 508   (ASN  158  - PRO  186  <=> ARG  484  - ASP  512 )                          
  43: s001-A 6ty9-A   187 - 190 <=>  511 - 514   (PRO  187  - GLY  190  <=> ASP  515  - ALA  518 )                          
  43: s001-A 6ty9-A   192 - 211 <=>  515 - 534   (SER  192  - SER  211  <=> GLN  519  - GLN  538 )                          
  43: s001-A 6ty9-A   213 - 244 <=>  537 - 568   (ARG  213  - ASP  244  <=> VAL  541  - SER  572 )                          
  43: s001-A 6ty9-A   246 - 260 <=>  598 - 612   (SER  246  - PHE  260  <=> VAL  602  - SER  616 )                          
  43: s001-A 6ty9-A   262 - 268 <=>  613 - 619   (HIS  262  - TYR  268  <=> GLN  617  - GLU  623 )                          
  43: s001-A 6ty9-A   269 - 274 <=>  625 - 630   (ASN  269  - LYS  274  <=> GLN  629  - GLU  634 )                          
  43: s001-A 6ty9-A   276 - 305 <=>  631 - 660   (ARG  276  - PRO  305  <=> GLY  635  - ALA  664 )                          
  43: s001-A 6ty9-A   306 - 311 <=>  664 - 669   (GLU  306  - VAL  311  <=> LYS  668  - THR  673 )                          
  43: s001-A 6ty9-A   314 - 328 <=>  670 - 684   (SER  314  - TYR  328  <=> THR  674  - GLY  688 )                          
  43: s001-A 6ty9-A   330 - 336 <=>  688 - 694   (PRO  330  - GLU  336  <=> ASP  692  - VAL  698 )                          
  43: s001-A 6ty9-A   338 - 351 <=>  695 - 708   (PHE  338  - ASN  351  <=> SER  699  - THR  712 )                          
  43: s001-A 6ty9-A   355 - 359 <=>  709 - 713   (THR  355  - PHE  359  <=> ALA  713  - GLN  717 )                          
  43: s001-A 6ty9-A   364 - 377 <=>  714 - 727   (MET  364  - VAL  377  <=> ASN  718  - THR  731 )                          
  43: s001-A 6ty9-A   379 - 382 <=>  728 - 731   (TYR  379  - VAL  382  <=> PHE  732  - PHE  735 )                          
  43: s001-A 6ty9-A   384 - 387 <=>  732 - 735   (LEU  384  - LEU  387  <=> ALA  736  - ILE  739 )                          
  43: s001-A 6ty9-A   390 - 395 <=>  736 - 741   (GLN  390  - GLU  395  <=> SER  740  - GLU  745 )                          
  43: s001-A 6ty9-A   396 - 399 <=>  743 - 746   (PHE  396  - LYS  399  <=> THR  747  - ILE  750 )                          
  43: s001-A 6ty9-A   400 - 435 <=>  748 - 783   (SER  400  - TYR  435  <=> ARG  752  - ILE  787 )                          
  43: s001-A 6ty9-A   437 - 440 <=>  830 - 833   (ARG  437  - ILE  440  <=> LEU  834  - LEU  837 )                          
  43: s001-A 6ty9-A   441 - 444 <=>  835 - 838   (GLU  441  - ILE  444  <=> MET  839  - GLY  842 )                          
  43: s001-A 6ty9-A   454 - 460 <=> 1079 -1085   (MET  454  - VAL  460  <=> TYR 1083  - ASP 1089 )                          
  43: s001-A 6ty9-A   470 - 473 <=> 1143 -1146   (GLU  470  - TYR  473  <=> GLN 1147  - PHE 1150 )                          
  43: s001-A 6ty9-A   478 - 481 <=> 1147 -1150   (THR  478  - TYR  481  <=> LEU 1151  - ASN 1154 )                          
  44: s001-A 6ogz-A    17 -  20 <=>  127 - 130   (GLY   17  - THR   20  <=> LEU  128  - ASP  131 )                          
  44: s001-A 6ogz-A    25 -  28 <=>  134 - 137   (LEU   25  - PHE   28  <=> LEU  135  - LEU  138 )                          
  44: s001-A 6ogz-A    30 -  35 <=>  208 - 213   (GLN   30  - LYS   35  <=> SER  209  - LEU  214 )                          
  44: s001-A 6ogz-A    38 -  44 <=>  331 - 337   (TYR   38  - SER   44  <=> VAL  332  - LYS  338 )                          
  44: s001-A 6ogz-A    45 -  54 <=>  339 - 348   (ARG   45  - ALA   54  <=> LEU  340  - THR  349 )                          
  44: s001-A 6ogz-A    58 -  61 <=>  349 - 352   (PRO   58  - GLN   61  <=> GLU  350  - GLU  353 )                          
  44: s001-A 6ogz-A    62 -  65 <=>  354 - 357   (SER   62  - GLU   65  <=> VAL  355  - GLU  358 )                          
  44: s001-A 6ogz-A    67 -  81 <=>  358 - 372   (LYS   67  - SER   81  <=> MET  359  - LYS  373 )                          
  44: s001-A 6ogz-A    85 -  88 <=>  375 - 378   (GLU   85  - ASN   88  <=> GLU  376  - VAL  379 )                          
  44: s001-A 6ogz-A    90 - 101 <=>  387 - 398   (VAL   90  - SER  101  <=> ASP  388  - SER  399 )                          
  44: s001-A 6ogz-A   103 - 106 <=>  399 - 402   (THR  103  - GLY  106  <=> ALA  400  - GLY  403 )                          
  44: s001-A 6ogz-A   108 - 111 <=>  403 - 406   (PRO  108  - PRO  111  <=> GLU  404  - GLN  407 )                          
  44: s001-A 6ogz-A   112 - 115 <=>  414 - 417   (GLY  112  - LYS  115  <=> ILE  415  - THR  418 )                          
  44: s001-A 6ogz-A   117 - 121 <=>  421 - 425   (GLU  117  - HIS  121  <=> MET  422  - ASP  426 )                          
  44: s001-A 6ogz-A   127 - 130 <=>  432 - 435   (ARG  127  - TRP  130  <=> TYR  433  - GLY  436 )                          
  44: s001-A 6ogz-A   138 - 142 <=>  436 - 440   (PHE  138  - THR  142  <=> ILE  437  - VAL  441 )                          
  44: s001-A 6ogz-A   143 - 153 <=>  445 - 455   (PRO  143  - ARG  153  <=> PRO  446  - GLY  456 )                          
  44: s001-A 6ogz-A   158 - 185 <=>  456 - 483   (ASN  158  - ALA  185  <=> ARG  457  - ALA  484 )                          
  44: s001-A 6ogz-A   186 - 194 <=>  486 - 494   (PRO  186  - ASN  194  <=> THR  487  - SER  495 )                          
  44: s001-A 6ogz-A   197 - 200 <=>  495 - 498   (ASP  197  - THR  200  <=> GLN  496  - GLN  499 )                          
  44: s001-A 6ogz-A   202 - 206 <=>  499 - 503   (TYR  202  - VAL  206  <=> LEU  500  - GLY  504 )                          
  44: s001-A 6ogz-A   208 - 212 <=>  504 - 508   (ARG  208  - GLY  212  <=> ASP  505  - PHE  509 )                          
  44: s001-A 6ogz-A   213 - 226 <=>  513 - 526   (ARG  213  - THR  226  <=> SER  514  - SER  527 )                          
  44: s001-A 6ogz-A   227 - 234 <=>  529 - 536   (VAL  227  - ILE  234  <=> ASN  530  - GLY  537 )                          
  44: s001-A 6ogz-A   236 - 244 <=>  537 - 545   (PHE  236  - ASP  244  <=> ILE  538  - ALA  546 )                          
  44: s001-A 6ogz-A   246 - 268 <=>  553 - 575   (SER  246  - TYR  268  <=> VAL  554  - PRO  576 )                          
  44: s001-A 6ogz-A   269 - 275 <=>  580 - 586   (ASN  269  - HIS  275  <=> ILE  581  - GLY  587 )                          
  44: s001-A 6ogz-A   277 - 306 <=>  587 - 616   (GLY  277  - GLU  306  <=> ALA  588  - ASN  617 )                          
  44: s001-A 6ogz-A   307 - 311 <=>  619 - 623   (TYR  307  - VAL  311  <=> SER  620  - LYS  624 )                          
  44: s001-A 6ogz-A   314 - 328 <=>  624 - 638   (SER  314  - TYR  328  <=> ILE  625  - PHE  639 )                          
  44: s001-A 6ogz-A   331 - 351 <=>  646 - 666   (PRO  331  - ASN  351  <=> MET  647  - LYS  667 )                          
  44: s001-A 6ogz-A   355 - 359 <=>  667 - 671   (THR  355  - PHE  359  <=> ALA  668  - THR  672 )                          
  44: s001-A 6ogz-A   364 - 377 <=>  672 - 685   (MET  364  - VAL  377  <=> VAL  673  - LYS  686 )                          
  44: s001-A 6ogz-A   379 - 384 <=>  686 - 691   (TYR  379  - LEU  384  <=> ILE  687  - GLY  692 )                          
  44: s001-A 6ogz-A   389 - 398 <=>  692 - 701   (ALA  389  - ASP  398  <=> ILE  693  - GLY  702 )                          
  44: s001-A 6ogz-A   399 - 421 <=>  703 - 725   (LYS  399  - ALA  421  <=> SER  704  - GLU  726 )                          
  44: s001-A 6ogz-A   424 - 439 <=>  726 - 741   (VAL  424  - GLU  439  <=> THR  727  - VAL  742 )                          
  44: s001-A 6ogz-A   441 - 444 <=>  759 - 762   (GLU  441  - ILE  444  <=> ASN  760  - PHE  763 )                          
  44: s001-A 6ogz-A   462 - 465 <=>  763 - 766   (LEU  462  - PHE  465  <=> LYS  764  - ASP  767 )                          
  44: s001-A 6ogz-A   466 - 469 <=>  768 - 771   (PRO  466  - GLU  469  <=> GLU  769  - ILE  772 )                          
  44: s001-A 6ogz-A   470 - 473 <=> 1000 -1003   (GLU  470  - TYR  473  <=> TYR 1001  - TYR 1004 )                          
  44: s001-A 6ogz-A   476 - 479 <=> 1004 -1007   (TYR  476  - VAL  479  <=> GLN 1005  - ASP 1008 )                          
  45: s001-A 2hcn-A    26 -  34 <=>    3 -  11   (SER   26  - VAL   34  <=> ASN  324  - LYS  332 )                          
  45: s001-A 2hcn-A    35 -  39 <=>   13 -  17   (LYS   35  - TRP   39  <=> TRP  334  - THR  338 )                          
  45: s001-A 2hcn-A    57 -  63 <=>   18 -  24   (SER   57  - VAL   63  <=> THR  363  - PRO  369 )                          
  45: s001-A 2hcn-A    64 -  81 <=>   27 -  44   (ASP   64  - SER   81  <=> VAL  372  - ARG  389 )                          
  45: s001-A 2hcn-A    84 - 100 <=>   45 -  61   (SER   84  - PRO  100  <=> GLU  390  - ASN  406 )                          
  45: s001-A 2hcn-A   101 - 104 <=>   67 -  70   (SER  101  - SER  104  <=> TRP  421  - ALA  424 )                          
  45: s001-A 2hcn-A   116 - 119 <=>   71 -  74   (GLY  116  - ARG  119  <=> ARG  425  - VAL  428 )                          
  45: s001-A 2hcn-A   120 - 134 <=>   77 -  91   (ASN  120  - GLU  134  <=> PRO  431  - LEU  445 )                          
  45: s001-A 2hcn-A   136 - 142 <=>   92 -  98   (LYS  136  - THR  142  <=> ARG  446  - CYS  452 )                          
  45: s001-A 2hcn-A   167 - 176 <=>  105 - 114   (PRO  167  - GLN  176  <=> TRP  480  - GLU  489 )                          
  45: s001-A 2hcn-A   177 - 183 <=>  116 - 122   (PHE  177  - GLU  183  <=> LEU  491  - ASP  497 )                          
  45: s001-A 2hcn-A   184 - 187 <=>  124 - 127   (ASN  184  - PRO  187  <=> TRP  499  - ARG  502 )                          
  45: s001-A 2hcn-A   188 - 196 <=>  132 - 140   (PHE  188  - LEU  196  <=> GLY  507  - GLN  515 )                          
  45: s001-A 2hcn-A   200 - 213 <=>  141 - 154   (THR  200  - ARG  213  <=> LYS  516  - GLY  529 )                          
  45: s001-A 2hcn-A   214 - 237 <=>  156 - 179   (VAL  214  - GLN  237  <=> ARG  531  - LYS  554 )                          
  45: s001-A 2hcn-A   239 - 242 <=>  180 - 183   (VAL  239  - LEU  242  <=> VAL  555  - LEU  558 )                          
  45: s001-A 2hcn-A   245 - 262 <=>  184 - 201   (LEU  245  - HIS  262  <=> LEU  559  - ARG  576 )                          
  45: s001-A 2hcn-A   281 - 307 <=>  203 - 229   (GLY  281  - TYR  307  <=> GLY  605  - VAL  631 )                          
  45: s001-A 2hcn-A   311 - 330 <=>  257 - 276   (VAL  311  - PRO  330  <=> ARG  659  - ARG  678 )                          
  45: s001-A 2hcn-A   338 - 353 <=>  279 - 294   (PHE  338  - GLU  353  <=> THR  681  - ILE  696 )                          
  45: s001-A 2hcn-A   355 - 360 <=>  300 - 305   (THR  355  - VAL  360  <=> SER  702  - ASP  707 )                          
  45: s001-A 2hcn-A   364 - 374 <=>  307 - 317   (MET  364  - PHE  374  <=> GLN  709  - THR  719 )                          
  45: s001-A 2hcn-A   377 - 395 <=>  327 - 345   (VAL  377  - GLU  395  <=> LEU  729  - PRO  747 )                          
  45: s001-A 2hcn-A   398 - 401 <=>  346 - 349   (ASP  398  - ILE  401  <=> ASN  752  - ASP  755 )                          
  45: s001-A 2hcn-A   402 - 407 <=>  351 - 356   (SER  402  - ARG  407  <=> ALA  757  - SER  762 )                          
  45: s001-A 2hcn-A   408 - 433 <=>  358 - 383   (LEU  408  - SER  433  <=> ALA  764  - PRO  789 )                          
  45: s001-A 2hcn-A   455 - 458 <=>  398 - 401   (TYR  455  - GLN  458  <=> ALA  804  - GLU  807 )                          
  45: s001-A 2hcn-A   460 - 463 <=>  403 - 406   (VAL  460  - SER  463  <=> MET  809  - GLU  812 )                          
  45: s001-A 2hcn-A   466 - 478 <=>  407 - 419   (PRO  466  - THR  478  <=> ASP  813  - GLU  825 )                          
  45: s001-A 2hcn-A   480 - 483 <=>  433 - 436   (LEU  480  - PRO  483  <=> SER  839  - PRO  842 )                          
  46: s001-A 1raj-A    65 -  83 <=>    2 -  20   (GLU   65  - TYR   83  <=> ASP   71  - ASP   89 )                          
  46: s001-A 1raj-A    86 -  89 <=>   21 -  24   (PRO   86  - THR   89  <=> ILE   90  - GLU   93 )                          
  46: s001-A 1raj-A   179 - 184 <=>   25 -  30   (ALA  179  - ASN  184  <=> GLY  192  - ALA  197 )                          
  46: s001-A 1raj-A   185 - 188 <=>   33 -  36   (ALA  185  - PHE  188  <=> LYS  200  - GLY  203 )                          
  46: s001-A 1raj-A   189 - 196 <=>   41 -  48   (LEU  189  - LEU  196  <=> SER  208  - ASP  215 )                          
  46: s001-A 1raj-A   200 - 209 <=>   49 -  58   (THR  200  - ILE  209  <=> LEU  216  - MET  225 )                          
  46: s001-A 1raj-A   212 - 241 <=>   59 -  88   (GLY  212  - GLU  241  <=> GLU  226  - LYS  255 )                          
  46: s001-A 1raj-A   285 - 309 <=>   89 - 113   (THR  285  - ASP  309  <=> THR  293  - ASP  317 )                          
  46: s001-A 1raj-A   310 - 313 <=>  115 - 118   (LEU  310  - SER  313  <=> ASP  319  - LYS  322 )                          
  46: s001-A 1raj-A   315 - 330 <=>  119 - 134   (CYS  315  - PRO  330  <=> MET  323  - VAL  338 )                          
  46: s001-A 1raj-A   335 - 350 <=>  135 - 150   (VAL  335  - ALA  350  <=> ASP  339  - MET  354 )                          
  46: s001-A 1raj-A   353 - 356 <=>  151 - 154   (GLU  353  - LEU  356  <=> THR  355  - ASP  358 )                          
  46: s001-A 1raj-A   357 - 360 <=>  161 - 164   (TYR  357  - VAL  360  <=> THR  365  - TRP  368 )                          
  46: s001-A 1raj-A   364 - 374 <=>  165 - 175   (MET  364  - PHE  374  <=> GLU  369  - ARG  379 )                          
  46: s001-A 1raj-A   376 - 391 <=>  182 - 197   (GLY  376  - ILE  391  <=> PHE  386  - ILE  401 )                          
  46: s001-A 1raj-A   394 - 400 <=>  198 - 204   (PRO  394  - SER  400  <=> ARG  402  - ARG  408 )                          
  46: s001-A 1raj-A   403 - 417 <=>  205 - 219   (ASP  403  - CYS  417  <=> ASN  409  - HIS  423 )                          
  46: s001-A 1raj-A   418 - 433 <=>  221 - 236   (ASN  418  - SER  433  <=> GLY  425  - PRO  440 )                          
  46: s001-A 1raj-A   463 - 478 <=>  241 - 256   (SER  463  - THR  478  <=> LEU  445  - SER  460 )                          
  47: s001-A 5d98-B    37 -  44 <=>   25 -  32   (GLU   37  - SER   44  <=> THR   25  - HIS   32 )                          
  47: s001-A 5d98-B    45 -  60 <=>   36 -  51   (ARG   45  - SER   60  <=> THR   36  - ARG   51 )                          
  47: s001-A 5d98-B    61 -  65 <=>   84 -  88   (GLN   61  - GLU   65  <=> ASN   84  - SER   88 )                          
  47: s001-A 5d98-B    67 -  83 <=>   89 - 105   (LYS   67  - TYR   83  <=> SER   89  - PHE  105 )                          
  47: s001-A 5d98-B    86 -  89 <=>  111 - 114   (PRO   86  - THR   89  <=> MET  111  - GLU  114 )                          
  47: s001-A 5d98-B    90 -  94 <=>  117 - 121   (VAL   90  - GLU   94  <=> ILE  117  - HIS  121 )                          
  47: s001-A 5d98-B    96 - 101 <=>  122 - 127   (ILE   96  - SER  101  <=> PHE  122  - GLU  127 )                          
  47: s001-A 5d98-B   103 - 106 <=>  128 - 131   (THR  103  - GLY  106  <=> GLY  128  - THR  131 )                          
  47: s001-A 5d98-B   107 - 110 <=>  133 - 136   (ALA  107  - LEU  110  <=> ASP  133  - SER  136 )                          
  47: s001-A 5d98-B   116 - 123 <=>  143 - 150   (GLY  116  - LYS  123  <=> ALA  143  - VAL  150 )                          
  47: s001-A 5d98-B   125 - 136 <=>  168 - 179   (MET  125  - LYS  136  <=> TYR  168  - LYS  179 )                          
  47: s001-A 5d98-B   141 - 153 <=>  206 - 218   (VAL  141  - ARG  153  <=> ALA  223  - ARG  235 )                          
  47: s001-A 5d98-B   157 - 183 <=>  220 - 246   (THR  157  - GLU  183  <=> LYS  237  - LYS  263 )                          
  47: s001-A 5d98-B   184 - 190 <=>  249 - 255   (ASN  184  - GLY  190  <=> GLU  266  - GLY  272 )                          
  47: s001-A 5d98-B   191 - 195 <=>  257 - 261   (TRP  191  - TRP  195  <=> PRO  274  - ASN  278 )                          
  47: s001-A 5d98-B   200 - 212 <=>  262 - 274   (THR  200  - GLY  212  <=> GLU  279  - LEU  291 )                          
  47: s001-A 5d98-B   213 - 241 <=>  284 - 312   (ARG  213  - GLU  241  <=> ALA  301  - LYS  329 )                          
  47: s001-A 5d98-B   244 - 247 <=>  314 - 317   (ASP  244  - ASP  247  <=> SER  331  - LEU  334 )                          
  47: s001-A 5d98-B   249 - 269 <=>  318 - 338   (GLU  249  - ASN  269  <=> MET  335  - GLN  355 )                          
  47: s001-A 5d98-B   270 - 282 <=>  383 - 395   (SER  270  - SER  282  <=> ASP  400  - MET  412 )                          
  47: s001-A 5d98-B   285 - 298 <=>  396 - 409   (THR  285  - VAL  298  <=> PHE  413  - CYS  426 )                          
  47: s001-A 5d98-B   304 - 307 <=>  411 - 414   (SER  304  - TYR  307  <=> GLU  431  - ALA  434 )                          
  47: s001-A 5d98-B   308 - 311 <=>  417 - 420   (GLY  308  - VAL  311  <=> CYS  437  - THR  440 )                          
  47: s001-A 5d98-B   315 - 328 <=>  421 - 434   (CYS  315  - TYR  328  <=> GLY  441  - ALA  454 )                          
  47: s001-A 5d98-B   331 - 360 <=>  439 - 468   (PRO  331  - VAL  360  <=> ASN  459  - PRO  488 )                          
  47: s001-A 5d98-B   364 - 374 <=>  469 - 479   (MET  364  - PHE  374  <=> GLU  489  - ASP  499 )                          
  47: s001-A 5d98-B   376 - 384 <=>  480 - 488   (GLY  376  - LEU  384  <=> GLY  500  - MET  508 )                          
  47: s001-A 5d98-B   387 - 392 <=>  489 - 494   (LEU  387  - CYS  392  <=> GLU  509  - THR  514 )                          
  47: s001-A 5d98-B   398 - 415 <=>  497 - 514   (ASP  398  - PHE  415  <=> GLY  517  - ASN  534 )                          
  47: s001-A 5d98-B   416 - 420 <=>  518 - 522   (GLY  416  - ASP  420  <=> ASN  538  - PRO  542 )                          
  47: s001-A 5d98-B   421 - 437 <=>  524 - 540   (ALA  421  - ARG  437  <=> THR  544  - TYR  560 )                          
  47: s001-A 5d98-B   440 - 444 <=>  615 - 619   (ILE  440  - ILE  444  <=> VAL  657  - SER  661 )                          
  48: s001-A 2yia-A     2 -   5 <=>   64 -  67   (LEU    2  - ASN    5  <=> PRO   66  - VAL   69 )                          
  48: s001-A 2yia-A     6 -   9 <=>   99 - 102   (PHE    6  - PHE    9  <=> ALA  101  - PRO  104 )                          
  48: s001-A 2yia-A    13 -  17 <=>  105 - 109   (LYS   13  - GLY   17  <=> TYR  107  - LYS  111 )                          
  48: s001-A 2yia-A    19 -  22 <=>  114 - 117   (SER   19  - ARG   22  <=> GLU  116  - THR  119 )                          
  48: s001-A 2yia-A    30 -  34 <=>  122 - 126   (GLN   30  - VAL   34  <=> ASP  124  - LEU  128 )                          
  48: s001-A 2yia-A    35 -  57 <=>  152 - 174   (LYS   35  - SER   57  <=> ILE  154  - GLY  176 )                          
  48: s001-A 2yia-A    58 -  61 <=>  177 - 180   (PRO   58  - GLN   61  <=> THR  179  - ASN  182 )                          
  48: s001-A 2yia-A    62 -  65 <=>  187 - 190   (SER   62  - GLU   65  <=> THR  189  - TYR  192 )                          
  48: s001-A 2yia-A    69 -  80 <=>  193 - 204   (ASP   69  - GLN   80  <=> GLU  195  - PRO  206 )                          
  48: s001-A 2yia-A    85 -  88 <=>  206 - 209   (GLU   85  - ASN   88  <=> ASN  208  - LYS  211 )                          
  48: s001-A 2yia-A    90 -  93 <=>  217 - 220   (VAL   90  - GLU   93  <=> TRP  219  - SER  222 )                          
  48: s001-A 2yia-A    94 -  97 <=>  235 - 238   (GLU   94  - GLN   97  <=> TYR  237  - HIS  240 )                          
  48: s001-A 2yia-A    99 - 106 <=>  239 - 246   (LEU   99  - GLY  106  <=> VAL  241  - GLY  248 )                          
  48: s001-A 2yia-A   107 - 110 <=>  249 - 252   (ALA  107  - LEU  110  <=> TYR  251  - LYS  254 )                          
  48: s001-A 2yia-A   116 - 137 <=>  255 - 276   (GLY  116  - GLY  137  <=> GLY  257  - ALA  278 )                          
  48: s001-A 2yia-A   139 - 142 <=>  291 - 294   (LEU  139  - THR  142  <=> ASP  293  - TYR  296 )                          
  48: s001-A 2yia-A   143 - 158 <=>  297 - 312   (PRO  143  - ASN  158  <=> CYS  299  - TRP  314 )                          
  48: s001-A 2yia-A   159 - 183 <=>  315 - 339   (LYS  159  - GLU  183  <=> LYS  317  - ASN  341 )                          
  48: s001-A 2yia-A   184 - 187 <=>  341 - 344   (ASN  184  - PRO  187  <=> SER  343  - ASN  346 )                          
  48: s001-A 2yia-A   188 - 196 <=>  351 - 359   (PHE  188  - LEU  196  <=> PRO  353  - PHE  361 )                          
  48: s001-A 2yia-A   199 - 213 <=>  360 - 374   (GLY  199  - ARG  213  <=> HIS  362  - LEU  376 )                          
  48: s001-A 2yia-A   214 - 243 <=>  395 - 424   (VAL  214  - MET  243  <=> THR  397  - GLY  426 )                          
  48: s001-A 2yia-A   244 - 253 <=>  433 - 442   (ASP  244  - LEU  253  <=> ARG  435  - ALA  444 )                          
  48: s001-A 2yia-A   254 - 275 <=>  444 - 465   (ASP  254  - HIS  275  <=> ASN  446  - TYR  467 )                          
  48: s001-A 2yia-A   277 - 305 <=>  466 - 494   (GLY  277  - PRO  305  <=> GLY  468  - LYS  496 )                          
  48: s001-A 2yia-A   334 - 337 <=>  496 - 499   (GLU  334  - ASP  337  <=> ASN  498  - THR  501 )                          
  48: s001-A 2yia-A   338 - 352 <=>  501 - 515   (PHE  338  - PRO  352  <=> GLU  503  - ILE  517 )                          
  48: s001-A 2yia-A   355 - 359 <=>  516 - 520   (THR  355  - PHE  359  <=> GLU  518  - LYS  522 )                          
  48: s001-A 2yia-A   360 - 364 <=>  522 - 526   (VAL  360  - MET  364  <=> LEU  524  - ILE  528 )                          
  48: s001-A 2yia-A   365 - 374 <=>  555 - 564   (GLN  365  - PHE  374  <=> GLU  557  - ILE  566 )                          
  48: s001-A 2yia-A   377 - 380 <=>  572 - 575   (VAL  377  - TRP  380  <=> PHE  574  - VAL  577 )                          
  48: s001-A 2yia-A   381 - 384 <=>  577 - 580   (GLU  381  - LEU  384  <=> GLU  579  - ARG  582 )                          
  48: s001-A 2yia-A   387 - 397 <=>  581 - 591   (LEU  387  - GLN  397  <=> LEU  583  - LEU  593 )                          
  48: s001-A 2yia-A   399 - 415 <=>  602 - 618   (LYS  399  - PHE  415  <=> ALA  604  - GLY  620 )                          
  48: s001-A 2yia-A   416 - 437 <=>  620 - 641   (GLY  416  - ARG  437  <=> TRP  622  - GLU  643 )                          
  48: s001-A 2yia-A   438 - 443 <=>  645 - 650   (ASN  438  - LYS  443  <=> ILE  647  - PHE  652 )                          
  48: s001-A 2yia-A   444 - 448 <=>  653 - 657   (ILE  444  - SER  448  <=> ASP  655  - MET  659 )                          
  48: s001-A 2yia-A   455 - 477 <=>  662 - 684   (TYR  455  - GLY  477  <=> GLY  664  - PRO  686 )                          
  49: s001-A 2yib-D     2 -   5 <=>   57 -  60   (LEU    2  - ASN    5  <=> PRO   66  - VAL   69 )                          
  49: s001-A 2yib-D     6 -   9 <=>   92 -  95   (PHE    6  - PHE    9  <=> ALA  101  - PRO  104 )                          
  49: s001-A 2yib-D    13 -  17 <=>   98 - 102   (LYS   13  - GLY   17  <=> TYR  107  - LYS  111 )                          
  49: s001-A 2yib-D    19 -  22 <=>  107 - 110   (SER   19  - ARG   22  <=> GLU  116  - THR  119 )                          
  49: s001-A 2yib-D    30 -  34 <=>  115 - 119   (GLN   30  - VAL   34  <=> ASP  124  - LEU  128 )                          
  49: s001-A 2yib-D    35 -  57 <=>  145 - 167   (LYS   35  - SER   57  <=> ILE  154  - GLY  176 )                          
  49: s001-A 2yib-D    58 -  61 <=>  170 - 173   (PRO   58  - GLN   61  <=> THR  179  - ASN  182 )                          
  49: s001-A 2yib-D    62 -  65 <=>  180 - 183   (SER   62  - GLU   65  <=> THR  189  - TYR  192 )                          
  49: s001-A 2yib-D    69 -  80 <=>  186 - 197   (ASP   69  - GLN   80  <=> GLU  195  - PRO  206 )                          
  49: s001-A 2yib-D    85 -  88 <=>  199 - 202   (GLU   85  - ASN   88  <=> ASN  208  - LYS  211 )                          
  49: s001-A 2yib-D    91 -  94 <=>  211 - 214   (THR   91  - GLU   94  <=> ALA  220  - TRP  223 )                          
  49: s001-A 2yib-D    96 - 100 <=>  229 - 233   (ILE   96  - PRO  100  <=> LEU  238  - THR  242 )                          
  49: s001-A 2yib-D   102 - 106 <=>  234 - 238   (ASP  102  - GLY  106  <=> ILE  243  - ALA  247 )                          
  49: s001-A 2yib-D   107 - 110 <=>  242 - 245   (ALA  107  - LEU  110  <=> TYR  251  - LYS  254 )                          
  49: s001-A 2yib-D   116 - 137 <=>  248 - 269   (GLY  116  - GLY  137  <=> GLY  257  - ALA  278 )                          
  49: s001-A 2yib-D   139 - 142 <=>  284 - 287   (LEU  139  - THR  142  <=> ASP  293  - TYR  296 )                          
  49: s001-A 2yib-D   143 - 158 <=>  290 - 305   (PRO  143  - ASN  158  <=> CYS  299  - TRP  314 )                          
  49: s001-A 2yib-D   159 - 180 <=>  308 - 329   (LYS  159  - ALA  180  <=> LYS  317  - PRO  338 )                          
  49: s001-A 2yib-D   181 - 187 <=>  331 - 337   (PHE  181  - PRO  187  <=> MET  340  - ASN  346 )                          
  49: s001-A 2yib-D   188 - 196 <=>  344 - 352   (PHE  188  - LEU  196  <=> PRO  353  - PHE  361 )                          
  49: s001-A 2yib-D   199 - 213 <=>  353 - 367   (GLY  199  - ARG  213  <=> HIS  362  - LEU  376 )                          
  49: s001-A 2yib-D   214 - 240 <=>  388 - 414   (VAL  214  - GLU  240  <=> THR  397  - LEU  423 )                          
  49: s001-A 2yib-D   241 - 244 <=>  416 - 419   (GLU  241  - ASP  244  <=> ARG  425  - THR  428 )                          
  49: s001-A 2yib-D   245 - 254 <=>  427 - 436   (LEU  245  - ASP  254  <=> TYR  436  - MET  445 )                          
  49: s001-A 2yib-D   255 - 275 <=>  438 - 458   (GLU  255  - HIS  275  <=> VAL  447  - TYR  467 )                          
  49: s001-A 2yib-D   277 - 305 <=>  459 - 487   (GLY  277  - PRO  305  <=> GLY  468  - LYS  496 )                          
  49: s001-A 2yib-D   334 - 337 <=>  489 - 492   (GLU  334  - ASP  337  <=> ASN  498  - THR  501 )                          
  49: s001-A 2yib-D   338 - 352 <=>  494 - 508   (PHE  338  - PRO  352  <=> GLU  503  - ILE  517 )                          
  49: s001-A 2yib-D   355 - 359 <=>  509 - 513   (THR  355  - PHE  359  <=> GLU  518  - LYS  522 )                          
  49: s001-A 2yib-D   360 - 364 <=>  515 - 519   (VAL  360  - MET  364  <=> LEU  524  - ILE  528 )                          
  49: s001-A 2yib-D   365 - 374 <=>  548 - 557   (GLN  365  - PHE  374  <=> GLU  557  - ILE  566 )                          
  49: s001-A 2yib-D   379 - 383 <=>  568 - 572   (TYR  379  - ASP  383  <=> VAL  577  - GLU  581 )                          
  49: s001-A 2yib-D   384 - 389 <=>  574 - 579   (LEU  384  - ALA  389  <=> LEU  583  - ALA  588 )                          
  49: s001-A 2yib-D   393 - 397 <=>  580 - 584   (PHE  393  - GLN  397  <=> TYR  589  - LEU  593 )                          
  49: s001-A 2yib-D   399 - 415 <=>  595 - 611   (LYS  399  - PHE  415  <=> ALA  604  - GLY  620 )                          
  49: s001-A 2yib-D   416 - 437 <=>  613 - 634   (GLY  416  - ARG  437  <=> TRP  622  - GLU  643 )                          
  49: s001-A 2yib-D   438 - 443 <=>  638 - 643   (ASN  438  - LYS  443  <=> ILE  647  - PHE  652 )                          
  49: s001-A 2yib-D   444 - 448 <=>  646 - 650   (ILE  444  - SER  448  <=> ASP  655  - MET  659 )                          
  49: s001-A 2yib-D   455 - 477 <=>  655 - 677   (TYR  455  - GLY  477  <=> GLY  664  - PRO  686 )                          
  50: s001-A 4mtp-D     1 -   4 <=>    9 -  12   (MET    1  - ARG    4  <=> GLN  284  - LYS  287 )                          
  50: s001-A 4mtp-D     5 -   8 <=>   14 -  17   (ASN    5  - ASN    8  <=> GLU  289  - THR  292 )                          
  50: s001-A 4mtp-D    11 -  16 <=>   37 -  42   (ASP   11  - GLY   16  <=> GLU  312  - GLY  317 )                          
  50: s001-A 4mtp-D    26 -  33 <=>   45 -  52   (SER   26  - PHE   33  <=> ASN  324  - SER  331 )                          
  50: s001-A 4mtp-D    35 -  44 <=>   61 -  70   (LYS   35  - SER   44  <=> VAL  340  - THR  349 )                          
  50: s001-A 4mtp-D    45 -  63 <=>   72 -  90   (ARG   45  - VAL   63  <=> PHE  351  - PRO  369 )                          
  50: s001-A 4mtp-D    64 -  81 <=>   93 - 110   (ASP   64  - SER   81  <=> VAL  372  - ARG  389 )                          
  50: s001-A 4mtp-D    84 -  94 <=>  111 - 121   (SER   84  - GLU   94  <=> GLU  390  - GLU  400 )                          
  50: s001-A 4mtp-D    96 - 101 <=>  122 - 127   (ILE   96  - SER  101  <=> PHE  401  - ASN  406 )                          
  50: s001-A 4mtp-D   115 - 121 <=>  128 - 134   (LYS  115  - HIS  121  <=> ALA  424  - ASP  430 )                          
  50: s001-A 4mtp-D   122 - 136 <=>  137 - 151   (LEU  122  - LYS  136  <=> PHE  433  - GLY  447 )                          
  50: s001-A 4mtp-D   167 - 183 <=>  152 - 168   (PRO  167  - GLU  183  <=> TRP  480  - GLU  496 )                          
  50: s001-A 4mtp-D   184 - 187 <=>  171 - 174   (ASN  184  - PRO  187  <=> TRP  499  - ARG  502 )                          
  50: s001-A 4mtp-D   188 - 196 <=>  179 - 187   (PHE  188  - LEU  196  <=> GLY  507  - GLN  515 )                          
  50: s001-A 4mtp-D   200 - 211 <=>  188 - 199   (THR  200  - SER  211  <=> LYS  516  - LYS  527 )                          
  50: s001-A 4mtp-D   212 - 237 <=>  201 - 226   (GLY  212  - GLN  237  <=> GLY  529  - LYS  554 )                          
  50: s001-A 4mtp-D   239 - 244 <=>  227 - 232   (VAL  239  - ASP  244  <=> VAL  555  - ASP  560 )                          
  50: s001-A 4mtp-D   245 - 259 <=>  235 - 249   (LEU  245  - TYR  259  <=> HIS  563  - HIS  577 )                          
  50: s001-A 4mtp-D   263 - 269 <=>  250 - 256   (THR  263  - ASN  269  <=> LYS  578  - ARG  584 )                          
  50: s001-A 4mtp-D   282 - 307 <=>  265 - 290   (SER  282  - TYR  307  <=> GLN  606  - VAL  631 )                          
  50: s001-A 4mtp-D   311 - 330 <=>  318 - 337   (VAL  311  - PRO  330  <=> ARG  659  - ARG  678 )                          
  50: s001-A 4mtp-D   335 - 338 <=>  338 - 341   (VAL  335  - PHE  338  <=> PHE  679  - ALA  682 )                          
  50: s001-A 4mtp-D   340 - 353 <=>  342 - 355   (ILE  340  - GLU  353  <=> LEU  683  - ILE  696 )                          
  50: s001-A 4mtp-D   355 - 360 <=>  361 - 366   (THR  355  - VAL  360  <=> SER  702  - ASP  707 )                          
  50: s001-A 4mtp-D   364 - 374 <=>  368 - 378   (MET  364  - PHE  374  <=> GLN  709  - GLN  719 )                          
  50: s001-A 4mtp-D   377 - 400 <=>  388 - 411   (VAL  377  - SER  400  <=> ILE  729  - LYS  754 )                          
  50: s001-A 4mtp-D   401 - 433 <=>  414 - 446   (ILE  401  - SER  433  <=> ALA  757  - PRO  789 )                          
  50: s001-A 4mtp-D   442 - 448 <=>  448 - 454   (ASP  442  - SER  448  <=> ASP  791  - ARG  797 )                          
  50: s001-A 4mtp-D   455 - 458 <=>  461 - 464   (TYR  455  - GLN  458  <=> SER  804  - GLU  807 )                          
  50: s001-A 4mtp-D   460 - 467 <=>  465 - 472   (VAL  460  - SER  467  <=> TRP  808  - LEU  815 )                          
  50: s001-A 4mtp-D   469 - 478 <=>  473 - 482   (GLU  469  - THR  478  <=> GLN  816  - GLU  825 )                          
  50: s001-A 4mtp-D   480 - 484 <=>  498 - 502   (LEU  480  - ARG  484  <=> VAL  841  - GLY  845 )                          
  51: s001-A 7oro-A    19 -  22 <=>  579 - 582   (SER   19  - ARG   22  <=> LEU  596  - GLU  599 )                          
  51: s001-A 7oro-A    24 -  30 <=>  584 - 590   (GLU   24  - GLN   30  <=> CYS  601  - SER  607 )                          
  51: s001-A 7oro-A    32 -  35 <=>  591 - 594   (ARG   32  - LYS   35  <=> PRO  608  - PHE  611 )                          
  51: s001-A 7oro-A    38 -  42 <=>  735 - 739   (TYR   38  - VAL   42  <=> ASN  752  - LEU  756 )                          
  51: s001-A 7oro-A    43 -  58 <=>  745 - 760   (THR   43  - PRO   58  <=> VAL  762  - GLN  777 )                          
  51: s001-A 7oro-A    60 -  88 <=>  774 - 802   (SER   60  - ASN   88  <=> LYS  791  - ASN  819 )                          
  51: s001-A 7oro-A    90 -  94 <=>  808 - 812   (VAL   90  - GLU   94  <=> ASN  825  - ARG  829 )                          
  51: s001-A 7oro-A    97 - 100 <=>  817 - 820   (GLN   97  - PRO  100  <=> ILE  834  - PHE  837 )                          
  51: s001-A 7oro-A   101 - 106 <=>  822 - 827   (SER  101  - GLY  106  <=> SER  839  - LEU  844 )                          
  51: s001-A 7oro-A   107 - 110 <=>  852 - 855   (ALA  107  - LEU  110  <=> ILE  907  - LYS  910 )                          
  51: s001-A 7oro-A   116 - 121 <=>  857 - 862   (GLY  116  - HIS  121  <=> PHE  912  - GLU  917 )                          
  51: s001-A 7oro-A   127 - 132 <=>  876 - 881   (ARG  127  - ASN  132  <=> GLU  931  - MET  936 )                          
  51: s001-A 7oro-A   137 - 152 <=>  883 - 898   (GLY  137  - ILE  152  <=> ILE  938  - LYS  953 )                          
  51: s001-A 7oro-A   157 - 183 <=>  899 - 925   (THR  157  - GLU  183  <=> THR  954  - GLU  980 )                          
  51: s001-A 7oro-A   184 - 190 <=>  928 - 934   (ASN  184  - GLY  190  <=> LYS  983  - MET  989 )                          
  51: s001-A 7oro-A   191 - 195 <=>  936 - 940   (TRP  191  - TRP  195  <=> SER  991  - ASP  995 )                          
  51: s001-A 7oro-A   200 - 212 <=>  941 - 953   (THR  200  - GLY  212  <=> GLY  996  - GLU 1008 )                          
  51: s001-A 7oro-A   213 - 238 <=>  986 -1011   (ARG  213  - VAL  238  <=> LYS 1054  - LEU 1079 )                          
  51: s001-A 7oro-A   240 - 243 <=> 1012 -1015   (GLU  240  - MET  243  <=> ASP 1080  - LEU 1083 )                          
  51: s001-A 7oro-A   246 - 268 <=> 1016 -1038   (SER  246  - TYR  268  <=> TYR 1084  - PRO 1106 )                          
  51: s001-A 7oro-A   269 - 282 <=> 1066 -1079   (ASN  269  - SER  282  <=> SER 1134  - ASN 1147 )                          
  51: s001-A 7oro-A   285 - 307 <=> 1080 -1102   (THR  285  - TYR  307  <=> PHE 1148  - ALA 1170 )                          
  51: s001-A 7oro-A   308 - 311 <=> 1110 -1113   (GLY  308  - VAL  311  <=> ILE 1178  - ASN 1181 )                          
  51: s001-A 7oro-A   315 - 328 <=> 1114 -1127   (CYS  315  - TYR  328  <=> SER 1182  - ILE 1195 )                          
  51: s001-A 7oro-A   331 - 359 <=> 1137 -1165   (PRO  331  - PHE  359  <=> ILE 1205  - ASN 1233 )                          
  51: s001-A 7oro-A   364 - 378 <=> 1166 -1180   (MET  364  - ARG  378  <=> CYS 1234  - PRO 1248 )                          
  51: s001-A 7oro-A   380 - 388 <=> 1181 -1189   (TRP  380  - HIS  388  <=> PHE 1249  - LEU 1257 )                          
  51: s001-A 7oro-A   390 - 393 <=> 1190 -1193   (GLN  390  - PHE  393  <=> THR 1258  - GLY 1261 )                          
  51: s001-A 7oro-A   397 - 400 <=> 1194 -1197   (GLN  397  - SER  400  <=> ASP 1262  - TYR 1265 )                          
  51: s001-A 7oro-A   401 - 415 <=> 1200 -1214   (ILE  401  - PHE  415  <=> PRO 1268  - ALA 1282 )                          
  51: s001-A 7oro-A   416 - 419 <=> 1217 -1220   (GLY  416  - LEU  419  <=> HIS 1285  - PRO 1288 )                          
  51: s001-A 7oro-A   420 - 439 <=> 1222 -1241   (ASP  420  - GLU  439  <=> SER 1290  - MET 1309 )                          
  51: s001-A 7oro-A   459 - 462 <=> 1278 -1281   (ASP  459  - LEU  462  <=> THR 1346  - LEU 1349 )                          
  51: s001-A 7oro-A   474 - 479 <=> 1626 -1631   (ARG  474  - VAL  479  <=> LYS 1707  - PRO 1712 )                          
  51: s001-A 7oro-A   480 - 483 <=> 1644 -1647   (LEU  480  - PRO  483  <=> MET 1725  - ASN 1728 )                          
  52: s001-A 1hhs-A     5 -   8 <=>   19 -  22   (ASN    5  - ASN    8  <=> ALA   19  - ILE   22 )                          
  52: s001-A 1hhs-A     9 -  12 <=>   25 -  28   (PHE    9  - LEU   12  <=> GLN   25  - SER   28 )                          
  52: s001-A 1hhs-A    13 -  17 <=>   30 -  34   (LYS   13  - GLY   17  <=> ARG   30  - GLU   34 )                          
  52: s001-A 1hhs-A    19 -  22 <=>   35 -  38   (SER   19  - ARG   22  <=> GLY   35  - GLU   38 )                          
  52: s001-A 1hhs-A    23 -  27 <=>   41 -  45   (ALA   23  - ARG   27  <=> GLU   41  - SER   45 )                          
  52: s001-A 1hhs-A    30 -  35 <=>   50 -  55   (GLN   30  - LYS   35  <=> PHE   50  - ASN   55 )                          
  52: s001-A 1hhs-A    37 -  40 <=>   86 -  89   (GLU   37  - ARG   40  <=> GLY   86  - HIS   89 )                          
  52: s001-A 1hhs-A    42 -  45 <=>   94 -  97   (VAL   42  - ARG   45  <=> PRO   94  - PRO   97 )                          
  52: s001-A 1hhs-A    48 -  51 <=>   98 - 101   (MET   48  - ARG   51  <=> ALA   98  - PRO  101 )                          
  52: s001-A 1hhs-A    54 -  57 <=>  102 - 105   (ALA   54  - SER   57  <=> LEU  102  - ASN  105 )                          
  52: s001-A 1hhs-A    58 -  61 <=>  108 - 111   (PRO   58  - GLN   61  <=> LYS  108  - ASP  111 )                          
  52: s001-A 1hhs-A    63 -  79 <=>  118 - 134   (VAL   63  - PHE   79  <=> PRO  118  - MET  134 )                          
  52: s001-A 1hhs-A    86 -  90 <=>  137 - 141   (PRO   86  - VAL   90  <=> ASP  137  - VAL  141 )                          
  52: s001-A 1hhs-A    94 -  97 <=>  142 - 145   (GLU   94  - GLN   97  <=> PRO  142  - ILE  145 )                          
  52: s001-A 1hhs-A   100 - 106 <=>  146 - 152   (PRO  100  - GLY  106  <=> ARG  146  - CYS  152 )                          
  52: s001-A 1hhs-A   107 - 110 <=>  154 - 157   (ALA  107  - LEU  110  <=> PRO  154  - SER  157 )                          
  52: s001-A 1hhs-A   114 - 135 <=>  159 - 180   (LYS  114  - SER  135  <=> ASP  159  - LEU  180 )                          
  52: s001-A 1hhs-A   136 - 139 <=>  183 - 186   (LYS  136  - LEU  139  <=> GLN  183  - PHE  186 )                          
  52: s001-A 1hhs-A   140 - 151 <=>  195 - 206   (PRO  140  - THR  151  <=> MET  195  - GLN  206 )                          
  52: s001-A 1hhs-A   152 - 155 <=>  208 - 211   (ILE  152  - LYS  155  <=> THR  208  - ILE  211 )                          
  52: s001-A 1hhs-A   156 - 159 <=>  222 - 225   (GLY  156  - LYS  159  <=> SER  222  - ARG  225 )                          
  52: s001-A 1hhs-A   160 - 185 <=>  269 - 294   (PRO  160  - ALA  185  <=> ARG  269  - ILE  294 )                          
  52: s001-A 1hhs-A   186 - 189 <=>  299 - 302   (PRO  186  - LEU  189  <=> ALA  299  - PHE  302 )                          
  52: s001-A 1hhs-A   192 - 195 <=>  303 - 306   (SER  192  - TRP  195  <=> HIS  303  - THR  306 )                          
  52: s001-A 1hhs-A   202 - 243 <=>  307 - 348   (TYR  202  - MET  243  <=> ARG  307  - GLY  348 )                          
  52: s001-A 1hhs-A   249 - 260 <=>  350 - 361   (GLU  249  - PHE  260  <=> ALA  350  - LEU  361 )                          
  52: s001-A 1hhs-A   262 - 267 <=>  362 - 367   (HIS  262  - TYR  267  <=> LYS  362  - VAL  367 )                          
  52: s001-A 1hhs-A   268 - 273 <=>  375 - 380   (TYR  268  - TYR  273  <=> GLY  375  - GLY  380 )                          
  52: s001-A 1hhs-A   274 - 306 <=>  387 - 419   (LYS  274  - GLU  306  <=> LEU  387  - ALA  419 )                          
  52: s001-A 1hhs-A   311 - 314 <=>  439 - 442   (VAL  311  - SER  314  <=> TYR  439  - GLY  442 )                          
  52: s001-A 1hhs-A   315 - 327 <=>  448 - 460   (CYS  315  - ARG  327  <=> GLN  448  - THR  460 )                          
  52: s001-A 1hhs-A   328 - 331 <=>  467 - 470   (TYR  328  - PRO  331  <=> GLY  467  - ARG  470 )                          
  52: s001-A 1hhs-A   332 - 335 <=>  472 - 475   (LYS  332  - VAL  335  <=> PHE  472  - LEU  475 )                          
  52: s001-A 1hhs-A   336 - 343 <=>  478 - 485   (GLU  336  - LEU  343  <=> GLY  478  - TYR  485 )                          
  52: s001-A 1hhs-A   348 - 354 <=>  486 - 492   (LEU  348  - LYS  354  <=> MET  486  - HIS  492 )                          
  52: s001-A 1hhs-A   365 - 376 <=>  493 - 504   (GLN  365  - GLY  376  <=> GLY  493  - ASP  504 )                          
  52: s001-A 1hhs-A   379 - 383 <=>  515 - 519   (TYR  379  - ASP  383  <=> VAL  515  - ASN  519 )                          
  52: s001-A 1hhs-A   386 - 400 <=>  520 - 534   (LYS  386  - SER  400  <=> SER  520  - SER  534 )                          
  52: s001-A 1hhs-A   403 - 417 <=>  546 - 560   (ASP  403  - CYS  417  <=> PHE  546  - ALA  560 )                          
  52: s001-A 1hhs-A   418 - 426 <=>  564 - 572   (ASN  418  - ASN  426  <=> TYR  564  - GLU  572 )                          
  52: s001-A 1hhs-A   427 - 434 <=>  582 - 589   (GLU  427  - ARG  434  <=> SER  582  - ASP  589 )                          
  52: s001-A 1hhs-A   439 - 444 <=>  593 - 598   (GLU  439  - ILE  444  <=> ARG  593  - LEU  598 )                          
  52: s001-A 1hhs-A   448 - 451 <=>  622 - 625   (SER  448  - LEU  451  <=> LEU  622  - PRO  625 )                          
  52: s001-A 1hhs-A   454 - 459 <=>  634 - 639   (MET  454  - ASP  459  <=> GLU  634  - ALA  639 )                          
  53: s001-A 6uen-A    16 -  19 <=>   16 -  19   (GLY   16  - SER   19  <=> PHE   25  - CYS   28 )                          
  53: s001-A 6uen-A    20 -  23 <=>  227 - 230   (THR   20  - ALA   23  <=> THR  264  - ASN  267 )                          
  53: s001-A 6uen-A    24 -  34 <=>  232 - 242   (GLU   24  - VAL   34  <=> PHE  269  - ARG  279 )                          
  53: s001-A 6uen-A    37 -  65 <=>  392 - 420   (GLU   37  - GLU   65  <=> PHE  429  - SER  457 )                          
  53: s001-A 6uen-A    66 -  84 <=>  422 - 440   (SER   66  - SER   84  <=> SER  459  - TYR  477 )                          
  53: s001-A 6uen-A    86 -  94 <=>  487 - 495   (PRO   86  - GLU   94  <=> GLU  524  - ASP  532 )                          
  53: s001-A 6uen-A    96 - 104 <=>  496 - 504   (ILE   96  - SER  104  <=> LEU  533  - ALA  541 )                          
  53: s001-A 6uen-A   106 - 109 <=>  505 - 508   (GLY  106  - TYR  109  <=> ILE  542  - PRO  545 )                          
  53: s001-A 6uen-A   111 - 114 <=>  536 - 539   (PRO  111  - LYS  114  <=> PHE  573  - SER  576 )                          
  53: s001-A 6uen-A   116 - 120 <=>  546 - 550   (GLY  116  - ASN  120  <=> LEU  583  - LEU  587 )                          
  53: s001-A 6uen-A   125 - 133 <=>  559 - 567   (MET  125  - LEU  133  <=> ASP  596  - GLN  604 )                          
  53: s001-A 6uen-A   138 - 141 <=>  568 - 571   (PHE  138  - VAL  141  <=> SER  605  - ASN  608 )                          
  53: s001-A 6uen-A   142 - 148 <=>  575 - 581   (THR  142  - ALA  148  <=> HIS  612  - GLY  618 )                          
  53: s001-A 6uen-A   149 - 153 <=>  583 - 587   (ARG  149  - ARG  153  <=> GLU  620  - SER  624 )                          
  53: s001-A 6uen-A   159 - 180 <=>  588 - 609   (LYS  159  - ALA  180  <=> VAL  625  - MET  646 )                          
  53: s001-A 6uen-A   181 - 186 <=>  611 - 616   (PHE  181  - PRO  186  <=> ALA  648  - GLN  653 )                          
  53: s001-A 6uen-A   187 - 190 <=>  619 - 622   (PRO  187  - GLY  190  <=> PRO  656  - LEU  659 )                          
  53: s001-A 6uen-A   213 - 244 <=>  625 - 656   (ARG  213  - ASP  244  <=> LYS  694  - GLY  725 )                          
  53: s001-A 6uen-A   250 - 254 <=>  657 - 661   (LYS  250  - ASP  254  <=> VAL  726  - PHE  730 )                          
  53: s001-A 6uen-A   257 - 263 <=>  662 - 668   (MET  257  - THR  263  <=> SER  731  - ILE  737 )                          
  53: s001-A 6uen-A   264 - 268 <=>  671 - 675   (PRO  264  - TYR  268  <=> VAL  740  - CYS  744 )                          
  53: s001-A 6uen-A   269 - 275 <=>  699 - 705   (ASN  269  - HIS  275  <=> GLY  768  - MET  774 )                          
  53: s001-A 6uen-A   277 - 282 <=>  706 - 711   (GLY  277  - SER  282  <=> GLY  775  - TRP  780 )                          
  53: s001-A 6uen-A   285 - 305 <=>  712 - 732   (THR  285  - PRO  305  <=> CYS  781  - LYS  801 )                          
  53: s001-A 6uen-A   308 - 311 <=>  733 - 736   (GLY  308  - VAL  311  <=> PHE  802  - THR  805 )                          
  53: s001-A 6uen-A   315 - 328 <=>  737 - 750   (CYS  315  - TYR  328  <=> ALA  806  - LYS  819 )                          
  53: s001-A 6uen-A   331 - 359 <=>  767 - 795   (PRO  331  - PHE  359  <=> LEU  836  - ARG  864 )                          
  53: s001-A 6uen-A   364 - 368 <=>  796 - 800   (MET  364  - PHE  368  <=> ASP  865  - MET  869 )                          
  53: s001-A 6uen-A   370 - 380 <=>  801 - 811   (GLY  370  - TRP  380  <=> SER  870  - TYR  880 )                          
  53: s001-A 6uen-A   417 - 422 <=>  812 - 817   (CYS  417  - TYR  422  <=> PRO  881  - LYS  886 )                          
  53: s001-A 6uen-A   425 - 428 <=>  818 - 821   (LEU  425  - ALA  428  <=> VAL  887  - VAL  890 )                          
  53: s001-A 6uen-A   431 - 434 <=>  822 - 825   (PHE  431  - ARG  434  <=> GLY  891  - ILE  894 )                          
  53: s001-A 6uen-A   437 - 444 <=>  827 - 834   (ARG  437  - ILE  444  <=> THR  896  - VAL  903 )                          
  53: s001-A 6uen-A   461 - 465 <=>  837 - 841   (ASN  461  - PHE  465  <=> GLU  906  - SER  910 )                          
  53: s001-A 6uen-A   466 - 473 <=>  844 - 851   (PRO  466  - TYR  473  <=> GLN  913  - GLU  920 )                          
  53: s001-A 6uen-A   477 - 480 <=> 1282 -1285   (GLY  477  - LEU  480  <=> ALA 1351  - PRO 1354 )                          
  53: s001-A 6uen-A   484 - 488 <=> 1287 -1291   (ARG  484  - GLU  488  <=> TYR 1356  - ASN 1360 )                          
  54: s001-A 5a22-A    19 -  22 <=>    2 -   5   (SER   19  - ARG   22  <=> HIS   36  - TYR   39 )                          
  54: s001-A 5a22-A    30 -  35 <=>  202 - 207   (GLN   30  - LYS   35  <=> ASP  236  - ARG  241 )                          
  54: s001-A 5a22-A    36 -  65 <=>  323 - 352   (GLU   36  - GLU   65  <=> HIS  357  - TYR  386 )                          
  54: s001-A 5a22-A    68 -  84 <=>  353 - 369   (MET   68  - SER   84  <=> ALA  387  - PHE  403 )                          
  54: s001-A 5a22-A    86 -  93 <=>  418 - 425   (PRO   86  - GLU   93  <=> CYS  452  - LEU  459 )                          
  54: s001-A 5a22-A    96 - 101 <=>  427 - 432   (ILE   96  - SER  101  <=> PRO  461  - SER  466 )                          
  54: s001-A 5a22-A   103 - 106 <=>  433 - 436   (THR  103  - GLY  106  <=> ASP  467  - HIS  470 )                          
  54: s001-A 5a22-A   107 - 110 <=>  456 - 459   (ALA  107  - LEU  110  <=> PRO  490  - LYS  493 )                          
  54: s001-A 5a22-A   116 - 121 <=>  461 - 466   (GLY  116  - HIS  121  <=> LEU  495  - ASP  500 )                          
  54: s001-A 5a22-A   124 - 127 <=>  468 - 471   (ALA  124  - ARG  127  <=> LYS  502  - ASN  505 )                          
  54: s001-A 5a22-A   129 - 133 <=>  475 - 479   (ALA  129  - LEU  133  <=> PHE  509  - ILE  513 )                          
  54: s001-A 5a22-A   137 - 140 <=>  482 - 485   (GLY  137  - PRO  140  <=> LYS  516  - ASP  519 )                          
  54: s001-A 5a22-A   141 - 151 <=>  488 - 498   (VAL  141  - THR  151  <=> ASP  522  - ARG  532 )                          
  54: s001-A 5a22-A   157 - 180 <=>  501 - 524   (THR  157  - ALA  180  <=> LYS  535  - LEU  558 )                          
  54: s001-A 5a22-A   181 - 186 <=>  526 - 531   (PHE  181  - PRO  186  <=> LYS  560  - PRO  565 )                          
  54: s001-A 5a22-A   187 - 195 <=>  534 - 542   (PRO  187  - TRP  195  <=> LYS  568  - LEU  576 )                          
  54: s001-A 5a22-A   199 - 205 <=>  543 - 549   (GLY  199  - LEU  205  <=> THR  577  - MET  583 )                          
  54: s001-A 5a22-A   207 - 210 <=>  550 - 553   (ARG  207  - TYR  210  <=> LEU  584  - SER  587 )                          
  54: s001-A 5a22-A   212 - 245 <=>  564 - 597   (GLY  212  - LEU  245  <=> ILE  598  - TYR  631 )                          
  54: s001-A 5a22-A   250 - 268 <=>  598 - 616   (LYS  250  - TYR  268  <=> PRO  632  - ASN  650 )                          
  54: s001-A 5a22-A   270 - 282 <=>  637 - 649   (SER  270  - SER  282  <=> VAL  671  - LEU  683 )                          
  54: s001-A 5a22-A   285 - 302 <=>  650 - 667   (THR  285  - GLU  302  <=> ARG  684  - LYS  701 )                          
  54: s001-A 5a22-A   305 - 310 <=>  668 - 673   (PRO  305  - LEU  310  <=> ILE  702  - VAL  707 )                          
  54: s001-A 5a22-A   314 - 328 <=>  674 - 688   (SER  314  - TYR  328  <=> LYS  708  - TYR  722 )                          
  54: s001-A 5a22-A   331 - 354 <=>  709 - 732   (PRO  331  - LYS  354  <=> ASN  743  - GLU  766 )                          
  54: s001-A 5a22-A   356 - 360 <=>  733 - 737   (LEU  356  - VAL  360  <=> THR  767  - ALA  771 )                          
  54: s001-A 5a22-A   364 - 377 <=>  738 - 751   (MET  364  - VAL  377  <=> ASP  772  - VAL  785 )                          
  54: s001-A 5a22-A   379 - 384 <=>  752 - 757   (TYR  379  - LEU  384  <=> ILE  786  - THR  791 )                          
  54: s001-A 5a22-A   386 - 399 <=>  758 - 771   (LYS  386  - LYS  399  <=> LYS  792  - ILE  805 )                          
  54: s001-A 5a22-A   400 - 414 <=>  773 - 787   (SER  400  - ALA  414  <=> THR  807  - THR  821 )                          
  54: s001-A 5a22-A   415 - 418 <=>  789 - 792   (PHE  415  - ASN  418  <=> ALA  823  - ALA  826 )                          
  54: s001-A 5a22-A   419 - 435 <=>  796 - 812   (LEU  419  - TYR  435  <=> ILE  830  - LEU  846 )                          
  54: s001-A 5a22-A   436 - 439 <=>  814 - 817   (LYS  436  - GLU  439  <=> MET  848  - ASP  851 )                          
  54: s001-A 5a22-A   463 - 466 <=>  854 - 857   (SER  463  - PRO  466  <=> SER  888  - SER  891 )                          
  54: s001-A 5a22-A   467 - 471 <=>  860 - 864   (SER  467  - ILE  471  <=> ARG  894  - ARG  898 )                          
  54: s001-A 5a22-A   483 - 486 <=> 1108 -1111   (PRO  483  - ILE  486  <=> VAL 1142  - SER 1145 )                          
  54: s001-A 5a22-A   487 - 490 <=> 1113 -1116   (PHE  487  - CYS  490  <=> GLY 1147  - PRO 1150 )                          
  55: s001-A 5tit-A    26 -  34 <=>    3 -  11   (SER   26  - VAL   34  <=> ASN  323  - LYS  331 )                          
  55: s001-A 5tit-A    35 -  40 <=>   13 -  18   (LYS   35  - ARG   40  <=> TRP  333  - GLY  338 )                          
  55: s001-A 5tit-A    59 -  63 <=>   21 -  25   (ILE   59  - VAL   63  <=> VAL  364  - GLN  368 )                          
  55: s001-A 5tit-A    64 -  83 <=>   28 -  47   (ASP   64  - TYR   83  <=> THR  371  - LYS  390 )                          
  55: s001-A 5tit-A    86 -  94 <=>   48 -  56   (PRO   86  - GLU   94  <=> ARG  391  - GLU  399 )                          
  55: s001-A 5tit-A    96 - 103 <=>   57 -  64   (ILE   96  - THR  103  <=> PHE  400  - ASN  407 )                          
  55: s001-A 5tit-A   114 - 120 <=>   71 -  77   (LYS  114  - ASN  120  <=> THR  422  - ASN  428 )                          
  55: s001-A 5tit-A   121 - 134 <=>   80 -  93   (HIS  121  - GLU  134  <=> ARG  431  - LEU  444 )                          
  55: s001-A 5tit-A   136 - 145 <=>   94 - 103   (LYS  136  - ILE  145  <=> ARG  445  - ASN  454 )                          
  55: s001-A 5tit-A   167 - 183 <=>  112 - 128   (PRO  167  - GLU  183  <=> TRP  479  - GLU  495 )                          
  55: s001-A 5tit-A   184 - 187 <=>  131 - 134   (ASN  184  - PRO  187  <=> TRP  498  - ARG  501 )                          
  55: s001-A 5tit-A   188 - 196 <=>  139 - 147   (PHE  188  - LEU  196  <=> GLY  506  - GLN  514 )                          
  55: s001-A 5tit-A   200 - 213 <=>  148 - 161   (THR  200  - ARG  213  <=> ARG  515  - GLY  528 )                          
  55: s001-A 5tit-A   214 - 217 <=>  163 - 166   (VAL  214  - ASN  217  <=> LYS  530  - ALA  533 )                          
  55: s001-A 5tit-A   226 - 237 <=>  167 - 178   (THR  226  - GLN  237  <=> ARG  542  - LEU  553 )                          
  55: s001-A 5tit-A   239 - 242 <=>  179 - 182   (VAL  239  - LEU  242  <=> ILE  554  - GLN  557 )                          
  55: s001-A 5tit-A   245 - 263 <=>  183 - 201   (LEU  245  - THR  263  <=> MET  558  - ASN  576 )                          
  55: s001-A 5tit-A   283 - 307 <=>  202 - 226   (GLY  283  - TYR  307  <=> VAL  606  - VAL  630 )                          
  55: s001-A 5tit-A   310 - 330 <=>  251 - 271   (LEU  310  - PRO  330  <=> ASP  655  - ARG  675 )                          
  55: s001-A 5tit-A   338 - 349 <=>  274 - 285   (PHE  338  - GLN  349  <=> HIS  678  - VAL  689 )                          
  55: s001-A 5tit-A   351 - 360 <=>  286 - 295   (ASN  351  - VAL  360  <=> GLU  695  - ASN  704 )                          
  55: s001-A 5tit-A   364 - 374 <=>  297 - 307   (MET  364  - PHE  374  <=> GLU  706  - ASN  716 )                          
  55: s001-A 5tit-A   377 - 397 <=>  317 - 337   (VAL  377  - GLN  397  <=> ILE  726  - ALA  746 )                          
  55: s001-A 5tit-A   399 - 433 <=>  343 - 377   (LYS  399  - SER  433  <=> GLU  752  - PRO  786 )                          
  55: s001-A 5tit-A   437 - 440 <=>  378 - 381   (ARG  437  - ILE  440  <=> VAL  787  - VAL  790 )                          
  55: s001-A 5tit-A   455 - 458 <=>  392 - 395   (TYR  455  - GLN  458  <=> GLY  801  - GLU  804 )                          
  55: s001-A 5tit-A   460 - 467 <=>  396 - 403   (VAL  460  - SER  467  <=> TRP  805  - LEU  812 )                          
  55: s001-A 5tit-A   469 - 478 <=>  404 - 413   (GLU  469  - THR  478  <=> MET  813  - GLU  822 )                          
  55: s001-A 5tit-A   480 - 483 <=>  427 - 430   (LEU  480  - PRO  483  <=> THR  836  - PRO  839 )                          
  56: s001-A 7orm-A    20 -  30 <=>  588 - 598   (THR   20  - GLN   30  <=> ASP  597  - SER  607 )                          
  56: s001-A 7orm-A    32 -  35 <=>  599 - 602   (ARG   32  - LYS   35  <=> PRO  608  - PHE  611 )                          
  56: s001-A 7orm-A    38 -  41 <=>  743 - 746   (TYR   38  - ASP   41  <=> ASN  752  - GLY  755 )                          
  56: s001-A 7orm-A    43 -  52 <=>  752 - 761   (THR   43  - TRP   52  <=> HIS  761  - ILE  770 )                          
  56: s001-A 7orm-A    53 -  58 <=>  763 - 768   (ASN   53  - PRO   58  <=> GLU  772  - GLN  777 )                          
  56: s001-A 7orm-A    60 -  87 <=>  782 - 809   (SER   60  - LEU   87  <=> LYS  791  - ARG  818 )                          
  56: s001-A 7orm-A    90 -  93 <=>  816 - 819   (VAL   90  - GLU   93  <=> ASN  825  - ARG  828 )                          
  56: s001-A 7orm-A    97 - 100 <=>  825 - 828   (GLN   97  - PRO  100  <=> ILE  834  - PHE  837 )                          
  56: s001-A 7orm-A   101 - 107 <=>  830 - 836   (SER  101  - ALA  107  <=> SER  839  - LYS  845 )                          
  56: s001-A 7orm-A   108 - 111 <=>  861 - 864   (PRO  108  - PRO  111  <=> ILE  907  - LYS  910 )                          
  56: s001-A 7orm-A   116 - 121 <=>  866 - 871   (GLY  116  - HIS  121  <=> PHE  912  - GLU  917 )                          
  56: s001-A 7orm-A   127 - 132 <=>  885 - 890   (ARG  127  - ASN  132  <=> GLU  931  - MET  936 )                          
  56: s001-A 7orm-A   138 - 152 <=>  893 - 907   (PHE  138  - ILE  152  <=> ASP  939  - LYS  953 )                          
  56: s001-A 7orm-A   157 - 185 <=>  908 - 936   (THR  157  - ALA  185  <=> THR  954  - CYS  982 )                          
  56: s001-A 7orm-A   186 - 190 <=>  939 - 943   (PRO  186  - GLY  190  <=> ASN  985  - MET  989 )                          
  56: s001-A 7orm-A   191 - 195 <=>  945 - 949   (TRP  191  - TRP  195  <=> SER  991  - ASP  995 )                          
  56: s001-A 7orm-A   200 - 212 <=>  950 - 962   (THR  200  - GLY  212  <=> GLY  996  - GLU 1008 )                          
  56: s001-A 7orm-A   213 - 228 <=>  995 -1010   (ARG  213  - SER  228  <=> LYS 1054  - VAL 1069 )                          
  56: s001-A 7orm-A   232 - 268 <=> 1011 -1047   (ILE  232  - TYR  268  <=> PHE 1070  - PRO 1106 )                          
  56: s001-A 7orm-A   269 - 282 <=> 1075 -1088   (ASN  269  - SER  282  <=> SER 1134  - ASN 1147 )                          
  56: s001-A 7orm-A   285 - 306 <=> 1089 -1110   (THR  285  - GLU  306  <=> PHE 1148  - GLU 1169 )                          
  56: s001-A 7orm-A   307 - 310 <=> 1118 -1121   (TYR  307  - LEU  310  <=> SER 1177  - VAL 1180 )                          
  56: s001-A 7orm-A   314 - 328 <=> 1122 -1136   (SER  314  - TYR  328  <=> ASN 1181  - ILE 1195 )                          
  56: s001-A 7orm-A   331 - 359 <=> 1146 -1174   (PRO  331  - PHE  359  <=> ILE 1205  - ASN 1233 )                          
  56: s001-A 7orm-A   364 - 378 <=> 1175 -1189   (MET  364  - ARG  378  <=> CYS 1234  - PRO 1248 )                          
  56: s001-A 7orm-A   380 - 388 <=> 1190 -1198   (TRP  380  - HIS  388  <=> PHE 1249  - LEU 1257 )                          
  56: s001-A 7orm-A   390 - 394 <=> 1199 -1203   (GLN  390  - PRO  394  <=> THR 1258  - ASP 1262 )                          
  56: s001-A 7orm-A   397 - 400 <=> 1204 -1207   (GLN  397  - SER  400  <=> CYS 1263  - ILE 1266 )                          
  56: s001-A 7orm-A   401 - 415 <=> 1209 -1223   (ILE  401  - PHE  415  <=> PRO 1268  - ALA 1282 )                          
  56: s001-A 7orm-A   416 - 419 <=> 1226 -1229   (GLY  416  - LEU  419  <=> HIS 1285  - PRO 1288 )                          
  56: s001-A 7orm-A   420 - 439 <=> 1231 -1250   (ASP  420  - GLU  439  <=> SER 1290  - MET 1309 )                          
  56: s001-A 7orm-A   459 - 462 <=> 1287 -1290   (ASP  459  - LEU  462  <=> THR 1346  - LEU 1349 )                          
  56: s001-A 7orm-A   474 - 479 <=> 1635 -1640   (ARG  474  - VAL  479  <=> LYS 1707  - PRO 1712 )                          
  56: s001-A 7orm-A   480 - 483 <=> 1653 -1656   (LEU  480  - PRO  483  <=> MET 1725  - ASN 1728 )                          
  57: s001-A 2qj1-A     2 -   5 <=>   42 -  45   (LEU    2  - ASN    5  <=> PRO   68  - GLU   71 )                          
  57: s001-A 2qj1-A    13 -  17 <=>   84 -  88   (LYS   13  - GLY   17  <=> TYR  111  - ARG  115 )                          
  57: s001-A 2qj1-A    19 -  22 <=>   93 -  96   (SER   19  - ARG   22  <=> LYS  120  - ALA  123 )                          
  57: s001-A 2qj1-A    30 -  34 <=>  100 - 104   (GLN   30  - VAL   34  <=> ASP  127  - LEU  131 )                          
  57: s001-A 2qj1-A    35 -  57 <=>  132 - 154   (LYS   35  - SER   57  <=> ILE  159  - GLU  181 )                          
  57: s001-A 2qj1-A    58 -  61 <=>  157 - 160   (PRO   58  - GLN   61  <=> THR  184  - ASN  187 )                          
  57: s001-A 2qj1-A    63 -  66 <=>  167 - 170   (VAL   63  - SER   66  <=> LYS  194  - TYR  197 )                          
  57: s001-A 2qj1-A    69 -  80 <=>  173 - 184   (ASP   69  - GLN   80  <=> GLU  200  - PRO  211 )                          
  57: s001-A 2qj1-A    86 -  89 <=>  186 - 189   (PRO   86  - THR   89  <=> GLY  213  - GLY  216 )                          
  57: s001-A 2qj1-A    93 -  96 <=>  214 - 217   (GLU   93  - ILE   96  <=> TYR  248  - LYS  251 )                          
  57: s001-A 2qj1-A    99 - 106 <=>  218 - 225   (LEU   99  - GLY  106  <=> ILE  252  - GLY  259 )                          
  57: s001-A 2qj1-A   107 - 110 <=>  228 - 231   (ALA  107  - LEU  110  <=> TYR  262  - ARG  265 )                          
  57: s001-A 2qj1-A   116 - 137 <=>  234 - 255   (GLY  116  - GLY  137  <=> GLY  268  - LEU  289 )                          
  57: s001-A 2qj1-A   139 - 142 <=>  275 - 278   (LEU  139  - THR  142  <=> ASP  309  - TYR  312 )                          
  57: s001-A 2qj1-A   143 - 158 <=>  281 - 296   (PRO  143  - ASN  158  <=> CYS  315  - TRP  330 )                          
  57: s001-A 2qj1-A   159 - 179 <=>  299 - 319   (LYS  159  - ALA  179  <=> LYS  333  - TRP  353 )                          
  57: s001-A 2qj1-A   180 - 187 <=>  321 - 328   (ALA  180  - PRO  187  <=> VAL  355  - ASN  362 )                          
  57: s001-A 2qj1-A   188 - 197 <=>  336 - 345   (PHE  188  - ASP  197  <=> PRO  370  - ARG  379 )                          
  57: s001-A 2qj1-A   200 - 214 <=>  346 - 360   (THR  200  - VAL  214  <=> GLY  380  - GLU  394 )                          
  57: s001-A 2qj1-A   215 - 244 <=>  378 - 407   (TRP  215  - ASP  244  <=> TRP  412  - TRP  441 )                          
  57: s001-A 2qj1-A   245 - 253 <=>  415 - 423   (LEU  245  - LEU  253  <=> PHE  449  - ALA  457 )                          
  57: s001-A 2qj1-A   254 - 275 <=>  425 - 446   (ASP  254  - HIS  275  <=> ASN  459  - TYR  480 )                          
  57: s001-A 2qj1-A   277 - 302 <=>  447 - 472   (GLY  277  - GLU  302  <=> GLY  481  - LEU  506 )                          
  57: s001-A 2qj1-A   304 - 307 <=>  473 - 476   (SER  304  - TYR  307  <=> MET  507  - PRO  510 )                          
  57: s001-A 2qj1-A   334 - 337 <=>  477 - 480   (GLU  334  - ASP  337  <=> ARG  511  - SER  514 )                          
  57: s001-A 2qj1-A   338 - 351 <=>  482 - 495   (PHE  338  - ASN  351  <=> GLU  516  - LYS  529 )                          
  57: s001-A 2qj1-A   354 - 359 <=>  496 - 501   (LYS  354  - PHE  359  <=> ILE  530  - ASP  535 )                          
  57: s001-A 2qj1-A   360 - 364 <=>  503 - 507   (VAL  360  - MET  364  <=> ILE  537  - LEU  541 )                          
  57: s001-A 2qj1-A   365 - 374 <=>  533 - 542   (GLN  365  - PHE  374  <=> GLU  567  - THR  576 )                          
  57: s001-A 2qj1-A   379 - 382 <=>  553 - 556   (TYR  379  - VAL  382  <=> VAL  587  - LYS  590 )                          
  57: s001-A 2qj1-A   383 - 386 <=>  558 - 561   (ASP  383  - LYS  386  <=> ARG  592  - CYS  595 )                          
  57: s001-A 2qj1-A   390 - 397 <=>  562 - 569   (GLN  390  - GLN  397  <=> SER  596  - VAL  603 )                          
  57: s001-A 2qj1-A   399 - 415 <=>  580 - 596   (LYS  399  - PHE  415  <=> ILE  614  - GLY  630 )                          
  57: s001-A 2qj1-A   416 - 437 <=>  598 - 619   (GLY  416  - ARG  437  <=> TRP  632  - GLU  653 )                          
  57: s001-A 2qj1-A   438 - 446 <=>  623 - 631   (ASN  438  - TYR  446  <=> PHE  657  - GLU  665 )                          
  57: s001-A 2qj1-A   448 - 451 <=>  632 - 635   (SER  448  - LEU  451  <=> TRP  666  - LEU  669 )                          
  57: s001-A 2qj1-A   452 - 462 <=>  639 - 649   (LEU  452  - LEU  462  <=> GLY  673  - LEU  683 )                          
  57: s001-A 2qj1-A   465 - 477 <=>  650 - 662   (PHE  465  - GLY  477  <=> THR  684  - PRO  696 )                          
  58: s001-A 7nhc-B    35 -  45 <=>   24 -  34   (LYS   35  - ARG   45  <=> TYR   24  - THR   34 )                          
  58: s001-A 7nhc-B    46 -  59 <=>   37 -  50   (SER   46  - ILE   59  <=> GLY   37  - SER   50 )                          
  58: s001-A 7nhc-B    60 -  63 <=>   71 -  74   (SER   60  - VAL   63  <=> GLY   71  - PRO   74 )                          
  58: s001-A 7nhc-B    65 -  78 <=>   85 -  98   (GLU   65  - LEU   78  <=> THR   85  - SER   98 )                          
  58: s001-A 7nhc-B    80 -  83 <=>   99 - 102   (GLN   80  - TYR   83  <=> HIS   99  - ILE  102 )                          
  58: s001-A 7nhc-B    85 -  88 <=>  104 - 107   (GLU   85  - ASN   88  <=> GLU  104  - CYS  107 )                          
  58: s001-A 7nhc-B    90 -  94 <=>  113 - 117   (VAL   90  - GLU   94  <=> VAL  113  - THR  117 )                          
  58: s001-A 7nhc-B    96 - 110 <=>  119 - 133   (ILE   96  - LEU  110  <=> VAL  119  - LEU  133 )                          
  58: s001-A 7nhc-B   116 - 122 <=>  140 - 146   (GLY  116  - LEU  122  <=> ALA  140  - THR  146 )                          
  58: s001-A 7nhc-B   124 - 135 <=>  165 - 176   (ALA  124  - SER  135  <=> ASP  165  - LYS  176 )                          
  58: s001-A 7nhc-B   141 - 154 <=>  203 - 216   (VAL  141  - ALA  154  <=> ALA  221  - GLY  234 )                          
  58: s001-A 7nhc-B   157 - 185 <=>  217 - 245   (THR  157  - ALA  185  <=> LYS  235  - CYS  263 )                          
  58: s001-A 7nhc-B   186 - 195 <=>  248 - 257   (PRO  186  - TRP  195  <=> LEU  266  - GLY  275 )                          
  58: s001-A 7nhc-B   199 - 212 <=>  258 - 271   (GLY  199  - GLY  212  <=> ASN  276  - MET  289 )                          
  58: s001-A 7nhc-B   213 - 228 <=>  281 - 296   (ARG  213  - SER  228  <=> SER  299  - ASN  314 )                          
  58: s001-A 7nhc-B   232 - 243 <=>  297 - 308   (ILE  232  - MET  243  <=> PRO  315  - THR  326 )                          
  58: s001-A 7nhc-B   244 - 268 <=>  310 - 334   (ASP  244  - TYR  268  <=> ASN  328  - GLY  352 )                          
  58: s001-A 7nhc-B   269 - 282 <=>  380 - 393   (ASN  269  - SER  282  <=> ASP  398  - MET  411 )                          
  58: s001-A 7nhc-B   285 - 299 <=>  394 - 408   (THR  285  - TYR  299  <=> PHE  412  - LEU  426 )                          
  58: s001-A 7nhc-B   303 - 311 <=>  413 - 421   (CYS  303  - VAL  311  <=> TYR  431  - ASP  439 )                          
  58: s001-A 7nhc-B   315 - 328 <=>  422 - 435   (CYS  315  - TYR  328  <=> GLY  440  - ALA  453 )                          
  58: s001-A 7nhc-B   331 - 360 <=>  440 - 469   (PRO  331  - VAL  360  <=> GLY  458  - THR  487 )                          
  58: s001-A 7nhc-B   364 - 376 <=>  470 - 482   (MET  364  - GLY  376  <=> GLY  488  - GLY  500 )                          
  58: s001-A 7nhc-B   378 - 384 <=>  483 - 489   (ARG  378  - LEU  384  <=> PHE  501  - MET  507 )                          
  58: s001-A 7nhc-B   387 - 391 <=>  490 - 494   (LEU  387  - ILE  391  <=> GLU  508  - PHE  512 )                          
  58: s001-A 7nhc-B   398 - 415 <=>  498 - 515   (ASP  398  - PHE  415  <=> GLY  516  - ASN  533 )                          
  58: s001-A 7nhc-B   416 - 420 <=>  519 - 523   (GLY  416  - ASP  420  <=> ASN  537  - PRO  541 )                          
  58: s001-A 7nhc-B   421 - 439 <=>  525 - 543   (ALA  421  - GLU  439  <=> THR  543  - CYS  561 )                          
  58: s001-A 7nhc-B   460 - 463 <=>  616 - 619   (VAL  460  - SER  463  <=> MET  655  - ASP  658 )                          
  59: s001-A 7k9y-A    88 -  91 <=>    5 -   8   (ASN   88  - THR   91  <=> ARG    6  - ALA    9 )                          
  59: s001-A 7k9y-A    92 - 101 <=>   12 -  21   (ILE   92  - SER  101  <=> LEU   13  - ALA   22 )                          
  59: s001-A 7k9y-A   102 - 106 <=>   23 -  27   (ASP  102  - GLY  106  <=> GLN   24  - GLY   28 )                          
  59: s001-A 7k9y-A   107 - 110 <=>   29 -  32   (ALA  107  - LEU  110  <=> ASP   30  - SER   33 )                          
  59: s001-A 7k9y-A   117 - 124 <=>   34 -  41   (GLU  117  - ALA  124  <=> ASP   35  - ARG   42 )                          
  59: s001-A 7k9y-A   125 - 134 <=>   43 -  52   (MET  125  - GLU  134  <=> HIS   44  - LEU   53 )                          
  59: s001-A 7k9y-A   136 - 152 <=>   53 -  69   (LYS  136  - ILE  152  <=> ALA   54  - PRO   70 )                          
  59: s001-A 7k9y-A   158 - 183 <=>   71 -  96   (ASN  158  - GLU  183  <=> GLY   72  - PRO   97 )                          
  59: s001-A 7k9y-A   187 - 190 <=>  105 - 108   (PRO  187  - GLY  190  <=> SER  106  - GLY  109 )                          
  59: s001-A 7k9y-A   191 - 194 <=>  111 - 114   (TRP  191  - ASN  194  <=> PRO  112  - ASN  115 )                          
  59: s001-A 7k9y-A   203 - 212 <=>  116 - 125   (ASP  203  - GLY  212  <=> HIS  117  - TYR  126 )                          
  59: s001-A 7k9y-A   213 - 241 <=>  131 - 159   (ARG  213  - GLU  241  <=> ARG  132  - LYS  160 )                          
  59: s001-A 7k9y-A   250 - 295 <=>  160 - 205   (LYS  250  - LEU  295  <=> ASP  161  - ASP  206 )                          
  59: s001-A 7k9y-A   297 - 304 <=>  206 - 213   (CYS  297  - SER  304  <=> LEU  207  - ARG  214 )                          
  59: s001-A 7k9y-A   309 - 312 <=>  214 - 217   (ASP  309  - LEU  312  <=> GLY  215  - PHE  218 )                          
  59: s001-A 7k9y-A   315 - 318 <=>  218 - 221   (CYS  315  - LEU  318  <=> CYS  219  - ALA  222 )                          
  59: s001-A 7k9y-A   320 - 345 <=>  222 - 247   (ASP  320  - ARG  345  <=> ASP  223  - LYS  248 )                          
  59: s001-A 7k9y-A   346 - 361 <=>  249 - 264   (LEU  346  - SER  361  <=> LEU  250  - TRP  265 )                          
  59: s001-A 7k9y-A   364 - 368 <=>  265 - 269   (MET  364  - PHE  368  <=> LYS  266  - LEU  270 )                          
  59: s001-A 7k9y-A   371 - 375 <=>  270 - 274   (ARG  371  - LEU  375  <=> GLY  271  - THR  275 )                          
  59: s001-A 7k9y-A   376 - 382 <=>  279 - 285   (GLY  376  - VAL  382  <=> ALA  280  - PRO  286 )                          
  59: s001-A 7k9y-A   383 - 393 <=>  287 - 297   (ASP  383  - PHE  393  <=> SER  288  - GLN  298 )                          
  59: s001-A 7k9y-A   399 - 416 <=>  305 - 322   (LYS  399  - GLY  416  <=> ILE  306  - ILE  323 )                          
  59: s001-A 7k9y-A   418 - 438 <=>  334 - 354   (ASN  418  - ASN  438  <=> LEU  335  - LYS  355 )                          
  59: s001-A 7k9y-A   463 - 478 <=>  404 - 419   (SER  463  - THR  478  <=> GLN  405  - GLY  420 )                          
  60: s001-A 7z42-B    36 -  45 <=>   25 -  34   (GLU   36  - ARG   45  <=> THR   25  - THR   34 )                          
  60: s001-A 7z42-B    46 -  58 <=>   37 -  49   (SER   46  - PRO   58  <=> GLY   37  - TYR   49 )                          
  60: s001-A 7z42-B    59 -  64 <=>   81 -  86   (ILE   59  - ASP   64  <=> ALA   81  - ASP   86 )                          
  60: s001-A 7z42-B    67 -  78 <=>   87 -  98   (LYS   67  - LEU   78  <=> CYS   87  - GLU   98 )                          
  60: s001-A 7z42-B    80 -  83 <=>   99 - 102   (GLN   80  - TYR   83  <=> HIS   99  - LEU  102 )                          
  60: s001-A 7z42-B    86 -  89 <=>  108 - 111   (PRO   86  - THR   89  <=> GLN  108  - MET  111 )                          
  60: s001-A 7z42-B    90 -  94 <=>  114 - 118   (VAL   90  - GLU   94  <=> LEU  114  - THR  118 )                          
  60: s001-A 7z42-B    96 - 110 <=>  119 - 133   (ILE   96  - LEU  110  <=> VAL  119  - VAL  133 )                          
  60: s001-A 7z42-B   116 - 123 <=>  140 - 147   (GLY  116  - LYS  123  <=> ALA  140  - ILE  147 )                          
  60: s001-A 7z42-B   127 - 134 <=>  165 - 172   (ARG  127  - GLU  134  <=> PRO  165  - ASP  172 )                          
  60: s001-A 7z42-B   141 - 154 <=>  221 - 234   (VAL  141  - ALA  154  <=> ALA  221  - GLY  234 )                          
  60: s001-A 7z42-B   157 - 186 <=>  235 - 264   (THR  157  - PRO  186  <=> LYS  235  - GLU  264 )                          
  60: s001-A 7z42-B   187 - 190 <=>  267 - 270   (PRO  187  - GLY  190  <=> GLU  267  - GLY  270 )                          
  60: s001-A 7z42-B   191 - 195 <=>  272 - 276   (TRP  191  - TRP  195  <=> PRO  272  - ASN  276 )                          
  60: s001-A 7z42-B   200 - 212 <=>  277 - 289   (THR  200  - GLY  212  <=> GLU  277  - MET  289 )                          
  60: s001-A 7z42-B   213 - 241 <=>  299 - 327   (ARG  213  - GLU  241  <=> SER  299  - ARG  327 )                          
  60: s001-A 7z42-B   244 - 268 <=>  328 - 352   (ASP  244  - TYR  268  <=> ASP  328  - GLY  352 )                          
  60: s001-A 7z42-B   269 - 282 <=>  399 - 412   (ASN  269  - SER  282  <=> GLU  399  - MET  412 )                          
  60: s001-A 7z42-B   285 - 301 <=>  413 - 429   (THR  285  - PHE  301  <=> PHE  413  - ASN  429 )                          
  60: s001-A 7z42-B   304 - 307 <=>  430 - 433   (SER  304  - TYR  307  <=> ILE  430  - LYS  433 )                          
  60: s001-A 7z42-B   308 - 311 <=>  435 - 438   (GLY  308  - VAL  311  <=> TYR  435  - ASP  438 )                          
  60: s001-A 7z42-B   315 - 328 <=>  439 - 452   (CYS  315  - TYR  328  <=> GLY  439  - ALA  452 )                          
  60: s001-A 7z42-B   331 - 360 <=>  457 - 486   (PRO  331  - VAL  360  <=> THR  457  - THR  486 )                          
  60: s001-A 7z42-B   364 - 376 <=>  487 - 499   (MET  364  - GLY  376  <=> GLY  487  - GLY  499 )                          
  60: s001-A 7z42-B   378 - 384 <=>  500 - 506   (ARG  378  - LEU  384  <=> PHE  500  - MET  506 )                          
  60: s001-A 7z42-B   387 - 391 <=>  507 - 511   (LEU  387  - ILE  391  <=> GLU  507  - PHE  511 )                          
  60: s001-A 7z42-B   398 - 401 <=>  515 - 518   (ASP  398  - ILE  401  <=> GLY  515  - GLU  518 )                          
  60: s001-A 7z42-B   402 - 414 <=>  520 - 532   (SER  402  - ALA  414  <=> ALA  520  - ASN  532 )                          
  60: s001-A 7z42-B   415 - 420 <=>  534 - 539   (PHE  415  - ASP  420  <=> ILE  534  - GLY  539 )                          
  60: s001-A 7z42-B   422 - 435 <=>  540 - 553   (TYR  422  - TYR  435  <=> PRO  540  - ASP  553 )                          
  60: s001-A 7z42-B   436 - 439 <=>  555 - 558   (LYS  436  - GLU  439  <=> ARG  555  - TYR  558 )                          
  60: s001-A 7z42-B   444 - 449 <=>  639 - 644   (ILE  444  - ARG  449  <=> ILE  639  - ILE  644 )                          
  60: s001-A 7z42-B   450 - 453 <=>  652 - 655   (ARG  450  - GLN  453  <=> LYS  652  - ASP  655 )                          
  61: s001-A 5fmz-B    35 -  45 <=>   24 -  34   (LYS   35  - ARG   45  <=> TYR   24  - THR   34 )                          
  61: s001-A 5fmz-B    46 -  59 <=>   37 -  50   (SER   46  - ILE   59  <=> GLY   37  - SER   50 )                          
  61: s001-A 5fmz-B    60 -  63 <=>   71 -  74   (SER   60  - VAL   63  <=> GLY   71  - PRO   74 )                          
  61: s001-A 5fmz-B    65 -  78 <=>   85 -  98   (GLU   65  - LEU   78  <=> LEU   85  - GLU   98 )                          
  61: s001-A 5fmz-B    80 -  83 <=>   99 - 102   (GLN   80  - TYR   83  <=> HIS   99  - LEU  102 )                          
  61: s001-A 5fmz-B    85 -  88 <=>  105 - 108   (GLU   85  - ASN   88  <=> ALA  105  - GLN  108 )                          
  61: s001-A 5fmz-B    90 - 110 <=>  113 - 133   (VAL   90  - LEU  110  <=> THR  113  - VAL  133 )                          
  61: s001-A 5fmz-B   116 - 122 <=>  140 - 146   (GLY  116  - LEU  122  <=> ALA  140  - THR  146 )                          
  61: s001-A 5fmz-B   124 - 135 <=>  165 - 176   (ALA  124  - SER  135  <=> PRO  165  - ARG  176 )                          
  61: s001-A 5fmz-B   141 - 154 <=>  204 - 217   (VAL  141  - ALA  154  <=> ALA  221  - GLY  234 )                          
  61: s001-A 5fmz-B   157 - 184 <=>  218 - 245   (THR  157  - ASN  184  <=> LYS  235  - ILE  262 )                          
  61: s001-A 5fmz-B   185 - 188 <=>  247 - 250   (ALA  185  - PHE  188  <=> GLU  264  - GLU  267 )                          
  61: s001-A 5fmz-B   189 - 195 <=>  252 - 258   (LEU  189  - TRP  195  <=> SER  269  - GLY  275 )                          
  61: s001-A 5fmz-B   199 - 212 <=>  259 - 272   (GLY  199  - GLY  212  <=> ASN  276  - MET  289 )                          
  61: s001-A 5fmz-B   213 - 228 <=>  282 - 297   (ARG  213  - SER  228  <=> SER  299  - ASN  314 )                          
  61: s001-A 5fmz-B   232 - 243 <=>  298 - 309   (ILE  232  - MET  243  <=> PRO  315  - THR  326 )                          
  61: s001-A 5fmz-B   244 - 269 <=>  311 - 336   (ASP  244  - ASN  269  <=> ASP  328  - LYS  353 )                          
  61: s001-A 5fmz-B   270 - 282 <=>  383 - 395   (SER  270  - SER  282  <=> GLY  400  - MET  412 )                          
  61: s001-A 5fmz-B   285 - 299 <=>  396 - 410   (THR  285  - TYR  299  <=> PHE  413  - ILE  427 )                          
  61: s001-A 5fmz-B   301 - 311 <=>  411 - 421   (PHE  301  - VAL  311  <=> LYS  428  - ASP  438 )                          
  61: s001-A 5fmz-B   315 - 328 <=>  422 - 435   (CYS  315  - TYR  328  <=> GLY  439  - ALA  452 )                          
  61: s001-A 5fmz-B   331 - 360 <=>  440 - 469   (PRO  331  - VAL  360  <=> THR  457  - THR  486 )                          
  61: s001-A 5fmz-B   364 - 376 <=>  470 - 482   (MET  364  - GLY  376  <=> GLY  487  - GLY  499 )                          
  61: s001-A 5fmz-B   378 - 384 <=>  483 - 489   (ARG  378  - LEU  384  <=> PHE  500  - MET  506 )                          
  61: s001-A 5fmz-B   387 - 391 <=>  490 - 494   (LEU  387  - ILE  391  <=> GLU  507  - PHE  511 )                          
  61: s001-A 5fmz-B   398 - 415 <=>  498 - 515   (ASP  398  - PHE  415  <=> GLY  515  - ASN  532 )                          
  61: s001-A 5fmz-B   416 - 420 <=>  518 - 522   (GLY  416  - ASP  420  <=> ASN  535  - GLY  539 )                          
  61: s001-A 5fmz-B   422 - 439 <=>  526 - 543   (TYR  422  - GLU  439  <=> ALA  543  - CYS  560 )                          
  61: s001-A 5fmz-B   449 - 452 <=>  618 - 621   (ARG  449  - LEU  452  <=> SER  635  - MET  654 )                          
  61: s001-A 5fmz-B   460 - 463 <=>  622 - 625   (VAL  460  - SER  463  <=> ASP  655  - ALA  658 )                          
  62: s001-A 6kuj-B    36 -  44 <=>   24 -  32   (GLU   36  - SER   44  <=> TYR   24  - HIS   32 )                          
  62: s001-A 6kuj-B    45 -  60 <=>   36 -  51   (ARG   45  - SER   60  <=> THR   36  - ARG   51 )                          
  62: s001-A 6kuj-B    61 -  65 <=>   84 -  88   (GLN   61  - GLU   65  <=> ASN   84  - ASN   88 )                          
  62: s001-A 6kuj-B    67 -  83 <=>   89 - 105   (LYS   67  - TYR   83  <=> PHE   89  - PHE  105 )                          
  62: s001-A 6kuj-B    85 -  88 <=>  108 - 111   (GLU   85  - ASN   88  <=> PHE  108  - ASN  111 )                          
  62: s001-A 6kuj-B    90 -  94 <=>  117 - 121   (VAL   90  - GLU   94  <=> ILE  117  - HIS  121 )                          
  62: s001-A 6kuj-B    96 - 101 <=>  122 - 127   (ILE   96  - SER  101  <=> PHE  122  - GLU  127 )                          
  62: s001-A 6kuj-B   103 - 111 <=>  128 - 136   (THR  103  - PRO  111  <=> GLY  128  - SER  136 )                          
  62: s001-A 6kuj-B   116 - 121 <=>  143 - 148   (GLY  116  - HIS  121  <=> ALA  143  - LEU  148 )                          
  62: s001-A 6kuj-B   124 - 135 <=>  167 - 178   (ALA  124  - SER  135  <=> GLU  167  - TRP  178 )                          
  62: s001-A 6kuj-B   141 - 149 <=>  202 - 210   (VAL  141  - ARG  149  <=> ILE  223  - LYS  231 )                          
  62: s001-A 6kuj-B   150 - 153 <=>  212 - 215   (ARG  150  - ARG  153  <=> GLY  233  - GLY  236 )                          
  62: s001-A 6kuj-B   157 - 185 <=>  216 - 244   (THR  157  - ALA  185  <=> LYS  237  - CYS  265 )                          
  62: s001-A 6kuj-B   186 - 194 <=>  247 - 255   (PRO  186  - ASN  194  <=> LEU  268  - GLU  279 )                          
  62: s001-A 6kuj-B   201 - 212 <=>  256 - 267   (THR  201  - GLY  212  <=> LYS  280  - THR  291 )                          
  62: s001-A 6kuj-B   213 - 228 <=>  277 - 292   (ARG  213  - SER  228  <=> MET  301  - GLN  316 )                          
  62: s001-A 6kuj-B   232 - 243 <=>  293 - 304   (ILE  232  - MET  243  <=> PRO  317  - THR  328 )                          
  62: s001-A 6kuj-B   244 - 269 <=>  306 - 331   (ASP  244  - ASN  269  <=> ASP  330  - GLN  355 )                          
  62: s001-A 6kuj-B   270 - 282 <=>  376 - 388   (SER  270  - SER  282  <=> GLU  400  - MET  412 )                          
  62: s001-A 6kuj-B   285 - 298 <=>  389 - 402   (THR  285  - VAL  298  <=> PHE  413  - ASN  426 )                          
  62: s001-A 6kuj-B   301 - 304 <=>  403 - 406   (PHE  301  - SER  304  <=> TYR  427  - GLU  430 )                          
  62: s001-A 6kuj-B   306 - 311 <=>  407 - 412   (GLU  306  - VAL  311  <=> ARG  435  - THR  440 )                          
  62: s001-A 6kuj-B   315 - 328 <=>  413 - 426   (CYS  315  - TYR  328  <=> GLY  441  - SER  454 )                          
  62: s001-A 6kuj-B   331 - 360 <=>  431 - 460   (PRO  331  - VAL  360  <=> GLU  459  - PRO  488 )                          
  62: s001-A 6kuj-B   364 - 377 <=>  461 - 474   (MET  364  - VAL  377  <=> GLU  489  - PHE  502 )                          
  62: s001-A 6kuj-B   379 - 384 <=>  475 - 480   (TYR  379  - LEU  384  <=> VAL  503  - LEU  508 )                          
  62: s001-A 6kuj-B   387 - 391 <=>  481 - 485   (LEU  387  - ILE  391  <=> GLU  509  - PHE  513 )                          
  62: s001-A 6kuj-B   399 - 416 <=>  494 - 511   (LYS  399  - GLY  416  <=> THR  522  - GLY  539 )                          
  62: s001-A 6kuj-B   420 - 439 <=>  512 - 531   (ASP  420  - GLU  439  <=> LEU  540  - THR  559 )                          
  62: s001-A 6kuj-B   461 - 464 <=>  576 - 579   (ASN  461  - VAL  464  <=> SER  604  - ILE  607 )                          
  63: s001-A 4f5x-W    16 -  20 <=>  123 - 127   (GLY   16  - THR   20  <=> ASP  127  - ASP  131 )                          
  63: s001-A 4f5x-W    25 -  28 <=>  131 - 134   (LEU   25  - PHE   28  <=> LEU  135  - LEU  138 )                          
  63: s001-A 4f5x-W    30 -  35 <=>  205 - 210   (GLN   30  - LYS   35  <=> SER  209  - LEU  214 )                          
  63: s001-A 4f5x-W    38 -  43 <=>  306 - 311   (TYR   38  - THR   43  <=> VAL  332  - GLN  337 )                          
  63: s001-A 4f5x-W    47 -  55 <=>  312 - 320   (ALA   47  - PHE   55  <=> LYS  338  - GLN  346 )                          
  63: s001-A 4f5x-W    68 -  72 <=>  322 - 326   (MET   68  - PHE   72  <=> MET  359  - THR  364 )                          
  63: s001-A 4f5x-W    74 -  77 <=>  327 - 330   (LYS   74  - ASP   77  <=> LEU  366  - GLU  370 )                          
  63: s001-A 4f5x-W    83 -  86 <=>  335 - 338   (TYR   83  - PRO   86  <=> LEU  375  - PRO  378 )                          
  63: s001-A 4f5x-W    88 -  91 <=>  342 - 345   (ASN   88  - THR   91  <=> LEU  385  - ASP  388 )                          
  63: s001-A 4f5x-W    92 - 101 <=>  347 - 356   (ILE   92  - SER  101  <=> GLU  390  - SER  399 )                          
  63: s001-A 4f5x-W   103 - 106 <=>  357 - 360   (THR  103  - GLY  106  <=> ALA  400  - GLY  403 )                          
  63: s001-A 4f5x-W   108 - 111 <=>  361 - 364   (PRO  108  - PRO  111  <=> GLU  404  - GLN  407 )                          
  63: s001-A 4f5x-W   112 - 115 <=>  372 - 375   (GLY  112  - LYS  115  <=> ILE  415  - THR  418 )                          
  63: s001-A 4f5x-W   118 - 122 <=>  377 - 381   (VAL  118  - LEU  122  <=> LYS  420  - VAL  424 )                          
  63: s001-A 4f5x-W   127 - 130 <=>  390 - 393   (ARG  127  - TRP  130  <=> TYR  433  - GLY  436 )                          
  63: s001-A 4f5x-W   138 - 141 <=>  394 - 397   (PHE  138  - VAL  141  <=> ILE  437  - PRO  440 )                          
  63: s001-A 4f5x-W   142 - 153 <=>  402 - 413   (THR  142  - ARG  153  <=> LYS  445  - GLY  456 )                          
  63: s001-A 4f5x-W   159 - 185 <=>  415 - 441   (LYS  159  - ALA  185  <=> ARG  458  - ALA  484 )                          
  63: s001-A 4f5x-W   186 - 189 <=>  444 - 447   (PRO  186  - LEU  189  <=> THR  487  - TYR  490 )                          
  63: s001-A 4f5x-W   190 - 194 <=>  449 - 453   (GLY  190  - ASN  194  <=> GLU  492  - GLN  496 )                          
  63: s001-A 4f5x-W   200 - 210 <=>  454 - 464   (THR  200  - TYR  210  <=> SER  497  - PHE  509 )                          
  63: s001-A 4f5x-W   215 - 226 <=>  465 - 476   (TRP  215  - THR  226  <=> VAL  516  - SER  527 )                          
  63: s001-A 4f5x-W   227 - 240 <=>  478 - 491   (VAL  227  - GLU  240  <=> HIS  529  - LEU  542 )                          
  63: s001-A 4f5x-W   246 - 268 <=>  493 - 515   (SER  246  - TYR  268  <=> VAL  554  - PRO  576 )                          
  63: s001-A 4f5x-W   269 - 275 <=>  520 - 526   (ASN  269  - HIS  275  <=> ILE  581  - GLY  587 )                          
  63: s001-A 4f5x-W   277 - 301 <=>  527 - 551   (GLY  277  - PHE  301  <=> ALA  588  - LEU  612 )                          
  63: s001-A 4f5x-W   308 - 311 <=>  552 - 555   (GLY  308  - VAL  311  <=> HIS  619  - LYS  624 )                          
  63: s001-A 4f5x-W   314 - 326 <=>  556 - 568   (SER  314  - PHE  326  <=> ILE  625  - LEU  637 )                          
  63: s001-A 4f5x-W   332 - 351 <=>  569 - 588   (LYS  332  - ASN  351  <=> ILE  648  - LYS  667 )                          
  63: s001-A 4f5x-W   355 - 358 <=>  589 - 592   (THR  355  - ASN  358  <=> ALA  668  - SER  671 )                          
  63: s001-A 4f5x-W   364 - 378 <=>  593 - 607   (MET  364  - ARG  378  <=> VAL  673  - ILE  687 )                          
  63: s001-A 4f5x-W   380 - 384 <=>  608 - 612   (TRP  380  - LEU  384  <=> PHE  688  - GLY  692 )                          
  63: s001-A 4f5x-W   390 - 397 <=>  614 - 621   (GLN  390  - GLN  397  <=> ASN  694  - ARG  701 )                          
  63: s001-A 4f5x-W   398 - 416 <=>  624 - 642   (ASP  398  - GLY  416  <=> SER  704  - LEU  722 )                          
  63: s001-A 4f5x-W   418 - 421 <=>  643 - 646   (ASN  418  - ALA  421  <=> ARG  723  - GLU  726 )                          
  63: s001-A 4f5x-W   424 - 439 <=>  647 - 662   (VAL  424  - GLU  439  <=> THR  727  - VAL  742 )                          
  63: s001-A 4f5x-W   441 - 444 <=>  681 - 684   (GLU  441  - ILE  444  <=> SER  761  - LYS  764 )                          
  63: s001-A 4f5x-W   462 - 467 <=>  686 - 691   (LEU  462  - SER  467  <=> PHE  766  - PHE  771 )                          
  63: s001-A 4f5x-W   470 - 474 <=>  902 - 906   (GLU  470  - ARG  474  <=> TYR 1001  - GLN 1005 )                          
  63: s001-A 4f5x-W   476 - 479 <=>  907 - 910   (TYR  476  - VAL  479  <=> LEU 1006  - PHE 1009 )                          
  64: s001-A 7eei-A    18 -  35 <=>  374 - 391   (PHE   18  - LYS   35  <=> LEU  600  - PHE  617 )                          
  64: s001-A 7eei-A    37 -  40 <=>  532 - 535   (GLU   37  - ARG   40  <=> ASN  758  - PHE  761 )                          
  64: s001-A 7eei-A    43 -  58 <=>  543 - 558   (THR   43  - PRO   58  <=> SER  771  - LEU  786 )                          
  64: s001-A 7eei-A    59 -  65 <=>  576 - 582   (ILE   59  - GLU   65  <=> MET  804  - SER  810 )                          
  64: s001-A 7eei-A    67 -  82 <=>  583 - 598   (LYS   67  - HIS   82  <=> TYR  811  - LEU  826 )                          
  64: s001-A 7eei-A    83 -  87 <=>  604 - 608   (TYR   83  - LEU   87  <=> MET  832  - ASP  836 )                          
  64: s001-A 7eei-A    88 -  91 <=>  613 - 616   (ASN   88  - THR   91  <=> ARG  841  - SER  844 )                          
  64: s001-A 7eei-A    93 - 106 <=>  617 - 630   (GLU   93  - GLY  106  <=> GLY  845  - SER  858 )                          
  64: s001-A 7eei-A   107 - 110 <=>  648 - 651   (ALA  107  - LEU  110  <=> THR  876  - LYS  879 )                          
  64: s001-A 7eei-A   116 - 123 <=>  653 - 660   (GLY  116  - LYS  123  <=> LEU  881  - ALA  888 )                          
  64: s001-A 7eei-A   127 - 131 <=>  669 - 673   (ARG  127  - ARG  131  <=> GLN  897  - ASP  901 )                          
  64: s001-A 7eei-A   138 - 141 <=>  675 - 678   (PHE  138  - VAL  141  <=> MET  903  - ILE  906 )                          
  64: s001-A 7eei-A   142 - 151 <=>  684 - 693   (THR  142  - THR  151  <=> MET  912  - HIS  922 )                          
  64: s001-A 7eei-A   160 - 183 <=>  694 - 717   (PRO  160  - GLU  183  <=> LEU  925  - SER  948 )                          
  64: s001-A 7eei-A   184 - 190 <=>  720 - 726   (ASN  184  - GLY  190  <=> LYS  951  - THR  957 )                          
  64: s001-A 7eei-A   191 - 194 <=>  728 - 731   (TRP  191  - ASN  194  <=> CYS  959  - PRO  962 )                          
  64: s001-A 7eei-A   201 - 212 <=>  733 - 744   (THR  201  - GLY  212  <=> LYS  964  - ALA  975 )                          
  64: s001-A 7eei-A   213 - 218 <=>  753 - 758   (ARG  213  - LEU  218  <=> TRP  984  - SER  989 )                          
  64: s001-A 7eei-A   219 - 228 <=>  760 - 769   (ASP  219  - SER  228  <=> ASP  991  - PHE 1000 )                          
  64: s001-A 7eei-A   232 - 246 <=>  770 - 784   (ILE  232  - SER  246  <=> VAL 1001  - LYS 1015 )                          
  64: s001-A 7eei-A   249 - 269 <=>  785 - 805   (GLU  249  - ASN  269  <=> TRP 1016  - LEU 1036 )                          
  64: s001-A 7eei-A   270 - 282 <=>  840 - 852   (SER  270  - SER  282  <=> THR 1076  - ILE 1088 )                          
  64: s001-A 7eei-A   285 - 307 <=>  853 - 875   (THR  285  - TYR  307  <=> LEU 1089  - ILE 1111 )                          
  64: s001-A 7eei-A   309 - 312 <=>  888 - 891   (ASP  309  - LEU  312  <=> LEU 1124  - ASP 1127 )                          
  64: s001-A 7eei-A   315 - 328 <=>  892 - 905   (CYS  315  - TYR  328  <=> MET 1128  - PHE 1141 )                          
  64: s001-A 7eei-A   331 - 345 <=>  917 - 931   (PRO  331  - ARG  345  <=> VAL 1154  - TYR 1169 )                          
  64: s001-A 7eei-A   347 - 351 <=>  932 - 936   (GLY  347  - ASN  351  <=> ALA 1171  - SER 1175 )                          
  64: s001-A 7eei-A   353 - 356 <=>  937 - 940   (GLU  353  - LEU  356  <=> GLU 1176  - THR 1179 )                          
  64: s001-A 7eei-A   357 - 360 <=>  942 - 945   (TYR  357  - VAL  360  <=> ASN 1181  - PHE 1184 )                          
  64: s001-A 7eei-A   365 - 377 <=>  946 - 958   (GLN  365  - VAL  377  <=> VAL 1185  - GLN 1197 )                          
  64: s001-A 7eei-A   379 - 384 <=>  959 - 964   (TYR  379  - LEU  384  <=> HIS 1198  - ILE 1203 )                          
  64: s001-A 7eei-A   386 - 393 <=>  965 - 972   (LYS  386  - PHE  393  <=> ARG 1204  - SER 1211 )                          
  64: s001-A 7eei-A   399 - 415 <=>  981 - 997   (LYS  399  - PHE  415  <=> ALA 1220  - GLY 1236 )                          
  64: s001-A 7eei-A   420 - 437 <=>  998 -1015   (ASP  420  - ARG  437  <=> GLY 1237  - TYR 1254 )                          
  64: s001-A 7eei-A   438 - 441 <=> 1042 -1045   (ASN  438  - GLU  441  <=> GLY 1281  - LEU 1284 )                          
  64: s001-A 7eei-A   460 - 463 <=> 1054 -1057   (VAL  460  - SER  463  <=> LEU 1293  - PHE 1296 )                          
  64: s001-A 7eei-A   469 - 472 <=> 1325 -1328   (GLU  469  - CYS  472  <=> PRO 1564  - THR 1567 )                          
  64: s001-A 7eei-A   479 - 482 <=> 1329 -1332   (VAL  479  - PRO  482  <=> LEU 1568  - THR 1571 )                          
  65: s001-A 4gzk-A     2 -   6 <=>   42 -  46   (LEU    2  - PHE    6  <=> PRO   51  - TYR   55 )                          
  65: s001-A 4gzk-A     7 -  12 <=>   56 -  61   (ALA    7  - LEU   12  <=> ALA   65  - THR   70 )                          
  65: s001-A 4gzk-A    13 -  22 <=>   64 -  73   (LYS   13  - ARG   22  <=> GLN   73  - GLU   82 )                          
  65: s001-A 4gzk-A    23 -  26 <=>   76 -  79   (ALA   23  - SER   26  <=> THR   85  - TYR   88 )                          
  65: s001-A 4gzk-A    30 -  35 <=>   85 -  90   (GLN   30  - LYS   35  <=> VAL   94  - ARG   99 )                          
  65: s001-A 4gzk-A    37 -  40 <=>  121 - 124   (GLU   37  - ARG   40  <=> ILE  130  - VAL  133 )                          
  65: s001-A 4gzk-A    42 -  45 <=>  128 - 131   (VAL   42  - ARG   45  <=> PRO  137  - PRO  140 )                          
  65: s001-A 4gzk-A    50 -  53 <=>  133 - 136   (GLU   50  - ASN   53  <=> SER  142  - PRO  145 )                          
  65: s001-A 4gzk-A    54 -  60 <=>  138 - 144   (ALA   54  - SER   60  <=> SER  147  - ARG  153 )                          
  65: s001-A 4gzk-A    61 -  79 <=>  149 - 167   (GLN   61  - PHE   79  <=> GLN  158  - VAL  176 )                          
  65: s001-A 4gzk-A    86 -  90 <=>  170 - 174   (PRO   86  - VAL   90  <=> HIS  179  - THR  183 )                          
  65: s001-A 4gzk-A    94 -  97 <=>  175 - 178   (GLU   94  - GLN   97  <=> ALA  184  - ILE  187 )                          
  65: s001-A 4gzk-A   100 - 106 <=>  179 - 185   (PRO  100  - GLY  106  <=> PRO  188  - GLY  194 )                          
  65: s001-A 4gzk-A   107 - 110 <=>  187 - 190   (ALA  107  - LEU  110  <=> PRO  196  - VAL  199 )                          
  65: s001-A 4gzk-A   115 - 127 <=>  192 - 204   (LYS  115  - ARG  127  <=> ASP  201  - PHE  213 )                          
  65: s001-A 4gzk-A   128 - 133 <=>  208 - 213   (TYR  128  - LEU  133  <=> ARG  217  - LEU  222 )                          
  65: s001-A 4gzk-A   135 - 138 <=>  214 - 217   (SER  135  - PHE  138  <=> ASP  223  - LYS  226 )                          
  65: s001-A 4gzk-A   140 - 157 <=>  230 - 247   (PRO  140  - THR  157  <=> ALA  239  - LYS  256 )                          
  65: s001-A 4gzk-A   158 - 186 <=>  285 - 313   (ASN  158  - PRO  186  <=> MET  294  - PHE  322 )                          
  65: s001-A 4gzk-A   187 - 190 <=>  318 - 321   (PRO  187  - GLY  190  <=> ALA  327  - HIS  330 )                          
  65: s001-A 4gzk-A   201 - 212 <=>  323 - 334   (THR  201  - GLY  212  <=> ASP  332  - LYS  343 )                          
  65: s001-A 4gzk-A   214 - 243 <=>  335 - 364   (VAL  214  - MET  243  <=> HIS  344  - ILE  373 )                          
  65: s001-A 4gzk-A   249 - 260 <=>  365 - 376   (GLU  249  - PHE  260  <=> SER  374  - PHE  385 )                          
  65: s001-A 4gzk-A   262 - 268 <=>  377 - 383   (HIS  262  - TYR  268  <=> TYR  386  - ARG  392 )                          
  65: s001-A 4gzk-A   269 - 272 <=>  391 - 394   (ASN  269  - GLU  272  <=> PRO  400  - VAL  403 )                          
  65: s001-A 4gzk-A   273 - 306 <=>  404 - 437   (TYR  273  - GLU  306  <=> GLN  413  - TYR  446 )                          
  65: s001-A 4gzk-A   311 - 314 <=>  446 - 449   (VAL  311  - SER  314  <=> ILE  455  - GLY  458 )                          
  65: s001-A 4gzk-A   315 - 327 <=>  455 - 467   (CYS  315  - ARG  327  <=> CYS  464  - LYS  476 )                          
  65: s001-A 4gzk-A   328 - 331 <=>  471 - 474   (TYR  328  - PRO  331  <=> ASP  480  - LEU  483 )                          
  65: s001-A 4gzk-A   332 - 338 <=>  476 - 482   (LYS  332  - PHE  338  <=> LEU  485  - GLN  491 )                          
  65: s001-A 4gzk-A   341 - 344 <=>  484 - 487   (PRO  341  - ARG  344  <=> GLN  493  - ARG  496 )                          
  65: s001-A 4gzk-A   347 - 350 <=>  488 - 491   (GLY  347  - ALA  350  <=> MET  497  - VAL  500 )                          
  65: s001-A 4gzk-A   354 - 357 <=>  492 - 495   (LYS  354  - TYR  357  <=> GLY  501  - GLU  504 )                          
  65: s001-A 4gzk-A   365 - 376 <=>  496 - 507   (GLN  365  - GLY  376  <=> GLY  505  - ILE  516 )                          
  65: s001-A 4gzk-A   379 - 383 <=>  515 - 519   (TYR  379  - ASP  383  <=> VAL  524  - THR  528 )                          
  65: s001-A 4gzk-A   386 - 399 <=>  520 - 533   (LYS  386  - LYS  399  <=> THR  529  - GLY  542 )                          
  65: s001-A 4gzk-A   403 - 417 <=>  539 - 553   (ASP  403  - CYS  417  <=> PHE  548  - SER  562 )                          
  65: s001-A 4gzk-A   418 - 427 <=>  557 - 566   (ASN  418  - GLU  427  <=> LEU  566  - ASP  575 )                          
  65: s001-A 4gzk-A   431 - 435 <=>  578 - 582   (PHE  431  - TYR  435  <=> SER  587  - ILE  591 )                          
  65: s001-A 4gzk-A   437 - 445 <=>  584 - 592   (ARG  437  - ASN  445  <=> GLN  593  - PHE  601 )                          
  65: s001-A 4gzk-A   448 - 451 <=>  602 - 605   (SER  448  - LEU  451  <=> ILE  611  - LEU  614 )                          
  65: s001-A 4gzk-A   452 - 455 <=>  607 - 610   (LEU  452  - TYR  455  <=> ASP  616  - LYS  619 )                          
  65: s001-A 4gzk-A   456 - 459 <=>  619 - 622   (GLY  456  - ASP  459  <=> GLU  628  - ASP  631 )                          
  66: s001-A 6ueb-A    16 -  20 <=>   15 -  19   (GLY   16  - THR   20  <=> ILE   43  - ALA   47 )                          
  66: s001-A 6ueb-A    21 -  24 <=>  199 - 202   (LYS   21  - GLU   24  <=> ASP  227  - TYR  230 )                          
  66: s001-A 6ueb-A    28 -  35 <=>  215 - 222   (PHE   28  - LYS   35  <=> THR  243  - PHE  250 )                          
  66: s001-A 6ueb-A    36 -  64 <=>  342 - 370   (GLU   36  - ASP   64  <=> HIS  370  - SER  398 )                          
  66: s001-A 6ueb-A    67 -  84 <=>  371 - 388   (LYS   67  - SER   84  <=> TYR  399  - PHE  416 )                          
  66: s001-A 6ueb-A    86 -  94 <=>  437 - 445   (PRO   86  - GLU   94  <=> ILE  465  - ASP  473 )                          
  66: s001-A 6ueb-A    96 - 107 <=>  446 - 457   (ILE   96  - ALA  107  <=> PRO  474  - PHE  485 )                          
  66: s001-A 6ueb-A   108 - 111 <=>  475 - 478   (PRO  108  - PRO  111  <=> PRO  503  - LYS  506 )                          
  66: s001-A 6ueb-A   116 - 119 <=>  480 - 483   (GLY  116  - ARG  119  <=> ILE  508  - ALA  511 )                          
  66: s001-A 6ueb-A   120 - 123 <=>  486 - 489   (ASN  120  - LYS  123  <=> LYS  514  - VAL  517 )                          
  66: s001-A 6ueb-A   128 - 133 <=>  493 - 498   (TYR  128  - LEU  133  <=> GLU  521  - ILE  526 )                          
  66: s001-A 6ueb-A   136 - 140 <=>  500 - 504   (LYS  136  - PRO  140  <=> LEU  528  - PRO  532 )                          
  66: s001-A 6ueb-A   141 - 153 <=>  507 - 519   (VAL  141  - ARG  153  <=> ASP  535  - LEU  547 )                          
  66: s001-A 6ueb-A   157 - 182 <=>  520 - 545   (THR  157  - SER  182  <=> LYS  548  - ALA  573 )                          
  66: s001-A 6ueb-A   183 - 186 <=>  547 - 550   (GLU  183  - PRO  186  <=> TYR  575  - PRO  578 )                          
  66: s001-A 6ueb-A   187 - 195 <=>  553 - 561   (PRO  187  - TRP  195  <=> ASP  581  - LEU  589 )                          
  66: s001-A 6ueb-A   199 - 211 <=>  562 - 574   (GLY  199  - SER  211  <=> ASN  590  - GLY  602 )                          
  66: s001-A 6ueb-A   213 - 245 <=>  584 - 616   (ARG  213  - LEU  245  <=> THR  612  - LEU  644 )                          
  66: s001-A 6ueb-A   254 - 258 <=>  618 - 622   (ASP  254  - THR  258  <=> ARG  646  - ARG  650 )                          
  66: s001-A 6ueb-A   260 - 263 <=>  623 - 626   (PHE  260  - THR  263  <=> THR  651  - PHE  654 )                          
  66: s001-A 6ueb-A   264 - 268 <=>  630 - 634   (PRO  264  - TYR  268  <=> ALA  658  - TYR  662 )                          
  66: s001-A 6ueb-A   269 - 275 <=>  658 - 664   (ASN  269  - HIS  275  <=> THR  686  - ASP  692 )                          
  66: s001-A 6ueb-A   277 - 282 <=>  665 - 670   (GLY  277  - SER  282  <=> GLY  693  - LEU  698 )                          
  66: s001-A 6ueb-A   285 - 301 <=>  671 - 687   (THR  285  - PHE  301  <=> ARG  699  - SER  715 )                          
  66: s001-A 6ueb-A   305 - 311 <=>  688 - 694   (PRO  305  - VAL  311  <=> GLN  716  - THR  722 )                          
  66: s001-A 6ueb-A   314 - 328 <=>  695 - 709   (SER  314  - TYR  328  <=> LYS  723  - TYR  737 )                          
  66: s001-A 6ueb-A   331 - 359 <=>  730 - 758   (PRO  331  - PHE  359  <=> ASN  758  - TYR  786 )                          
  66: s001-A 6ueb-A   364 - 380 <=>  759 - 775   (MET  364  - TRP  380  <=> ASP  787  - VAL  803 )                          
  66: s001-A 6ueb-A   418 - 428 <=>  776 - 786   (ASN  418  - ALA  428  <=> PRO  804  - CYS  814 )                          
  66: s001-A 6ueb-A   446 - 449 <=>  789 - 792   (TYR  446  - ARG  449  <=> ASN  817  - ILE  820 )                          
  66: s001-A 6ueb-A   461 - 465 <=>  796 - 800   (ASN  461  - PHE  465  <=> ALA  824  - SER  828 )                          
  66: s001-A 6ueb-A   466 - 475 <=>  803 - 812   (PRO  466  - TYR  475  <=> SER  831  - HIS  840 )                          
  66: s001-A 6ueb-A   479 - 482 <=>  813 - 816   (VAL  479  - PRO  482  <=> SER  841  - LEU  844 )                          
  66: s001-A 6ueb-A   485 - 490 <=> 1130 -1135   (LEU  485  - CYS  490  <=> SER 1158  - LYS 1163 )                          
  67: s001-A 6qpg-E    38 -  42 <=>   28 -  32   (TYR   38  - VAL   42  <=> PRO   28  - HIS   32 )                          
  67: s001-A 6qpg-E    43 -  59 <=>   34 -  50   (THR   43  - ILE   59  <=> THR   34  - SER   50 )                          
  67: s001-A 6qpg-E    60 -  63 <=>   81 -  84   (SER   60  - VAL   63  <=> GLY   81  - GLN   84 )                          
  67: s001-A 6qpg-E    65 -  81 <=>   85 - 101   (GLU   65  - SER   81  <=> THR   85  - GLY  101 )                          
  67: s001-A 6qpg-E    83 -  86 <=>  102 - 105   (TYR   83  - PRO   86  <=> ILE  102  - ASN  105 )                          
  67: s001-A 6qpg-E    87 -  90 <=>  108 - 111   (LEU   87  - VAL   90  <=> LEU  108  - MET  111 )                          
  67: s001-A 6qpg-E    91 -  94 <=>  114 - 117   (THR   91  - GLU   94  <=> VAL  114  - THR  117 )                          
  67: s001-A 6qpg-E    96 - 110 <=>  119 - 133   (ILE   96  - LEU  110  <=> VAL  119  - LEU  133 )                          
  67: s001-A 6qpg-E   116 - 121 <=>  140 - 145   (GLY  116  - HIS  121  <=> ALA  140  - ASN  145 )                          
  67: s001-A 6qpg-E   124 - 135 <=>  165 - 176   (ALA  124  - SER  135  <=> ASP  165  - LYS  176 )                          
  67: s001-A 6qpg-E   141 - 146 <=>  196 - 201   (VAL  141  - ALA  146  <=> ALA  221  - THR  226 )                          
  67: s001-A 6qpg-E   165 - 183 <=>  202 - 220   (ALA  165  - GLU  183  <=> THR  243  - SER  261 )                          
  67: s001-A 6qpg-E   184 - 195 <=>  223 - 234   (ASN  184  - TRP  195  <=> GLU  264  - GLY  275 )                          
  67: s001-A 6qpg-E   199 - 212 <=>  235 - 248   (GLY  199  - GLY  212  <=> ASN  276  - MET  289 )                          
  67: s001-A 6qpg-E   213 - 241 <=>  258 - 286   (ARG  213  - GLU  241  <=> SER  299  - LYS  327 )                          
  67: s001-A 6qpg-E   245 - 269 <=>  288 - 312   (LEU  245  - ASN  269  <=> GLN  329  - LYS  353 )                          
  67: s001-A 6qpg-E   270 - 282 <=>  358 - 370   (SER  270  - SER  282  <=> GLY  399  - MET  411 )                          
  67: s001-A 6qpg-E   285 - 299 <=>  371 - 385   (THR  285  - TYR  299  <=> PHE  412  - LEU  426 )                          
  67: s001-A 6qpg-E   304 - 311 <=>  391 - 398   (SER  304  - VAL  311  <=> THR  432  - ASP  439 )                          
  67: s001-A 6qpg-E   315 - 328 <=>  399 - 412   (CYS  315  - TYR  328  <=> GLY  440  - ALA  453 )                          
  67: s001-A 6qpg-E   331 - 360 <=>  417 - 446   (PRO  331  - VAL  360  <=> GLY  458  - THR  487 )                          
  67: s001-A 6qpg-E   364 - 374 <=>  447 - 457   (MET  364  - PHE  374  <=> GLY  488  - ARG  498 )                          
  67: s001-A 6qpg-E   376 - 381 <=>  458 - 463   (GLY  376  - GLU  381  <=> TYR  499  - ASN  504 )                          
  67: s001-A 6qpg-E   413 - 416 <=>  465 - 468   (TRP  413  - GLY  416  <=> SER  506  - LEU  509 )                          
  67: s001-A 6qpg-E   425 - 428 <=>  470 - 473   (LEU  425  - ALA  428  <=> SER  511  - VAL  514 )                          
  67: s001-A 6qpg-E   439 - 442 <=>  475 - 478   (GLU  439  - ASP  442  <=> GLY  516  - GLU  519 )                          
  67: s001-A 6qpg-E   463 - 475 <=>  484 - 496   (SER  463  - TYR  475  <=> ILE  525  - ASN  537 )                          
  67: s001-A 6qpg-E   479 - 482 <=>  498 - 501   (VAL  479  - PRO  482  <=> LEU  539  - ALA  542 )                          
  68: s001-A 6qwl-K    36 -  39 <=>   17 -  20   (GLU   36  - TRP   39  <=> ALA   17  - THR   20 )                          
  68: s001-A 6qwl-K    45 -  59 <=>   22 -  36   (ARG   45  - ILE   59  <=> THR   36  - SER   50 )                          
  68: s001-A 6qwl-K    61 -  65 <=>   68 -  72   (GLN   61  - GLU   65  <=> TYR   82  - ASP   86 )                          
  68: s001-A 6qwl-K    67 -  78 <=>   73 -  84   (LYS   67  - LEU   78  <=> CYS   87  - GLU   98 )                          
  68: s001-A 6qwl-K    80 -  83 <=>   85 -  88   (GLN   80  - TYR   83  <=> HIS   99  - LEU  102 )                          
  68: s001-A 6qwl-K    85 -  88 <=>   90 -  93   (GLU   85  - ASN   88  <=> GLN  104  - SER  107 )                          
  68: s001-A 6qwl-K    91 -  94 <=>  102 - 105   (THR   91  - GLU   94  <=> VAL  116  - VAL  119 )                          
  68: s001-A 6qwl-K    97 - 110 <=>  106 - 119   (GLN   97  - LEU  110  <=> ASP  120  - VAL  133 )                          
  68: s001-A 6qwl-K   116 - 121 <=>  126 - 131   (GLY  116  - HIS  121  <=> ALA  140  - THR  145 )                          
  68: s001-A 6qwl-K   127 - 137 <=>  151 - 161   (ARG  127  - GLY  137  <=> PRO  165  - ASP  175 )                          
  68: s001-A 6qwl-K   141 - 145 <=>  183 - 187   (VAL  141  - ILE  145  <=> ALA  221  - ASN  225 )                          
  68: s001-A 6qwl-K   164 - 183 <=>  188 - 207   (PHE  164  - GLU  183  <=> ALA  242  - ASN  261 )                          
  68: s001-A 6qwl-K   185 - 188 <=>  210 - 213   (ALA  185  - PHE  188  <=> GLU  264  - GLU  267 )                          
  68: s001-A 6qwl-K   213 - 228 <=>  217 - 232   (ARG  213  - SER  228  <=> SER  299  - ASN  314 )                          
  68: s001-A 6qwl-K   232 - 243 <=>  233 - 244   (ILE  232  - MET  243  <=> PRO  315  - THR  326 )                          
  68: s001-A 6qwl-K   244 - 269 <=>  246 - 271   (ASP  244  - ASN  269  <=> ASP  328  - LYS  353 )                          
  68: s001-A 6qwl-K   270 - 282 <=>  318 - 330   (SER  270  - SER  282  <=> GLY  400  - MET  412 )                          
  68: s001-A 6qwl-K   285 - 299 <=>  331 - 345   (THR  285  - TYR  299  <=> PHE  413  - ILE  427 )                          
  68: s001-A 6qwl-K   302 - 307 <=>  346 - 351   (GLU  302  - TYR  307  <=> LYS  428  - LYS  433 )                          
  68: s001-A 6qwl-K   308 - 311 <=>  353 - 356   (GLY  308  - VAL  311  <=> TYR  435  - ASP  438 )                          
  68: s001-A 6qwl-K   315 - 318 <=>  358 - 361   (CYS  315  - LEU  318  <=> LEU  440  - SER  443 )                          
  68: s001-A 6qwl-K   320 - 328 <=>  362 - 370   (ASP  320  - TYR  328  <=> ASP  444  - ALA  452 )                          
  68: s001-A 6qwl-K   331 - 361 <=>  375 - 405   (PRO  331  - SER  361  <=> THR  457  - GLY  487 )                          
  68: s001-A 6qwl-K   399 - 416 <=>  415 - 432   (LYS  399  - GLY  416  <=> ALA  520  - GLY  537 )                          
  68: s001-A 6qwl-K   421 - 439 <=>  434 - 452   (ALA  421  - GLU  439  <=> GLY  539  - THR  557 )                          
  69: s001-A 6qpf-B    37 -  42 <=>   24 -  29   (GLU   37  - VAL   42  <=> TYR   24  - PRO   29 )                          
  69: s001-A 6qpf-B    45 -  59 <=>   30 -  44   (ARG   45  - ILE   59  <=> THR   36  - SER   50 )                          
  69: s001-A 6qpf-B    60 -  65 <=>   75 -  80   (SER   60  - GLU   65  <=> GLY   81  - ASP   86 )                          
  69: s001-A 6qpf-B    67 -  78 <=>   81 -  92   (LYS   67  - LEU   78  <=> CYS   87  - SER   98 )                          
  69: s001-A 6qpf-B    80 -  83 <=>   93 -  96   (GLN   80  - TYR   83  <=> HIS   99  - ILE  102 )                          
  69: s001-A 6qpf-B    85 -  88 <=>   98 - 101   (GLU   85  - ASN   88  <=> GLU  104  - CYS  107 )                          
  69: s001-A 6qpf-B    90 - 110 <=>  107 - 127   (VAL   90  - LEU  110  <=> VAL  113  - LEU  133 )                          
  69: s001-A 6qpf-B   116 - 121 <=>  134 - 139   (GLY  116  - HIS  121  <=> ALA  140  - ASN  145 )                          
  69: s001-A 6qpf-B   126 - 137 <=>  158 - 169   (SER  126  - GLY  137  <=> ILE  164  - ASP  175 )                          
  69: s001-A 6qpf-B   141 - 145 <=>  193 - 197   (VAL  141  - ILE  145  <=> ALA  221  - ASN  225 )                          
  69: s001-A 6qpf-B   164 - 185 <=>  198 - 219   (PHE  164  - ALA  185  <=> THR  226  - CYS  263 )                          
  69: s001-A 6qpf-B   186 - 195 <=>  222 - 231   (PRO  186  - TRP  195  <=> LEU  266  - GLY  275 )                          
  69: s001-A 6qpf-B   199 - 212 <=>  232 - 245   (GLY  199  - GLY  212  <=> ASN  276  - MET  289 )                          
  69: s001-A 6qpf-B   213 - 228 <=>  255 - 270   (ARG  213  - SER  228  <=> SER  299  - ASN  314 )                          
  69: s001-A 6qpf-B   232 - 243 <=>  271 - 282   (ILE  232  - MET  243  <=> PRO  315  - THR  326 )                          
  69: s001-A 6qpf-B   244 - 269 <=>  284 - 309   (ASP  244  - ASN  269  <=> ASN  328  - LYS  353 )                          
  69: s001-A 6qpf-B   270 - 282 <=>  344 - 356   (SER  270  - SER  282  <=> GLY  399  - MET  411 )                          
  69: s001-A 6qpf-B   285 - 299 <=>  357 - 371   (THR  285  - TYR  299  <=> PHE  412  - LEU  426 )                          
  69: s001-A 6qpf-B   303 - 311 <=>  376 - 384   (CYS  303  - VAL  311  <=> TYR  431  - ASP  439 )                          
  69: s001-A 6qpf-B   315 - 328 <=>  385 - 398   (CYS  315  - TYR  328  <=> GLY  440  - ALA  453 )                          
  69: s001-A 6qpf-B   331 - 360 <=>  403 - 432   (PRO  331  - VAL  360  <=> GLY  458  - THR  487 )                          
  69: s001-A 6qpf-B   364 - 374 <=>  433 - 443   (MET  364  - PHE  374  <=> GLY  488  - ARG  498 )                          
  69: s001-A 6qpf-B   376 - 381 <=>  444 - 449   (GLY  376  - GLU  381  <=> TYR  499  - ASN  504 )                          
  69: s001-A 6qpf-B   389 - 392 <=>  453 - 456   (ALA  389  - CYS  392  <=> GLU  508  - SER  511 )                          
  69: s001-A 6qpf-B   398 - 401 <=>  461 - 464   (ASP  398  - ILE  401  <=> GLY  516  - GLU  519 )                          
  69: s001-A 6qpf-B   402 - 415 <=>  466 - 479   (SER  402  - PHE  415  <=> ALA  521  - MET  534 )                          
  69: s001-A 6qpf-B   416 - 438 <=>  483 - 505   (GLY  416  - ASN  438  <=> ASP  538  - ARG  560 )                          
  69: s001-A 6qpf-B   443 - 447 <=>  582 - 586   (LYS  443  - LYS  447  <=> ILE  637  - ASN  641 )                          
  69: s001-A 6qpf-B   451 - 454 <=>  587 - 590   (LEU  451  - MET  454  <=> ASN  642  - PRO  651 )                          
  69: s001-A 6qpf-B   461 - 464 <=>  593 - 596   (ASN  461  - VAL  464  <=> SER  654  - TYR  657 )                          
  70: s001-A 6evj-B    35 -  45 <=>   24 -  34   (LYS   35  - ARG   45  <=> TYR   24  - THR   34 )                          
  70: s001-A 6evj-B    46 -  58 <=>   37 -  49   (SER   46  - PRO   58  <=> GLY   37  - TYR   49 )                          
  70: s001-A 6evj-B    59 -  64 <=>   81 -  86   (ILE   59  - ASP   64  <=> GLY   81  - ASP   86 )                          
  70: s001-A 6evj-B    67 -  85 <=>   87 - 105   (LYS   67  - GLU   85  <=> CYS   87  - THR  105 )                          
  70: s001-A 6evj-B    86 -  89 <=>  108 - 111   (PRO   86  - THR   89  <=> GLN  108  - ILE  111 )                          
  70: s001-A 6evj-B    90 -  94 <=>  114 - 118   (VAL   90  - GLU   94  <=> ILE  114  - ARG  118 )                          
  70: s001-A 6evj-B    96 - 110 <=>  119 - 133   (ILE   96  - LEU  110  <=> VAL  119  - LEU  133 )                          
  70: s001-A 6evj-B   116 - 123 <=>  140 - 147   (GLY  116  - LYS  123  <=> ALA  140  - ILE  147 )                          
  70: s001-A 6evj-B   125 - 132 <=>  166 - 173   (MET  125  - ASN  132  <=> PHE  166  - SER  173 )                          
  70: s001-A 6evj-B   141 - 153 <=>  216 - 228   (VAL  141  - ARG  153  <=> ALA  221  - ARG  233 )                          
  70: s001-A 6evj-B   157 - 184 <=>  230 - 257   (THR  157  - ASN  184  <=> LYS  235  - ILE  262 )                          
  70: s001-A 6evj-B   185 - 188 <=>  259 - 262   (ALA  185  - PHE  188  <=> GLU  264  - GLU  267 )                          
  70: s001-A 6evj-B   189 - 195 <=>  264 - 270   (LEU  189  - TRP  195  <=> SER  269  - GLY  275 )                          
  70: s001-A 6evj-B   199 - 212 <=>  271 - 284   (GLY  199  - GLY  212  <=> ASN  276  - MET  289 )                          
  70: s001-A 6evj-B   213 - 241 <=>  294 - 322   (ARG  213  - GLU  241  <=> SER  299  - ALA  327 )                          
  70: s001-A 6evj-B   245 - 269 <=>  324 - 348   (LEU  245  - ASN  269  <=> GLN  329  - ARG  353 )                          
  70: s001-A 6evj-B   270 - 282 <=>  394 - 406   (SER  270  - SER  282  <=> GLY  399  - MET  411 )                          
  70: s001-A 6evj-B   285 - 299 <=>  407 - 421   (THR  285  - TYR  299  <=> PHE  412  - LEU  426 )                          
  70: s001-A 6evj-B   304 - 311 <=>  427 - 434   (SER  304  - VAL  311  <=> LEU  432  - ASP  439 )                          
  70: s001-A 6evj-B   315 - 328 <=>  435 - 448   (CYS  315  - TYR  328  <=> GLY  440  - GLY  453 )                          
  70: s001-A 6evj-B   331 - 360 <=>  453 - 482   (PRO  331  - VAL  360  <=> ASP  458  - THR  487 )                          
  70: s001-A 6evj-B   364 - 376 <=>  483 - 495   (MET  364  - GLY  376  <=> GLY  488  - GLY  500 )                          
  70: s001-A 6evj-B   378 - 384 <=>  496 - 502   (ARG  378  - LEU  384  <=> PHE  501  - MET  507 )                          
  70: s001-A 6evj-B   387 - 391 <=>  503 - 507   (LEU  387  - ILE  391  <=> GLU  508  - PHE  512 )                          
  70: s001-A 6evj-B   398 - 415 <=>  511 - 528   (ASP  398  - PHE  415  <=> GLY  516  - ASN  533 )                          
  70: s001-A 6evj-B   416 - 420 <=>  531 - 535   (GLY  416  - ASP  420  <=> ASN  536  - GLY  540 )                          
  70: s001-A 6evj-B   422 - 437 <=>  539 - 554   (TYR  422  - ARG  437  <=> ALA  544  - TYR  559 )                          
  70: s001-A 6evj-B   438 - 441 <=>  585 - 588   (ASN  438  - GLU  441  <=> LEU  590  - ASP  593 )                          
  70: s001-A 6evj-B   445 - 448 <=>  636 - 639   (ASN  445  - SER  448  <=> ASN  641  - VAL  644 )                          
  70: s001-A 6evj-B   450 - 453 <=>  647 - 650   (ARG  450  - GLN  453  <=> ALA  652  - LEU  655 )                          
  70: s001-A 6evj-B   460 - 463 <=>  651 - 654   (VAL  460  - SER  463  <=> GLU  656  - ALA  659 )                          
  71: s001-A 6u1x-A    18 -  22 <=>  194 - 198   (PHE   18  - ARG   22  <=> ARG  228  - LEU  232 )                          
  71: s001-A 6u1x-A    26 -  35 <=>  202 - 211   (SER   26  - LYS   35  <=> ASP  236  - VAL  245 )                          
  71: s001-A 6u1x-A    36 -  39 <=>  323 - 326   (GLU   36  - TRP   39  <=> HIS  357  - HIS  360 )                          
  71: s001-A 6u1x-A    42 -  65 <=>  329 - 352   (VAL   42  - GLU   65  <=> ILE  363  - TYR  386 )                          
  71: s001-A 6u1x-A    68 -  84 <=>  353 - 369   (MET   68  - SER   84  <=> ALA  387  - PHE  403 )                          
  71: s001-A 6u1x-A    86 -  94 <=>  418 - 426   (PRO   86  - GLU   94  <=> CYS  452  - ASP  460 )                          
  71: s001-A 6u1x-A    96 - 107 <=>  427 - 438   (ILE   96  - ALA  107  <=> PRO  461  - MET  472 )                          
  71: s001-A 6u1x-A   108 - 111 <=>  456 - 459   (PRO  108  - PRO  111  <=> PRO  490  - LYS  493 )                          
  71: s001-A 6u1x-A   116 - 121 <=>  461 - 466   (GLY  116  - HIS  121  <=> LEU  495  - ASP  500 )                          
  71: s001-A 6u1x-A   124 - 127 <=>  468 - 471   (ALA  124  - ARG  127  <=> LYS  502  - ASN  505 )                          
  71: s001-A 6u1x-A   130 - 133 <=>  475 - 478   (TRP  130  - LEU  133  <=> PHE  509  - GLU  512 )                          
  71: s001-A 6u1x-A   137 - 140 <=>  481 - 484   (GLY  137  - PRO  140  <=> GLU  515  - LEU  518 )                          
  71: s001-A 6u1x-A   141 - 153 <=>  488 - 500   (VAL  141  - ARG  153  <=> ASP  522  - LEU  534 )                          
  71: s001-A 6u1x-A   157 - 180 <=>  501 - 524   (THR  157  - ALA  180  <=> LYS  535  - LEU  558 )                          
  71: s001-A 6u1x-A   181 - 186 <=>  526 - 531   (PHE  181  - PRO  186  <=> LYS  560  - PRO  565 )                          
  71: s001-A 6u1x-A   187 - 195 <=>  534 - 542   (PRO  187  - TRP  195  <=> LYS  568  - LEU  576 )                          
  71: s001-A 6u1x-A   199 - 210 <=>  543 - 554   (GLY  199  - TYR  210  <=> THR  577  - SER  588 )                          
  71: s001-A 6u1x-A   213 - 245 <=>  565 - 597   (ARG  213  - LEU  245  <=> CYS  599  - TYR  631 )                          
  71: s001-A 6u1x-A   254 - 258 <=>  599 - 603   (ASP  254  - THR  258  <=> SER  633  - ARG  637 )                          
  71: s001-A 6u1x-A   260 - 263 <=>  604 - 607   (PHE  260  - THR  263  <=> THR  638  - PHE  641 )                          
  71: s001-A 6u1x-A   264 - 268 <=>  611 - 615   (PRO  264  - TYR  268  <=> SER  645  - TYR  649 )                          
  71: s001-A 6u1x-A   269 - 275 <=>  637 - 643   (ASN  269  - HIS  275  <=> VAL  671  - GLU  677 )                          
  71: s001-A 6u1x-A   277 - 282 <=>  644 - 649   (GLY  277  - SER  282  <=> GLY  678  - LEU  683 )                          
  71: s001-A 6u1x-A   285 - 302 <=>  650 - 667   (THR  285  - GLU  302  <=> ARG  684  - LYS  701 )                          
  71: s001-A 6u1x-A   305 - 310 <=>  668 - 673   (PRO  305  - LEU  310  <=> ILE  702  - VAL  707 )                          
  71: s001-A 6u1x-A   314 - 328 <=>  674 - 688   (SER  314  - TYR  328  <=> LYS  708  - TYR  722 )                          
  71: s001-A 6u1x-A   331 - 359 <=>  709 - 737   (PRO  331  - PHE  359  <=> ASN  743  - ALA  771 )                          
  71: s001-A 6u1x-A   364 - 377 <=>  738 - 751   (MET  364  - VAL  377  <=> ASP  772  - VAL  785 )                          
  71: s001-A 6u1x-A   379 - 384 <=>  752 - 757   (TYR  379  - LEU  384  <=> ILE  786  - THR  791 )                          
  71: s001-A 6u1x-A   386 - 400 <=>  758 - 772   (LYS  386  - SER  400  <=> LYS  792  - PRO  806 )                          
  71: s001-A 6u1x-A   401 - 415 <=>  774 - 788   (ILE  401  - PHE  415  <=> CYS  808  - VAL  822 )                          
  71: s001-A 6u1x-A   416 - 419 <=>  790 - 793   (GLY  416  - LEU  419  <=> HIS  824  - GLU  827 )                          
  71: s001-A 6u1x-A   420 - 442 <=>  797 - 819   (ASP  420  - ASP  442  <=> ASN  831  - ALA  853 )                          
  71: s001-A 6u1x-A   463 - 466 <=>  854 - 857   (SER  463  - PRO  466  <=> SER  888  - SER  891 )                          
  71: s001-A 6u1x-A   467 - 471 <=>  860 - 864   (SER  467  - ILE  471  <=> ARG  894  - ARG  898 )                          
  71: s001-A 6u1x-A   482 - 490 <=> 1108 -1116   (PRO  482  - CYS  490  <=> VAL 1142  - PRO 1150 )                          
  72: s001-A 7ojl-L    19 -  22 <=>  361 - 364   (SER   19  - ARG   22  <=> ALA  575  - LYS  578 )                          
  72: s001-A 7ojl-L    27 -  33 <=>  366 - 372   (ARG   27  - PHE   33  <=> TYR  580  - SER  586 )                          
  72: s001-A 7ojl-L    35 -  38 <=>  491 - 494   (LYS   35  - TYR   38  <=> MET  705  - PHE  708 )                          
  72: s001-A 7ojl-L    39 -  42 <=>  496 - 499   (TRP   39  - VAL   42  <=> THR  710  - THR  713 )                          
  72: s001-A 7ojl-L    44 -  59 <=>  505 - 520   (SER   44  - ILE   59  <=> ASP  719  - PHE  734 )                          
  72: s001-A 7ojl-L    60 -  75 <=>  562 - 577   (SER   60  - VAL   75  <=> LYS  776  - PHE  791 )                          
  72: s001-A 7ojl-L    76 -  79 <=>  580 - 583   (LEU   76  - PHE   79  <=> GLY  794  - PHE  797 )                          
  72: s001-A 7ojl-L    81 -  85 <=>  586 - 590   (SER   81  - GLU   85  <=> SER  800  - ARG  804 )                          
  72: s001-A 7ojl-L    86 -  89 <=>  593 - 596   (PRO   86  - THR   89  <=> LYS  807  - LEU  810 )                          
  72: s001-A 7ojl-L    97 - 106 <=>  598 - 607   (GLN   97  - GLY  106  <=> LEU  819  - VAL  828 )                          
  72: s001-A 7ojl-L   108 - 111 <=>  608 - 611   (PRO  108  - PRO  111  <=> VAL  829  - TYR  832 )                          
  72: s001-A 7ojl-L   116 - 121 <=>  802 - 807   (GLY  116  - HIS  121  <=> SER 1076  - LYS 1081 )                          
  72: s001-A 7ojl-L   123 - 128 <=>  815 - 820   (LYS  123  - TYR  128  <=> LYS 1094  - TYR 1099 )                          
  72: s001-A 7ojl-L   135 - 138 <=>  826 - 829   (SER  135  - PHE  138  <=> GLN 1105  - SER 1108 )                          
  72: s001-A 7ojl-L   139 - 152 <=>  835 - 848   (LEU  139  - ILE  152  <=> THR 1114  - VAL 1127 )                          
  72: s001-A 7ojl-L   158 - 177 <=>  849 - 868   (ASN  158  - PHE  177  <=> GLY 1128  - ILE 1147 )                          
  72: s001-A 7ojl-L   178 - 182 <=>  870 - 874   (THR  178  - SER  182  <=> ASP 1149  - ALA 1153 )                          
  72: s001-A 7ojl-L   184 - 190 <=>  877 - 883   (ASN  184  - GLY  190  <=> LEU 1156  - CYS 1162 )                          
  72: s001-A 7ojl-L   191 - 194 <=>  885 - 888   (TRP  191  - ASN  194  <=> ASN 1164  - ARG 1167 )                          
  72: s001-A 7ojl-L   203 - 212 <=>  891 - 900   (ASP  203  - GLY  212  <=> GLU 1170  - ASN 1179 )                          
  72: s001-A 7ojl-L   213 - 238 <=>  905 - 930   (ARG  213  - VAL  238  <=> HIS 1184  - ASN 1209 )                          
  72: s001-A 7ojl-L   240 - 243 <=>  931 - 934   (GLU  240  - MET  243  <=> LEU 1210  - LEU 1213 )                          
  72: s001-A 7ojl-L   244 - 247 <=>  940 - 943   (ASP  244  - ASP  247  <=> ALA 1219  - LYS 1222 )                          
  72: s001-A 7ojl-L   249 - 269 <=>  944 - 964   (GLU  249  - ASN  269  <=> GLY 1223  - PHE 1243 )                          
  72: s001-A 7ojl-L   270 - 282 <=> 1005 -1017   (SER  270  - SER  282  <=> SER 1284  - ILE 1296 )                          
  72: s001-A 7ojl-L   285 - 305 <=> 1018 -1038   (THR  285  - PRO  305  <=> LEU 1297  - SER 1317 )                          
  72: s001-A 7ojl-L   306 - 311 <=> 1041 -1046   (GLU  306  - VAL  311  <=> CYS 1320  - ASP 1325 )                          
  72: s001-A 7ojl-L   315 - 330 <=> 1047 -1062   (CYS  315  - PRO  330  <=> ALA 1326  - LEU 1341 )                          
  72: s001-A 7ojl-L   332 - 351 <=> 1073 -1092   (LYS  332  - ASN  351  <=> PHE 1352  - SER 1371 )                          
  72: s001-A 7ojl-L   353 - 359 <=> 1093 -1099   (GLU  353  - PHE  359  <=> PRO 1372  - ARG 1378 )                          
  72: s001-A 7ojl-L   364 - 378 <=> 1100 -1114   (MET  364  - ARG  378  <=> PHE 1379  - GLU 1393 )                          
  72: s001-A 7ojl-L   381 - 394 <=> 1115 -1128   (GLU  381  - PRO  394  <=> VAL 1394  - ASN 1407 )                          
  72: s001-A 7ojl-L   397 - 415 <=> 1130 -1148   (GLN  397  - PHE  415  <=> LYS 1409  - SER 1427 )                          
  72: s001-A 7ojl-L   416 - 420 <=> 1150 -1154   (GLY  416  - ASP  420  <=> ALA 1429  - PRO 1433 )                          
  72: s001-A 7ojl-L   422 - 437 <=> 1155 -1170   (TYR  422  - ARG  437  <=> VAL 1434  - GLN 1449 )                          
  72: s001-A 7ojl-L   438 - 441 <=> 1174 -1177   (ASN  438  - GLU  441  <=> TYR 1453  - ASP 1456 )                          
  72: s001-A 7ojl-L   462 - 465 <=> 1179 -1182   (LEU  462  - PHE  465  <=> PHE 1458  - ASN 1461 )                          
  72: s001-A 7ojl-L   466 - 472 <=> 1185 -1191   (PRO  466  - CYS  472  <=> THR 1464  - VAL 1470 )                          
  72: s001-A 7ojl-L   474 - 477 <=> 1480 -1483   (ARG  474  - GLY  477  <=> GLU 1805  - TYR 1808 )                          
  72: s001-A 7ojl-L   479 - 482 <=> 1485 -1488   (VAL  479  - PRO  482  <=> VAL 1810  - SER 1813 )                          
  73: s001-A 5gan-A    36 -  39 <=>  674 - 677   (GLU   36  - TRP   39  <=> GLU  832  - LYS  835 )                          
  73: s001-A 5gan-A    41 -  44 <=>  690 - 693   (ASP   41  - SER   44  <=> ASN  848  - ARG  851 )                          
  73: s001-A 5gan-A    45 -  58 <=>  696 - 709   (ARG   45  - PRO   58  <=> ARG  854  - ILE  867 )                          
  73: s001-A 5gan-A    59 -  63 <=>  714 - 718   (ILE   59  - VAL   63  <=> PRO  872  - PRO  876 )                          
  73: s001-A 5gan-A    64 -  80 <=>  720 - 736   (ASP   64  - GLN   80  <=> GLU  878  - SER  894 )                          
  73: s001-A 5gan-A    85 -  88 <=>  738 - 741   (GLU   85  - ASN   88  <=> SER  896  - PRO  899 )                          
  73: s001-A 5gan-A    91 - 103 <=>  753 - 765   (THR   91  - THR  103  <=> ILE  911  - TYR  923 )                          
  73: s001-A 5gan-A   112 - 115 <=>  770 - 773   (GLY  112  - LYS  115  <=> ARG  928  - ALA  931 )                          
  73: s001-A 5gan-A   116 - 124 <=>  775 - 783   (GLY  116  - ALA  124  <=> GLU  933  - GLU  941 )                          
  73: s001-A 5gan-A   127 - 133 <=>  793 - 799   (ARG  127  - LEU  133  <=> LEU  951  - TYR  957 )                          
  73: s001-A 5gan-A   137 - 140 <=>  801 - 804   (GLY  137  - PRO  140  <=> LEU  959  - ARG  962 )                          
  73: s001-A 5gan-A   141 - 153 <=>  806 - 818   (VAL  141  - ARG  153  <=> PHE  964  - GLN  976 )                          
  73: s001-A 5gan-A   159 - 183 <=>  819 - 843   (LYS  159  - GLU  183  <=> ASN  977  - TYR 1001 )                          
  73: s001-A 5gan-A   186 - 190 <=>  852 - 856   (PRO  186  - GLY  190  <=> PRO 1010  - LYS 1014 )                          
  73: s001-A 5gan-A   191 - 195 <=>  858 - 862   (TRP  191  - TRP  195  <=> SER 1016  - ILE 1020 )                          
  73: s001-A 5gan-A   199 - 212 <=>  864 - 877   (GLY  199  - GLY  212  <=> PRO 1022  - LEU 1035 )                          
  73: s001-A 5gan-A   213 - 240 <=>  889 - 916   (ARG  213  - GLU  240  <=> ALA 1047  - VAL 1074 )                          
  73: s001-A 5gan-A   250 - 260 <=>  918 - 928   (LYS  250  - PHE  260  <=> PRO 1076  - ASN 1086 )                          
  73: s001-A 5gan-A   262 - 302 <=>  929 - 969   (HIS  262  - GLU  302  <=> ASN 1087  - GLY 1127 )                          
  73: s001-A 5gan-A   308 - 311 <=>  998 -1001   (GLY  308  - VAL  311  <=> HIS 1156  - ARG 1159 )                          
  73: s001-A 5gan-A   314 - 328 <=> 1002 -1016   (SER  314  - TYR  328  <=> LEU 1160  - PHE 1174 )                          
  73: s001-A 5gan-A   331 - 341 <=> 1064 -1074   (PRO  331  - PRO  341  <=> LEU 1222  - SER 1232 )                          
  73: s001-A 5gan-A   342 - 346 <=> 1076 -1080   (HIS  342  - LEU  346  <=> VAL 1234  - LEU 1238 )                          
  73: s001-A 5gan-A   348 - 360 <=> 1081 -1093   (LEU  348  - VAL  360  <=> THR 1239  - TYR 1251 )                          
  73: s001-A 5gan-A   361 - 376 <=> 1097 -1112   (SER  361  - GLY  376  <=> ASN 1255  - LEU 1270 )                          
  73: s001-A 5gan-A   377 - 383 <=> 1142 -1148   (VAL  377  - ASP  383  <=> ALA 1300  - GLU 1306 )                          
  73: s001-A 5gan-A   384 - 394 <=> 1151 -1161   (LEU  384  - PRO  394  <=> ILE 1309  - ILE 1319 )                          
  73: s001-A 5gan-A   399 - 417 <=> 1172 -1190   (LYS  399  - CYS  417  <=> LYS 1330  - GLU 1348 )                          
  73: s001-A 5gan-A   418 - 436 <=> 1195 -1213   (ASN  418  - LYS  436  <=> THR 1353  - VAL 1371 )                          
  73: s001-A 5gan-A   438 - 443 <=> 1229 -1234   (ASN  438  - LYS  443  <=> VAL 1387  - LYS 1392 )                          
  73: s001-A 5gan-A   451 - 454 <=> 1365 -1368   (LEU  451  - MET  454  <=> THR 1528  - HIS 1531 )                          
  73: s001-A 5gan-A   456 - 459 <=> 1369 -1372   (GLY  456  - ASP  459  <=> HIS 1532  - LYS 1535 )                          
  73: s001-A 5gan-A   460 - 463 <=> 1374 -1377   (VAL  460  - SER  463  <=> TRP 1537  - ASN 1540 )                          
  74: s001-A 3jb6-A    17 -  20 <=>  131 - 134   (GLY   17  - THR   20  <=> VAL  135  - ARG  138 )                          
  74: s001-A 3jb6-A    24 -  32 <=>  139 - 147   (GLU   24  - ARG   32  <=> ALA  143  - ALA  151 )                          
  74: s001-A 3jb6-A    33 -  36 <=>  207 - 210   (PHE   33  - GLU   36  <=> CYS  211  - GLY  214 )                          
  74: s001-A 3jb6-A    37 -  44 <=>  337 - 344   (GLU   37  - SER   44  <=> ASP  341  - LEU  348 )                          
  74: s001-A 3jb6-A    45 -  52 <=>  346 - 353   (ARG   45  - TRP   52  <=> GLU  350  - VAL  357 )                          
  74: s001-A 3jb6-A    54 -  57 <=>  354 - 357   (ALA   54  - SER   57  <=> PHE  358  - ILE  361 )                          
  74: s001-A 3jb6-A    59 -  63 <=>  358 - 362   (ILE   59  - VAL   63  <=> GLU  362  - VAL  366 )                          
  74: s001-A 3jb6-A    65 -  77 <=>  383 - 395   (GLU   65  - ASP   77  <=> ASN  387  - SER  399 )                          
  74: s001-A 3jb6-A    79 -  83 <=>  396 - 400   (PHE   79  - TYR   83  <=> PHE  400  - ILE  404 )                          
  74: s001-A 3jb6-A    85 -  88 <=>  402 - 405   (GLU   85  - ASN   88  <=> LYS  406  - ASN  409 )                          
  74: s001-A 3jb6-A    91 -  97 <=>  409 - 415   (THR   91  - GLN   97  <=> HIS  413  - ASN  419 )                          
  74: s001-A 3jb6-A   119 - 122 <=>  417 - 420   (ARG  119  - LEU  122  <=> LEU  421  - SER  424 )                          
  74: s001-A 3jb6-A   128 - 132 <=>  431 - 435   (TYR  128  - ASN  132  <=> GLU  459  - PRO  463 )                          
  74: s001-A 3jb6-A   138 - 141 <=>  438 - 441   (PHE  138  - VAL  141  <=> ILE  466  - SER  469 )                          
  74: s001-A 3jb6-A   142 - 153 <=>  444 - 455   (THR  142  - ARG  153  <=> ALA  472  - ASP  483 )                          
  74: s001-A 3jb6-A   158 - 186 <=>  456 - 484   (ASN  158  - PRO  186  <=> ARG  484  - GLU  512 )                          
  74: s001-A 3jb6-A   187 - 196 <=>  487 - 496   (PRO  187  - LEU  196  <=> ASP  515  - GLY  524 )                          
  74: s001-A 3jb6-A   198 - 211 <=>  497 - 510   (TYR  198  - SER  211  <=> ASN  525  - GLN  538 )                          
  74: s001-A 3jb6-A   213 - 242 <=>  513 - 542   (ARG  213  - LEU  242  <=> VAL  541  - VAL  570 )                          
  74: s001-A 3jb6-A   243 - 246 <=>  545 - 548   (MET  243  - SER  246  <=> LYS  573  - VAL  576 )                          
  74: s001-A 3jb6-A   247 - 260 <=>  575 - 588   (ASP  247  - PHE  260  <=> ASN  603  - SER  616 )                          
  74: s001-A 3jb6-A   262 - 268 <=>  589 - 595   (HIS  262  - TYR  268  <=> GLN  617  - GLU  623 )                          
  74: s001-A 3jb6-A   269 - 274 <=>  601 - 606   (ASN  269  - LYS  274  <=> GLN  629  - GLU  634 )                          
  74: s001-A 3jb6-A   276 - 305 <=>  607 - 636   (ARG  276  - PRO  305  <=> GLY  635  - ALA  664 )                          
  74: s001-A 3jb6-A   306 - 311 <=>  640 - 645   (GLU  306  - VAL  311  <=> LYS  668  - ALA  673 )                          
  74: s001-A 3jb6-A   314 - 328 <=>  646 - 660   (SER  314  - TYR  328  <=> THR  674  - GLY  688 )                          
  74: s001-A 3jb6-A   331 - 351 <=>  664 - 684   (PRO  331  - ASN  351  <=> ASP  692  - THR  712 )                          
  74: s001-A 3jb6-A   355 - 359 <=>  685 - 689   (THR  355  - PHE  359  <=> ALA  713  - GLN  717 )                          
  74: s001-A 3jb6-A   364 - 377 <=>  690 - 703   (MET  364  - VAL  377  <=> ASN  718  - THR  731 )                          
  74: s001-A 3jb6-A   379 - 382 <=>  704 - 707   (TYR  379  - VAL  382  <=> PHE  732  - PHE  735 )                          
  74: s001-A 3jb6-A   384 - 387 <=>  708 - 711   (LEU  384  - LEU  387  <=> ALA  736  - ILE  739 )                          
  74: s001-A 3jb6-A   390 - 399 <=>  712 - 721   (GLN  390  - LYS  399  <=> SER  740  - ASP  749 )                          
  74: s001-A 3jb6-A   400 - 417 <=>  724 - 741   (SER  400  - CYS  417  <=> ARG  752  - PHE  769 )                          
  74: s001-A 3jb6-A   418 - 421 <=>  743 - 746   (ASN  418  - ALA  421  <=> VAL  771  - PRO  774 )                          
  74: s001-A 3jb6-A   423 - 434 <=>  747 - 758   (GLU  423  - ARG  434  <=> GLU  775  - ALA  786 )                          
  74: s001-A 3jb6-A   435 - 438 <=>  761 - 764   (TYR  435  - ASN  438  <=> LEU  789  - PHE  792 )                          
  74: s001-A 3jb6-A   441 - 452 <=>  886 - 897   (GLU  441  - LEU  452  <=> LEU  914  - ILE  925 )                          
  74: s001-A 3jb6-A   456 - 459 <=> 1053 -1056   (GLY  456  - ASP  459  <=> GLY 1081  - HIS 1084 )                          
  74: s001-A 3jb6-A   470 - 473 <=> 1117 -1120   (GLU  470  - TYR  473  <=> PRO 1145  - LEU 1148 )                          
  74: s001-A 3jb6-A   475 - 479 <=> 1121 -1125   (TYR  475  - VAL  479  <=> PHE 1149  - ASP 1153 )                          
  75: s001-A 6qpf-H    37 -  42 <=>   24 -  29   (GLU   37  - VAL   42  <=> TYR   24  - PRO   29 )                          
  75: s001-A 6qpf-H    45 -  59 <=>   30 -  44   (ARG   45  - ILE   59  <=> THR   36  - SER   50 )                          
  75: s001-A 6qpf-H    60 -  65 <=>   76 -  81   (SER   60  - GLU   65  <=> TYR   82  - CYS   87 )                          
  75: s001-A 6qpf-H    68 -  78 <=>   82 -  92   (MET   68  - LEU   78  <=> VAL   88  - SER   98 )                          
  75: s001-A 6qpf-H    80 -  83 <=>   93 -  96   (GLN   80  - TYR   83  <=> HIS   99  - ILE  102 )                          
  75: s001-A 6qpf-H    85 -  88 <=>   98 - 101   (GLU   85  - ASN   88  <=> GLU  104  - CYS  107 )                          
  75: s001-A 6qpf-H    90 -  94 <=>  107 - 111   (VAL   90  - GLU   94  <=> VAL  113  - THR  117 )                          
  75: s001-A 6qpf-H    96 - 110 <=>  113 - 127   (ILE   96  - LEU  110  <=> VAL  119  - LEU  133 )                          
  75: s001-A 6qpf-H   116 - 122 <=>  134 - 140   (GLY  116  - LEU  122  <=> ALA  140  - THR  146 )                          
  75: s001-A 6qpf-H   126 - 134 <=>  158 - 166   (SER  126  - GLU  134  <=> ILE  164  - GLU  172 )                          
  75: s001-A 6qpf-H   141 - 146 <=>  201 - 206   (VAL  141  - ALA  146  <=> ALA  221  - THR  226 )                          
  75: s001-A 6qpf-H   165 - 185 <=>  207 - 227   (ALA  165  - ALA  185  <=> THR  243  - CYS  263 )                          
  75: s001-A 6qpf-H   186 - 195 <=>  230 - 239   (PRO  186  - TRP  195  <=> LEU  266  - GLY  275 )                          
  75: s001-A 6qpf-H   199 - 212 <=>  240 - 253   (GLY  199  - GLY  212  <=> ASN  276  - MET  289 )                          
  75: s001-A 6qpf-H   213 - 228 <=>  263 - 278   (ARG  213  - SER  228  <=> SER  299  - ASN  314 )                          
  75: s001-A 6qpf-H   232 - 244 <=>  279 - 291   (ILE  232  - ASP  244  <=> PRO  315  - ARG  327 )                          
  75: s001-A 6qpf-H   245 - 267 <=>  293 - 315   (LEU  245  - TYR  267  <=> GLN  329  - LEU  351 )                          
  75: s001-A 6qpf-H   268 - 282 <=>  339 - 353   (TYR  268  - SER  282  <=> ILE  397  - MET  411 )                          
  75: s001-A 6qpf-H   285 - 299 <=>  354 - 368   (THR  285  - TYR  299  <=> PHE  412  - LEU  426 )                          
  75: s001-A 6qpf-H   303 - 311 <=>  373 - 381   (CYS  303  - VAL  311  <=> TYR  431  - ASP  439 )                          
  75: s001-A 6qpf-H   315 - 328 <=>  382 - 395   (CYS  315  - TYR  328  <=> GLY  440  - ALA  453 )                          
  75: s001-A 6qpf-H   331 - 360 <=>  400 - 429   (PRO  331  - VAL  360  <=> GLY  458  - THR  487 )                          
  75: s001-A 6qpf-H   364 - 374 <=>  430 - 440   (MET  364  - PHE  374  <=> GLY  488  - ARG  498 )                          
  75: s001-A 6qpf-H   376 - 381 <=>  441 - 446   (GLY  376  - GLU  381  <=> TYR  499  - ASN  504 )                          
  75: s001-A 6qpf-H   389 - 392 <=>  450 - 453   (ALA  389  - CYS  392  <=> GLU  508  - SER  511 )                          
  75: s001-A 6qpf-H   398 - 401 <=>  458 - 461   (ASP  398  - ILE  401  <=> GLY  516  - GLU  519 )                          
  75: s001-A 6qpf-H   402 - 415 <=>  463 - 476   (SER  402  - PHE  415  <=> ALA  521  - MET  534 )                          
  75: s001-A 6qpf-H   416 - 438 <=>  480 - 502   (GLY  416  - ASN  438  <=> ASP  538  - ARG  560 )                          
  75: s001-A 6qpf-H   442 - 448 <=>  578 - 584   (ASP  442  - SER  448  <=> GLU  636  - ASN  642 )                          
  75: s001-A 6qpf-H   461 - 464 <=>  586 - 589   (ASN  461  - VAL  464  <=> SER  654  - TYR  657 )                          
  76: s001-A 6kr2-B     4 -   9 <=>  279 - 284   (ARG    4  - PHE    9  <=> GLN  286  - SER  291 )                          
  76: s001-A 6kr2-B    11 -  17 <=>  303 - 309   (ASP   11  - GLY   17  <=> GLU  310  - SER  316 )                          
  76: s001-A 6kr2-B    26 -  33 <=>  315 - 322   (SER   26  - PHE   33  <=> ASN  322  - THR  329 )                          
  76: s001-A 6kr2-B    35 -  43 <=>  331 - 339   (LYS   35  - THR   43  <=> VAL  338  - THR  346 )                          
  76: s001-A 6kr2-B    44 -  54 <=>  344 - 354   (SER   44  - ALA   54  <=> GLN  351  - THR  361 )                          
  76: s001-A 6kr2-B    57 -  64 <=>  355 - 362   (SER   57  - ASP   64  <=> ARG  362  - GLY  369 )                          
  76: s001-A 6kr2-B    65 -  83 <=>  364 - 382   (GLU   65  - TYR   83  <=> LYS  371  - LYS  389 )                          
  76: s001-A 6kr2-B    86 -  97 <=>  383 - 394   (PRO   86  - GLN   97  <=> THR  390  - ARG  401 )                          
  76: s001-A 6kr2-B    99 - 103 <=>  395 - 399   (LEU   99  - THR  103  <=> LYS  402  - ASN  406 )                          
  76: s001-A 6kr2-B   114 - 120 <=>  400 - 406   (LYS  114  - ASN  120  <=> SER  421  - GLU  427 )                          
  76: s001-A 6kr2-B   121 - 134 <=>  409 - 422   (HIS  121  - GLU  134  <=> GLY  430  - LEU  443 )                          
  76: s001-A 6kr2-B   136 - 146 <=>  423 - 433   (LYS  136  - ALA  146  <=> GLU  444  - MET  454 )                          
  76: s001-A 6kr2-B   150 - 155 <=>  434 - 439   (ARG  150  - LYS  155  <=> ARG  458  - GLY  463 )                          
  76: s001-A 6kr2-B   156 - 159 <=>  441 - 444   (GLY  156  - LYS  159  <=> PHE  465  - ALA  468 )                          
  76: s001-A 6kr2-B   163 - 176 <=>  445 - 458   (VAL  163  - GLN  176  <=> ILE  474  - GLU  487 )                          
  76: s001-A 6kr2-B   177 - 183 <=>  460 - 466   (PHE  177  - GLU  183  <=> LEU  489  - ASP  495 )                          
  76: s001-A 6kr2-B   184 - 187 <=>  468 - 471   (ASN  184  - PRO  187  <=> TRP  497  - ARG  500 )                          
  76: s001-A 6kr2-B   188 - 196 <=>  476 - 484   (PHE  188  - LEU  196  <=> SER  505  - HIS  513 )                          
  76: s001-A 6kr2-B   200 - 213 <=>  485 - 498   (THR  200  - ARG  213  <=> LYS  514  - GLY  527 )                          
  76: s001-A 6kr2-B   214 - 236 <=>  500 - 522   (VAL  214  - PHE  236  <=> ALA  529  - GLU  551 )                          
  76: s001-A 6kr2-B   238 - 241 <=>  523 - 526   (VAL  238  - GLU  241  <=> MET  552  - ASN  555 )                          
  76: s001-A 6kr2-B   243 - 246 <=>  527 - 530   (MET  243  - SER  246  <=> HIS  556  - GLY  559 )                          
  76: s001-A 6kr2-B   248 - 258 <=>  531 - 541   (LEU  248  - THR  258  <=> GLU  560  - LYS  570 )                          
  76: s001-A 6kr2-B   259 - 268 <=>  543 - 552   (TYR  259  - TYR  268  <=> THR  572  - GLN  581 )                          
  76: s001-A 6kr2-B   269 - 279 <=>  561 - 571   (ASN  269  - PRO  279  <=> MET  590  - GLY  600 )                          
  76: s001-A 6kr2-B   284 - 306 <=>  572 - 594   (PHE  284  - GLU  306  <=> VAL  605  - GLY  627 )                          
  76: s001-A 6kr2-B   310 - 330 <=>  620 - 640   (LEU  310  - PRO  330  <=> GLU  653  - ARG  673 )                          
  76: s001-A 6kr2-B   335 - 338 <=>  641 - 644   (VAL  335  - PHE  338  <=> PHE  674  - ALA  677 )                          
  76: s001-A 6kr2-B   340 - 353 <=>  645 - 658   (ILE  340  - GLU  353  <=> LEU  678  - ILE  691 )                          
  76: s001-A 6kr2-B   355 - 360 <=>  664 - 669   (THR  355  - VAL  360  <=> SER  697  - ASP  702 )                          
  76: s001-A 6kr2-B   364 - 374 <=>  671 - 681   (MET  364  - PHE  374  <=> THR  704  - HIS  714 )                          
  76: s001-A 6kr2-B   376 - 395 <=>  690 - 709   (GLY  376  - GLU  395  <=> VAL  723  - GLN  742 )                          
  76: s001-A 6kr2-B   399 - 433 <=>  713 - 747   (LYS  399  - SER  433  <=> GLU  750  - PRO  784 )                          
  76: s001-A 6kr2-B   437 - 440 <=>  748 - 751   (ARG  437  - ILE  440  <=> SER  785  - VAL  788 )                          
  76: s001-A 6kr2-B   455 - 458 <=>  759 - 762   (TYR  455  - GLN  458  <=> ALA  799  - GLU  802 )                          
  76: s001-A 6kr2-B   460 - 467 <=>  763 - 770   (VAL  460  - SER  467  <=> TRP  803  - LEU  810 )                          
  76: s001-A 6kr2-B   469 - 478 <=>  771 - 780   (GLU  469  - THR  478  <=> THR  811  - GLU  820 )                          
  76: s001-A 6kr2-B   480 - 483 <=>  796 - 799   (LEU  480  - PRO  483  <=> ILE  836  - LEU  839 )                          
  77: s001-A 6xzq-E    31 -  38 <=>    1 -   8   (TYR   31  - TYR   38  <=> MET    1  - MET    8 )                          
  77: s001-A 6xzq-E    44 -  60 <=>   26 -  42   (SER   44  - SER   60  <=> SER   35  - ARG   51 )                          
  77: s001-A 6xzq-E    62 -  65 <=>   76 -  79   (SER   62  - GLU   65  <=> VAL   85  - SER   88 )                          
  77: s001-A 6xzq-E    67 -  81 <=>   80 -  94   (LYS   67  - SER   81  <=> SER   89  - GLU  103 )                          
  77: s001-A 6xzq-E    82 -  85 <=>   96 -  99   (HIS   82  - GLU   85  <=> PHE  105  - HIS  108 )                          
  77: s001-A 6xzq-E    86 -  89 <=>  102 - 105   (PRO   86  - THR   89  <=> MET  111  - GLU  114 )                          
  77: s001-A 6xzq-E    91 -  94 <=>  108 - 111   (THR   91  - GLU   94  <=> ILE  117  - MET  120 )                          
  77: s001-A 6xzq-E    96 - 101 <=>  113 - 118   (ILE   96  - SER  101  <=> PHE  122  - GLU  127 )                          
  77: s001-A 6xzq-E   103 - 106 <=>  119 - 122   (THR  103  - GLY  106  <=> GLY  128  - THR  131 )                          
  77: s001-A 6xzq-E   107 - 110 <=>  124 - 127   (ALA  107  - LEU  110  <=> ASP  133  - SER  136 )                          
  77: s001-A 6xzq-E   116 - 121 <=>  134 - 139   (GLY  116  - HIS  121  <=> ALA  143  - LEU  148 )                          
  77: s001-A 6xzq-E   124 - 133 <=>  158 - 167   (ALA  124  - LEU  133  <=> GLU  167  - LEU  176 )                          
  77: s001-A 6xzq-E   141 - 146 <=>  190 - 195   (VAL  141  - ALA  146  <=> ALA  223  - THR  228 )                          
  77: s001-A 6xzq-E   166 - 185 <=>  196 - 215   (TYR  166  - ALA  185  <=> PRO  246  - CYS  265 )                          
  77: s001-A 6xzq-E   186 - 195 <=>  218 - 227   (PRO  186  - TRP  195  <=> LEU  268  - GLY  277 )                          
  77: s001-A 6xzq-E   199 - 212 <=>  228 - 241   (GLY  199  - GLY  212  <=> ASN  278  - LEU  291 )                          
  77: s001-A 6xzq-E   213 - 228 <=>  251 - 266   (ARG  213  - SER  228  <=> ALA  301  - GLN  316 )                          
  77: s001-A 6xzq-E   232 - 243 <=>  267 - 278   (ILE  232  - MET  243  <=> PRO  317  - THR  328 )                          
  77: s001-A 6xzq-E   244 - 269 <=>  280 - 305   (ASP  244  - ASN  269  <=> ASP  330  - GLN  355 )                          
  77: s001-A 6xzq-E   270 - 282 <=>  350 - 362   (SER  270  - SER  282  <=> ASP  400  - MET  412 )                          
  77: s001-A 6xzq-E   285 - 299 <=>  363 - 377   (THR  285  - TYR  299  <=> PHE  413  - TYR  427 )                          
  77: s001-A 6xzq-E   304 - 307 <=>  379 - 382   (SER  304  - TYR  307  <=> ASP  429  - LEU  432 )                          
  77: s001-A 6xzq-E   308 - 311 <=>  387 - 390   (GLY  308  - VAL  311  <=> CYS  437  - THR  440 )                          
  77: s001-A 6xzq-E   315 - 328 <=>  391 - 404   (CYS  315  - TYR  328  <=> GLY  441  - ALA  454 )                          
  77: s001-A 6xzq-E   331 - 360 <=>  409 - 438   (PRO  331  - VAL  360  <=> ASN  459  - PRO  488 )                          
  77: s001-A 6xzq-E   364 - 373 <=>  439 - 448   (MET  364  - ALA  373  <=> GLU  489  - PHE  498 )                          
  78: s001-A 3avt-A    24 -  27 <=>  672 - 675   (GLU   24  - ARG   27  <=> ARG  716  - VAL  719 )                          
  78: s001-A 3avt-A    31 -  35 <=>  677 - 681   (TYR   31  - LYS   35  <=> GLY  721  - LEU  725 )                          
  78: s001-A 3avt-A    37 -  40 <=>  727 - 730   (GLU   37  - ARG   40  <=> SER  771  - ASP  774 )                          
  78: s001-A 3avt-A    41 -  44 <=>  737 - 740   (ASP   41  - SER   44  <=> ASP  781  - ALA  784 )                          
  78: s001-A 3avt-A    46 -  56 <=>  741 - 751   (SER   46  - HIS   56  <=> VAL  785  - ALA  795 )                          
  78: s001-A 3avt-A    57 -  60 <=>  754 - 757   (SER   57  - SER   60  <=> ALA  798  - ASN  801 )                          
  78: s001-A 3avt-A    62 -  80 <=>  772 - 790   (SER   62  - GLN   80  <=> SER  816  - GLY  834 )                          
  78: s001-A 3avt-A    86 -  91 <=>  794 - 799   (PRO   86  - THR   91  <=> SER  838  - LEU  843 )                          
  78: s001-A 3avt-A    98 - 101 <=>  803 - 806   (LEU   98  - SER  101  <=> ARG  847  - GLY  850 )                          
  78: s001-A 3avt-A   103 - 106 <=>  807 - 810   (THR  103  - GLY  106  <=> GLY  851  - THR  854 )                          
  78: s001-A 3avt-A   107 - 110 <=>  812 - 815   (ALA  107  - LEU  110  <=> ASN  856  - SER  859 )                          
  78: s001-A 3avt-A   115 - 119 <=>  818 - 822   (LYS  115  - ARG  119  <=> HIS  862  - LYS  866 )                          
  78: s001-A 3avt-A   120 - 123 <=>  824 - 827   (ASN  120  - LYS  123  <=> ALA  868  - GLN  871 )                          
  78: s001-A 3avt-A   127 - 135 <=>  834 - 842   (ARG  127  - SER  135  <=> LEU  878  - ALA  886 )                          
  78: s001-A 3avt-A   140 - 153 <=>  853 - 866   (PRO  140  - ARG  153  <=> ILE  897  - SER  910 )                          
  78: s001-A 3avt-A   158 - 182 <=>  867 - 891   (ASN  158  - SER  182  <=> LYS  911  - ARG  935 )                          
  78: s001-A 3avt-A   184 - 187 <=>  892 - 895   (ASN  184  - PRO  187  <=> ASP  936  - ARG  939 )                          
  78: s001-A 3avt-A   188 - 195 <=>  898 - 905   (PHE  188  - TRP  195  <=> GLY  942  - THR  949 )                          
  78: s001-A 3avt-A   213 - 235 <=>  918 - 940   (ARG  213  - ALA  235  <=> ASN  962  - LEU  984 )                          
  78: s001-A 3avt-A   237 - 241 <=>  941 - 945   (GLN  237  - GLU  241  <=> LEU  985  - TRP  989 )                          
  78: s001-A 3avt-A   254 - 260 <=>  947 - 953   (ASP  254  - PHE  260  <=> GLU  991  - ARG  997 )                          
  78: s001-A 3avt-A   263 - 267 <=>  955 - 959   (THR  263  - TYR  267  <=> PRO  999  - LEU 1003 )                          
  78: s001-A 3avt-A   268 - 305 <=>  961 - 998   (TYR  268  - PRO  305  <=> ASP 1005  - ASP 1042 )                          
  78: s001-A 3avt-A   308 - 312 <=>  999 -1003   (GLY  308  - LEU  312  <=> LEU 1043  - GLU 1047 )                          
  78: s001-A 3avt-A   315 - 326 <=> 1004 -1015   (CYS  315  - PHE  326  <=> VAL 1048  - SER 1059 )                          
  78: s001-A 3avt-A   337 - 359 <=> 1019 -1041   (ASP  337  - PHE  359  <=> PRO 1063  - GLY 1085 )                          
  78: s001-A 3avt-A   364 - 377 <=> 1042 -1055   (MET  364  - VAL  377  <=> PRO 1086  - VAL 1099 )                          
  78: s001-A 3avt-A   379 - 384 <=> 1056 -1061   (TYR  379  - LEU  384  <=> ASP 1100  - TYR 1105 )                          
  78: s001-A 3avt-A   389 - 392 <=> 1062 -1065   (ALA  389  - CYS  392  <=> ILE 1106  - ARG 1109 )                          
  78: s001-A 3avt-A   404 - 408 <=> 1068 -1072   (VAL  404  - LEU  408  <=> SER 1112  - LEU 1116 )                          
  78: s001-A 3avt-A   417 - 420 <=> 1081 -1084   (CYS  417  - ASP  420  <=> ARG 1125  - THR 1128 )                          
  78: s001-A 3avt-A   428 - 431 <=> 1119 -1122   (ALA  428  - PHE  431  <=> ASP 1163  - LEU 1166 )                          
  78: s001-A 3avt-A   439 - 443 <=> 1192 -1196   (GLU  439  - LYS  443  <=> LYS 1253  - GLN 1257 )                          
  79: s001-A 6j6g-A    36 -  39 <=>  691 - 694   (GLU   36  - TRP   39  <=> GLU  832  - LYS  835 )                          
  79: s001-A 6j6g-A    41 -  44 <=>  707 - 710   (ASP   41  - SER   44  <=> ASN  848  - ARG  851 )                          
  79: s001-A 6j6g-A    45 -  58 <=>  713 - 726   (ARG   45  - PRO   58  <=> ARG  854  - ILE  867 )                          
  79: s001-A 6j6g-A    59 -  63 <=>  731 - 735   (ILE   59  - VAL   63  <=> PRO  872  - PRO  876 )                          
  79: s001-A 6j6g-A    64 -  77 <=>  737 - 750   (ASP   64  - ASP   77  <=> GLU  878  - GLU  891 )                          
  79: s001-A 6j6g-A    80 -  83 <=>  752 - 755   (GLN   80  - TYR   83  <=> ARG  893  - SER  896 )                          
  79: s001-A 6j6g-A    86 -  89 <=>  757 - 760   (PRO   86  - THR   89  <=> ILE  898  - PRO  901 )                          
  79: s001-A 6j6g-A    91 - 103 <=>  770 - 782   (THR   91  - THR  103  <=> ILE  911  - TYR  923 )                          
  79: s001-A 6j6g-A   111 - 114 <=>  787 - 790   (PRO  111  - LYS  114  <=> ARG  928  - ALA  931 )                          
  79: s001-A 6j6g-A   115 - 124 <=>  792 - 801   (LYS  115  - ALA  124  <=> GLU  933  - GLU  942 )                          
  79: s001-A 6j6g-A   127 - 133 <=>  810 - 816   (ARG  127  - LEU  133  <=> LEU  951  - TYR  957 )                          
  79: s001-A 6j6g-A   137 - 153 <=>  819 - 835   (GLY  137  - ARG  153  <=> THR  960  - GLN  976 )                          
  79: s001-A 6j6g-A   159 - 183 <=>  836 - 860   (LYS  159  - GLU  183  <=> ASN  977  - TYR 1001 )                          
  79: s001-A 6j6g-A   186 - 192 <=>  869 - 875   (PRO  186  - SER  192  <=> PRO 1010  - SER 1016 )                          
  79: s001-A 6j6g-A   193 - 196 <=>  878 - 881   (VAL  193  - LEU  196  <=> GLU 1019  - PRO 1022 )                          
  79: s001-A 6j6g-A   200 - 211 <=>  882 - 893   (THR  200  - SER  211  <=> LEU 1023  - ASN 1034 )                          
  79: s001-A 6j6g-A   213 - 240 <=>  906 - 933   (ARG  213  - GLU  240  <=> ALA 1047  - VAL 1074 )                          
  79: s001-A 6j6g-A   250 - 260 <=>  935 - 945   (LYS  250  - PHE  260  <=> PRO 1076  - ASN 1086 )                          
  79: s001-A 6j6g-A   262 - 302 <=>  946 - 986   (HIS  262  - GLU  302  <=> ASN 1087  - GLY 1127 )                          
  79: s001-A 6j6g-A   308 - 311 <=> 1015 -1018   (GLY  308  - VAL  311  <=> HIS 1156  - ARG 1159 )                          
  79: s001-A 6j6g-A   314 - 328 <=> 1019 -1033   (SER  314  - TYR  328  <=> LEU 1160  - PHE 1174 )                          
  79: s001-A 6j6g-A   331 - 360 <=> 1081 -1110   (PRO  331  - VAL  360  <=> LEU 1222  - TYR 1251 )                          
  79: s001-A 6j6g-A   361 - 376 <=> 1114 -1129   (SER  361  - GLY  376  <=> ASN 1255  - LEU 1270 )                          
  79: s001-A 6j6g-A   377 - 383 <=> 1159 -1165   (VAL  377  - ASP  383  <=> ALA 1300  - GLU 1306 )                          
  79: s001-A 6j6g-A   384 - 398 <=> 1168 -1182   (LEU  384  - ASP  398  <=> ILE 1309  - SER 1323 )                          
  79: s001-A 6j6g-A   399 - 415 <=> 1189 -1205   (LYS  399  - PHE  415  <=> LYS 1330  - PHE 1346 )                          
  79: s001-A 6j6g-A   416 - 419 <=> 1207 -1210   (GLY  416  - LEU  419  <=> GLU 1348  - VAL 1351 )                          
  79: s001-A 6j6g-A   420 - 436 <=> 1214 -1230   (ASP  420  - LYS  436  <=> PRO 1355  - VAL 1371 )                          
  79: s001-A 6j6g-A   438 - 443 <=> 1246 -1251   (ASN  438  - LYS  443  <=> VAL 1387  - LYS 1392 )                          
  79: s001-A 6j6g-A   462 - 465 <=> 1258 -1261   (LEU  462  - PHE  465  <=> MET 1399  - ALA 1402 )                          
  79: s001-A 6j6g-A   466 - 471 <=> 1298 -1303   (PRO  466  - ILE  471  <=> THR 1439  - ILE 1444 )                          
  79: s001-A 6j6g-A   473 - 478 <=> 1304 -1309   (TYR  473  - THR  478  <=> THR 1445  - GLU 1450 )                          
  80: s001-A 6klc-A     4 -   7 <=>  118 - 121   (ARG    4  - ALA    7  <=> GLU  118  - LYS  121 )                          
  80: s001-A 6klc-A    19 -  22 <=>  505 - 508   (SER   19  - ARG   22  <=> ALA  577  - LYS  580 )                          
  80: s001-A 6klc-A    27 -  33 <=>  510 - 516   (ARG   27  - PHE   33  <=> TYR  582  - SER  588 )                          
  80: s001-A 6klc-A    35 -  38 <=>  635 - 638   (LYS   35  - TYR   38  <=> MET  707  - PHE  710 )                          
  80: s001-A 6klc-A    39 -  42 <=>  640 - 643   (TRP   39  - VAL   42  <=> THR  712  - THR  715 )                          
  80: s001-A 6klc-A    43 -  58 <=>  649 - 664   (THR   43  - PRO   58  <=> ASP  721  - PHE  736 )                          
  80: s001-A 6klc-A    59 -  62 <=>  690 - 693   (ILE   59  - SER   62  <=> PHE  762  - LYS  765 )                          
  80: s001-A 6klc-A    63 -  73 <=>  712 - 722   (VAL   63  - GLU   73  <=> LYS  784  - ASN  794 )                          
  80: s001-A 6klc-A    74 -  77 <=>  725 - 728   (LYS   74  - ASP   77  <=> SER  797  - LYS  800 )                          
  80: s001-A 6klc-A   107 - 111 <=>  781 - 785   (ALA  107  - PRO  111  <=> GLU  897  - ASP  901 )                          
  80: s001-A 6klc-A   127 - 130 <=>  829 - 832   (ARG  127  - TRP  130  <=> GLU 1104  - GLN 1107 )                          
  80: s001-A 6klc-A   136 - 139 <=>  833 - 836   (LYS  136  - LEU  139  <=> SER 1108  - SER 1111 )                          
  80: s001-A 6klc-A   140 - 153 <=>  842 - 855   (PRO  140  - ARG  153  <=> GLY 1117  - GLY 1130 )                          
  80: s001-A 6klc-A   159 - 183 <=>  856 - 880   (LYS  159  - GLU  183  <=> GLY 1131  - ALA 1155 )                          
  80: s001-A 6klc-A   184 - 194 <=>  883 - 893   (ASN  184  - ASN  194  <=> SER 1158  - GLU 1168 )                          
  80: s001-A 6klc-A   200 - 212 <=>  894 - 906   (THR  200  - GLY  212  <=> LYS 1169  - ASN 1181 )                          
  80: s001-A 6klc-A   213 - 237 <=>  911 - 935   (ARG  213  - GLN  237  <=> HIS 1186  - GLN 1210 )                          
  80: s001-A 6klc-A   241 - 246 <=>  938 - 943   (GLU  241  - SER  246  <=> ILE 1213  - LYS 1224 )                          
  80: s001-A 6klc-A   249 - 269 <=>  944 - 964   (GLU  249  - ASN  269  <=> GLY 1225  - PHE 1245 )                          
  80: s001-A 6klc-A   270 - 282 <=> 1001 -1013   (SER  270  - SER  282  <=> SER 1286  - ILE 1298 )                          
  80: s001-A 6klc-A   285 - 305 <=> 1014 -1034   (THR  285  - PRO  305  <=> LEU 1299  - SER 1319 )                          
  80: s001-A 6klc-A   306 - 311 <=> 1037 -1042   (GLU  306  - VAL  311  <=> CYS 1322  - ASP 1327 )                          
  80: s001-A 6klc-A   315 - 328 <=> 1043 -1056   (CYS  315  - TYR  328  <=> ALA 1328  - GLN 1341 )                          
  80: s001-A 6klc-A   331 - 335 <=> 1069 -1073   (PRO  331  - VAL  335  <=> PHE 1354  - MET 1358 )                          
  80: s001-A 6klc-A   337 - 351 <=> 1074 -1088   (ASP  337  - ASN  351  <=> GLU 1359  - SER 1373 )                          
  80: s001-A 6klc-A   353 - 359 <=> 1089 -1095   (GLU  353  - PHE  359  <=> PRO 1374  - ARG 1380 )                          
  80: s001-A 6klc-A   364 - 377 <=> 1096 -1109   (MET  364  - VAL  377  <=> PHE 1381  - ASP 1394 )                          
  80: s001-A 6klc-A   379 - 382 <=> 1110 -1113   (TYR  379  - VAL  382  <=> GLU 1395  - LEU 1398 )                          
  80: s001-A 6klc-A   384 - 394 <=> 1114 -1124   (LEU  384  - PRO  394  <=> LEU 1399  - ASN 1409 )                          
  80: s001-A 6klc-A   398 - 402 <=> 1126 -1130   (ASP  398  - SER  402  <=> LYS 1411  - PRO 1415 )                          
  80: s001-A 6klc-A   403 - 415 <=> 1132 -1144   (ASP  403  - PHE  415  <=> GLN 1417  - SER 1429 )                          
  80: s001-A 6klc-A   416 - 420 <=> 1146 -1150   (GLY  416  - ASP  420  <=> ALA 1431  - PRO 1435 )                          
  80: s001-A 6klc-A   422 - 437 <=> 1151 -1166   (TYR  422  - ARG  437  <=> VAL 1436  - GLN 1451 )                          
  80: s001-A 6klc-A   438 - 443 <=> 1170 -1175   (ASN  438  - LYS  443  <=> TYR 1455  - PHE 1460 )                          
  80: s001-A 6klc-A   462 - 465 <=> 1176 -1179   (LEU  462  - PHE  465  <=> LEU 1461  - CYS 1464 )                          
  80: s001-A 6klc-A   467 - 470 <=> 1185 -1188   (SER  467  - GLU  470  <=> ASP 1470  - ASP 1473 )                          
  80: s001-A 6klc-A   478 - 482 <=> 1424 -1428   (THR  478  - PRO  482  <=> HIS 1809  - LEU 1813 )                          
  81: s001-A 5hhj-A    84 -  87 <=>    1 -   4   (SER   84  - LEU   87  <=> ARG   12  - THR   15 )                          
  81: s001-A 5hhj-A    88 -  91 <=>   10 -  13   (ASN   88  - THR   91  <=> GLN   21  - SER   24 )                          
  81: s001-A 5hhj-A    92 - 101 <=>   17 -  26   (ILE   92  - SER  101  <=> LEU   28  - ARG   37 )                          
  81: s001-A 5hhj-A   102 - 106 <=>   28 -  32   (ASP  102  - GLY  106  <=> LYS   39  - GLY   43 )                          
  81: s001-A 5hhj-A   107 - 110 <=>   34 -  37   (ALA  107  - LEU  110  <=> ASP   45  - LYS   48 )                          
  81: s001-A 5hhj-A   117 - 124 <=>   39 -  46   (GLU  117  - ALA  124  <=> THR   50  - ALA   57 )                          
  81: s001-A 5hhj-A   125 - 134 <=>   48 -  57   (MET  125  - GLU  134  <=> ASN   59  - ARG   68 )                          
  81: s001-A 5hhj-A   136 - 153 <=>   58 -  75   (LYS  136  - ARG  153  <=> ILE   69  - ASP   86 )                          
  81: s001-A 5hhj-A   158 - 183 <=>   76 - 101   (ASN  158  - GLU  183  <=> GLY   87  - PRO  112 )                          
  81: s001-A 5hhj-A   186 - 191 <=>  108 - 113   (PRO  186  - TRP  191  <=> HIS  119  - GLY  124 )                          
  81: s001-A 5hhj-A   192 - 195 <=>  118 - 121   (SER  192  - TRP  195  <=> ARG  129  - GLN  132 )                          
  81: s001-A 5hhj-A   202 - 211 <=>  124 - 133   (TYR  202  - SER  211  <=> ILE  135  - ASP  144 )                          
  81: s001-A 5hhj-A   212 - 241 <=>  135 - 164   (GLY  212  - GLU  241  <=> ASN  146  - LYS  175 )                          
  81: s001-A 5hhj-A   250 - 257 <=>  166 - 173   (LYS  250  - MET  257  <=> GLY  177  - ARG  184 )                          
  81: s001-A 5hhj-A   259 - 264 <=>  174 - 179   (TYR  259  - PRO  264  <=> LYS  185  - GLY  190 )                          
  81: s001-A 5hhj-A   281 - 299 <=>  196 - 214   (GLY  281  - TYR  299  <=> GLY  207  - GLU  225 )                          
  81: s001-A 5hhj-A   308 - 311 <=>  218 - 221   (GLY  308  - VAL  311  <=> ARG  229  - ASN  232 )                          
  81: s001-A 5hhj-A   315 - 345 <=>  222 - 252   (CYS  315  - ARG  345  <=> PHE  233  - GLU  263 )                          
  81: s001-A 5hhj-A   346 - 360 <=>  254 - 268   (LEU  346  - VAL  360  <=> LEU  265  - PRO  279 )                          
  81: s001-A 5hhj-A   364 - 369 <=>  269 - 274   (MET  364  - LEU  369  <=> ARG  280  - LEU  285 )                          
  81: s001-A 5hhj-A   371 - 376 <=>  275 - 280   (ARG  371  - GLY  376  <=> GLY  286  - TYR  291 )                          
  81: s001-A 5hhj-A   377 - 383 <=>  288 - 294   (VAL  377  - ASP  383  <=> LYS  299  - LYS  305 )                          
  82: s001-A 6zd2-A    10 -  13 <=>    8 -  11   (SER   10  - LYS   13  <=> VAL  165  - GLN  168 )                          
  82: s001-A 6zd2-A    16 -  19 <=>   12 -  15   (GLY   16  - SER   19  <=> SER  169  - PRO  172 )                          
  82: s001-A 6zd2-A    43 -  56 <=>  216 - 229   (THR   43  - HIS   56  <=> LEU  380  - LEU  393 )                          
  82: s001-A 6zd2-A   140 - 152 <=>  236 - 248   (PRO  140  - ILE  152  <=> GLN  404  - ARG  416 )                          
  82: s001-A 6zd2-A   158 - 168 <=>  249 - 259   (ASN  158  - GLY  168  <=> GLY  417  - LYS  427 )                          
  82: s001-A 6zd2-A   171 - 177 <=>  289 - 295   (ASN  171  - PHE  177  <=> LEU  457  - VAL  463 )                          
  82: s001-A 6zd2-A   178 - 185 <=>  297 - 304   (THR  178  - ALA  185  <=> GLN  465  - ARG  472 )                          
  82: s001-A 6zd2-A   186 - 190 <=>  310 - 314   (PRO  186  - GLY  190  <=> HIS  478  - VAL  482 )                          
  82: s001-A 6zd2-A   192 - 195 <=>  315 - 318   (SER  192  - TRP  195  <=> ASN  483  - ASN  486 )                          
  82: s001-A 6zd2-A   201 - 208 <=>  320 - 327   (THR  201  - ARG  208  <=> VAL  488  - PHE  495 )                          
  82: s001-A 6zd2-A   213 - 247 <=>  341 - 375   (ARG  213  - ASP  247  <=> LEU  509  - THR  543 )                          
  82: s001-A 6zd2-A   248 - 268 <=>  385 - 405   (LEU  248  - TYR  268  <=> SER  603  - LYS  623 )                          
  82: s001-A 6zd2-A   269 - 281 <=>  411 - 423   (ASN  269  - GLY  281  <=> TYR  629  - GLY  641 )                          
  82: s001-A 6zd2-A   284 - 302 <=>  426 - 444   (PHE  284  - GLU  302  <=> LEU  644  - LYS  662 )                          
  82: s001-A 6zd2-A   314 - 340 <=>  454 - 480   (SER  314  - ILE  340  <=> LEU  672  - SER  698 )                          
  82: s001-A 6zd2-A   341 - 360 <=>  482 - 501   (PRO  341  - VAL  360  <=> ASN  700  - GLY  719 )                          
  82: s001-A 6zd2-A   362 - 368 <=>  506 - 512   (PRO  362  - PHE  368  <=> SER  724  - VAL  730 )                          
  82: s001-A 6zd2-A   371 - 375 <=>  513 - 517   (ARG  371  - LEU  375  <=> GLY  731  - ASN  735 )                          
  82: s001-A 6zd2-A   376 - 381 <=>  521 - 526   (GLY  376  - GLU  381  <=> LEU  739  - ASP  744 )                          
  83: s001-A 7el9-A     4 -   7 <=>   80 -  83   (ARG    4  - ALA    7  <=> LYS  115  - ALA  118 )                          
  83: s001-A 7el9-A     8 -  11 <=>   85 -  88   (ASN    8  - ASP   11  <=> MET  120  - LEU  123 )                          
  83: s001-A 7el9-A    19 -  22 <=>  506 - 509   (SER   19  - ARG   22  <=> CYS  573  - LYS  576 )                          
  83: s001-A 7el9-A    27 -  33 <=>  511 - 517   (ARG   27  - PHE   33  <=> PHE  578  - SER  584 )                          
  83: s001-A 7el9-A    37 -  42 <=>  638 - 643   (GLU   37  - VAL   42  <=> LEU  705  - THR  710 )                          
  83: s001-A 7el9-A    43 -  59 <=>  648 - 664   (THR   43  - ILE   59  <=> THR  715  - PHE  731 )                          
  83: s001-A 7el9-A    61 -  64 <=>  694 - 697   (GLN   61  - ASP   64  <=> SER  761  - LEU  764 )                          
  83: s001-A 7el9-A    65 -  77 <=>  710 - 722   (GLU   65  - ASP   77  <=> LYS  777  - ARG  789 )                          
  83: s001-A 7el9-A    78 -  81 <=>  727 - 730   (LEU   78  - SER   81  <=> VAL  794  - GLU  797 )                          
  83: s001-A 7el9-A    86 -  91 <=>  732 - 737   (PRO   86  - THR   91  <=> LYS  799  - ARG  804 )                          
  83: s001-A 7el9-A   136 - 139 <=>  740 - 743   (LYS  136  - LEU  139  <=> THR 1103  - THR 1106 )                          
  83: s001-A 7el9-A   140 - 152 <=>  750 - 762   (PRO  140  - ILE  152  <=> GLY 1113  - VAL 1125 )                          
  83: s001-A 7el9-A   158 - 166 <=>  763 - 771   (ASN  158  - TYR  166  <=> GLY 1126  - GLY 1134 )                          
  83: s001-A 7el9-A   167 - 182 <=>  775 - 790   (PRO  167  - SER  182  <=> THR 1138  - GLY 1153 )                          
  83: s001-A 7el9-A   184 - 190 <=>  791 - 797   (ASN  184  - GLY  190  <=> ASN 1154  - CYS 1160 )                          
  83: s001-A 7el9-A   191 - 194 <=>  799 - 802   (TRP  191  - ASN  194  <=> ASN 1162  - LYS 1165 )                          
  83: s001-A 7el9-A   203 - 212 <=>  805 - 814   (ASP  203  - GLY  212  <=> GLU 1168  - ALA 1177 )                          
  83: s001-A 7el9-A   213 - 239 <=>  819 - 845   (ARG  213  - VAL  239  <=> ASP 1182  - LEU 1208 )                          
  83: s001-A 7el9-A   241 - 244 <=>  846 - 849   (GLU  241  - ASP  244  <=> GLU 1209  - THR 1212 )                          
  83: s001-A 7el9-A   249 - 269 <=>  857 - 877   (GLU  249  - ASN  269  <=> ASP 1220  - ILE 1240 )                          
  83: s001-A 7el9-A   270 - 282 <=>  906 - 918   (SER  270  - SER  282  <=> SER 1282  - ILE 1294 )                          
  83: s001-A 7el9-A   285 - 305 <=>  919 - 939   (THR  285  - PRO  305  <=> LEU 1295  - ASP 1315 )                          
  83: s001-A 7el9-A   306 - 311 <=>  942 - 947   (GLU  306  - VAL  311  <=> TYR 1318  - VAL 1323 )                          
  83: s001-A 7el9-A   315 - 328 <=>  948 - 961   (CYS  315  - TYR  328  <=> SER 1324  - THR 1337 )                          
  83: s001-A 7el9-A   331 - 352 <=>  967 - 988   (PRO  331  - PRO  352  <=> GLU 1350  - PRO 1371 )                          
  83: s001-A 7el9-A   354 - 359 <=>  989 - 994   (LYS  354  - PHE  359  <=> LYS 1372  - THR 1377 )                          
  83: s001-A 7el9-A   364 - 377 <=>  995 -1008   (MET  364  - VAL  377  <=> PHE 1378  - GLU 1391 )                          
  83: s001-A 7el9-A   380 - 394 <=> 1009 -1023   (TRP  380  - PRO  394  <=> GLU 1392  - ASN 1406 )                          
  83: s001-A 7el9-A   397 - 415 <=> 1025 -1043   (GLN  397  - PHE  415  <=> LYS 1408  - CYS 1426 )                          
  83: s001-A 7el9-A   416 - 420 <=> 1045 -1049   (GLY  416  - ASP  420  <=> ALA 1428  - SER 1432 )                          
  83: s001-A 7el9-A   422 - 437 <=> 1050 -1065   (TYR  422  - ARG  437  <=> THR 1433  - ARG 1448 )                          
  83: s001-A 7el9-A   438 - 442 <=> 1069 -1073   (ASN  438  - ASP  442  <=> TYR 1452  - PRO 1456 )                          
  83: s001-A 7el9-A   444 - 447 <=> 1367 -1370   (ILE  444  - LYS  447  <=> ASN 1785  - ILE 1788 )                          
  83: s001-A 7el9-A   457 - 460 <=> 1375 -1378   (ILE  457  - VAL  460  <=> LEU 1793  - ARG 1796 )                          
  83: s001-A 7el9-A   474 - 477 <=> 1379 -1382   (ARG  474  - GLY  477  <=> ASP 1797  - VAL 1800 )                          
  83: s001-A 7el9-A   479 - 482 <=> 1385 -1388   (VAL  479  - PRO  482  <=> VAL 1803  - SER 1806 )                          
  84: s001-A 6z6g-A    19 -  22 <=>  579 - 582   (SER   19  - ARG   22  <=> LEU  596  - GLU  599 )                          
  84: s001-A 6z6g-A    26 -  30 <=>  586 - 590   (SER   26  - GLN   30  <=> ARG  603  - SER  607 )                          
  84: s001-A 6z6g-A    32 -  35 <=>  591 - 594   (ARG   32  - LYS   35  <=> PRO  608  - PHE  611 )                          
  84: s001-A 6z6g-A    37 -  43 <=>  734 - 740   (GLU   37  - THR   43  <=> PHE  751  - HIS  757 )                          
  84: s001-A 6z6g-A    44 -  59 <=>  745 - 760   (SER   44  - ILE   59  <=> VAL  762  - GLN  777 )                          
  84: s001-A 6z6g-A    60 -  87 <=>  774 - 801   (SER   60  - LEU   87  <=> LYS  791  - ARG  818 )                          
  84: s001-A 6z6g-A    90 -  93 <=>  808 - 811   (VAL   90  - GLU   93  <=> ASN  825  - ARG  828 )                          
  84: s001-A 6z6g-A    97 - 106 <=>  817 - 826   (GLN   97  - GLY  106  <=> ILE  834  - CYS  843 )                          
  84: s001-A 6z6g-A   107 - 110 <=>  870 - 873   (ALA  107  - LEU  110  <=> ILE  907  - LYS  910 )                          
  84: s001-A 6z6g-A   116 - 121 <=>  875 - 880   (GLY  116  - HIS  121  <=> PHE  912  - GLU  917 )                          
  84: s001-A 6z6g-A   127 - 132 <=>  894 - 899   (ARG  127  - ASN  132  <=> GLU  931  - MET  936 )                          
  84: s001-A 6z6g-A   137 - 152 <=>  901 - 916   (GLY  137  - ILE  152  <=> ILE  938  - LYS  953 )                          
  84: s001-A 6z6g-A   157 - 183 <=>  917 - 943   (THR  157  - GLU  183  <=> THR  954  - GLU  980 )                          
  84: s001-A 6z6g-A   184 - 191 <=>  946 - 953   (ASN  184  - TRP  191  <=> LYS  983  - ILE  990 )                          
  84: s001-A 6z6g-A   192 - 195 <=>  955 - 958   (SER  192  - TRP  195  <=> GLU  992  - ASP  995 )                          
  84: s001-A 6z6g-A   200 - 212 <=>  959 - 971   (THR  200  - GLY  212  <=> GLY  996  - GLU 1008 )                          
  84: s001-A 6z6g-A   213 - 228 <=> 1010 -1025   (ARG  213  - SER  228  <=> LYS 1054  - VAL 1069 )                          
  84: s001-A 6z6g-A   232 - 269 <=> 1026 -1063   (ILE  232  - ASN  269  <=> PHE 1070  - ASP 1107 )                          
  84: s001-A 6z6g-A   270 - 282 <=> 1091 -1103   (SER  270  - SER  282  <=> ASN 1135  - ASN 1147 )                          
  84: s001-A 6z6g-A   285 - 306 <=> 1104 -1125   (THR  285  - GLU  306  <=> PHE 1148  - GLU 1169 )                          
  84: s001-A 6z6g-A   307 - 310 <=> 1133 -1136   (TYR  307  - LEU  310  <=> SER 1177  - VAL 1180 )                          
  84: s001-A 6z6g-A   314 - 328 <=> 1137 -1151   (SER  314  - TYR  328  <=> ASN 1181  - ILE 1195 )                          
  84: s001-A 6z6g-A   331 - 359 <=> 1161 -1189   (PRO  331  - PHE  359  <=> ILE 1205  - ASN 1233 )                          
  84: s001-A 6z6g-A   364 - 378 <=> 1190 -1204   (MET  364  - ARG  378  <=> CYS 1234  - PRO 1248 )                          
  84: s001-A 6z6g-A   380 - 393 <=> 1205 -1218   (TRP  380  - PHE  393  <=> PHE 1249  - ASP 1262 )                          
  84: s001-A 6z6g-A   397 - 415 <=> 1220 -1238   (GLN  397  - PHE  415  <=> ALA 1264  - ALA 1282 )                          
  84: s001-A 6z6g-A   416 - 419 <=> 1241 -1244   (GLY  416  - LEU  419  <=> HIS 1285  - PRO 1288 )                          
  84: s001-A 6z6g-A   420 - 432 <=> 1246 -1258   (ASP  420  - CYS  432  <=> SER 1290  - MET 1302 )                          
  84: s001-A 6z6g-A   433 - 438 <=> 1260 -1265   (SER  433  - ASN  438  <=> SER 1304  - MET 1309 )                          
  84: s001-A 6z6g-A   442 - 445 <=> 1365 -1368   (ASP  442  - ASN  445  <=> MET 1409  - SER 1425 )                          
  84: s001-A 6z6g-A   475 - 478 <=> 1535 -1538   (TYR  475  - THR  478  <=> CYS 1607  - MET 1610 )                          
  84: s001-A 6z6g-A   479 - 482 <=> 1636 -1639   (VAL  479  - PRO  482  <=> MET 1725  - ASN 1728 )                          
  85: s001-A 7eju-A     1 -   4 <=>  110 - 113   (MET    1  - ARG    4  <=> ASP  110  - GLU  113 )                          
  85: s001-A 7eju-A     5 -   8 <=>  116 - 119   (ASN    5  - ASN    8  <=> TRP  116  - ASP  119 )                          
  85: s001-A 7eju-A    19 -  22 <=>  533 - 536   (SER   19  - ARG   22  <=> CYS  572  - LYS  575 )                          
  85: s001-A 7eju-A    27 -  33 <=>  538 - 544   (ARG   27  - PHE   33  <=> PHE  577  - SER  583 )                          
  85: s001-A 7eju-A    35 -  38 <=>  661 - 664   (LYS   35  - TYR   38  <=> TYR  700  - HIS  703 )                          
  85: s001-A 7eju-A    39 -  42 <=>  667 - 670   (TRP   39  - VAL   42  <=> THR  706  - THR  709 )                          
  85: s001-A 7eju-A    44 -  58 <=>  676 - 690   (SER   44  - PRO   58  <=> ASP  715  - LYS  729 )                          
  85: s001-A 7eju-A    59 -  62 <=>  719 - 722   (ILE   59  - SER   62  <=> PHE  758  - LYS  761 )                          
  85: s001-A 7eju-A    63 -  77 <=>  735 - 749   (VAL   63  - ASP   77  <=> VAL  774  - ARG  788 )                          
  85: s001-A 7eju-A    78 -  83 <=>  753 - 758   (LEU   78  - TYR   83  <=> LYS  792  - LEU  797 )                          
  85: s001-A 7eju-A    85 -  90 <=>  759 - 764   (GLU   85  - VAL   90  <=> LYS  798  - ARG  803 )                          
  85: s001-A 7eju-A   110 - 113 <=>  779 - 782   (LEU  110  - VAL  113  <=> TYR  834  - GLU  837 )                          
  85: s001-A 7eju-A   135 - 139 <=>  978 - 982   (SER  135  - LEU  139  <=> THR 1102  - SER 1106 )                          
  85: s001-A 7eju-A   140 - 152 <=>  988 -1000   (PRO  140  - ILE  152  <=> GLY 1112  - VAL 1124 )                          
  85: s001-A 7eju-A   158 - 166 <=> 1001 -1009   (ASN  158  - TYR  166  <=> GLY 1125  - GLY 1133 )                          
  85: s001-A 7eju-A   167 - 182 <=> 1013 -1028   (PRO  167  - SER  182  <=> THR 1137  - GLY 1152 )                          
  85: s001-A 7eju-A   184 - 189 <=> 1029 -1034   (ASN  184  - LEU  189  <=> SER 1153  - THR 1158 )                          
  85: s001-A 7eju-A   190 - 193 <=> 1036 -1039   (GLY  190  - VAL  193  <=> LEU 1160  - GLU 1163 )                          
  85: s001-A 7eju-A   200 - 212 <=> 1040 -1052   (THR  200  - GLY  212  <=> LYS 1164  - ALA 1176 )                          
  85: s001-A 7eju-A   213 - 238 <=> 1057 -1082   (ARG  213  - VAL  238  <=> ASP 1181  - THR 1206 )                          
  85: s001-A 7eju-A   240 - 244 <=> 1083 -1087   (GLU  240  - ASP  244  <=> LEU 1207  - ASN 1211 )                          
  85: s001-A 7eju-A   249 - 269 <=> 1095 -1115   (GLU  249  - ASN  269  <=> ASN 1219  - ILE 1239 )                          
  85: s001-A 7eju-A   270 - 282 <=> 1144 -1156   (SER  270  - SER  282  <=> SER 1281  - ILE 1293 )                          
  85: s001-A 7eju-A   285 - 305 <=> 1157 -1177   (THR  285  - PRO  305  <=> LEU 1294  - ASP 1314 )                          
  85: s001-A 7eju-A   306 - 311 <=> 1180 -1185   (GLU  306  - VAL  311  <=> TYR 1317  - VAL 1322 )                          
  85: s001-A 7eju-A   315 - 328 <=> 1186 -1199   (CYS  315  - TYR  328  <=> THR 1323  - ILE 1336 )                          
  85: s001-A 7eju-A   331 - 336 <=> 1213 -1218   (PRO  331  - GLU  336  <=> LEU 1350  - CYS 1355 )                          
  85: s001-A 7eju-A   338 - 351 <=> 1219 -1232   (PHE  338  - ASN  351  <=> PHE 1356  - SER 1369 )                          
  85: s001-A 7eju-A   353 - 359 <=> 1233 -1239   (GLU  353  - PHE  359  <=> PRO 1370  - THR 1376 )                          
  85: s001-A 7eju-A   364 - 377 <=> 1240 -1253   (MET  364  - VAL  377  <=> PHE 1377  - GLU 1390 )                          
  85: s001-A 7eju-A   380 - 394 <=> 1254 -1268   (TRP  380  - PRO  394  <=> GLU 1391  - ASN 1405 )                          
  85: s001-A 7eju-A   397 - 415 <=> 1270 -1288   (GLN  397  - PHE  415  <=> LYS 1407  - CYS 1425 )                          
  85: s001-A 7eju-A   416 - 420 <=> 1290 -1294   (GLY  416  - ASP  420  <=> ALA 1427  - SER 1431 )                          
  85: s001-A 7eju-A   422 - 437 <=> 1295 -1310   (TYR  422  - ARG  437  <=> THR 1432  - ARG 1447 )                          
  85: s001-A 7eju-A   438 - 443 <=> 1314 -1319   (ASN  438  - LYS  443  <=> TYR 1451  - PHE 1456 )                          
  85: s001-A 7eju-A   457 - 460 <=> 1624 -1627   (ILE  457  - VAL  460  <=> LYS 1793  - ASP 1796 )                          
  85: s001-A 7eju-A   471 - 474 <=> 1628 -1631   (ILE  471  - ARG  474  <=> ASN 1797  - TYR 1800 )                          
  85: s001-A 7eju-A   479 - 482 <=> 1632 -1635   (VAL  479  - PRO  482  <=> ILE 1801  - GLN 1804 )                          
  86: s001-A 7alp-U    16 -  20 <=>  546 - 550   (GLY   16  - THR   20  <=> THR  603  - THR  607 )                          
  86: s001-A 7alp-U    26 -  34 <=>  554 - 562   (SER   26  - VAL   34  <=> ASN  611  - SER  619 )                          
  86: s001-A 7alp-U    36 -  41 <=>  695 - 700   (GLU   36  - ASP   41  <=> ILE  752  - ASN  757 )                          
  86: s001-A 7alp-U    42 -  58 <=>  704 - 720   (VAL   42  - PRO   58  <=> SER  761  - MET  777 )                          
  86: s001-A 7alp-U    59 -  63 <=>  741 - 745   (ILE   59  - VAL   63  <=> LYS  798  - SER  802 )                          
  86: s001-A 7alp-U    69 -  84 <=>  746 - 761   (ASP   69  - SER   84  <=> ARG  803  - ALA  818 )                          
  86: s001-A 7alp-U    85 -  88 <=>  770 - 773   (GLU   85  - ASN   88  <=> GLN  827  - GLU  830 )                          
  86: s001-A 7alp-U    90 -  94 <=>  779 - 783   (VAL   90  - GLU   94  <=> GLU  836  - LYS  840 )                          
  86: s001-A 7alp-U    99 - 103 <=>  788 - 792   (LEU   99  - THR  103  <=> LEU  845  - LYS  849 )                          
  86: s001-A 7alp-U   106 - 109 <=>  793 - 796   (GLY  106  - TYR  109  <=> ALA  850  - ASN  853 )                          
  86: s001-A 7alp-U   115 - 120 <=>  817 - 822   (LYS  115  - ASN  120  <=> LEU  874  - ALA  879 )                          
  86: s001-A 7alp-U   123 - 130 <=>  833 - 840   (LYS  123  - TRP  130  <=> ILE  890  - TRP  897 )                          
  86: s001-A 7alp-U   137 - 140 <=>  841 - 844   (GLY  137  - PRO  140  <=> LYS  898  - LEU  901 )                          
  86: s001-A 7alp-U   141 - 151 <=>  848 - 858   (VAL  141  - THR  151  <=> CYS  905  - GLN  915 )                          
  86: s001-A 7alp-U   157 - 166 <=>  859 - 868   (THR  157  - TYR  166  <=> HIS  916  - MET  925 )                          
  86: s001-A 7alp-U   167 - 182 <=>  872 - 887   (PRO  167  - SER  182  <=> ALA  929  - CYS  944 )                          
  86: s001-A 7alp-U   184 - 190 <=>  888 - 894   (ASN  184  - GLY  190  <=> GLU  945  - THR  951 )                          
  86: s001-A 7alp-U   191 - 194 <=>  896 - 899   (TRP  191  - ASN  194  <=> ALA  953  - ARG  956 )                          
  86: s001-A 7alp-U   201 - 212 <=>  901 - 912   (THR  201  - GLY  212  <=> LYS  958  - SER  969 )                          
  86: s001-A 7alp-U   213 - 228 <=>  922 - 937   (ARG  213  - SER  228  <=> ASN  979  - TYR  994 )                          
  86: s001-A 7alp-U   232 - 246 <=>  938 - 952   (ILE  232  - SER  246  <=> THR  995  - LYS 1009 )                          
  86: s001-A 7alp-U   249 - 269 <=>  953 - 973   (GLU  249  - ASN  269  <=> PHE 1010  - LEU 1030 )                          
  86: s001-A 7alp-U   270 - 282 <=> 1005 -1017   (SER  270  - SER  282  <=> THR 1070  - ILE 1082 )                          
  86: s001-A 7alp-U   285 - 308 <=> 1018 -1041   (THR  285  - GLY  308  <=> LEU 1083  - LEU 1106 )                          
  86: s001-A 7alp-U   314 - 328 <=> 1055 -1069   (SER  314  - TYR  328  <=> ASP 1120  - ILE 1134 )                          
  86: s001-A 7alp-U   331 - 336 <=> 1084 -1089   (PRO  331  - GLU  336  <=> VAL 1149  - HIS 1154 )                          
  86: s001-A 7alp-U   338 - 352 <=> 1090 -1104   (PHE  338  - PRO  352  <=> SER 1155  - GLU 1169 )                          
  86: s001-A 7alp-U   354 - 360 <=> 1105 -1111   (LYS  354  - VAL  360  <=> LYS 1170  - VAL 1176 )                          
  86: s001-A 7alp-U   364 - 377 <=> 1112 -1125   (MET  364  - VAL  377  <=> TYR 1177  - HIS 1190 )                          
  86: s001-A 7alp-U   379 - 384 <=> 1126 -1131   (TYR  379  - LEU  384  <=> LEU 1191  - LEU 1196 )                          
  86: s001-A 7alp-U   386 - 394 <=> 1132 -1140   (LYS  386  - PRO  394  <=> ARG 1197  - ILE 1205 )                          
  86: s001-A 7alp-U   396 - 399 <=> 1141 -1144   (PHE  396  - LYS  399  <=> SER 1206  - GLU 1209 )                          
  86: s001-A 7alp-U   400 - 403 <=> 1146 -1149   (SER  400  - ASP  403  <=> LEU 1211  - ARG 1214 )                          
  86: s001-A 7alp-U   405 - 415 <=> 1150 -1160   (ILE  405  - PHE  415  <=> GLN 1215  - CYS 1225 )                          
  86: s001-A 7alp-U   416 - 420 <=> 1162 -1166   (GLY  416  - ASP  420  <=> GLU 1227  - SER 1231 )                          
  86: s001-A 7alp-U   422 - 433 <=> 1167 -1178   (TYR  422  - SER  433  <=> PHE 1232  - LEU 1243 )                          
  86: s001-A 7alp-U   438 - 441 <=> 1205 -1208   (ASN  438  - GLU  441  <=> ASP 1270  - LEU 1273 )                          
  86: s001-A 7alp-U   442 - 445 <=> 1264 -1267   (ASP  442  - ASN  445  <=> THR 1329  - GLY 1332 )                          
  86: s001-A 7alp-U   458 - 461 <=> 1495 -1498   (GLN  458  - ASN  461  <=> ALA 1576  - ARG 1579 )                          
  86: s001-A 7alp-U   470 - 473 <=> 1499 -1502   (GLU  470  - TYR  473  <=> SER 1580  - LEU 1583 )                          
  86: s001-A 7alp-U   479 - 482 <=> 1503 -1506   (VAL  479  - PRO  482  <=> LEU 1584  - PRO 1587 )                          
  86: s001-A 7alp-U   487 - 490 <=> 1877 -1880   (PHE  487  - CYS  490  <=> GLU 1992  - GLU 1995 )                          
  87: s001-A 7ckl-A     4 -   8 <=>  114 - 118   (ARG    4  - ASN    8  <=> GLU  118  - LYS  122 )                          
  87: s001-A 7ckl-A    19 -  22 <=>  516 - 519   (SER   19  - ARG   22  <=> ALA  577  - LYS  580 )                          
  87: s001-A 7ckl-A    27 -  33 <=>  521 - 527   (ARG   27  - PHE   33  <=> TYR  582  - SER  588 )                          
  87: s001-A 7ckl-A    37 -  42 <=>  649 - 654   (GLU   37  - VAL   42  <=> PHE  710  - THR  715 )                          
  87: s001-A 7ckl-A    44 -  58 <=>  660 - 674   (SER   44  - PRO   58  <=> ASP  721  - LYS  735 )                          
  87: s001-A 7ckl-A    59 -  62 <=>  701 - 704   (ILE   59  - SER   62  <=> PHE  762  - LYS  765 )                          
  87: s001-A 7ckl-A    63 -  76 <=>  720 - 733   (VAL   63  - LEU   76  <=> VAL  781  - ASN  794 )                          
  87: s001-A 7ckl-A    77 -  80 <=>  736 - 739   (ASP   77  - GLN   80  <=> SER  797  - LYS  800 )                          
  87: s001-A 7ckl-A   130 - 133 <=>  820 - 823   (TRP  130  - LEU  133  <=> PRO 1106  - TYR 1109 )                          
  87: s001-A 7ckl-A   138 - 142 <=>  828 - 832   (PHE  138  - THR  142  <=> PRO 1114  - ARG 1118 )                          
  87: s001-A 7ckl-A   143 - 152 <=>  834 - 843   (PRO  143  - ILE  152  <=> LYS 1120  - VAL 1129 )                          
  87: s001-A 7ckl-A   158 - 183 <=>  844 - 869   (ASN  158  - GLU  183  <=> GLY 1130  - ALA 1155 )                          
  87: s001-A 7ckl-A   184 - 189 <=>  872 - 877   (ASN  184  - LEU  189  <=> SER 1158  - SER 1163 )                          
  87: s001-A 7ckl-A   190 - 193 <=>  879 - 882   (GLY  190  - VAL  193  <=> LEU 1165  - GLU 1168 )                          
  87: s001-A 7ckl-A   200 - 212 <=>  883 - 895   (THR  200  - GLY  212  <=> LYS 1169  - ASN 1181 )                          
  87: s001-A 7ckl-A   213 - 238 <=>  900 - 925   (ARG  213  - VAL  238  <=> HIS 1186  - ASN 1211 )                          
  87: s001-A 7ckl-A   241 - 246 <=>  927 - 932   (GLU  241  - SER  246  <=> ILE 1213  - LYS 1224 )                          
  87: s001-A 7ckl-A   249 - 269 <=>  933 - 953   (GLU  249  - ASN  269  <=> GLY 1225  - PHE 1245 )                          
  87: s001-A 7ckl-A   270 - 282 <=>  990 -1002   (SER  270  - SER  282  <=> SER 1286  - ILE 1298 )                          
  87: s001-A 7ckl-A   285 - 305 <=> 1003 -1023   (THR  285  - PRO  305  <=> LEU 1299  - SER 1319 )                          
  87: s001-A 7ckl-A   306 - 311 <=> 1026 -1031   (GLU  306  - VAL  311  <=> CYS 1322  - ASP 1327 )                          
  87: s001-A 7ckl-A   315 - 328 <=> 1032 -1045   (CYS  315  - TYR  328  <=> ALA 1328  - GLN 1341 )                          
  87: s001-A 7ckl-A   331 - 351 <=> 1057 -1077   (PRO  331  - ASN  351  <=> GLU 1353  - SER 1373 )                          
  87: s001-A 7ckl-A   353 - 359 <=> 1078 -1084   (GLU  353  - PHE  359  <=> PRO 1374  - ARG 1380 )                          
  87: s001-A 7ckl-A   364 - 377 <=> 1085 -1098   (MET  364  - VAL  377  <=> PHE 1381  - ASP 1394 )                          
  87: s001-A 7ckl-A   380 - 394 <=> 1099 -1113   (TRP  380  - PRO  394  <=> GLU 1395  - ASN 1409 )                          
  87: s001-A 7ckl-A   397 - 415 <=> 1115 -1133   (GLN  397  - PHE  415  <=> LYS 1411  - SER 1429 )                          
  87: s001-A 7ckl-A   416 - 420 <=> 1135 -1139   (GLY  416  - ASP  420  <=> ALA 1431  - PRO 1435 )                          
  87: s001-A 7ckl-A   422 - 437 <=> 1140 -1155   (TYR  422  - ARG  437  <=> VAL 1436  - GLN 1451 )                          
  87: s001-A 7ckl-A   438 - 441 <=> 1159 -1162   (ASN  438  - GLU  441  <=> TYR 1455  - ASP 1458 )                          
  87: s001-A 7ckl-A   462 - 465 <=> 1164 -1167   (LEU  462  - PHE  465  <=> PHE 1460  - ASN 1463 )                          
  87: s001-A 7ckl-A   467 - 470 <=> 1174 -1177   (SER  467  - GLU  470  <=> ASP 1470  - ASP 1473 )                          
  88: s001-A 3jb9-A    36 -  39 <=>  727 - 730   (GLU   36  - TRP   39  <=> ILE  784  - GLY  787 )                          
  88: s001-A 3jb9-A    42 -  58 <=>  740 - 756   (VAL   42  - PRO   58  <=> LYS  797  - ARG  813 )                          
  88: s001-A 3jb9-A    62 -  88 <=>  766 - 792   (SER   62  - ASN   88  <=> TYR  823  - PRO  849 )                          
  88: s001-A 3jb9-A    91 -  99 <=>  804 - 812   (THR   91  - LEU   99  <=> LEU  861  - LEU  869 )                          
  88: s001-A 3jb9-A   101 - 104 <=>  813 - 816   (SER  101  - SER  104  <=> LYS  870  - TYR  873 )                          
  88: s001-A 3jb9-A   108 - 111 <=>  825 - 828   (PRO  108  - PRO  111  <=> SER  882  - GLU  885 )                          
  88: s001-A 3jb9-A   116 - 122 <=>  830 - 836   (GLY  116  - LEU  122  <=> LEU  887  - ALA  893 )                          
  88: s001-A 3jb9-A   124 - 134 <=>  842 - 852   (ALA  124  - GLU  134  <=> GLU  899  - LEU  909 )                          
  88: s001-A 3jb9-A   137 - 153 <=>  853 - 869   (GLY  137  - ARG  153  <=> THR  910  - SER  926 )                          
  88: s001-A 3jb9-A   159 - 183 <=>  870 - 894   (LYS  159  - GLU  183  <=> HIS  927  - PHE  951 )                          
  88: s001-A 3jb9-A   185 - 192 <=>  902 - 909   (ALA  185  - SER  192  <=> PHE  959  - SER  966 )                          
  88: s001-A 3jb9-A   193 - 196 <=>  912 - 915   (VAL  193  - LEU  196  <=> GLU  969  - PRO  972 )                          
  88: s001-A 3jb9-A   200 - 211 <=>  916 - 927   (THR  200  - SER  211  <=> LEU  973  - ASN  984 )                          
  88: s001-A 3jb9-A   213 - 224 <=>  940 - 951   (ARG  213  - ASP  224  <=> ASN  997  - PHE 1008 )                          
  88: s001-A 3jb9-A   226 - 229 <=>  952 - 955   (THR  226  - ALA  229  <=> GLU 1009  - ASP 1012 )                          
  88: s001-A 3jb9-A   232 - 244 <=>  956 - 968   (ILE  232  - ASP  244  <=> LEU 1013  - ASP 1025 )                          
  88: s001-A 3jb9-A   250 - 260 <=>  969 - 979   (LYS  250  - PHE  260  <=> THR 1026  - ASN 1036 )                          
  88: s001-A 3jb9-A   262 - 302 <=>  980 -1020   (HIS  262  - GLU  302  <=> ASN 1037  - GLY 1077 )                          
  88: s001-A 3jb9-A   308 - 311 <=> 1049 -1052   (GLY  308  - VAL  311  <=> HIS 1106  - ARG 1109 )                          
  88: s001-A 3jb9-A   314 - 328 <=> 1053 -1067   (SER  314  - TYR  328  <=> LEU 1110  - PHE 1124 )                          
  88: s001-A 3jb9-A   331 - 360 <=> 1117 -1146   (PRO  331  - VAL  360  <=> LEU 1174  - TYR 1203 )                          
  88: s001-A 3jb9-A   361 - 376 <=> 1150 -1165   (SER  361  - GLY  376  <=> ASN 1207  - LEU 1222 )                          
  88: s001-A 3jb9-A   377 - 382 <=> 1195 -1200   (VAL  377  - VAL  382  <=> ALA 1252  - THR 1257 )                          
  88: s001-A 3jb9-A   383 - 394 <=> 1203 -1214   (ASP  383  - PRO  394  <=> GLY 1260  - ILE 1271 )                          
  88: s001-A 3jb9-A   395 - 398 <=> 1216 -1219   (GLU  395  - ASP  398  <=> MET 1273  - GLY 1276 )                          
  88: s001-A 3jb9-A   399 - 417 <=> 1225 -1243   (LYS  399  - CYS  417  <=> LYS 1282  - GLU 1300 )                          
  88: s001-A 3jb9-A   418 - 433 <=> 1248 -1263   (ASN  418  - SER  433  <=> THR 1305  - GLN 1320 )                          
  88: s001-A 3jb9-A   436 - 439 <=> 1283 -1286   (LYS  436  - GLU  439  <=> PHE 1340  - PRO 1343 )                          
  88: s001-A 3jb9-A   451 - 454 <=> 1423 -1426   (LEU  451  - MET  454  <=> THR 1480  - ARG 1483 )                          
  88: s001-A 3jb9-A   456 - 463 <=> 1427 -1434   (GLY  456  - SER  463  <=> HIS 1484  - LEU 1491 )                          
  89: s001-A 3jcm-A    36 -  39 <=>  673 - 676   (GLU   36  - TRP   39  <=> GLU  832  - LYS  835 )                          
  89: s001-A 3jcm-A    41 -  44 <=>  689 - 692   (ASP   41  - SER   44  <=> ASN  848  - ARG  851 )                          
  89: s001-A 3jcm-A    45 -  58 <=>  695 - 708   (ARG   45  - PRO   58  <=> ARG  854  - ILE  867 )                          
  89: s001-A 3jcm-A    59 -  63 <=>  713 - 717   (ILE   59  - VAL   63  <=> PRO  872  - PRO  876 )                          
  89: s001-A 3jcm-A    64 -  77 <=>  719 - 732   (ASP   64  - ASP   77  <=> GLU  878  - GLU  891 )                          
  89: s001-A 3jcm-A    80 -  83 <=>  734 - 737   (GLN   80  - TYR   83  <=> ARG  893  - SER  896 )                          
  89: s001-A 3jcm-A    86 -  89 <=>  739 - 742   (PRO   86  - THR   89  <=> ILE  898  - PRO  901 )                          
  89: s001-A 3jcm-A    91 - 103 <=>  752 - 764   (THR   91  - THR  103  <=> ILE  911  - TYR  923 )                          
  89: s001-A 3jcm-A   111 - 124 <=>  769 - 782   (PRO  111  - ALA  124  <=> ARG  928  - GLU  941 )                          
  89: s001-A 3jcm-A   127 - 133 <=>  792 - 798   (ARG  127  - LEU  133  <=> LEU  951  - TYR  957 )                          
  89: s001-A 3jcm-A   137 - 153 <=>  801 - 817   (GLY  137  - ARG  153  <=> THR  960  - GLN  976 )                          
  89: s001-A 3jcm-A   159 - 183 <=>  818 - 842   (LYS  159  - GLU  183  <=> ASN  977  - TYR 1001 )                          
  89: s001-A 3jcm-A   186 - 192 <=>  851 - 857   (PRO  186  - SER  192  <=> PRO 1010  - SER 1016 )                          
  89: s001-A 3jcm-A   193 - 196 <=>  860 - 863   (VAL  193  - LEU  196  <=> GLU 1019  - PRO 1022 )                          
  89: s001-A 3jcm-A   200 - 211 <=>  864 - 875   (THR  200  - SER  211  <=> LEU 1023  - ASN 1034 )                          
  89: s001-A 3jcm-A   213 - 240 <=>  888 - 915   (ARG  213  - GLU  240  <=> ALA 1047  - VAL 1074 )                          
  89: s001-A 3jcm-A   250 - 260 <=>  917 - 927   (LYS  250  - PHE  260  <=> PRO 1076  - ASN 1086 )                          
  89: s001-A 3jcm-A   262 - 302 <=>  928 - 968   (HIS  262  - GLU  302  <=> ASN 1087  - GLY 1127 )                          
  89: s001-A 3jcm-A   308 - 311 <=>  997 -1000   (GLY  308  - VAL  311  <=> HIS 1156  - ARG 1159 )                          
  89: s001-A 3jcm-A   314 - 328 <=> 1001 -1015   (SER  314  - TYR  328  <=> LEU 1160  - PHE 1174 )                          
  89: s001-A 3jcm-A   331 - 360 <=> 1063 -1092   (PRO  331  - VAL  360  <=> LEU 1222  - TYR 1251 )                          
  89: s001-A 3jcm-A   361 - 376 <=> 1096 -1111   (SER  361  - GLY  376  <=> ASN 1255  - LEU 1270 )                          
  89: s001-A 3jcm-A   377 - 383 <=> 1141 -1147   (VAL  377  - ASP  383  <=> ALA 1300  - GLU 1306 )                          
  89: s001-A 3jcm-A   384 - 394 <=> 1150 -1160   (LEU  384  - PRO  394  <=> ILE 1309  - ILE 1319 )                          
  89: s001-A 3jcm-A   399 - 417 <=> 1171 -1189   (LYS  399  - CYS  417  <=> LYS 1330  - GLU 1348 )                          
  89: s001-A 3jcm-A   418 - 436 <=> 1194 -1212   (ASN  418  - LYS  436  <=> THR 1353  - VAL 1371 )                          
  89: s001-A 3jcm-A   438 - 443 <=> 1228 -1233   (ASN  438  - LYS  443  <=> VAL 1387  - LYS 1392 )                          
  89: s001-A 3jcm-A   451 - 457 <=> 1364 -1370   (LEU  451  - ILE  457  <=> SER 1523  - ASN 1529 )                          
  89: s001-A 3jcm-A   458 - 461 <=> 1375 -1378   (GLN  458  - ASN  461  <=> GLY 1534  - TRP 1537 )                          
  90: s001-A 6rr7-B    35 -  45 <=>   24 -  34   (LYS   35  - ARG   45  <=> TYR   24  - THR   34 )                          
  90: s001-A 6rr7-B    46 -  59 <=>   37 -  50   (SER   46  - ILE   59  <=> GLY   37  - SER   50 )                          
  90: s001-A 6rr7-B    61 -  65 <=>   82 -  86   (GLN   61  - GLU   65  <=> TYR   82  - ASP   86 )                          
  90: s001-A 6rr7-B    67 -  78 <=>   87 -  98   (LYS   67  - LEU   78  <=> CYS   87  - SER   98 )                          
  90: s001-A 6rr7-B    80 -  83 <=>   99 - 102   (GLN   80  - TYR   83  <=> HIS   99  - ILE  102 )                          
  90: s001-A 6rr7-B    85 -  88 <=>  104 - 107   (GLU   85  - ASN   88  <=> GLU  104  - CYS  107 )                          
  90: s001-A 6rr7-B    90 -  94 <=>  113 - 117   (VAL   90  - GLU   94  <=> VAL  113  - THR  117 )                          
  90: s001-A 6rr7-B    96 - 110 <=>  119 - 133   (ILE   96  - LEU  110  <=> VAL  119  - LEU  133 )                          
  90: s001-A 6rr7-B   116 - 122 <=>  140 - 146   (GLY  116  - LEU  122  <=> ALA  140  - THR  146 )                          
  90: s001-A 6rr7-B   124 - 135 <=>  165 - 176   (ALA  124  - SER  135  <=> ASP  165  - LYS  176 )                          
  90: s001-A 6rr7-B   141 - 153 <=>  209 - 221   (VAL  141  - ARG  153  <=> ALA  221  - ARG  233 )                          
  90: s001-A 6rr7-B   157 - 186 <=>  223 - 252   (THR  157  - PRO  186  <=> LYS  235  - GLU  264 )                          
  90: s001-A 6rr7-B   187 - 195 <=>  255 - 263   (PRO  187  - TRP  195  <=> GLU  267  - GLY  275 )                          
  90: s001-A 6rr7-B   199 - 212 <=>  264 - 277   (GLY  199  - GLY  212  <=> ASN  276  - MET  289 )                          
  90: s001-A 6rr7-B   213 - 228 <=>  287 - 302   (ARG  213  - SER  228  <=> SER  299  - ASN  314 )                          
  90: s001-A 6rr7-B   232 - 243 <=>  303 - 314   (ILE  232  - MET  243  <=> PRO  315  - THR  326 )                          
  90: s001-A 6rr7-B   244 - 269 <=>  316 - 341   (ASP  244  - ASN  269  <=> ASN  328  - LYS  353 )                          
  90: s001-A 6rr7-B   270 - 282 <=>  387 - 399   (SER  270  - SER  282  <=> GLY  399  - MET  411 )                          
  90: s001-A 6rr7-B   285 - 299 <=>  400 - 414   (THR  285  - TYR  299  <=> PHE  412  - LEU  426 )                          
  90: s001-A 6rr7-B   303 - 311 <=>  419 - 427   (CYS  303  - VAL  311  <=> TYR  431  - ASP  439 )                          
  90: s001-A 6rr7-B   315 - 328 <=>  428 - 441   (CYS  315  - TYR  328  <=> GLY  440  - ALA  453 )                          
  90: s001-A 6rr7-B   331 - 360 <=>  446 - 475   (PRO  331  - VAL  360  <=> GLY  458  - THR  487 )                          
  90: s001-A 6rr7-B   364 - 376 <=>  476 - 488   (MET  364  - GLY  376  <=> GLY  488  - GLY  500 )                          
  90: s001-A 6rr7-B   378 - 384 <=>  489 - 495   (ARG  378  - LEU  384  <=> PHE  501  - MET  507 )                          
  90: s001-A 6rr7-B   387 - 391 <=>  496 - 500   (LEU  387  - ILE  391  <=> GLU  508  - PHE  512 )                          
  90: s001-A 6rr7-B   398 - 415 <=>  504 - 521   (ASP  398  - PHE  415  <=> GLY  516  - ASN  533 )                          
  90: s001-A 6rr7-B   416 - 420 <=>  524 - 528   (GLY  416  - ASP  420  <=> ASN  536  - GLY  540 )                          
  90: s001-A 6rr7-B   422 - 438 <=>  532 - 548   (TYR  422  - ASN  438  <=> ALA  544  - ARG  560 )                          
  90: s001-A 6rr7-B   443 - 448 <=>  628 - 633   (LYS  443  - SER  448  <=> VAL  640  - VAL  645 )                          
  90: s001-A 6rr7-B   450 - 453 <=>  640 - 643   (ARG  450  - GLN  453  <=> ALA  652  - MET  655 )                          
  90: s001-A 6rr7-B   460 - 463 <=>  644 - 647   (VAL  460  - SER  463  <=> GLU  656  - ALA  659 )                          
  91: s001-A 6v85-A    19 -  22 <=>    5 -   8   (SER   19  - ARG   22  <=> LEU    9  - VAL   12 )                          
  91: s001-A 6v85-A    33 -  36 <=>  217 - 220   (PHE   33  - GLU   36  <=> GLU  246  - HIS  249 )                          
  91: s001-A 6v85-A    37 -  65 <=>  336 - 364   (GLU   37  - GLU   65  <=> LEU  365  - PRO  393 )                          
  91: s001-A 6v85-A    67 -  84 <=>  365 - 382   (LYS   67  - SER   84  <=> THR  394  - ARG  411 )                          
  91: s001-A 6v85-A    86 -  89 <=>  433 - 436   (PRO   86  - THR   89  <=> PHE  462  - ASP  465 )                          
  91: s001-A 6v85-A    91 -  94 <=>  437 - 440   (THR   91  - GLU   94  <=> ALA  466  - GLU  469 )                          
  91: s001-A 6v85-A    97 - 106 <=>  441 - 450   (GLN   97  - GLY  106  <=> LEU  470  - ILE  479 )                          
  91: s001-A 6v85-A   110 - 115 <=>  469 - 474   (LEU  110  - LYS  115  <=> PHE  510  - LEU  515 )                          
  91: s001-A 6v85-A   117 - 120 <=>  475 - 478   (GLU  117  - ASN  120  <=> LEU  516  - LEU  519 )                          
  91: s001-A 6v85-A   124 - 133 <=>  483 - 492   (ALA  124  - LEU  133  <=> PHE  524  - VAL  533 )                          
  91: s001-A 6v85-A   137 - 140 <=>  494 - 497   (GLY  137  - PRO  140  <=> SER  535  - ASP  541 )                          
  91: s001-A 6v85-A   142 - 147 <=>  500 - 505   (THR  142  - ALA  147  <=> PHE  544  - SER  549 )                          
  91: s001-A 6v85-A   163 - 166 <=>  506 - 509   (VAL  163  - TYR  166  <=> PHE  562  - LEU  565 )                          
  91: s001-A 6v85-A   167 - 174 <=>  513 - 520   (PRO  167  - GLU  174  <=> MET  569  - ALA  576 )                          
  91: s001-A 6v85-A   175 - 182 <=>  522 - 529   (THR  175  - SER  182  <=> SER  578  - GLY  585 )                          
  91: s001-A 6v85-A   184 - 195 <=>  530 - 541   (ASN  184  - TRP  195  <=> LYS  586  - GLN  597 )                          
  91: s001-A 6v85-A   199 - 212 <=>  542 - 555   (GLY  199  - GLY  212  <=> LEU  598  - GLY  611 )                          
  91: s001-A 6v85-A   213 - 241 <=>  560 - 588   (ARG  213  - GLU  241  <=> ALA  657  - ARG  685 )                          
  91: s001-A 6v85-A   243 - 246 <=>  589 - 592   (MET  243  - SER  246  <=> MET  686  - TYR  689 )                          
  91: s001-A 6v85-A   250 - 253 <=>  593 - 596   (LYS  250  - LEU  253  <=> PRO  690  - PHE  693 )                          
  91: s001-A 6v85-A   257 - 263 <=>  597 - 603   (MET  257  - THR  263  <=> GLU  694  - LEU  700 )                          
  91: s001-A 6v85-A   264 - 268 <=>  606 - 610   (PRO  264  - TYR  268  <=> SER  703  - VAL  707 )                          
  91: s001-A 6v85-A   270 - 274 <=>  625 - 629   (SER  270  - LYS  274  <=> PHE  731  - PRO  735 )                          
  91: s001-A 6v85-A   277 - 281 <=>  630 - 634   (GLY  277  - GLY  281  <=> GLY  738  - LEU  742 )                          
  91: s001-A 6v85-A   285 - 304 <=>  635 - 654   (THR  285  - SER  304  <=> CYS  743  - SER  762 )                          
  91: s001-A 6v85-A   307 - 310 <=>  655 - 658   (TYR  307  - LEU  310  <=> GLY  763  - VAL  766 )                          
  91: s001-A 6v85-A   314 - 328 <=>  659 - 673   (SER  314  - TYR  328  <=> MET  767  - THR  781 )                          
  91: s001-A 6v85-A   330 - 359 <=>  690 - 719   (PRO  330  - PHE  359  <=> ARG  798  - SER  827 )                          
  91: s001-A 6v85-A   364 - 377 <=>  720 - 733   (MET  364  - VAL  377  <=> HIS  828  - ARG  841 )                          
  91: s001-A 6v85-A   379 - 384 <=>  734 - 739   (TYR  379  - LEU  384  <=> ILE  842  - LEU  847 )                          
  91: s001-A 6v85-A   386 - 392 <=>  740 - 746   (LYS  386  - CYS  392  <=> LYS  848  - CYS  854 )                          
  91: s001-A 6v85-A   399 - 415 <=>  754 - 770   (LYS  399  - PHE  415  <=> GLU  862  - LEU  878 )                          
  91: s001-A 6v85-A   417 - 420 <=>  772 - 775   (CYS  417  - ASP  420  <=> GLU  880  - VAL  883 )                          
  91: s001-A 6v85-A   422 - 435 <=>  777 - 790   (TYR  422  - TYR  435  <=> LYS  885  - LYS  898 )                          
  91: s001-A 6v85-A   436 - 439 <=>  792 - 795   (LYS  436  - GLU  439  <=> LEU  900  - ASP  903 )                          
  91: s001-A 6v85-A   441 - 445 <=>  898 - 902   (GLU  441  - ASN  445  <=> GLN 1006  - THR 1010 )                          
  91: s001-A 6v85-A   453 - 457 <=> 1180 -1184   (GLN  453  - ILE  457  <=> THR 1299  - PHE 1303 )                          
  91: s001-A 6v85-A   474 - 477 <=> 1186 -1189   (ARG  474  - GLY  477  <=> PRO 1305  - SER 1308 )                          
  91: s001-A 6v85-A   483 - 488 <=> 1191 -1196   (PRO  483  - GLU  488  <=> THR 1310  - THR 1315 )                          
  92: s001-A 7f0s-A    31 -  34 <=>    9 -  12   (TYR   31  - VAL   34  <=> GLU  119  - VAL  122 )                          
  92: s001-A 7f0s-A    35 -  39 <=>   15 -  19   (LYS   35  - TRP   39  <=> CYS  125  - LEU  129 )                          
  92: s001-A 7f0s-A    52 -  55 <=>   36 -  39   (TRP   52  - PHE   55  <=> VAL  187  - PRO  190 )                          
  92: s001-A 7f0s-A    63 -  68 <=>   64 -  69   (VAL   63  - MET   68  <=> ASP  219  - ASN  224 )                          
  92: s001-A 7f0s-A    69 -  77 <=>   71 -  79   (ASP   69  - ASP   77  <=> GLU  226  - ASN  234 )                          
  92: s001-A 7f0s-A    80 -  86 <=>   80 -  86   (GLN   80  - PRO   86  <=> GLY  235  - PHE  241 )                          
  92: s001-A 7f0s-A    87 -  91 <=>   90 -  94   (LEU   87  - THR   91  <=> PRO  245  - THR  249 )                          
  92: s001-A 7f0s-A    93 -  99 <=>   95 - 101   (GLU   93  - LEU   99  <=> THR  250  - TYR  256 )                          
  92: s001-A 7f0s-A   100 - 103 <=>  104 - 107   (PRO  100  - THR  103  <=> ARG  259  - GLY  262 )                          
  92: s001-A 7f0s-A   116 - 121 <=>  112 - 117   (GLY  116  - HIS  121  <=> ALA  267  - THR  272 )                          
  92: s001-A 7f0s-A   126 - 132 <=>  128 - 134   (SER  126  - ASN  132  <=> MET  283  - ASP  289 )                          
  92: s001-A 7f0s-A   135 - 140 <=>  135 - 140   (SER  135  - PRO  140  <=> MET  290  - VAL  311 )                          
  92: s001-A 7f0s-A   167 - 186 <=>  145 - 164   (PRO  167  - PRO  186  <=> GLU  316  - LYS  335 )                          
  92: s001-A 7f0s-A   188 - 195 <=>  172 - 179   (PHE  188  - TRP  195  <=> HIS  343  - ALA  350 )                          
  92: s001-A 7f0s-A   199 - 210 <=>  180 - 191   (GLY  199  - TYR  210  <=> GLU  351  - GLN  362 )                          
  92: s001-A 7f0s-A   213 - 243 <=>  194 - 224   (ARG  213  - MET  243  <=> ASP  365  - GLY  395 )                          
  92: s001-A 7f0s-A   250 - 259 <=>  226 - 235   (LYS  250  - TYR  259  <=> ASP  397  - ALA  406 )                          
  92: s001-A 7f0s-A   262 - 265 <=>  237 - 240   (HIS  262  - LEU  265  <=> PHE  408  - ILE  411 )                          
  92: s001-A 7f0s-A   281 - 302 <=>  260 - 281   (GLY  281  - GLU  302  <=> GLY  431  - ARG  452 )                          
  92: s001-A 7f0s-A   309 - 312 <=>  283 - 286   (ASP  309  - LEU  312  <=> LYS  454  - ASN  457 )                          
  92: s001-A 7f0s-A   313 - 326 <=>  288 - 301   (SER  313  - PHE  326  <=> VAL  459  - GLY  472 )                          
  92: s001-A 7f0s-A   328 - 331 <=>  302 - 305   (TYR  328  - PRO  331  <=> VAL  473  - ASP  476 )                          
  92: s001-A 7f0s-A   333 - 336 <=>  306 - 309   (ASP  333  - GLU  336  <=> PRO  477  - ALA  480 )                          
  92: s001-A 7f0s-A   338 - 344 <=>  310 - 316   (PHE  338  - ARG  344  <=> GLU  481  - VAL  487 )                          
  92: s001-A 7f0s-A   347 - 351 <=>  317 - 321   (GLY  347  - ASN  351  <=> ASN  488  - LYS  492 )                          
  92: s001-A 7f0s-A   355 - 361 <=>  322 - 328   (THR  355  - SER  361  <=> ILE  493  - CYS  499 )                          
  92: s001-A 7f0s-A   363 - 377 <=>  329 - 343   (SER  363  - VAL  377  <=> GLU  500  - LYS  514 )                          
  92: s001-A 7f0s-A   380 - 383 <=>  351 - 354   (TRP  380  - ASP  383  <=> VAL  522  - PRO  525 )                          
  92: s001-A 7f0s-A   384 - 389 <=>  357 - 362   (LEU  384  - ALA  389  <=> ARG  528  - GLY  533 )                          
  92: s001-A 7f0s-A   395 - 399 <=>  364 - 368   (GLU  395  - LYS  399  <=> PRO  535  - GLY  539 )                          
  92: s001-A 7f0s-A   403 - 408 <=>  369 - 374   (ASP  403  - LEU  408  <=> ASP  540  - ASP  545 )                          
  92: s001-A 7f0s-A   409 - 413 <=>  376 - 380   (ILE  409  - TRP  413  <=> ARG  547  - LYS  551 )                          
  92: s001-A 7f0s-A   415 - 418 <=>  382 - 385   (PHE  415  - ASN  418  <=> GLU  553  - ARG  556 )                          
  92: s001-A 7f0s-A   483 - 486 <=>  388 - 391   (PRO  483  - ILE  486  <=> ARG  559  - LEU  562 )                          
  93: s001-A 3zef-E    69 -  77 <=>    1 -   9   (ASP   69  - ASP   77  <=> SER  883  - GLU  891 )                          
  93: s001-A 3zef-E    80 -  83 <=>   11 -  14   (GLN   80  - TYR   83  <=> ARG  893  - SER  896 )                          
  93: s001-A 3zef-E    86 -  89 <=>   16 -  19   (PRO   86  - THR   89  <=> ILE  898  - PRO  901 )                          
  93: s001-A 3zef-E    91 - 103 <=>   29 -  41   (THR   91  - THR  103  <=> ILE  911  - TYR  923 )                          
  93: s001-A 3zef-E   111 - 124 <=>   47 -  60   (PRO  111  - ALA  124  <=> LEU  929  - GLU  942 )                          
  93: s001-A 3zef-E   127 - 133 <=>   69 -  75   (ARG  127  - LEU  133  <=> LEU  951  - TYR  957 )                          
  93: s001-A 3zef-E   137 - 147 <=>   78 -  88   (GLY  137  - ALA  147  <=> THR  960  - THR  970 )                          
  93: s001-A 3zef-E   162 - 183 <=>   89 - 110   (LEU  162  - GLU  183  <=> PRO  980  - TYR 1001 )                          
  93: s001-A 3zef-E   186 - 190 <=>  119 - 123   (PRO  186  - GLY  190  <=> PRO 1010  - LYS 1014 )                          
  93: s001-A 3zef-E   191 - 195 <=>  125 - 129   (TRP  191  - TRP  195  <=> SER 1016  - ILE 1020 )                          
  93: s001-A 3zef-E   199 - 211 <=>  131 - 143   (GLY  199  - SER  211  <=> PRO 1022  - ASN 1034 )                          
  93: s001-A 3zef-E   213 - 240 <=>  156 - 183   (ARG  213  - GLU  240  <=> ALA 1047  - VAL 1074 )                          
  93: s001-A 3zef-E   250 - 260 <=>  185 - 195   (LYS  250  - PHE  260  <=> PRO 1076  - ASN 1086 )                          
  93: s001-A 3zef-E   262 - 302 <=>  196 - 236   (HIS  262  - GLU  302  <=> ASN 1087  - GLY 1127 )                          
  93: s001-A 3zef-E   308 - 311 <=>  265 - 268   (GLY  308  - VAL  311  <=> HIS 1156  - ARG 1159 )                          
  93: s001-A 3zef-E   314 - 328 <=>  269 - 283   (SER  314  - TYR  328  <=> LEU 1160  - PHE 1174 )                          
  93: s001-A 3zef-E   331 - 360 <=>  331 - 360   (PRO  331  - VAL  360  <=> LEU 1222  - TYR 1251 )                          
  93: s001-A 3zef-E   361 - 376 <=>  364 - 379   (SER  361  - GLY  376  <=> ASN 1255  - LEU 1270 )                          
  93: s001-A 3zef-E   377 - 382 <=>  407 - 412   (VAL  377  - VAL  382  <=> ALA 1300  - SER 1305 )                          
  93: s001-A 3zef-E   383 - 394 <=>  415 - 426   (ASP  383  - PRO  394  <=> GLU 1308  - ILE 1319 )                          
  93: s001-A 3zef-E   399 - 417 <=>  437 - 455   (LYS  399  - CYS  417  <=> LYS 1330  - GLU 1348 )                          
  93: s001-A 3zef-E   418 - 436 <=>  460 - 478   (ASN  418  - LYS  436  <=> THR 1353  - VAL 1371 )                          
  93: s001-A 3zef-E   438 - 443 <=>  494 - 499   (ASN  438  - LYS  443  <=> VAL 1387  - LYS 1392 )                          
  93: s001-A 3zef-E   464 - 467 <=>  546 - 549   (VAL  464  - SER  467  <=> THR 1439  - ARG 1442 )                          
  93: s001-A 3zef-E   469 - 472 <=>  550 - 553   (GLU  469  - CYS  472  <=> TYR 1443  - THR 1446 )                          
  93: s001-A 3zef-E   475 - 478 <=>  554 - 557   (TYR  475  - THR  478  <=> TRP 1447  - GLU 1450 )
[truncated: 227,976 more chars]
