# Supplementary material for: Novel viruses of the family Partitiviridae discovered in Saccharomyces cerevisiae
Source: PLoS Pathog. 2023 Jun 7;19(6):e1011418. doi: 10.1371/journal.ppat.1011418 (PMC10281585; doi:10.1371/journal.ppat.1011418)
Supplement: S2 File — (ZIP) [file ppat.1011418.s012.zip › ScPV1_RdRp_DALI_PDB25.txt]

# Job: 5509_RdRp
# Query: s001A
# No:  Chain   Z    rmsd lali nres  %id PDB  Description
   1:  1sh0-B 27.1  3.2  424   503   14   MOLECULE: RNA POLYMERASE;                                            
   2:  2ijd-1 26.7  2.9  394   644   18   MOLECULE: PICORNAIN 3C, RNA-DIRECTED RNA POLYMERASE;                 
   3:  5i61-A 26.4  3.0  420   523   16   MOLECULE: POTENTIAL RNA-DEPENDENT RNA POLYMERASE;                    
   4:  3gnw-B 24.4  3.4  416   568   12   MOLECULE: RNA-DIRECTED RNA POLYMERASE;                               
   5:  5y6r-A 24.3  3.4  434   667   13   MOLECULE: GENOME POLYPROTEIN;                                        
   6:  7c2k-A 22.5  3.2  432   927   13   MOLECULE: RNA-DIRECTED RNA POLYMERASE;                               
   7:  4k6m-A 21.5  3.2  433   889   11   MOLECULE: POLYPROTEIN;                                               
   8:  5cx6-B 19.4  3.0  423   665   15   MOLECULE: RNA-DEPENDENT RNA POLYMERASE;                              
   9:  2yia-A 18.5  3.6  425   790   12   MOLECULE: RNA-DIRECTED RNA POLYMERASE;                               
  10:  1hhs-A 15.9  3.7  393   664   12   MOLECULE: RNA-DIRECTED RNA POLYMERASE;                               
  11:  6ar3-D 15.7  4.2  323   419   12   MOLECULE: GSI-IIC RT;                                                
  12:  6ogz-A 15.6  3.6  379  1082   13   MOLECULE: RNA (5'-                                                   
  13:  6ty9-A 15.5  3.8  399  1208   13   MOLECULE: RNA-DEPENDENT RNA POLYMERASE;                              
  14:  6ueb-A 15.3  3.7  358  2099   10   MOLECULE: LARGE STRUCTURAL PROTEIN;                                  
  15:  6uen-A 15.2  3.8  334  1392   12   MOLECULE: RNA-DIRECTED RNA POLYMERASE L;                             
  16:  4gzk-A 14.3  3.9  378   650   13   MOLECULE: RNA-DEPENDENT RNA POLYMERASE P2;                           
  17:  3avt-A 13.4  4.2  322  1203   15   MOLECULE: ELONGATION FACTOR TS, ELONGATION FACTOR TU, LINKE          
  18:  6evj-B 12.8  4.2  374   752    8   MOLECULE: POLYMERASE ACIDIC PROTEIN;                                 
  19:  7el9-A 12.4  4.1  358  1731   12   MOLECULE: RNA-DIRECTED RNA POLYMERASE L;                             
  20:  6klc-A 12.4  4.3  342  1436   12   MOLECULE: RNA-DIRECTED RNA POLYMERASE L;                             
  21:  7alp-U 11.5  4.3  374  1935    9   MOLECULE: REPLICASE;                                                 
  22:  6pns-A 11.4  4.0  391  1291   10   MOLECULE: RNA-DIRECTED RNA POLYMERASE;                               
  23:  6v85-A 11.0  4.2  358  1901   12   MOLECULE: RNA-DIRECTED RNA POLYMERASE L;                             
  24:  6zdu-A  9.6  4.2  257   693   11   MOLECULE: TELOMERASE REVERSE TRANSCRIPTASE;                          
  25:  6icz-A  9.6  4.1  375  2253    8   MOLECULE: PROTEIN MAGO NASHI HOMOLOG 2;                              
  26:  3du5-A  9.1  4.0  253   596    8   MOLECULE: TELOMERASE REVERSE TRANSCRIPTASE;                          
  27:  7elb-A  9.1  4.6  349  1937   12   MOLECULE: RNA-DIRECTED RNA POLYMERASE L;                             
  28:  7bg9-A  8.3  4.2  286   913   10   MOLECULE: TELOMERASE REVERSE TRANSCRIPTASE,TELOMERASE REVER          
  29:  6z8k-A  8.0  4.1  378  2158   11   MOLECULE: LA CROSSE VIRUS 5' VRNA 1-10;                              
  30:  1n1h-A  7.7  3.9  380  1264   12   MOLECULE: 5'-R(*AP*UP*UP*AP*GP*C)-3';                                
  31:  7lma-A  6.9  4.6  291  1012   12   MOLECULE: TELOMERASE LA-RELATED PROTEIN P65;                         
  32:  2yng-A  6.5  4.3  212   560   13   MOLECULE: REVERSE TRANSCRIPTASE/RIBONUCLEASE H;                      
  33:  4ol8-F  6.3  4.7  218   427   14   MOLECULE: REVERSE TRANSCRIPTASE/RIBONUCLEASE H;                      
  34:  7kfu-C  5.8  6.6  203   909   10   MOLECULE: CAS2;                                                      
  35:  3fds-A  5.6  5.1  125   352   12   MOLECULE: DNA POLYMERASE IV;                                         
  36:  5g2x-C  5.6  4.5  272   486    9   MOLECULE: GROUP II INTRON;                                           
  37:  5yhf-A  5.3  5.3  104   734   12   MOLECULE: PROTEIN TRANSLOCASE SUBUNIT SECDF;                         
  38:  2d1c-A  5.2  6.1  104   495    4   MOLECULE: ISOCITRATE DEHYDROGENASE;                                  
  39:  2zkt-B  4.9  4.4  116   381    7   MOLECULE: 2,3-BISPHOSPHOGLYCERATE-INDEPENDENT PHOSPHOGLYCER          
  40:  5vo3-A  4.8 13.3  112   380    6   MOLECULE: SUCCINYL-DIAMINOPIMELATE DESUCCINYLASE;                    
  41:  3al0-B  4.5  3.6  100   482   14   MOLECULE: GLUTAMYL-TRNA(GLN) AMIDOTRANSFERASE SUBUNIT A;             
  42:  7n7s-B  3.8  7.9   98   441    9   MOLECULE: HYDROXYMETHYLGLUTARYL-COA REDUCTASE;                       
  43:  6bq1-B  3.6  6.5   94   728    5   MOLECULE: PHOSPHATIDYLINOSITOL 4-KINASE III ALPHA (PI4KA);           
  44:  1k8w-A  3.5  7.5  103   303    4   MOLECULE: 5'-R(*GP*GP*CP*AP*AP*CP*GP*GP*UP*(FHU)                     
  45:  2rb7-A  3.5 12.9  111   360    5   MOLECULE: PEPTIDASE, M20/M25/M40 FAMILY;                             
  46:  4yim-B  3.3 16.5   72   586    6   MOLECULE: PUTATIVE SOLUBLE LYTIC MUREIN TRANSGLYCOSYLASE;            
  47:  4zck-A  3.3  5.2   88   299    5   MOLECULE: GTP-BINDING PROTEIN TYPA/BIPA;                             
  48:  6pwj-A  3.2 14.4  123   408    7   MOLECULE: GGDEF AND EAL DOMAIN-CONTAINING PROTEIN;                   
  49:  7bln-A  3.2  4.2   74   769    5   MOLECULE: VACUOLAR PROTEIN SORTING-ASSOCIATED PROTEIN 29;            
  50:  4fgv-A  3.2  4.7   70  1067    7   MOLECULE: CHROMOSOME REGION MAINTENANCE 1 (CRM1) OR EXPORTI          
  51:  4dnr-A  3.2  7.0  110  1031    7   MOLECULE: CATION EFFLUX SYSTEM PROTEIN CUSB;                         
  52:  3oha-A  3.1  4.8  133   516    9   MOLECULE: DNA POLYMERASE ETA;                                        
  53:  2yyy-A  3.0  9.6   94   342   14   MOLECULE: GLYCERALDEHYDE-3-PHOSPHATE DEHYDROGENASE;                  
  54:  6n1z-A  2.9  6.3   78   961    6   MOLECULE: IMPORTIN-9;                                                
  55:  6q82-A  2.7  7.3   73  1027    4   MOLECULE: IMPORTIN BETA-LIKE PROTEIN KAP122;                         
  56:  6icz-J  2.5  7.1   81   571   10   MOLECULE: PROTEIN MAGO NASHI HOMOLOG 2;                              
  57:  6yj6-A  2.5  4.8   65   819    5   MOLECULE: TRANSCRIPTION FACTOR TAU 131 KDA SUBUNIT;                  
  58:  5hqm-A  2.1  9.2  119   459    6   MOLECULE: RIBULOSE BISPHOSPHATE CARBOXYLASE (R. PALUSTRIS/R          

# Structural equivalences
   1: s001-A 1sh0-B     3 -   6 <=>    8 -  11   (THR    3  - GLN    6  <=> PRO   12  - GLY   15 )                          
   1: s001-A 1sh0-B    21 -  29 <=>   14 -  22   (LEU   21  - ARG   29  <=> SER   18  - THR   26 )                          
   1: s001-A 1sh0-B    30 -  40 <=>   24 -  34   (VAL   30  - GLY   40  <=> PHE   28  - PRO   38 )                          
   1: s001-A 1sh0-B    42 -  49 <=>   35 -  42   (GLU   42  - THR   49  <=> GLY   39  - LEU   46 )                          
   1: s001-A 1sh0-B    50 -  89 <=>   55 -  94   (ASP   50  - TYR   89  <=> LEU   59  - ILE   98 )                          
   1: s001-A 1sh0-B    91 - 116 <=>   95 - 120   (ALA   91  - LYS  116  <=> ASP   99  - HIS  124 )                          
   1: s001-A 1sh0-B   119 - 125 <=>  121 - 127   (VAL  119  - TRP  125  <=> MET  125  - TRP  131 )                          
   1: s001-A 1sh0-B   126 - 141 <=>  134 - 149   (SER  126  - SER  141  <=> GLY  138  - GLU  153 )                          
   1: s001-A 1sh0-B   143 - 163 <=>  150 - 170   (HIS  143  - LYS  163  <=> GLY  154  - LYS  174 )                          
   1: s001-A 1sh0-B   164 - 189 <=>  175 - 200   (ASN  164  - VAL  189  <=> ILE  179  - ASP  204 )                          
   1: s001-A 1sh0-B   190 - 193 <=>  203 - 206   (LYS  190  - PRO  193  <=> LYS  207  - CYS  210 )                          
   1: s001-A 1sh0-B   194 - 202 <=>  210 - 218   (PHE  194  - LEU  202  <=> PRO  214  - ASN  222 )                          
   1: s001-A 1sh0-B   206 - 253 <=>  219 - 266   (CYS  206  - GLU  253  <=> GLU  223  - HIS  270 )                          
   1: s001-A 1sh0-B   255 - 265 <=>  267 - 277   (GLU  255  - TYR  265  <=> LEU  271  - SER  281 )                          
   1: s001-A 1sh0-B   268 - 312 <=>  278 - 322   (HIS  268  - GLU  312  <=> PRO  282  - ASN  326 )                          
   1: s001-A 1sh0-B   314 - 335 <=>  328 - 349   (ARG  314  - LEU  335  <=> ILE  332  - LEU  353 )                          
   1: s001-A 1sh0-B   340 - 359 <=>  350 - 369   (PHE  340  - LYS  359  <=> ASP  354  - ASP  373 )                          
   1: s001-A 1sh0-B   360 - 365 <=>  375 - 380   (THR  360  - PRO  365  <=> LEU  379  - ASP  384 )                          
   1: s001-A 1sh0-B   369 - 381 <=>  382 - 394   (CYS  369  - GLY  381  <=> ASN  386  - ASP  398 )                          
   1: s001-A 1sh0-B   382 - 401 <=>  397 - 416   (LYS  382  - PHE  401  <=> GLY  401  - GLY  420 )                          
   1: s001-A 1sh0-B   403 - 424 <=>  426 - 447   (ASP  403  - GLU  424  <=> MET  430  - GLY  451 )                          
   1: s001-A 1sh0-B   425 - 444 <=>  449 - 468   (GLN  425  - ARG  444  <=> ALA  453  - ASP  472 )                          
   1: s001-A 1sh0-B   468 - 483 <=>  470 - 485   (LYS  468  - ASP  483  <=> TYR  474  - ASP  489 )                          
   2: s001-A 2ijd-1     6 -   9 <=>  194 - 197   (GLN    6  - PHE    9  <=> GLU  194  - TYR  197 )                          
   2: s001-A 2ijd-1    21 -  28 <=>  198 - 205   (LEU   21  - ARG   28  <=> PRO  198  - LYS  205 )                          
   2: s001-A 2ijd-1    29 -  32 <=>  207 - 210   (ARG   29  - PRO   32  <=> LYS  207  - PRO  210 )                          
   2: s001-A 2ijd-1    34 -  37 <=>  211 - 214   (PRO   34  - LYS   37  <=> SER  211  - HIS  214 )                          
   2: s001-A 2ijd-1    38 -  41 <=>  216 - 219   (VAL   38  - TYR   41  <=> VAL  216  - GLY  219 )                          
   2: s001-A 2ijd-1    43 -  51 <=>  220 - 228   (ASP   43  - ARG   51  <=> VAL  220  - LYS  228 )                          
   2: s001-A 2ijd-1    52 -  61 <=>  236 - 245   (THR   52  - PHE   61  <=> ASP  236  - TYR  245 )                          
   2: s001-A 2ijd-1    63 -  67 <=>  246 - 250   (THR   63  - MET   67  <=> VAL  246  - ILE  250 )                          
   2: s001-A 2ijd-1    71 -  89 <=>  254 - 272   (GLU   71  - TYR   89  <=> ASP  254  - ASP  272 )                          
   2: s001-A 2ijd-1    91 - 103 <=>  273 - 285   (ALA   91  - SER  103  <=> ILE  273  - TYR  285 )                          
   2: s001-A 2ijd-1   104 - 115 <=>  292 - 303   (LYS  104  - PHE  115  <=> ALA  292  - TYR  303 )                          
   2: s001-A 2ijd-1   116 - 125 <=>  305 - 314   (LYS  116  - TRP  125  <=> ALA  305  - LEU  314 )                          
   2: s001-A 2ijd-1   126 - 136 <=>  322 - 332   (SER  126  - TRP  136  <=> LYS  322  - GLY  332 )                          
   2: s001-A 2ijd-1   146 - 164 <=>  333 - 351   (SER  146  - ASN  164  <=> ILE  333  - VAL  351 )                          
   2: s001-A 2ijd-1   165 - 191 <=>  355 - 381   (LYS  165  - PRO  191  <=> LYS  355  - PHE  381 )                          
   2: s001-A 2ijd-1   192 - 202 <=>  388 - 398   (PRO  192  - LEU  202  <=> ILE  388  - ASP  398 )                          
   2: s001-A 2ijd-1   206 - 215 <=>  399 - 408   (CYS  206  - ALA  215  <=> LEU  399  - MET  408 )                          
   2: s001-A 2ijd-1   218 - 249 <=>  409 - 440   (GLY  218  - LEU  249  <=> GLU  409  - GLY  440 )                          
   2: s001-A 2ijd-1   259 - 312 <=>  444 - 497   (LEU  259  - GLU  312  <=> ARG  444  - LYS  497 )                          
   2: s001-A 2ijd-1   314 - 317 <=>  501 - 504   (ARG  314  - GLN  317  <=> LEU  501  - LEU  504 )                          
   2: s001-A 2ijd-1   319 - 334 <=>  505 - 520   (HIS  319  - GLY  334  <=> LYS  505  - GLU  520 )                          
   2: s001-A 2ijd-1   340 - 360 <=>  522 - 542   (PHE  340  - THR  360  <=> ASP  522  - LYS  542 )                          
   2: s001-A 2ijd-1   361 - 364 <=>  548 - 551   (GLU  361  - LYS  364  <=> THR  548  - TRP  551 )                          
   2: s001-A 2ijd-1   369 - 380 <=>  552 - 563   (CYS  369  - TYR  380  <=> GLU  552  - ALA  563 )                          
   2: s001-A 2ijd-1   381 - 399 <=>  569 - 587   (GLY  381  - PRO  399  <=> PHE  569  - THR  587 )                          
   2: s001-A 2ijd-1   401 - 404 <=>  588 - 591   (PHE  401  - LYS  404  <=> LYS  588  - ARG  591 )                          
   2: s001-A 2ijd-1   408 - 423 <=>  592 - 607   (ASP  408  - ASN  423  <=> ASN  592  - ASN  607 )                          
   2: s001-A 2ijd-1   424 - 435 <=>  609 - 620   (GLU  424  - VAL  435  <=> GLU  609  - ARG  620 )                          
   2: s001-A 2ijd-1   436 - 439 <=>  624 - 627   (HIS  436  - LYS  439  <=> ILE  624  - ALA  627 )                          
   2: s001-A 2ijd-1   468 - 478 <=>  629 - 639   (LYS  468  - ARG  478  <=> ASP  629  - ARG  639 )                          
   2: s001-A 2ijd-1   480 - 484 <=>  640 - 644   (TYR  480  - PHE  484  <=> TRP  640  - PHE  644 )                          
   3: s001-A 5i61-A     6 -  13 <=>    2 -   9   (GLN    6  - PHE   13  <=> GLN    2  - SER    9 )                          
   3: s001-A 5i61-A    16 -  19 <=>   13 -  16   (TYR   16  - VAL   19  <=> ASN   13  - ASN   16 )                          
   3: s001-A 5i61-A    20 -  23 <=>   19 -  22   (ASP   20  - GLN   23  <=> LEU   19  - TYR   22 )                          
   3: s001-A 5i61-A    24 -  28 <=>   26 -  30   (GLY   24  - ARG   28  <=> VAL   26  - GLN   30 )                          
   3: s001-A 5i61-A    29 -  32 <=>   32 -  35   (ARG   29  - PRO   32  <=> GLU   32  - ARG   35 )                          
   3: s001-A 5i61-A    35 -  38 <=>   36 -  39   (PHE   35  - VAL   38  <=> THR   36  - TYR   39 )                          
   3: s001-A 5i61-A    39 -  42 <=>   42 -  45   (PRO   39  - GLU   42  <=> UNK   42  - GLU   45 )                          
   3: s001-A 5i61-A    43 -  46 <=>   76 -  79   (ASP   43  - ARG   46  <=> VAL   76  - UNK   79 )                          
   3: s001-A 5i61-A    47 -  63 <=>   81 -  97   (ASP   47  - THR   63  <=> VAL   81  - ASP   97 )                          
   3: s001-A 5i61-A    64 -  69 <=>  100 - 105   (PRO   64  - ILE   69  <=> SER  100  - PRO  105 )                          
   3: s001-A 5i61-A    74 -  84 <=>  107 - 117   (PHE   74  - MET   84  <=> ASP  107  - GLU  117 )                          
   3: s001-A 5i61-A    86 -  89 <=>  118 - 121   (PHE   86  - TYR   89  <=> TRP  118  - VAL  121 )                          
   3: s001-A 5i61-A    91 - 116 <=>  122 - 147   (ALA   91  - LYS  116  <=> SER  122  - PHE  147 )                          
   3: s001-A 5i61-A   119 - 132 <=>  148 - 161   (VAL  119  - VAL  132  <=> SER  148  - ASP  161 )                          
   3: s001-A 5i61-A   134 - 137 <=>  172 - 175   (ARG  134  - ARG  137  <=> ARG  172  - GLY  175 )                          
   3: s001-A 5i61-A   146 - 162 <=>  178 - 194   (SER  146  - GLY  162  <=> TRP  178  - LYS  194 )                          
   3: s001-A 5i61-A   163 - 191 <=>  197 - 225   (LYS  163  - PRO  191  <=> ASP  197  - PHE  225 )                          
   3: s001-A 5i61-A   192 - 195 <=>  228 - 231   (PRO  192  - LEU  195  <=> LEU  228  - VAL  231 )                          
   3: s001-A 5i61-A   196 - 201 <=>  233 - 238   (GLY  196  - TRP  201  <=> ALA  233  - GLU  238 )                          
   3: s001-A 5i61-A   206 - 218 <=>  239 - 251   (CYS  206  - GLY  218  <=> ALA  239  - LYS  251 )                          
   3: s001-A 5i61-A   219 - 252 <=>  255 - 288   (GLY  219  - ASN  252  <=> ASP  255  - GLN  288 )                          
   3: s001-A 5i61-A   254 - 275 <=>  289 - 310   (THR  254  - ASN  275  <=> GLU  289  - TRP  310 )                          
   3: s001-A 5i61-A   276 - 311 <=>  312 - 347   (THR  276  - SER  311  <=> GLU  312  - HIS  347 )                          
   3: s001-A 5i61-A   313 - 317 <=>  348 - 352   (PHE  313  - GLN  317  <=> THR  348  - PRO  352 )                          
   3: s001-A 5i61-A   319 - 333 <=>  353 - 367   (HIS  319  - GLN  333  <=> ASN  353  - GLY  367 )                          
   3: s001-A 5i61-A   340 - 364 <=>  369 - 393   (PHE  340  - LYS  364  <=> SER  369  - LYS  393 )                          
   3: s001-A 5i61-A   369 - 384 <=>  394 - 409   (CYS  369  - GLY  384  <=> GLN  394  - VAL  409 )                          
   3: s001-A 5i61-A   385 - 403 <=>  415 - 433   (MET  385  - ASP  403  <=> GLY  415  - TYR  433 )                          
   3: s001-A 5i61-A   404 - 422 <=>  438 - 456   (LYS  404  - PHE  422  <=> TRP  438  - TYR  456 )                          
   3: s001-A 5i61-A   423 - 434 <=>  460 - 471   (ASN  423  - TYR  434  <=> LYS  460  - ASP  471 )                          
   3: s001-A 5i61-A   435 - 444 <=>  473 - 482   (VAL  435  - ARG  444  <=> THR  473  - PHE  482 )                          
   3: s001-A 5i61-A   445 - 450 <=>  489 - 494   (ARG  445  - LEU  450  <=> GLU  489  - ILE  494 )                          
   3: s001-A 5i61-A   455 - 458 <=>  495 - 498   (ARG  455  - LEU  458  <=> PHE  500  - TYR  503 )                          
   3: s001-A 5i61-A   462 - 466 <=>  507 - 511   (GLY  462  - LEU  466  <=> ALA  518  - GLU  522 )                          
   3: s001-A 5i61-A   469 - 472 <=>  515 - 518   (PHE  469  - PHE  472  <=> VAL  526  - ALA  529 )                          
   4: s001-A 3gnw-B    22 -  25 <=>   10 -  13   (LYS   22  - PHE   25  <=> LEU   10  - PRO   13 )                          
   4: s001-A 3gnw-B    26 -  32 <=>   15 -  21   (GLY   26  - PRO   32  <=> ALA   15  - LEU   21 )                          
   4: s001-A 3gnw-B    34 -  37 <=>   24 -  27   (PRO   34  - LYS   37  <=> ASN   24  - SER   27 )                          
   4: s001-A 3gnw-B    38 -  50 <=>   31 -  43   (VAL   38  - ASP   50  <=> LEU   31  - ARG   43 )                          
   4: s001-A 3gnw-B    53 -  70 <=>   44 -  61   (SER   53  - ASP   70  <=> SER   44  - ASP   61 )                          
   4: s001-A 3gnw-B    72 -  86 <=>   62 -  76   (ASP   72  - PHE   86  <=> ASP   62  - SER   76 )                          
   4: s001-A 3gnw-B    90 - 115 <=>   77 - 102   (GLY   90  - PHE  115  <=> THR   77  - GLY  102 )                          
   4: s001-A 3gnw-B   119 - 125 <=>  103 - 109   (VAL  119  - TRP  125  <=> TYR  103  - ARG  109 )                          
   4: s001-A 3gnw-B   126 - 140 <=>  113 - 127   (SER  126  - LYS  140  <=> SER  113  - LEU  127 )                          
   4: s001-A 3gnw-B   143 - 146 <=>  128 - 131   (HIS  143  - SER  146  <=> GLU  128  - GLU  131 )                          
   4: s001-A 3gnw-B   147 - 161 <=>  133 - 147   (VAL  147  - ARG  161  <=> PRO  133  - VAL  147 )                          
   4: s001-A 3gnw-B   162 - 187 <=>  150 - 175   (GLY  162  - PHE  187  <=> GLY  153  - VAL  178 )                          
   4: s001-A 3gnw-B   188 - 192 <=>  177 - 181   (THR  188  - PRO  192  <=> SER  180  - GLN  184 )                          
   4: s001-A 3gnw-B   193 - 201 <=>  186 - 194   (PRO  193  - TRP  201  <=> SER  189  - PRO  197 )                          
   4: s001-A 3gnw-B   205 - 218 <=>  195 - 208   (GLY  205  - GLY  218  <=> LYS  198  - LYS  211 )                          
   4: s001-A 3gnw-B   219 - 252 <=>  211 - 244   (GLY  219  - ASN  252  <=> PRO  214  - PRO  247 )                          
   4: s001-A 3gnw-B   254 - 264 <=>  245 - 255   (THR  254  - ASP  264  <=> GLU  248  - GLU  258 )                          
   4: s001-A 3gnw-B   265 - 273 <=>  257 - 265   (TYR  265  - MET  273  <=> LEU  260  - ASN  268 )                          
   4: s001-A 3gnw-B   274 - 277 <=>  267 - 270   (TYR  274  - VAL  277  <=> LYS  270  - ASN  273 )                          
   4: s001-A 3gnw-B   278 - 281 <=>  272 - 275   (ARG  278  - HIS  281  <=> GLY  275  - ARG  278 )                          
   4: s001-A 3gnw-B   283 - 311 <=>  276 - 304   (GLY  283  - SER  311  <=> CYS  279  - LYS  307 )                          
   4: s001-A 3gnw-B   313 - 316 <=>  305 - 308   (PHE  313  - MET  316  <=> LEU  308  - CYS  311 )                          
   4: s001-A 3gnw-B   319 - 336 <=>  309 - 326   (HIS  319  - SER  336  <=> THR  312  - THR  329 )                          
   4: s001-A 3gnw-B   337 - 358 <=>  329 - 350   (LYS  337  - ASP  358  <=> ASP  332  - PRO  353 )                          
   4: s001-A 3gnw-B   360 - 365 <=>  351 - 356   (THR  360  - PRO  365  <=> PRO  354  - ASP  359 )                          
   4: s001-A 3gnw-B   369 - 379 <=>  358 - 368   (CYS  369  - THR  379  <=> GLU  361  - SER  371 )                          
   4: s001-A 3gnw-B   381 - 399 <=>  377 - 395   (GLY  381  - PRO  399  <=> ARG  380  - GLU  398 )                          
   4: s001-A 3gnw-B   401 - 404 <=>  397 - 400   (PHE  401  - LYS  404  <=> ALA  400  - THR  403 )                          
   4: s001-A 3gnw-B   412 - 443 <=>  404 - 435   (ARG  412  - ILE  443  <=> SER  407  - GLN  438 )                          
   4: s001-A 3gnw-B   446 - 449 <=>  437 - 440   (VAL  446  - ASP  449  <=> GLU  440  - LEU  443 )                          
   4: s001-A 3gnw-B   453 - 456 <=>  441 - 444   (TYR  453  - PHE  456  <=> ASP  444  - ILE  447 )                          
   4: s001-A 3gnw-B   465 - 471 <=>  451 - 457   (ASN  465  - ASN  471  <=> ILE  454  - PRO  460 )                          
   4: s001-A 3gnw-B   473 - 479 <=>  458 - 464   (ASN  473  - TYR  479  <=> GLN  461  - HIS  467 )                          
   4: s001-A 3gnw-B   481 - 485 <=>  465 - 469   (GLY  481  - ILE  485  <=> GLY  468  - PHE  472 )                          
   5: s001-A 5y6r-A     3 -   6 <=>   84 -  87   (THR    3  - GLN    6  <=> LYS   95  - GLU   98 )                          
   5: s001-A 5y6r-A     8 -  13 <=>   88 -  93   (LEU    8  - PHE   13  <=> TRP   99  - ILE  104 )                          
   5: s001-A 5y6r-A    20 -  24 <=>  110 - 114   (ASP   20  - GLY   24  <=> VAL  121  - LEU  125 )                          
   5: s001-A 5y6r-A    25 -  29 <=>  116 - 120   (PHE   25  - ARG   29  <=> ARG  127  - ARG  131 )                          
   5: s001-A 5y6r-A    30 -  37 <=>  122 - 129   (VAL   30  - LYS   37  <=> ASN  133  - GLY  140 )                          
   5: s001-A 5y6r-A    39 -  42 <=>  137 - 140   (PRO   39  - GLU   42  <=> ILE  148  - GLU  151 )                          
   5: s001-A 5y6r-A    43 -  59 <=>  143 - 159   (ASP   43  - LYS   59  <=> PRO  154  - ARG  170 )                          
   5: s001-A 5y6r-A    60 -  64 <=>  161 - 165   (ALA   60  - PRO   64  <=> LYS  172  - GLU  176 )                          
   5: s001-A 5y6r-A    65 -  71 <=>  167 - 173   (ILE   65  - GLU   71  <=> ASN  178  - LEU  184 )                          
   5: s001-A 5y6r-A    74 -  86 <=>  174 - 186   (PHE   74  - PHE   86  <=> HIS  185  - ARG  197 )                          
   5: s001-A 5y6r-A    89 -  92 <=>  187 - 190   (TYR   89  - PRO   92  <=> PRO  198  - GLU  201 )                          
   5: s001-A 5y6r-A    93 -  99 <=>  192 - 198   (LEU   93  - ASP   99  <=> SER  203  - TRP  209 )                          
   5: s001-A 5y6r-A   100 - 116 <=>  200 - 216   (GLU  100  - LYS  116  <=> GLU  211  - ARG  227 )                          
   5: s001-A 5y6r-A   119 - 140 <=>  217 - 238   (VAL  119  - LYS  140  <=> LYS  228  - LYS  249 )                          
   5: s001-A 5y6r-A   142 - 161 <=>  239 - 258   (SER  142  - ARG  161  <=> LYS  250  - VAL  269 )                          
   5: s001-A 5y6r-A   162 - 181 <=>  269 - 288   (GLY  162  - THR  181  <=> GLU  280  - THR  299 )                          
   5: s001-A 5y6r-A   182 - 186 <=>  290 - 294   (GLN  182  - PRO  186  <=> VAL  301  - TRP  305 )                          
   5: s001-A 5y6r-A   187 - 192 <=>  296 - 301   (PHE  187  - PRO  192  <=> LYS  307  - VAL  312 )                          
   5: s001-A 5y6r-A   193 - 203 <=>  303 - 313   (PRO  193  - ASP  203  <=> PRO  314  - GLN  324 )                          
   5: s001-A 5y6r-A   207 - 218 <=>  314 - 325   (SER  207  - GLY  218  <=> ILE  325  - PHE  336 )                          
   5: s001-A 5y6r-A   219 - 252 <=>  328 - 361   (GLY  219  - ASN  252  <=> PRO  339  - LYS  372 )                          
   5: s001-A 5y6r-A   255 - 273 <=>  362 - 380   (GLU  255  - MET  273  <=> TRP  373  - SER  391 )                          
   5: s001-A 5y6r-A   274 - 312 <=>  382 - 420   (TYR  274  - GLU  312  <=> ASP  393  - GLY  431 )                          
   5: s001-A 5y6r-A   314 - 317 <=>  428 - 431   (ARG  314  - GLN  317  <=> ARG  439  - LYS  442 )                          
   5: s001-A 5y6r-A   320 - 331 <=>  432 - 443   (CYS  320  - PHE  331  <=> ILE  443  - THR  454 )                          
   5: s001-A 5y6r-A   333 - 358 <=>  444 - 469   (GLN  333  - ASP  358  <=> GLU  455  - THR  480 )                          
   5: s001-A 5y6r-A   360 - 365 <=>  474 - 479   (THR  360  - PRO  365  <=> MET  485  - GLN  490 )                          
   5: s001-A 5y6r-A   369 - 379 <=>  481 - 491   (CYS  369  - THR  379  <=> ASP  492  - ILE  502 )                          
   5: s001-A 5y6r-A   382 - 385 <=>  500 - 503   (LYS  382  - MET  385  <=> SER  511  - MET  514 )                          
   5: s001-A 5y6r-A   386 - 402 <=>  505 - 521   (THR  386  - LYS  402  <=> GLY  516  - SER  532 )                          
   5: s001-A 5y6r-A   403 - 436 <=>  525 - 558   (ASP  403  - HIS  436  <=> ARG  536  - THR  569 )                          
   5: s001-A 5y6r-A   442 - 449 <=>  559 - 566   (ARG  442  - ASP  449  <=> GLU  570  - LYS  577 )                          
   5: s001-A 5y6r-A   453 - 456 <=>  567 - 570   (TYR  453  - PHE  456  <=> SER  578  - TYR  581 )                          
   5: s001-A 5y6r-A   465 - 471 <=>  572 - 578   (ASN  465  - ASN  471  <=> TYR  583  - SER  589 )                          
   5: s001-A 5y6r-A   472 - 478 <=>  580 - 586   (PHE  472  - ARG  478  <=> TYR  591  - HIS  597 )                          
   5: s001-A 5y6r-A   482 - 485 <=>  589 - 592   (LYS  482  - ILE  485  <=> PHE  600  - LYS  603 )                          
   6: s001-A 7c2k-A     1 -   4 <=>  324 - 327   (MET    1  - GLY    4  <=> THR  324  - GLY  327 )                          
   6: s001-A 7c2k-A     5 -  11 <=>  378 - 384   (TYR    5  - TYR   11  <=> PRO  378  - SER  384 )                          
   6: s001-A 7c2k-A    22 -  37 <=>  405 - 420   (LYS   22  - LYS   37  <=> VAL  405  - TYR  420 )                          
   6: s001-A 7c2k-A    40 -  89 <=>  435 - 484   (GLY   40  - TYR   89  <=> VAL  435  - ASP  484 )                          
   6: s001-A 7c2k-A    93 - 101 <=>  485 - 493   (LEU   93  - SER  101  <=> GLY  485  - VAL  493 )                          
   6: s001-A 7c2k-A   103 - 128 <=>  494 - 519   (SER  103  - LEU  128  <=> ILE  494  - MET  519 )                          
   6: s001-A 7c2k-A   129 - 140 <=>  521 - 532   (LYS  129  - LYS  140  <=> TYR  521  - LYS  532 )                          
   6: s001-A 7c2k-A   143 - 160 <=>  533 - 550   (HIS  143  - GLU  160  <=> ARG  533  - ALA  550 )                          
   6: s001-A 7c2k-A   163 - 192 <=>  551 - 580   (LYS  163  - PRO  192  <=> LYS  551  - ALA  580 )                          
   6: s001-A 7c2k-A   193 - 202 <=>  585 - 594   (PRO  193  - LEU  202  <=> ALA  585  - PHE  594 )                          
   6: s001-A 7c2k-A   204 - 218 <=>  595 - 609   (ASN  204  - GLY  218  <=> TYR  595  - VAL  609 )                          
   6: s001-A 7c2k-A   219 - 249 <=>  612 - 642   (GLY  219  - LEU  249  <=> PRO  612  - HIS  642 )                          
   6: s001-A 7c2k-A   250 - 253 <=>  645 - 648   (LEU  250  - GLU  253  <=> CYS  645  - LEU  648 )                          
   6: s001-A 7c2k-A   254 - 311 <=>  650 - 707   (THR  254  - SER  311  <=> HIS  650  - LEU  707 )                          
   6: s001-A 7c2k-A   314 - 317 <=>  748 - 751   (ARG  314  - GLN  317  <=> TYR  748  - LYS  751 )                          
   6: s001-A 7c2k-A   319 - 336 <=>  754 - 771   (HIS  319  - SER  336  <=> SER  754  - ALA  771 )                          
   6: s001-A 7c2k-A   340 - 354 <=>  778 - 792   (PHE  340  - ASN  354  <=> SER  778  - VAL  792 )                          
   6: s001-A 7c2k-A   355 - 366 <=>  794 - 805   (VAL  355  - SER  366  <=> MET  794  - LEU  805 )                          
   6: s001-A 7c2k-A   368 - 371 <=>  806 - 809   (GLY  368  - PHE  371  <=> THR  806  - PRO  809 )                          
   6: s001-A 7c2k-A   372 - 380 <=>  811 - 819   (VAL  372  - TYR  380  <=> GLU  811  - LEU  819 )                          
   6: s001-A 7c2k-A   381 - 402 <=>  826 - 847   (GLY  381  - LYS  402  <=> TYR  826  - ILE  847 )                          
   6: s001-A 7c2k-A   403 - 424 <=>  849 - 870   (ASP  403  - GLU  424  <=> LYS  849  - THR  870 )                          
   6: s001-A 7c2k-A   425 - 444 <=>  879 - 898   (GLN  425  - ARG  444  <=> ASP  879  - HIS  898 )                          
   6: s001-A 7c2k-A   468 - 483 <=>  912 - 927   (LYS  468  - ASP  483  <=> ARG  914  - THR  929 )                          
   7: s001-A 4k6m-A     3 -  14 <=>  273 - 284   (THR    3  - GLY   14  <=> LYS  280  - ALA  291 )                          
   7: s001-A 4k6m-A    21 -  37 <=>  305 - 321   (LEU   21  - LYS   37  <=> GLU  312  - LYS  328 )                          
   7: s001-A 4k6m-A    38 -  41 <=>  324 - 327   (VAL   38  - TYR   41  <=> SER  331  - TRP  334 )                          
   7: s001-A 4k6m-A    42 -  50 <=>  334 - 342   (GLU   42  - ASP   50  <=> THR  341  - THR  349 )                          
   7: s001-A 4k6m-A    51 -  59 <=>  347 - 355   (ARG   51  - LYS   59  <=> GLN  354  - ASP  362 )                          
   7: s001-A 4k6m-A    63 -  66 <=>  356 - 359   (THR   63  - THR   66  <=> THR  363  - PRO  366 )                          
   7: s001-A 4k6m-A    67 -  70 <=>  361 - 364   (MET   67  - ASP   70  <=> PRO  368  - GLY  371 )                          
   7: s001-A 4k6m-A    71 -  87 <=>  366 - 382   (GLU   71  - LYS   87  <=> LYS  373  - ARG  389 )                          
   7: s001-A 4k6m-A    90 - 113 <=>  383 - 406   (GLY   90  - LEU  113  <=> GLU  390  - ALA  413 )                          
   7: s001-A 4k6m-A   114 - 117 <=>  411 - 414   (PRO  114  - PRO  117  <=> GLN  418  - TRP  421 )                          
   7: s001-A 4k6m-A   119 - 125 <=>  415 - 421   (VAL  119  - TRP  125  <=> SER  422  - VAL  428 )                          
   7: s001-A 4k6m-A   126 - 140 <=>  424 - 438   (SER  126  - LYS  140  <=> PRO  431  - LEU  445 )                          
   7: s001-A 4k6m-A   142 - 162 <=>  439 - 459   (SER  142  - GLY  162  <=> ARG  446  - GLU  466 )                          
   7: s001-A 4k6m-A   163 - 189 <=>  463 - 489   (LYS  163  - VAL  189  <=> ALA  470  - GLU  496 )                          
   7: s001-A 4k6m-A   190 - 193 <=>  491 - 494   (LYS  190  - PRO  193  <=> HIS  498  - SER  501 )                          
   7: s001-A 4k6m-A   194 - 201 <=>  500 - 507   (PHE  194  - TRP  201  <=> GLY  507  - VAL  514 )                          
   7: s001-A 4k6m-A   205 - 217 <=>  508 - 520   (GLY  205  - LYS  217  <=> GLN  515  - LYS  527 )                          
   7: s001-A 4k6m-A   218 - 243 <=>  522 - 547   (GLY  218  - ASP  243  <=> GLY  529  - LYS  554 )                          
   7: s001-A 4k6m-A   245 - 248 <=>  548 - 551   (VAL  245  - MET  248  <=> VAL  555  - LEU  558 )                          
   7: s001-A 4k6m-A   250 - 253 <=>  552 - 555   (LEU  250  - GLU  253  <=> LEU  559  - GLU  562 )                          
   7: s001-A 4k6m-A   255 - 264 <=>  556 - 565   (GLU  255  - ASP  264  <=> HIS  563  - GLU  572 )                          
   7: s001-A 4k6m-A   265 - 274 <=>  567 - 576   (TYR  265  - TYR  274  <=> THR  574  - MET  583 )                          
   7: s001-A 4k6m-A   275 - 312 <=>  586 - 623   (ASN  275  - GLU  312  <=> MET  593  - GLY  630 )                          
   7: s001-A 4k6m-A   316 - 333 <=>  652 - 669   (MET  316  - GLN  333  <=> ARG  659  - ASP  676 )                          
   7: s001-A 4k6m-A   338 - 341 <=>  670 - 673   (ASP  338  - ILE  341  <=> ASP  677  - ALA  680 )                          
   7: s001-A 4k6m-A   343 - 358 <=>  674 - 689   (SER  343  - ASP  358  <=> THR  681  - ILE  696 )                          
   7: s001-A 4k6m-A   360 - 365 <=>  695 - 700   (THR  360  - PRO  365  <=> SER  702  - ASP  707 )                          
   7: s001-A 4k6m-A   369 - 381 <=>  702 - 714   (CYS  369  - GLY  381  <=> GLN  709  - ILE  721 )                          
   7: s001-A 4k6m-A   382 - 420 <=>  722 - 760   (LYS  382  - PHE  420  <=> ILE  729  - TRP  767 )                          
   7: s001-A 4k6m-A   421 - 424 <=>  762 - 765   (GLY  421  - GLU  424  <=> LEU  769  - PHE  772 )                          
   7: s001-A 4k6m-A   425 - 438 <=>  769 - 782   (GLN  425  - ASP  438  <=> ASP  776  - PRO  789 )                          
   7: s001-A 4k6m-A   445 - 449 <=>  784 - 788   (ARG  445  - ASP  449  <=> ASP  791  - THR  795 )                          
   7: s001-A 4k6m-A   454 - 457 <=>  797 - 800   (ARG  454  - GLN  457  <=> SER  804  - GLU  807 )                          
   7: s001-A 4k6m-A   464 - 468 <=>  801 - 805   (ILE  464  - LYS  468  <=> TRP  808  - GLU  812 )                          
   7: s001-A 4k6m-A   470 - 478 <=>  806 - 814   (PRO  470  - ARG  478  <=> ASP  813  - VAL  821 )                          
   7: s001-A 4k6m-A   480 - 484 <=>  815 - 819   (TYR  480  - PHE  484  <=> TRP  822  - ASN  826 )                          
   8: s001-A 5cx6-B     6 -   9 <=>   80 -  83   (GLN    6  - PHE    9  <=> LEU   89  - TYR   92 )                          
   8: s001-A 5cx6-B    12 -  15 <=>   84 -  87   (VAL   12  - SER   15  <=> PRO   93  - GLY   96 )                          
   8: s001-A 5cx6-B    16 -  20 <=>   97 - 101   (TYR   16  - ASP   20  <=> PRO  106  - HIS  110 )                          
   8: s001-A 5cx6-B    21 -  32 <=>  108 - 119   (LEU   21  - PRO   32  <=> SER  117  - THR  128 )                          
   8: s001-A 5cx6-B    34 -  37 <=>  120 - 123   (PRO   34  - LYS   37  <=> SER  129  - LEU  132 )                          
   8: s001-A 5cx6-B    38 -  41 <=>  135 - 138   (VAL   38  - TYR   41  <=> VAL  144  - THR  147 )                          
   8: s001-A 5cx6-B    42 -  67 <=>  140 - 165   (GLU   42  - MET   67  <=> LEU  149  - VAL  174 )                          
   8: s001-A 5cx6-B    76 -  79 <=>  168 - 171   (GLU   76  - ASN   79  <=> LYS  177  - ARG  180 )                          
   8: s001-A 5cx6-B    80 -  86 <=>  173 - 179   (ASP   80  - PHE   86  <=> LEU  182  - PRO  188 )                          
   8: s001-A 5cx6-B    88 -  91 <=>  180 - 183   (HIS   88  - ALA   91  <=> TYR  189  - GLN  192 )                          
   8: s001-A 5cx6-B    92 -  95 <=>  185 - 188   (PRO   92  - VAL   95  <=> LEU  194  - VAL  197 )                          
   8: s001-A 5cx6-B    97 - 101 <=>  195 - 199   (SER   97  - SER  101  <=> LEU  204  - ILE  208 )                          
   8: s001-A 5cx6-B   104 - 116 <=>  200 - 212   (LYS  104  - LYS  116  <=> LYS  209  - TRP  221 )                          
   8: s001-A 5cx6-B   119 - 129 <=>  213 - 223   (VAL  119  - LYS  129  <=> ARG  222  - LEU  232 )                          
   8: s001-A 5cx6-B   130 - 144 <=>  225 - 239   (GLN  130  - ARG  144  <=> CYS  234  - LEU  248 )                          
   8: s001-A 5cx6-B   147 - 164 <=>  249 - 266   (VAL  147  - ASN  164  <=> LEU  258  - LEU  275 )                          
   8: s001-A 5cx6-B   165 - 193 <=>  269 - 297   (LYS  165  - PRO  193  <=> LYS  278  - ILE  306 )                          
   8: s001-A 5cx6-B   194 - 201 <=>  305 - 312   (PHE  194  - TRP  201  <=> PHE  314  - TRP  321 )                          
   8: s001-A 5cx6-B   203 - 206 <=>  313 - 316   (ASP  203  - CYS  206  <=> THR  322  - GLY  325 )                          
   8: s001-A 5cx6-B   208 - 219 <=>  317 - 328   (VAL  208  - GLY  219  <=> ALA  326  - GLY  337 )                          
   8: s001-A 5cx6-B   220 - 250 <=>  355 - 385   (SER  220  - LEU  250  <=> TYR  364  - VAL  394 )                          
   8: s001-A 5cx6-B   251 - 275 <=>  391 - 415   (MET  251  - ASN  275  <=> ALA  400  - GLY  424 )                          
   8: s001-A 5cx6-B   276 - 280 <=>  417 - 421   (THR  276  - LYS  280  <=> LYS  426  - LYS  430 )                          
   8: s001-A 5cx6-B   281 - 309 <=>  424 - 452   (HIS  281  - LEU  309  <=> LYS  433  - GLN  461 )                          
   8: s001-A 5cx6-B   310 - 313 <=>  457 - 460   (SER  310  - PHE  313  <=> SER  466  - LEU  469 )                          
   8: s001-A 5cx6-B   339 - 349 <=>  461 - 471   (ASP  339  - SER  349  <=> LEU  470  - LYS  480 )                          
   8: s001-A 5cx6-B   350 - 368 <=>  473 - 491   (ASN  350  - GLY  368  <=> LYS  482  - ASP  500 )                          
   8: s001-A 5cx6-B   369 - 379 <=>  499 - 509   (CYS  369  - THR  379  <=> THR  508  - LYS  518 )                          
   8: s001-A 5cx6-B   383 - 402 <=>  519 - 538   (THR  383  - LYS  402  <=> TYR  528  - LYS  547 )                          
   8: s001-A 5cx6-B   404 - 419 <=>  547 - 562   (LYS  404  - ALA  419  <=> MET  556  - THR  571 )                          
   8: s001-A 5cx6-B   420 - 437 <=>  564 - 581   (PHE  420  - VAL  437  <=> ALA  573  - THR  590 )                          
   8: s001-A 5cx6-B   440 - 443 <=>  582 - 585   (LYS  440  - ILE  443  <=> ALA  591  - VAL  594 )                          
   8: s001-A 5cx6-B   444 - 450 <=>  587 - 593   (ARG  444  - LEU  450  <=> CYS  596  - GLY  602 )                          
   8: s001-A 5cx6-B   452 - 456 <=>  598 - 602   (PHE  452  - PHE  456  <=> ALA  607  - TYR  611 )                          
   8: s001-A 5cx6-B   458 - 461 <=>  608 - 611   (LEU  458  - PHE  461  <=> ASP  617  - PHE  620 )                          
   8: s001-A 5cx6-B   463 - 467 <=>  612 - 616   (ASP  463  - SER  467  <=> GLU  621  - SER  625 )                          
   8: s001-A 5cx6-B   468 - 483 <=>  618 - 633   (LYS  468  - ASP  483  <=> GLY  627  - HIS  642 )                          
   9: s001-A 2yia-A     5 -   9 <=>   58 -  62   (TYR    5  - PHE    9  <=> LEU   60  - ALA   64 )                          
   9: s001-A 2yia-A    13 -  16 <=>   63 -  66   (PHE   13  - TYR   16  <=> ILE   65  - MET   68 )                          
   9: s001-A 2yia-A    17 -  21 <=>   99 - 103   (LYS   17  - LEU   21  <=> ALA  101  - LYS  105 )                          
   9: s001-A 2yia-A    23 -  29 <=>  104 - 110   (GLN   23  - ARG   29  <=> TYR  106  - PRO  112 )                          
   9: s001-A 2yia-A    30 -  33 <=>  119 - 122   (VAL   30  - SER   33  <=> GLY  121  - ASP  124 )                          
   9: s001-A 2yia-A    36 -  39 <=>  124 - 127   (ILE   36  - PRO   39  <=> THR  126  - LYS  129 )                          
   9: s001-A 2yia-A    40 -  43 <=>  150 - 153   (GLY   40  - ASP   43  <=> GLU  152  - ALA  155 )                          
   9: s001-A 2yia-A    44 -  63 <=>  155 - 174   (TRP   44  - THR   63  <=> LEU  157  - GLY  176 )                          
   9: s001-A 2yia-A    64 -  67 <=>  177 - 180   (PRO   64  - MET   67  <=> THR  179  - ASN  182 )                          
   9: s001-A 2yia-A    68 -  72 <=>  187 - 191   (HIS   68  - ASP   72  <=> THR  189  - THR  193 )                          
   9: s001-A 2yia-A    75 -  86 <=>  193 - 204   (SER   75  - PHE   86  <=> GLU  195  - PRO  206 )                          
   9: s001-A 2yia-A    91 -  94 <=>  206 - 209   (ALA   91  - ARG   94  <=> ASN  208  - LYS  211 )                          
   9: s001-A 2yia-A    96 -  99 <=>  217 - 220   (SER   96  - ASP   99  <=> TRP  219  - SER  222 )                          
   9: s001-A 2yia-A   100 - 103 <=>  235 - 238   (GLU  100  - SER  103  <=> TYR  237  - HIS  240 )                          
   9: s001-A 2yia-A   105 - 117 <=>  239 - 251   (LEU  105  - PRO  117  <=> VAL  241  - GLY  253 )                          
   9: s001-A 2yia-A   119 - 143 <=>  252 - 276   (VAL  119  - HIS  143  <=> LYS  254  - ALA  278 )                          
   9: s001-A 2yia-A   145 - 148 <=>  291 - 294   (LEU  145  - LEU  148  <=> ASP  293  - TYR  296 )                          
   9: s001-A 2yia-A   149 - 164 <=>  297 - 312   (PRO  149  - ASN  164  <=> CYS  299  - TRP  314 )                          
   9: s001-A 2yia-A   165 - 189 <=>  315 - 339   (LYS  165  - VAL  189  <=> LYS  317  - ASN  341 )                          
   9: s001-A 2yia-A   190 - 193 <=>  341 - 344   (LYS  190  - PRO  193  <=> SER  343  - ASN  346 )                          
   9: s001-A 2yia-A   194 - 201 <=>  351 - 358   (PHE  194  - TRP  201  <=> PRO  353  - PRO  360 )                          
   9: s001-A 2yia-A   203 - 206 <=>  359 - 362   (ASP  203  - CYS  206  <=> PHE  361  - GLY  364 )                          
   9: s001-A 2yia-A   208 - 219 <=>  363 - 374   (VAL  208  - GLY  219  <=> MET  365  - LEU  376 )                          
   9: s001-A 2yia-A   220 - 246 <=>  395 - 421   (SER  220  - ARG  246  <=> THR  397  - LEU  423 )                          
   9: s001-A 2yia-A   247 - 250 <=>  423 - 426   (SER  247  - LEU  250  <=> ARG  425  - THR  428 )                          
   9: s001-A 2yia-A   251 - 259 <=>  434 - 442   (MET  251  - LEU  259  <=> TYR  436  - ALA  444 )                          
   9: s001-A 2yia-A   260 - 281 <=>  444 - 465   (LYS  260  - HIS  281  <=> ASN  446  - TYR  467 )                          
   9: s001-A 2yia-A   283 - 308 <=>  466 - 491   (GLY  283  - LYS  308  <=> GLY  468  - LYS  493 )                          
   9: s001-A 2yia-A   310 - 313 <=>  492 - 495   (SER  310  - PHE  313  <=> ALA  494  - PRO  497 )                          
   9: s001-A 2yia-A   339 - 342 <=>  496 - 499   (ASP  339  - GLU  342  <=> ASN  498  - THR  501 )                          
   9: s001-A 2yia-A   343 - 357 <=>  501 - 515   (SER  343  - ALA  357  <=> GLU  503  - ILE  517 )                          
   9: s001-A 2yia-A   360 - 364 <=>  516 - 520   (THR  360  - LYS  364  <=> GLU  518  - LYS  522 )                          
   9: s001-A 2yia-A   365 - 369 <=>  522 - 526   (PRO  365  - CYS  369  <=> LEU  524  - ILE  528 )                          
   9: s001-A 2yia-A   370 - 378 <=>  555 - 563   (SER  370  - MET  378  <=> GLU  557  - ALA  565 )                          
   9: s001-A 2yia-A   382 - 402 <=>  571 - 591   (LYS  382  - LYS  402  <=> MET  573  - LEU  593 )                          
   9: s001-A 2yia-A   404 - 420 <=>  602 - 618   (LYS  404  - PHE  420  <=> ALA  604  - GLY  620 )                          
   9: s001-A 2yia-A   421 - 442 <=>  620 - 641   (GLY  421  - ARG  442  <=> TRP  622  - GLU  643 )                          
   9: s001-A 2yia-A   443 - 447 <=>  645 - 649   (ILE  443  - GLN  447  <=> ILE  647  - GLY  651 )                          
   9: s001-A 2yia-A   448 - 452 <=>  654 - 658   (PRO  448  - PHE  452  <=> TRP  656  - SER  660 )                          
   9: s001-A 2yia-A   454 - 457 <=>  659 - 662   (ARG  454  - GLN  457  <=> GLU  661  - GLY  664 )                          
   9: s001-A 2yia-A   460 - 483 <=>  663 - 686   (ASP  460  - ASP  483  <=> ASP  665  - ASP  688 )                          
  10: s001-A 1hhs-A     6 -  13 <=>   11 -  18   (GLN    6  - PHE   13  <=> ASP   11  - PHE   18 )                          
  10: s001-A 1hhs-A    16 -  19 <=>   19 -  22   (TYR   16  - VAL   19  <=> ALA   19  - ILE   22 )                          
  10: s001-A 1hhs-A    20 -  34 <=>   27 -  41   (ASP   20  - PRO   34  <=> ALA   27  - GLU   41 )                          
  10: s001-A 1hhs-A    38 -  41 <=>   55 -  58   (VAL   38  - TYR   41  <=> ASN   55  - SER   58 )                          
  10: s001-A 1hhs-A    42 -  45 <=>   85 -  88   (GLU   42  - TRP   45  <=> PHE   85  - ARG   88 )                          
  10: s001-A 1hhs-A    46 -  55 <=>   91 - 100   (ARG   46  - GLU   55  <=> ASN   91  - TRP  100 )                          
  10: s001-A 1hhs-A    58 -  62 <=>  101 - 105   (PHE   58  - SER   62  <=> PRO  101  - ASN  105 )                          
  10: s001-A 1hhs-A    63 -  66 <=>  107 - 110   (THR   63  - THR   66  <=> LYS  107  - ALA  110 )                          
  10: s001-A 1hhs-A    67 -  85 <=>  116 - 134   (MET   67  - PHE   85  <=> ASP  116  - MET  134 )                          
  10: s001-A 1hhs-A    92 -  95 <=>  137 - 140   (PRO   92  - VAL   95  <=> ASP  137  - PRO  140 )                          
  10: s001-A 1hhs-A    99 - 102 <=>  141 - 144   (ASP   99  - ILE  102  <=> VAL  141  - LYS  144 )                          
  10: s001-A 1hhs-A   105 - 116 <=>  145 - 156   (LEU  105  - LYS  116  <=> ILE  145  - PHE  156 )                          
  10: s001-A 1hhs-A   119 - 124 <=>  157 - 162   (VAL  119  - VAL  124  <=> SER  157  - THR  162 )                          
  10: s001-A 1hhs-A   125 - 141 <=>  164 - 180   (TRP  125  - SER  141  <=> ILE  164  - LEU  180 )                          
  10: s001-A 1hhs-A   142 - 145 <=>  183 - 186   (SER  142  - LEU  145  <=> GLN  183  - PHE  186 )                          
  10: s001-A 1hhs-A   146 - 162 <=>  195 - 211   (SER  146  - GLY  162  <=> MET  195  - ILE  211 )                          
  10: s001-A 1hhs-A   164 - 191 <=>  267 - 294   (ASN  164  - PRO  191  <=> GLU  267  - ILE  294 )                          
  10: s001-A 1hhs-A   192 - 196 <=>  298 - 302   (PRO  192  - GLY  196  <=> TYR  298  - PHE  302 )                          
  10: s001-A 1hhs-A   198 - 201 <=>  303 - 306   (SER  198  - TRP  201  <=> HIS  303  - THR  306 )                          
  10: s001-A 1hhs-A   205 - 214 <=>  308 - 317   (GLY  205  - MET  214  <=> LEU  308  - TRP  317 )                          
  10: s001-A 1hhs-A   219 - 249 <=>  318 - 348   (GLY  219  - LEU  249  <=> SER  318  - GLY  348 )                          
  10: s001-A 1hhs-A   255 - 266 <=>  350 - 361   (GLU  255  - PHE  266  <=> ALA  350  - LEU  361 )                          
  10: s001-A 1hhs-A   268 - 273 <=>  362 - 367   (HIS  268  - MET  273  <=> LYS  362  - VAL  367 )                          
  10: s001-A 1hhs-A   274 - 279 <=>  375 - 380   (TYR  274  - VAL  279  <=> GLY  375  - GLY  380 )                          
  10: s001-A 1hhs-A   280 - 312 <=>  387 - 419   (LYS  280  - GLU  312  <=> LEU  387  - ALA  419 )                          
  10: s001-A 1hhs-A   316 - 319 <=>  439 - 442   (MET  316  - HIS  319  <=> TYR  439  - GLY  442 )                          
  10: s001-A 1hhs-A   320 - 332 <=>  448 - 460   (CYS  320  - ASP  332  <=> GLN  448  - THR  460 )                          
  10: s001-A 1hhs-A   333 - 336 <=>  467 - 470   (GLN  333  - SER  336  <=> GLY  467  - ARG  470 )                          
  10: s001-A 1hhs-A   337 - 342 <=>  472 - 477   (LYS  337  - GLU  342  <=> PHE  472  - GLU  477 )                          
  10: s001-A 1hhs-A   346 - 349 <=>  481 - 484   (SER  346  - SER  349  <=> ASN  481  - PRO  484 )                          
  10: s001-A 1hhs-A   352 - 359 <=>  485 - 492   (GLY  352  - LYS  359  <=> TYR  485  - HIS  492 )                          
  10: s001-A 1hhs-A   371 - 381 <=>  494 - 504   (PHE  371  - GLY  381  <=> GLY  494  - ASP  504 )                          
  10: s001-A 1hhs-A   382 - 404 <=>  511 - 533   (LYS  382  - LYS  404  <=> SER  511  - GLN  533 )                          
  10: s001-A 1hhs-A   408 - 430 <=>  546 - 568   (ASP  408  - LEU  430  <=> PHE  546  - LEU  568 )                          
  10: s001-A 1hhs-A   433 - 439 <=>  583 - 589   (SER  433  - LYS  439  <=> TYR  583  - ASP  589 )                          
  10: s001-A 1hhs-A   444 - 447 <=>  592 - 595   (ARG  444  - GLN  447  <=> LYS  592  - THR  595 )                          
  10: s001-A 1hhs-A   450 - 455 <=>  621 - 626   (LEU  450  - ARG  455  <=> VAL  621  - ASN  626 )                          
  10: s001-A 1hhs-A   457 - 464 <=>  634 - 641   (GLN  457  - ILE  464  <=> GLU  634  - ILE  641 )                          
  11: s001-A 6ar3-D    93 -  96 <=>    4 -   7   (LEU   93  - SER   96  <=> GLU    5  - LEU    8 )                          
  11: s001-A 6ar3-D    97 - 105 <=>   11 -  19   (SER   97  - LEU  105  <=> ASN   12  - VAL   20 )                          
  11: s001-A 6ar3-D   106 - 115 <=>   21 -  30   (PRO  106  - PHE  115  <=> ALA   22  - GLY   31 )                          
  11: s001-A 6ar3-D   119 - 122 <=>   31 -  34   (VAL  119  - GLY  122  <=> VAL   32  - ASP   35 )                          
  11: s001-A 6ar3-D   124 - 130 <=>   35 -  41   (VAL  124  - GLN  130  <=> GLN   36  - ARG   42 )                          
  11: s001-A 6ar3-D   131 - 140 <=>   43 -  52   (LEU  131  - LYS  140  <=> HIS   44  - LEU   53 )                          
  11: s001-A 6ar3-D   142 - 158 <=>   53 -  69   (SER  142  - LEU  158  <=> ALA   54  - PRO   70 )                          
  11: s001-A 6ar3-D   164 - 189 <=>   71 -  96   (ASN  164  - VAL  189  <=> GLY   72  - PRO   97 )                          
  11: s001-A 6ar3-D   192 - 197 <=>  103 - 108   (PRO  192  - TRP  197  <=> SER  104  - GLY  109 )                          
  11: s001-A 6ar3-D   198 - 201 <=>  113 - 116   (SER  198  - TRP  201  <=> ARG  114  - HIS  117 )                          
  11: s001-A 6ar3-D   206 - 216 <=>  117 - 127   (CYS  206  - CYS  216  <=> ASP  118  - GLN  128 )                          
  11: s001-A 6ar3-D   217 - 247 <=>  129 - 159   (LYS  217  - SER  247  <=> GLY  130  - LYS  160 )                          
  11: s001-A 6ar3-D   256 - 301 <=>  160 - 205   (SER  256  - ILE  301  <=> ASP  161  - ASP  206 )                          
  11: s001-A 6ar3-D   303 - 309 <=>  206 - 212   (CYS  303  - LEU  309  <=> LEU  207  - LYS  213 )                          
  11: s001-A 6ar3-D   313 - 316 <=>  213 - 216   (PHE  313  - MET  316  <=> ARG  214  - LYS  217 )                          
  11: s001-A 6ar3-D   320 - 350 <=>  217 - 247   (CYS  320  - ASN  350  <=> PHE  218  - LYS  248 )                          
  11: s001-A 6ar3-D   351 - 364 <=>  249 - 262   (LEU  351  - LYS  364  <=> LEU  250  - ARG  263 )                          
  11: s001-A 6ar3-D   369 - 381 <=>  264 - 276   (CYS  369  - GLY  381  <=> TRP  265  - GLU  277 )                          
  11: s001-A 6ar3-D   382 - 387 <=>  279 - 284   (LYS  382  - PRO  387  <=> ALA  280  - ALA  285 )                          
  11: s001-A 6ar3-D   388 - 398 <=>  287 - 297   (ASP  388  - TRP  398  <=> SER  288  - GLN  298 )                          
  11: s001-A 6ar3-D   404 - 421 <=>  309 - 326   (LYS  404  - GLY  421  <=> GLU  310  - ARG  327 )                          
  11: s001-A 6ar3-D   423 - 441 <=>  331 - 349   (ASN  423  - ASN  441  <=> PRO  332  - GLN  350 )                          
  11: s001-A 6ar3-D   443 - 446 <=>  402 - 405   (ILE  443  - VAL  446  <=> THR  403  - GLY  406 )                          
  11: s001-A 6ar3-D   467 - 470 <=>  406 - 409   (SER  467  - PRO  470  <=> LEU  407  - LEU  410 )                          
  11: s001-A 6ar3-D   471 - 477 <=>  412 - 418   (ASN  471  - ASN  477  <=> ARG  413  - GLN  419 )                          
  12: s001-A 6ogz-A    27 -  35 <=>  127 - 135   (THR   27  - PHE   35  <=> LEU  128  - THR  136 )                          
  12: s001-A 6ogz-A    37 -  40 <=>  210 - 213   (LYS   37  - GLY   40  <=> ILE  211  - LEU  214 )                          
  12: s001-A 6ogz-A    43 -  50 <=>  330 - 337   (ASP   43  - ASP   50  <=> HIS  331  - LYS  338 )                          
  12: s001-A 6ogz-A    51 -  60 <=>  339 - 348   (ARG   51  - ALA   60  <=> LEU  340  - THR  349 )                          
  12: s001-A 6ogz-A    63 -  66 <=>  349 - 352   (THR   63  - THR   66  <=> GLU  350  - GLU  353 )                          
  12: s001-A 6ogz-A    67 -  70 <=>  354 - 357   (MET   67  - ASP   70  <=> VAL  355  - GLU  358 )                          
  12: s001-A 6ogz-A    73 -  89 <=>  358 - 374   (LEU   73  - TYR   89  <=> MET  359  - LEU  375 )                          
  12: s001-A 6ogz-A    91 -  94 <=>  375 - 378   (ALA   91  - ARG   94  <=> GLU  376  - VAL  379 )                          
  12: s001-A 6ogz-A    97 - 106 <=>  388 - 397   (SER   97  - PRO  106  <=> SER  389  - SER  398 )                          
  12: s001-A 6ogz-A   108 - 111 <=>  398 - 401   (ASP  108  - ALA  111  <=> SER  399  - ASN  402 )                          
  12: s001-A 6ogz-A   113 - 116 <=>  402 - 405   (LEU  113  - LYS  116  <=> GLY  403  - ARG  406 )                          
  12: s001-A 6ogz-A   118 - 127 <=>  416 - 425   (GLY  118  - GLU  127  <=> SER  417  - ASP  426 )                          
  12: s001-A 6ogz-A   133 - 136 <=>  432 - 435   (VAL  133  - TRP  136  <=> TYR  433  - GLY  436 )                          
  12: s001-A 6ogz-A   144 - 147 <=>  436 - 439   (ARG  144  - VAL  147  <=> ILE  437  - PRO  440 )                          
  12: s001-A 6ogz-A   148 - 159 <=>  444 - 455   (LEU  148  - ARG  159  <=> LYS  445  - GLY  456 )                          
  12: s001-A 6ogz-A   164 - 191 <=>  456 - 483   (ASN  164  - PRO  191  <=> ARG  457  - ALA  484 )                          
  12: s001-A 6ogz-A   192 - 213 <=>  486 - 507   (PRO  192  - ARG  213  <=> THR  487  - ARG  508 )                          
  12: s001-A 6ogz-A   215 - 218 <=>  508 - 511   (ALA  215  - GLY  218  <=> PHE  509  - ASN  512 )                          
  12: s001-A 6ogz-A   219 - 232 <=>  513 - 526   (GLY  219  - SER  232  <=> SER  514  - SER  527 )                          
  12: s001-A 6ogz-A   233 - 250 <=>  528 - 545   (VAL  233  - LEU  250  <=> HIS  529  - ALA  546 )                          
  12: s001-A 6ogz-A   252 - 274 <=>  553 - 575   (ASN  252  - TYR  274  <=> VAL  554  - PRO  576 )                          
  12: s001-A 6ogz-A   275 - 281 <=>  580 - 586   (ASN  275  - HIS  281  <=> ILE  581  - GLY  587 )                          
  12: s001-A 6ogz-A   283 - 311 <=>  587 - 615   (GLY  283  - SER  311  <=> ALA  588  - SER  616 )                          
  12: s001-A 6ogz-A   312 - 316 <=>  619 - 623   (GLU  312  - MET  316  <=> SER  620  - LYS  624 )                          
  12: s001-A 6ogz-A   319 - 333 <=>  624 - 638   (HIS  319  - GLN  333  <=> ILE  625  - PHE  639 )                          
  12: s001-A 6ogz-A   335 - 356 <=>  645 - 666   (LEU  335  - ASN  356  <=> GLN  646  - LYS  667 )                          
  12: s001-A 6ogz-A   360 - 365 <=>  667 - 672   (THR  360  - PRO  365  <=> ALA  668  - VAL  673 )                          
  12: s001-A 6ogz-A   370 - 381 <=>  673 - 684   (SER  370  - GLY  381  <=> GLY  674  - GLY  685 )                          
  12: s001-A 6ogz-A   384 - 391 <=>  685 - 692   (GLY  384  - LYS  391  <=> LYS  686  - ILE  693 )                          
  12: s001-A 6ogz-A   395 - 402 <=>  693 - 700   (GLN  395  - LYS  402  <=> ASN  694  - LYS  701 )                          
  12: s001-A 6ogz-A   404 - 420 <=>  707 - 723   (LYS  404  - PHE  420  <=> ASP  708  - GLY  724 )                          
  12: s001-A 6ogz-A   429 - 432 <=>  725 - 728   (LEU  429  - LYS  432  <=> GLU  726  - ARG  729 )                          
  12: s001-A 6ogz-A   433 - 442 <=>  730 - 739   (SER  433  - ARG  442  <=> PHE  731  - THR  740 )                          
  12: s001-A 6ogz-A   444 - 447 <=>  762 - 765   (ARG  444  - GLN  447  <=> PHE  763  - PHE  766 )                          
  12: s001-A 6ogz-A   467 - 471 <=>  767 - 771   (SER  467  - ASN  471  <=> SER  768  - ILE  772 )                          
  12: s001-A 6ogz-A   472 - 477 <=> 1001 -1006   (PHE  472  - ASN  477  <=> GLY 1002  - PHE 1007 )                          
  12: s001-A 6ogz-A   482 - 485 <=> 1007 -1010   (LYS  482  - ILE  485  <=> ASP 1008  - SER 1011 )                          
  13: s001-A 6ty9-A    28 -  35 <=>  132 - 139   (ARG   28  - PHE   35  <=> LYS  136  - ALA  143 )                          
  13: s001-A 6ty9-A    37 -  40 <=>  207 - 210   (LYS   37  - GLY   40  <=> CYS  211  - GLY  214 )                          
  13: s001-A 6ty9-A    43 -  50 <=>  337 - 344   (ASP   43  - ASP   50  <=> ASP  341  - LEU  348 )                          
  13: s001-A 6ty9-A    51 -  60 <=>  346 - 355   (ARG   51  - ALA   60  <=> GLU  350  - PRO  359 )                          
  13: s001-A 6ty9-A    63 -  68 <=>  356 - 361   (THR   63  - HIS   68  <=> ARG  360  - LEU  365 )                          
  13: s001-A 6ty9-A    71 -  74 <=>  382 - 385   (GLU   71  - PHE   74  <=> ALA  386  - VAL  389 )                          
  13: s001-A 6ty9-A    75 -  83 <=>  387 - 395   (SER   75  - TYR   83  <=> SER  391  - SER  399 )                          
  13: s001-A 6ty9-A    85 -  94 <=>  396 - 405   (PHE   85  - ARG   94  <=> PHE  400  - ASN  409 )                          
  13: s001-A 6ty9-A    97 - 110 <=>  409 - 422   (SER   97  - ALA  110  <=> HIS  413  - PRO  426 )                          
  13: s001-A 6ty9-A   112 - 115 <=>  423 - 426   (GLY  112  - PHE  115  <=> GLY  427  - LEU  430 )                          
  13: s001-A 6ty9-A   118 - 131 <=>  442 - 455   (GLY  118  - LEU  131  <=> SER  446  - GLU  459 )                          
  13: s001-A 6ty9-A   133 - 138 <=>  456 - 461   (VAL  133  - GLU  138  <=> TYR  460  - ARG  465 )                          
  13: s001-A 6ty9-A   144 - 147 <=>  462 - 465   (ARG  144  - VAL  147  <=> ILE  466  - SER  469 )                          
  13: s001-A 6ty9-A   148 - 159 <=>  468 - 479   (LEU  148  - ARG  159  <=> ALA  472  - ASP  483 )                          
  13: s001-A 6ty9-A   164 - 192 <=>  480 - 508   (ASN  164  - PRO  192  <=> ARG  484  - ASP  512 )                          
  13: s001-A 6ty9-A   193 - 196 <=>  511 - 514   (PRO  193  - GLY  196  <=> ASP  515  - ALA  518 )                          
  13: s001-A 6ty9-A   198 - 217 <=>  515 - 534   (SER  198  - LYS  217  <=> GLN  519  - GLN  538 )                          
  13: s001-A 6ty9-A   218 - 249 <=>  536 - 567   (GLY  218  - LEU  249  <=> ASN  540  - ALA  571 )                          
  13: s001-A 6ty9-A   250 - 253 <=>  570 - 573   (LEU  250  - GLU  253  <=> CYS  574  - PRO  577 )                          
  13: s001-A 6ty9-A   254 - 266 <=>  600 - 612   (THR  254  - PHE  266  <=> ALA  604  - SER  616 )                          
  13: s001-A 6ty9-A   268 - 275 <=>  613 - 620   (HIS  268  - ASN  275  <=> GLN  617  - SER  624 )                          
  13: s001-A 6ty9-A   276 - 310 <=>  625 - 659   (THR  276  - SER  310  <=> GLN  629  - ARG  663 )                          
  13: s001-A 6ty9-A   311 - 316 <=>  664 - 669   (SER  311  - MET  316  <=> LYS  668  - THR  673 )                          
  13: s001-A 6ty9-A   319 - 336 <=>  670 - 687   (HIS  319  - SER  336  <=> THR  674  - ASN  691 )                          
  13: s001-A 6ty9-A   337 - 356 <=>  689 - 708   (LYS  337  - ASN  356  <=> THR  693  - THR  712 )                          
  13: s001-A 6ty9-A   360 - 364 <=>  709 - 713   (THR  360  - LYS  364  <=> ALA  713  - GLN  717 )                          
  13: s001-A 6ty9-A   369 - 382 <=>  714 - 727   (CYS  369  - LYS  382  <=> ASN  718  - THR  731 )                          
  13: s001-A 6ty9-A   385 - 392 <=>  728 - 735   (MET  385  - LEU  392  <=> PHE  732  - ILE  739 )                          
  13: s001-A 6ty9-A   395 - 400 <=>  736 - 741   (GLN  395  - GLU  400  <=> SER  740  - GLU  745 )                          
  13: s001-A 6ty9-A   401 - 404 <=>  743 - 746   (PHE  401  - LYS  404  <=> THR  747  - ILE  750 )                          
  13: s001-A 6ty9-A   405 - 443 <=>  748 - 786   (THR  405  - ILE  443  <=> ARG  752  - ARG  790 )                          
  13: s001-A 6ty9-A   444 - 447 <=>  837 - 840   (ARG  444  - GLN  447  <=> ARG  841  - GLU  844 )                          
  13: s001-A 6ty9-A   457 - 464 <=> 1079 -1086   (GLN  457  - ILE  464  <=> TYR 1083  - ASP 1090 )                          
  13: s001-A 6ty9-A   474 - 477 <=> 1141 -1144   (GLU  474  - ASN  477  <=> PRO 1145  - LEU 1148 )                          
  13: s001-A 6ty9-A   479 - 483 <=> 1145 -1149   (TYR  479  - ASP  483  <=> PHE 1149  - ASP 1153 )                          
  14: s001-A 6ueb-A    27 -  30 <=>   14 -  17   (THR   27  - VAL   30  <=> LEU   42  - ASP   45 )                          
  14: s001-A 6ueb-A    31 -  34 <=>  213 - 216   (GLU   31  - PRO   34  <=> ASN  241  - LEU  244 )                          
  14: s001-A 6ueb-A    35 -  38 <=>  219 - 222   (PHE   35  - VAL   38  <=> LYS  247  - PHE  250 )                          
  14: s001-A 6ueb-A    39 -  42 <=>  253 - 256   (PRO   39  - GLU   42  <=> ILE  281  - ASP  284 )                          
  14: s001-A 6ueb-A    43 -  71 <=>  343 - 371   (ASP   43  - GLU   71  <=> TRP  371  - TYR  399 )                          
  14: s001-A 6ueb-A    74 -  90 <=>  372 - 388   (PHE   74  - GLY   90  <=> GLN  400  - PHE  416 )                          
  14: s001-A 6ueb-A    92 - 100 <=>  437 - 445   (PRO   92  - GLU  100  <=> ILE  465  - ASP  473 )                          
  14: s001-A 6ueb-A   102 - 114 <=>  446 - 458   (ILE  102  - PRO  114  <=> PRO  474  - THR  486 )                          
  14: s001-A 6ueb-A   116 - 125 <=>  474 - 483   (LYS  116  - TRP  125  <=> VAL  502  - ALA  511 )                          
  14: s001-A 6ueb-A   126 - 129 <=>  486 - 489   (SER  126  - LYS  129  <=> LYS  514  - VAL  517 )                          
  14: s001-A 6ueb-A   134 - 139 <=>  493 - 498   (ARG  134  - VAL  139  <=> GLU  521  - ILE  526 )                          
  14: s001-A 6ueb-A   142 - 146 <=>  500 - 504   (SER  142  - SER  146  <=> LEU  528  - PRO  532 )                          
  14: s001-A 6ueb-A   147 - 159 <=>  507 - 519   (VAL  147  - ARG  159  <=> ASP  535  - LEU  547 )                          
  14: s001-A 6ueb-A   163 - 190 <=>  520 - 547   (LYS  163  - LYS  190  <=> LYS  548  - TYR  575 )                          
  14: s001-A 6ueb-A   191 - 194 <=>  550 - 553   (PRO  191  - PHE  194  <=> PRO  578  - ASP  581 )                          
  14: s001-A 6ueb-A   195 - 201 <=>  555 - 561   (LEU  195  - TRP  201  <=> LEU  583  - LEU  589 )                          
  14: s001-A 6ueb-A   205 - 217 <=>  562 - 574   (GLY  205  - LYS  217  <=> ASN  590  - GLY  602 )                          
  14: s001-A 6ueb-A   218 - 251 <=>  583 - 616   (GLY  218  - MET  251  <=> VAL  611  - LEU  644 )                          
  14: s001-A 6ueb-A   256 - 273 <=>  617 - 634   (SER  256  - MET  273  <=> LYS  645  - TYR  662 )                          
  14: s001-A 6ueb-A   274 - 281 <=>  657 - 664   (TYR  274  - HIS  281  <=> PRO  685  - ASP  692 )                          
  14: s001-A 6ueb-A   283 - 288 <=>  665 - 670   (GLY  283  - SER  288  <=> GLY  693  - LEU  698 )                          
  14: s001-A 6ueb-A   291 - 310 <=>  671 - 690   (THR  291  - SER  310  <=> ARG  699  - ARG  718 )                          
  14: s001-A 6ueb-A   313 - 316 <=>  691 - 694   (PHE  313  - MET  316  <=> ASN  719  - THR  722 )                          
  14: s001-A 6ueb-A   319 - 333 <=>  695 - 709   (HIS  319  - GLN  333  <=> LYS  723  - TYR  737 )                          
  14: s001-A 6ueb-A   334 - 337 <=>  727 - 730   (GLY  334  - LYS  337  <=> ILE  755  - ASN  758 )                          
  14: s001-A 6ueb-A   338 - 342 <=>  732 - 736   (ASP  338  - GLU  342  <=> LEU  760  - ARG  764 )                          
  14: s001-A 6ueb-A   344 - 347 <=>  737 - 740   (PHE  344  - LYS  347  <=> ALA  765  - GLU  768 )                          
  14: s001-A 6ueb-A   348 - 364 <=>  742 - 758   (PHE  348  - LYS  364  <=> ALA  770  - TYR  786 )                          
  14: s001-A 6ueb-A   369 - 382 <=>  759 - 772   (CYS  369  - LYS  382  <=> ASP  787  - ASN  800 )                          
  14: s001-A 6ueb-A   384 - 387 <=>  773 - 776   (GLY  384  - PRO  387  <=> ILE  801  - PRO  804 )                          
  14: s001-A 6ueb-A   425 - 430 <=>  778 - 783   (GLN  425  - LEU  430  <=> SER  806  - ARG  811 )                          
  14: s001-A 6ueb-A   448 - 452 <=>  787 - 791   (PRO  448  - PHE  452  <=> VAL  815  - GLN  819 )                          
  14: s001-A 6ueb-A   465 - 469 <=>  796 - 800   (ASN  465  - PHE  469  <=> ALA  824  - SER  828 )                          
  14: s001-A 6ueb-A   470 - 480 <=>  803 - 813   (PRO  470  - TYR  480  <=> SER  831  - SER  841 )                          
  14: s001-A 6ueb-A   481 - 484 <=> 1225 -1228   (GLY  481  - PHE  484  <=> TYR 1253  - VAL 1256 )                          
  15: s001-A 6uen-A    26 -  29 <=>   15 -  18   (GLY   26  - ARG   29  <=> SER   24  - GLU   27 )                          
  15: s001-A 6uen-A    31 -  34 <=>  230 - 233   (GLU   31  - PRO   34  <=> ASN  267  - LEU  270 )                          
  15: s001-A 6uen-A    36 -  39 <=>  236 - 239   (ILE   36  - PRO   39  <=> LYS  273  - SER  276 )                          
  15: s001-A 6uen-A    42 -  71 <=>  391 - 420   (GLU   42  - GLU   71  <=> ILE  428  - SER  457 )                          
  15: s001-A 6uen-A    72 -  90 <=>  422 - 440   (ASP   72  - GLY   90  <=> SER  459  - TYR  477 )                          
  15: s001-A 6uen-A    92 - 100 <=>  487 - 495   (PRO   92  - GLU  100  <=> GLU  524  - ASP  532 )                          
  15: s001-A 6uen-A   102 - 114 <=>  496 - 508   (ILE  102  - PRO  114  <=> LEU  533  - PRO  545 )                          
  15: s001-A 6uen-A   115 - 118 <=>  540 - 543   (PHE  115  - GLY  118  <=> ASP  577  - ARG  580 )                          
  15: s001-A 6uen-A   120 - 127 <=>  544 - 551   (LYS  120  - GLU  127  <=> ARG  581  - ARG  588 )                          
  15: s001-A 6uen-A   133 - 138 <=>  558 - 563   (VAL  133  - GLU  138  <=> CYS  595  - CYS  600 )                          
  15: s001-A 6uen-A   143 - 147 <=>  566 - 570   (HIS  143  - VAL  147  <=> ASN  603  - LEU  607 )                          
  15: s001-A 6uen-A   148 - 154 <=>  575 - 581   (LEU  148  - ALA  154  <=> HIS  612  - GLY  618 )                          
  15: s001-A 6uen-A   155 - 158 <=>  583 - 586   (ARG  155  - LEU  158  <=> GLU  620  - LEU  623 )                          
  15: s001-A 6uen-A   164 - 192 <=>  587 - 615   (ASN  164  - PRO  192  <=> SER  624  - LEU  652 )                          
  15: s001-A 6uen-A   193 - 196 <=>  619 - 622   (PRO  193  - GLY  196  <=> PRO  656  - LEU  659 )                          
  15: s001-A 6uen-A   217 - 251 <=>  623 - 657   (LYS  217  - MET  251  <=> ILE  692  - VAL  726 )                          
  15: s001-A 6uen-A   259 - 264 <=>  658 - 663   (LEU  259  - ASP  264  <=> GLN  727  - TRP  732 )                          
  15: s001-A 6uen-A   266 - 269 <=>  664 - 667   (PHE  266  - THR  269  <=> LEU  733  - THR  736 )                          
  15: s001-A 6uen-A   270 - 274 <=>  671 - 675   (PRO  270  - TYR  274  <=> VAL  740  - CYS  744 )                          
  15: s001-A 6uen-A   275 - 281 <=>  699 - 705   (ASN  275  - HIS  281  <=> GLY  768  - MET  774 )                          
  15: s001-A 6uen-A   283 - 288 <=>  706 - 711   (GLY  283  - SER  288  <=> GLY  775  - TRP  780 )                          
  15: s001-A 6uen-A   291 - 311 <=>  712 - 732   (THR  291  - SER  311  <=> CYS  781  - LYS  801 )                          
  15: s001-A 6uen-A   313 - 316 <=>  733 - 736   (PHE  313  - MET  316  <=> PHE  802  - THR  805 )                          
  15: s001-A 6uen-A   320 - 333 <=>  737 - 750   (CYS  320  - GLN  333  <=> ALA  806  - LYS  819 )                          
  15: s001-A 6uen-A   334 - 365 <=>  765 - 796   (GLY  334  - PRO  365  <=> TYR  834  - ASP  865 )                          
  15: s001-A 6uen-A   370 - 373 <=>  797 - 800   (SER  370  - PHE  373  <=> MET  866  - MET  869 )                          
  15: s001-A 6uen-A   375 - 385 <=>  801 - 811   (SER  375  - MET  385  <=> SER  870  - TYR  880 )                          
  15: s001-A 6uen-A   422 - 430 <=>  812 - 820   (PHE  422  - LEU  430  <=> PRO  881  - ARG  889 )                          
  15: s001-A 6uen-A   434 - 438 <=>  821 - 825   (TYR  434  - ASP  438  <=> VAL  890  - ILE  894 )                          
  15: s001-A 6uen-A   442 - 446 <=>  830 - 834   (ARG  442  - VAL  446  <=> ASP  899  - VAL  903 )                          
  15: s001-A 6uen-A   468 - 471 <=>  841 - 844   (LYS  468  - ASN  471  <=> SER  910  - GLN  913 )                          
  15: s001-A 6uen-A   472 - 477 <=>  846 - 851   (PHE  472  - ASN  477  <=> LEU  915  - GLU  920 )                          
  15: s001-A 6uen-A   478 - 483 <=> 1284 -1289   (ARG  478  - ASP  483  <=> ILE 1353  - THR 1358 )                          
  16: s001-A 4gzk-A    13 -  17 <=>   43 -  47   (PHE   13  - LYS   17  <=> LEU   52  - ASP   56 )                          
  16: s001-A 4gzk-A    18 -  21 <=>   53 -  56   (ASN   18  - LEU   21  <=> THR   62  - ALA   65 )                          
  16: s001-A 4gzk-A    22 -  35 <=>   63 -  76   (LYS   22  - PHE   35  <=> THR   72  - THR   85 )                          
  16: s001-A 4gzk-A    39 -  42 <=>   87 -  90   (PRO   39  - GLU   42  <=> ALA   96  - ARG   99 )                          
  16: s001-A 4gzk-A    43 -  46 <=>  122 - 125   (ASP   43  - ARG   46  <=> ARG  131  - SER  134 )                          
  16: s001-A 4gzk-A    48 -  52 <=>  128 - 132   (VAL   48  - THR   52  <=> PRO  137  - VAL  141 )                          
  16: s001-A 4gzk-A    56 -  59 <=>  133 - 136   (ALA   56  - LYS   59  <=> SER  142  - PRO  145 )                          
  16: s001-A 4gzk-A    61 -  65 <=>  137 - 141   (PHE   61  - ILE   65  <=> LYS  146  - GLY  150 )                          
  16: s001-A 4gzk-A    66 -  85 <=>  148 - 167   (THR   66  - PHE   85  <=> LEU  157  - VAL  176 )                          
  16: s001-A 4gzk-A    92 -  96 <=>  170 - 174   (PRO   92  - SER   96  <=> HIS  179  - THR  183 )                          
  16: s001-A 4gzk-A   100 - 103 <=>  175 - 178   (GLU  100  - SER  103  <=> ALA  184  - ILE  187 )                          
  16: s001-A 4gzk-A   106 - 116 <=>  179 - 189   (PRO  106  - LYS  116  <=> PRO  188  - ASN  198 )                          
  16: s001-A 4gzk-A   119 - 133 <=>  190 - 204   (VAL  119  - VAL  133  <=> VAL  199  - PHE  213 )                          
  16: s001-A 4gzk-A   134 - 139 <=>  208 - 213   (ARG  134  - VAL  139  <=> ARG  217  - LEU  222 )                          
  16: s001-A 4gzk-A   143 - 146 <=>  214 - 217   (HIS  143  - SER  146  <=> ASP  223  - LYS  226 )                          
  16: s001-A 4gzk-A   147 - 163 <=>  231 - 247   (VAL  147  - LYS  163  <=> ALA  240  - LYS  256 )                          
  16: s001-A 4gzk-A   164 - 192 <=>  285 - 313   (ASN  164  - PRO  192  <=> MET  294  - PHE  322 )                          
  16: s001-A 4gzk-A   193 - 196 <=>  318 - 321   (PRO  193  - GLY  196  <=> ALA  327  - HIS  330 )                          
  16: s001-A 4gzk-A   206 - 209 <=>  323 - 326   (CYS  206  - SER  209  <=> ASP  332  - LYS  335 )                          
  16: s001-A 4gzk-A   211 - 218 <=>  327 - 334   (LEU  211  - GLY  218  <=> ILE  336  - LYS  343 )                          
  16: s001-A 4gzk-A   220 - 249 <=>  335 - 364   (SER  220  - LEU  249  <=> HIS  344  - ILE  373 )                          
  16: s001-A 4gzk-A   255 - 266 <=>  365 - 376   (GLU  255  - PHE  266  <=> SER  374  - PHE  385 )                          
  16: s001-A 4gzk-A   268 - 274 <=>  377 - 383   (HIS  268  - TYR  274  <=> TYR  386  - ARG  392 )                          
  16: s001-A 4gzk-A   275 - 278 <=>  391 - 394   (ASN  275  - ARG  278  <=> PRO  400  - VAL  403 )                          
  16: s001-A 4gzk-A   279 - 311 <=>  404 - 436   (VAL  279  - SER  311  <=> GLN  413  - GLY  445 )                          
  16: s001-A 4gzk-A   316 - 319 <=>  446 - 449   (MET  316  - HIS  319  <=> ILE  455  - GLY  458 )                          
  16: s001-A 4gzk-A   320 - 347 <=>  455 - 482   (CYS  320  - LYS  347  <=> CYS  464  - GLN  491 )                          
  16: s001-A 4gzk-A   350 - 355 <=>  486 - 491   (ASN  350  - VAL  355  <=> GLN  495  - VAL  500 )                          
  16: s001-A 4gzk-A   359 - 362 <=>  492 - 495   (LYS  359  - TYR  362  <=> GLY  501  - GLU  504 )                          
  16: s001-A 4gzk-A   371 - 382 <=>  497 - 508   (PHE  371  - LYS  382  <=> ALA  506  - GLY  517 )                          
  16: s001-A 4gzk-A   384 - 404 <=>  513 - 533   (GLY  384  - LYS  404  <=> GLN  522  - GLY  542 )                          
  16: s001-A 4gzk-A   411 - 422 <=>  539 - 550   (GLN  411  - PHE  422  <=> PHE  548  - LYS  559 )                          
  16: s001-A 4gzk-A   423 - 434 <=>  554 - 565   (ASN  423  - TYR  434  <=> HIS  563  - ASP  574 )                          
  16: s001-A 4gzk-A   436 - 439 <=>  578 - 581   (HIS  436  - LYS  439  <=> SER  587  - GLY  590 )                          
  16: s001-A 4gzk-A   444 - 448 <=>  588 - 592   (ARG  444  - PRO  448  <=> LYS  597  - PHE  601 )                          
  16: s001-A 4gzk-A   451 - 455 <=>  604 - 608   (ARG  451  - ARG  455  <=> VAL  613  - PRO  617 )                          
  16: s001-A 4gzk-A   457 - 463 <=>  617 - 623   (GLN  457  - ASP  463  <=> ASP  626  - GLN  632 )                          
  17: s001-A 3avt-A    36 -  39 <=>  679 - 682   (ILE   36  - PRO   39  <=> LEU  723  - SER  726 )                          
  17: s001-A 3avt-A    40 -  45 <=>  698 - 703   (GLY   40  - TRP   45  <=> SER  742  - ILE  747 )                          
  17: s001-A 3avt-A    47 -  50 <=>  737 - 740   (ASP   47  - ASP   50  <=> ASP  781  - ALA  784 )                          
  17: s001-A 3avt-A    52 -  62 <=>  741 - 751   (THR   52  - SER   62  <=> VAL  785  - ALA  795 )                          
  17: s001-A 3avt-A    63 -  66 <=>  754 - 757   (THR   63  - THR   66  <=> ALA  798  - ASN  801 )                          
  17: s001-A 3avt-A    68 -  86 <=>  772 - 790   (HIS   68  - PHE   86  <=> SER  816  - GLY  834 )                          
  17: s001-A 3avt-A    92 -  97 <=>  794 - 799   (PRO   92  - SER   97  <=> SER  838  - LEU  843 )                          
  17: s001-A 3avt-A   104 - 107 <=>  803 - 806   (LYS  104  - ASN  107  <=> ARG  847  - GLY  850 )                          
  17: s001-A 3avt-A   109 - 112 <=>  807 - 810   (THR  109  - GLY  112  <=> GLY  851  - THR  854 )                          
  17: s001-A 3avt-A   114 - 124 <=>  811 - 821   (PRO  114  - VAL  124  <=> THR  855  - PHE  865 )                          
  17: s001-A 3avt-A   125 - 128 <=>  823 - 826   (TRP  125  - LEU  128  <=> PHE  867  - PRO  870 )                          
  17: s001-A 3avt-A   133 - 141 <=>  834 - 842   (VAL  133  - SER  141  <=> LEU  878  - ALA  886 )                          
  17: s001-A 3avt-A   146 - 159 <=>  853 - 866   (SER  146  - ARG  159  <=> ILE  897  - SER  910 )                          
  17: s001-A 3avt-A   164 - 192 <=>  867 - 895   (ASN  164  - PRO  192  <=> LYS  911  - ARG  939 )                          
  17: s001-A 3avt-A   193 - 200 <=>  898 - 905   (PRO  193  - ASN  200  <=> GLY  942  - THR  949 )                          
  17: s001-A 3avt-A   210 - 214 <=>  909 - 913   (ARG  210  - MET  214  <=> ARG  953  - GLU  957 )                          
  17: s001-A 3avt-A   220 - 241 <=>  919 - 940   (SER  220  - ALA  241  <=> ASN  963  - LEU  984 )                          
  17: s001-A 3avt-A   243 - 247 <=>  941 - 945   (ASP  243  - SER  247  <=> LEU  985  - TRP  989 )                          
  17: s001-A 3avt-A   260 - 266 <=>  947 - 953   (LYS  260  - PHE  266  <=> GLU  991  - ARG  997 )                          
  17: s001-A 3avt-A   269 - 273 <=>  955 - 959   (THR  269  - MET  273  <=> PRO  999  - LEU 1003 )                          
  17: s001-A 3avt-A   274 - 311 <=>  961 - 998   (TYR  274  - SER  311  <=> ASP 1005  - ASP 1042 )                          
  17: s001-A 3avt-A   313 - 317 <=>  999 -1003   (PHE  313  - GLN  317  <=> LEU 1043  - GLU 1047 )                          
  17: s001-A 3avt-A   320 - 331 <=> 1004 -1015   (CYS  320  - PHE  331  <=> VAL 1048  - SER 1059 )                          
  17: s001-A 3avt-A   343 - 347 <=> 1019 -1023   (SER  343  - LYS  347  <=> PRO 1063  - GLU 1067 )                          
  17: s001-A 3avt-A   348 - 364 <=> 1025 -1041   (PHE  348  - LYS  364  <=> PHE 1069  - GLY 1085 )                          
  17: s001-A 3avt-A   369 - 380 <=> 1042 -1053   (CYS  369  - TYR  380  <=> PRO 1086  - SER 1097 )                          
  17: s001-A 3avt-A   383 - 389 <=> 1054 -1060   (THR  383  - LEU  389  <=> GLY 1098  - PHE 1104 )                          
  17: s001-A 3avt-A   399 - 421 <=> 1062 -1084   (PRO  399  - GLY  421  <=> ILE 1106  - THR 1128 )                          
  17: s001-A 3avt-A   425 - 437 <=> 1092 -1104   (GLN  425  - VAL  437  <=> ARG 1136  - LEU 1148 )                          
  17: s001-A 3avt-A   440 - 443 <=> 1105 -1108   (LYS  440  - ILE  443  <=> PRO 1149  - LEU 1152 )                          
  17: s001-A 3avt-A   444 - 448 <=> 1142 -1146   (ARG  444  - PRO  448  <=> PRO 1186  - ASP 1190 )                          
  18: s001-A 6evj-B    41 -  44 <=>   25 -  28   (TYR   41  - TRP   44  <=> THR   25  - PRO   28 )                          
  18: s001-A 6evj-B    46 -  50 <=>   29 -  33   (ARG   46  - ASP   50  <=> PRO   29  - GLY   33 )                          
  18: s001-A 6evj-B    51 -  64 <=>   36 -  49   (ARG   51  - PRO   64  <=> THR   36  - TYR   49 )                          
  18: s001-A 6evj-B    65 -  68 <=>   81 -  84   (ILE   65  - HIS   68  <=> GLY   81  - GLN   84 )                          
  18: s001-A 6evj-B    72 -  91 <=>   86 - 105   (ASP   72  - ALA   91  <=> ASP   86  - THR  105 )                          
  18: s001-A 6evj-B    92 -  95 <=>  108 - 111   (PRO   92  - VAL   95  <=> GLN  108  - ILE  111 )                          
  18: s001-A 6evj-B    96 - 100 <=>  114 - 118   (SER   96  - GLU  100  <=> ILE  114  - ARG  118 )                          
  18: s001-A 6evj-B   102 - 116 <=>  119 - 133   (ILE  102  - LYS  116  <=> VAL  119  - LEU  133 )                          
  18: s001-A 6evj-B   117 - 129 <=>  135 - 147   (PRO  117  - LYS  129  <=> ARG  135  - ILE  147 )                          
  18: s001-A 6evj-B   131 - 138 <=>  166 - 173   (LEU  131  - GLU  138  <=> PHE  166  - SER  173 )                          
  18: s001-A 6evj-B   147 - 156 <=>  216 - 225   (VAL  147  - ARG  156  <=> ALA  221  - ASP  230 )                          
  18: s001-A 6evj-B   157 - 160 <=>  227 - 230   (GLN  157  - GLU  160  <=> GLU  232  - LYS  235 )                          
  18: s001-A 6evj-B   163 - 166 <=>  231 - 234   (LYS  163  - PRO  166  <=> LEU  236  - ARG  239 )                          
  18: s001-A 6evj-B   168 - 189 <=>  235 - 256   (LEU  168  - VAL  189  <=> ALA  240  - ASN  261 )                          
  18: s001-A 6evj-B   191 - 194 <=>  259 - 262   (PRO  191  - PHE  194  <=> GLU  264  - GLU  267 )                          
  18: s001-A 6evj-B   195 - 201 <=>  264 - 270   (LEU  195  - TRP  201  <=> SER  269  - GLY  275 )                          
  18: s001-A 6evj-B   205 - 218 <=>  271 - 284   (GLY  205  - GLY  218  <=> ASN  276  - MET  289 )                          
  18: s001-A 6evj-B   219 - 247 <=>  294 - 322   (GLY  219  - SER  247  <=> SER  299  - ALA  327 )                          
  18: s001-A 6evj-B   251 - 275 <=>  324 - 348   (MET  251  - ASN  275  <=> GLN  329  - ARG  353 )                          
  18: s001-A 6evj-B   276 - 288 <=>  394 - 406   (THR  276  - SER  288  <=> GLY  399  - MET  411 )                          
  18: s001-A 6evj-B   291 - 307 <=>  407 - 423   (THR  291  - SER  307  <=> PHE  412  - GLN  428 )                          
  18: s001-A 6evj-B   309 - 312 <=>  426 - 429   (LEU  309  - GLU  312  <=> ILE  431  - ARG  434 )                          
  18: s001-A 6evj-B   313 - 316 <=>  431 - 434   (PHE  313  - MET  316  <=> TYR  436  - ASP  439 )                          
  18: s001-A 6evj-B   320 - 333 <=>  435 - 448   (CYS  320  - GLN  333  <=> GLY  440  - GLY  453 )                          
  18: s001-A 6evj-B   335 - 365 <=>  452 - 482   (LEU  335  - PRO  365  <=> GLU  457  - THR  487 )                          
  18: s001-A 6evj-B   369 - 381 <=>  483 - 495   (CYS  369  - GLY  381  <=> GLY  488  - GLY  500 )                          
  18: s001-A 6evj-B   384 - 389 <=>  496 - 501   (GLY  384  - LEU  389  <=> PHE  501  - SER  506 )                          
  18: s001-A 6evj-B   391 - 396 <=>  502 - 507   (LYS  391  - ILE  396  <=> MET  507  - PHE  512 )                          
  18: s001-A 6evj-B   403 - 421 <=>  511 - 529   (ASP  403  - GLY  421  <=> GLY  516  - MET  534 )                          
  18: s001-A 6evj-B   422 - 425 <=>  532 - 535   (PHE  422  - GLN  425  <=> ASN  537  - GLY  540 )                          
  18: s001-A 6evj-B   427 - 444 <=>  539 - 556   (TYR  427  - ARG  444  <=> ALA  544  - CYS  561 )                          
  18: s001-A 6evj-B   447 - 452 <=>  635 - 640   (GLN  447  - PHE  452  <=> THR  640  - VAL  645 )                          
  18: s001-A 6evj-B   454 - 457 <=>  647 - 650   (ARG  454  - GLN  457  <=> ALA  652  - LEU  655 )                          
  18: s001-A 6evj-B   465 - 468 <=>  651 - 654   (ASN  465  - LYS  468  <=> GLU  656  - ALA  659 )                          
  19: s001-A 7el9-A    10 -  19 <=>   77 -  86   (ARG   10  - VAL   19  <=> PHE  112  - SER  121 )                          
  19: s001-A 7el9-A    29 -  33 <=>  509 - 513   (ARG   29  - SER   33  <=> LYS  576  - LEU  580 )                          
  19: s001-A 7el9-A    34 -  37 <=>  515 - 518   (PRO   34  - LYS   37  <=> VAL  582  - ASP  585 )                          
  19: s001-A 7el9-A    39 -  42 <=>  551 - 554   (PRO   39  - GLU   42  <=> LEU  618  - LEU  621 )                          
  19: s001-A 7el9-A    43 -  48 <=>  638 - 643   (ASP   43  - VAL   48  <=> LEU  705  - THR  710 )                          
  19: s001-A 7el9-A    50 -  64 <=>  649 - 663   (ASP   50  - PRO   64  <=> ASP  716  - LYS  730 )                          
  19: s001-A 7el9-A    65 -  70 <=>  692 - 697   (ILE   65  - ASP   70  <=> PHE  759  - LEU  764 )                          
  19: s001-A 7el9-A    71 -  83 <=>  710 - 722   (GLU   71  - TYR   83  <=> LYS  777  - ARG  789 )                          
  19: s001-A 7el9-A    84 -  89 <=>  727 - 732   (MET   84  - TYR   89  <=> VAL  794  - LYS  799 )                          
  19: s001-A 7el9-A    92 -  96 <=>  733 - 737   (PRO   92  - SER   96  <=> ASN  800  - ARG  804 )                          
  19: s001-A 7el9-A   135 - 139 <=>  738 - 742   (SER  135  - VAL  139  <=> SER 1101  - PHE 1105 )                          
  19: s001-A 7el9-A   144 - 148 <=>  747 - 751   (ARG  144  - LEU  148  <=> SER 1110  - ASN 1114 )                          
  19: s001-A 7el9-A   149 - 158 <=>  753 - 762   (PRO  149  - LEU  158  <=> LYS 1116  - VAL 1125 )                          
  19: s001-A 7el9-A   164 - 189 <=>  763 - 788   (ASN  164  - VAL  189  <=> GLY 1126  - ALA 1151 )                          
  19: s001-A 7el9-A   190 - 196 <=>  791 - 797   (LYS  190  - GLY  196  <=> ASN 1154  - CYS 1160 )                          
  19: s001-A 7el9-A   197 - 200 <=>  799 - 802   (TRP  197  - ASN  200  <=> ASN 1162  - LYS 1165 )                          
  19: s001-A 7el9-A   207 - 217 <=>  804 - 814   (SER  207  - LYS  217  <=> PHE 1167  - ALA 1177 )                          
  19: s001-A 7el9-A   219 - 243 <=>  819 - 843   (GLY  219  - ASP  243  <=> ASP 1182  - GLN 1206 )                          
  19: s001-A 7el9-A   245 - 248 <=>  844 - 847   (VAL  245  - MET  248  <=> MET 1207  - LEU 1210 )                          
  19: s001-A 7el9-A   256 - 275 <=>  858 - 877   (SER  256  - ASN  275  <=> LEU 1221  - ILE 1240 )                          
  19: s001-A 7el9-A   276 - 288 <=>  906 - 918   (THR  276  - SER  288  <=> SER 1282  - ILE 1294 )                          
  19: s001-A 7el9-A   291 - 310 <=>  919 - 938   (THR  291  - SER  310  <=> LEU 1295  - LEU 1314 )                          
  19: s001-A 7el9-A   311 - 316 <=>  942 - 947   (SER  311  - MET  316  <=> TYR 1318  - VAL 1323 )                          
  19: s001-A 7el9-A   320 - 333 <=>  948 - 961   (CYS  320  - GLN  333  <=> SER 1324  - THR 1337 )                          
  19: s001-A 7el9-A   334 - 357 <=>  965 - 988   (GLY  334  - ALA  357  <=> ALA 1348  - PRO 1371 )                          
  19: s001-A 7el9-A   359 - 364 <=>  989 - 994   (LYS  359  - LYS  364  <=> LYS 1372  - THR 1377 )                          
  19: s001-A 7el9-A   369 - 382 <=>  995 -1008   (CYS  369  - LYS  382  <=> PHE 1378  - GLU 1391 )                          
  19: s001-A 7el9-A   385 - 399 <=> 1009 -1023   (MET  385  - PRO  399  <=> GLU 1392  - ASN 1406 )                          
  19: s001-A 7el9-A   402 - 421 <=> 1025 -1044   (LYS  402  - GLY  421  <=> LYS 1408  - ILE 1427 )                          
  19: s001-A 7el9-A   422 - 425 <=> 1046 -1049   (PHE  422  - GLN  425  <=> ASN 1429  - SER 1432 )                          
  19: s001-A 7el9-A   427 - 441 <=> 1050 -1064   (TYR  427  - ASN  441  <=> THR 1433  - ILE 1447 )                          
  19: s001-A 7el9-A   442 - 446 <=> 1071 -1075   (ARG  442  - VAL  446  <=> GLU 1454  - GLY 1458 )                          
  19: s001-A 7el9-A   463 - 467 <=> 1087 -1091   (ASP  463  - SER  467  <=> ASP 1470  - GLY 1474 )                          
  19: s001-A 7el9-A   474 - 479 <=> 1378 -1383   (GLU  474  - TYR  479  <=> ARG 1796  - TYR 1801 )                          
  20: s001-A 6klc-A    15 -  18 <=>  118 - 121   (SER   15  - ASN   18  <=> GLU  118  - LYS  121 )                          
  20: s001-A 6klc-A    31 -  34 <=>  511 - 514   (GLU   31  - PRO   34  <=> PHE  583  - ILE  586 )                          
  20: s001-A 6klc-A    39 -  42 <=>  553 - 556   (PRO   39  - GLU   42  <=> ILE  625  - LEU  628 )                          
  20: s001-A 6klc-A    43 -  48 <=>  638 - 643   (ASP   43  - VAL   48  <=> PHE  710  - THR  715 )                          
  20: s001-A 6klc-A    49 -  64 <=>  649 - 664   (THR   49  - PRO   64  <=> ASP  721  - PHE  736 )                          
  20: s001-A 6klc-A    65 -  68 <=>  690 - 693   (ILE   65  - HIS   68  <=> PHE  762  - LYS  765 )                          
  20: s001-A 6klc-A    69 -  79 <=>  712 - 722   (ILE   69  - ASN   79  <=> LYS  784  - ASN  794 )                          
  20: s001-A 6klc-A    80 -  83 <=>  725 - 728   (ASP   80  - TYR   83  <=> SER  797  - LYS  800 )                          
  20: s001-A 6klc-A   114 - 117 <=>  781 - 784   (PRO  114  - PRO  117  <=> GLU  897  - LEU  900 )                          
  20: s001-A 6klc-A   133 - 136 <=>  829 - 832   (VAL  133  - TRP  136  <=> GLU 1104  - GLN 1107 )                          
  20: s001-A 6klc-A   142 - 145 <=>  833 - 836   (SER  142  - LEU  145  <=> SER 1108  - SER 1111 )                          
  20: s001-A 6klc-A   146 - 158 <=>  842 - 854   (SER  146  - LEU  158  <=> GLY 1117  - VAL 1129 )                          
  20: s001-A 6klc-A   164 - 189 <=>  855 - 880   (ASN  164  - VAL  189  <=> GLY 1130  - ALA 1155 )                          
  20: s001-A 6klc-A   190 - 200 <=>  883 - 893   (LYS  190  - ASN  200  <=> SER 1158  - GLU 1168 )                          
  20: s001-A 6klc-A   206 - 218 <=>  894 - 906   (CYS  206  - GLY  218  <=> LYS 1169  - ASN 1181 )                          
  20: s001-A 6klc-A   219 - 243 <=>  911 - 935   (GLY  219  - ASP  243  <=> HIS 1186  - GLN 1210 )                          
  20: s001-A 6klc-A   247 - 252 <=>  938 - 943   (SER  247  - ASN  252  <=> ILE 1213  - LYS 1224 )                          
  20: s001-A 6klc-A   255 - 275 <=>  944 - 964   (GLU  255  - ASN  275  <=> GLY 1225  - PHE 1245 )                          
  20: s001-A 6klc-A   276 - 288 <=> 1001 -1013   (THR  276  - SER  288  <=> SER 1286  - ILE 1298 )                          
  20: s001-A 6klc-A   291 - 311 <=> 1014 -1034   (THR  291  - SER  311  <=> LEU 1299  - SER 1319 )                          
  20: s001-A 6klc-A   312 - 316 <=> 1038 -1042   (GLU  312  - MET  316  <=> GLY 1323  - ASP 1327 )                          
  20: s001-A 6klc-A   320 - 332 <=> 1043 -1055   (CYS  320  - ASP  332  <=> ALA 1328  - ASP 1340 )                          
  20: s001-A 6klc-A   333 - 336 <=> 1058 -1061   (GLN  333  - SER  336  <=> LEU 1343  - LEU 1346 )                          
  20: s001-A 6klc-A   337 - 357 <=> 1069 -1089   (LYS  337  - ALA  357  <=> PHE 1354  - PRO 1374 )                          
  20: s001-A 6klc-A   359 - 364 <=> 1090 -1095   (LYS  359  - LYS  364  <=> LYS 1375  - ARG 1380 )                          
  20: s001-A 6klc-A   369 - 380 <=> 1096 -1107   (CYS  369  - TYR  380  <=> PHE 1381  - TRP 1392 )                          
  20: s001-A 6klc-A   382 - 387 <=> 1108 -1113   (LYS  382  - PRO  387  <=> GLY 1393  - LEU 1398 )                          
  20: s001-A 6klc-A   389 - 398 <=> 1114 -1123   (LEU  389  - TRP  398  <=> LEU 1399  - HIS 1408 )                          
  20: s001-A 6klc-A   402 - 405 <=> 1124 -1127   (LYS  402  - THR  405  <=> ASN 1409  - CYS 1412 )                          
  20: s001-A 6klc-A   406 - 418 <=> 1133 -1145   (PRO  406  - TRP  418  <=> LEU 1418  - VAL 1430 )                          
  20: s001-A 6klc-A   421 - 425 <=> 1146 -1150   (GLY  421  - GLN  425  <=> ALA 1431  - PRO 1435 )                          
  20: s001-A 6klc-A   427 - 442 <=> 1151 -1166   (TYR  427  - ARG  442  <=> VAL 1436  - GLN 1451 )                          
  20: s001-A 6klc-A   444 - 447 <=> 1175 -1178   (ARG  444  - GLN  447  <=> PHE 1460  - ASN 1463 )                          
  20: s001-A 6klc-A   463 - 467 <=> 1188 -1192   (ASP  463  - SER  467  <=> ASP 1473  - SER 1477 )                          
  20: s001-A 6klc-A   474 - 477 <=> 1424 -1427   (GLU  474  - ASN  477  <=> HIS 1809  - VAL 1812 )                          
  21: s001-A 7alp-U    27 -  31 <=>  547 - 551   (THR   27  - GLU   31  <=> CYS  604  - ASN  608 )                          
  21: s001-A 7alp-U    33 -  36 <=>  554 - 557   (SER   33  - ILE   36  <=> ASN  611  - CYS  614 )                          
  21: s001-A 7alp-U    37 -  40 <=>  560 - 563   (LYS   37  - GLY   40  <=> LEU  617  - ILE  620 )                          
  21: s001-A 7alp-U    42 -  47 <=>  695 - 700   (GLU   42  - ASP   47  <=> ILE  752  - ASN  757 )                          
  21: s001-A 7alp-U    48 -  64 <=>  704 - 720   (VAL   48  - PRO   64  <=> SER  761  - MET  777 )                          
  21: s001-A 7alp-U    65 -  68 <=>  742 - 745   (ILE   65  - HIS   68  <=> HIS  799  - SER  802 )                          
  21: s001-A 7alp-U    75 -  90 <=>  746 - 761   (SER   75  - GLY   90  <=> ARG  803  - ALA  818 )                          
  21: s001-A 7alp-U    91 -  94 <=>  770 - 773   (ALA   91  - ARG   94  <=> GLN  827  - GLU  830 )                          
  21: s001-A 7alp-U    96 - 100 <=>  779 - 783   (SER   96  - GLU  100  <=> GLU  836  - LYS  840 )                          
  21: s001-A 7alp-U   102 - 114 <=>  785 - 797   (ILE  102  - PRO  114  <=> ILE  842  - PHE  854 )                          
  21: s001-A 7alp-U   116 - 127 <=>  812 - 823   (LYS  116  - GLU  127  <=> TYR  869  - THR  880 )                          
  21: s001-A 7alp-U   130 - 138 <=>  834 - 842   (GLN  130  - GLU  138  <=> ASP  891  - ALA  899 )                          
  21: s001-A 7alp-U   144 - 157 <=>  845 - 858   (ARG  144  - GLN  157  <=> ASP  902  - GLN  915 )                          
  21: s001-A 7alp-U   163 - 189 <=>  859 - 885   (LYS  163  - VAL  189  <=> HIS  916  - CYS  942 )                          
  21: s001-A 7alp-U   190 - 196 <=>  888 - 894   (LYS  190  - GLY  196  <=> GLU  945  - THR  951 )                          
  21: s001-A 7alp-U   197 - 200 <=>  896 - 899   (TRP  197  - ASN  200  <=> ALA  953  - ARG  956 )                          
  21: s001-A 7alp-U   207 - 218 <=>  901 - 912   (SER  207  - GLY  218  <=> LYS  958  - SER  969 )                          
  21: s001-A 7alp-U   219 - 234 <=>  922 - 937   (GLY  219  - SER  234  <=> ASN  979  - TYR  994 )                          
  21: s001-A 7alp-U   238 - 252 <=>  938 - 952   (ILE  238  - ASN  252  <=> THR  995  - LYS 1009 )                          
  21: s001-A 7alp-U   255 - 275 <=>  953 - 973   (GLU  255  - ASN  275  <=> PHE 1010  - LEU 1030 )                          
  21: s001-A 7alp-U   276 - 288 <=> 1005 -1017   (THR  276  - SER  288  <=> THR 1070  - ILE 1082 )                          
  21: s001-A 7alp-U   291 - 309 <=> 1018 -1036   (THR  291  - LEU  309  <=> LEU 1083  - TYR 1101 )                          
  21: s001-A 7alp-U   310 - 313 <=> 1038 -1041   (SER  310  - PHE  313  <=> VAL 1103  - LEU 1106 )                          
  21: s001-A 7alp-U   319 - 333 <=> 1055 -1069   (HIS  319  - GLN  333  <=> ASP 1120  - ILE 1134 )                          
  21: s001-A 7alp-U   335 - 342 <=> 1083 -1090   (LEU  335  - GLU  342  <=> PHE 1148  - SER 1155 )                          
  21: s001-A 7alp-U   344 - 356 <=> 1091 -1103   (PHE  344  - ASN  356  <=> VAL 1156  - SER 1168 )                          
  21: s001-A 7alp-U   358 - 361 <=> 1104 -1107   (ASP  358  - GLU  361  <=> GLU 1169  - THR 1172 )                          
  21: s001-A 7alp-U   362 - 365 <=> 1109 -1112   (TYR  362  - PRO  365  <=> ASN 1174  - TYR 1177 )                          
  21: s001-A 7alp-U   370 - 382 <=> 1113 -1125   (SER  370  - LYS  382  <=> CYS 1178  - HIS 1190 )                          
  21: s001-A 7alp-U   385 - 397 <=> 1126 -1138   (MET  385  - THR  397  <=> LEU 1191  - HIS 1203 )                          
  21: s001-A 7alp-U   399 - 402 <=> 1139 -1142   (PRO  399  - LYS  402  <=> GLN 1204  - GLU 1207 )                          
  21: s001-A 7alp-U   405 - 408 <=> 1146 -1149   (THR  405  - ASP  408  <=> LEU 1211  - ARG 1214 )                          
  21: s001-A 7alp-U   410 - 421 <=> 1150 -1161   (ILE  410  - GLY  421  <=> GLN 1215  - LEU 1226 )                          
  21: s001-A 7alp-U   422 - 425 <=> 1163 -1166   (PHE  422  - GLN  425  <=> GLY 1228  - SER 1231 )                          
  21: s001-A 7alp-U   427 - 439 <=> 1167 -1179   (TYR  427  - LYS  439  <=> PHE 1232  - LEU 1244 )                          
  21: s001-A 7alp-U   443 - 446 <=> 1209 -1212   (ILE  443  - VAL  446  <=> GLY 1274  - LEU 1277 )                          
  21: s001-A 7alp-U   462 - 465 <=> 1495 -1498   (GLY  462  - ASN  465  <=> ALA 1576  - ARG 1579 )                          
  21: s001-A 7alp-U   474 - 477 <=> 1500 -1503   (GLU  474  - ASN  477  <=> VAL 1581  - LEU 1584 )                          
  21: s001-A 7alp-U   482 - 485 <=> 1504 -1507   (LYS  482  - ILE  485  <=> GLY 1585  - VAL 1588 )                          
  22: s001-A 6pns-A    27 -  35 <=>  136 - 144   (THR   27  - PHE   35  <=> ASN  137  - ILE  145 )                          
  22: s001-A 6pns-A    39 -  42 <=>  207 - 210   (PRO   39  - GLU   42  <=> CYS  208  - GLU  211 )                          
  22: s001-A 6pns-A    43 -  50 <=>  378 - 385   (ASP   43  - ASP   50  <=> ILE  379  - TRP  386 )                          
  22: s001-A 6pns-A    54 -  57 <=>  386 - 389   (MET   54  - ARG   57  <=> VAL  387  - VAL  390 )                          
  22: s001-A 6pns-A    60 -  63 <=>  390 - 393   (ALA   60  - THR   63  <=> SER  391  - PHE  394 )                          
  22: s001-A 6pns-A    64 -  67 <=>  395 - 398   (PRO   64  - MET   67  <=> LYS  396  - LYS  399 )                          
  22: s001-A 6pns-A    68 -  71 <=>  403 - 406   (HIS   68  - GLU   71  <=> ASN  404  - GLN  407 )                          
  22: s001-A 6pns-A    73 -  91 <=>  407 - 425   (LEU   73  - ALA   91  <=> ASP  408  - GLU  426 )                          
  22: s001-A 6pns-A    93 -  96 <=>  428 - 431   (LEU   93  - SER   96  <=> GLU  429  - VAL  432 )                          
  22: s001-A 6pns-A    97 - 107 <=>  436 - 446   (SER   97  - ASN  107  <=> LEU  437  - ASN  447 )                          
  22: s001-A 6pns-A   110 - 115 <=>  452 - 457   (ALA  110  - PHE  115  <=> SER  453  - VAL  458 )                          
  22: s001-A 6pns-A   117 - 122 <=>  469 - 474   (PRO  117  - GLY  122  <=> SER  476  - LEU  481 )                          
  22: s001-A 6pns-A   124 - 132 <=>  475 - 483   (VAL  124  - VAL  132  <=> VAL  482  - VAL  490 )                          
  22: s001-A 6pns-A   135 - 138 <=>  484 - 487   (SER  135  - GLU  138  <=> PHE  491  - GLU  494 )                          
  22: s001-A 6pns-A   144 - 148 <=>  489 - 493   (ARG  144  - LEU  148  <=> LEU  496  - TYR  500 )                          
  22: s001-A 6pns-A   149 - 159 <=>  499 - 509   (PRO  149  - ARG  159  <=> TYR  506  - ILE  516 )                          
  22: s001-A 6pns-A   164 - 191 <=>  510 - 537   (ASN  164  - PRO  191  <=> LYS  517  - PHE  544 )                          
  22: s001-A 6pns-A   192 - 198 <=>  552 - 558   (PRO  192  - SER  198  <=> GLY  559  - GLY  565 )                          
  22: s001-A 6pns-A   200 - 203 <=>  559 - 562   (ASN  200  - ASP  203  <=> THR  570  - ARG  573 )                          
  22: s001-A 6pns-A   205 - 215 <=>  563 - 573   (GLY  205  - ALA  215  <=> VAL  574  - SER  584 )                          
  22: s001-A 6pns-A   216 - 233 <=>  575 - 592   (CYS  216  - VAL  233  <=> ASP  586  - LEU  603 )                          
  22: s001-A 6pns-A   234 - 249 <=>  594 - 609   (SER  234  - LEU  249  <=> ARG  605  - MET  620 )                          
  22: s001-A 6pns-A   250 - 253 <=>  611 - 614   (LEU  250  - GLU  253  <=> PRO  622  - ASP  625 )                          
  22: s001-A 6pns-A   254 - 264 <=>  621 - 631   (THR  254  - ASP  264  <=> THR  632  - GLY  642 )                          
  22: s001-A 6pns-A   265 - 275 <=>  634 - 644   (TYR  265  - ASN  275  <=> ARG  645  - ARG  655 )                          
  22: s001-A 6pns-A   276 - 281 <=>  702 - 707   (THR  276  - HIS  281  <=> ASP  713  - ASP  718 )                          
  22: s001-A 6pns-A   283 - 311 <=>  708 - 736   (GLY  283  - SER  311  <=> THR  719  - GLY  747 )                          
  22: s001-A 6pns-A   312 - 316 <=>  742 - 746   (GLU  312  - MET  316  <=> VAL  753  - LEU  757 )                          
  22: s001-A 6pns-A   319 - 333 <=>  747 - 761   (HIS  319  - GLN  333  <=> SER  758  - LEU  772 )                          
  22: s001-A 6pns-A   336 - 365 <=>  768 - 797   (SER  336  - PRO  365  <=> VAL  779  - TYR  808 )                          
  22: s001-A 6pns-A   370 - 382 <=>  798 - 810   (SER  370  - LYS  382  <=> SER  809  - CYS  821 )                          
  22: s001-A 6pns-A   384 - 387 <=>  811 - 814   (GLY  384  - PRO  387  <=> TYR  822  - GLN  825 )                          
  22: s001-A 6pns-A   390 - 393 <=>  815 - 818   (LYS  390  - ALA  393  <=> ASP  826  - MET  829 )                          
  22: s001-A 6pns-A   396 - 405 <=>  819 - 828   (ILE  396  - THR  405  <=> ILE  830  - ILE  839 )                          
  22: s001-A 6pns-A   406 - 441 <=>  831 - 866   (PRO  406  - ASN  441  <=> VAL  842  - ILE  877 )                          
  22: s001-A 6pns-A   444 - 447 <=>  912 - 915   (ARG  444  - GLN  447  <=> ASN  923  - GLY  926 )                          
  22: s001-A 6pns-A   468 - 471 <=>  920 - 923   (LYS  468  - ASN  471  <=> ALA  931  - ILE  934 )                          
  22: s001-A 6pns-A   474 - 478 <=> 1191 -1195   (GLU  474  - ARG  478  <=> GLU 1202  - SER 1206 )                          
  22: s001-A 6pns-A   482 - 485 <=> 1196 -1199   (LYS  482  - ILE  485  <=> LEU 1207  - ALA 1210 )                          
  23: s001-A 6v85-A    26 -  29 <=>   13 -  16   (GLY   26  - ARG   29  <=> PRO   17  - LYS   20 )                          
  23: s001-A 6v85-A    30 -  33 <=>  211 - 214   (VAL   30  - SER   33  <=> MET  240  - ASP  243 )                          
  23: s001-A 6v85-A    37 -  41 <=>  217 - 221   (LYS   37  - TYR   41  <=> GLU  246  - ASN  250 )                          
  23: s001-A 6v85-A    43 -  50 <=>  336 - 343   (ASP   43  - ASP   50  <=> LEU  365  - THR  372 )                          
  23: s001-A 6v85-A    51 -  71 <=>  345 - 365   (ARG   51  - GLU   71  <=> SER  374  - THR  394 )                          
  23: s001-A 6v85-A    74 -  90 <=>  366 - 382   (PHE   74  - GLY   90  <=> ILE  395  - ARG  411 )                          
  23: s001-A 6v85-A    92 -  97 <=>  433 - 438   (PRO   92  - SER   97  <=> PHE  462  - GLY  467 )                          
  23: s001-A 6v85-A   100 - 114 <=>  439 - 453   (GLU  100  - PRO  114  <=> GLU  468  - PRO  482 )                          
  23: s001-A 6v85-A   117 - 127 <=>  469 - 479   (PRO  117  - GLU  127  <=> PHE  510  - GLY  520 )                          
  23: s001-A 6v85-A   133 - 137 <=>  487 - 491   (VAL  133  - ARG  137  <=> VAL  528  - TYR  532 )                          
  23: s001-A 6v85-A   143 - 146 <=>  494 - 497   (HIS  143  - SER  146  <=> SER  535  - ASP  541 )                          
  23: s001-A 6v85-A   147 - 153 <=>  499 - 505   (VAL  147  - GLY  153  <=> THR  543  - SER  549 )                          
  23: s001-A 6v85-A   169 - 189 <=>  506 - 526   (ILE  169  - VAL  189  <=> PHE  562  - ASN  582 )                          
  23: s001-A 6v85-A   190 - 194 <=>  529 - 533   (LYS  190  - PHE  194  <=> GLY  585  - LYS  589 )                          
  23: s001-A 6v85-A   197 - 201 <=>  537 - 541   (TRP  197  - TRP  201  <=> VAL  593  - GLN  597 )                          
  23: s001-A 6v85-A   205 - 218 <=>  542 - 555   (GLY  205  - GLY  218  <=> LEU  598  - GLY  611 )                          
  23: s001-A 6v85-A   219 - 250 <=>  560 - 591   (GLY  219  - LEU  250  <=> ALA  657  - GLY  688 )                          
  23: s001-A 6v85-A   256 - 260 <=>  592 - 596   (SER  256  - LYS  260  <=> TYR  689  - PHE  693 )                          
  23: s001-A 6v85-A   263 - 269 <=>  597 - 603   (GLU  263  - THR  269  <=> GLU  694  - LEU  700 )                          
  23: s001-A 6v85-A   270 - 274 <=>  606 - 610   (PRO  270  - TYR  274  <=> SER  703  - VAL  707 )                          
  23: s001-A 6v85-A   276 - 280 <=>  625 - 629   (THR  276  - LYS  280  <=> PHE  731  - PRO  735 )                          
  23: s001-A 6v85-A   283 - 287 <=>  630 - 634   (GLY  283  - GLY  287  <=> GLY  738  - LEU  742 )                          
  23: s001-A 6v85-A   291 - 309 <=>  635 - 653   (THR  291  - LEU  309  <=> CYS  743  - GLU  761 )                          
  23: s001-A 6v85-A   311 - 316 <=>  654 - 659   (SER  311  - MET  316  <=> SER  762  - MET  767 )                          
  23: s001-A 6v85-A   320 - 333 <=>  660 - 673   (CYS  320  - GLN  333  <=> SER  768  - THR  781 )                          
  23: s001-A 6v85-A   334 - 337 <=>  688 - 691   (GLY  334  - LYS  337  <=> ALA  796  - SER  799 )                          
  23: s001-A 6v85-A   338 - 365 <=>  693 - 720   (ASP  338  - PRO  365  <=> ASN  801  - HIS  828 )                          
  23: s001-A 6v85-A   370 - 382 <=>  721 - 733   (SER  370  - LYS  382  <=> PHE  829  - ARG  841 )                          
  23: s001-A 6v85-A   384 - 389 <=>  734 - 739   (GLY  384  - LEU  389  <=> ILE  842  - LEU  847 )                          
  23: s001-A 6v85-A   391 - 397 <=>  740 - 746   (LYS  391  - THR  397  <=> LYS  848  - CYS  854 )                          
  23: s001-A 6v85-A   404 - 425 <=>  754 - 775   (LYS  404  - GLN  425  <=> GLU  862  - VAL  883 )                          
  23: s001-A 6v85-A   428 - 442 <=>  782 - 796   (ARG  428  - ARG  442  <=> TYR  890  - ILE  904 )                          
  23: s001-A 6v85-A   457 - 461 <=> 1180 -1184   (GLN  457  - PHE  461  <=> THR 1299  - PHE 1303 )                          
  23: s001-A 6v85-A   477 - 480 <=> 1186 -1189   (ASN  477  - TYR  480  <=> PRO 1305  - SER 1308 )                          
  23: s001-A 6v85-A   482 - 485 <=> 1224 -1227   (LYS  482  - ILE  485  <=> THR 1343  - GLY 1346 )                          
  24: s001-A 6zdu-A    27 -  30 <=>  197 - 200   (THR   27  - VAL   30  <=> TYR  351  - GLU  354 )                          
  24: s001-A 6zdu-A    49 -  62 <=>  220 - 233   (THR   49  - SER   62  <=> LEU  374  - LEU  387 )                          
  24: s001-A 6zdu-A   146 - 158 <=>  244 - 256   (SER  146  - LEU  158  <=> GLN  398  - ARG  410 )                          
  24: s001-A 6zdu-A   164 - 174 <=>  257 - 267   (ASN  164  - GLY  174  <=> SER  411  - LYS  421 )                          
  24: s001-A 6zdu-A   175 - 178 <=>  291 - 294   (TYR  175  - ILE  178  <=> ARG  445  - LYS  448 )                          
  24: s001-A 6zdu-A   179 - 189 <=>  296 - 306   (ILE  179  - VAL  189  <=> VAL  450  - LEU  460 )                          
  24: s001-A 6zdu-A   192 - 196 <=>  318 - 322   (PRO  192  - GLY  196  <=> TYR  472  - VAL  476 )                          
  24: s001-A 6zdu-A   198 - 201 <=>  323 - 326   (SER  198  - TRP  201  <=> HIS  477  - SER  480 )                          
  24: s001-A 6zdu-A   207 - 214 <=>  328 - 335   (SER  207  - MET  214  <=> VAL  482  - TYR  489 )                          
  24: s001-A 6zdu-A   217 - 247 <=>  347 - 377   (LYS  217  - SER  247  <=> PRO  501  - GLU  531 )                          
  24: s001-A 6zdu-A   250 - 254 <=>  380 - 384   (LEU  250  - THR  254  <=> ASP  534  - SER  538 )                          
  24: s001-A 6zdu-A   255 - 268 <=>  418 - 431   (GLU  255  - HIS  268  <=> GLN  592  - TYR  605 )                          
  24: s001-A 6zdu-A   269 - 274 <=>  433 - 438   (THR  269  - TYR  274  <=> VAL  607  - LYS  612 )                          
  24: s001-A 6zdu-A   275 - 310 <=>  444 - 479   (ASN  275  - SER  310  <=> LEU  618  - LEU  653 )                          
  24: s001-A 6zdu-A   319 - 336 <=>  487 - 504   (HIS  319  - SER  336  <=> LEU  661  - ILE  678 )                          
  24: s001-A 6zdu-A   338 - 341 <=>  506 - 509   (ASP  338  - ILE  341  <=> ASP  680  - HIS  683 )                          
  24: s001-A 6zdu-A   343 - 346 <=>  510 - 513   (SER  343  - SER  346  <=> ASN  684  - SER  687 )                          
  24: s001-A 6zdu-A   347 - 364 <=>  516 - 533   (LYS  347  - LYS  364  <=> ILE  690  - ASN  707 )                          
  24: s001-A 6zdu-A   366 - 372 <=>  537 - 543   (SER  366  - VAL  372  <=> THR  711  - PHE  717 )                          
  24: s001-A 6zdu-A   375 - 380 <=>  544 - 549   (SER  375  - TYR  380  <=> VAL  718  - ASN  723 )                          
  24: s001-A 6zdu-A   381 - 389 <=>  553 - 561   (GLY  381  - LEU  389  <=> LEU  727  - SER  735 )                          
  24: s001-A 6zdu-A   408 - 411 <=>  566 - 569   (ASP  408  - GLN  411  <=> THR  740  - PHE  743 )                          
  24: s001-A 6zdu-A   443 - 446 <=>  571 - 574   (ILE  443  - VAL  446  <=> THR  745  - THR  748 )                          
  24: s001-A 6zdu-A   467 - 479 <=>  577 - 589   (SER  467  - TYR  479  <=> LYS  751  - GLY  763 )                          
  24: s001-A 6zdu-A   480 - 483 <=>  591 - 594   (TYR  480  - ASP  483  <=> LEU  765  - CYS  768 )                          
  25: s001-A 6icz-A    42 -  45 <=>  730 - 733   (GLU   42  - TRP   45  <=> ILE  761  - GLY  764 )                          
  25: s001-A 6icz-A    48 -  51 <=>  745 - 748   (VAL   48  - ARG   51  <=> LEU  776  - LEU  779 )                          
  25: s001-A 6icz-A    52 -  59 <=>  750 - 757   (THR   52  - LYS   59  <=> ARG  781  - GLN  788 )                          
  25: s001-A 6icz-A    60 -  64 <=>  759 - 763   (ALA   60  - PRO   64  <=> ARG  790  - TYR  794 )                          
  25: s001-A 6icz-A    65 -  69 <=>  768 - 772   (ILE   65  - ILE   69  <=> PRO  799  - ALA  803 )                          
  25: s001-A 6icz-A    70 -  83 <=>  774 - 787   (ASP   70  - TYR   83  <=> GLU  805  - GLU  818 )                          
  25: s001-A 6icz-A    86 -  89 <=>  789 - 792   (PHE   86  - TYR   89  <=> ARG  820  - SER  823 )                          
  25: s001-A 6icz-A    92 -  95 <=>  794 - 797   (PRO   92  - VAL   95  <=> ILE  825  - PRO  828 )                          
  25: s001-A 6icz-A    97 - 109 <=>  807 - 819   (SER   97  - THR  109  <=> LEU  838  - TYR  850 )                          
  25: s001-A 6icz-A   115 - 128 <=>  826 - 839   (PHE  115  - LEU  128  <=> ASN  857  - ALA  870 )                          
  25: s001-A 6icz-A   130 - 140 <=>  845 - 855   (GLN  130  - LYS  140  <=> GLU  876  - LEU  886 )                          
  25: s001-A 6icz-A   143 - 159 <=>  856 - 872   (HIS  143  - ARG  159  <=> THR  887  - SER  903 )                          
  25: s001-A 6icz-A   165 - 191 <=>  873 - 899   (LYS  165  - PRO  191  <=> HIS  904  - ALA  930 )                          
  25: s001-A 6icz-A   192 - 198 <=>  906 - 912   (PRO  192  - SER  198  <=> PRO  937  - ALA  943 )                          
  25: s001-A 6icz-A   199 - 202 <=>  915 - 918   (LEU  199  - LEU  202  <=> GLU  946  - PRO  949 )                          
  25: s001-A 6icz-A   206 - 217 <=>  919 - 930   (CYS  206  - LYS  217  <=> LEU  950  - ASN  961 )                          
  25: s001-A 6icz-A   219 - 246 <=>  943 - 970   (GLY  219  - ARG  246  <=> ASN  974  - VAL 1001 )                          
  25: s001-A 6icz-A   256 - 266 <=>  972 - 982   (SER  256  - PHE  266  <=> HIS 1003  - ASN 1013 )                          
  25: s001-A 6icz-A   268 - 308 <=>  983 -1023   (HIS  268  - LYS  308  <=> ASN 1014  - GLY 1054 )                          
  25: s001-A 6icz-A   313 - 316 <=> 1052 -1055   (PHE  313  - MET  316  <=> HIS 1083  - ARG 1086 )                          
  25: s001-A 6icz-A   319 - 333 <=> 1056 -1070   (HIS  319  - GLN  333  <=> LEU 1087  - PHE 1101 )                          
  25: s001-A 6icz-A   335 - 365 <=> 1117 -1147   (LEU  335  - PRO  365  <=> ASN 1148  - TYR 1178 )                          
  25: s001-A 6icz-A   366 - 381 <=> 1151 -1166   (SER  366  - GLY  381  <=> ASN 1182  - LEU 1197 )                          
  25: s001-A 6icz-A   382 - 388 <=> 1197 -1203   (LYS  382  - ASP  388  <=> CYS 1228  - ASP 1234 )                          
  25: s001-A 6icz-A   389 - 402 <=> 1206 -1219   (LEU  389  - LYS  402  <=> MET 1237  - ALA 1250 )                          
  25: s001-A 6icz-A   404 - 422 <=> 1227 -1245   (LYS  404  - PHE  422  <=> LYS 1258  - GLU 1276 )                          
  25: s001-A 6icz-A   423 - 441 <=> 1250 -1268   (ASN  423  - ASN  441  <=> THR 1281  - ILE 1299 )                          
  25: s001-A 6icz-A   442 - 445 <=> 1285 -1288   (ARG  442  - ARG  445  <=> PHE 1316  - PRO 1319 )                          
  25: s001-A 6icz-A   467 - 471 <=> 1335 -1339   (SER  467  - ASN  471  <=> PRO 1366  - ARG 1370 )                          
  25: s001-A 6icz-A   474 - 477 <=> 1342 -1345   (GLU  474  - ASN  477  <=> GLN 1373  - GLU 1376 )                          
  25: s001-A 6icz-A   481 - 484 <=> 1348 -1351   (GLY  481  - PHE  484  <=> PHE 1379  - SER 1382 )                          
  26: s001-A 3du5-A    27 -  30 <=>  135 - 138   (THR   27  - VAL   30  <=> TYR  135  - ILE  138 )                          
  26: s001-A 3du5-A    43 -  46 <=>  144 - 147   (ASP   43  - ARG   46  <=> HIS  144  - LYS  147 )                          
  26: s001-A 3du5-A    49 -  58 <=>  157 - 166   (THR   49  - PHE   58  <=> PHE  157  - LYS  166 )                          
  26: s001-A 3du5-A    59 -  62 <=>  168 - 171   (LYS   59  - SER   62  <=> MET  168  - LEU  171 )                          
  26: s001-A 3du5-A   147 - 157 <=>  179 - 189   (VAL  147  - GLN  157  <=> LYS  179  - LYS  189 )                          
  26: s001-A 3du5-A   163 - 175 <=>  190 - 202   (LYS  163  - TYR  175  <=> GLN  190  - ASP  202 )                          
  26: s001-A 3du5-A   176 - 189 <=>  205 - 218   (LEU  176  - VAL  189  <=> ARG  205  - LYS  218 )                          
  26: s001-A 3du5-A   210 - 218 <=>  229 - 237   (ARG  210  - GLY  218  <=> SER  229  - PHE  237 )                          
  26: s001-A 3du5-A   219 - 245 <=>  245 - 271   (GLY  219  - VAL  245  <=> ILE  245  - ILE  271 )                          
  26: s001-A 3du5-A   248 - 251 <=>  272 - 275   (MET  248  - MET  251  <=> PRO  272  - LEU  275 )                          
  26: s001-A 3du5-A   256 - 259 <=>  277 - 280   (SER  256  - LEU  259  <=> ASP  277  - LYS  280 )                          
  26: s001-A 3du5-A   260 - 311 <=>  282 - 333   (LYS  260  - SER  311  <=> ASN  282  - ASP  333 )                          
  26: s001-A 3du5-A   319 - 323 <=>  338 - 342   (HIS  319  - LEU  323  <=> ILE  338  - VAL  342 )                          
  26: s001-A 3du5-A   325 - 328 <=>  343 - 346   (ASP  325  - PHE  328  <=> ASP  343  - PHE  346 )                          
  26: s001-A 3du5-A   334 - 342 <=>  352 - 360   (GLY  334  - GLU  342  <=> PRO  352  - LEU  360 )                          
  26: s001-A 3du5-A   344 - 348 <=>  361 - 365   (PHE  344  - PHE  348  <=> LEU  361  - VAL  365 )                          
  26: s001-A 3du5-A   353 - 363 <=>  366 - 376   (LEU  353  - THR  363  <=> TYR  366  - ASN  376 )                          
  26: s001-A 3du5-A   369 - 379 <=>  385 - 395   (CYS  369  - THR  379  <=> ASP  385  - ASN  395 )                          
  26: s001-A 3du5-A   380 - 390 <=>  398 - 408   (TYR  380  - LYS  390  <=> THR  398  - PRO  408 )                          
  26: s001-A 3du5-A   393 - 397 <=>  411 - 415   (ALA  393  - THR  397  <=> TYR  411  - HIS  415 )                          
  26: s001-A 3du5-A   409 - 412 <=>  418 - 421   (THR  409  - ARG  412  <=> LYS  418  - ASN  421 )                          
  26: s001-A 3du5-A   415 - 419 <=>  442 - 446   (GLY  415  - ALA  419  <=> PRO  442  - ASN  446 )                          
  26: s001-A 3du5-A   422 - 440 <=>  469 - 487   (PHE  422  - LYS  440  <=> ASP  469  - THR  487 )                          
  26: s001-A 3du5-A   441 - 444 <=>  489 - 492   (ASN  441  - ARG  444  <=> PHE  489  - ASN  492 )                          
  26: s001-A 3du5-A   481 - 484 <=>  515 - 518   (GLY  481  - PHE  484  <=> LYS  515  - THR  518 )                          
  27: s001-A 7elb-A    11 -  17 <=>  115 - 121   (TYR   11  - LYS   17  <=> TRP  116  - LYS  122 )                          
  27: s001-A 7elb-A    31 -  36 <=>  540 - 545   (GLU   31  - ILE   36  <=> PHE  579  - SER  584 )                          
  27: s001-A 7elb-A    38 -  41 <=>  549 - 552   (VAL   38  - TYR   41  <=> LEU  588  - MET  591 )                          
  27: s001-A 7elb-A    43 -  48 <=>  666 - 671   (ASP   43  - VAL   48  <=> LEU  705  - THR  710 )                          
  27: s001-A 7elb-A    49 -  64 <=>  677 - 692   (THR   49  - PRO   64  <=> ASP  716  - PHE  731 )                          
  27: s001-A 7elb-A    65 -  68 <=>  720 - 723   (ILE   65  - HIS   68  <=> PHE  759  - LYS  762 )                          
  27: s001-A 7elb-A    69 -  82 <=>  736 - 749   (ILE   69  - TYR   82  <=> VAL  775  - ASN  788 )                          
  27: s001-A 7elb-A    84 -  87 <=>  755 - 758   (MET   84  - LYS   87  <=> VAL  794  - GLU  797 )                          
  27: s001-A 7elb-A    89 -  94 <=>  759 - 764   (TYR   89  - ARG   94  <=> LEU  798  - PHE  803 )                          
  27: s001-A 7elb-A   114 - 117 <=>  766 - 769   (PRO  114  - PRO  117  <=> ILE  822  - LEU  825 )                          
  27: s001-A 7elb-A   136 - 139 <=>  944 - 947   (TRP  136  - VAL  139  <=> PRO 1102  - PHE 1105 )                          
  27: s001-A 7elb-A   144 - 158 <=>  953 - 967   (ARG  144  - LEU  158  <=> ASN 1111  - VAL 1125 )                          
  27: s001-A 7elb-A   164 - 189 <=>  968 - 993   (ASN  164  - VAL  189  <=> GLY 1126  - ALA 1151 )                          
  27: s001-A 7elb-A   190 - 200 <=>  996 -1006   (LYS  190  - ASN  200  <=> ASN 1154  - GLU 1164 )                          
  27: s001-A 7elb-A   206 - 218 <=> 1007 -1019   (CYS  206  - GLY  218  <=> LYS 1165  - ALA 1177 )                          
  27: s001-A 7elb-A   219 - 245 <=> 1024 -1050   (GLY  219  - VAL  245  <=> ASP 1182  - LEU 1208 )                          
  27: s001-A 7elb-A   247 - 250 <=> 1051 -1054   (SER  247  - LEU  250  <=> GLU 1209  - THR 1212 )                          
  27: s001-A 7elb-A   256 - 275 <=> 1063 -1082   (SER  256  - ASN  275  <=> LEU 1221  - ILE 1240 )                          
  27: s001-A 7elb-A   276 - 288 <=> 1112 -1124   (THR  276  - SER  288  <=> SER 1282  - ILE 1294 )                          
  27: s001-A 7elb-A   291 - 311 <=> 1125 -1145   (THR  291  - SER  311  <=> LEU 1295  - ASP 1315 )                          
  27: s001-A 7elb-A   312 - 316 <=> 1149 -1153   (GLU  312  - MET  316  <=> ASP 1319  - VAL 1323 )                          
  27: s001-A 7elb-A   320 - 333 <=> 1154 -1167   (CYS  320  - GLN  333  <=> SER 1324  - THR 1337 )                          
  27: s001-A 7elb-A   336 - 357 <=> 1173 -1194   (SER  336  - ALA  357  <=> GLU 1350  - PRO 1371 )                          
  27: s001-A 7elb-A   359 - 364 <=> 1195 -1200   (LYS  359  - LYS  364  <=> LYS 1372  - THR 1377 )                          
  27: s001-A 7elb-A   369 - 381 <=> 1201 -1213   (CYS  369  - GLY  381  <=> PHE 1378  - GLY 1390 )                          
  27: s001-A 7elb-A   384 - 398 <=> 1214 -1228   (GLY  384  - TRP  398  <=> GLU 1391  - HIS 1405 )                          
  27: s001-A 7elb-A   402 - 405 <=> 1229 -1232   (LYS  402  - THR  405  <=> ASN 1406  - CYS 1409 )                          
  27: s001-A 7elb-A   406 - 420 <=> 1238 -1252   (PRO  406  - PHE  420  <=> LEU 1415  - ASN 1429 )                          
  27: s001-A 7elb-A   425 - 428 <=> 1253 -1256   (GLN  425  - ARG  428  <=> GLY 1430  - THR 1433 )                          
  27: s001-A 7elb-A   429 - 442 <=> 1258 -1271   (LEU  429  - ARG  442  <=> ILE 1435  - ARG 1448 )                          
  27: s001-A 7elb-A   447 - 450 <=> 1295 -1298   (GLN  447  - LEU  450  <=> SER 1472  - TYR 1475 )                          
  27: s001-A 7elb-A   462 - 465 <=> 1581 -1584   (GLY  462  - ASN  465  <=> LEU 1793  - ARG 1796 )                          
  27: s001-A 7elb-A   475 - 478 <=> 1585 -1588   (ILE  475  - ARG  478  <=> ASP 1797  - VAL 1800 )                          
  28: s001-A 7bg9-A    27 -  30 <=>  343 - 346   (THR   27  - VAL   30  <=> TYR  562  - GLU  565 )                          
  28: s001-A 7bg9-A    43 -  46 <=>  349 - 352   (ASP   43  - ARG   46  <=> PHE  568  - ASN  571 )                          
  28: s001-A 7bg9-A    50 -  62 <=>  366 - 378   (ASP   50  - SER   62  <=> GLN  585  - GLN  597 )                          
  28: s001-A 7bg9-A   144 - 157 <=>  394 - 407   (ARG  144  - GLN  157  <=> ARG  613  - LYS  626 )                          
  28: s001-A 7bg9-A   163 - 174 <=>  408 - 419   (LYS  163  - GLY  174  <=> PRO  627  - TYR  638 )                          
  28: s001-A 7bg9-A   175 - 192 <=>  434 - 451   (TYR  175  - PRO  192  <=> ARG  653  - ALA  670 )                          
  28: s001-A 7bg9-A   194 - 200 <=>  459 - 465   (PHE  194  - ASN  200  <=> ALA  678  - ASP  684 )                          
  28: s001-A 7bg9-A   207 - 214 <=>  467 - 474   (SER  207  - MET  214  <=> ILE  686  - PHE  693 )                          
  28: s001-A 7bg9-A   219 - 235 <=>  487 - 503   (GLY  219  - SER  235  <=> LEU  706  - GLN  722 )                          
  28: s001-A 7bg9-A   239 - 251 <=>  504 - 516   (ARG  239  - MET  251  <=> ASP  723  - PRO  735 )                          
  28: s001-A 7bg9-A   252 - 265 <=>  583 - 596   (ASN  252  - TYR  265  <=> SER  802  - HIS  815 )                          
  28: s001-A 7bg9-A   269 - 306 <=>  597 - 634   (THR  269  - VAL  306  <=> HIS  816  - LEU  853 )                          
  28: s001-A 7bg9-A   308 - 311 <=>  635 - 638   (LYS  308  - SER  311  <=> PHE  854  - ILE  857 )                          
  28: s001-A 7bg9-A   319 - 347 <=>  643 - 671   (HIS  319  - LYS  347  <=> LEU  862  - GLY  890 )                          
  28: s001-A 7bg9-A   349 - 352 <=>  672 - 675   (SER  349  - GLY  352  <=> VAL  891  - TYR  894 )                          
  28: s001-A 7bg9-A   353 - 364 <=>  678 - 689   (LEU  353  - LYS  364  <=> VAL  897  - PRO  908 )                          
  28: s001-A 7bg9-A   366 - 380 <=>  704 - 718   (SER  366  - TYR  380  <=> PRO  923  - THR  937 )                          
  28: s001-A 7bg9-A   381 - 391 <=>  720 - 730   (GLY  381  - LYS  391  <=> THR  939  - TYR  949 )                          
  28: s001-A 7bg9-A   393 - 397 <=>  731 - 735   (ALA  393  - THR  397  <=> ALA  950  - ILE  954 )                          
  28: s001-A 7bg9-A   404 - 407 <=>  740 - 743   (LYS  404  - ALA  407  <=> THR  959  - ARG  962 )                          
  28: s001-A 7bg9-A   411 - 420 <=>  753 - 762   (GLN  411  - PHE  420  <=> ARG  972  - LYS  981 )                          
  28: s001-A 7bg9-A   422 - 438 <=>  781 - 797   (PHE  422  - ASP  438  <=> ASN 1000  - VAL 1016 )                          
  28: s001-A 7bg9-A   440 - 444 <=>  798 - 802   (LYS  440  - ARG  444  <=> LEU 1017  - PHE 1021 )                          
  28: s001-A 7bg9-A   471 - 474 <=>  822 - 825   (ASN  471  - GLU  474  <=> SER 1041  - TYR 1044 )                          
  28: s001-A 7bg9-A   481 - 484 <=>  831 - 834   (GLY  481  - PHE  484  <=> LYS 1050  - GLY 1053 )                          
  29: s001-A 6z8k-A    31 -  35 <=>  580 - 584   (GLU   31  - PHE   35  <=> GLN  602  - SER  606 )                          
  29: s001-A 6z8k-A    36 -  39 <=>  586 - 589   (ILE   36  - PRO   39  <=> PRO  608  - PHE  611 )                          
  29: s001-A 6z8k-A    40 -  43 <=>  615 - 618   (GLY   40  - ASP   43  <=> THR  637  - SER  640 )                          
  29: s001-A 6z8k-A    44 -  49 <=>  730 - 735   (TRP   44  - THR   49  <=> ASN  752  - HIS  757 )                          
  29: s001-A 6z8k-A    50 -  59 <=>  740 - 749   (ASP   50  - LYS   59  <=> VAL  762  - LEU  771 )                          
  29: s001-A 6z8k-A    60 -  63 <=>  751 - 754   (ALA   60  - THR   63  <=> ILE  773  - GLU  776 )                          
  29: s001-A 6z8k-A    64 -  67 <=>  758 - 761   (PRO   64  - MET   67  <=> ASN  780  - GLU  783 )                          
  29: s001-A 6z8k-A    68 -  71 <=>  763 - 766   (HIS   68  - GLU   71  <=> TRP  785  - ASN  788 )                          
  29: s001-A 6z8k-A    74 -  90 <=>  774 - 790   (PHE   74  - GLY   90  <=> LEU  796  - SER  812 )                          
  29: s001-A 6z8k-A    91 -  94 <=>  793 - 796   (ALA   91  - ARG   94  <=> ASN  815  - ARG  818 )                          
  29: s001-A 6z8k-A    96 -  99 <=>  803 - 806   (SER   96  - ASP   99  <=> ASN  825  - ARG  828 )                          
  29: s001-A 6z8k-A   103 - 106 <=>  812 - 815   (SER  103  - PRO  106  <=> ILE  834  - PHE  837 )                          
  29: s001-A 6z8k-A   107 - 114 <=>  817 - 824   (ASN  107  - PRO  114  <=> SER  839  - ILE  846 )                          
  29: s001-A 6z8k-A   116 - 128 <=>  863 - 875   (LYS  116  - LEU  128  <=> TYR  906  - LEU  918 )                          
  29: s001-A 6z8k-A   133 - 137 <=>  888 - 892   (VAL  133  - ARG  137  <=> GLU  931  - ASP  935 )                          
  29: s001-A 6z8k-A   143 - 158 <=>  895 - 910   (HIS  143  - LEU  158  <=> ILE  938  - LYS  953 )                          
  29: s001-A 6z8k-A   163 - 191 <=>  911 - 939   (LYS  163  - PRO  191  <=> THR  954  - CYS  982 )                          
  29: s001-A 6z8k-A   192 - 196 <=>  942 - 946   (PRO  192  - GLY  196  <=> ASN  985  - MET  989 )                          
  29: s001-A 6z8k-A   197 - 202 <=>  948 - 953   (TRP  197  - LEU  202  <=> SER  991  - GLY  996 )                          
  29: s001-A 6z8k-A   206 - 217 <=>  956 - 967   (CYS  206  - LYS  217  <=> LYS  999  - ARG 1010 )                          
  29: s001-A 6z8k-A   218 - 234 <=> 1000 -1016   (GLY  218  - SER  234  <=> LEU 1053  - VAL 1069 )                          
  29: s001-A 6z8k-A   238 - 275 <=> 1017 -1054   (ILE  238  - ASN  275  <=> PHE 1070  - ASP 1107 )                          
  29: s001-A 6z8k-A   276 - 288 <=> 1082 -1094   (THR  276  - SER  288  <=> ASN 1135  - ASN 1147 )                          
  29: s001-A 6z8k-A   291 - 312 <=> 1095 -1116   (THR  291  - GLU  312  <=> PHE 1148  - GLU 1169 )                          
  29: s001-A 6z8k-A   313 - 316 <=> 1125 -1128   (PHE  313  - MET  316  <=> ILE 1178  - ASN 1181 )                          
  29: s001-A 6z8k-A   320 - 333 <=> 1129 -1142   (CYS  320  - GLN  333  <=> SER 1182  - ILE 1195 )                          
  29: s001-A 6z8k-A   336 - 364 <=> 1152 -1180   (SER  336  - LYS  364  <=> ILE 1205  - ASN 1233 )                          
  29: s001-A 6z8k-A   369 - 382 <=> 1181 -1194   (CYS  369  - LYS  382  <=> CYS 1234  - GLU 1247 )                          
  29: s001-A 6z8k-A   384 - 389 <=> 1195 -1200   (GLY  384  - LEU  389  <=> PRO 1248  - GLY 1253 )                          
  29: s001-A 6z8k-A   391 - 396 <=> 1201 -1206   (LYS  391  - ILE  396  <=> ARG 1254  - SER 1259 )                          
  29: s001-A 6z8k-A   402 - 405 <=> 1209 -1212   (LYS  402  - THR  405  <=> ASP 1262  - TYR 1265 )                          
  29: s001-A 6z8k-A   406 - 421 <=> 1215 -1230   (PRO  406  - GLY  421  <=> PRO 1268  - ILE 1283 )                          
  29: s001-A 6z8k-A   422 - 425 <=> 1232 -1235   (PHE  422  - GLN  425  <=> HIS 1285  - PRO 1288 )                          
  29: s001-A 6z8k-A   426 - 444 <=> 1238 -1256   (ALA  426  - ARG  444  <=> LEU 1291  - MET 1309 )                          
  29: s001-A 6z8k-A   464 - 467 <=> 1293 -1296   (ILE  464  - SER  467  <=> THR 1346  - LEU 1349 )                          
  29: s001-A 6z8k-A   480 - 483 <=> 1541 -1544   (TYR  480  - ASP  483  <=> CYS 1607  - MET 1610 )                          
  30: s001-A 1n1h-A    28 -  31 <=>  141 - 144   (ARG   28  - GLU   31  <=> SER  142  - ARG  145 )                          
  30: s001-A 1n1h-A    32 -  35 <=>  146 - 149   (PRO   32  - PHE   35  <=> ILE  147  - PRO  150 )                          
  30: s001-A 1n1h-A    37 -  40 <=>  233 - 236   (LYS   37  - GLY   40  <=> VAL  234  - ALA  237 )                          
  30: s001-A 1n1h-A    43 -  50 <=>  372 - 379   (ASP   43  - ASP   50  <=> SER  373  - THR  380 )                          
  30: s001-A 1n1h-A    51 -  60 <=>  381 - 390   (ARG   51  - ALA   60  <=> THR  382  - GLN  391 )                          
  30: s001-A 1n1h-A    64 -  69 <=>  391 - 396   (PRO   64  - ILE   69  <=> SER  392  - VAL  397 )                          
  30: s001-A 1n1h-A    71 -  85 <=>  417 - 431   (GLU   71  - PHE   85  <=> THR  418  - ALA  432 )                          
  30: s001-A 1n1h-A    91 -  94 <=>  434 - 437   (ALA   91  - ARG   94  <=> ARG  435  - ALA  438 )                          
  30: s001-A 1n1h-A    97 - 110 <=>  446 - 459   (SER   97  - ALA  110  <=> PHE  447  - GLY  460 )                          
  30: s001-A 1n1h-A   112 - 115 <=>  460 - 463   (GLY  112  - PHE  115  <=> GLY  461  - ALA  464 )                          
  30: s001-A 1n1h-A   118 - 130 <=>  486 - 498   (GLY  118  - GLN  130  <=> ALA  487  - ASN  499 )                          
  30: s001-A 1n1h-A   133 - 137 <=>  499 - 503   (VAL  133  - ARG  137  <=> LEU  500  - HIS  504 )                          
  30: s001-A 1n1h-A   144 - 147 <=>  504 - 507   (ARG  144  - VAL  147  <=> THR  505  - ALA  508 )                          
  30: s001-A 1n1h-A   148 - 159 <=>  510 - 521   (LEU  148  - ARG  159  <=> ALA  511  - GLN  522 )                          
  30: s001-A 1n1h-A   164 - 188 <=>  522 - 546   (ASN  164  - THR  188  <=> ARG  523  - ASP  547 )                          
  30: s001-A 1n1h-A   190 - 198 <=>  550 - 558   (LYS  190  - SER  198  <=> TYR  551  - SER  559 )                          
  30: s001-A 1n1h-A   200 - 203 <=>  561 - 564   (ASN  200  - ASP  203  <=> ALA  562  - GLU  565 )                          
  30: s001-A 1n1h-A   207 - 235 <=>  566 - 594   (SER  207  - SER  235  <=> VAL  567  - TRP  595 )                          
  30: s001-A 1n1h-A   236 - 249 <=>  596 - 609   (HIS  236  - LEU  249  <=> PHE  597  - VAL  610 )                          
  30: s001-A 1n1h-A   250 - 253 <=>  612 - 615   (LEU  250  - GLU  253  <=> SER  613  - GLY  616 )                          
  30: s001-A 1n1h-A   254 - 267 <=>  642 - 655   (THR  254  - ILE  267  <=> GLY  643  - LYS  656 )                          
  30: s001-A 1n1h-A   268 - 274 <=>  657 - 663   (HIS  268  - TYR  274  <=> GLY  658  - ASN  664 )                          
  30: s001-A 1n1h-A   275 - 281 <=>  671 - 677   (ASN  275  - HIS  281  <=> ASP  672  - THR  678 )                          
  30: s001-A 1n1h-A   283 - 307 <=>  678 - 702   (GLY  283  - SER  307  <=> THR  679  - LEU  703 )                          
  30: s001-A 1n1h-A   308 - 311 <=>  704 - 707   (LYS  308  - SER  311  <=> VAL  705  - PRO  708 )                          
  30: s001-A 1n1h-A   312 - 317 <=>  719 - 724   (GLU  312  - GLN  317  <=> MET  720  - ILE  725 )                          
  30: s001-A 1n1h-A   318 - 332 <=>  726 - 740   (ASP  318  - ASP  332  <=> ARG  727  - ASP  741 )                          
  30: s001-A 1n1h-A   334 - 356 <=>  749 - 771   (GLY  334  - ASN  356  <=> SER  750  - ASP  772 )                          
  30: s001-A 1n1h-A   360 - 363 <=>  772 - 775   (THR  360  - THR  363  <=> ILE  773  - ASP  776 )                          
  30: s001-A 1n1h-A   369 - 380 <=>  776 - 787   (CYS  369  - TYR  380  <=> GLY  777  - PHE  788 )                          
  30: s001-A 1n1h-A   384 - 392 <=>  789 - 797   (GLY  384  - LEU  392  <=> CYS  790  - HIS  798 )                          
  30: s001-A 1n1h-A   395 - 401 <=>  798 - 804   (GLN  395  - PHE  401  <=> PRO  799  - ARG  805 )                          
  30: s001-A 1n1h-A   404 - 420 <=>  814 - 830   (LYS  404  - PHE  420  <=> PRO  815  - ASP  831 )                          
  30: s001-A 1n1h-A   425 - 428 <=>  831 - 834   (GLN  425  - ARG  428  <=> GLY  832  - TRP  835 )                          
  30: s001-A 1n1h-A   429 - 442 <=>  836 - 849   (LEU  429  - ARG  442  <=> ARG  837  - SER  850 )                          
  30: s001-A 1n1h-A   443 - 446 <=>  866 - 869   (ILE  443  - VAL  446  <=> MET  867  - PHE  870 )                          
  30: s001-A 1n1h-A   467 - 470 <=>  872 - 875   (SER  467  - PRO  470  <=> TRP  873  - PRO  876 )                          
  30: s001-A 1n1h-A   473 - 476 <=> 1180 -1183   (ASN  473  - CYS  476  <=> PRO 1181  - TRP 1184 )                          
  30: s001-A 1n1h-A   478 - 485 <=> 1184 -1191   (ARG  478  - ILE  485  <=> MET 1185  - MET 1192 )                          
  31: s001-A 7lma-A    26 -  29 <=>  402 - 405   (GLY   26  - ARG   29  <=> TYR  477  - GLU  480 )                          
  31: s001-A 7lma-A    43 -  46 <=>  408 - 411   (ASP   43  - ARG   46  <=> LYS  483  - SER  486 )                          
  31: s001-A 7lma-A    50 -  59 <=>  428 - 437   (ASP   50  - LYS   59  <=> THR  503  - LEU  512 )                          
  31: s001-A 7lma-A   146 - 157 <=>  452 - 463   (SER  146  - GLN  157  <=> LYS  527  - LYS  538 )                          
  31: s001-A 7lma-A   163 - 173 <=>  464 - 474   (LYS  163  - PRO  173  <=> LYS  539  - LEU  549 )                          
  31: s001-A 7lma-A   174 - 184 <=>  484 - 494   (GLY  174  - THR  184  <=> LEU  559  - GLN  569 )                          
  31: s001-A 7lma-A   185 - 193 <=>  498 - 506   (LEU  185  - PRO  193  <=> ARG  573  - GLN  581 )                          
  31: s001-A 7lma-A   194 - 200 <=>  510 - 516   (PHE  194  - ASN  200  <=> TYR  585  - LYS  591 )                          
  31: s001-A 7lma-A   207 - 217 <=>  518 - 528   (SER  207  - LYS  217  <=> ILE  593  - LYS  603 )                          
  31: s001-A 7lma-A   219 - 245 <=>  537 - 563   (GLY  219  - VAL  245  <=> LEU  612  - SER  638 )                          
  31: s001-A 7lma-A   247 - 253 <=>  564 - 570   (SER  247  - GLU  253  <=> ASP  639  - TYR  645 )                          
  31: s001-A 7lma-A   254 - 268 <=>  642 - 656   (THR  254  - HIS  268  <=> ILE  740  - GLN  754 )                          
  31: s001-A 7lma-A   269 - 308 <=>  658 - 697   (THR  269  - LYS  308  <=> ASN  756  - GLN  795 )                          
  31: s001-A 7lma-A   319 - 341 <=>  711 - 733   (HIS  319  - ILE  341  <=> LEU  809  - ILE  831 )                          
  31: s001-A 7lma-A   343 - 347 <=>  734 - 738   (SER  343  - LYS  347  <=> VAL  832  - ASN  836 )                          
  31: s001-A 7lma-A   348 - 364 <=>  740 - 756   (PHE  348  - LYS  364  <=> ALA  838  - PHE  854 )                          
  31: s001-A 7lma-A   369 - 382 <=>  774 - 787   (CYS  369  - LYS  382  <=> ASN  872  - THR  885 )                          
  31: s001-A 7lma-A   384 - 390 <=>  789 - 795   (GLY  384  - LYS  390  <=> GLU  887  - LYS  893 )                          
  31: s001-A 7lma-A   395 - 399 <=>  800 - 804   (GLN  395  - PRO  399  <=> GLU  898  - THR  902 )                          
  31: s001-A 7lma-A   403 - 406 <=>  806 - 809   (ASP  403  - PRO  406  <=> ASN  904  - ILE  907 )                          
  31: s001-A 7lma-A   411 - 422 <=>  820 - 831   (GLN  411  - PHE  422  <=> ASN  918  - ILE  929 )                          
  31: s001-A 7lma-A   423 - 442 <=>  848 - 867   (ASN  423  - ARG  442  <=> LEU  946  - PHE  965 )                          
  31: s001-A 7lma-A   444 - 447 <=>  890 - 893   (ARG  444  - GLN  447  <=> PHE  988  - ASP  991 )                          
  31: s001-A 7lma-A   465 - 468 <=>  895 - 898   (ASN  465  - LYS  468  <=> LEU  993  - THR  996 )                          
  31: s001-A 7lma-A   471 - 474 <=>  902 - 905   (ASN  471  - GLU  474  <=> VAL 1000  - ILE 1003 )                          
  31: s001-A 7lma-A   482 - 485 <=>  908 - 911   (LYS  482  - ILE  485  <=> TYR 1006  - PHE 1009 )                          
  32: s001-A 2yng-A    23 -  28 <=>   26 -  31   (GLN   23  - ARG   28  <=> TRP   24  - GLU   29 )                          
  32: s001-A 2yng-A    49 -  58 <=>   35 -  44   (THR   49  - PHE   58  <=> ALA   33  - GLU   42 )                          
  32: s001-A 2yng-A    59 -  62 <=>   46 -  49   (LYS   59  - SER   62  <=> GLU   44  - ILE   47 )                          
  32: s001-A 2yng-A   147 - 155 <=>   57 -  65   (VAL  147  - ARG  155  <=> PRO   55  - ILE   63 )                          
  32: s001-A 2yng-A   161 - 166 <=>   69 -  74   (ARG  161  - PRO  166  <=> ASP   67  - ARG   72 )                          
  32: s001-A 2yng-A   168 - 174 <=>   75 -  81   (LEU  168  - GLY  174  <=> LYS   73  - GLU   79 )                          
  32: s001-A 2yng-A   176 - 181 <=>   82 -  87   (LEU  176  - THR  181  <=> LEU   80  - GLN   85 )                          
  32: s001-A 2yng-A   185 - 188 <=>   88 -  91   (LEU  185  - THR  188  <=> ASP   86  - GLU   89 )                          
  32: s001-A 2yng-A   197 - 200 <=>   93 -  96   (TRP  197  - ASN  200  <=> GLN   91  - ILE   94 )                          
  32: s001-A 2yng-A   207 - 211 <=>   98 - 102   (SER  207  - LEU  211  <=> HIS   96  - LEU  100 )                          
  32: s001-A 2yng-A   216 - 235 <=>  103 - 122   (CYS  216  - SER  235  <=> LYS  101  - LEU  120 )                          
  32: s001-A 2yng-A   263 - 266 <=>  124 - 127   (GLU  263  - PHE  266  <=> GLU  122  - ARG  125 )                          
  32: s001-A 2yng-A   269 - 274 <=>  130 - 135   (THR  269  - TYR  274  <=> THR  128  - PRO  133 )                          
  32: s001-A 2yng-A   275 - 282 <=>  143 - 150   (ASN  275  - ARG  282  <=> GLY  141  - VAL  148 )                          
  32: s001-A 2yng-A   284 - 313 <=>  151 - 180   (ILE  284  - PHE  313  <=> LEU  149  - ILE  178 )                          
  32: s001-A 2yng-A   319 - 335 <=>  181 - 197   (HIS  319  - LEU  335  <=> VAL  179  - ILE  195 )                          
  32: s001-A 2yng-A   336 - 357 <=>  199 - 220   (SER  336  - ALA  357  <=> GLN  197  - ASP  218 )                          
  32: s001-A 2yng-A   358 - 361 <=>  222 - 225   (ASP  358  - GLU  361  <=> LYS  220  - LYS  223 )                          
  32: s001-A 2yng-A   369 - 373 <=>  227 - 231   (CYS  369  - PHE  373  <=> PRO  225  - TRP  229 )                          
  32: s001-A 2yng-A   376 - 379 <=>  234 - 237   (ARG  376  - THR  379  <=> TYR  232  - HIS  235 )                          
  32: s001-A 2yng-A   380 - 385 <=>  239 - 244   (TYR  380  - MET  385  <=> ASP  237  - GLN  242 )                          
  32: s001-A 2yng-A   422 - 425 <=>  245 - 248   (PHE  422  - GLN  425  <=> PRO  243  - LEU  246 )                          
  32: s001-A 2yng-A   430 - 435 <=>  249 - 254   (LEU  430  - VAL  435  <=> PRO  247  - TRP  252 )                          
  32: s001-A 2yng-A   468 - 472 <=>  259 - 263   (LYS  468  - PHE  472  <=> ILE  257  - VAL  261 )                          
  32: s001-A 2yng-A   473 - 478 <=>  265 - 270   (ASN  473  - ARG  478  <=> LYS  263  - SER  268 )                          
  32: s001-A 2yng-A   480 - 483 <=>  271 - 274   (TYR  480  - ASP  483  <=> GLN  269  - PRO  272 )                          
  33: s001-A 4ol8-F    21 -  28 <=>   46 -  53   (LEU   21  - ARG   28  <=> GLN   65  - LYS   72 )                          
  33: s001-A 4ol8-F    49 -  58 <=>   57 -  66   (THR   49  - PHE   58  <=> GLU   76  - LEU   85 )                          
  33: s001-A 4ol8-F    59 -  62 <=>   68 -  71   (LYS   59  - SER   62  <=> ASN   87  - ILE   90 )                          
  33: s001-A 4ol8-F   147 - 159 <=>   77 -  89   (VAL  147  - ARG  159  <=> PRO   96  - ASP  108 )                          
  33: s001-A 4ol8-F   164 - 174 <=>   90 - 100   (ASN  164  - GLY  174  <=> GLY  109  - THR  119 )                          
  33: s001-A 4ol8-F   176 - 179 <=>  101 - 104   (LEU  176  - ILE  179  <=> LEU  120  - ALA  123 )                          
  33: s001-A 4ol8-F   181 - 184 <=>  105 - 108   (THR  181  - THR  184  <=> THR  124  - ASP  127 )                          
  33: s001-A 4ol8-F   191 - 194 <=>  111 - 114   (PRO  191  - PHE  194  <=> PRO  130  - ARG  133 )                          
  33: s001-A 4ol8-F   207 - 211 <=>  115 - 119   (SER  207  - LEU  211  <=> ILE  134  - LEU  138 )                          
  33: s001-A 4ol8-F   213 - 235 <=>  120 - 142   (ARG  213  - SER  235  <=> SER  139  - UNK  161 )                          
  33: s001-A 4ol8-F   263 - 266 <=>  144 - 147   (GLU  263  - PHE  266  <=> PRO  163  - ARG  166 )                          
  33: s001-A 4ol8-F   268 - 283 <=>  149 - 164   (HIS  268  - GLY  283  <=> LYS  168  - UNK  183 )                          
  33: s001-A 4ol8-F   285 - 305 <=>  165 - 185   (PRO  285  - TYR  305  <=> PRO  184  - ASP  204 )                          
  33: s001-A 4ol8-F   314 - 317 <=>  186 - 189   (ARG  314  - GLN  317  <=> LEU  205  - VAL  208 )                          
  33: s001-A 4ol8-F   320 - 323 <=>  190 - 193   (CYS  320  - LEU  323  <=> ASN  209  - LEU  212 )                          
  33: s001-A 4ol8-F   326 - 333 <=>  194 - 201   (ASP  326  - GLN  333  <=> ASP  213  - GLU  220 )                          
  33: s001-A 4ol8-F   334 - 365 <=>  203 - 234   (GLY  334  - PRO  365  <=> PRO  222  - GLU  253 )                          
  33: s001-A 4ol8-F   370 - 382 <=>  235 - 247   (SER  370  - LYS  382  <=> GLU  254  - LYS  266 )                          
  33: s001-A 4ol8-F   384 - 387 <=>  249 - 252   (GLY  384  - PRO  387  <=> ALA  268  - GLN  271 )                          
  33: s001-A 4ol8-F   411 - 415 <=>  326 - 330   (GLN  411  - GLY  415  <=> SER  360  - ILE  364 )                          
  33: s001-A 4ol8-F   416 - 419 <=>  350 - 353   (LEU  416  - ALA  419  <=> PHE  384  - SER  387 )                          
  33: s001-A 4ol8-F   449 - 456 <=>  360 - 367   (ASP  449  - PHE  456  <=> GLU  401  - ALA  408 )                          
  33: s001-A 4ol8-F   459 - 462 <=>  380 - 383   (MET  459  - GLY  462  <=> PHE  421  - ARG  424 )                          
  33: s001-A 4ol8-F   465 - 469 <=>  421 - 425   (ASN  465  - PHE  469  <=> VAL  467  - ILE  471 )                          
  34: s001-A 7kfu-C    90 -  93 <=>   56 -  59   (GLY   90  - LEU   93  <=> GLU   56  - ARG   59 )                          
  34: s001-A 7kfu-C    97 - 107 <=>  299 - 309   (SER   97  - ASN  107  <=> ILE  335  - LYS  345 )                          
  34: s001-A 7kfu-C   116 - 120 <=>  313 - 317   (LYS  116  - LYS  120  <=> ILE  349  - ASN  353 )                          
  34: s001-A 7kfu-C   122 - 139 <=>  318 - 335   (GLY  122  - VAL  139  <=> GLU  354  - GLN  371 )                          
  34: s001-A 7kfu-C   145 - 155 <=>  336 - 346   (LEU  145  - ARG  155  <=> TYR  372  - ILE  382 )                          
  34: s001-A 7kfu-C   166 - 192 <=>  347 - 373   (PRO  166  - PRO  192  <=> GLU  389  - ASP  415 )                          
  34: s001-A 7kfu-C   193 - 196 <=>  380 - 383   (PRO  193  - GLY  196  <=> SER  422  - TYR  425 )                          
  34: s001-A 7kfu-C   207 - 210 <=>  386 - 389   (SER  207  - ARG  210  <=> GLY  428  - ARG  431 )                          
  34: s001-A 7kfu-C   212 - 216 <=>  390 - 394   (LYS  212  - CYS  216  <=> GLN  432  - TYR  436 )                          
  34: s001-A 7kfu-C   217 - 220 <=>  397 - 400   (LYS  217  - SER  220  <=> GLN  439  - TYR  442 )                          
  34: s001-A 7kfu-C   222 - 225 <=>  406 - 409   (ALA  222  - ASP  225  <=> TRP  448  - GLU  451 )                          
  34: s001-A 7kfu-C   232 - 235 <=>  414 - 417   (SER  232  - SER  235  <=> ASP  456  - ASP  459 )                          
  34: s001-A 7kfu-C   237 - 240 <=>  418 - 421   (LEU  237  - SER  240  <=> ALA  460  - ARG  463 )                          
  34: s001-A 7kfu-C   243 - 249 <=>  422 - 428   (ASP  243  - LEU  249  <=> PRO  464  - LEU  470 )                          
  34: s001-A 7kfu-C   250 - 253 <=>  433 - 436   (LEU  250  - GLU  253  <=> GLY  475  - PRO  478 )                          
  34: s001-A 7kfu-C   255 - 264 <=>  437 - 446   (GLU  255  - ASP  264  <=> LEU  479  - GLY  488 )                          
  34: s001-A 7kfu-C   269 - 281 <=>  447 - 459   (THR  269  - HIS  281  <=> GLN  489  - THR  501 )                          
  34: s001-A 7kfu-C   283 - 302 <=>  463 - 482   (GLY  283  - SER  302  <=> GLY  505  - PHE  524 )                          
  34: s001-A 7kfu-C   304 - 310 <=>  483 - 489   (VAL  304  - SER  310  <=> ASP  525  - HIS  531 )                          
  34: s001-A 7kfu-C   313 - 318 <=>  490 - 495   (PHE  313  - ASP  318  <=> GLY  532  - ARG  537 )                          
  34: s001-A 7kfu-C   326 - 329 <=>  499 - 502   (ASP  326  - LEU  329  <=> ASP  541  - ILE  544 )                          
  34: s001-A 7kfu-C   340 - 343 <=>  506 - 509   (PHE  340  - SER  343  <=> SER  548  - GLU  551 )                          
  34: s001-A 7kfu-C   350 - 354 <=>  553 - 557   (ASN  350  - ASN  354  <=> LEU  619  - LEU  623 )                          
  34: s001-A 7kfu-C   355 - 358 <=>  561 - 564   (VAL  355  - ASP  358  <=> GLY  627  - SER  630 )                          
  34: s001-A 7kfu-C   360 - 363 <=>  565 - 568   (THR  360  - THR  363  <=> PRO  631  - LEU  634 )                          
  34: s001-A 7kfu-C   427 - 432 <=>  827 - 832   (TYR  427  - LYS  432  <=> ILE  899  - HIS  904 )                          
  34: s001-A 7kfu-C   471 - 474 <=>  836 - 839   (ASN  471  - GLU  474  <=> LYS  908  - ASP  911 )                          
  35: s001-A 3fds-A   219 - 236 <=>    1 -  18   (GLY  219  - HIS  236  <=> MET    1  - VAL   18 )                          
  35: s001-A 3fds-A   279 - 282 <=>   25 -  28   (VAL  279  - ARG  282  <=> GLY   25  - VAL   28 )                          
  35: s001-A 3fds-A   285 - 288 <=>   30 -  33   (PRO  285  - SER  288  <=> VAL   30  - PHE   33 )                          
  35: s001-A 3fds-A   290 - 308 <=>   76 -  94   (PHE  290  - LYS  308  <=> MET   76  - GLU   94 )                          
  35: s001-A 3fds-A   313 - 316 <=>   95 -  98   (PHE  313  - MET  316  <=> TYR   95  - LYS   98 )                          
  35: s001-A 3fds-A   320 - 335 <=>  100 - 115   (CYS  320  - LEU  335  <=> GLU  100  - VAL  115 )                          
  35: s001-A 3fds-A   336 - 350 <=>  120 - 134   (SER  336  - ASN  350  <=> GLU  120  - GLU  134 )                          
  35: s001-A 3fds-A   351 - 356 <=>  136 - 141   (LEU  351  - ASN  356  <=> GLU  136  - THR  141 )                          
  35: s001-A 3fds-A   360 - 365 <=>  142 - 147   (THR  360  - PRO  365  <=> VAL  142  - ASN  147 )                          
  35: s001-A 3fds-A   370 - 373 <=>  150 - 153   (SER  370  - PHE  373  <=> PHE  150  - ILE  153 )                          
  35: s001-A 3fds-A   379 - 382 <=>  170 - 173   (THR  379  - LYS  382  <=> GLU  170  - ARG  173 )                          
  35: s001-A 3fds-A   385 - 388 <=>  179 - 182   (MET  385  - ASP  388  <=> ASP  179  - ASP  182 )                          
  35: s001-A 3fds-A   419 - 430 <=>  187 - 198   (ALA  419  - LEU  430  <=> GLY  187  - GLY  198 )                          
  35: s001-A 3fds-A   471 - 474 <=>  215 - 218   (ASN  471  - GLU  474  <=> GLY  215  - GLY  218 )                          
  35: s001-A 3fds-A   477 - 481 <=>  219 - 223   (ASN  477  - GLY  481  <=> GLU  219  - LYS  223 )                          
  36: s001-A 5g2x-C    89 -  92 <=>   29 -  32   (TYR   89  - PRO   92  <=> ARG   32  - ILE   35 )                          
  36: s001-A 5g2x-C    94 -  97 <=>   39 -  42   (ARG   94  - SER   97  <=> ASN   42  - SER   45 )                          
  36: s001-A 5g2x-C   103 - 108 <=>   48 -  53   (SER  103  - ASP  108  <=> THR   51  - ASP   56 )                          
  36: s001-A 5g2x-C   122 - 134 <=>   56 -  68   (GLY  122  - ARG  134  <=> ALA   59  - ILE   71 )                          
  36: s001-A 5g2x-C   136 - 139 <=>   69 -  72   (TRP  136  - VAL  139  <=> GLN   72  - LYS   75 )                          
  36: s001-A 5g2x-C   144 - 151 <=>   73 -  80   (ARG  144  - LYS  151  <=> ASP   76  - PRO   83 )                          
  36: s001-A 5g2x-C   152 - 158 <=>   82 -  88   (ALA  152  - LEU  158  <=> ARG   85  - LYS   91 )                          
  36: s001-A 5g2x-C   170 - 178 <=>   98 - 106   (PHE  170  - ILE  178  <=> GLY  101  - LEU  109 )                          
  36: s001-A 5g2x-C   180 - 190 <=>  107 - 117   (GLU  180  - LYS  190  <=> ILE  110  - SER  120 )                          
  36: s001-A 5g2x-C   192 - 197 <=>  123 - 128   (PRO  192  - TRP  197  <=> PHE  126  - HIS  131 )                          
  36: s001-A 5g2x-C   198 - 201 <=>  134 - 137   (SER  198  - TRP  201  <=> ARG  137  - HIS  140 )                          
  36: s001-A 5g2x-C   206 - 213 <=>  138 - 145   (CYS  206  - ARG  213  <=> THR  141  - ARG  148 )                          
  36: s001-A 5g2x-C   216 - 219 <=>  147 - 150   (CYS  216  - GLY  219  <=> PHE  150  - ALA  153 )                          
  36: s001-A 5g2x-C   220 - 247 <=>  152 - 179   (SER  220  - SER  247  <=> TRP  155  - LYS  182 )                          
  36: s001-A 5g2x-C   257 - 264 <=>  185 - 192   (GLU  257  - ASP  264  <=> GLN  188  - LYS  195 )                          
  36: s001-A 5g2x-C   268 - 273 <=>  193 - 198   (HIS  268  - MET  273  <=> ALA  196  - ASN  201 )                          
  36: s001-A 5g2x-C   278 - 282 <=>  200 - 204   (ARG  278  - ARG  282  <=> GLN  203  - THR  207 )                          
  36: s001-A 5g2x-C   284 - 287 <=>  205 - 208   (ILE  284  - GLY  287  <=> TYR  208  - THR  211 )                          
  36: s001-A 5g2x-C   288 - 305 <=>  212 - 229   (SER  288  - TYR  305  <=> GLY  215  - PHE  232 )                          
  36: s001-A 5g2x-C   307 - 311 <=>  230 - 234   (SER  307  - SER  311  <=> VAL  233  - LYS  237 )                          
  36: s001-A 5g2x-C   319 - 323 <=>  250 - 254   (HIS  319  - LEU  323  <=> TYR  303  - ALA  307 )                          
  36: s001-A 5g2x-C   326 - 335 <=>  255 - 264   (ASP  326  - LEU  335  <=> ASP  308  - SER  317 )                          
  36: s001-A 5g2x-C   336 - 351 <=>  267 - 282   (SER  336  - LEU  351  <=> ASP  320  - LYS  335 )                          
  36: s001-A 5g2x-C   352 - 362 <=>  284 - 294   (GLY  352  - TYR  362  <=> LYS  337  - ILE  347 )                          
  36: s001-A 5g2x-C   374 - 380 <=>  303 - 309   (LEU  374  - TYR  380  <=> PHE  356  - ARG  362 )                          
  36: s001-A 5g2x-C   381 - 387 <=>  321 - 327   (GLY  381  - PRO  387  <=> GLU  385  - GLN  391 )                          
  36: s001-A 5g2x-C   388 - 399 <=>  329 - 340   (ASP  388  - PRO  399  <=> LYS  393  - ALA  404 )                          
  36: s001-A 5g2x-C   404 - 420 <=>  359 - 375   (LYS  404  - PHE  420  <=> SER  423  - ILE  439 )                          
  36: s001-A 5g2x-C   423 - 442 <=>  388 - 407   (ASN  423  - ARG  442  <=> LEU  452  - HIS  471 )                          
  36: s001-A 5g2x-C   481 - 485 <=>  441 - 445   (GLY  481  - ILE  485  <=> TYR  527  - ARG  531 )                          
  37: s001-A 5yhf-A   217 - 230 <=>   39 -  52   (LYS  217  - ASP  230  <=> LYS   40  - ASN   53 )                          
  37: s001-A 5yhf-A   292 - 316 <=>   54 -  78   (GLN  292  - MET  316  <=> THR   55  - LEU   79 )                          
  37: s001-A 5yhf-A   320 - 323 <=>   79 -  82   (CYS  320  - LEU  323  <=> ILE   80  - GLN   83 )                          
  37: s001-A 5yhf-A   325 - 331 <=>   85 -  91   (ASP  325  - PHE  331  <=> LYS   86  - LEU   92 )                          
  37: s001-A 5yhf-A   333 - 340 <=>   92 -  99   (GLN  333  - PHE  340  <=> PRO   93  - GLN  100 )                          
  37: s001-A 5yhf-A   342 - 352 <=>  100 - 110   (GLU  342  - GLY  352  <=> ASP  101  - ALA  111 )                          
  37: s001-A 5yhf-A   354 - 357 <=>  252 - 255   (ASN  354  - ALA  357  <=> PRO  253  - VAL  256 )                          
  37: s001-A 5yhf-A   360 - 366 <=>  256 - 262   (THR  360  - SER  366  <=> ALA  257  - GLY  263 )                          
  37: s001-A 5yhf-A   375 - 378 <=>  480 - 483   (SER  375  - MET  378  <=> THR  481  - THR  484 )                          
  37: s001-A 5yhf-A   379 - 382 <=>  523 - 526   (THR  379  - LYS  382  <=> GLU  524  - VAL  527 )                          
  37: s001-A 5yhf-A   419 - 422 <=>  530 - 533   (ALA  419  - PHE  422  <=> PRO  531  - ASP  534 )                          
  37: s001-A 5yhf-A   474 - 485 <=>  534 - 545   (GLU  474  - ILE  485  <=> GLU  535  - SER  546 )                          
  38: s001-A 2d1c-A    27 -  31 <=>   62 -  66   (THR   27  - GLU   31  <=> ARG   63  - SER   67 )                          
  38: s001-A 2d1c-A    35 -  38 <=>   86 -  89   (PHE   35  - VAL   38  <=> PRO   87  - THR   90 )                          
  38: s001-A 2d1c-A    42 -  46 <=>   91 -  95   (GLU   42  - ARG   46  <=> VAL   92  - GLU   96 )                          
  38: s001-A 2d1c-A   202 - 209 <=>  189 - 196   (LEU  202  - SER  209  <=> THR  190  - LEU  197 )                          
  38: s001-A 2d1c-A   220 - 226 <=>  389 - 395   (SER  220  - PHE  226  <=> VAL  390  - VAL  396 )                          
  38: s001-A 2d1c-A   228 - 231 <=>  396 - 399   (SER  228  - SER  231  <=> GLU  397  - LEU  400 )                          
  38: s001-A 2d1c-A   295 - 308 <=>  400 - 413   (GLY  295  - LYS  308  <=> LEU  401  - ALA  414 )                          
  38: s001-A 2d1c-A   311 - 315 <=>  414 - 418   (SER  311  - ILE  315  <=> GLY  415  - ARG  419 )                          
  38: s001-A 2d1c-A   320 - 324 <=>  420 - 424   (CYS  320  - GLY  324  <=> LYS  421  - ASN  425 )                          
  38: s001-A 2d1c-A   325 - 333 <=>  443 - 451   (ASP  325  - GLN  333  <=> TYR  444  - GLY  452 )                          
  38: s001-A 2d1c-A   334 - 341 <=>  454 - 461   (GLY  334  - ILE  341  <=> GLU  455  - LEU  462 )                          
  38: s001-A 2d1c-A   343 - 351 <=>  462 - 470   (SER  343  - LEU  351  <=> ASP  463  - ARG  471 )                          
  38: s001-A 2d1c-A   353 - 356 <=>  471 - 474   (LEU  353  - ASN  356  <=> PHE  472  - MET  475 )                          
  38: s001-A 2d1c-A   359 - 369 <=>  475 - 485   (LYS  359  - CYS  369  <=> HIS  476  - GLU  486 )                          
  38: s001-A 2d1c-A   370 - 375 <=>  487 - 492   (SER  370  - SER  375  <=> GLY  488  - GLN  493 )                          
  39: s001-A 2zkt-B    33 -  38 <=>   19 -  24   (SER   33  - VAL   38  <=> ILE   20  - GLY   25 )                          
  39: s001-A 2zkt-B   211 - 214 <=>   87 -  90   (LEU  211  - MET  214  <=> GLY   88  - LEU   91 )                          
  39: s001-A 2zkt-B   216 - 228 <=>   91 - 103   (CYS  216  - SER  228  <=> SER   92  - THR  104 )                          
  39: s001-A 2zkt-B   292 - 306 <=>  110 - 124   (GLN  292  - VAL  306  <=> ILE  130  - THR  146 )                          
  39: s001-A 2zkt-B   309 - 315 <=>  125 - 131   (LEU  309  - ILE  315  <=> GLY  147  - VAL  153 )                          
  39: s001-A 2zkt-B   321 - 324 <=>  133 - 136   (VAL  321  - GLY  324  <=> LYS  155  - SER  158 )                          
  39: s001-A 2zkt-B   325 - 334 <=>  138 - 147   (ASP  325  - GLY  334  <=> GLY  160  - HIS  169 )                          
  39: s001-A 2zkt-B   336 - 352 <=>  156 - 172   (SER  336  - GLY  352  <=> LYS  187  - LEU  203 )                          
  39: s001-A 2zkt-B   353 - 357 <=>  190 - 194   (LEU  353  - ALA  357  <=> ASN  221  - ILE  225 )                          
  39: s001-A 2zkt-B   360 - 368 <=>  195 - 203   (THR  360  - GLY  368  <=> ARG  226  - ILE  234 )                          
  39: s001-A 2zkt-B   392 - 395 <=>  277 - 280   (LEU  392  - GLN  395  <=> GLY  308  - ASN  311 )                          
  39: s001-A 2zkt-B   409 - 416 <=>  282 - 289   (THR  409  - LEU  416  <=> PRO  313  - ILE  320 )                          
  39: s001-A 2zkt-B   422 - 426 <=>  314 - 318   (PHE  422  - ALA  426  <=> GLY  345  - THR  349 )                          
  39: s001-A 2zkt-B   471 - 474 <=>  330 - 333   (ASN  471  - GLU  474  <=> VAL  361  - LEU  364 )                          
  39: s001-A 2zkt-B   481 - 485 <=>  362 - 366   (GLY  481  - ILE  485  <=> GLY  393  - VAL  397 )                          
  40: s001-A 5vo3-A    34 -  37 <=>    1 -   4   (PRO   34  - LYS   37  <=> ALA   -3  - ALA    0 )                          
  40: s001-A 5vo3-A   203 - 206 <=>   20 -  23   (ASP  203  - CYS  206  <=> PRO   16  - SER   19 )                          
  40: s001-A 5vo3-A   209 - 213 <=>  138 - 142   (SER  209  - ARG  213  <=> GLU  134  - ALA  138 )                          
  40: s001-A 5vo3-A   219 - 226 <=>  185 - 192   (GLY  219  - PHE  226  <=> SER  181  - ILE  188 )                          
  40: s001-A 5vo3-A   228 - 231 <=>  193 - 196   (SER  228  - SER  231  <=> GLN  189  - GLN  192 )                          
  40: s001-A 5vo3-A   265 - 268 <=>  200 - 203   (TYR  265  - HIS  268  <=> ALA  196  - HIS  199 )                          
  40: s001-A 5vo3-A   281 - 284 <=>  204 - 207   (HIS  281  - ILE  284  <=> LEU  200  - ASN  203 )                          
  40: s001-A 5vo3-A   298 - 307 <=>  211 - 220   (VAL  298  - SER  307  <=> LYS  207  - THR  216 )                          
  40: s001-A 5vo3-A   309 - 312 <=>  221 - 224   (LEU  309  - GLU  312  <=> THR  217  - TRP  220 )                          
  40: s001-A 5vo3-A   314 - 317 <=>  235 - 238   (ARG  314  - GLN  317  <=> SER  231  - ILE  234 )                          
  40: s001-A 5vo3-A   320 - 324 <=>  239 - 243   (CYS  320  - GLY  324  <=> ALA  235  - ALA  239 )                          
  40: s001-A 5vo3-A   325 - 333 <=>  255 - 263   (ASP  325  - GLN  333  <=> LEU  251  - TYR  259 )                          
  40: s001-A 5vo3-A   335 - 356 <=>  267 - 288   (LEU  335  - ASN  356  <=> VAL  263  - ARG  284 )                          
  40: s001-A 5vo3-A   360 - 366 <=>  289 - 295   (THR  360  - SER  366  <=> ILE  285  - GLY  291 )                          
  40: s001-A 5vo3-A   379 - 382 <=>  329 - 332   (THR  379  - LYS  382  <=> THR  325  - GLY  328 )                          
  40: s001-A 5vo3-A   418 - 421 <=>  355 - 358   (TRP  418  - GLY  421  <=> VAL  351  - CYS  354 )                          
  40: s001-A 5vo3-A   427 - 436 <=>  359 - 368   (TYR  427  - HIS  436  <=> VAL  355  - GLY  364 )                          
  41: s001-A 3al0-B   219 - 226 <=>    8 -  15   (GLY  219  - PHE  226  <=> GLY    8  - LEU   15 )                          
  41: s001-A 3al0-B   228 - 231 <=>   16 -  19   (SER  228  - SER  231  <=> SER   16  - THR   19 )                          
  41: s001-A 3al0-B   284 - 287 <=>   22 -  25   (ILE  284  - GLY  287  <=> PHE   22  - CYS   25 )                          
  41: s001-A 3al0-B   289 - 292 <=>   50 -  53   (GLY  289  - GLN  292  <=> PRO   50  - ASN   53 )                          
  41: s001-A 3al0-B   294 - 308 <=>   54 -  68   (ILE  294  - LYS  308  <=> GLU   54  - ASN   68 )                          
  41: s001-A 3al0-B   312 - 316 <=>  116 - 120   (GLU  312  - MET  316  <=> LYS  116  - ARG  120 )                          
  41: s001-A 3al0-B   319 - 323 <=>  121 - 125   (HIS  319  - LEU  323  <=> ARG  121  - GLU  125 )                          
  41: s001-A 3al0-B   325 - 335 <=>  154 - 164   (ASP  325  - LEU  335  <=> PRO  154  - ILE  164 )                          
  41: s001-A 3al0-B   336 - 353 <=>  169 - 186   (SER  336  - LEU  353  <=> GLU  169  - VAL  186 )                          
  41: s001-A 3al0-B   354 - 358 <=>  188 - 192   (ASN  354  - ASP  358  <=> THR  188  - GLU  192 )                          
  41: s001-A 3al0-B   359 - 366 <=>  195 - 202   (LYS  359  - SER  366  <=> ALA  195  - ILE  202 )                          
  41: s001-A 3al0-B   367 - 371 <=>  215 - 219   (ILE  367  - PHE  371  <=> ARG  215  - LYS  219 )                          
  41: s001-A 3al0-B   382 - 385 <=>  268 - 271   (LYS  382  - MET  385  <=> LYS  268  - GLU  271 )                          
  41: s001-A 3al0-B   479 - 482 <=>  272 - 275   (TYR  479  - LYS  482  <=> SER  272  - ARG  275 )                          
  42: s001-A 7n7s-B    34 -  43 <=>    1 -  10   (PRO   34  - ASP   43  <=> LYS    2  - LYS   11 )                          
  42: s001-A 7n7s-B   217 - 227 <=>  113 - 123   (LYS  217  - SER  227  <=> LYS  114  - ASN  124 )                          
  42: s001-A 7n7s-B   295 - 304 <=>  125 - 134   (GLY  295  - VAL  304  <=> GLU  126  - ASN  135 )                          
  42: s001-A 7n7s-B   305 - 312 <=>  136 - 143   (TYR  305  - GLU  312  <=> ILE  137  - ASP  144 )                          
  42: s001-A 7n7s-B   314 - 317 <=>  160 - 163   (ARG  314  - GLN  317  <=> LEU  161  - GLU  164 )                          
  42: s001-A 7n7s-B   320 - 324 <=>  164 - 168   (CYS  320  - GLY  324  <=> LEU  165  - THR  169 )                          
  42: s001-A 7n7s-B   325 - 332 <=>  173 - 180   (ASP  325  - ASP  332  <=> ASP  174  - SER  181 )                          
  42: s001-A 7n7s-B   334 - 337 <=>  192 - 195   (GLY  334  - LYS  337  <=> ILE  193  - CYS  196 )                          
  42: s001-A 7n7s-B   338 - 352 <=>  197 - 211   (ASP  338  - GLY  352  <=> GLU  198  - ASP  212 )                          
  42: s001-A 7n7s-B   354 - 357 <=>  220 - 223   (ASN  354  - ALA  357  <=> SER  221  - VAL  224 )                          
  42: s001-A 7n7s-B   360 - 366 <=>  224 - 230   (THR  360  - SER  366  <=> ILE  225  - ASN  231 )                          
  42: s001-A 7n7s-B   380 - 384 <=>  304 - 308   (TYR  380  - GLY  384  <=> ALA  305  - THR  309 )                          
  42: s001-A 7n7s-B   479 - 485 <=>  312 - 318   (TYR  479  - ILE  485  <=> LYS  313  - SER  319 )                          
  43: s001-A 6bq1-B   217 - 220 <=>    5 -   8   (LYS  217  - SER  220  <=> THR   12  - GLU   15 )                          
  43: s001-A 6bq1-B   317 - 320 <=>   16 -  19   (GLN  317  - CYS  320  <=> TRP   23  - ILE   26 )                          
  43: s001-A 6bq1-B   342 - 346 <=>   79 -  83   (GLU  342  - SER  346  <=> GLY   89  - SER   93 )                          
  43: s001-A 6bq1-B   355 - 360 <=>   87 -  92   (VAL  355  - THR  360  <=> GLN   97  - ILE  102 )                          
  43: s001-A 6bq1-B   370 - 374 <=>  125 - 129   (SER  370  - LEU  374  <=> PRO  135  - ARG  139 )                          
  43: s001-A 6bq1-B   379 - 382 <=>  172 - 175   (THR  379  - LYS  382  <=> ARG  192  - LEU  195 )                          
  43: s001-A 6bq1-B   388 - 399 <=>  182 - 193   (ASP  388  - PRO  399  <=> LEU  218  - TYR  229 )                          
  43: s001-A 6bq1-B   400 - 403 <=>  195 - 198   (GLU  400  - ASP  403  <=> LYS  231  - ASN  234 )                          
  43: s001-A 6bq1-B   406 - 419 <=>  199 - 212   (PRO  406  - ALA  419  <=> LEU  235  - ALA  248 )                          
  43: s001-A 6bq1-B   422 - 443 <=>  217 - 238   (PHE  422  - ILE  443  <=> THR  253  - CYS  274 )                          
  43: s001-A 6bq1-B   444 - 447 <=>  241 - 244   (ARG  444  - GLN  447  <=> SER  277  - ASN  280 )                          
  43: s001-A 6bq1-B   448 - 451 <=>  248 - 251   (PRO  448  - ARG  451  <=> ASP  284  - CYS  287 )                          
  43: s001-A 6bq1-B   460 - 465 <=>  271 - 276   (ASP  460  - ASN  465  <=> GLY  315  - CYS  320 )                          
  44: s001-A 1k8w-A   218 - 228 <=>   65 -  75   (GLY  218  - SER  228  <=> ASP   73  - GLY   83 )                          
  44: s001-A 1k8w-A   231 - 234 <=>   92 -  95   (SER  231  - SER  234  <=> PRO  100  - PHE  103 )                          
  44: s001-A 1k8w-A   297 - 310 <=>   98 - 111   (ILE  297  - SER  310  <=> GLU  106  - ILE  119 )                          
  44: s001-A 1k8w-A   311 - 316 <=>  144 - 149   (SER  311  - MET  316  <=> PRO  152  - GLU  157 )                          
  44: s001-A 1k8w-A   320 - 324 <=>  151 - 155   (CYS  320  - GLY  324  <=> LEU  159  - HIS  163 )                          
  44: s001-A 1k8w-A   325 - 335 <=>  159 - 169   (ASP  325  - LEU  335  <=> GLU  167  - GLY  177 )                          
  44: s001-A 1k8w-A   339 - 342 <=>  171 - 174   (ASP  339  - GLU  342  <=> TYR  179  - THR  182 )                          
  44: s001-A 1k8w-A   344 - 348 <=>  175 - 179   (PHE  344  - PHE  348  <=> ILE  183  - LEU  187 )                          
  44: s001-A 1k8w-A   349 - 357 <=>  181 - 189   (SER  349  - ALA  357  <=> GLU  189  - VAL  197 )                          
  44: s001-A 1k8w-A   359 - 364 <=>  190 - 195   (LYS  359  - LYS  364  <=> ILE  198  - LEU  203 )                          
  44: s001-A 1k8w-A   365 - 368 <=>  198 - 201   (PRO  365  - GLY  368  <=> SER  206  - PRO  209 )                          
  44: s001-A 1k8w-A   380 - 387 <=>  202 - 209   (TYR  380  - PRO  387  <=> VAL  210  - GLU  217 )                          
  44: s001-A 1k8w-A   423 - 434 <=>  211 - 222   (ASN  423  - TYR  434  <=> LEU  219  - ASP  230 )                          
  44: s001-A 1k8w-A   471 - 474 <=>  224 - 227   (ASN  471  - GLU  474  <=> PRO  232  - GLU  235 )                          
  45: s001-A 2rb7-A    34 -  37 <=>    3 -   6   (PRO   34  - LYS   37  <=> SER    2  - GLN    5 )                          
  45: s001-A 2rb7-A    38 -  41 <=>    9 -  12   (VAL   38  - TYR   41  <=> VAL    8  - THR   11 )                          
  45: s001-A 2rb7-A   203 - 206 <=>   20 -  23   (ASP  203  - CYS  206  <=> SER   19  - SER   22 )                          
  45: s001-A 2rb7-A   209 - 212 <=>  139 - 142   (SER  209  - LYS  212  <=> GLU  138  - GLY  141 )                          
  45: s001-A 2rb7-A   219 - 226 <=>  177 - 184   (GLY  219  - PHE  226  <=> ILE  176  - CYS  183 )                          
  45: s001-A 2rb7-A   232 - 235 <=>  185 - 188   (SER  232  - SER  235  <=> THR  184  - ALA  187 )                          
  45: s001-A 2rb7-A   262 - 267 <=>  190 - 195   (LEU  262  - ILE  267  <=> HIS  189  - TRP  194 )                          
  45: s001-A 2rb7-A   281 - 284 <=>  196 - 199   (HIS  281  - ILE  284  <=> UNK  195  - ASN  198 )                          
  45: s001-A 2rb7-A   297 - 311 <=>  202 - 216   (ILE  297  - SER  311  <=> ASP  201  - ALA  215 )                          
  45: s001-A 2rb7-A   320 - 324 <=>  230 - 234   (CYS  320  - GLY  324  <=> GLY  229  - ALA  233 )                          
  45: s001-A 2rb7-A   325 - 333 <=>  245 - 253   (ASP  325  - GLN  333  <=> ALA  244  - VAL  252 )                          
  45: s001-A 2rb7-A   335 - 348 <=>  257 - 270   (LEU  335  - PHE  348  <=> ASP  256  - VAL  269 )                          
  45: s001-A 2rb7-A   353 - 356 <=>  271 - 274   (LEU  353  - ASN  356  <=> SER  270  - VAL  273 )                          
  45: s001-A 2rb7-A   360 - 366 <=>  275 - 281   (THR  360  - SER  366  <=> SER  274  - PRO  280 )                          
  45: s001-A 2rb7-A   379 - 382 <=>  308 - 311   (THR  379  - LYS  382  <=> ALA  307  - ALA  310 )                          
  45: s001-A 2rb7-A   420 - 423 <=>  328 - 331   (PHE  420  - ASN  423  <=> GLY  327  - THR  330 )                          
  45: s001-A 2rb7-A   424 - 427 <=>  336 - 339   (GLU  424  - TYR  427  <=> ASP  335  - LEU  338 )                          
  45: s001-A 2rb7-A   430 - 436 <=>  340 - 346   (LEU  430  - HIS  436  <=> HIS  339  - SER  345 )                          
  46: s001-A 4yim-B     2 -   8 <=>    1 -   7   (GLU    2  - LEU    8  <=> LYS   31  - ILE   37 )                          
  46: s001-A 4yim-B   364 - 367 <=>   13 -  16   (LYS  364  - ILE  367  <=> SER   43  - VAL   46 )                          
  46: s001-A 4yim-B   380 - 384 <=>   17 -  21   (TYR  380  - GLY  384  <=> PRO   47  - ALA   51 )                          
  46: s001-A 4yim-B   385 - 388 <=>   26 -  29   (MET  385  - ASP  388  <=> LYS   56  - ALA   59 )                          
  46: s001-A 4yim-B   389 - 397 <=>   31 -  39   (LEU  389  - THR  397  <=> TYR   61  - ASP   69 )                          
  46: s001-A 4yim-B   408 - 420 <=>   44 -  56   (ASP  408  - PHE  420  <=> LYS   74  - ALA   86 )                          
  46: s001-A 4yim-B   422 - 446 <=>   57 -  81   (PHE  422  - VAL  446  <=> GLY   87  - LEU  111 )                          
  46: s001-A 4yim-B   467 - 471 <=>   84 -  88   (SER  467  - ASN  471  <=> GLN  114  - LYS  118 )                          
  47: s001-A 4zck-A   217 - 228 <=>    1 -  12   (LYS  217  - SER  228  <=> GLY  304  - THR  315 )                          
  47: s001-A 4zck-A   231 - 234 <=>   18 -  21   (SER  231  - SER  234  <=> LYS  321  - LYS  324 )                          
  47: s001-A 4zck-A   295 - 310 <=>   24 -  39   (GLY  295  - SER  310  <=> THR  327  - ASN  342 )                          
  47: s001-A 4zck-A   320 - 323 <=>   44 -  47   (CYS  320  - LEU  323  <=> VAL  347  - THR  350 )                          
  47: s001-A 4zck-A   324 - 331 <=>   50 -  57   (GLY  324  - PHE  331  <=> ALA  353  - GLY  360 )                          
  47: s001-A 4zck-A   333 - 336 <=>   58 -  61   (GLN  333  - SER  336  <=> ARG  361  - LEU  364 )                          
  47: s001-A 4zck-A   339 - 342 <=>   62 -  65   (ASP  339  - GLU  342  <=> HIS  365  - VAL  368 )                          
  47: s001-A 4zck-A   344 - 357 <=>   66 -  79   (PHE  344  - ALA  357  <=> LEU  369  - VAL  382 )                          
  47: s001-A 4zck-A   360 - 366 <=>   80 -  86   (THR  360  - SER  366  <=> SER  383  - PHE  389 )                          
  47: s001-A 4zck-A   380 - 383 <=>   87 -  90   (TYR  380  - THR  383  <=> ARG  390  - ASP  393 )                          
  47: s001-A 4zck-A   387 - 397 <=>  289 - 299   (PRO  387  - THR  397  <=> THR  593  - ALA  603 )                          
  48: s001-A 6pwj-A    90 -  93 <=>    7 -  10   (GLY   90  - LEU   93  <=> ALA  227  - ALA  230 )                          
  48: s001-A 6pwj-A   190 - 193 <=>   16 -  19   (LYS  190  - PRO  193  <=> ARG  236  - LEU  239 )                          
  48: s001-A 6pwj-A   194 - 197 <=>   26 -  29   (PHE  194  - TRP  197  <=> GLY  246  - ALA  249 )                          
  48: s001-A 6pwj-A   210 - 214 <=>   34 -  38   (ARG  210  - MET  214  <=> GLN  254  - TRP  258 )                          
  48: s001-A 6pwj-A   216 - 233 <=>   42 -  59   (CYS  216  - VAL  233  <=> SER  262  - TYR  279 )                          
  48: s001-A 6pwj-A   282 - 285 <=>   62 -  65   (ARG  282  - PRO  285  <=> LYS  282  - GLU  285 )                          
  48: s001-A 6pwj-A   294 - 308 <=>   69 -  83   (ILE  294  - LYS  308  <=> GLY  289  - THR  303 )                          
  48: s001-A 6pwj-A   319 - 323 <=>   88 -  92   (HIS  319  - LEU  323  <=> SER  308  - ILE  312 )                          
  48: s001-A 6pwj-A   324 - 332 <=>   94 - 102   (GLY  324  - ASP  332  <=> THR  314  - PRO  322 )                          
  48: s001-A 6pwj-A   333 - 336 <=>  104 - 107   (GLN  333  - SER  336  <=> MET  324  - THR  327 )                          
  48: s001-A 6pwj-A   337 - 341 <=>  109 - 113   (LYS  337  - ILE  341  <=> LEU  329  - ALA  333 )                          
  48: s001-A 6pwj-A   343 - 347 <=>  114 - 118   (SER  343  - LYS  347  <=> GLU  334  - THR  338 )                          
  48: s001-A 6pwj-A   348 - 355 <=>  120 - 127   (PHE  348  - VAL  355  <=> VAL  340  - LEU  355 )                          
  48: s001-A 6pwj-A   359 - 367 <=>  128 - 136   (LYS  359  - ILE  367  <=> SER  356  - ARG  364 )                          
  48: s001-A 6pwj-A   369 - 372 <=>  145 - 148   (CYS  369  - VAL  372  <=> SER  373  - ASP  376 )                          
  48: s001-A 6pwj-A   404 - 407 <=>  252 - 255   (LYS  404  - ALA  407  <=> LYS  482  - LEU  485 )                          
  48: s001-A 6pwj-A   432 - 435 <=>  288 - 291   (LYS  432  - VAL  435  <=> ALA  518  - LEU  521 )                          
  48: s001-A 6pwj-A   457 - 460 <=>  354 - 357   (GLN  457  - ASP  460  <=> LEU  584  - GLU  587 )                          
  48: s001-A 6pwj-A   478 - 481 <=>  379 - 382   (ARG  478  - GLY  481  <=> ALA  609  - VAL  612 )                          
  48: s001-A 6pwj-A   482 - 485 <=>  401 - 404   (LYS  482  - ILE  485  <=> GLY  631  - VAL  634 )                          
  49: s001-A 7bln-A   373 - 376 <=>    1 -   4   (PHE  373  - ARG  376  <=> GLN   12  - LEU   15 )                          
  49: s001-A 7bln-A   387 - 398 <=>    7 -  18   (PRO  387  - TRP  398  <=> GLU   18  - GLN   29 )                          
  49: s001-A 7bln-A   402 - 420 <=>   24 -  42   (LYS  402  - PHE  420  <=> ASP   35  - LEU   53 )                          
  49: s001-A 7bln-A   423 - 442 <=>   52 -  71   (ASN  423  - ARG  442  <=> TYR   63  - THR   82 )                          
  49: s001-A 7bln-A   447 - 450 <=>   86 -  89   (GLN  447  - LEU  450  <=> LEU   97  - TYR  100 )                          
  49: s001-A 7bln-A   464 - 469 <=>   93 -  98   (ILE  464  - PHE  469  <=> ILE  104  - TYR  109 )                          
  49: s001-A 7bln-A   472 - 475 <=>  134 - 137   (PHE  472  - ILE  475  <=> ARG  145  - PHE  148 )                          
  49: s001-A 7bln-A   481 - 485 <=>  182 - 186   (GLY  481  - ILE  485  <=> LEU  193  - MET  197 )                          
  50: s001-A 4fgv-A   160 - 163 <=>    3 -   6   (GLU  160  - LYS  163  <=> SER    4  - GLU    7 )                          
  50: s001-A 4fgv-A   389 - 399 <=>   43 -  53   (LEU  389  - PRO  399  <=> GLU   53  - LEU   63 )                          
  50: s001-A 4fgv-A   404 - 420 <=>   67 -  83   (LYS  404  - PHE  420  <=> GLU   77  - CYS   93 )                          
  50: s001-A 4fgv-A   423 - 441 <=>   93 - 111   (ASN  423  - ASN  441  <=> HIS  103  - GLU  121 )                          
  50: s001-A 4fgv-A   442 - 445 <=>  113 - 116   (ARG  442  - ARG  445  <=> PRO  123  - TRP  126 )                          
  50: s001-A 4fgv-A   462 - 465 <=>  124 - 127   (GLY  462  - ASN  465  <=> VAL  134  - CYS  137 )                          
  50: s001-A 4fgv-A   473 - 477 <=>  131 - 135   (ASN  473  - ASN  477  <=> LEU  141  - GLU  145 )                          
  50: s001-A 4fgv-A   480 - 485 <=>  190 - 195   (TYR  480  - ILE  485  <=> SER  200  - THR  205 )                          
  51: s001-A 4dnr-A    87 -  95 <=>   51 -  59   (LYS   87  - VAL   95  <=> THR   51  - GLN   59 )                          
  51: s001-A 4dnr-A   216 - 231 <=>  136 - 151   (CYS  216  - SER  231  <=> VAL  136  - HIS  151 )                          
  51: s001-A 4dnr-A   295 - 306 <=>  152 - 163   (GLY  295  - VAL  306  <=> ASP  152  - PHE  163 )                          
  51: s001-A 4dnr-A   307 - 312 <=>  165 - 170   (SER  307  - GLU  312  <=> LYS  165  - THR  170 )                          
  51: s001-A 4dnr-A   314 - 317 <=>  176 - 179   (ARG  314  - GLN  317  <=> GLU  176  - SER  179 )                          
  51: s001-A 4dnr-A   320 - 323 <=>  180 - 183   (CYS  320  - LEU  323  <=> VAL  180  - VAL  183 )                          
  51: s001-A 4dnr-A   326 - 332 <=>  284 - 290   (ASP  326  - ASP  332  <=> VAL  284  - ILE  290 )                          
  51: s001-A 4dnr-A   335 - 342 <=>  303 - 310   (LEU  335  - GLU  342  <=> ALA  303  - THR  310 )                          
  51: s001-A 4dnr-A   344 - 349 <=>  311 - 316   (PHE  344  - SER  349  <=> LEU  311  - PRO  316 )                          
  51: s001-A 4dnr-A   352 - 355 <=>  317 - 320   (GLY  352  - VAL  355  <=> GLU  317  - GLU  320 )                          
  51: s001-A 4dnr-A   360 - 365 <=>  322 - 327   (THR  360  - PRO  365  <=> VAL  322  - ARG  327 )                          
  51: s001-A 4dnr-A   367 - 370 <=>  555 - 558   (ILE  367  - SER  370  <=> GLU  567  - LEU  570 )                          
  51: s001-A 4dnr-A   380 - 383 <=>  559 - 562   (TYR  380  - THR  383  <=> LEU  571  - PRO  574 )                          
  51: s001-A 4dnr-A   385 - 390 <=>  583 - 588   (MET  385  - LYS  390  <=> LEU  595  - PRO  600 )                          
  51: s001-A 4dnr-A   395 - 398 <=>  624 - 627   (GLN  395  - TRP  398  <=> TRP  636  - GLY  639 )                          
  51: s001-A 4dnr-A   421 - 424 <=>  636 - 639   (GLY  421  - GLU  424  <=> GLU  648  - ASN  651 )                          
  51: s001-A 4dnr-A   479 - 484 <=>  642 - 647   (TYR  479  - PHE  484  <=> ARG  654  - ALA  659 )                          
  52: s001-A 3oha-A   213 - 217 <=>   21 -  25   (ARG  213  - LYS  217  <=> LYS   17  - SER   21 )                          
  52: s001-A 3oha-A   219 - 233 <=>   28 -  42   (GLY  219  - VAL  233  <=> ALA   24  - VAL   38 )                          
  52: s001-A 3oha-A   234 - 237 <=>   45 -  48   (SER  234  - LEU  237  <=> MET   41  - GLY   44 )                          
  52: s001-A 3oha-A   255 - 258 <=>  101 - 104   (GLU  255  - MET  258  <=> LYS   97  - ASP  100 )                          
  52: s001-A 3oha-A   261 - 264 <=>  105 - 108   (GLN  261  - ASP  264  <=> PHE  101  - TYR  104 )                          
  52: s001-A 3oha-A   269 - 276 <=>  109 - 116   (THR  269  - THR  276  <=> HIS  105  - VAL  112 )                          
  52: s001-A 3oha-A   287 - 307 <=>  130 - 150   (GLY  287  - SER  307  <=> VAL  126  - CYS  146 )                          
  52: s001-A 3oha-A   319 - 322 <=>  152 - 155   (HIS  319  - TRP  322  <=> LEU  148  - ARG  151 )                          
  52: s001-A 3oha-A   323 - 333 <=>  157 - 167   (LEU  323  - GLN  333  <=> SER  153  - ARG  163 )                          
  52: s001-A 3oha-A   335 - 350 <=>  243 - 258   (LEU  335  - ASN  350  <=> ALA  239  - ASP  254 )                          
  52: s001-A 3oha-A   351 - 356 <=>  260 - 265   (LEU  351  - ASN  356  <=> LEU  256  - SER  261 )                          
  52: s001-A 3oha-A   360 - 365 <=>  266 - 271   (THR  360  - PRO  365  <=> CYS  262  - THR  267 )                          
  52: s001-A 3oha-A   370 - 373 <=>  273 - 276   (SER  370  - PHE  373  <=> ASN  269  - LYS  272 )                          
  52: s001-A 3oha-A   384 - 387 <=>  308 - 311   (GLY  384  - PRO  387  <=> SER  304  - THR  307 )                          
  52: s001-A 3oha-A   419 - 423 <=>  313 - 317   (ALA  419  - ASN  423  <=> GLY  309  - GLY  313 )                          
  52: s001-A 3oha-A   426 - 430 <=>  318 - 322   (ALA  426  - LEU  430  <=> LYS  314  - ASP  318 )                          
  52: s001-A 3oha-A   469 - 474 <=>  362 - 367   (PHE  469  - GLU  474  <=> SER  358  - ASP  363 )                          
  52: s001-A 3oha-A   481 - 485 <=>  370 - 374   (GLY  481  - ILE  485  <=> LYS  366  - LEU  370 )                          
  53: s001-A 2yyy-A     2 -  14 <=>   36 -  48   (GLU    2  - GLY   14  <=> PRO   37  - TYR   49 )                          
  53: s001-A 2yyy-A    18 -  21 <=>   70 -  73   (ASN   18  - LEU   21  <=> VAL   71  - THR   74 )                          
  53: s001-A 2yyy-A    22 -  25 <=>   76 -  79   (LYS   22  - PHE   25  <=> ASP   77  - GLU   80 )                          
  53: s001-A 2yyy-A    73 -  76 <=>  126 - 129   (LEU   73  - GLU   76  <=> LEU  127  - TYR  130 )                          
  53: s001-A 2yyy-A   235 - 238 <=>  139 - 142   (SER  235  - ILE  238  <=> ARG  140  - SER  143 )                          
  53: s001-A 2yyy-A   295 - 310 <=>  143 - 158   (GLY  295  - SER  310  <=> CYS  144  - ILE  159 )                          
  53: s001-A 2yyy-A   313 - 316 <=>  159 - 162   (PHE  313  - MET  316  <=> ALA  160  - LYS  163 )                          
  53: s001-A 2yyy-A   319 - 324 <=>  163 - 168   (HIS  319  - GLY  324  <=> LYS  164  - LEU  169 )                          
  53: s001-A 2yyy-A   325 - 342 <=>  227 - 244   (ASP  325  - GLU  342  <=> HIS  228  - GLU  245 )                          
  53: s001-A 2yyy-A   344 - 351 <=>  245 - 252   (PHE  344  - LEU  351  <=> ALA  246  - ILE  253 )                          
  53: s001-A 2yyy-A   352 - 364 <=>  283 - 295   (GLY  352  - LYS  364  <=> GLU  284  - GLU  296 )                          
  54: s001-A 6n1z-A   154 - 157 <=>    5 -   8   (ALA  154  - GLN  157  <=> GLN   19  - LYS   22 )                          
  54: s001-A 6n1z-A   158 - 161 <=>   11 -  14   (LEU  158  - ARG  161  <=> LEU   25  - THR   28 )                          
  54: s001-A 6n1z-A   358 - 361 <=>   21 -  24   (ASP  358  - GLU  361  <=> PRO   35  - GLU   38 )                          
  54: s001-A 6n1z-A   388 - 397 <=>   60 -  69   (ASP  388  - THR  397  <=> ARG   74  - GLN   83 )                          
  54: s001-A 6n1z-A   401 - 404 <=>   85 -  88   (PHE  401  - LYS  404  <=> PRO   99  - THR  102 )                          
  54: s001-A 6n1z-A   405 - 418 <=>   91 - 104   (THR  405  - TRP  418  <=> ALA  105  - ARG  118 )                          
  54: s001-A 6n1z-A   421 - 441 <=>  105 - 125   (GLY  421  - ASN  441  <=> GLU  119  - ASP  139 )                          
  54: s001-A 6n1z-A   442 - 445 <=>  129 - 132   (ARG  442  - ARG  445  <=> ALA  143  - GLN  146 )                          
  54: s001-A 6n1z-A   465 - 468 <=>  135 - 138   (ASN  465  - LYS  468  <=> ASN  149  - MET  152 )                          
  54: s001-A 6n1z-A   472 - 475 <=>  147 - 150   (PHE  472  - ILE  475  <=> ASN  161  - HIS  164 )                          
  54: s001-A 6n1z-A   481 - 485 <=>  189 - 193   (GLY  481  - ILE  485  <=> TYR  203  - THR  207 )                          
  55: s001-A 6q82-A   160 - 163 <=>    2 -   5   (GLU  160  - LYS  163  <=> ILE    4  - VAL    7 )                          
  55: s001-A 6q82-A   224 - 228 <=>   16 -  20   (LEU  224  - SER  228  <=> HIS   18  - ASP   22 )                          
  55: s001-A 6q82-A   388 - 399 <=>   51 -  62   (ASP  388  - PRO  399  <=> SER   53  - LEU   64 )                          
  55: s001-A 6q82-A   404 - 422 <=>   70 -  88   (LYS  404  - PHE  422  <=> TRP   80  - VAL   98 )                          
  55: s001-A 6q82-A   423 - 441 <=>   97 - 115   (ASN  423  - ASN  441  <=> SER  107  - ILE  125 )                          
  55: s001-A 6q82-A   442 - 445 <=>  124 - 127   (ARG  442  - ARG  445  <=> GLN  141  - ASN  144 )                          
  55: s001-A 6q82-A   449 - 453 <=>  141 - 145   (ASP  449  - TYR  453  <=> GLN  164  - ASP  168 )                          
  55: s001-A 6q82-A   481 - 485 <=>  160 - 164   (GLY  481  - ILE  485  <=> VAL  183  - GLN  187 )                          
  56: s001-A 6icz-J     1 -   4 <=>    1 -   4   (MET    1  - GLY    4  <=> VAL  179  - LYS  182 )                          
  56: s001-A 6icz-J    13 -  16 <=>    7 -  10   (PHE   13  - TYR   16  <=> ALA  185  - GLN  188 )                          
  56: s001-A 6icz-J   129 - 132 <=>   16 -  19   (LYS  129  - VAL  132  <=> LEU  194  - GLU  197 )                          
  56: s001-A 6icz-J   174 - 177 <=>   21 -  24   (GLY  174  - ASN  177  <=> LYS  199  - GLU  202 )                          
  56: s001-A 6icz-J   288 - 292 <=>   26 -  30   (SER  288  - GLN  292  <=> GLU  204  - PRO  208 )                          
  56: s001-A 6icz-J   324 - 327 <=>   32 -  35   (GLY  324  - SER  327  <=> PRO  210  - LYS  213 )                          
  56: s001-A 6icz-J   371 - 376 <=>   38 -  43   (PHE  371  - ARG  376  <=> ASP  216  - ASN  221 )                          
  56: s001-A 6icz-J   390 - 399 <=>   47 -  56   (LYS  390  - PRO  399  <=> LEU  225  - ASN  234 )                          
  56: s001-A 6icz-J   405 - 408 <=>   60 -  63   (THR  405  - ASP  408  <=> ASN  238  - VAL  241 )                          
  56: s001-A 6icz-J   410 - 421 <=>   64 -  75   (ILE  410  - GLY  421  <=> ILE  242  - GLU  253 )                          
  56: s001-A 6icz-J   422 - 441 <=>   78 -  97   (PHE  422  - ASN  441  <=> LYS  256  - ASN  275 )                          
  56: s001-A 6icz-J   471 - 474 <=>  107 - 110   (ASN  471  - GLU  474  <=> MET  285  - LYS  288 )                          
  57: s001-A 6yj6-A    25 -  28 <=>    6 -   9   (PHE   25  - ARG   28  <=> ALA  135  - ALA  138 )                          
  57: s001-A 6yj6-A   163 - 168 <=>   15 -  20   (LYS  163  - LEU  168  <=> LEU  144  - ARG  149 )                          
  57: s001-A 6yj6-A   388 - 398 <=>   49 -  59   (ASP  388  - TRP  398  <=> LEU  178  - ALA  188 )                          
  57: s001-A 6yj6-A   402 - 405 <=>   62 -  65   (LYS  402  - THR  405  <=> LEU  191  - SER  194 )                          
  57: s001-A 6yj6-A   409 - 424 <=>   66 -  81   (THR  409  - GLU  424  <=> ASP  195  - ASP  210 )                          
  57: s001-A 6yj6-A   426 - 439 <=>   82 -  95   (ALA  426  - LYS  439  <=> HIS  211  - SER  224 )                          
  57: s001-A 6yj6-A   441 - 446 <=>   96 - 101   (ASN  441  - VAL  446  <=> LEU  225  - TRP  230 )                          
  57: s001-A 6yj6-A   468 - 471 <=>  105 - 108   (LYS  468  - ASN  471  <=> TYR  234  - SER  237 )                          
  58: s001-A 5hqm-A    81 -  84 <=>    1 -   4   (VAL   81  - MET   84  <=> GLN    3  - ARG    6 )                          
  58: s001-A 5hqm-A   194 - 197 <=>    6 -   9   (PHE  194  - TRP  197  <=> ALA    8  - ASN   11 )                          
  58: s001-A 5hqm-A   207 - 216 <=>   11 -  20   (SER  207  - CYS  216  <=> LYS   13  - ARG   22 )                          
  58: s001-A 5hqm-A   220 - 226 <=>   22 -  28   (SER  220  - PHE  226  <=> VAL   24  - MET   30 )                          
  58: s001-A 5hqm-A   232 - 238 <=>   29 -  35   (SER  232  - ILE  238  <=> LYS   31  - GLY   37 )                          
  58: s001-A 5hqm-A   294 - 308 <=>   36 -  50   (ILE  294  - LYS  308  <=> ASN   38  - THR   52 )                          
  58: s001-A 5hqm-A   314 - 317 <=>   66 -  69   (ARG  314  - GLN  317  <=> VAL   68  - LEU   71 )                          
  58: s001-A 5hqm-A   321 - 324 <=>   71 -  74   (VAL  321  - GLY  324  <=> TYR   73  - ASP   76 )                          
  58: s001-A 5hqm-A   325 - 333 <=>   79 -  87   (ASP  325  - GLN  333  <=> LEU   81  - GLU   89 )                          
  58: s001-A 5hqm-A   335 - 351 <=>   98 - 114   (LEU  335  - LEU  351  <=> ALA  100  - MET  116 )                          
  58: s001-A 5hqm-A   352 - 355 <=>  118 - 121   (GLY  352  - VAL  355  <=> GLU  120  - LYS  123 )                          
  58: s001-A 5hqm-A   360 - 366 <=>  123 - 129   (THR  360  - SER  366  <=> TYR  125  - PRO  131 )                          
  58: s001-A 5hqm-A   375 - 381 <=>  350 - 356   (SER  375  - GLY  381  <=> PRO  352  - TRP  358 )                          
  58: s001-A 5hqm-A   393 - 397 <=>  380 - 384   (ALA  393  - THR  397  <=> ASP  382  - HIS  386 )                          
  58: s001-A 5hqm-A   401 - 404 <=>  388 - 391   (PHE  401  - LYS  404  <=> ILE  390  - ALA  393 )                          
  58: s001-A 5hqm-A   430 - 436 <=>  413 - 419   (LEU  430  - HIS  436  <=> GLU  415  - GLY  421 )                          
  58: s001-A 5hqm-A   443 - 446 <=>  432 - 435   (ILE  443  - VAL  446  <=> PHE  434  - ALA  437 )                          

# Translation-rotation matrices
-matrix  "s001-A 1sh0-B  U(1,.)  -0.898362 -0.268454  0.347677          -15.433633"
-matrix  "s001-A 1sh0-B  U(2,.)   0.031347  0.750312  0.660340           38.581505"
-matrix  "s001-A 1sh0-B  U(3,.)  -0.438137  0.604123 -0.665636           62.678799"
-matrix  "s001-A 2ijd-1  U(1,.)  -0.789492 -0.134973  0.598735          -34.092701"
-matrix  "s001-A 2ijd-1  U(2,.)  -0.010201 -0.972499 -0.232682          167.056274"
-matrix  "s001-A 2ijd-1  U(3,.)   0.613676 -0.189808  0.766404           31.862303"
-matrix  "s001-A 5i61-A  U(1,.)  -0.579955  0.666606 -0.468282           20.728550"
-matrix  "s001-A 5i61-A  U(2,.)  -0.589059  0.053920  0.806289           76.441483"
-matrix  "s001-A 5i61-A  U(3,.)   0.562727  0.743457  0.361399          -33.359985"
-matrix  "s001-A 3gnw-B  U(1,.)  -0.751105 -0.631404 -0.192794           63.647549"
-matrix  "s001-A 3gnw-B  U(2,.)  -0.410445  0.217886  0.885472           87.458763"
-matrix  "s001-A 3gnw-B  U(3,.)  -0.517084  0.744214 -0.422812            8.333591"
-matrix  "s001-A 5y6r-A  U(1,.)  -0.976081 -0.114574 -0.184766            1.860273"
-matrix  "s001-A 5y6r-A  U(2,.)  -0.212642  0.326177  0.921082           76.891029"
-matrix  "s001-A 5y6r-A  U(3,.)  -0.045266  0.938340 -0.342739          -14.599935"
-matrix  "s001-A 7c2k-A  U(1,.)   0.376966  0.855062  0.356041         -222.043549"
-matrix  "s001-A 7c2k-A  U(2,.)   0.168223 -0.441211  0.881495            7.966552"
-matrix  "s001-A 7c2k-A  U(3,.)   0.910822 -0.272400 -0.310163          -13.451386"
-matrix  "s001-A 4k6m-A  U(1,.)  -0.414358  0.409413 -0.812827           49.207672"
-matrix  "s001-A 4k6m-A  U(2,.)   0.018079  0.896631  0.442408          124.717575"
-matrix  "s001-A 4k6m-A  U(3,.)   0.909934  0.168620 -0.378928           43.555893"
-matrix  "s001-A 5cx6-B  U(1,.)   0.538848  0.090653 -0.837511           21.331520"
-matrix  "s001-A 5cx6-B  U(2,.)  -0.842399  0.054783 -0.536063          156.861633"
-matrix  "s001-A 5cx6-B  U(3,.)  -0.002714  0.994375  0.105886           11.614307"
-matrix  "s001-A 2yia-A  U(1,.)   0.806668  0.588233  0.057168          -60.357582"
-matrix  "s001-A 2yia-A  U(2,.)   0.271729 -0.455047  0.847995           53.341560"
-matrix  "s001-A 2yia-A  U(3,.)   0.524833 -0.668516 -0.526912           78.915062"
-matrix  "s001-A 1hhs-A  U(1,.)   0.832985  0.015394 -0.553081            6.939416"
-matrix  "s001-A 1hhs-A  U(2,.)   0.552440 -0.078711  0.829828           70.578629"
-matrix  "s001-A 1hhs-A  U(3,.)  -0.030759 -0.996779 -0.074070           34.775978"
-matrix  "s001-A 6ar3-D  U(1,.)  -0.072708  0.042024 -0.996468           91.578033"
-matrix  "s001-A 6ar3-D  U(2,.)  -0.680907  0.727945  0.080383          245.197571"
-matrix  "s001-A 6ar3-D  U(3,.)   0.728752  0.684346 -0.024313         -105.889114"
-matrix  "s001-A 6ogz-A  U(1,.)  -0.855651 -0.135225 -0.499576          308.667023"
-matrix  "s001-A 6ogz-A  U(2,.)  -0.476724  0.581703  0.659057          -28.913565"
-matrix  "s001-A 6ogz-A  U(3,.)   0.201483  0.802082 -0.562200          -18.090046"
-matrix  "s001-A 6ty9-A  U(1,.)   0.337702 -0.797000  0.500748            5.777932"
-matrix  "s001-A 6ty9-A  U(2,.)   0.838018  0.012347 -0.545503           52.155388"
-matrix  "s001-A 6ty9-A  U(3,.)   0.428583  0.603853  0.672070         -175.104828"
-matrix  "s001-A 6ueb-A  U(1,.)  -0.700616 -0.480206 -0.527769          137.442307"
-matrix  "s001-A 6ueb-A  U(2,.)  -0.696981  0.302150  0.650325           71.303482"
-matrix  "s001-A 6ueb-A  U(3,.)  -0.152825  0.823473 -0.546385           24.135191"
-matrix  "s001-A 6uen-A  U(1,.)   0.451312  0.598241 -0.662137          -31.278587"
-matrix  "s001-A 6uen-A  U(2,.)  -0.006425  0.744161  0.667970          -43.026196"
-matrix  "s001-A 6uen-A  U(3,.)   0.892343 -0.297209  0.339692          -63.201313"
-matrix  "s001-A 4gzk-A  U(1,.)   0.018676 -0.804679  0.593416          -43.862465"
-matrix  "s001-A 4gzk-A  U(2,.)   0.072377  0.593051  0.801905           32.831150"
-matrix  "s001-A 4gzk-A  U(3,.)  -0.997202  0.027974  0.069316          129.321716"
-matrix  "s001-A 3avt-A  U(1,.)  -0.722172 -0.593846  0.354704           75.300369"
-matrix  "s001-A 3avt-A  U(2,.)  -0.256478 -0.246351 -0.934628          128.077301"
-matrix  "s001-A 3avt-A  U(3,.)   0.642407 -0.765936  0.025599           48.099049"
-matrix  "s001-A 6evj-B  U(1,.)   0.163265  0.210000  0.963973          116.026810"
-matrix  "s001-A 6evj-B  U(2,.)   0.457637  0.849486 -0.262567         -685.005310"
-matrix  "s001-A 6evj-B  U(3,.)  -0.874021  0.484018  0.042587         -288.007904"
-matrix  "s001-A 7el9-A  U(1,.)   0.492839  0.063650  0.867790         -162.543060"
-matrix  "s001-A 7el9-A  U(2,.)   0.800877 -0.423065 -0.423807          134.022751"
-matrix  "s001-A 7el9-A  U(3,.)   0.340156  0.903861 -0.259479          -67.409477"
-matrix  "s001-A 6klc-A  U(1,.)  -0.115506  0.987642 -0.105929          -83.211426"
-matrix  "s001-A 6klc-A  U(2,.)   0.000733 -0.106558 -0.994306          232.601425"
-matrix  "s001-A 6klc-A  U(3,.)  -0.993306 -0.114926  0.011584          147.577713"
-matrix  "s001-A 7alp-U  U(1,.)  -0.426030  0.176148 -0.887395          152.349762"
-matrix  "s001-A 7alp-U  U(2,.)   0.314952  0.948384  0.037049          -53.564701"
-matrix  "s001-A 7alp-U  U(3,.)   0.848118 -0.263703 -0.459518           19.633408"
-matrix  "s001-A 6pns-A  U(1,.)  -0.756699  0.358919  0.546428           45.299976"
-matrix  "s001-A 6pns-A  U(2,.)  -0.647561 -0.526356 -0.551012          420.378082"
-matrix  "s001-A 6pns-A  U(3,.)   0.089847 -0.770796  0.630715          109.181587"
-matrix  "s001-A 6v85-A  U(1,.)  -0.291776 -0.881368  0.371561          183.053177"
-matrix  "s001-A 6v85-A  U(2,.)   0.382201  0.248670  0.889992         -211.638657"
-matrix  "s001-A 6v85-A  U(3,.)  -0.876806  0.401689  0.264304           77.029137"
-matrix  "s001-A 6zdu-A  U(1,.)  -0.182504  0.977212  0.108392           -7.380798"
-matrix  "s001-A 6zdu-A  U(2,.)   0.940279  0.205691 -0.271233           80.049843"
-matrix  "s001-A 6zdu-A  U(3,.)  -0.287347  0.052417 -0.956391           74.390678"
-matrix  "s001-A 6icz-A  U(1,.)  -0.103377  0.989139  0.104481         -286.915741"
-matrix  "s001-A 6icz-A  U(2,.)  -0.847461 -0.142583  0.511352          261.572021"
-matrix  "s001-A 6icz-A  U(3,.)   0.520695 -0.035682  0.852997         -357.429871"
-matrix  "s001-A 3du5-A  U(1,.)   0.912334 -0.400781  0.083794          -69.685295"
-matrix  "s001-A 3du5-A  U(2,.)   0.304122  0.800330  0.516702          107.418083"
-matrix  "s001-A 3du5-A  U(3,.)  -0.274148 -0.445921  0.852055           28.950958"
-matrix  "s001-A 7elb-A  U(1,.)  -0.501452 -0.066156  0.862652          -10.537309"
-matrix  "s001-A 7elb-A  U(2,.)  -0.792865  0.434205 -0.427587          233.645828"
-matrix  "s001-A 7elb-A  U(3,.)  -0.346281 -0.898381 -0.270186          265.697998"
-matrix  "s001-A 7bg9-A  U(1,.)  -0.257841 -0.635235  0.728007           35.546650"
-matrix  "s001-A 7bg9-A  U(2,.)   0.669234  0.426046  0.608779          -99.744194"
-matrix  "s001-A 7bg9-A  U(3,.)  -0.696882  0.644175  0.315268           -4.322926"
-matrix  "s001-A 6z8k-A  U(1,.)   0.057406  0.938404  0.340738         -154.070648"
-matrix  "s001-A 6z8k-A  U(2,.)  -0.712228  0.277662 -0.644698          240.319321"
-matrix  "s001-A 6z8k-A  U(3,.)  -0.699597 -0.205673  0.684297           55.248257"
-matrix  "s001-A 1n1h-A  U(1,.)   0.455579  0.227478  0.860640          -35.163639"
-matrix  "s001-A 1n1h-A  U(2,.)  -0.607525 -0.627203  0.487370          141.782684"
-matrix  "s001-A 1n1h-A  U(3,.)   0.650662 -0.744896 -0.147543          107.435013"
-matrix  "s001-A 7lma-A  U(1,.)   0.362918  0.618842 -0.696653          -45.136856"
-matrix  "s001-A 7lma-A  U(2,.)   0.682600  0.332364  0.650839         -172.505386"
-matrix  "s001-A 7lma-A  U(3,.)   0.634309 -0.711736 -0.301802          101.151001"
-matrix  "s001-A 2yng-A  U(1,.)   0.847293 -0.436002 -0.303309           53.223991"
-matrix  "s001-A 2yng-A  U(2,.)   0.130288 -0.382999  0.914514           91.279503"
-matrix  "s001-A 2yng-A  U(3,.)  -0.514898 -0.814379 -0.267707           82.628288"
-matrix  "s001-A 4ol8-F  U(1,.)  -0.043614  0.255057  0.965942            7.904182"
-matrix  "s001-A 4ol8-F  U(2,.)  -0.005164  0.966792 -0.255514          135.192734"
-matrix  "s001-A 4ol8-F  U(3,.)  -0.999035 -0.016132 -0.040848            9.407129"
-matrix  "s001-A 7kfu-C  U(1,.)   0.358155  0.752527  0.552656         -394.035187"
-matrix  "s001-A 7kfu-C  U(2,.)   0.901685 -0.125198 -0.413871            3.589816"
-matrix  "s001-A 7kfu-C  U(3,.)  -0.242257  0.646552 -0.723383           81.127434"
-matrix  "s001-A 3fds-A  U(1,.)  -0.536194 -0.842584 -0.050488           10.940704"
-matrix  "s001-A 3fds-A  U(2,.)  -0.661827  0.382535  0.644711           94.851494"
-matrix  "s001-A 3fds-A  U(3,.)  -0.523910  0.379104 -0.762757            9.535441"
-matrix  "s001-A 5g2x-C  U(1,.)   0.272999 -0.721176  0.636692          -17.713205"
-matrix  "s001-A 5g2x-C  U(2,.)   0.952090  0.107721 -0.286220           26.108549"
-matrix  "s001-A 5g2x-C  U(3,.)   0.137830  0.684326  0.716032         -191.432297"
-matrix  "s001-A 5yhf-A  U(1,.)  -0.736009 -0.564361  0.373882           21.313574"
-matrix  "s001-A 5yhf-A  U(2,.)   0.267674 -0.749888 -0.604995           61.093643"
-matrix  "s001-A 5yhf-A  U(3,.)   0.621805 -0.345203  0.702989           54.561237"
-matrix  "s001-A 2d1c-A  U(1,.)   0.704111  0.702838 -0.101224          -40.191536"
-matrix  "s001-A 2d1c-A  U(2,.)   0.504446 -0.595418 -0.625309          181.498474"
-matrix  "s001-A 2d1c-A  U(3,.)  -0.499762  0.389225 -0.773784           49.002407"
-matrix  "s001-A 2zkt-B  U(1,.)   0.282710 -0.936252 -0.208585           50.511810"
-matrix  "s001-A 2zkt-B  U(2,.)  -0.042298  0.205076 -0.977832          173.514694"
-matrix  "s001-A 2zkt-B  U(3,.)   0.958272  0.285265  0.018375            8.535992"
-matrix  "s001-A 5vo3-A  U(1,.)   0.676269  0.234003  0.698500            7.825589"
-matrix  "s001-A 5vo3-A  U(2,.)   0.623518 -0.686765 -0.373603          127.585854"
-matrix  "s001-A 5vo3-A  U(3,.)   0.392281  0.688184 -0.610343           30.147209"
-matrix  "s001-A 3al0-B  U(1,.)   0.415358  0.908578 -0.044313          -27.528522"
-matrix  "s001-A 3al0-B  U(2,.)   0.525609 -0.279472 -0.803511           91.676224"
-matrix  "s001-A 3al0-B  U(3,.)  -0.742437  0.310453 -0.593638           13.448422"
-matrix  "s001-A 7n7s-B  U(1,.)   0.003163 -0.264546  0.964368           11.221202"
-matrix  "s001-A 7n7s-B  U(2,.)   0.996680 -0.077622 -0.024562           33.858391"
-matrix  "s001-A 7n7s-B  U(3,.)   0.081354  0.961244  0.263422          -16.819124"
-matrix  "s001-A 6bq1-B  U(1,.)   0.790278  0.521336  0.321977         -227.947998"
-matrix  "s001-A 6bq1-B  U(2,.)  -0.222528  0.733772 -0.641919          159.813538"
-matrix  "s001-A 6bq1-B  U(3,.)  -0.570914  0.435645  0.695896         -137.750366"
-matrix  "s001-A 1k8w-A  U(1,.)  -0.912849 -0.063076  0.403395           -2.868834"
-matrix  "s001-A 1k8w-A  U(2,.)   0.381816 -0.481889  0.788669           45.415577"
-matrix  "s001-A 1k8w-A  U(3,.)   0.144646  0.873959  0.463975          -22.038427"
-matrix  "s001-A 2rb7-A  U(1,.)  -0.368341 -0.520196 -0.770532           98.820580"
-matrix  "s001-A 2rb7-A  U(2,.)   0.726489  0.356114 -0.587704          104.684143"
-matrix  "s001-A 2rb7-A  U(3,.)   0.580119 -0.776259  0.246745           12.005572"
-matrix  "s001-A 4yim-B  U(1,.)   0.091621 -0.243179  0.965645           21.729206"
-matrix  "s001-A 4yim-B  U(2,.)   0.183468  0.957245  0.223656          129.515961"
-matrix  "s001-A 4yim-B  U(3,.)  -0.978747  0.156673  0.132319           22.833771"
-matrix  "s001-A 4zck-A  U(1,.)  -0.441057  0.811137  0.384090           17.921604"
-matrix  "s001-A 4zck-A  U(2,.)   0.477669  0.574476 -0.664687           71.065193"
-matrix  "s001-A 4zck-A  U(3,.)  -0.759803 -0.109697 -0.640832           -6.016734"
-matrix  "s001-A 6pwj-A  U(1,.)  -0.768871  0.563751 -0.301697           86.411156"
-matrix  "s001-A 6pwj-A  U(2,.)  -0.383845 -0.029596  0.922923          103.101440"
-matrix  "s001-A 6pwj-A  U(3,.)   0.511370  0.825414  0.239148           44.922997"
-matrix  "s001-A 7bln-A  U(1,.)  -0.501367  0.102788  0.859108          -19.568184"
-matrix  "s001-A 7bln-A  U(2,.)   0.279100  0.959055  0.048135         -155.043594"
-matrix  "s001-A 7bln-A  U(3,.)  -0.818984  0.263910 -0.509526          146.370499"
-matrix  "s001-A 4fgv-A  U(1,.)  -0.697174 -0.644197 -0.314577           47.687283"
-matrix  "s001-A 4fgv-A  U(2,.)  -0.706619  0.543428  0.453184          120.472435"
-matrix  "s001-A 4fgv-A  U(3,.)  -0.120990  0.538234 -0.834066           -5.403692"
-matrix  "s001-A 4dnr-A  U(1,.)  -0.289654 -0.821613 -0.490970           48.736401"
-matrix  "s001-A 4dnr-A  U(2,.)   0.591793 -0.556893  0.582796          106.781197"
-matrix  "s001-A 4dnr-A  U(3,.)  -0.752251 -0.121743  0.647532          -28.725290"
-matrix  "s001-A 3oha-A  U(1,.)  -0.947400  0.176405  0.267046          -29.404457"
-matrix  "s001-A 3oha-A  U(2,.)  -0.319864 -0.550394 -0.771203          106.009789"
-matrix  "s001-A 3oha-A  U(3,.)   0.010936 -0.816056  0.577869           59.978451"
-matrix  "s001-A 2yyy-A  U(1,.)  -0.333041 -0.935365  0.119060           23.131451"
-matrix  "s001-A 2yyy-A  U(2,.)   0.939897 -0.339409 -0.037351           73.812843"
-matrix  "s001-A 2yyy-A  U(3,.)   0.075347  0.099464  0.992184          -12.884436"
-matrix  "s001-A 6n1z-A  U(1,.)  -0.167922  0.129930  0.977200           28.221392"
-matrix  "s001-A 6n1z-A  U(2,.)  -0.811795  0.544158 -0.211851          123.625641"
-matrix  "s001-A 6n1z-A  U(3,.)  -0.559278 -0.828861  0.014100           28.378695"
-matrix  "s001-A 6q82-A  U(1,.)  -0.670740  0.483491 -0.562445           46.919353"
-matrix  "s001-A 6q82-A  U(2,.)  -0.708788 -0.641205  0.294066          179.401825"
-matrix  "s001-A 6q82-A  U(3,.)  -0.218464  0.595896  0.772775         -152.336029"
-matrix  "s001-A 6icz-J  U(1,.)  -0.221462 -0.716770 -0.661208          425.141449"
-matrix  "s001-A 6icz-J  U(2,.)   0.833739  0.212517 -0.509623          -27.178925"
-matrix  "s001-A 6icz-J  U(3,.)   0.505800 -0.664137  0.550534          -98.559570"
-matrix  "s001-A 6yj6-A  U(1,.)   0.241628 -0.672147 -0.699881          238.597382"
-matrix  "s001-A 6yj6-A  U(2,.)   0.961228  0.067025  0.267486          -88.401703"
-matrix  "s001-A 6yj6-A  U(3,.)  -0.132881 -0.737378  0.662282           54.588207"
-matrix  "s001-A 5hqm-A  U(1,.)  -0.827175  0.554762 -0.089560            6.045775"
-matrix  "s001-A 5hqm-A  U(2,.)   0.299662  0.570284  0.764839           51.911701"
-matrix  "s001-A 5hqm-A  U(3,.)   0.475379  0.605818 -0.637965           10.303949"
