# Supplementary material for: Novel viruses of the family Partitiviridae discovered in Saccharomyces cerevisiae
Source: PLoS Pathog. 2023 Jun 7;19(6):e1011418. doi: 10.1371/journal.ppat.1011418 (PMC10281585; doi:10.1371/journal.ppat.1011418)
Supplement: S2 File — (ZIP) [file ppat.1011418.s012.zip › CSpV1_capsid_DALI_PDB25.txt]

# Job: CSpV1_capsid
# Query: s001A
# No:  Chain   Z    rmsd lali nres  %id PDB  Description
   1:  7ncr-A  7.6 12.2  172   334    8   MOLECULE: COAT PROTEIN;                                              
   2:  3es5-A  6.4  8.2  168   379    7   MOLECULE: PUTATIVE CAPSID PROTEIN;                                   
   3:  2vf1-A  5.8  6.6  181   525   11   MOLECULE: CAPSID PROTEIN;                                            
   4:  3iym-A  4.9  5.9  165   396    6   MOLECULE: CAPSID PROTEIN;                                            
   5:  5ue0-A  4.3  6.3   83   280   12   MOLECULE: CT622 PROTEIN;                                             
   6:  2im8-B  3.9  2.8   70   116    9   MOLECULE: HYPOTHETICAL PROTEIN YPPE;                                 
   7:  6fwr-A  3.9 17.8  109   699    6   MOLECULE: ATP-DEPENDENT DNA HELICASE DING;                           
   8:  2f2g-A  3.8  5.1   74   215    4   MOLECULE: SEED MATURATION PROTEIN PM36 HOMOLOG;                      
   9:  6a29-E  3.7 13.6   83   278    5   MOLECULE: DNA REPAIR PROTEIN PPRA;                                   
  10:  6qyi-B  3.5 20.8  108   519    6   MOLECULE: 4-HYDROXYPHENYLACETATE 3-MONOOXYGENASE OXYGENASE           
  11:  7ahd-A  3.5 18.8  112   547    5   MOLECULE: ABC-TYPE PROLINE/GLYCINE BETAINE TRANSPORT SYSTEM          
  12:  5fyw-M  3.5 15.2   83   231   11   MOLECULE: DNA-DIRECTED RNA POLYMERASE II SUBUNIT RPB1;               
  13:  1zp2-A  3.4 15.1   83   227    5   MOLECULE: RNA POLYMERASE II HOLOENZYME CYCLIN-LIKE SUBUNIT;          
  14:  6iac-A  3.3  7.3   82   301    7   MOLECULE: PORTAL PROTEIN;                                            
  15:  7kpv-B  3.3  4.3   83   290    4   MOLECULE: MEIOTIC MRNA STABILITY PROTEIN KINASE SSN3;                
  16:  2huj-A  3.3  4.6   73   125   10   MOLECULE: LIN2004 PROTEIN;                                           
  17:  6m31-A  3.3  4.7  103   280    9   MOLECULE: DIGERANYLGERANYLGLYCERYL PHOSPHATE SYNTHASE;               
  18:  5kzb-A  3.3  3.8   63   104   14   MOLECULE: VIRUS MATRIX PROTEIN;                                      
  19:  5w1h-A  3.3 13.2  117  1301    9   MOLECULE: LBACAS13A (C2C2);                                          
  20:  4igg-B  3.2 23.0   96   771    6   MOLECULE: CATENIN ALPHA-1;                                           
  21:  2z7b-A  3.2 11.8   59   237   15   MOLECULE: MLR6791 PROTEIN;                                           
  22:  3uit-D  3.2 15.2   74   257    9   MOLECULE: INAD-LIKE PROTEIN, MAGUK P55 SUBFAMILY MEMBER 5,           
  23:  5tcs-B  3.2 10.2   73   211    5   MOLECULE: KINETOCHORE PROTEIN NDC80;                                 
  24:  7d3u-A  3.2  5.0   96   904    9   MOLECULE: MONOVALENT NA+/H+ ANTIPORTER SUBUNIT D;                    
  25:  2gsc-B  3.2  5.0   68   117    9   MOLECULE: PUTATIVE UNCHARACTERIZED PROTEIN XCC0516;                  
  26:  5iy7-M  3.1 18.4   94   310    7   MOLECULE: DNA-DIRECTED RNA POLYMERASE II SUBUNIT RPB1;               
  27:  6bfi-B  3.1  5.5   93   806    8   MOLECULE: VIN1;                                                      
  28:  6r9t-A  3.1 13.0  106  2185    8   MOLECULE: TALIN-1;                                                   
  29:  6a2j-A  3.1  8.1   89   309    3   MOLECULE: HEME A SYNTHASE;                                           
  30:  5ydn-A  3.1  4.9   61   109   11   MOLECULE: GENE PRODUCT J;                                            
  31:  4flu-A  3.1  8.6   94   758   11   MOLECULE: PYROCOCCUS ABYSSI B FAMILY DNA POLYMERASE;                 
  32:  2fm8-C  3.0 11.4   82   220    6   MOLECULE: SURFACE PRESENTATION OF ANTIGENS PROTEIN SPAK;             
  33:  6ff6-A  3.0  5.7   64   222   11   MOLECULE: BRIC1;                                                     
  34:  1gxs-A  3.0  8.2   78   267   13   MOLECULE: P-(S)-HYDROXYMANDELONITRILE LYASE CHAIN A;                 
  35:  5jwg-A  3.0  5.0  101   705    7   MOLECULE: ASP/GLU-SPECIFIC DIPEPTIDYL-PEPTIDASE;                     
  36:  1kw2-A  3.0  6.5   77   455    6   MOLECULE: VITAMIN D-BINDING PROTEIN;                                 
  37:  5i6r-A  3.0 17.9   92   419    3   MOLECULE: SLIT-ROBO RHO GTPASE-ACTIVATING PROTEIN 2;                 
  38:  6sl2-A  3.0 16.8   74   619    5   MOLECULE: CALPONIN HOMOLOGY DOMAIN PROTEIN PUTATIVE;                 
  39:  4kbq-C  2.9  5.5   66    91   14   MOLECULE: E3 UBIQUITIN-PROTEIN LIGASE CHIP;                          
  40:  3o1j-A  2.9  9.0   94   273    9   MOLECULE: SENSOR PROTEIN TORS;                                       
  41:  6nr7-A  2.9  8.2  109  1086    8   MOLECULE: VINCULIN;                                                  
  42:  2win-M  2.9  4.8   58    84   10   MOLECULE: COMPLEMENT C3 BETA CHAIN;                                  
  43:  2w96-A  2.9  6.2   86   249   13   MOLECULE: CELL DIVISION PROTEIN KINASE 4;                            
  44:  3h4c-A  2.9  7.0   77   207   14   MOLECULE: TRANSCRIPTION FACTOR TFIIB-LIKE;                           
  45:  5a7l-A  2.9  3.0   52    80   13   MOLECULE: CI;                                                        
  46:  5wrv-B  2.9  9.7   60   154   10   MOLECULE: SIGNAL RECOGNITION PARTICLE SUBUNIT SRP68;                 
  47:  5v5t-A  2.9  9.4   73   306    5   MOLECULE: CONSERVED DOMAIN PROTEIN;                                  
  48:  7d3u-G  2.9  8.0   70   111    1   MOLECULE: MONOVALENT NA+/H+ ANTIPORTER SUBUNIT D;                    
  49:  6kvg-A  2.8 17.8   86   256    7   MOLECULE: ORIGIN RECOGNITION COMPLEX SUBUNIT 6;                      
  50:  4r0g-A  2.8  6.9   76   253    9   MOLECULE: UNCHARACTERIZED PROTEIN;                                   
  51:  7kl9-D  2.8  5.2   68   160   12   MOLECULE: SPIKE GLYCOPROTEIN;                                        
  52:  3kyj-A  2.8  6.1   65   129    6   MOLECULE: PUTATIVE HISTIDINE PROTEIN KINASE;                         
  53:  2hsb-A  2.8  4.0   61   126    5   MOLECULE: HYPOTHETICAL UPF0332 PROTEIN AF0298;                       
  54:  4xqk-A  2.8 17.6  119  1517    4   MOLECULE: LLABIII;                                                   
  55:  6row-B  2.8 14.9  101   619    9   MOLECULE: PUTATIVE ZINC METALLOPEPTIDASE;                            
  56:  7jts-s  2.8 10.9   76   290    7   MOLECULE: RADIAL SPOKE PROTEIN 3;                                    
  57:  5tte-B  2.8  6.7   80   442    4   MOLECULE: E3 UBIQUITIN-PROTEIN LIGASE ARIH1;                         
  58:  3tdw-A  2.8  9.4   82   302   10   MOLECULE: GENTAMICIN RESISTANCE PROTEIN;                             
  59:  5hv1-A  2.8 12.4   95   847    9   MOLECULE: PHOSPHOENOLPYRUVATE SYNTHASE;                              
  60:  2yfb-B  2.8  7.9   91   238    8   MOLECULE: METHYL-ACCEPTING CHEMOTAXIS TRANSDUCER;                    
  61:  7ae8-A  2.8  3.8   70   152    6   MOLECULE: HEPN TOXIN;                                                
  62:  5eqw-B  2.8  4.2   76   123   14   MOLECULE: PUTATIVE MAJOR COAT PROTEIN;                               
  63:  1szi-A  2.8  5.1   75   194    8   MOLECULE: MANNOSE-6-PHOSPHATE RECEPTOR BINDING PROTEIN 1;            
  64:  5lb7-B  2.8  4.7   57    78    5   MOLECULE: KATANIN P80 WD40 REPEAT-CONTAINING SUBUNIT B1;             
  65:  7d6v-C  2.8 10.4   88   264    5   MOLECULE: SUCCINATE DEHYDROGENASE SUBUNIT A;                         
  66:  3rgu-A  2.8  5.3   66    88   12   MOLECULE: FIMBRIAE-ASSOCIATED PROTEIN FAP1;                          
  67:  6fjw-A  2.8  3.2   53   239    4   MOLECULE: CAS6 PROTEIN;                                              
  68:  2lp4-A  2.7 12.0   82   225   11   MOLECULE: CHEMOTAXIS PROTEIN CHEA;                                   
  69:  5xa5-A  2.7  4.1   70   248   10   MOLECULE: ALPHA-CATENIN-LIKE PROTEIN HMP-1;                          
  70:  2g36-A  2.7  9.5   86   323   12   MOLECULE: TRYPTOPHANYL-TRNA SYNTHETASE;                              
  71:  5xqi-B  2.7  6.1   76   276    8   MOLECULE: PROTEIN ROGDI HOMOLOG;                                     
  72:  5wco-A  2.7  8.8   78   196    1   MOLECULE: NS2;                                                       
  73:  3kdw-A  2.7  5.1   91   206    7   MOLECULE: PUTATIVE SUGAR BINDING PROTEIN;                            
  74:  6lw5-A  2.7 13.6   98   427    8   MOLECULE: SOLUBLE CYTOCHROME B562,N-FORMYL PEPTIDE RECEPTOR          
  75:  5hdt-A  2.7 12.1  120  1085    3   MOLECULE: SISTER CHROMATID COHESION PROTEIN PDS5 HOMOLOG B;          
  76:  6zka-V  2.7 10.7   66   140    3   MOLECULE: NADH-UBIQUINONE OXIDOREDUCTASE CHAIN 3;                    
  77:  5k2a-A  2.7 18.3   80   398    5   MOLECULE: ADENOSINE RECEPTOR A2A/SOLUBLE CYTOCHROME B562 CH          
  78:  5fnn-A  2.7  5.2   81   219   10   MOLECULE: IRON-SULFUR CLUSTER REPAIR PROTEIN YTFE;                   
  79:  5igh-A  2.7 10.5   68   301    6   MOLECULE: MACROLIDE 2'-PHOSPHOTRANSFERASE;                           
  80:  7ce1-K  2.7  4.7   78   333   10   MOLECULE: LACI-TYPE TRANSCRIPTION FACTOR;                            
  81:  6v3f-A  2.7  8.9   61  1234   10   MOLECULE: NPC1-LIKE INTRACELLULAR CHOLESTEROL TRANSPORTER 1          
  82:  2mqk-A  2.7  2.5   42    65    7   MOLECULE: ATP-DEPENDENT TARGET DNA ACTIVATOR B;                      
  83:  6njw-A  2.7 10.2   69   208    9   MOLECULE: XCC_CTR_PT;                                                
  84:  4zuy-A  2.6  4.4   65    96    5   MOLECULE: TSI6;                                                      
  85:  2fiq-A  2.6  5.6   74   410    5   MOLECULE: PUTATIVE TAGATOSE 6-PHOSPHATE KINASE 1;                    
  86:  3dby-C  2.6  5.6   90   267    7   MOLECULE: UNCHARACTERIZED PROTEIN;                                   
  87:  3u8p-A  2.6 13.0  110   336    6   MOLECULE: CYTOCHROME B562 INTEGRAL FUSION WITH ENHANCED GRE          
  88:  5b2g-C  2.6  5.3   84   350    7   MOLECULE: ENDOLYSIN,CLAUDIN-4;                                       
  89:  7bmh-A  2.6  4.2   82   247   10   MOLECULE: OPSIN;                                                     
  90:  6ltj-M  2.6 10.4   57   283    7   MOLECULE: HISTONE H3.3;                                              
  91:  5xsj-L  2.6  5.9   68   122    7   MOLECULE: PERIPLASMIC BINDING PROTEIN/LACI TRANSCRIPTIONAL           
  92:  6q6b-A  2.6  5.5   76   132    7   MOLECULE: CYTOSOLIC COPPER STORAGE PROTEIN;                          
  93:  5yti-A  2.6 18.7   80   330    6   MOLECULE: FLAGELLAR HOOK ASSOCIATED PROTEIN TYPE 3 FLGL;             
  94:  6ch3-B  2.6  6.5   72   162   11   MOLECULE: FLAGELLAR BIOSYNTHESIS PROTEIN FLHA;                       
  95:  1a7d-A  2.6  5.4   68   118    7   MOLECULE: MYOHEMERYTHRIN;                                            
  96:  2oku-A  2.6  4.6   64   122    8   MOLECULE: ACYL-COA DEHYDROGENASE FAMILY PROTEIN;                     
  97:  4n4w-A  2.6 14.5  110   457    6   MOLECULE: CYTOCHROME B(562),SMOOTHENED HOMOLOG;                      
  98:  6dql-A  2.6  7.0   62   227    8   MOLECULE: REGULATOR OF PROTEINASE B ROPB;                            
  99:  2euf-A  2.6  7.0   89   244   15   MOLECULE: VIRAL CYCLIN;                                              
 100:  2ymb-D  2.6 12.3   72   231    3   MOLECULE: MIT DOMAIN-CONTAINING PROTEIN 1;                           
 101:  6bhp-A  2.6  4.5   75   170    8   MOLECULE: MEMBRANE PROTEIN;                                          
 102:  5yke-B  2.6 11.6  108   845    6   MOLECULE: ATP-SENSITIVE INWARD RECTIFIER POTASSIUM CHANNEL           
 103:  6zmq-A  2.6 17.2   97   589    9   MOLECULE: CYTOCHROME C-TYPE BIOGENESIS PROTEIN CCMF;                 
 104:  6v93-A  2.6 22.4  110  1259    8   MOLECULE: DNA POLYMERASE ZETA CATALYTIC SUBUNIT;                     
 105:  3k1f-M  2.6 11.4   59   185    2   MOLECULE: DNA-DIRECTED RNA POLYMERASE II SUBUNIT RPB1;               
 106:  3few-X  2.6 14.6   73   431    7   MOLECULE: COLICIN S4;                                                
 107:  5yep-B  2.6  4.0   66   133   11   MOLECULE: TOXIN-ANTITOXIN SYSTEM ANTIDOTE MNT FAMILY;                
 108:  6mag-A  2.5  7.3   66   282    3   MOLECULE: BBVCI ENDONUCLEASE SUBUNIT 2;                              
 109:  4avm-A  2.5  6.8   79   230   10   MOLECULE: BRIDGING INTEGRATOR 2;                                     
 110:  3tul-A  2.5  4.5   65   136    6   MOLECULE: CELL INVASION PROTEIN SIPB;                                
 111:  6eyu-A  2.5  5.1   84   232   10   MOLECULE: BACTERIORHODOPSIN;                                         
 112:  6gys-B  2.5 12.2   88   579   14   MOLECULE: CENTROMERE DNA-BINDING PROTEIN COMPLEX CBF3 SUBUN          
 113:  2bw3-A  2.5 17.1   75   518    4   MOLECULE: TRANSPOSASE;                                               
 114:  7drt-B  2.5  6.3  115   496   10   MOLECULE: PROTEIN WNT-3A;                                            
 115:  6nmi-B  2.5 15.5  106   760    8   MOLECULE: GENERAL TRANSCRIPTION AND DNA REPAIR FACTOR IIH H          
 116:  6e0k-A  2.5 10.6   85   295    9   MOLECULE: CGAS/DNCV-LIKE NUCLEOTIDYLTRANSFERASE IN E. COLI           
 117:  6vjy-B  2.5  5.1   80   280    6   MOLECULE: ERAD-ASSOCIATED E3 UBIQUITIN-PROTEIN LIGASE HRD1;          
 118:  1x04-A  2.5 24.3   71   200    8   MOLECULE: SH3-CONTAINING GRB2-LIKE PROTEIN 2;                        
 119:  6s18-A  2.5  5.4   75   143    7   MOLECULE: AROMATIC ACID CHEMORECEPTOR;                               
 120:  5jwa-A  2.5  8.4   62   495    3   MOLECULE: NADH DEHYDROGENASE, PUTATIVE;                              
 121:  4dwl-B  2.5  4.7   67   110    9   MOLECULE: BBP7;                                                      
 122:  6bog-A  2.5 16.6   76   967    8   MOLECULE: RNA POLYMERASE-ASSOCIATED PROTEIN RAPA;                    
 123:  1puo-B  2.5  6.2   73   142   10   MOLECULE: MAJOR ALLERGEN I POLYPEPTIDE, FUSED CHAIN 2, CHAI          
 124:  5we2-A  2.5  6.3   76   229    7   MOLECULE: PROTECTION OF TELOMERES PROTEIN POZ1;                      
 125:  2bnl-C  2.5  3.6   75   134    7   MOLECULE: MODULATOR PROTEIN RSBR;                                    
 126:  6a70-B  2.5 20.5   85   704    9   MOLECULE: POLYCYSTIN-2;                                              
 127:  5xfa-A  2.5 17.9   86   581    7   MOLECULE: NAD-REDUCING HYDROGENASE;                                  
 128:  5z8q-A  2.5  5.3   62   101   10   MOLECULE: HEAT SHOCK PROTEIN SSA1;                                   
 129:  1upt-B  2.5  4.6   50    58   10   MOLECULE: ADP-RIBOSYLATION FACTOR-LIKE PROTEIN 1;                    
 130:  6v9z-A  2.5 19.8  120   715    6   MOLECULE: ABC-TYPE BACTERIOCIN TRANSPORTER;                          
 131:  6nu9-A  2.5  4.6   64   168    9   MOLECULE: ZINC-BINDING NON-STRUCTURAL PROTEIN;                       
 132:  7lbe-C  2.5  8.6   87   299   10   MOLECULE: ENVELOPE GLYCOPROTEIN H;                                   
 133:  6q2f-A  2.5 16.2   95  1055    7   MOLECULE: GLYCOSIDE HYDROLASE FAMILY PROTEIN;                        
 134:  6z3u-D  2.5  6.2  102   314    6   MOLECULE: CYCLIN DOMAIN-CONTAINING PROTEIN;                          
 135:  2eyq-A  2.5  5.5   96  1146    8   MOLECULE: TRANSCRIPTION-REPAIR COUPLING FACTOR;                      
 136:  5ys9-A  2.5 12.3   93   692    6   MOLECULE: ACYL-COENZYME A OXIDASE 3;                                 
 137:  7obq-u  2.5  4.2   60   441    3   MOLECULE: SRP RNA;                                                   
 138:  3erv-A  2.5  3.5   66   200    8   MOLECULE: PUTATIVE C39-LIKE PEPTIDASE;                               
 139:  5xj5-A  2.5  9.6   65   200    9   MOLECULE: GLYCEROL-3-PHOSPHATE ACYLTRANSFERASE;                      
 140:  3h5t-A  2.5 10.1   66   338    9   MOLECULE: TRANSCRIPTIONAL REGULATOR, LACI FAMILY;                    
 141:  4wat-A  2.4 20.4   76   332    3   MOLECULE: PFRH5;                                                     
 142:  4ddg-A  2.4  4.7   72   399   10   MOLECULE: UBIQUITIN-CONJUGATING ENZYME E2 D2, UBIQUITIN THI          
 143:  2vsg-A  2.4 11.7   87   358    5   MOLECULE: VARIANT SURFACE GLYCOPROTEIN ILTAT 1.24;                   
 144:  2ve7-B  2.4 15.8   70   303   11   MOLECULE: KINETOCHORE PROTEIN HEC1, KINETOCHORE PROTEIN SPC          
 145:  3ls1-A  2.4  4.8   67   133   13   MOLECULE: SLL1638 PROTEIN;                                           
 146:  2mgx-A  2.4  7.7   76   131    9   MOLECULE: STEROID RECEPTOR RNA ACTIVATOR 1;                          
 147:  3lmf-A  2.4  5.0   57   109    4   MOLECULE: UNCHARACTERIZED PROTEIN;                                   
 148:  5xtc-V  2.4 10.7   66   140    3   MOLECULE: NADH DEHYDROGENASE [UBIQUINONE] IRON-SULFUR PROTE          
 149:  6gcv-A  2.4  4.3   73   126   12   MOLECULE: CHEMOTAXIS TRANSDUCER;                                     
 150:  2p0n-A  2.4  3.9   69   161    6   MOLECULE: HYPOTHETICAL PROTEIN NMB1532;                              
 151:  3qt2-C  2.4  6.5   55   110    9   MOLECULE: INTERLEUKIN-5 RECEPTOR SUBUNIT ALPHA;                      
 152:  5lpa-A  2.4  6.0   69   267    6   MOLECULE: STREPTOMYCIN 3''-ADENYLYLTRANSFERASE;                      
 153:  6z6e-A  2.4  4.2   80   104    9   MOLECULE: TERMINASE SMALL SUBUNIT;                                   
 154:  4zsv-A  2.4  6.4   72   294    1   MOLECULE: UNCHARACTERIZED PROTEIN;                                   
 155:  2iu5-A  2.4  5.7   65   179    6   MOLECULE: HTH-TYPE DHAKLM OPERON TRANSCRIPTIONAL ACTIVATOR           
 156:  5cwq-A  2.4  6.0   83   233    8   MOLECULE: DESIGNED HELICAL REPEAT PROTEIN;                           
 157:  6dtd-A  2.4  5.0   75  1053    4   MOLECULE: NUCLEASE;                                                  
 158:  6cc4-A  2.4 10.0  102   608    7   MOLECULE: SOLUBLE CYTOCHROME B562, LIPID II FLIPPASE MURJ C          
 159:  6r6n-A  2.4  3.5   55   111    5   MOLECULE: SMALL SOLUBLE CYT C;                                       
 160:  2au5-A  2.4  4.6   67   129    3   MOLECULE: CONSERVED DOMAIN PROTEIN;                                  
 161:  4yo5-A  2.4  5.5   67   131    3   MOLECULE: TSSA;                                                      
 162:  6f1t-f  2.4 15.2   96   929    8   MOLECULE: ARP1 ACTIN RELATED PROTEIN 1 HOMOLOG A;                    
 163:  4f4c-A  2.4 22.0  119  1250    7   MOLECULE: MULTIDRUG RESISTANCE PROTEIN PGP-1;                        
 164:  5hm5-A  2.4 22.4   88   758    5   MOLECULE: TOPOISOMERASE V;                                           
 165:  4roe-A  2.4 21.8  101   307   10   MOLECULE: TRANSCRIPTION FACTOR IIIB 50 KDA SUBUNIT;                  
 166:  5lxf-B  2.4 11.0   53   149    9   MOLECULE: MACROPHAGE COLONY-STIMULATING FACTOR 1;                    
 167:  7lj7-A  2.4 22.9   79   321   10   MOLECULE: HEMOLYSIN, CONTAINS CBS DOMAINS;                           
 168:  2cwe-A  2.4  4.6   82   191    5   MOLECULE: HYPOTHETICAL TRANSCRIPTION REGULATOR PROTEIN, PH1          
 169:  3bzk-A  2.4 16.3   87   728    6   MOLECULE: TEX;                                                       
 170:  6c26-3  2.4  4.4   75   126   11   MOLECULE: DOLICHYL-DIPHOSPHOOLIGOSACCHARIDE--PROTEIN                 
 171:  3d1n-I  2.4  9.5   66   149    9   MOLECULE: 5'-                                                        
 172:  7d3u-F  2.4  4.8   70    85   10   MOLECULE: MONOVALENT NA+/H+ ANTIPORTER SUBUNIT D;                    
 173:  6thh-C  2.4 17.6  108   816    5   MOLECULE: SIRV2 ACRID1 (GP02) ANTI-CRISPR PROTEIN;                   
 174:  6wq2-A  2.4  7.5   72   154    7   MOLECULE: A-DNA;                                                     
 175:  7bu0-A  2.4  7.6   80   407    5   MOLECULE: UNCHARACTERIZED PROTEIN;                                   
 176:  3b4q-B  2.4  4.0   56    90    2   MOLECULE: UNCHARACTERIZED PROTEIN;                                   
 177:  3hug-A  2.4  3.5   49    80   12   MOLECULE: RNA POLYMERASE SIGMA FACTOR;                               
 178:  6csm-D  2.4 16.9   72   277    3   MOLECULE: GTACR1;                                                    
 179:  6jo0-A  2.4  4.1   82   224    5   MOLECULE: VIRRDTS;                                                   
 180:  2h1n-A  2.4 13.6  116   566    9   MOLECULE: OLIGOENDOPEPTIDASE F;                                      
 181:  5f55-A  2.4 10.2   95   705    6   MOLECULE: SINGLE-STRANDED-DNA-SPECIFIC EXONUCLEASE;                  
 182:  5lbm-C  2.4  4.6   73    90   11   MOLECULE: TRANSCRIPTIONAL REPRESSOR FRMR;                            
 183:  5xtc-i  2.4 13.6   82   347    4   MOLECULE: NADH DEHYDROGENASE [UBIQUINONE] IRON-SULFUR PROTE          
 184:  1yo7-A  2.3  4.9   71   120    8   MOLECULE: REGULATORY PROTEIN ROP;                                    
 185:  2bte-A  2.3 16.1   99   878    7   MOLECULE: AMINOACYL-TRNA SYNTHETASE;                                 
 186:  2w2h-A  2.3  3.5   78   263    9   MOLECULE: CYCLIN-T1;                                                 
 187:  5v8c-A  2.3  5.1   76   272    3   MOLECULE: TRANSCRIPTIONAL REGULATOR;                                 
 188:  4iuw-A  2.3 12.5  112   630    8   MOLECULE: NEUTRAL ENDOPEPTIDASE;                                     
 189:  6n63-A  2.3  5.0   71   141    8   MOLECULE: ENCAPSULIN CARGO PROTEIN;                                  
 190:  6c9r-A  2.3  4.2   60   337    7   MOLECULE: ADENOSINE KINASE;                                          
 191:  1vjx-A  2.3  3.8   67   148   12   MOLECULE: PUTATIVE FERRITIN-LIKE DIIRON-CARBOXYLATE PROTEIN          
 192:  1eku-B  2.3  8.6   77   254    6   MOLECULE: INTERFERON GAMMA;                                          
 193:  4tq4-D  2.3  5.2  103   290    8   MOLECULE: PRENYLTRANSFERASE;                                         
 194:  6cnb-R  2.3 27.7   99   522   12   MOLECULE: DNA-DIRECTED RNA POLYMERASE III SUBUNIT RPC1;              
 195:  4od4-A  2.3  6.1  105   275    8   MOLECULE: 4-HYDROXYBENZOATE OCTAPRENYLTRANSFERASE;                   
 196:  5nl9-A  2.3  4.9   67   146    9   MOLECULE: TRANSCRIPTIONAL REGULATOR (FUR FAMILY);                    
 197:  1p68-A  2.3  4.2   56   102   20   MOLECULE: DE NOVO DESIGNED PROTEIN S-824;                            
 198:  3g17-G  2.3 11.2   76   290    8   MOLECULE: SIMILAR TO 2-DEHYDROPANTOATE 2-REDUCTASE;                  
 199:  7jv7-B  2.3  5.6   89   310    4   MOLECULE: CTD KINASE SUBUNIT ALPHA;                                  
 200:  5yhf-A  2.3 11.3   78   734    3   MOLECULE: PROTEIN TRANSLOCASE SUBUNIT SECDF;                         
 201:  6g7o-A  2.3  6.9   76   350    9   MOLECULE: ALKALINE CERAMIDASE 3,SOLUBLE CYTOCHROME B562;             
 202:  5doq-B  2.3 11.6   87   330    9   MOLECULE: BD-TYPE QUINOL OXIDASE SUBUNIT I;                          
 203:  6myo-D  2.3  8.6   81   102    7   MOLECULE: SUCCINATE DEHYDROGENASE [UBIQUINONE] FLAVOPROTEIN          
 204:  1gqe-A  2.3 10.6   92   362   15   MOLECULE: RELEASE FACTOR 2;                                          
 205:  5myi-D  2.3  5.4   57   165    2   MOLECULE: DUTPASE FROM DI S. AUREUS PHAGE;                           
 206:  3slk-A  2.3 11.8   84   747    7   MOLECULE: POLYKETIDE SYNTHASE EXTENDER MODULE 2;                     
 207:  3vep-C  2.3  5.3   35    47    6   MOLECULE: UNCHARACTERIZED PROTEIN RV3413C/MT3522;                    
 208:  4wzx-A  2.3  4.2   54    87   11   MOLECULE: SERINE/THREONINE-PROTEIN KINASE ULK3;                      
 209:  3va9-A  2.3  5.6   78   127    6   MOLECULE: SENSOR HISTIDINE KINASE;                                   
 210:  6xz4-A  2.3  8.1   99   304    4   MOLECULE: TALIN ROD DOMAIN-CONTAINING PROTEIN 1;                     
 211:  6vw7-D  2.3  9.5   73   514    7   MOLECULE: NAD-DEPENDENT FORMATE DEHYDROGENASE GAMMA SUBUNIT          
 212:  2v6y-A  2.3  3.7   52    75    4   MOLECULE: AAA FAMILY ATPASE, P60 KATANIN;                            
 213:  2mvt-A  2.3  2.4   36    47    6   MOLECULE: SCOLOPTOXIN SSD609;                                        
 214:  5j0n-F  2.3 19.4   81   356    4   MOLECULE: ATTP(-117 TO +79);                                         
 215:  6y8q-A  2.3 10.8   77   195    5   MOLECULE: ABORTIVE PHAGE INFECTION PROTEIN;                          
 216:  3waq-A  2.3  6.6   71   134    7   MOLECULE: HEMERYTHRIN-LIKE DOMAIN PROTEIN DCRH;                      
 217:  6u4o-A  2.3 12.0   97   479    7   MOLECULE: FUMARATE HYDRATASE;                                        
 218:  2f07-A  2.3  6.8   79   197   10   MOLECULE: YVDT;                                                      
 219:  4rzs-B  2.3 10.6   71   355   11   MOLECULE: LAC REPRESSOR;                                             
 220:  5usf-A  2.3  9.5   83   683    5   MOLECULE: TYROSYL-TRNA SYNTHETASE, PUTATIVE;                         
 221:  6whb-A  2.3  7.9   77   284    6   MOLECULE: MITOGEN-ACTIVATED PROTEIN KINASE KINASE KINASE 1;          
 222:  6u8y-c  2.3 10.0   72   112    8   MOLECULE: MONOVALENT CATION/H+ ANTIPORTER SUBUNIT E;                 
 223:  5zi2-A  2.3  6.0   79   339    6   MOLECULE: MALATE DEHYDROGENASE;                                      
 224:  7o4f-A  2.3  3.7   62   136   11   MOLECULE: PENTATRICOPEPTIDE REPEAT-CONTAINING PROTEIN AT3G6          
 225:  4wbz-B  2.3 14.7   79   350    4   MOLECULE: POLY A POLYMERASE;                                         
 226:  5ip1-B  2.3  8.3   85   257    4   MOLECULE: NUCLEOPROTEIN;                                             
 227:  7kgm-A  2.3 18.3   80   512    3   MOLECULE: PUTATIVE EXPORTED PROTEIN;                                 
 228:  6zce-q  2.3 19.6   87   636    9   MOLECULE: EUKARYOTIC TRANSLATION INITIATION FACTOR 3 SUBUNI          
 229:  6s7o-E  2.3  4.2   72   560    7   MOLECULE: DOLICHYL-DIPHOSPHOOLIGOSACCHARIDE--PROTEIN                 
 230:  5nx9-D  2.2 10.9   78   477    5   MOLECULE: ADENYLOSUCCINATE LYASE;                                    
 231:  2p7n-A  2.2  7.0   78   335    5   MOLECULE: PATHOGENICITY ISLAND 1 EFFECTOR PROTEIN;                   
 232:  3mfn-B  2.2  3.6   57   126    9   MOLECULE: UNCHARACTERIZED PROTEIN;                                   
 233:  5mu4-A  2.2  6.2   73   196    8   MOLECULE: TAIL TUBULAR PROTEIN A;                                    
 234:  4a15-A  2.2  7.7   98   596   11   MOLECULE: ATP-DEPENDENT DNA HELICASE TA0057;                         
 235:  4gmq-A  2.2  3.0   46    92   13   MOLECULE: PUTATIVE RIBOSOME ASSOCIATED PROTEIN;                      
 236:  7d7n-A  2.2 25.7  120   704    8   MOLECULE: ATP-BINDING CASSETTE SUB-FAMILY B MEMBER 6, MITOC          
 237:  3r5e-A  2.2  5.0  108   360    6   MOLECULE: TRANSALDOLASE;                                             
 238:  3faj-A  2.2  6.8   70   101    6   MOLECULE: PUTATIVE UNCHARACTERIZED PROTEIN;                          
 239:  5hwy-A  2.2 10.2   62   300    2   MOLECULE: UNCHARACTERIZED MEMBRANE PROTEIN MJ0091;                   
 240:  5dfz-A  2.2  5.3   57   343    4   MOLECULE: VACUOLAR PROTEIN SORTING-ASSOCIATED PROTEIN 38;            
 241:  2l6f-A  2.2  3.5   61   176    7   MOLECULE: FOCAL ADHESION KINASE 1, LINKER1, PAXILLIN, LINKE          
 242:  6eg2-A  2.2  9.6   92   619    4   MOLECULE: MALTOSE/MALTODEXTRIN-BINDING PERIPLASMIC PROTEIN,          
 243:  5ctq-A  2.2 23.3   85   518    9   MOLECULE: SQUAMOUS CELL CARCINOMA ANTIGEN RECOGNIZED BY T-C          
 244:  2rdc-B  2.2  5.8   59   135    2   MOLECULE: UNCHARACTERIZED PROTEIN;                                   
 245:  4r7s-A  2.2 14.6   82   256   12   MOLECULE: TETRATRICOPEPTIDE REPEAT PROTEIN;                          
 246:  3ebb-A  2.2  6.4   82   265    9   MOLECULE: PHOSPHOLIPASE A2-ACTIVATING PROTEIN;                       
 247:  2ets-A  2.2  4.0   69   115    6   MOLECULE: HYPOTHETICAL PROTEIN;                                      
 248:  3qf3-A  2.2  5.5   64   131    5   MOLECULE: ESX-1 SECRETION-ASSOCIATED REGULATOR ESPR;                 
 249:  6rfq-2  2.2  9.3   82   469    6   MOLECULE: SUBUNIT NUAM OF NADH:UBIQUINONE OXIDOREDUCTASE (C          
 250:  3woz-B  2.2 14.0   56   229    7   MOLECULE: CLIP-ASSOCIATING PROTEIN 2;                                
 251:  1rrz-A  2.2  3.6   50    66    4   MOLECULE: GLYCOGEN SYNTHESIS PROTEIN GLGS;                           
 252:  5x3t-B  2.2  5.7   60   137    3   MOLECULE: ANTITOXIN VAPB26;                                          
 253:  6w2r-B  2.2  4.2   58   221    0   MOLECULE: JUNCTION 19 DHR54-DHR79;                                   
 254:  6poo-A  2.2 10.6   71   273   11   MOLECULE: BIBA;                                                      
 255:  5fsh-A  2.2 16.4   79   459    5   MOLECULE: CSM6;                                                      
 256:  1y2o-A  2.2  8.9   93   248   11   MOLECULE: BAI1-ASSOCIATED PROTEIN 2 ISOFORM 1;                       
 257:  4krd-B  2.2  3.8   67   189    9   MOLECULE: CYCLIN-DEPENDENT PROTEIN KINASE PHO85;                     
 258:  6o8b-B  2.2 25.0   84   657    6   MOLECULE: STIMULATOR OF INTERFERON GENES PROTEIN;                    
 259:  6nd4-P  2.2 11.8   80   359    5   MOLECULE: ETS RRNA;                                                  
 260:  3u9j-A  2.2  6.7   81   157    4   MOLECULE: F-BOX/LRR-REPEAT PROTEIN 5;                                
 261:  1fou-A  2.2  8.9   83   257    2   MOLECULE: UPPER COLLAR PROTEIN;                                      
 262:  5m41-A  2.2 11.2   86   712   12   MOLECULE: NIGRITOXINE;                                               
 263:  6ksa-B  2.2  7.5   85   611    5   MOLECULE: ACYL-COA DEHYDROGENASE;                                    
 264:  4zvc-A  2.2  4.6   61   116    8   MOLECULE: DIGUANYLATE CYCLASE DOSC;                                  
 265:  7d7q-B  2.2  4.9   94   310    5   MOLECULE: PHOSPHODIESTERASE;                                         
 266:  5jdo-A  2.2 22.6   87   249   11   MOLECULE: HAPTOGLOBIN-HAEMOGLOBIN RECEPTOR;                          
 267:  2jpu-A  2.2  4.0   61   129    5   MOLECULE: ORF C02003 PROTEIN;                                        
 268:  4k0d-B  2.2  5.9   79   145    9   MOLECULE: PERIPLASMIC SENSOR HYBRID HISTIDINE KINASE;                
 269:  3sqn-A  2.2 18.7   92   468    7   MOLECULE: CONSERVED DOMAIN PROTEIN;                                  
 270:  4elj-A  2.2 11.9   80   590    9   MOLECULE: RETINOBLASTOMA-ASSOCIATED PROTEIN;                         
 271:  5tmc-F  2.2 14.3   88   351    8   MOLECULE: DNA-DIRECTED RNA POLYMERASE SUBUNIT ALPHA;                 
 272:  4ehm-A  2.2 11.4   60   319    5   MOLECULE: GERANYLGERANYL TRANSFERASE TYPE-2 SUBUNIT ALPHA;           
 273:  5td6-B  2.2  4.1   70   136    7   MOLECULE: FOG-3 PROTEIN;                                             
 274:  7d48-A  2.2  5.5   87   355   14   MOLECULE: CYCLIC AMP-AMP-GMP SYNTHASE;                               
 275:  6ypu-u  2.2  7.5   64    86    2   MOLECULE: 16S RIBOSOMAL RNA;                                         
 276:  3fcn-A  2.2  4.8   86   158    7   MOLECULE: AN ALPHA-HELICAL PROTEIN OF UNKNOWN FUNCTION (PFA          
 277:  4lev-A  2.2  3.8   77   369    8   MOLECULE: CYCLIC GMP-AMP SYNTHASE;                                   
 278:  7m3g-A  2.2 14.3   97   822    5   MOLECULE: EXTRACELLULAR CALCIUM-SENSING RECEPTOR;                    
 279:  6l1k-A  2.2  9.6   84   384    7   MOLECULE: NADH-DEPENDENT BUTANOL DEHYDROGENASE A;                    
 280:  4bzj-C  2.2 11.9   62   693    6   MOLECULE: PROTEIN TRANSPORT PROTEIN SEC31;                           
 281:  6vxm-A  2.2 15.7   89   277   10   MOLECULE: MECHANOSENSITIVE ION CHANNEL PROTEIN 1, MITOCHOND          
 282:  3dn7-B  2.2  3.9   56   148    5   MOLECULE: CYCLIC NUCLEOTIDE BINDING REGULATORY PROTEIN;              
 283:  2gbb-A  2.2  6.2   81   156   14   MOLECULE: PUTATIVE CHORISMATE MUTASE;                                
 284:  2qup-A  2.2  7.0   87   119    8   MOLECULE: BH1478 PROTEIN;                                            
 285:  7bss-A  2.2  6.5   99   816    7   MOLECULE: ATP11C;                                                    
 286:  3oq3-A  2.1  4.3   79   166    3   MOLECULE: INTERFERON ALPHA-5;                                        
 287:  6ibl-A  2.1  3.9   54   397    9   MOLECULE: THIOREDOXIN 1,BETA-1 ADRENERGIC RECEPTOR;                  
 288:  6eud-A  2.1 14.3   81   808    6   MOLECULE: ATP-DEPENDENT RNA HELICASE HRPB;                           
 289:  4edm-B  2.1  9.3   58   130   12   MOLECULE: BETA-PARVIN;                                               
 290:  2j9w-A  2.1  3.9   49   101    8   MOLECULE: VPS28-PROV PROTEIN;                                        
 291:  2ofy-A  2.1  4.5   51    82   12   MOLECULE: PUTATIVE XRE-FAMILY TRANSCRIPTIONAL REGULATOR;             
 292:  7c86-A  2.1  7.0   97   296    9   MOLECULE: SENSORY OPSIN A,CHANNELRHODOPSIN (CHR) CHIMERA BE          
 293:  4ude-A  2.1  4.0   58    85    7   MOLECULE: GINLFY PROTEIN;                                            
 294:  5j4i-A  2.1 23.3   83   437    7   MOLECULE: ARGININE/AGMATINE ANTIPORTER;                              
 295:  2q06-A  2.1 13.1   77   467    5   MOLECULE: NUCLEOPROTEIN;                                             
 296:  6hyd-A  2.1 26.3  103  1574    4   MOLECULE: MIDASIN,MIDASIN,MIDASIN;                                   
 297:  3c2b-A  2.1  6.2   63   200    5   MOLECULE: TRANSCRIPTIONAL REGULATOR, TETR FAMILY;                    
 298:  4a25-B  2.1 11.4   76   169    5   MOLECULE: FERRITIN DPS FAMILY PROTEIN;                               
 299:  6urt-A  2.1 15.3   92   331    8   MOLECULE: LOW CONDUCTANCE MECHANOSENSITIVE CHANNEL YNAI;             
 300:  4mcw-B  2.1 14.2   81   363    6   MOLECULE: METAL DEPENDENT PHOSPHOHYDROLASE;                          
 301:  5tj5-A  2.1  5.3   81   570   11   MOLECULE: V-TYPE PROTON ATPASE SUBUNIT A;                            
 302:  6n39-A  2.1  9.2   65   404    6   MOLECULE: DEPHOSPHO-COA KINASE;                                      
 303:  4x82-A  2.1 13.4   71   227   10   MOLECULE: ZINC TRANSPORTER ZIP4;                                     
 304:  1k1x-A  2.1 12.8   87   636   10   MOLECULE: 4-ALPHA-GLUCANOTRANSFERASE;                                
 305:  2zpa-B  2.1  4.2   70   662    6   MOLECULE: UNCHARACTERIZED PROTEIN YPFI;                              
 306:  6ssk-B  2.1  6.1   74   223    5   MOLECULE: ENDOGENOUS RETROVIRUS GROUP K MEMBER 24 GAG POLYP          
 307:  2mn2-A  2.1  4.7   70   122    9   MOLECULE: YMOB;                                                      
 308:  6plm-B  2.1 13.0  106   752    8   MOLECULE: SIDJ PROTEIN;                                              
 309:  4fzo-A  2.1  4.9   55    82    5   MOLECULE: URANYL BINDING PROTEIN;                                    
 310:  2ccy-A  2.1  4.7   71   127    4   MOLECULE: CYTOCHROME C;                                              
 311:  3f7c-A  2.1 18.4   65   199   14   MOLECULE: PROTEIN OF UNKNOWN FUNCTION (DUF416);                      
 312:  6ww2-R  2.1  9.0   74   425   11   MOLECULE: ANTI-BRIL FAB HEAVY CHAIN;                                 
 313:  5zle-A  2.1  8.8   86   225    8   MOLECULE: CYTOCHROME B REDUCTASE 1;                                  
 314:  7akx-A  2.1  4.9   81   224    9   MOLECULE: VIRAL RHODOPSIN OLPVR1;                                    
 315:  2wus-R  2.1  2.6   39    87    8   MOLECULE: PUTATIVE UNCHARACTERIZED PROTEIN;                          
 316:  6xr1-A  2.1  7.9   75   513    7   MOLECULE: DTOR_9X57R;                                                
 317:  6uex-A  2.1  5.3   67   247    1   MOLECULE: REGULATORY PROTEIN MSRR;                                   
 318:  7m92-A  2.1  9.8   85   358    2   MOLECULE: HOMOSERINE DEHYDROGENASE;                                  
 319:  2g7l-A  2.1 14.1   65   201    5   MOLECULE: TETR-FAMILY TRANSCRIPTIONAL REGULATOR;                     
 320:  5f0n-A  2.1 21.7   93  1038    4   MOLECULE: COHESIN SUBUNIT PDS5,COHESIN SUBUNIT PDS5, COHESI          
 321:  2efl-A  2.1 25.5   92   281    8   MOLECULE: FORMIN-BINDING PROTEIN 1;                                  
 322:  2qyw-A  2.1  4.0   55    96   13   MOLECULE: VESICLE TRANSPORT THROUGH INTERACTION WITH T-SNAR          
 323:  2khv-A  2.1  3.1   57   106    7   MOLECULE: PHAGE INTEGRASE;                                           
 324:  5iqc-A  2.1  9.9   77   301    5   MOLECULE: BIFUNCTIONAL AAC/APH;                                      
 325:  6kzj-A  2.1  6.7   48    69   13   MOLECULE: ANKYRIN-2;                                                 
 326:  7cmg-A  2.1 21.7   86   487    6   MOLECULE: POR SECRETION SYSTEM PROTEIN PORM/GLDM;                    
 327:  5ujj-A  2.1 11.5   75   446    4   MOLECULE: TRYPTOPHAN--TRNA LIGASE, CYTOPLASMIC;                      
 328:  6wq0-A  2.1  6.9   82   131    6   MOLECULE: DNA (301-MER);                                             
 329:  4uig-A  2.1  5.1   69    91    4   MOLECULE: COPPER SENSITIVE OPERON REPRESSOR;                         
 330:  3ipi-A  2.1  6.0   92   268    8   MOLECULE: GERANYLTRANSTRANSFERASE;                                   
 331:  2y9z-B  2.1 17.9  115   595    7   MOLECULE: IMITATION SWITCH PROTEIN 1 (DEL_ATPASE);                   
 332:  6e1k-A  2.1  7.5   84   536   10   MOLECULE: TWO PORE CALCIUM CHANNEL PROTEIN 1;                        
 333:  5j65-A  2.1 15.1   84   402    1   MOLECULE: PESTICIDAL CRYSTAL PROTEIN CRY6AA;                         
 334:  3c7n-A  2.1  4.1   65   648    6   MOLECULE: HEAT SHOCK PROTEIN HOMOLOG SSE1;                           
 335:  3jvo-G  2.1  5.9   57    97    7   MOLECULE: GP6;                                                       
 336:  6zka-K  2.1  9.0   70    98    7   MOLECULE: NADH-UBIQUINONE OXIDOREDUCTASE CHAIN 3;                    
 337:  6g2j-K  2.1  8.6   72    98   11   MOLECULE: NADH-UBIQUINONE OXIDOREDUCTASE CHAIN 3;                    
 338:  1sjj-A  2.1 16.6   68   863    4   MOLECULE: ACTININ;                                                   
 339:  2pbi-A  2.1 17.7   70   415    6   MOLECULE: REGULATOR OF G-PROTEIN SIGNALING 9;                        
 340:  3ksk-A  2.1  7.4   73   313   16   MOLECULE: TYPE-2 RESTRICTION ENZYME PVUII;                           
 341:  3nrg-A  2.1  6.1   89   217    4   MOLECULE: TETR FAMILY TRANSCRIPTIONAL REGULATOR;                     
 342:  1xsz-A  2.1 10.7   95   356    6   MOLECULE: GUANINE NUCLEOTIDE EXCHANGE PROTEIN;                       
 343:  7bc4-B  2.1 12.1   74  2054    7   MOLECULE: FATTY ACID SYNTHASE SUBUNIT ALPHA;                         
 344:  5j97-A  2.1  4.2   76   125    8   MOLECULE: CAPRIN-2;                                                  
 345:  7jgr-D  2.1  5.0   68   441    9   MOLECULE: ORIGIN RECOGNITION COMPLEX SUBUNIT 2;                      
 346:  4hor-A  2.1 16.9   92   482    7   MOLECULE: INTERFERON-INDUCED PROTEIN WITH TETRATRICOPEPTIDE          
 347:  3pas-B  2.1  5.7   76   192    4   MOLECULE: TETR FAMILY TRANSCRIPTION REGULATOR;                       
 348:  6hs6-A  2.1  3.6   45    69    4   MOLECULE: TYPE VI SECRETION PROTEIN IMPA;                            
 349:  6mcp-A  2.1 14.5   90   520    4   MOLECULE: LEGK7;                                                     
 350:  6vzu-A  2.1  4.9   68   405    9   MOLECULE: TUBULIN POLYGLUTAMYLASE TTLL6;                             
 351:  1pxy-B  2.0  7.5   70   477   11   MOLECULE: FIMBRIN-LIKE PROTEIN;                                      
 352:  5aza-A  2.0  7.4   92   836    3   MOLECULE: MALTOSE-BINDING PERIPLASMIC PROTEIN,OLIGOSACCHARY          
 353:  6qv7-A  2.0  8.8   78   316    9   MOLECULE: UNCHARACTERIZED PROTEIN;                                   
 354:  6y92-A  2.0  5.5   85   178    7   MOLECULE: B-LYMPHOCYTE ANTIGEN CD20;                                 
 355:  5y7q-A  2.0 11.0  101   546    3   MOLECULE: FANCONI-ASSOCIATED NUCLEASE 1 HOMOLOG;                     
 356:  1he1-A  2.0  5.9   61   135    7   MOLECULE: EXOENZYME S;                                               
 357:  2ewg-A  2.0  4.9   88   367    2   MOLECULE: FARNESYL PYROPHOSPHATE SYNTHASE;                           
 358:  6k1r-A  2.0  9.1   71   305   11   MOLECULE: PROBABLE 2-DEHYDROPANTOATE 2-REDUCTASE;                    
 359:  4ad8-A  2.0  9.5   88   452    2   MOLECULE: DNA REPAIR PROTEIN RECN;                                   
 360:  1sr2-A  2.0 15.2   62   116   15   MOLECULE: PUTATIVE SENSOR-LIKE HISTIDINE KINASE YOJN;                
 361:  5n2u-D  2.0 11.0   75   476    7   MOLECULE: NUCLEOPROTEIN;                                             
 362:  6s6b-I  2.0 19.7   80   284    4   MOLECULE: CRISPR-ASSOCIATED PROTEIN, CMR5 FAMILY;                    
 363:  6ut5-A  2.0 15.6  110   395    6   MOLECULE: GTPASE SUBUNIT OF RESTRICTION ENDONUCLEASE;                
 364:  5d18-A  2.0  6.4   62   202   11   MOLECULE: TETR FAMILY TRANSCRIPTIONAL REGULATOR;                     
 365:  7oqz-A  2.0  8.4   75   237    8   MOLECULE: TRANSMEMBRANE PROTEIN 45A;                                 
 366:  6vp9-B  2.0  8.7   91   914    2   MOLECULE: N-ALPHA-ACETYLTRANSFERASE 20;                              
 367:  2pzi-A  2.0 16.1   73   654    4   MOLECULE: PROBABLE SERINE/THREONINE-PROTEIN KINASE PKNG;             
 368:  2xmo-A  2.0  5.7   71   409    6   MOLECULE: LMO2642 PROTEIN;                                           
 369:  7e5w-A  2.0  4.6   74   320    8   MOLECULE: CATABOLITE CONTROL PROTEIN A;                              
 370:  3mzo-B  2.0  3.7   73   211    7   MOLECULE: LIN2634 PROTEIN;                                           
 371:  6db1-A  2.0  6.2   85   137    4   MOLECULE: PUTATIVE METHYL-ACCEPTING CHEMOTAXIS PROTEIN;              
 372:  6em5-n  2.0 20.1  106   411    8   MOLECULE: 5.8S RIBOSOMAL RNA;                                        
 373:  2qw6-C  2.0  4.0   48    83   10   MOLECULE: AAA ATPASE, CENTRAL REGION;                                
 374:  2zco-A  2.0  4.6   90   284    8   MOLECULE: DEHYDROSQUALENE SYNTHASE;                                  
 375:  5a60-A  2.0  9.1   81   429    5   MOLECULE: INORGANIC TRIPHOSPHATASE;                                  
 376:  6yj4-J  2.0 10.9   75   185   11   MOLECULE: NADH-UBIQUINONE OXIDOREDUCTASE CHAIN 3;                    
 377:  5vhx-E  2.0  7.8   90   179    3   MOLECULE: GLUTAMATE RECEPTOR 2,GERM CELL-SPECIFIC GENE 1-LI          
 378:  5a5t-A  2.0 15.2   93   599    2   MOLECULE: EUKARYOTIC TRANSLATION INITIATION FACTOR 3 SUBUNI          

# Structural equivalences
   1: s001-A 7ncr-A     1 -  11 <=>   11 -  21   (MET    1  - LYS   11  <=> ASN   39  - TYR   49 )                          
   1: s001-A 7ncr-A    12 -  15 <=>   23 -  26   (ASN   12  - TYR   15  <=> LYS   51  - ARG   54 )                          
   1: s001-A 7ncr-A    16 -  20 <=>   28 -  32   (TYR   16  - LEU   20  <=> VAL   56  - SER   60 )                          
   1: s001-A 7ncr-A    21 -  37 <=>   34 -  50   (LYS   21  - LEU   37  <=> GLU   62  - TYR   78 )                          
   1: s001-A 7ncr-A    39 -  42 <=>   51 -  54   (GLN   39  - TYR   42  <=> TRP   79  - PHE   82 )                          
   1: s001-A 7ncr-A    44 -  66 <=>   72 -  94   (ILE   44  - ARG   66  <=> PHE  100  - ARG  122 )                          
   1: s001-A 7ncr-A    67 -  70 <=>   96 -  99   (THR   67  - LEU   70  <=> ILE  124  - LEU  127 )                          
   1: s001-A 7ncr-A    73 -  79 <=>  102 - 108   (ASN   73  - MET   79  <=> ASN  130  - GLU  136 )                          
   1: s001-A 7ncr-A    85 - 109 <=>  110 - 134   (ILE   85  - SER  109  <=> LEU  138  - HIS  162 )                          
   1: s001-A 7ncr-A   110 - 119 <=>  137 - 146   (GLY  110  - LEU  119  <=> GLU  165  - CYS  174 )                          
   1: s001-A 7ncr-A   120 - 125 <=>  148 - 153   (SER  120  - PRO  125  <=> ASN  176  - ARG  181 )                          
   1: s001-A 7ncr-A   128 - 131 <=>  157 - 160   (LEU  128  - PHE  131  <=> ASN  185  - PRO  188 )                          
   1: s001-A 7ncr-A   133 - 148 <=>  168 - 183   (PRO  133  - LEU  148  <=> LEU  196  - ARG  211 )                          
   1: s001-A 7ncr-A   149 - 161 <=>  185 - 197   (GLY  149  - GLN  161  <=> GLU  213  - GLY  225 )                          
   1: s001-A 7ncr-A   165 - 168 <=>  215 - 218   (LEU  165  - TYR  168  <=> PHE  243  - GLU  246 )                          
   1: s001-A 7ncr-A   189 - 193 <=>  226 - 230   (GLU  189  - TRP  193  <=> VAL  254  - TYR  258 )                          
   1: s001-A 7ncr-A   226 - 229 <=>  261 - 264   (GLU  226  - ASP  229  <=> THR  289  - GLU  292 )                          
   1: s001-A 7ncr-A   233 - 237 <=>  279 - 283   (VAL  233  - PRO  237  <=> ARG  307  - THR  311 )                          
   1: s001-A 7ncr-A   303 - 307 <=>  302 - 306   (PRO  303  - LYS  307  <=> VAL  379  - LYS  383 )                          
   2: s001-A 3es5-A     1 -   5 <=>   18 -  22   (MET    1  - PHE    5  <=> LEU   59  - PRO   63 )                          
   2: s001-A 3es5-A     7 -  37 <=>   23 -  53   (SER    7  - LEU   37  <=> ASN   64  - VAL   94 )                          
   2: s001-A 3es5-A    38 -  41 <=>   58 -  61   (GLY   38  - TRP   41  <=> GLN   99  - ASP  102 )                          
   2: s001-A 3es5-A    42 -  65 <=>   64 -  87   (TYR   42  - HIS   65  <=> LYS  105  - MET  128 )                          
   2: s001-A 3es5-A    67 -  70 <=>   88 -  91   (THR   67  - LEU   70  <=> LEU  129  - GLU  132 )                          
   2: s001-A 3es5-A    74 -  78 <=>   93 -  97   (LYS   74  - ASP   78  <=> ALA  134  - PRO  138 )                          
   2: s001-A 3es5-A    81 -  86 <=>  100 - 105   (LEU   81  - GLN   86  <=> ALA  141  - GLU  146 )                          
   2: s001-A 3es5-A    89 - 101 <=>  106 - 118   (ILE   89  - GLU  101  <=> THR  147  - ILE  159 )                          
   2: s001-A 3es5-A   103 - 116 <=>  119 - 132   (LEU  103  - ASP  116  <=> ILE  160  - LYS  173 )                          
   2: s001-A 3es5-A   117 - 120 <=>  137 - 140   (LEU  117  - SER  120  <=> LEU  178  - ARG  181 )                          
   2: s001-A 3es5-A   123 - 126 <=>  271 - 274   (PRO  123  - HIS  126  <=> ALA  312  - ILE  315 )                          
   2: s001-A 3es5-A   127 - 148 <=>  278 - 299   (LEU  127  - LEU  148  <=> ARG  319  - ILE  340 )                          
   2: s001-A 3es5-A   150 - 161 <=>  300 - 311   (PHE  150  - GLN  161  <=> PHE  341  - GLY  352 )                          
   2: s001-A 3es5-A   187 - 190 <=>  317 - 320   (ARG  187  - ALA  190  <=> VAL  358  - THR  361 )                          
   2: s001-A 3es5-A   242 - 248 <=>  321 - 327   (ARG  242  - VAL  248  <=> GLY  362  - GLN  368 )                          
   2: s001-A 3es5-A   270 - 273 <=>  333 - 336   (PRO  270  - LYS  273  <=> ALA  374  - ASN  377 )                          
   2: s001-A 3es5-A   314 - 318 <=>  371 - 375   (SER  314  - SER  318  <=> SER  412  - LYS  416 )                          
   3: s001-A 2vf1-A     1 -   6 <=>   47 -  52   (MET    1  - GLU    6  <=> GLN  112  - ASN  117 )                          
   3: s001-A 2vf1-A     8 -  22 <=>   53 -  67   (ILE    8  - PHE   22  <=> ASN  118  - PHE  132 )                          
   3: s001-A 2vf1-A    27 -  37 <=>   77 -  87   (SER   27  - LEU   37  <=> LEU  142  - TYR  152 )                          
   3: s001-A 2vf1-A    39 -  43 <=>   96 - 100   (GLN   39  - LYS   43  <=> LYS  161  - ALA  165 )                          
   3: s001-A 2vf1-A    44 -  66 <=>  102 - 124   (ILE   44  - ARG   66  <=> ASP  167  - ILE  189 )                          
   3: s001-A 2vf1-A    68 -  73 <=>  146 - 151   (LEU   68  - ASN   73  <=> LEU  211  - ASP  216 )                          
   3: s001-A 2vf1-A    78 -  89 <=>  160 - 171   (ASP   78  - ILE   89  <=> TYR  225  - ILE  236 )                          
   3: s001-A 2vf1-A    90 -  93 <=>  175 - 178   (MET   90  - ARG   93  <=> ALA  240  - LYS  243 )                          
   3: s001-A 2vf1-A    94 - 103 <=>  181 - 190   (PHE   94  - LEU  103  <=> LYS  246  - SER  255 )                          
   3: s001-A 2vf1-A   104 - 109 <=>  192 - 197   (ARG  104  - SER  109  <=> ASN  257  - SER  262 )                          
   3: s001-A 2vf1-A   110 - 119 <=>  202 - 211   (GLY  110  - LEU  119  <=> GLY  267  - GLY  276 )                          
   3: s001-A 2vf1-A   120 - 123 <=>  229 - 232   (SER  120  - PRO  123  <=> ARG  294  - PRO  297 )                          
   3: s001-A 2vf1-A   125 - 136 <=>  246 - 257   (PRO  125  - GLU  136  <=> THR  311  - GLY  322 )                          
   3: s001-A 2vf1-A   139 - 150 <=>  262 - 273   (THR  139  - PHE  150  <=> GLN  327  - GLY  338 )                          
   3: s001-A 2vf1-A   151 - 156 <=>  276 - 281   (GLU  151  - LEU  156  <=> GLY  341  - ALA  346 )                          
   3: s001-A 2vf1-A   159 - 167 <=>  288 - 296   (ALA  159  - PHE  167  <=> THR  353  - ASP  361 )                          
   3: s001-A 2vf1-A   168 - 173 <=>  362 - 367   (TYR  168  - ASP  173  <=> SER  427  - PRO  432 )                          
   3: s001-A 2vf1-A   185 - 188 <=>  376 - 379   (ASP  185  - ILE  188  <=> THR  441  - MET  444 )                          
   3: s001-A 2vf1-A   222 - 226 <=>  482 - 486   (GLU  222  - GLU  226  <=> LEU  547  - LEU  551 )                          
   3: s001-A 2vf1-A   233 - 238 <=>  496 - 501   (VAL  233  - LEU  238  <=> VAL  561  - VAL  566 )                          
   3: s001-A 2vf1-A   239 - 242 <=>  503 - 506   (GLN  239  - ARG  242  <=> LYS  568  - ASN  571 )                          
   3: s001-A 2vf1-A   259 - 263 <=>  515 - 519   (ARG  259  - LEU  263  <=> TYR  580  - LEU  584 )                          
   4: s001-A 3iym-A    11 -  21 <=>   11 -  21   (LYS   11  - LYS   21  <=> GLN   49  - PRO   59 )                          
   4: s001-A 3iym-A    22 -  30 <=>   23 -  31   (PHE   22  - LEU   30  <=> LYS   61  - GLY   69 )                          
   4: s001-A 3iym-A    33 -  41 <=>   33 -  41   (THR   33  - TRP   41  <=> GLY   71  - PHE   79 )                          
   4: s001-A 3iym-A    45 -  59 <=>   46 -  60   (SER   45  - ILE   59  <=> HIS   84  - ARG   98 )                          
   4: s001-A 3iym-A    60 -  64 <=>   62 -  66   (ASN   60  - ASN   64  <=> ASN  100  - ALA  104 )                          
   4: s001-A 3iym-A    65 -  70 <=>   68 -  73   (HIS   65  - LEU   70  <=> PHE  106  - GLU  111 )                          
   4: s001-A 3iym-A    74 -  78 <=>   74 -  78   (LYS   74  - ASP   78  <=> PHE  112  - VAL  116 )                          
   4: s001-A 3iym-A    79 -  82 <=>   80 -  83   (MET   79  - ILE   82  <=> GLY  118  - LEU  121 )                          
   4: s001-A 3iym-A    87 -  90 <=>   84 -  87   (SER   87  - MET   90  <=> ALA  122  - SER  125 )                          
   4: s001-A 3iym-A    91 - 117 <=>   89 - 115   (VAL   91  - LEU  117  <=> LEU  127  - SER  153 )                          
   4: s001-A 3iym-A   118 - 121 <=>  119 - 122   (ASP  118  - THR  121  <=> ILE  157  - ALA  160 )                          
   4: s001-A 3iym-A   122 - 126 <=>  283 - 287   (ARG  122  - HIS  126  <=> GLY  321  - TRP  325 )                          
   4: s001-A 3iym-A   128 - 138 <=>  291 - 301   (LEU  128  - LEU  138  <=> THR  329  - THR  339 )                          
   4: s001-A 3iym-A   139 - 144 <=>  303 - 308   (THR  139  - VAL  144  <=> ALA  341  - ALA  346 )                          
   4: s001-A 3iym-A   146 - 157 <=>  309 - 320   (GLN  146  - PRO  157  <=> TYR  347  - ALA  358 )                          
   4: s001-A 3iym-A   158 - 163 <=>  323 - 328   (GLU  158  - VAL  163  <=> GLN  361  - SER  366 )                          
   4: s001-A 3iym-A   165 - 168 <=>  347 - 350   (LEU  165  - TYR  168  <=> ALA  385  - LEU  388 )                          
   4: s001-A 3iym-A   189 - 193 <=>  355 - 359   (GLU  189  - TRP  193  <=> PHE  393  - ALA  397 )                          
   4: s001-A 3iym-A   289 - 292 <=>  371 - 374   (GLU  289  - MET  292  <=> LEU  409  - ARG  412 )                          
   4: s001-A 3iym-A   294 - 298 <=>  375 - 379   (HIS  294  - LYS  298  <=> VAL  413  - THR  417 )                          
   4: s001-A 3iym-A   299 - 302 <=>  381 - 384   (ASN  299  - LYS  302  <=> LEU  419  - SER  422 )                          
   4: s001-A 3iym-A   304 - 307 <=>  391 - 394   (LYS  304  - LYS  307  <=> CYS  429  - ASP  432 )                          
   5: s001-A 5ue0-A    20 -  38 <=>   77 -  95   (LEU   20  - GLY   38  <=> ASP  431  - GLY  449 )                          
   5: s001-A 5ue0-A    39 -  43 <=>   97 - 101   (GLN   39  - LYS   43  <=> SER  451  - ALA  455 )                          
   5: s001-A 5ue0-A    44 -  58 <=>  103 - 117   (ILE   44  - LYS   58  <=> THR  457  - SER  471 )                          
   5: s001-A 5ue0-A   118 - 121 <=>  118 - 121   (ASP  118  - THR  121  <=> SER  472  - SER  475 )                          
   5: s001-A 5ue0-A   125 - 148 <=>  122 - 145   (PRO  125  - LEU  148  <=> SER  476  - SER  499 )                          
   5: s001-A 5ue0-A   153 - 156 <=>  162 - 165   (VAL  153  - LEU  156  <=> SER  516  - VAL  519 )                          
   5: s001-A 5ue0-A   157 - 160 <=>  180 - 183   (PRO  157  - VAL  160  <=> VAL  542  - SER  545 )                          
   5: s001-A 5ue0-A   268 - 271 <=>  228 - 231   (ARG  268  - THR  271  <=> SER  598  - SER  601 )                          
   5: s001-A 5ue0-A   273 - 276 <=>  236 - 239   (LYS  273  - SER  276  <=> ALA  606  - LEU  609 )                          
   6: s001-A 2im8-B    16 -  19 <=>   38 -  41   (TYR   16  - ASP   19  <=> GLU   38  - LYS   41 )                          
   6: s001-A 2im8-B    20 -  37 <=>   44 -  61   (LEU   20  - LEU   37  <=> VAL   44  - LEU   61 )                          
   6: s001-A 2im8-B    38 -  42 <=>   64 -  68   (GLY   38  - TYR   42  <=> VAL   64  - HIS   71 )                          
   6: s001-A 2im8-B    43 -  56 <=>   70 -  83   (LYS   43  - ALA   56  <=> GLU   73  - VAL   86 )                          
   6: s001-A 2im8-B   118 - 121 <=>   87 -  90   (ASP  118  - THR  121  <=> TYR   90  - HIS   93 )                          
   6: s001-A 2im8-B   125 - 149 <=>   91 - 115   (PRO  125  - GLY  149  <=> ILE   94  - ALA  118 )                          
   7: s001-A 6fwr-A     1 -   5 <=>   42 -  46   (MET    1  - PHE    5  <=> ALA   43  - GLY   47 )                          
   7: s001-A 6fwr-A    20 -  38 <=>  268 - 286   (LEU   20  - GLY   38  <=> ALA  269  - MET  287 )                          
   7: s001-A 6fwr-A    39 -  43 <=>  294 - 298   (GLN   39  - LYS   43  <=> ILE  295  - ALA  299 )                          
   7: s001-A 6fwr-A    45 -  56 <=>  303 - 314   (SER   45  - ALA   56  <=> LEU  304  - ILE  315 )                          
   7: s001-A 6fwr-A    73 -  82 <=>  331 - 340   (ASN   73  - ILE   82  <=> ALA  332  - LEU  341 )                          
   7: s001-A 6fwr-A   125 - 149 <=>  342 - 366   (PRO  125  - GLY  149  <=> ASP  343  - LEU  367 )                          
   7: s001-A 6fwr-A   183 - 186 <=>  422 - 425   (ASN  183  - TRP  186  <=> GLY  427  - HIS  430 )                          
   7: s001-A 6fwr-A   278 - 281 <=>  434 - 437   (THR  278  - THR  281  <=> ARG  439  - ASP  442 )                          
   7: s001-A 6fwr-A   288 - 291 <=>  453 - 456   (SER  288  - THR  291  <=> THR  458  - THR  461 )                          
   7: s001-A 6fwr-A   293 - 299 <=>  483 - 489   (VAL  293  - ASN  299  <=> LEU  488  - HIS  494 )                          
   7: s001-A 6fwr-A   300 - 307 <=>  493 - 500   (ARG  300  - LYS  307  <=> GLY  498  - MET  505 )                          
   7: s001-A 6fwr-A   313 - 318 <=>  555 - 560   (CYS  313  - SER  318  <=> MET  560  - GLY  565 )                          
   8: s001-A 2f2g-A    10 -  13 <=>   27 -  30   (LYS   10  - ALA   13  <=> ARG   31  - SER   34 )                          
   8: s001-A 2f2g-A    18 -  38 <=>   45 -  65   (VAL   18  - GLY   38  <=> LEU   49  - SER   69 )                          
   8: s001-A 2f2g-A    39 -  43 <=>   67 -  71   (GLN   39  - LYS   43  <=> GLU   71  - UNK   75 )                          
   8: s001-A 2f2g-A    44 -  54 <=>   73 -  83   (ILE   44  - LEU   54  <=> VAL   77  - ASP   87 )                          
   8: s001-A 2f2g-A    77 -  80 <=>  148 - 151   (PRO   77  - ASP   80  <=> GLU  152  - ASN  155 )                          
   8: s001-A 2f2g-A   125 - 132 <=>  158 - 165   (PRO  125  - TYR  132  <=> THR  162  - GLY  169 )                          
   8: s001-A 2f2g-A   133 - 149 <=>  168 - 184   (PRO  133  - GLY  149  <=> GLY  172  - LEU  188 )                          
   8: s001-A 2f2g-A   264 - 267 <=>  194 - 197   (SER  264  - TYR  267  <=> GLU  198  - ASP  201 )                          
   9: s001-A 6a29-E    20 -  38 <=>    1 -  19   (LEU   20  - GLY   38  <=> LYS    7  - GLY   25 )                          
   9: s001-A 6a29-E    42 -  45 <=>   20 -  23   (TYR   42  - SER   45  <=> VAL   26  - GLN   29 )                          
   9: s001-A 6a29-E    49 -  56 <=>   24 -  31   (VAL   49  - ALA   56  <=> ILE   30  - GLU   37 )                          
   9: s001-A 6a29-E   133 - 148 <=>   33 -  48   (PRO  133  - LEU  148  <=> ASP   39  - ALA   54 )                          
   9: s001-A 6a29-E   151 - 154 <=>   73 -  76   (GLU  151  - PRO  154  <=> ILE   79  - ASP   82 )                          
   9: s001-A 6a29-E   259 - 262 <=>   85 -  88   (ARG  259  - HIS  262  <=> GLU   91  - GLY   94 )                          
   9: s001-A 6a29-E   263 - 267 <=>   91 -  95   (LEU  263  - TYR  267  <=> ALA   97  - ALA  101 )                          
   9: s001-A 6a29-E   268 - 273 <=>   98 - 103   (ARG  268  - LYS  273  <=> GLN  104  - ARG  109 )                          
   9: s001-A 6a29-E   275 - 279 <=>  108 - 112   (HIS  275  - PRO  279  <=> TRP  114  - GLY  118 )                          
   9: s001-A 6a29-E   280 - 291 <=>  114 - 125   (PRO  280  - THR  291  <=> GLY  120  - GLN  131 )                          
  10: s001-A 6qyi-B     5 -  11 <=>    5 -  11   (PHE    5  - LYS   11  <=> ASP    5  - GLN   11 )                          
  10: s001-A 6qyi-B    12 -  18 <=>   77 -  83   (ASN   12  - VAL   18  <=> GLY   77  - PHE   83 )                          
  10: s001-A 6qyi-B    21 -  38 <=>  306 - 323   (LYS   21  - GLY   38  <=> VAL  307  - LEU  324 )                          
  10: s001-A 6qyi-B    39 -  43 <=>  334 - 338   (GLN   39  - LYS   43  <=> VAL  335  - LEU  339 )                          
  10: s001-A 6qyi-B    44 -  54 <=>  340 - 350   (ILE   44  - LEU   54  <=> GLU  341  - ALA  351 )                          
  10: s001-A 6qyi-B   119 - 122 <=>  356 - 359   (LEU  119  - ARG  122  <=> CYS  357  - ALA  360 )                          
  10: s001-A 6qyi-B   123 - 126 <=>  369 - 372   (PRO  123  - HIS  126  <=> PRO  370  - ALA  373 )                          
  10: s001-A 6qyi-B   127 - 148 <=>  374 - 395   (LEU  127  - LEU  148  <=> LEU  375  - ASN  396 )                          
  10: s001-A 6qyi-B   200 - 203 <=>  405 - 408   (ASN  200  - SER  203  <=> SER  406  - ARG  409 )                          
  10: s001-A 6qyi-B   205 - 209 <=>  419 - 423   (VAL  205  - GLY  209  <=> LEU  420  - VAL  424 )                          
  10: s001-A 6qyi-B   260 - 263 <=>  437 - 440   (LEU  260  - LEU  263  <=> ILE  438  - LEU  441 )                          
  10: s001-A 6qyi-B   265 - 268 <=>  446 - 449   (PRO  265  - ARG  268  <=> GLY  447  - PHE  450 )                          
  10: s001-A 6qyi-B   291 - 299 <=>  501 - 509   (THR  291  - ASN  299  <=> THR  502  - ASP  510 )                          
  10: s001-A 6qyi-B   300 - 303 <=>  512 - 515   (ARG  300  - PRO  303  <=> ASN  513  - ASP  516 )                          
  11: s001-A 7ahd-A     5 -   9 <=>    1 -   5   (PHE    5  - GLU    9  <=> GLY    7  - ILE   11 )                          
  11: s001-A 7ahd-A    10 -  13 <=>    8 -  11   (LYS   10  - ALA   13  <=> TRP   14  - SER   17 )                          
  11: s001-A 7ahd-A    20 -  38 <=>   44 -  62   (LEU   20  - GLY   38  <=> ALA   50  - SER   68 )                          
  11: s001-A 7ahd-A    39 -  43 <=>   65 -  69   (GLN   39  - LYS   43  <=> LYS   71  - PRO   75 )                          
  11: s001-A 7ahd-A    44 -  53 <=>   71 -  80   (ILE   44  - ILE   53  <=> PHE   77  - ALA   86 )                          
  11: s001-A 7ahd-A    54 -  58 <=>   83 -  87   (LEU   54  - LYS   58  <=> GLY   89  - ASP   93 )                          
  11: s001-A 7ahd-A    70 -  73 <=>  139 - 142   (LEU   70  - ASN   73  <=> LEU  145  - ALA  148 )                          
  11: s001-A 7ahd-A    77 -  82 <=>  226 - 231   (PRO   77  - ILE   82  <=> SER  232  - PRO  237 )                          
  11: s001-A 7ahd-A   122 - 127 <=>  243 - 248   (ARG  122  - LEU  127  <=> SER  249  - LYS  254 )                          
  11: s001-A 7ahd-A   129 - 149 <=>  250 - 270   (ASP  129  - GLY  149  <=> PHE  256  - LEU  276 )                          
  11: s001-A 7ahd-A   258 - 262 <=>  282 - 286   (MET  258  - HIS  262  <=> LEU  298  - LEU  302 )                          
  11: s001-A 7ahd-A   272 - 279 <=>  321 - 328   (GLU  272  - PRO  279  <=> GLU  346  - THR  353 )                          
  11: s001-A 7ahd-A   281 - 284 <=>  346 - 349   (THR  281  - ARG  284  <=> ASP  371  - VAL  374 )                          
  11: s001-A 7ahd-A   287 - 291 <=>  360 - 364   (LEU  287  - THR  291  <=> GLN  385  - TYR  389 )                          
  11: s001-A 7ahd-A   303 - 307 <=>  422 - 426   (PRO  303  - LYS  307  <=> ASN  447  - ASN  451 )                          
  12: s001-A 5fyw-M     1 -   5 <=>   21 -  25   (MET    1  - PHE    5  <=> GLU   36  - GLU   40 )                          
  12: s001-A 5fyw-M    18 -  35 <=>   61 -  78   (VAL   18  - ASP   35  <=> GLU  141  - HIS  158 )                          
  12: s001-A 5fyw-M    38 -  42 <=>   79 -  83   (GLY   38  - TYR   42  <=> ASP  159  - LEU  163 )                          
  12: s001-A 5fyw-M    45 -  54 <=>   91 - 100   (SER   45  - LEU   54  <=> ILE  171  - CYS  180 )                          
  12: s001-A 5fyw-M    56 -  59 <=>  105 - 108   (ALA   56  - ILE   59  <=> VAL  185  - THR  188 )                          
  12: s001-A 5fyw-M   131 - 149 <=>  120 - 138   (PHE  131  - GLY  149  <=> THR  200  - SER  218 )                          
  12: s001-A 5fyw-M   155 - 158 <=>  139 - 142   (ILE  155  - GLU  158  <=> GLN  234  - THR  237 )                          
  12: s001-A 5fyw-M   271 - 276 <=>  150 - 155   (THR  271  - SER  276  <=> HIS  245  - MET  250 )                          
  12: s001-A 5fyw-M   280 - 283 <=>  162 - 165   (PRO  280  - ASN  283  <=> GLU  257  - ALA  260 )                          
  12: s001-A 5fyw-M   284 - 287 <=>  186 - 189   (ARG  284  - LEU  287  <=> SER  281  - LEU  284 )                          
  12: s001-A 5fyw-M   288 - 291 <=>  214 - 217   (SER  288  - THR  291  <=> ILE  309  - GLY  312 )                          
  13: s001-A 1zp2-A     5 -   9 <=>    1 -   5   (PHE    5  - GLU    9  <=> TRP    6  - GLN   10 )                          
  13: s001-A 1zp2-A    20 -  37 <=>   44 -  61   (LEU   20  - LEU   37  <=> ARG   49  - LYS   66 )                          
  13: s001-A 1zp2-A    38 -  41 <=>   63 -  66   (GLY   38  - TRP   41  <=> ASN   68  - LYS   71 )                          
  13: s001-A 1zp2-A    45 -  55 <=>   73 -  83   (SER   45  - THR   55  <=> LEU   78  - LYS   88 )                          
  13: s001-A 1zp2-A    56 -  59 <=>   86 -  89   (ALA   56  - ILE   59  <=> GLU   91  - VAL   94 )                          
  13: s001-A 1zp2-A   130 - 133 <=>   90 -  93   (THR  130  - PRO  133  <=> HIS   95  - THR   98 )                          
  13: s001-A 1zp2-A   135 - 150 <=>  111 - 126   (ALA  135  - PHE  150  <=> SER  116  - ALA  131 )                          
  13: s001-A 1zp2-A   186 - 189 <=>  134 - 137   (TRP  186  - GLU  189  <=> TYR  139  - LEU  142 )                          
  13: s001-A 1zp2-A   229 - 232 <=>  142 - 145   (ASP  229  - LYS  232  <=> HIS  147  - ILE  150 )                          
  13: s001-A 1zp2-A   234 - 238 <=>  146 - 150   (TYR  234  - LEU  238  <=> ILE  151  - GLN  155 )                          
  13: s001-A 1zp2-A   239 - 242 <=>  152 - 155   (GLN  239  - ARG  242  <=> GLU  157  - TRP  160 )                          
  13: s001-A 1zp2-A   259 - 262 <=>  166 - 169   (ARG  259  - HIS  262  <=> LEU  171  - MET  174 )                          
  14: s001-A 6iac-A    16 -  19 <=>    7 -  10   (TYR   16  - ASP   19  <=> LEU   12  - GLU   15 )                          
  14: s001-A 6iac-A    20 -  39 <=>   12 -  31   (LEU   20  - GLN   39  <=> SER   17  - LEU   36 )                          
  14: s001-A 6iac-A    40 -  43 <=>  133 - 136   (ALA   40  - LYS   43  <=> GLU  158  - THR  161 )                          
  14: s001-A 6iac-A    44 -  60 <=>  138 - 154   (ILE   44  - ASN   60  <=> GLU  163  - LYS  179 )                          
  14: s001-A 6iac-A    69 -  72 <=>  156 - 159   (LEU   69  - TYR   72  <=> SER  181  - PHE  184 )                          
  14: s001-A 6iac-A    73 -  78 <=>  195 - 200   (ASN   73  - ASP   78  <=> ILE  220  - ASN  225 )                          
  14: s001-A 6iac-A   126 - 135 <=>  201 - 210   (HIS  126  - ALA  135  <=> SER  226  - LYS  235 )                          
  14: s001-A 6iac-A   136 - 143 <=>  212 - 219   (GLU  136  - ASN  143  <=> GLU  237  - GLU  244 )                          
  14: s001-A 6iac-A   207 - 211 <=>  279 - 283   (GLU  207  - THR  211  <=> ASP  304  - THR  308 )                          
  14: s001-A 6iac-A   212 - 215 <=>  286 - 289   (GLN  212  - THR  215  <=> ILE  311  - VAL  314 )                          
  15: s001-A 7kpv-B    18 -  40 <=>   78 - 100   (VAL   18  - ALA   40  <=> ASN   90  - VAL  112 )                          
  15: s001-A 7kpv-B    45 -  54 <=>  108 - 117   (SER   45  - LEU   54  <=> LEU  120  - CYS  129 )                          
  15: s001-A 7kpv-B    56 -  59 <=>  121 - 124   (ALA   56  - ILE   59  <=> GLU  133  - GLN  136 )                          
  15: s001-A 7kpv-B   128 - 132 <=>  127 - 131   (LEU  128  - TYR  132  <=> ARG  139  - SER  143 )                          
  15: s001-A 7kpv-B   134 - 151 <=>  145 - 162   (ILE  134  - GLU  151  <=> PRO  157  - TYR  174 )                          
  15: s001-A 7kpv-B   191 - 194 <=>  168 - 171   (PHE  191  - THR  194  <=> PRO  180  - SER  183 )                          
  15: s001-A 7kpv-B   225 - 229 <=>  181 - 185   (TYR  225  - ASP  229  <=> GLN  193  - GLN  197 )                          
  15: s001-A 7kpv-B   234 - 238 <=>  187 - 191   (TYR  234  - LEU  238  <=> THR  199  - ASP  203 )                          
  15: s001-A 7kpv-B   239 - 243 <=>  194 - 198   (GLN  239  - ILE  243  <=> GLN  206  - SER  210 )                          
  15: s001-A 7kpv-B   259 - 262 <=>  208 - 211   (ARG  259  - HIS  262  <=> VAL  220  - LEU  223 )                          
  16: s001-A 2huj-A    15 -  18 <=>   36 -  39   (TYR   15  - VAL   18  <=> PHE   31  - TYR   34 )                          
  16: s001-A 2huj-A    19 -  37 <=>   45 -  63   (ASP   19  - LEU   37  <=> PHE   40  - TRP   58 )                          
  16: s001-A 2huj-A    38 -  41 <=>   66 -  69   (GLY   38  - TRP   41  <=> THR   61  - PRO   64 )                          
  16: s001-A 2huj-A    44 -  56 <=>   76 -  88   (ILE   44  - ALA   56  <=> GLN   71  - ALA   83 )                          
  16: s001-A 2huj-A   118 - 121 <=>   92 -  95   (ASP  118  - THR  121  <=> PHE   87  - ARG   90 )                          
  16: s001-A 2huj-A   125 - 149 <=>   96 - 120   (PRO  125  - GLY  149  <=> SER   91  - LYS  115 )                          
  16: s001-A 2huj-A   264 - 267 <=>  122 - 125   (SER  264  - TYR  267  <=> LYS  117  - SER  120 )                          
  17: s001-A 6m31-A    16 -  19 <=>    6 -   9   (TYR   16  - ASP   19  <=> LYS    9  - LEU   12 )                          
  17: s001-A 6m31-A    20 -  37 <=>   14 -  31   (LEU   20  - LEU   37  <=> VAL   17  - SER   34 )                          
  17: s001-A 6m31-A    38 -  41 <=>   34 -  37   (GLY   38  - TRP   41  <=> PHE   37  - ASP   40 )                          
  17: s001-A 6m31-A    44 -  63 <=>   43 -  62   (ILE   44  - LEU   63  <=> LEU   46  - PHE   65 )                          
  17: s001-A 6m31-A    65 -  72 <=>   63 -  70   (HIS   65  - TYR   72  <=> ASP   66  - ASN   73 )                          
  17: s001-A 6m31-A    75 -  78 <=>   82 -  85   (LYS   75  - ASP   78  <=> LYS   85  - GLU   88 )                          
  17: s001-A 6m31-A   125 - 133 <=>   88 -  96   (PRO  125  - PRO  133  <=> LYS   91  - LEU   99 )                          
  17: s001-A 6m31-A   134 - 140 <=>   98 - 104   (ILE  134  - ARG  140  <=> LEU  101  - ILE  107 )                          
  17: s001-A 6m31-A   141 - 144 <=>  108 - 111   (TRP  141  - VAL  144  <=> ALA  111  - ILE  114 )                          
  17: s001-A 6m31-A   153 - 156 <=>  117 - 120   (VAL  153  - LEU  156  <=> LEU  120  - TYR  123 )                          
  17: s001-A 6m31-A   157 - 161 <=>  124 - 128   (PRO  157  - GLN  161  <=> LYS  127  - LYS  131 )                          
  17: s001-A 6m31-A   260 - 263 <=>  158 - 161   (LEU  260  - LEU  263  <=> VAL  161  - LEU  164 )                          
  17: s001-A 6m31-A   264 - 267 <=>  164 - 167   (SER  264  - TYR  267  <=> CYS  167  - LEU  170 )                          
  17: s001-A 6m31-A   268 - 271 <=>  171 - 174   (ARG  268  - THR  271  <=> GLY  174  - ILE  177 )                          
  17: s001-A 6m31-A   272 - 275 <=>  191 - 194   (GLU  272  - HIS  275  <=> SER  194  - ILE  197 )                          
  18: s001-A 5kzb-A    21 -  42 <=>    1 -  22   (LYS   21  - TYR   42  <=> SER   -1  - SER   20 )                          
  18: s001-A 5kzb-A    44 -  60 <=>   23 -  39   (ILE   44  - ASN   60  <=> PRO   21  - GLY   37 )                          
  18: s001-A 5kzb-A    87 -  90 <=>   54 -  57   (SER   87  - MET   90  <=> ASP   52  - THR   55 )                          
  18: s001-A 5kzb-A   135 - 149 <=>   70 -  84   (ALA  135  - GLY  149  <=> SER   68  - LYS   82 )                          
  18: s001-A 5kzb-A   194 - 198 <=>   97 - 101   (THR  194  - VAL  198  <=> LYS   95  - GLY   99 )                          
  19: s001-A 5w1h-A     1 -   4 <=>  300 - 303   (MET    1  - SER    4  <=> ASN  319  - PHE  322 )                          
  19: s001-A 5w1h-A    14 -  17 <=>  502 - 505   (VAL   14  - PRO   17  <=> LEU  526  - PRO  529 )                          
  19: s001-A 5w1h-A    20 -  38 <=>  589 - 607   (LEU   20  - GLY   38  <=> LYS  615  - THR  633 )                          
  19: s001-A 5w1h-A    40 -  43 <=>  811 - 814   (ALA   40  - LYS   43  <=> LYS  885  - ALA  888 )                          
  19: s001-A 5w1h-A    45 -  54 <=>  816 - 825   (SER   45  - LEU   54  <=> LEU  890  - GLU  899 )                          
  19: s001-A 5w1h-A    90 -  93 <=>  829 - 832   (MET   90  - ARG   93  <=> TRP  903  - VAL  906 )                          
  19: s001-A 5w1h-A   131 - 135 <=>  878 - 882   (PHE  131  - ALA  135  <=> ILE  952  - ASP  956 )                          
  19: s001-A 5w1h-A   136 - 149 <=>  884 - 897   (GLU  136  - GLY  149  <=> THR  958  - CYS  971 )                          
  19: s001-A 5w1h-A   200 - 205 <=>  902 - 907   (ASN  200  - VAL  205  <=> SER  976  - TYR  981 )                          
  19: s001-A 5w1h-A   211 - 215 <=>  908 - 912   (THR  211  - THR  215  <=> PHE  982  - GLU  986 )                          
  19: s001-A 5w1h-A   218 - 221 <=>  952 - 955   (LYS  218  - GLN  221  <=> TYR 1026  - GLY 1029 )                          
  19: s001-A 5w1h-A   248 - 253 <=>  977 - 982   (VAL  248  - CYS  253  <=> GLU 1051  - ARG 1056 )                          
  19: s001-A 5w1h-A   275 - 278 <=> 1045 -1048   (HIS  275  - THR  278  <=> LEU 1119  - TRP 1122 )                          
  19: s001-A 5w1h-A   279 - 282 <=> 1051 -1054   (PRO  279  - SER  282  <=> LEU 1125  - ARG 1128 )                          
  19: s001-A 5w1h-A   285 - 289 <=> 1129 -1133   (VAL  285  - GLU  289  <=> GLY 1203  - GLY 1207 )                          
  19: s001-A 5w1h-A   290 - 293 <=> 1135 -1138   (GLN  290  - VAL  293  <=> PHE 1209  - TYR 1212 )                          
  19: s001-A 5w1h-A   294 - 298 <=> 1140 -1144   (HIS  294  - LYS  298  <=> LYS 1214  - ASN 1218 )                          
  19: s001-A 5w1h-A   305 - 314 <=> 1237 -1246   (LYS  305  - SER  314  <=> LYS 1311  - ALA 1323 )                          
  20: s001-A 4igg-B    16 -  19 <=>   90 -  93   (TYR   16  - ASP   19  <=> GLN  171  - GLY  174 )                          
  20: s001-A 4igg-B    20 -  38 <=>   96 - 114   (LEU   20  - GLY   38  <=> TYR  177  - GLN  195 )                          
  20: s001-A 4igg-B    39 -  42 <=>  123 - 126   (GLN   39  - TYR   42  <=> ARG  204  - MET  207 )                          
  20: s001-A 4igg-B    43 -  46 <=>  128 - 131   (LYS   43  - GLN   46  <=> ALA  209  - GLY  212 )                          
  20: s001-A 4igg-B    48 -  51 <=>  133 - 136   (ALA   48  - HIS   51  <=> LEU  214  - ASN  217 )                          
  20: s001-A 4igg-B    53 -  56 <=>  137 - 140   (ILE   53  - ALA   56  <=> VAL  218  - LEU  221 )                          
  20: s001-A 4igg-B    75 -  78 <=>  149 - 152   (LYS   75  - ASP   78  <=> GLN  230  - ASP  233 )                          
  20: s001-A 4igg-B   125 - 149 <=>  155 - 179   (PRO  125  - GLY  149  <=> ALA  236  - GLN  260 )                          
  20: s001-A 4igg-B   208 - 213 <=>  184 - 189   (LEU  208  - THR  213  <=> ASP  265  - HIS  270 )                          
  20: s001-A 4igg-B   217 - 220 <=>  579 - 582   (ARG  217  - VAL  220  <=> GLU  686  - ALA  689 )                          
  20: s001-A 4igg-B   296 - 301 <=>  697 - 702   (ILE  296  - SER  301  <=> GLY  804  - VAL  809 )                          
  20: s001-A 4igg-B   305 - 308 <=>  742 - 745   (LYS  305  - ILE  308  <=> MET  849  - LEU  852 )                          
  20: s001-A 4igg-B   310 - 317 <=>  749 - 756   (THR  310  - ARG  317  <=> ALA  856  - ALA  863 )                          
  21: s001-A 2z7b-A    19 -  40 <=>    3 -  24   (ASP   19  - ALA   40  <=> THR    0  - ILE   21 )                          
  21: s001-A 2z7b-A    45 -  48 <=>  174 - 177   (SER   45  - ALA   48  <=> SER  171  - GLU  174 )                          
  21: s001-A 2z7b-A    73 -  86 <=>  200 - 213   (ASN   73  - GLN   86  <=> ASN  197  - GLY  210 )                          
  21: s001-A 2z7b-A   132 - 150 <=>  215 - 233   (TYR  132  - PHE  150  <=> LEU  212  - GLN  230 )                          
  22: s001-A 3uit-D    20 -  39 <=>    2 -  21   (LEU   20  - GLN   39  <=> LYS    9  - ASP   28 )                          
  22: s001-A 3uit-D    41 -  44 <=>   22 -  25   (TRP   41  - ILE   44  <=> THR   29  - ASN   32 )                          
  22: s001-A 3uit-D    45 -  48 <=>   28 -  31   (SER   45  - ALA   48  <=> LEU   35  - PHE   38 )                          
  22: s001-A 3uit-D    50 -  53 <=>   32 -  35   (GLU   50  - ILE   53  <=> TYR   39  - LEU   42 )                          
  22: s001-A 3uit-D    58 -  61 <=>   41 -  44   (LYS   58  - TYR   61  <=> ASN   48  - LEU   51 )                          
  22: s001-A 3uit-D    74 -  81 <=>   50 -  57   (LYS   74  - LEU   81  <=> ILE   57  - LEU   64 )                          
  22: s001-A 3uit-D   122 - 125 <=>   63 -  66   (ARG  122  - PRO  125  <=> GLU   70  - PHE   73 )                          
  22: s001-A 3uit-D   133 - 149 <=>   74 -  90   (PRO  133  - GLY  149  <=> GLU   81  - VAL   97 )                          
  22: s001-A 3uit-D   154 - 157 <=>  106 - 109   (PRO  154  - PRO  157  <=> GLN  113  - ASP  116 )                          
  22: s001-A 3uit-D   308 - 312 <=>  149 - 153   (ILE  308  - GLU  312  <=> LYS  156  - HIS  160 )                          
  23: s001-A 5tcs-B    11 -  16 <=>   83 -  88   (LYS   11  - TYR   16  <=> ASP   70  - GLU   75 )                          
  23: s001-A 5tcs-B    17 -  20 <=>   93 -  96   (PRO   17  - LEU   20  <=> ILE   80  - ASP   83 )                          
  23: s001-A 5tcs-B    21 -  38 <=>   98 - 115   (LYS   21  - GLY   38  <=> LEU   85  - GLY  102 )                          
  23: s001-A 5tcs-B    42 -  52 <=>  116 - 126   (TYR   42  - ILE   52  <=> VAL  103  - LYS  113 )                          
  23: s001-A 5tcs-B   137 - 149 <=>  128 - 140   (HIS  137  - GLY  149  <=> GLU  115  - VAL  127 )                          
  23: s001-A 5tcs-B   206 - 210 <=>  149 - 153   (ASP  206  - LYS  210  <=> ARG  136  - CYS  140 )                          
  23: s001-A 5tcs-B   212 - 215 <=>  158 - 161   (GLN  212  - THR  215  <=> LEU  145  - GLU  148 )                          
  23: s001-A 5tcs-B   216 - 219 <=>  164 - 167   (SER  216  - ARG  219  <=> LEU  151  - ILE  407 )                          
  23: s001-A 5tcs-B   308 - 311 <=>  189 - 192   (ILE  308  - THR  311  <=> GLU  429  - TYR  432 )                          
  23: s001-A 5tcs-B   312 - 315 <=>  197 - 200   (GLU  312  - THR  315  <=> GLY  437  - ASN  440 )                          
  24: s001-A 7d3u-A    17 -  20 <=>  288 - 291   (PRO   17  - LEU   20  <=> LEU  288  - LEU  291 )                          
  24: s001-A 7d3u-A    21 -  39 <=>  293 - 311   (LYS   21  - GLN   39  <=> ALA  293  - THR  311 )                          
  24: s001-A 7d3u-A    40 -  43 <=>  315 - 318   (ALA   40  - LYS   43  <=> MET  315  - ALA  318 )                          
  24: s001-A 7d3u-A    44 -  55 <=>  320 - 331   (ILE   44  - THR   55  <=> ILE  320  - SER  331 )                          
  24: s001-A 7d3u-A    71 -  78 <=>  348 - 355   (ILE   71  - ASP   78  <=> MET  348  - TYR  355 )                          
  24: s001-A 7d3u-A   122 - 134 <=>  359 - 371   (ARG  122  - ILE  134  <=> PRO  359  - SER  371 )                          
  24: s001-A 7d3u-A   135 - 149 <=>  378 - 392   (ALA  135  - GLY  149  <=> LEU  378  - LEU  392 )                          
  24: s001-A 7d3u-A   153 - 156 <=>  495 - 498   (VAL  153  - LEU  156  <=> VAL  512  - LEU  515 )                          
  24: s001-A 7d3u-A   157 - 161 <=>  503 - 507   (PRO  157  - GLN  161  <=> VAL  520  - HIS  524 )                          
  24: s001-A 7d3u-A   162 - 165 <=>  511 - 514   (SER  162  - LEU  165  <=> ARG  528  - ASP  531 )                          
  24: s001-A 7d3u-A   190 - 193 <=>  519 - 522   (ALA  190  - TRP  193  <=> PRO  536  - GLY  539 )                          
  24: s001-A 7d3u-A   243 - 246 <=>  523 - 526   (ILE  243  - MET  246  <=> VAL  540  - VAL  543 )                          
  25: s001-A 2gsc-B    16 -  19 <=>    1 -   4   (TYR   16  - ASP   19  <=> ALA    7  - PRO   10 )                          
  25: s001-A 2gsc-B    20 -  38 <=>    7 -  25   (LEU   20  - GLY   38  <=> ARG   13  - THR   31 )                          
  25: s001-A 2gsc-B    39 -  42 <=>   37 -  40   (GLN   39  - TYR   42  <=> THR   43  - LEU   46 )                          
  25: s001-A 2gsc-B    43 -  46 <=>   42 -  45   (LYS   43  - GLN   46  <=> ARG   48  - VAL   51 )                          
  25: s001-A 2gsc-B    48 -  55 <=>   46 -  53   (ALA   48  - THR   55  <=> SER   52  - GLU   59 )                          
  25: s001-A 2gsc-B   125 - 149 <=>   58 -  82   (PRO  125  - GLY  149  <=> ARG   64  - GLN   88 )                          
  25: s001-A 2gsc-B   262 - 265 <=>   94 -  97   (HIS  262  - PRO  265  <=> ASP  100  - SER  103 )                          
  26: s001-A 5iy7-M     1 -   7 <=>    1 -   7   (MET    1  - SER    7  <=> LEU    7  - VAL   13 )                          
  26: s001-A 5iy7-M    18 -  41 <=>  123 - 146   (VAL   18  - TRP   41  <=> ASN  129  - LYS  152 )                          
  26: s001-A 5iy7-M    45 -  50 <=>  153 - 158   (SER   45  - GLU   50  <=> ILE  159  - LEU  164 )                          
  26: s001-A 5iy7-M    94 -  99 <=>  163 - 168   (PHE   94  - ILE   99  <=> ARG  169  - PRO  174 )                          
  26: s001-A 5iy7-M   129 - 135 <=>  176 - 182   (ASP  129  - ALA  135  <=> ALA  182  - LYS  188 )                          
  26: s001-A 5iy7-M   136 - 158 <=>  184 - 206   (GLU  136  - GLU  158  <=> GLU  190  - GLY  212 )                          
  26: s001-A 5iy7-M   161 - 164 <=>  212 - 215   (GLN  161  - SER  164  <=> PHE  218  - ASN  221 )                          
  26: s001-A 5iy7-M   279 - 282 <=>  230 - 233   (PRO  279  - SER  282  <=> ALA  236  - ALA  239 )                          
  26: s001-A 5iy7-M   284 - 287 <=>  250 - 253   (ARG  284  - LEU  287  <=> ALA  256  - TYR  259 )                          
  26: s001-A 5iy7-M   288 - 291 <=>  256 - 259   (SER  288  - THR  291  <=> SER  262  - SER  265 )                          
  26: s001-A 5iy7-M   292 - 296 <=>  301 - 305   (MET  292  - ILE  296  <=> ASP  307  - ASP  311 )                          
  27: s001-A 6bfi-B    16 -  19 <=>  392 - 395   (TYR   16  - ASP   19  <=> ALA  401  - ALA  404 )                          
  27: s001-A 6bfi-B    20 -  38 <=>  398 - 416   (LEU   20  - GLY   38  <=> ALA  407  - ALA  425 )                          
  27: s001-A 6bfi-B    39 -  43 <=>  426 - 430   (GLN   39  - LYS   43  <=> ALA  435  - ARG  439 )                          
  27: s001-A 6bfi-B    44 -  52 <=>  435 - 443   (ILE   44  - ILE   52  <=> LYS  444  - VAL  452 )                          
  27: s001-A 6bfi-B    54 -  58 <=>  444 - 448   (LEU   54  - LYS   58  <=> VAL  453  - ARG  457 )                          
  27: s001-A 6bfi-B   118 - 149 <=>  451 - 482   (ASP  118  - GLY  149  <=> LEU  460  - ASP  491 )                          
  27: s001-A 6bfi-B   197 - 203 <=>  494 - 500   (LEU  197  - SER  203  <=> SER  503  - ALA  509 )                          
  27: s001-A 6bfi-B   249 - 252 <=>  511 - 514   (TYR  249  - THR  252  <=> ALA  520  - ASP  523 )                          
  27: s001-A 6bfi-B   264 - 267 <=>  530 - 533   (SER  264  - TYR  267  <=> ASN  539  - ILE  542 )                          
  27: s001-A 6bfi-B   271 - 274 <=>  566 - 569   (THR  271  - ASN  274  <=> MET  575  - GLU  578 )                          
  28: s001-A 6r9t-A     1 -   5 <=>  307 - 311   (MET    1  - PHE    5  <=> GLU  601  - GLY  605 )                          
  28: s001-A 6r9t-A    15 -  18 <=>  367 - 370   (TYR   15  - VAL   18  <=> ASP  661  - PHE  664 )                          
  28: s001-A 6r9t-A    21 -  38 <=>  379 - 396   (LYS   21  - GLY   38  <=> LYS  673  - ALA  690 )                          
  28: s001-A 6r9t-A    39 -  43 <=>  405 - 409   (GLN   39  - LYS   43  <=> GLN  699  - ILE  703 )                          
  28: s001-A 6r9t-A    44 -  60 <=>  414 - 430   (ILE   44  - ASN   60  <=> GLN  708  - ALA  724 )                          
  28: s001-A 6r9t-A    76 -  79 <=>  434 - 437   (VAL   76  - MET   79  <=> SER  728  - VAL  731 )                          
  28: s001-A 6r9t-A   126 - 149 <=>  438 - 461   (HIS  126  - GLY  149  <=> CYS  732  - GLN  755 )                          
  28: s001-A 6r9t-A   280 - 286 <=>  552 - 558   (PRO  280  - LEU  286  <=> GLY  846  - ASN  852 )                          
  28: s001-A 6r9t-A   287 - 291 <=>  562 - 566   (LEU  287  - THR  291  <=> LEU  856  - ALA  860 )                          
  28: s001-A 6r9t-A   297 - 300 <=>  683 - 686   (GLN  297  - ARG  300  <=> PRO  977  - PRO  980 )                          
  28: s001-A 6r9t-A   302 - 305 <=>  751 - 754   (LYS  302  - LYS  305  <=> CYS 1045  - LEU 1048 )                          
  28: s001-A 6r9t-A   308 - 311 <=> 1616 -1619   (ILE  308  - THR  311  <=> GLU 1910  - GLY 1913 )                          
  28: s001-A 6r9t-A   313 - 317 <=> 1679 -1683   (CYS  313  - ARG  317  <=> ARG 1973  - ALA 1977 )                          
  29: s001-A 6a2j-A     9 -  14 <=>   51 -  56   (GLU    9  - VAL   14  <=> ARG   45  - LEU   50 )                          
  29: s001-A 6a2j-A    16 -  19 <=>   64 -  67   (TYR   16  - ASP   19  <=> TRP   58  - ARG   61 )                          
  29: s001-A 6a2j-A    20 -  37 <=>   70 -  87   (LEU   20  - LEU   37  <=> SER   64  - LYS   81 )                          
  29: s001-A 6a2j-A    38 -  43 <=>   91 -  96   (GLY   38  - LYS   43  <=> ILE   85  - THR   90 )                          
  29: s001-A 6a2j-A    44 -  49 <=>   98 - 103   (ILE   44  - VAL   49  <=> LEU   92  - ILE   97 )                          
  29: s001-A 6a2j-A    51 -  56 <=>  104 - 109   (HIS   51  - ALA   56  <=> ILE   98  - GLN  103 )                          
  29: s001-A 6a2j-A   119 - 123 <=>  114 - 118   (LEU  119  - PRO  123  <=> ALA  108  - VAL  112 )                          
  29: s001-A 6a2j-A   126 - 149 <=>  125 - 148   (HIS  126  - GLY  149  <=> ILE  119  - PHE  142 )                          
  29: s001-A 6a2j-A   210 - 213 <=>  243 - 246   (LYS  210  - THR  213  <=> SER  237  - ASP  240 )                          
  29: s001-A 6a2j-A   276 - 279 <=>  266 - 269   (SER  276  - PRO  279  <=> LEU  260  - ILE  263 )                          
  29: s001-A 6a2j-A   280 - 285 <=>  273 - 278   (PRO  280  - VAL  285  <=> TYR  267  - LEU  272 )                          
  30: s001-A 5ydn-A    14 -  19 <=>   28 -  33   (VAL   14  - ASP   19  <=> ASP   28  - ASP   33 )                          
  30: s001-A 5ydn-A    20 -  40 <=>   36 -  56   (LEU   20  - ALA   40  <=> ALA   36  - VAL   56 )                          
  30: s001-A 5ydn-A    45 -  58 <=>   69 -  82   (SER   45  - LYS   58  <=> GLN   69  - GLN   82 )                          
  30: s001-A 5ydn-A   130 - 133 <=>   83 -  86   (THR  130  - PRO  133  <=> PRO   83  - GLN   86 )                          
  30: s001-A 5ydn-A   134 - 149 <=>   88 - 103   (ILE  134  - GLY  149  <=> THR   88  - ASP  103 )                          
  31: s001-A 4flu-A    16 -  19 <=>  152 - 155   (TYR   16  - ASP   19  <=> GLY  149  - PHE  152 )                          
  31: s001-A 4flu-A    28 -  40 <=>  276 - 288   (SER   28  - ALA   40  <=> TYR  273  - LYS  285 )                          
  31: s001-A 4flu-A    43 -  46 <=>  289 - 292   (LYS   43  - GLN   46  <=> SER  286  - LYS  289 )                          
  31: s001-A 4flu-A    51 -  58 <=>  293 - 300   (HIS   51  - LYS   58  <=> VAL  290  - GLU  297 )                          
  31: s001-A 4flu-A   125 - 128 <=>  303 - 306   (PRO  125  - LEU  128  <=> GLU  300  - LYS  303 )                          
  31: s001-A 4flu-A   130 - 150 <=>  307 - 327   (THR  130  - PHE  150  <=> GLY  304  - LYS  324 )                          
  31: s001-A 4flu-A   195 - 198 <=>  344 - 347   (LYS  195  - VAL  198  <=> VAL  341  - VAL  344 )                          
  31: s001-A 4flu-A   199 - 202 <=>  349 - 352   (HIS  199  - THR  202  <=> ARG  346  - THR  349 )                          
  31: s001-A 4flu-A   206 - 209 <=>  483 - 486   (ASP  206  - GLY  209  <=> TYR  482  - ARG  485 )                          
  31: s001-A 4flu-A   210 - 213 <=>  489 - 492   (LYS  210  - THR  213  <=> LYS  488  - ALA  491 )                          
  31: s001-A 4flu-A   216 - 221 <=>  498 - 503   (SER  216  - GLN  221  <=> TYR  497  - LYS  502 )                          
  31: s001-A 4flu-A   227 - 235 <=>  641 - 649   (CYS  227  - GLU  235  <=> VAL  640  - GLU  648 )                          
  31: s001-A 4flu-A   237 - 241 <=>  734 - 738   (PRO  237  - ARG  241  <=> ILE  733  - VAL  737 )                          
  31: s001-A 4flu-A   242 - 245 <=>  741 - 744   (ARG  242  - GLY  245  <=> ALA  740  - ARG  743 )                          
  32: s001-A 2fm8-C     3 -   8 <=>   23 -  28   (THR    3  - ILE    8  <=> GLU   52  - LEU   57 )                          
  32: s001-A 2fm8-C    11 -  14 <=>   52 -  55   (LYS   11  - VAL   14  <=> THR   81  - ASN   84 )                          
  32: s001-A 2fm8-C    18 -  38 <=>  117 - 137   (VAL   18  - GLY   38  <=> LYS  146  - ASN  166 )                          
  32: s001-A 2fm8-C    40 -  45 <=>  141 - 146   (ALA   40  - SER   45  <=> LYS  173  - LEU  178 )                          
  32: s001-A 2fm8-C    48 -  57 <=>  149 - 158   (ALA   48  - LEU   57  <=> GLN  181  - CYS  190 )                          
  32: s001-A 2fm8-C   118 - 121 <=>  161 - 164   (ASP  118  - THR  121  <=> HIS  193  - GLY  196 )                          
  32: s001-A 2fm8-C   122 - 125 <=>  166 - 169   (ARG  122  - PRO  125  <=> THR  198  - PRO  201 )                          
  32: s001-A 2fm8-C   126 - 129 <=>  172 - 175   (HIS  126  - ASP  129  <=> ARG  204  - LEU  207 )                          
  32: s001-A 2fm8-C   131 - 136 <=>  176 - 181   (PHE  131  - GLU  136  <=> THR  208  - LYS  213 )                          
  32: s001-A 2fm8-C   137 - 149 <=>  183 - 195   (HIS  137  - GLY  149  <=> ALA  215  - GLN  227 )                          
  32: s001-A 2fm8-C   261 - 264 <=>  200 - 203   (GLY  261  - SER  264  <=> ARG  242  - GLU  245 )                          
  33: s001-A 6ff6-A    18 -  38 <=>  129 - 149   (VAL   18  - GLY   38  <=> ALA  135  - GLY  155 )                          
  33: s001-A 6ff6-A    40 -  43 <=>  151 - 154   (ALA   40  - LYS   43  <=> THR  157  - GLN  160 )                          
  33: s001-A 6ff6-A    44 -  48 <=>  156 - 160   (ILE   44  - ALA   48  <=> THR  162  - MET  166 )                          
  33: s001-A 6ff6-A    50 -  60 <=>  161 - 171   (GLU   50  - ASN   60  <=> GLU  167  - GLU  177 )                          
  33: s001-A 6ff6-A   127 - 149 <=>  175 - 197   (LEU  127  - GLY  149  <=> ASN  181  - LYS  203 )                          
  34: s001-A 1gxs-A     1 -   7 <=>    3 -   9   (MET    1  - SER    7  <=> GLU    6  - GLY   12 )                          
  34: s001-A 1gxs-A    11 -  14 <=>   52 -  55   (LYS   11  - VAL   14  <=> PRO   55  - LEU   58 )                          
  34: s001-A 1gxs-A    15 -  19 <=>  152 - 156   (TYR   15  - ASP   19  <=> ALA  155  - GLY  159 )                          
  34: s001-A 1gxs-A    20 -  38 <=>  187 - 205   (LEU   20  - GLY   38  <=> LEU  190  - GLY  208 )                          
  34: s001-A 1gxs-A    39 -  43 <=>  208 - 212   (GLN   39  - LYS   43  <=> SER  211  - ARG  215 )                          
  34: s001-A 1gxs-A    44 -  48 <=>  215 - 219   (ILE   44  - ALA   48  <=> GLY  218  - CYS  222 )                          
  34: s001-A 1gxs-A    50 -  56 <=>  220 - 226   (GLU   50  - ALA   56  <=> PRO  223  - HIS  229 )                          
  34: s001-A 1gxs-A   134 - 149 <=>  228 - 243   (ILE  134  - GLY  149  <=> THR  231  - GLY  246 )                          
  34: s001-A 1gxs-A   264 - 267 <=>  246 - 249   (SER  264  - TYR  267  <=> ASN  249  - THR  252 )                          
  34: s001-A 1gxs-A   275 - 280 <=>  256 - 261   (HIS  275  - PRO  280  <=> ASP  259  - PRO  264 )                          
  35: s001-A 5jwg-A     9 -  13 <=>  194 - 198   (GLU    9  - ALA   13  <=> ASP  214  - TRP  218 )                          
  35: s001-A 5jwg-A    15 -  18 <=>  321 - 324   (TYR   15  - VAL   18  <=> ASN  341  - ILE  344 )                          
  35: s001-A 5jwg-A    19 -  38 <=>  329 - 348   (ASP   19  - GLY   38  <=> LEU  349  - GLY  368 )                          
  35: s001-A 5jwg-A    42 -  45 <=>  350 - 353   (TYR   42  - SER   45  <=> ALA  370  - GLU  373 )                          
  35: s001-A 5jwg-A    48 -  51 <=>  355 - 358   (ALA   48  - HIS   51  <=> ALA  375  - ALA  378 )                          
  35: s001-A 5jwg-A   122 - 125 <=>  367 - 370   (ARG  122  - PRO  125  <=> GLN  387  - ARG  390 )                          
  35: s001-A 5jwg-A   126 - 151 <=>  518 - 543   (HIS  126  - GLU  151  <=> GLU  538  - GLN  563 )                          
  35: s001-A 5jwg-A   153 - 158 <=>  548 - 553   (VAL  153  - GLU  158  <=> PRO  568  - THR  573 )                          
  35: s001-A 5jwg-A   164 - 167 <=>  562 - 565   (SER  164  - PHE  167  <=> LYS  582  - GLN  585 )                          
  35: s001-A 5jwg-A   174 - 177 <=>  568 - 571   (GLU  174  - SER  177  <=> ASP  588  - THR  591 )                          
  35: s001-A 5jwg-A   283 - 286 <=>  630 - 633   (ASN  283  - LEU  286  <=> GLY  650  - GLY  653 )                          
  35: s001-A 5jwg-A   287 - 290 <=>  647 - 650   (LEU  287  - GLN  290  <=> ASN  667  - ARG  670 )                          
  35: s001-A 5jwg-A   300 - 304 <=>  683 - 687   (ARG  300  - LYS  304  <=> PHE  703  - GLN  707 )                          
  35: s001-A 5jwg-A   307 - 313 <=>  697 - 703   (LYS  307  - CYS  313  <=> PHE  717  - HIS  723 )                          
  36: s001-A 1kw2-A    18 -  43 <=>  131 - 156   (VAL   18  - LYS   43  <=> LYS  150  - LEU  175 )                          
  36: s001-A 1kw2-A    45 -  55 <=>  159 - 169   (SER   45  - THR   55  <=> TYR  178  - SER  188 )                          
  36: s001-A 1kw2-A   124 - 147 <=>  174 - 197   (THR  124  - LYS  147  <=> ALA  193  - SER  216 )                          
  36: s001-A 1kw2-A   199 - 202 <=>  431 - 434   (HIS  199  - THR  202  <=> SER  450  - CYS  453 )                          
  36: s001-A 1kw2-A   208 - 211 <=>  439 - 442   (LEU  208  - THR  211  <=> PRO  458  - TYR  461 )                          
  36: s001-A 1kw2-A   212 - 215 <=>  445 - 448   (GLN  212  - THR  215  <=> SER  464  - ASP  467 )                          
  36: s001-A 1kw2-A   216 - 219 <=>  451 - 454   (SER  216  - ARG  219  <=> LEU  470  - ILE  473 )                          
  37: s001-A 5i6r-A    14 -  18 <=>    1 -   5   (VAL   14  - VAL   18  <=> ALA    5  - LYS    9 )                          
  37: s001-A 5i6r-A    19 -  38 <=>    9 -  28   (ASP   19  - GLY   38  <=> ILE   13  - MET   32 )                          
  37: s001-A 5i6r-A    39 -  43 <=>  130 - 134   (GLN   39  - LYS   43  <=> GLY  146  - GLN  150 )                          
  37: s001-A 5i6r-A    45 -  52 <=>  137 - 144   (SER   45  - ILE   52  <=> LEU  153  - LEU  160 )                          
  37: s001-A 5i6r-A    54 -  57 <=>  145 - 148   (LEU   54  - LEU   57  <=> TYR  161  - MET  164 )                          
  37: s001-A 5i6r-A   118 - 121 <=>  152 - 155   (ASP  118  - THR  121  <=> HIS  168  - ASN  171 )                          
  37: s001-A 5i6r-A   125 - 145 <=>  203 - 223   (PRO  125  - CYS  145  <=> LYS  248  - TYR  268 )                          
  37: s001-A 5i6r-A   146 - 149 <=>  225 - 228   (GLN  146  - GLY  149  <=> HIS  270  - SER  273 )                          
  37: s001-A 5i6r-A   207 - 210 <=>  236 - 239   (GLU  207  - LYS  210  <=> ASP  281  - TYR  284 )                          
  37: s001-A 5i6r-A   211 - 214 <=>  242 - 245   (THR  211  - ALA  214  <=> SER  287  - ARG  290 )                          
  37: s001-A 5i6r-A   215 - 218 <=>  248 - 251   (THR  215  - LYS  218  <=> ARG  293  - LEU  296 )                          
  37: s001-A 5i6r-A   307 - 310 <=>  266 - 269   (LYS  307  - THR  310  <=> ASP  311  - GLU  314 )                          
  37: s001-A 5i6r-A   313 - 317 <=>  362 - 366   (CYS  313  - ARG  317  <=> PHE  407  - ASP  411 )                          
  38: s001-A 6sl2-A    18 -  41 <=>   66 -  89   (VAL   18  - TRP   41  <=> LYS   65  - LEU   88 )                          
  38: s001-A 6sl2-A    44 -  52 <=>   92 - 100   (ILE   44  - ILE   52  <=> ILE   91  - GLY   99 )                          
  38: s001-A 6sl2-A   134 - 149 <=>  101 - 116   (ILE  134  - GLY  149  <=> ASN  100  - PHE  115 )                          
  38: s001-A 6sl2-A   208 - 211 <=>  133 - 136   (LEU  208  - THR  211  <=> LEU  132  - CYS  135 )                          
  38: s001-A 6sl2-A   212 - 217 <=>  139 - 144   (GLN  212  - ARG  217  <=> LYS  138  - PRO  143 )                          
  38: s001-A 6sl2-A   275 - 280 <=>  204 - 209   (HIS  275  - PRO  280  <=> VAL  203  - ASN  208 )                          
  38: s001-A 6sl2-A   307 - 315 <=>  330 - 338   (LYS  307  - THR  315  <=> ARG  329  - GLY  337 )                          
  39: s001-A 4kbq-C    21 -  36 <=>    6 -  21   (LYS   21  - GLY   36  <=> PHE  540  - ASP  555 )                          
  39: s001-A 4kbq-C    39 -  43 <=>   29 -  33   (GLN   39  - LYS   43  <=> ASN  563  - LYS  567 )                          
  39: s001-A 4kbq-C    44 -  56 <=>   35 -  47   (ILE   44  - ALA   56  <=> LYS  569  - LEU  581 )                          
  39: s001-A 4kbq-C   124 - 149 <=>   52 -  77   (THR  124  - GLY  149  <=> THR  586  - TYR  611 )                          
  39: s001-A 4kbq-C   198 - 203 <=>   85 -  90   (VAL  198  - SER  203  <=> PRO  640  - VAL  645 )                          
  40: s001-A 3o1j-A     4 -   7 <=>   38 -  41   (SER    4  - SER    7  <=> ARG   86  - PHE   89 )                          
  40: s001-A 3o1j-A     9 -  12 <=>   78 -  81   (GLU    9  - ASN   12  <=> LEU  126  - LEU  129 )                          
  40: s001-A 3o1j-A    13 -  16 <=>   85 -  88   (ALA   13  - TYR   16  <=> VAL  133  - LYS  136 )                          
  40: s001-A 3o1j-A    17 -  20 <=>   94 -  97   (PRO   17  - LEU   20  <=> GLU  142  - THR  145 )                          
  40: s001-A 3o1j-A    21 -  38 <=>  100 - 117   (LYS   21  - GLY   38  <=> GLU  148  - VAL  165 )                          
  40: s001-A 3o1j-A    39 -  43 <=>  161 - 165   (GLN   39  - LYS   43  <=> LEU  209  - HIS  213 )                          
  40: s001-A 3o1j-A    44 -  51 <=>  167 - 174   (ILE   44  - HIS   51  <=> LEU  215  - GLN  222 )                          
  40: s001-A 3o1j-A    53 -  59 <=>  175 - 181   (ILE   53  - ILE   59  <=> ILE  223  - LEU  229 )                          
  40: s001-A 3o1j-A   124 - 149 <=>  184 - 209   (THR  124  - GLY  149  <=> VAL  232  - GLU  257 )                          
  40: s001-A 3o1j-A   290 - 295 <=>  248 - 253   (GLN  290  - SER  295  <=> MET  296  - GLU  301 )                          
  40: s001-A 3o1j-A   296 - 299 <=>  256 - 259   (ILE  296  - ASN  299  <=> SER  304  - ASN  307 )                          
  40: s001-A 3o1j-A   301 - 304 <=>  265 - 268   (SER  301  - LYS  304  <=> LEU  313  - ASP  316 )                          
  41: s001-A 6nr7-A     1 -  12 <=>   10 -  21   (MET    1  - ASN   12  <=> HIS  -10  - MET    1 )                          
  41: s001-A 6nr7-A    17 -  20 <=>  528 - 531   (PRO   17  - LEU   20  <=> THR  508  - ASP  511 )                          
  41: s001-A 6nr7-A    21 -  38 <=>  533 - 550   (LYS   21  - GLY   38  <=> GLY  513  - ALA  530 )                          
  41: s001-A 6nr7-A    39 -  42 <=>  558 - 561   (GLN   39  - TYR   42  <=> ARG  538  - LEU  541 )                          
  41: s001-A 6nr7-A    43 -  46 <=>  564 - 567   (LYS   43  - GLN   46  <=> LYS  544  - ARG  547 )                          
  41: s001-A 6nr7-A    48 -  58 <=>  568 - 578   (ALA   48  - LYS   58  <=> VAL  548  - LEU  558 )                          
  41: s001-A 6nr7-A   118 - 121 <=>  580 - 583   (ASP  118  - THR  121  <=> ALA  560  - GLU  563 )                          
  41: s001-A 6nr7-A   127 - 149 <=>  586 - 608   (LEU  127  - GLY  149  <=> SER  566  - GLN  588 )                          
  41: s001-A 6nr7-A   201 - 204 <=>  618 - 621   (PRO  201  - GLU  204  <=> VAL  598  - ASP  601 )                          
  41: s001-A 6nr7-A   206 - 209 <=>  655 - 658   (ASP  206  - GLY  209  <=> ASN  635  - ALA  638 )                          
  41: s001-A 6nr7-A   261 - 264 <=>  665 - 668   (GLY  261  - SER  264  <=> GLU  645  - ALA  648 )                          
  41: s001-A 6nr7-A   265 - 269 <=>  671 - 675   (PRO  265  - PHE  269  <=> GLY  651  - LYS  655 )                          
  41: s001-A 6nr7-A   271 - 274 <=> 1055 -1058   (THR  271  - ASN  274  <=> LYS 1035  - VAL 1038 )                          
  41: s001-A 6nr7-A   275 - 278 <=> 1061 -1064   (HIS  275  - THR  278  <=> ALA 1041  - ALA 1044 )                          
  41: s001-A 6nr7-A   280 - 283 <=> 1078 -1081   (PRO  280  - ASN  283  <=> TRP 1058  - LYS 1061 )                          
  42: s001-A 2win-M    13 -  17 <=>    1 -   5   (ALA   13  - PRO   17  <=> THR    2  - THR    6 )                          
  42: s001-A 2win-M    25 -  37 <=>   23 -  35   (ASP   25  - LEU   37  <=> ASP   24  - LEU   36 )                          
  42: s001-A 2win-M    39 -  43 <=>   36 -  40   (GLN   39  - LYS   43  <=> ASN   37  - LYS   41 )                          
  42: s001-A 2win-M    44 -  52 <=>   42 -  50   (ILE   44  - ILE   52  <=> THR   43  - ALA   51 )                          
  42: s001-A 2win-M   124 - 149 <=>   56 -  81   (THR  124  - GLY  149  <=> SER   57  - LYS   82 )                          
  43: s001-A 2w96-A    11 -  14 <=>    3 -   6   (LYS   11  - VAL   14  <=> CYS    8  - GLU   11 )                          
  43: s001-A 2w96-A    20 -  41 <=>   58 -  79   (LEU   20  - TRP   41  <=> GLU   74  - LYS   95 )                          
  43: s001-A 2w96-A    44 -  60 <=>   85 - 101   (ILE   44  - ASN   60  <=> LEU  101  - ILE  117 )                          
  43: s001-A 2w96-A   130 - 133 <=>  104 - 107   (THR  130  - PRO  133  <=> THR  120  - LYS  123 )                          
  43: s001-A 2w96-A   134 - 150 <=>  118 - 134   (ILE  134  - PHE  150  <=> PRO  134  - TRP  150 )                          
  43: s001-A 2w96-A   186 - 190 <=>  143 - 147   (TRP  186  - ALA  190  <=> ASP  159  - HIS  163 )                          
  43: s001-A 2w96-A   230 - 236 <=>  152 - 158   (PHE  230  - ARG  236  <=> MET  168  - ASN  174 )                          
  43: s001-A 2w96-A   237 - 242 <=>  161 - 166   (PRO  237  - ARG  242  <=> ILE  177  - ALA  182 )                          
  43: s001-A 2w96-A   253 - 256 <=>  218 - 221   (CYS  253  - TYR  256  <=> SER  234  - ILE  237 )                          
  44: s001-A 3h4c-A    18 -  37 <=>   19 -  38   (VAL   18  - LEU   37  <=> VAL  112  - GLY  131 )                          
  44: s001-A 3h4c-A    38 -  41 <=>   44 -  47   (GLY   38  - TRP   41  <=> GLN  137  - GLU  140 )                          
  44: s001-A 3h4c-A    45 -  58 <=>   52 -  65   (SER   45  - LYS   58  <=> VAL  145  - GLN  158 )                          
  44: s001-A 3h4c-A   130 - 133 <=>   69 -  72   (THR  130  - PRO  133  <=> PRO  162  - GLU  165 )                          
  44: s001-A 3h4c-A   136 - 151 <=>   82 -  97   (GLU  136  - GLU  151  <=> ASP  175  - GLU  190 )                          
  44: s001-A 3h4c-A   152 - 155 <=>  100 - 103   (MET  152  - ILE  155  <=> GLU  193  - LEU  196 )                          
  44: s001-A 3h4c-A   161 - 166 <=>  119 - 124   (GLN  161  - THR  166  <=> LEU  212  - SER  217 )                          
  44: s001-A 3h4c-A   280 - 283 <=>  134 - 137   (PRO  280  - ASN  283  <=> LEU  227  - LEU  230 )                          
  44: s001-A 3h4c-A   287 - 291 <=>  159 - 163   (LEU  287  - THR  291  <=> ALA  252  - GLN  256 )                          
  45: s001-A 5a7l-A    25 -  37 <=>   18 -  30   (ASP   25  - LEU   37  <=> LEU   18  - PHE   30 )                          
  45: s001-A 5a7l-A    38 -  56 <=>   32 -  50   (GLY   38  - ALA   56  <=> LYS   32  - VAL   50 )                          
  45: s001-A 5a7l-A   137 - 147 <=>   53 -  63   (HIS  137  - LYS  147  <=> PRO   53  - LYS   63 )                          
  45: s001-A 5a7l-A   148 - 151 <=>   65 -  68   (LEU  148  - GLU  151  <=> LEU   65  - SER   68 )                          
  45: s001-A 5a7l-A   152 - 156 <=>   72 -  76   (MET  152  - LEU  156  <=> LEU   72  - ASP   76 )                          
  46: s001-A 5wrv-B     7 -  11 <=>   31 -  35   (SER    7  - LYS   11  <=> GLN   39  - ASP   43 )                          
  46: s001-A 5wrv-B    14 -  17 <=>   66 -  69   (VAL   14  - PRO   17  <=> VAL   74  - ASN   77 )                          
  46: s001-A 5wrv-B    19 -  37 <=>   97 - 115   (ASP   19  - LEU   37  <=> ASN  105  - GLU  123 )                          
  46: s001-A 5wrv-B    43 -  46 <=>  120 - 123   (LYS   43  - GLN   46  <=> CYS  128  - VAL  131 )                          
  46: s001-A 5wrv-B    48 -  55 <=>  124 - 131   (ALA   48  - THR   55  <=> TYR  132  - SER  139 )                          
  46: s001-A 5wrv-B   130 - 149 <=>  132 - 151   (THR  130  - GLY  149  <=> GLN  140  - SER  159 )                          
  47: s001-A 5v5t-A     1 -   4 <=>    6 -   9   (MET    1  - SER    4  <=> GLU    8  - PRO   11 )                          
  47: s001-A 5v5t-A     5 -   8 <=>   12 -  15   (PHE    5  - ILE    8  <=> GLU   14  - GLU   17 )                          
  47: s001-A 5v5t-A    10 -  13 <=>   62 -  65   (LYS   10  - ALA   13  <=> ILE   64  - UNK   67 )                          
  47: s001-A 5v5t-A    17 -  20 <=>  237 - 240   (PRO   17  - LEU   20  <=> GLU  239  - TRP  242 )                          
  47: s001-A 5v5t-A    21 -  38 <=>  242 - 259   (LYS   21  - GLY   38  <=> UNK  244  - GLU  261 )                          
  47: s001-A 5v5t-A    44 -  48 <=>  265 - 269   (ILE   44  - ALA   48  <=> TRP  267  - LYS  271 )                          
  47: s001-A 5v5t-A    51 -  60 <=>  270 - 279   (HIS   51  - ASN   60  <=> GLU  272  - PHE  281 )                          
  47: s001-A 5v5t-A   126 - 149 <=>  281 - 304   (HIS  126  - GLY  149  <=> PRO  283  - GLU  306 )                          
  48: s001-A 7d3u-G    15 -  18 <=>    1 -   4   (TYR   15  - VAL   18  <=> MET    1  - GLU    4 )                          
  48: s001-A 7d3u-G    21 -  38 <=>   12 -  29   (LYS   21  - GLY   38  <=> SER   12  - LEU   29 )                          
  48: s001-A 7d3u-G    39 -  43 <=>   38 -  42   (GLN   39  - LYS   43  <=> ARG   38  - ILE   42 )                          
  48: s001-A 7d3u-G    44 -  57 <=>   47 -  60   (ILE   44  - LEU   57  <=> GLY   47  - LEU   60 )                          
  48: s001-A 7d3u-G   124 - 143 <=>   64 -  83   (THR  124  - ASN  143  <=> TRP   64  - ILE   83 )                          
  48: s001-A 7d3u-G   207 - 215 <=>  101 - 109   (GLU  207  - THR  215  <=> THR  101  - GLU  109 )                          
  49: s001-A 6kvg-A    19 -  36 <=>   20 -  37   (ASP   19  - GLY   36  <=> ALA   16  - VAL   33 )                          
  49: s001-A 6kvg-A    37 -  40 <=>   39 -  42   (LEU   37  - ALA   40  <=> CYS   35  - LEU   38 )                          
  49: s001-A 6kvg-A    45 -  54 <=>   51 -  60   (SER   45  - LEU   54  <=> SER   47  - ALA   56 )                          
  49: s001-A 6kvg-A    56 -  59 <=>   63 -  66   (ALA   56  - ILE   59  <=> MET   59  - PRO   62 )                          
  49: s001-A 6kvg-A   130 - 135 <=>   68 -  73   (THR  130  - ALA  135  <=> ASP   64  - ILE   69 )                          
  49: s001-A 6kvg-A   136 - 153 <=>   82 -  99   (GLU  136  - VAL  153  <=> THR   78  - ASN   95 )                          
  49: s001-A 6kvg-A   201 - 205 <=>  132 - 136   (PRO  201  - VAL  205  <=> THR  128  - ASP  132 )                          
  49: s001-A 6kvg-A   262 - 268 <=>  138 - 144   (HIS  262  - ARG  268  <=> ASP  134  - PHE  140 )                          
  49: s001-A 6kvg-A   273 - 276 <=>  160 - 163   (LYS  273  - SER  276  <=> VAL  156  - ASN  159 )                          
  49: s001-A 6kvg-A   306 - 311 <=>  232 - 237   (VAL  306  - THR  311  <=> LEU  228  - GLU  233 )                          
  49: s001-A 6kvg-A   314 - 317 <=>  246 - 249   (SER  314  - ARG  317  <=> ASN  242  - SER  245 )                          
  50: s001-A 4r0g-A     4 -   7 <=>  136 - 139   (SER    4  - SER    7  <=> GLN  141  - ASP  144 )                          
  50: s001-A 4r0g-A     8 -  11 <=>  142 - 145   (ILE    8  - LYS   11  <=> PHE  147  - VAL  150 )                          
  50: s001-A 4r0g-A    12 -  15 <=>  148 - 151   (ASN   12  - TYR   15  <=> ALA  153  - SER  156 )                          
  50: s001-A 4r0g-A    17 -  20 <=>  158 - 161   (PRO   17  - LEU   20  <=> ASP  163  - TYR  166 )                          
  50: s001-A 4r0g-A    21 -  37 <=>  164 - 180   (LYS   21  - LEU   37  <=> THR  169  - ALA  185 )                          
  50: s001-A 4r0g-A    39 -  43 <=>  188 - 192   (GLN   39  - LYS   43  <=> LYS  193  - ILE  197 )                          
  50: s001-A 4r0g-A    44 -  51 <=>  194 - 201   (ILE   44  - HIS   51  <=> LEU  199  - TYR  206 )                          
  50: s001-A 4r0g-A   127 - 143 <=>  209 - 225   (LEU  127  - ASN  143  <=> THR  214  - GLU  230 )                          
  50: s001-A 4r0g-A   146 - 150 <=>  227 - 231   (GLN  146  - PHE  150  <=> GLN  232  - PHE  236 )                          
  50: s001-A 4r0g-A   154 - 157 <=>  242 - 245   (PRO  154  - PRO  157  <=> LEU  247  - ILE  250 )                          
  50: s001-A 4r0g-A   158 - 161 <=>  248 - 251   (GLU  158  - GLN  161  <=> THR  253  - ILE  256 )                          
  51: s001-A 7kl9-D    21 -  38 <=>   63 -  80   (LYS   21  - GLY   38  <=> LYS   63  - ALA   80 )                          
  51: s001-A 7kl9-D    40 -  43 <=>   93 -  96   (ALA   40  - LYS   43  <=> GLU   93  - ALA   96 )                          
  51: s001-A 7kl9-D    44 -  60 <=>   98 - 114   (ILE   44  - ASN   60  <=> LYS   98  - ALA  114 )                          
  51: s001-A 7kl9-D    74 -  77 <=>  123 - 126   (LYS   74  - PRO   77  <=> SER  123  - LEU  126 )                          
  51: s001-A 7kl9-D   125 - 135 <=>  127 - 137   (PRO  125  - ALA  135  <=> GLU  127  - PHE  137 )                          
  51: s001-A 7kl9-D   136 - 149 <=>  139 - 152   (GLU  136  - GLY  149  <=> GLU  139  - PHE  152 )                          
  52: s001-A 3kyj-A    18 -  43 <=>   34 -  59   (VAL   18  - LYS   43  <=> ALA   41  - GLU   66 )                          
  52: s001-A 3kyj-A    44 -  48 <=>   61 -  65   (ILE   44  - ALA   48  <=> ARG   68  - CYS   72 )                          
  52: s001-A 3kyj-A    50 -  60 <=>   66 -  76   (GLU   50  - ASN   60  <=> GLU   73  - GLY   83 )                          
  52: s001-A 3kyj-A   127 - 149 <=>   80 - 102   (LEU  127  - GLY  149  <=> ASP   87  - ALA  109 )                          
  53: s001-A 2hsb-A    19 -  34 <=>   56 -  71   (ASP   19  - ALA   34  <=> THR   55  - LEU   70 )                          
  53: s001-A 2hsb-A    43 -  59 <=>   72 -  88   (LYS   43  - ILE   59  <=> GLY   71  - ARG   87 )                          
  53: s001-A 2hsb-A   117 - 120 <=>   89 -  92   (LEU  117  - SER  120  <=> GLU   88  - ASP   91 )                          
  53: s001-A 2hsb-A   123 - 146 <=>  100 - 123   (PRO  123  - GLN  146  <=> SER   99  - ASN  122 )                          
  54: s001-A 4xqk-A     1 -   4 <=>  577 - 580   (MET    1  - SER    4  <=> GLU  622  - LEU  625 )                          
  54: s001-A 4xqk-A     5 -   8 <=>  585 - 588   (PHE    5  - ILE    8  <=> ASN  630  - THR  633 )                          
  54: s001-A 4xqk-A     9 -  12 <=>  591 - 594   (GLU    9  - ASN   12  <=> GLN  636  - ASN  639 )                          
  54: s001-A 4xqk-A    16 -  19 <=>  657 - 660   (TYR   16  - ASP   19  <=> GLU  717  - SER  720 )                          
  54: s001-A 4xqk-A    20 -  43 <=>  663 - 686   (LEU   20  - LYS   43  <=> VAL  723  - SER  746 )                          
  54: s001-A 4xqk-A    45 -  63 <=>  709 - 727   (SER   45  - LEU   63  <=> ALA  769  - PHE  787 )                          
  54: s001-A 4xqk-A    77 -  80 <=>  728 - 731   (PRO   77  - ASP   80  <=> SER  788  - SER  791 )                          
  54: s001-A 4xqk-A    83 -  86 <=>  732 - 735   (ASN   83  - GLN   86  <=> PHE  792  - GLN  795 )                          
  54: s001-A 4xqk-A   128 - 145 <=>  736 - 753   (LEU  128  - CYS  145  <=> ASN  796  - GLY  813 )                          
  54: s001-A 4xqk-A   158 - 161 <=>  781 - 784   (GLU  158  - GLN  161  <=> LYS  841  - ILE  844 )                          
  54: s001-A 4xqk-A   170 - 175 <=> 1072 -1077   (TYR  170  - LEU  175  <=> ASN 1132  - MET 1137 )                          
  54: s001-A 4xqk-A   197 - 200 <=> 1208 -1211   (LEU  197  - ASN  200  <=> LYS 1268  - VAL 1271 )                          
  54: s001-A 4xqk-A   213 - 216 <=> 1216 -1219   (THR  213  - SER  216  <=> TRP 1276  - SER 1279 )                          
  54: s001-A 4xqk-A   217 - 220 <=> 1222 -1225   (ARG  217  - VAL  220  <=> GLN 1282  - GLU 1285 )                          
  54: s001-A 4xqk-A   306 - 313 <=> 1236 -1243   (VAL  306  - CYS  313  <=> ARG 1296  - ARG 1303 )                          
  54: s001-A 4xqk-A   315 - 318 <=> 1465 -1468   (THR  315  - SER  318  <=> GLN 1525  - VAL 1528 )                          
  55: s001-A 6row-B     1 -   5 <=>   33 -  37   (MET    1  - PHE    5  <=> THR  113  - PHE  117 )                          
  55: s001-A 6row-B    18 -  22 <=>  150 - 154   (VAL   18  - PHE   22  <=> LEU  262  - ALA  266 )                          
  55: s001-A 6row-B    25 -  40 <=>  155 - 170   (ASP   25  - ALA   40  <=> PRO  267  - ALA  282 )                          
  55: s001-A 6row-B    45 -  65 <=>  178 - 198   (SER   45  - HIS   65  <=> ILE  298  - PRO  318 )                          
  55: s001-A 6row-B    67 -  73 <=>  199 - 205   (THR   67  - ASN   73  <=> ASP  319  - HIS  325 )                          
  55: s001-A 6row-B    76 -  79 <=>  243 - 246   (VAL   76  - MET   79  <=> THR  381  - ALA  384 )                          
  55: s001-A 6row-B    82 -  85 <=>  247 - 250   (ILE   82  - ILE   85  <=> TYR  385  - PHE  388 )                          
  55: s001-A 6row-B   132 - 150 <=>  252 - 270   (TYR  132  - PHE  150  <=> GLN  399  - ASP  417 )                          
  55: s001-A 6row-B   261 - 264 <=>  279 - 282   (GLY  261  - SER  264  <=> LEU  426  - ALA  429 )                          
  55: s001-A 6row-B   297 - 300 <=>  309 - 312   (GLN  297  - ARG  300  <=> GLU  487  - ASP  490 )                          
  55: s001-A 6row-B   302 - 305 <=>  319 - 322   (LYS  302  - LYS  305  <=> LYS  497  - THR  500 )                          
  55: s001-A 6row-B   308 - 311 <=>  333 - 336   (ILE  308  - THR  311  <=> MET  511  - THR  514 )                          
  55: s001-A 6row-B   314 - 317 <=>  592 - 595   (SER  314  - ARG  317  <=> ASP  808  - SER  811 )                          
  56: s001-A 7jts-s     1 -   4 <=>   94 -  97   (MET    1  - SER    4  <=> GLN  440  - ARG  443 )                          
  56: s001-A 7jts-s     5 -   8 <=>  100 - 103   (PHE    5  - ILE    8  <=> SER  446  - GLU  449 )                          
  56: s001-A 7jts-s     9 -  12 <=>  106 - 109   (GLU    9  - ASN   12  <=> ARG  452  - GLU  455 )                          
  56: s001-A 7jts-s    20 -  45 <=>  218 - 243   (LEU   20  - SER   45  <=> VAL  578  - LEU  603 )                          
  56: s001-A 7jts-s    47 -  59 <=>  245 - 257   (VAL   47  - ILE   59  <=> ASP  605  - GLY  617 )                          
  56: s001-A 7jts-s   126 - 129 <=>  259 - 262   (HIS  126  - ASP  129  <=> ASN  619  - MET  622 )                          
  56: s001-A 7jts-s   131 - 134 <=>  263 - 266   (PHE  131  - ILE  134  <=> LEU  623  - LEU  626 )                          
  56: s001-A 7jts-s   135 - 147 <=>  268 - 280   (ALA  135  - LYS  147  <=> LYS  628  - THR  640 )                          
  56: s001-A 7jts-s   148 - 151 <=>  283 - 286   (LEU  148  - GLU  151  <=> PHE  643  - GLU  646 )                          
  57: s001-A 5tte-B    11 -  15 <=>  290 - 294   (LYS   11  - TYR   15  <=> ASP  402  - ARG  406 )                          
  57: s001-A 5tte-B    16 -  19 <=>  299 - 302   (TYR   16  - ASP   19  <=> LEU  411  - TYR  414 )                          
  57: s001-A 5tte-B    20 -  38 <=>  305 - 323   (LEU   20  - GLY   38  <=> TYR  417  - TYR  435 )                          
  57: s001-A 5tte-B    40 -  43 <=>  351 - 354   (ALA   40  - LYS   43  <=> ASP  463  - CYS  466 )                          
  57: s001-A 5tte-B    44 -  51 <=>  356 - 363   (ILE   44  - HIS   51  <=> CYS  468  - THR  475 )                          
  57: s001-A 5tte-B    53 -  57 <=>  364 - 368   (ILE   53  - LEU   57  <=> TYR  476  - PHE  480 )                          
  57: s001-A 5tte-B   119 - 122 <=>  370 - 373   (LEU  119  - ARG  122  <=> LEU  482  - ASN  485 )                          
  57: s001-A 5tte-B   124 - 150 <=>  374 - 400   (THR  124  - PHE  150  <=> ASN  486  - ASP  512 )                          
  57: s001-A 5tte-B   265 - 268 <=>  402 - 405   (PRO  265  - ARG  268  <=> SER  514  - SER  517 )                          
  58: s001-A 3tdw-A     1 -  10 <=>   12 -  21   (MET    1  - LYS   10  <=> GLN   15  - VAL   24 )                          
  58: s001-A 3tdw-A    15 -  20 <=>  135 - 140   (TYR   15  - LEU   20  <=> ALA  138  - THR  143 )                          
  58: s001-A 3tdw-A    22 -  37 <=>  141 - 156   (PHE   22  - LEU   37  <=> ASN  144  - GLN  159 )                          
  58: s001-A 3tdw-A    39 -  43 <=>  166 - 170   (GLN   39  - LYS   43  <=> ARG  169  - THR  173 )                          
  58: s001-A 3tdw-A    45 -  48 <=>  173 - 176   (SER   45  - ALA   48  <=> PHE  176  - TYR  179 )                          
  58: s001-A 3tdw-A    53 -  56 <=>  223 - 226   (ILE   53  - ALA   56  <=> ASP  226  - TYR  229 )                          
  58: s001-A 3tdw-A    86 -  89 <=>  230 - 233   (GLN   86  - ILE   89  <=> TYR  233  - GLU  236 )                          
  58: s001-A 3tdw-A   122 - 150 <=>  246 - 274   (ARG  122  - PHE  150  <=> TYR  249  - GLY  277 )                          
  58: s001-A 3tdw-A   264 - 267 <=>  276 - 279   (SER  264  - TYR  267  <=> ARG  279  - ASP  282 )                          
  59: s001-A 5hv1-A    15 -  18 <=>  418 - 421   (TYR   15  - VAL   18  <=> PHE  438  - VAL  441 )                          
  59: s001-A 5hv1-A    19 -  40 <=>  466 - 487   (ASP   19  - ALA   40  <=> ALA  486  - GLU  507 )                          
  59: s001-A 5hv1-A    43 -  51 <=>  488 - 496   (LYS   43  - HIS   51  <=> LYS  508  - GLU  516 )                          
  59: s001-A 5hv1-A    55 -  58 <=>  498 - 501   (THR   55  - LYS   58  <=> ALA  518  - ASN  521 )                          
  59: s001-A 5hv1-A   118 - 124 <=>  502 - 508   (ASP  118  - THR  124  <=> ILE  522  - LEU  528 )                          
  59: s001-A 5hv1-A   126 - 149 <=>  597 - 620   (HIS  126  - GLY  149  <=> SER  617  - GLN  640 )                          
  59: s001-A 5hv1-A   263 - 266 <=>  624 - 627   (LEU  263  - ASN  266  <=> ASP  644  - GLN  647 )                          
  59: s001-A 5hv1-A   284 - 287 <=>  656 - 659   (ARG  284  - LEU  287  <=> ARG  676  - ILE  679 )                          
  59: s001-A 5hv1-A   288 - 291 <=>  661 - 664   (SER  288  - THR  291  <=> LYS  681  - LEU  684 )                          
  59: s001-A 5hv1-A   292 - 295 <=>  666 - 669   (MET  292  - SER  295  <=> ARG  686  - GLU  689 )                          
  59: s001-A 5hv1-A   296 - 299 <=>  672 - 675   (ILE  296  - ASN  299  <=> VAL  692  - GLY  695 )                          
  59: s001-A 5hv1-A   300 - 304 <=>  699 - 703   (ARG  300  - LYS  304  <=> GLN  719  - GLU  723 )                          
  60: s001-A 2yfb-B     6 -   9 <=>   42 -  45   (GLU    6  - GLU    9  <=> ALA   81  - ASP   84 )                          
  60: s001-A 2yfb-B    13 -  16 <=>   85 -  88   (ALA   13  - TYR   16  <=> ARG  124  - TYR  127 )                          
  60: s001-A 2yfb-B    17 -  20 <=>   93 -  96   (PRO   17  - LEU   20  <=> ALA  132  - VAL  135 )                          
  60: s001-A 2yfb-B    21 -  38 <=>   99 - 116   (LYS   21  - GLY   38  <=> ASP  138  - VAL  155 )                          
  60: s001-A 2yfb-B    39 -  43 <=>  129 - 133   (GLN   39  - LYS   43  <=> GLN  168  - ILE  172 )                          
  60: s001-A 2yfb-B    45 -  54 <=>  136 - 145   (SER   45  - LEU   54  <=> ALA  175  - ILE  184 )                          
  60: s001-A 2yfb-B   118 - 121 <=>  151 - 154   (ASP  118  - THR  121  <=> ILE  190  - ASN  193 )                          
  60: s001-A 2yfb-B   124 - 149 <=>  156 - 181   (THR  124  - GLY  149  <=> SER  195  - PRO  220 )                          
  60: s001-A 2yfb-B   284 - 287 <=>  215 - 218   (ARG  284  - LEU  287  <=> ARG  254  - MET  257 )                          
  60: s001-A 2yfb-B   288 - 291 <=>  221 - 224   (SER  288  - THR  291  <=> GLN  260  - ASP  263 )                          
  60: s001-A 2yfb-B   292 - 295 <=>  226 - 229   (MET  292  - SER  295  <=> VAL  265  - SER  268 )                          
  60: s001-A 2yfb-B   296 - 299 <=>  232 - 235   (ILE  296  - ASN  299  <=> LEU  271  - ILE  274 )                          
  61: s001-A 7ae8-A    21 -  35 <=>   71 -  85   (LYS   21  - ASP   35  <=> TYR   72  - ILE   86 )                          
  61: s001-A 7ae8-A    43 -  51 <=>   89 -  97   (LYS   43  - HIS   51  <=> GLU   90  - SER   98 )                          
  61: s001-A 7ae8-A    53 -  63 <=>   98 - 108   (ILE   53  - LEU   63  <=> SER   99  - TYR  109 )                          
  61: s001-A 7ae8-A    75 -  78 <=>  109 - 112   (LYS   75  - ASP   78  <=> ASP  110  - ASP  113 )                          
  61: s001-A 7ae8-A   125 - 149 <=>  114 - 138   (PRO  125  - GLY  149  <=> ASN  115  - LEU  139 )                          
  61: s001-A 7ae8-A   208 - 213 <=>  147 - 152   (LEU  208  - THR  213  <=> LEU  148  - HIS  153 )                          
  62: s001-A 5eqw-B    20 -  43 <=>   20 -  43   (LEU   20  - LYS   43  <=> TYR   29  - LYS   52 )                          
  62: s001-A 5eqw-B    44 -  52 <=>   45 -  53   (ILE   44  - ILE   52  <=> ILE   54  - ILE   62 )                          
  62: s001-A 5eqw-B    57 -  61 <=>   72 -  76   (LEU   57  - TYR   61  <=> TYR   81  - VAL   85 )                          
  62: s001-A 5eqw-B   114 - 119 <=>   81 -  86   (ILE  114  - LEU  119  <=> PRO   90  - ALA   95 )                          
  62: s001-A 5eqw-B   124 - 146 <=>   89 - 111   (THR  124  - GLN  146  <=> PRO   98  - PRO  120 )                          
  62: s001-A 5eqw-B   149 - 153 <=>  113 - 117   (GLY  149  - VAL  153  <=> GLY  122  - GLU  126 )                          
  62: s001-A 5eqw-B   266 - 269 <=>  120 - 123   (ASN  266  - PHE  269  <=> GLU  129  - THR  132 )                          
  63: s001-A 1szi-A    11 -  14 <=>   84 -  87   (LYS   11  - VAL   14  <=> ALA  321  - GLU  324 )                          
  63: s001-A 1szi-A    17 -  20 <=>   96 -  99   (PRO   17  - LEU   20  <=> MET  333  - ASP  336 )                          
  63: s001-A 1szi-A    21 -  34 <=>  102 - 115   (LYS   21  - ALA   34  <=> GLN  339  - ILE  352 )                          
  63: s001-A 1szi-A    36 -  43 <=>  116 - 123   (GLY   36  - LYS   43  <=> GLN  353  - ARG  360 )                          
  63: s001-A 1szi-A    44 -  54 <=>  125 - 135   (ILE   44  - LEU   54  <=> GLN  362  - ASP  372 )                          
  63: s001-A 1szi-A   117 - 120 <=>  141 - 144   (LEU  117  - SER  120  <=> SER  378  - HIS  381 )                          
  63: s001-A 1szi-A   125 - 134 <=>  151 - 160   (PRO  125  - ILE  134  <=> ALA  388  - ARG  397 )                          
  63: s001-A 1szi-A   135 - 149 <=>  162 - 176   (ALA  135  - GLY  149  <=> ALA  399  - ALA  413 )                          
  63: s001-A 1szi-A   200 - 204 <=>  188 - 192   (ASN  200  - GLU  204  <=> PHE  425  - ILE  429 )                          
  64: s001-A 5lb7-B    22 -  39 <=>    2 -  19   (PHE   22  - GLN   39  <=> SER    2  - LEU   19 )                          
  64: s001-A 5lb7-B    49 -  58 <=>   33 -  42   (VAL   49  - LYS   58  <=> LEU   33  - SER   42 )                          
  64: s001-A 5lb7-B   126 - 149 <=>   44 -  67   (HIS  126  - GLY  149  <=> LYS   44  - LYS   67 )                          
  64: s001-A 5lb7-B   207 - 211 <=>   74 -  78   (GLU  207  - THR  211  <=> GLU   74  - LEU   78 )                          
  65: s001-A 7d6v-C     1 -  11 <=>  124 - 134   (MET    1  - LYS   11  <=> ALA  133  - GLY  143 )                          
  65: s001-A 7d6v-C    12 -  15 <=>  136 - 139   (ASN   12  - TYR   15  <=> THR  145  - PRO  148 )                          
  65: s001-A 7d6v-C    16 -  19 <=>  144 - 147   (TYR   16  - ASP   19  <=> ASN  153  - ARG  156 )                          
  65: s001-A 7d6v-C    20 -  38 <=>  150 - 168   (LEU   20  - GLY   38  <=> PHE  159  - PHE  177 )                          
  65: s001-A 7d6v-C    40 -  43 <=>  180 - 183   (ALA   40  - LYS   43  <=> ASN  189  - LEU  192 )                          
  65: s001-A 7d6v-C    44 -  58 <=>  185 - 199   (ILE   44  - LYS   58  <=> GLY  194  - SER  208 )                          
  65: s001-A 7d6v-C   117 - 120 <=>  202 - 205   (LEU  117  - SER  120  <=> HIS  211  - GLY  214 )                          
  65: s001-A 7d6v-C   121 - 124 <=>  220 - 223   (THR  121  - THR  124  <=> ILE  229  - GLN  232 )                          
  65: s001-A 7d6v-C   127 - 149 <=>  228 - 250   (LEU  127  - GLY  149  <=> ASN  237  - MET  259 )                          
  66: s001-A 3rgu-A    28 -  38 <=>   18 -  28   (SER   28  - GLY   38  <=> ASN  141  - LEU  151 )                          
  66: s001-A 3rgu-A    39 -  43 <=>   33 -  37   (GLN   39  - LYS   43  <=> GLN  156  - MET  160 )                          
  66: s001-A 3rgu-A    44 -  62 <=>   39 -  57   (ILE   44  - VAL   62  <=> SER  162  - PRO  180 )                          
  66: s001-A 3rgu-A    76 -  79 <=>   58 -  61   (VAL   76  - MET   79  <=> ASN  181  - VAL  184 )                          
  66: s001-A 3rgu-A   125 - 151 <=>   62 -  88   (PRO  125  - GLU  151  <=> ALA  185  - ASN  211 )                          
  67: s001-A 6fjw-A    25 -  37 <=>  138 - 150   (ASP   25  - LEU   37  <=> PRO  138  - LYS  150 )                          
  67: s001-A 6fjw-A    38 -  41 <=>  152 - 155   (GLY   38  - TRP   41  <=> GLY  152  - VAL  155 )                          
  67: s001-A 6fjw-A    45 -  54 <=>  165 - 174   (SER   45  - LEU   54  <=> THR  165  - THR  174 )                          
  67: s001-A 6fjw-A    98 - 101 <=>  177 - 180   (LEU   98  - GLU  101  <=> ASN  177  - LEU  180 )                          
  67: s001-A 6fjw-A   133 - 149 <=>  204 - 220   (PRO  133  - GLY  149  <=> GLY  205  - GLU  221 )                          
  67: s001-A 6fjw-A   262 - 266 <=>  232 - 236   (HIS  262  - ASN  266  <=> UNK  233  - LYS  237 )                          
  68: s001-A 2lp4-A    18 -  43 <=>   38 -  63   (VAL   18  - LYS   43  <=> GLU   38  - GLN   63 )                          
  68: s001-A 2lp4-A    44 -  48 <=>   65 -  69   (ILE   44  - ALA   48  <=> THR   65  - MET   69 )                          
  68: s001-A 2lp4-A    50 -  53 <=>   70 -  73   (GLU   50  - ILE   53  <=> GLU   70  - LEU   73 )                          
  68: s001-A 2lp4-A    56 -  60 <=>   76 -  80   (ALA   56  - ASN   60  <=> ALA   76  - GLU   80 )                          
  68: s001-A 2lp4-A   127 - 149 <=>   84 - 106   (LEU  127  - GLY  149  <=> ASN   84  - LYS  106 )                          
  68: s001-A 2lp4-A   157 - 162 <=>  132 - 137   (PRO  157  - SER  162  <=> GLY  132  - ALA  137 )                          
  68: s001-A 2lp4-A   201 - 205 <=>  177 - 181   (PRO  201  - VAL  205  <=> GLU  177  - HIS  181 )                          
  68: s001-A 2lp4-A   211 - 214 <=>  182 - 185   (THR  211  - ALA  214  <=> LEU  182  - LEU  185 )                          
  68: s001-A 2lp4-A   216 - 219 <=>  186 - 189   (SER  216  - ARG  219  <=> THR  186  - VAL  189 )                          
  69: s001-A 5xa5-A    18 -  38 <=>  158 - 178   (VAL   18  - GLY   38  <=> ASP  170  - ALA  190 )                          
  69: s001-A 5xa5-A    39 -  43 <=>  187 - 191   (GLN   39  - LYS   43  <=> ARG  199  - LEU  203 )                          
  69: s001-A 5xa5-A    44 -  49 <=>  193 - 198   (ILE   44  - VAL   49  <=> ALA  205  - ARG  210 )                          
  69: s001-A 5xa5-A    51 -  59 <=>  199 - 207   (HIS   51  - ILE   59  <=> GLN  211  - SER  219 )                          
  69: s001-A 5xa5-A    75 -  78 <=>  213 - 216   (LYS   75  - ASP   78  <=> ARG  225  - GLU  228 )                          
  69: s001-A 5xa5-A   125 - 149 <=>  219 - 243   (PRO  125  - GLY  149  <=> GLU  231  - ASN  255 )                          
  70: s001-A 2g36-A    13 -  16 <=>   57 -  60   (ALA   13  - TYR   16  <=> LYS   56  - THR   59 )                          
  70: s001-A 2g36-A    18 -  35 <=>   83 - 100   (VAL   18  - ASP   35  <=> SER   82  - SER   99 )                          
  70: s001-A 2g36-A    46 -  54 <=>  122 - 130   (GLN   46  - LEU   54  <=> ILE  128  - ASP  136 )                          
  70: s001-A 2g36-A    86 -  89 <=>  136 - 139   (GLN   86  - ILE   89  <=> ALA  142  - VAL  145 )                          
  70: s001-A 2g36-A   127 - 130 <=>  142 - 145   (LEU  127  - THR  130  <=> GLY  148  - GLN  151 )                          
  70: s001-A 2g36-A   132 - 154 <=>  146 - 168   (TYR  132  - PRO  154  <=> VAL  152  - PRO  174 )                          
  70: s001-A 2g36-A   170 - 174 <=>  280 - 284   (TYR  170  - GLU  174  <=> GLU  286  - LYS  290 )                          
  70: s001-A 2g36-A   175 - 180 <=>  287 - 292   (LEU  175  - ASN  180  <=> GLU  293  - VAL  298 )                          
  70: s001-A 2g36-A   181 - 184 <=>  294 - 297   (LEU  181  - LEU  184  <=> ASP  300  - MET  303 )                          
  70: s001-A 2g36-A   185 - 188 <=>  299 - 302   (ASP  185  - ILE  188  <=> GLY  305  - LYS  308 )                          
  70: s001-A 2g36-A   263 - 267 <=>  315 - 319   (LEU  263  - TYR  267  <=> ARG  321  - ASN  325 )                          
  71: s001-A 5xqi-B     2 -   6 <=>    5 -   9   (ILE    2  - GLU    6  <=> MET    5  - ALA    9 )                          
  71: s001-A 5xqi-B     8 -  13 <=>   10 -  15   (ILE    8  - ALA   13  <=> ALA   10  - LEU   15 )                          
  71: s001-A 5xqi-B    21 -  33 <=>   32 -  44   (LYS   21  - THR   33  <=> LYS   32  - ARG   44 )                          
  71: s001-A 5xqi-B    39 -  42 <=>  105 - 108   (GLN   39  - TYR   42  <=> ILE  113  - ALA  116 )                          
  71: s001-A 5xqi-B    43 -  46 <=>  110 - 113   (LYS   43  - GLN   46  <=> ASN  118  - SER  121 )                          
  71: s001-A 5xqi-B    48 -  52 <=>  115 - 119   (ALA   48  - ILE   52  <=> ALA  123  - LEU  127 )                          
  71: s001-A 5xqi-B   117 - 121 <=>  124 - 128   (LEU  117  - THR  121  <=> GLN  132  - PHE  136 )                          
  71: s001-A 5xqi-B   125 - 149 <=>  129 - 153   (PRO  125  - GLY  149  <=> LYS  137  - THR  161 )                          
  71: s001-A 5xqi-B   207 - 211 <=>  235 - 239   (GLU  207  - THR  211  <=> VAL  244  - GLU  248 )                          
  71: s001-A 5xqi-B   260 - 263 <=>  244 - 247   (LEU  260  - LEU  263  <=> TRP  253  - ASP  256 )                          
  72: s001-A 5wco-A     1 -  13 <=>   49 -  61   (MET    1  - ALA   13  <=> GLY   49  - GLU   61 )                          
  72: s001-A 5wco-A    19 -  29 <=>  121 - 131   (ASP   19  - ASP   29  <=> GLY  121  - MET  131 )                          
  72: s001-A 5wco-A    31 -  59 <=>  132 - 160   (SER   31  - ILE   59  <=> ILE  132  - GLY  160 )                          
  72: s001-A 5wco-A   126 - 144 <=>  162 - 180   (HIS  126  - VAL  144  <=> SER  162  - LEU  180 )                          
  72: s001-A 5wco-A   147 - 152 <=>  181 - 186   (LYS  147  - MET  152  <=> PRO  181  - THR  186 )                          
  73: s001-A 3kdw-A    16 -  19 <=>   13 -  16   (TYR   16  - ASP   19  <=> GLU   27  - ASP   30 )                          
  73: s001-A 3kdw-A    20 -  34 <=>   20 -  34   (LEU   20  - ALA   34  <=> VAL   34  - LEU   48 )                          
  73: s001-A 3kdw-A    36 -  43 <=>   35 -  42   (GLY   36  - LYS   43  <=> GLU   49  - ALA   56 )                          
  73: s001-A 3kdw-A    44 -  73 <=>   44 -  73   (ILE   44  - ASN   73  <=> GLU   58  - THR   87 )                          
  73: s001-A 3kdw-A    78 -  89 <=>   86 -  97   (ASP   78  - ILE   89  <=> ALA  100  - THR  111 )                          
  73: s001-A 3kdw-A   131 - 140 <=>   98 - 107   (PHE  131  - ARG  140  <=> HIS  112  - LEU  121 )                          
  73: s001-A 3kdw-A   144 - 147 <=>  113 - 116   (VAL  144  - LYS  147  <=> GLN  127  - ALA  130 )                          
  73: s001-A 3kdw-A   151 - 154 <=>  156 - 159   (GLU  151  - PRO  154  <=> ARG  170  - ALA  173 )                          
  73: s001-A 3kdw-A   275 - 278 <=>  173 - 176   (HIS  275  - THR  278  <=> GLY  187  - LYS  190 )                          
  74: s001-A 6lw5-A    20 -  41 <=>    4 -  25   (LEU   20  - TRP   41  <=> LEU 1003  - ALA 1024 )                          
  74: s001-A 6lw5-A    44 -  59 <=>   31 -  46   (ILE   44  - ILE   59  <=> LEU 1030  - PRO 1045 )                          
  74: s001-A 6lw5-A    76 -  81 <=>   49 -  54   (VAL   76  - LEU   81  <=> LEU 1048  - PRO 1053 )                          
  74: s001-A 6lw5-A   125 - 149 <=>   57 -  81   (PRO  125  - GLY  149  <=> PRO 1056  - ASN 1080 )                          
  74: s001-A 6lw5-A   161 - 164 <=>  280 - 283   (GLN  161  - SER  164  <=> TYR  175  - PHE  178 )                          
  74: s001-A 6lw5-A   171 - 174 <=>  312 - 315   (GLU  171  - GLU  174  <=> VAL  207  - PHE  210 )                          
  74: s001-A 6lw5-A   176 - 181 <=>  363 - 368   (LEU  176  - LEU  181  <=> GLN  258  - LEU  263 )                          
  74: s001-A 6lw5-A   182 - 188 <=>  370 - 376   (ILE  182  - ILE  188  <=> THR  265  - MET  271 )                          
  74: s001-A 6lw5-A   308 - 311 <=>  401 - 404   (ILE  308  - THR  311  <=> CYS  296  - PRO  299 )                          
  74: s001-A 6lw5-A   313 - 316 <=>  410 - 413   (CYS  313  - ASP  316  <=> VAL  305  - ASP  308 )                          
  75: s001-A 5hdt-A     2 -   7 <=>  405 - 410   (ILE    2  - SER    7  <=> ALA  424  - ALA  429 )                          
  75: s001-A 5hdt-A     8 -  14 <=>  413 - 419   (ILE    8  - VAL   14  <=> GLN  432  - ASP  438 )                          
  75: s001-A 5hdt-A    15 -  18 <=>  472 - 475   (TYR   15  - VAL   18  <=> ALA  491  - GLU  494 )                          
  75: s001-A 5hdt-A    19 -  39 <=>  478 - 498   (ASP   19  - GLN   39  <=> LYS  497  - LYS  517 )                          
  75: s001-A 5hdt-A    40 -  43 <=>  500 - 503   (ALA   40  - LYS   43  <=> ASP  519  - VAL  522 )                          
  75: s001-A 5hdt-A    44 -  55 <=>  506 - 517   (ILE   44  - THR   55  <=> ILE  525  - LEU  536 )                          
  75: s001-A 5hdt-A   130 - 133 <=>  519 - 522   (THR  130  - PRO  133  <=> ASP  538  - LYS  541 )                          
  75: s001-A 5hdt-A   134 - 150 <=>  524 - 540   (ILE  134  - PHE  150  <=> GLN  543  - ILE  559 )                          
  75: s001-A 5hdt-A   177 - 182 <=>  619 - 624   (SER  177  - ILE  182  <=> GLN  644  - GLY  649 )                          
  75: s001-A 5hdt-A   183 - 189 <=>  627 - 633   (ASN  183  - GLU  189  <=> LEU  652  - PHE  658 )                          
  75: s001-A 5hdt-A   230 - 236 <=>  641 - 647   (PHE  230  - ARG  236  <=> SER  666  - SER  672 )                          
  75: s001-A 5hdt-A   243 - 246 <=>  667 - 670   (ILE  243  - MET  246  <=> PHE  692  - THR  695 )                          
  75: s001-A 5hdt-A   269 - 275 <=>  906 - 912   (PHE  269  - HIS  275  <=> SER  931  - LEU  937 )                          
  75: s001-A 5hdt-A   276 - 279 <=>  961 - 964   (SER  276  - PRO  279  <=> LEU  986  - GLU  989 )                          
  75: s001-A 5hdt-A   281 - 284 <=> 1003 -1006   (THR  281  - ARG  284  <=> LEU 1028  - LYS 1031 )                          
  75: s001-A 5hdt-A   295 - 300 <=> 1079 -1084   (SER  295  - ARG  300  <=> ASN 1110  - GLU 1115 )                          
  76: s001-A 6zka-V    16 -  19 <=>   52 -  55   (TYR   16  - ASP   19  <=> VAL   52  - THR   55 )                          
  76: s001-A 6zka-V    20 -  39 <=>   58 -  77   (LEU   20  - GLN   39  <=> TYR   58  - ALA   77 )                          
  76: s001-A 6zka-V    40 -  43 <=>   88 -  91   (ALA   40  - LYS   43  <=> ASN   88  - ILE   91 )                          
  76: s001-A 6zka-V    44 -  55 <=>   94 - 105   (ILE   44  - THR   55  <=> CYS   94  - ARG  105 )                          
  76: s001-A 6zka-V   130 - 137 <=>  106 - 113   (THR  130  - HIS  137  <=> SER  106  - ALA  113 )                          
  76: s001-A 6zka-V   138 - 149 <=>  115 - 126   (LEU  138  - GLY  149  <=> ALA  115  - MET  126 )                          
  76: s001-A 6zka-V   209 - 214 <=>  135 - 140   (GLY  209  - ALA  214  <=> PHE  135  - VAL  140 )                          
  77: s001-A 5k2a-A    20 -  33 <=>  241 - 254   (LEU   20  - THR   33  <=> LEU 1030  - ALA 1043 )                          
  77: s001-A 5k2a-A    35 -  38 <=>  255 - 258   (ASP   35  - GLY   38  <=> THR 1044  - PRO 1056 )                          
  77: s001-A 5k2a-A    39 -  43 <=>  260 - 264   (GLN   39  - LYS   43  <=> MET 1058  - ARG 1062 )                          
  77: s001-A 5k2a-A    45 -  48 <=>  267 - 270   (SER   45  - ALA   48  <=> PHE 1065  - LEU 1068 )                          
  77: s001-A 5k2a-A    50 -  55 <=>  271 - 276   (GLU   50  - THR   55  <=> VAL 1069  - ASP 1074 )                          
  77: s001-A 5k2a-A   118 - 121 <=>  282 - 285   (ASP  118  - THR  121  <=> ASN 1080  - LYS 1083 )                          
  77: s001-A 5k2a-A   125 - 139 <=>  287 - 301   (PRO  125  - THR  139  <=> LYS 1085  - ASN 1099 )                          
  77: s001-A 5k2a-A   140 - 149 <=>  303 - 312   (ARG  140  - GLY  149  <=> TYR 1101  - ARG  222 )                          
  77: s001-A 5k2a-A   207 - 211 <=>  319 - 323   (GLU  207  - THR  211  <=> VAL  229  - LYS  233 )                          
  77: s001-A 5k2a-A   212 - 215 <=>  326 - 329   (GLN  212  - THR  215  <=> ALA  236  - VAL  239 )                          
  77: s001-A 5k2a-A   216 - 219 <=>  332 - 335   (SER  216  - ARG  219  <=> PHE  242  - CYS  245 )                          
  77: s001-A 5k2a-A   299 - 303 <=>  351 - 355   (ASN  299  - PRO  303  <=> ASP  261  - ALA  265 )                          
  78: s001-A 5fnn-A    12 -  16 <=>   68 -  72   (ASN   12  - TYR   16  <=> SER   69  - ALA   73 )                          
  78: s001-A 5fnn-A    17 -  20 <=>   77 -  80   (PRO   17  - LEU   20  <=> HIS   78  - VAL   81 )                          
  78: s001-A 5fnn-A    21 -  38 <=>   84 - 101   (LYS   21  - GLY   38  <=> ASP   85  - GLU  102 )                          
  78: s001-A 5fnn-A    40 -  43 <=>  112 - 115   (ALA   40  - LYS   43  <=> LYS  113  - THR  116 )                          
  78: s001-A 5fnn-A    44 -  58 <=>  117 - 131   (ILE   44  - LYS   58  <=> TYR  118  - LYS  132 )                          
  78: s001-A 5fnn-A   118 - 121 <=>  133 - 136   (ASP  118  - THR  121  <=> GLU  134  - LEU  137 )                          
  78: s001-A 5fnn-A   123 - 145 <=>  151 - 173   (PRO  123  - CYS  145  <=> PRO  152  - THR  174 )                          
  78: s001-A 5fnn-A   146 - 149 <=>  175 - 178   (GLN  146  - GLY  149  <=> ASN  176  - PRO  179 )                          
  78: s001-A 5fnn-A   262 - 265 <=>  184 - 187   (HIS  262  - PRO  265  <=> THR  185  - LYS  188 )                          
  79: s001-A 5igh-A     4 -   8 <=>   44 -  48   (SER    4  - ILE    8  <=> ASP   44  - ARG   48 )                          
  79: s001-A 5igh-A    20 -  41 <=>  152 - 173   (LEU   20  - TRP   41  <=> PRO  152  - ASN  173 )                          
  79: s001-A 5igh-A    45 -  49 <=>  180 - 184   (SER   45  - VAL   49  <=> TRP  180  - LEU  184 )                          
  79: s001-A 5igh-A    57 -  60 <=>  194 - 197   (LEU   57  - ASN   60  <=> SER  194  - VAL  197 )                          
  79: s001-A 5igh-A    96 -  99 <=>  222 - 225   (ARG   96  - ILE   99  <=> GLU  222  - VAL  225 )                          
  79: s001-A 5igh-A   122 - 125 <=>  249 - 252   (ARG  122  - PRO  125  <=> LEU  249  - GLU  252 )                          
  79: s001-A 5igh-A   126 - 149 <=>  257 - 280   (HIS  126  - GLY  149  <=> ARG  257  - PHE  280 )                          
  80: s001-A 7ce1-K    26 -  35 <=>    4 -  13   (LEU   26  - ASP   35  <=> THR   21  - GLY   30 )                          
  80: s001-A 7ce1-K    44 -  55 <=>   14 -  25   (ILE   44  - THR   55  <=> LEU   31  - ASP   42 )                          
  80: s001-A 7ce1-K   131 - 136 <=>   26 -  31   (PHE  131  - GLU  136  <=> ALA   43  - ALA   48 )                          
  80: s001-A 7ce1-K   137 - 150 <=>   33 -  46   (HIS  137  - PHE  150  <=> THR   50  - TYR   63 )                          
  80: s001-A 7ce1-K   158 - 161 <=>   86 -  89   (GLU  158  - GLN  161  <=> GLU  103  - ALA  106 )                          
  80: s001-A 7ce1-K   162 - 169 <=>   94 - 101   (SER  162  - SER  169  <=> HIS  111  - THR  118 )                          
  80: s001-A 7ce1-K   177 - 180 <=>  109 - 112   (SER  177  - ASN  180  <=> PRO  126  - TYR  129 )                          
  80: s001-A 7ce1-K   181 - 184 <=>  114 - 117   (LEU  181  - LEU  184  <=> LEU  131  - GLY  134 )                          
  80: s001-A 7ce1-K   291 - 294 <=>  147 - 150   (THR  291  - HIS  294  <=> HIS  164  - SER  167 )                          
  80: s001-A 7ce1-K   295 - 298 <=>  161 - 164   (SER  295  - LYS  298  <=> PHE  178  - GLU  181 )                          
  80: s001-A 7ce1-K   299 - 302 <=>  167 - 170   (ASN  299  - LYS  302  <=> ALA  184  - ALA  187 )                          
  80: s001-A 7ce1-K   306 - 309 <=>  281 - 284   (VAL  306  - VAL  309  <=> LEU  298  - ILE  301 )                          
  81: s001-A 6v3f-A    17 -  39 <=>  795 - 817   (PRO   17  - GLN   39  <=> ARG  843  - CYS  865 )                          
  81: s001-A 6v3f-A   125 - 149 <=> 1084 -1108   (PRO  125  - GLY  149  <=> LEU 1132  - LEU 1156 )                          
  81: s001-A 6v3f-A   155 - 158 <=> 1165 -1168   (ILE  155  - GLU  158  <=> VAL 1213  - GLY 1216 )                          
  81: s001-A 6v3f-A   270 - 273 <=> 1176 -1179   (PRO  270  - LYS  273  <=> GLY 1224  - ILE 1227 )                          
  81: s001-A 6v3f-A   290 - 294 <=> 1230 -1234   (GLN  290  - HIS  294  <=> GLU 1278  - SER 1282 )                          
  82: s001-A 2mqk-A    26 -  34 <=>   22 -  30   (LEU   26  - ALA   34  <=> THR   20  - SER   28 )                          
  82: s001-A 2mqk-A    43 -  56 <=>   31 -  44   (LYS   43  - ALA   56  <=> GLY   29  - LYS   42 )                          
  82: s001-A 2mqk-A   131 - 149 <=>   46 -  64   (PHE  131  - GLY  149  <=> ASN   44  - HIS   62 )                          
  83: s001-A 6njw-A     8 -  16 <=>   87 -  95   (ILE    8  - TYR   16  <=> VAL  481  - ASP  489 )                          
  83: s001-A 6njw-A    23 -  36 <=>  119 - 132   (VAL   23  - GLY   36  <=> ALA  513  - GLU  526 )                          
  83: s001-A 6njw-A    37 -  40 <=>  134 - 137   (LEU   37  - ALA   40  <=> LEU  528  - LEU  531 )                          
  83: s001-A 6njw-A    45 -  54 <=>  145 - 154   (SER   45  - LEU   54  <=> LEU  539  - GLN  548 )                          
  83: s001-A 6njw-A   137 - 151 <=>  156 - 170   (HIS  137  - GLU  151  <=> ASP  550  - GLY  564 )                          
  83: s001-A 6njw-A   191 - 195 <=>  182 - 186   (PHE  191  - LYS  195  <=> GLU  576  - PRO  580 )                          
  83: s001-A 6njw-A   269 - 272 <=>  189 - 192   (PHE  269  - GLU  272  <=> ILE  583  - ALA  586 )                          
  83: s001-A 6njw-A   273 - 276 <=>  195 - 198   (LYS  273  - SER  276  <=> HIS  589  - ASP  592 )                          
  83: s001-A 6njw-A   278 - 281 <=>  201 - 204   (THR  278  - THR  281  <=> ALA  595  - HIS  598 )                          
  84: s001-A 4zuy-A    18 -  38 <=>    1 -  21   (VAL   18  - GLY   38  <=> UNK    1  - TYR   21 )                          
  84: s001-A 4zuy-A    39 -  43 <=>   23 -  27   (GLN   39  - LYS   43  <=> GLY   23  - LEU   27 )                          
  84: s001-A 4zuy-A    45 -  53 <=>   30 -  38   (SER   45  - ILE   53  <=> ALA   30  - ARG   38 )                          
  84: s001-A 4zuy-A   121 - 125 <=>   43 -  47   (THR  121  - PRO  125  <=> ASP   43  - ASP   47 )                          
  84: s001-A 4zuy-A   129 - 134 <=>   49 -  54   (ASP  129  - ILE  134  <=> SER   49  - LEU   54 )                          
  84: s001-A 4zuy-A   136 - 150 <=>   55 -  69   (GLU  136  - PHE  150  <=> THR   55  - PRO   69 )                          
  84: s001-A 4zuy-A   162 - 165 <=>   93 -  96   (SER  162  - LEU  165  <=> LEU   93  - GLU   96 )                          
  85: s001-A 2fiq-A     2 -   8 <=>  196 - 202   (ILE    2  - ILE    8  <=> ALA  206  - ALA  212 )                          
  85: s001-A 2fiq-A     9 -  14 <=>  204 - 209   (GLU    9  - VAL   14  <=> THR  214  - ILE  219 )                          
  85: s001-A 2fiq-A    15 -  18 <=>  245 - 248   (TYR   15  - VAL   18  <=> GLU  255  - SER  258 )                          
  85: s001-A 2fiq-A    19 -  39 <=>  270 - 290   (ASP   19  - GLN   39  <=> VAL  280  - GLN  300 )                          
  85: s001-A 2fiq-A    41 -  45 <=>  298 - 302   (TRP   41  - SER   45  <=> ARG  308  - LEU  312 )                          
  85: s001-A 2fiq-A    50 -  53 <=>  340 - 343   (GLU   50  - ILE   53  <=> ARG  350  - TRP  353 )                          
  85: s001-A 2fiq-A   134 - 149 <=>  345 - 360   (ILE  134  - GLY  149  <=> HIS  355  - GLN  370 )                          
  85: s001-A 2fiq-A   195 - 201 <=>  378 - 384   (LYS  195  - PRO  201  <=> GLU  388  - GLU  394 )                          
  85: s001-A 2fiq-A   242 - 245 <=>  403 - 406   (ARG  242  - GLY  245  <=> ALA  413  - TYR  416 )                          
  86: s001-A 3dby-C    15 -  18 <=>    1 -   4   (TYR   15  - VAL   18  <=> LEU    2  - ASN    5 )                          
  86: s001-A 3dby-C    20 -  38 <=>   10 -  28   (LEU   20  - GLY   38  <=> LEU   11  - LEU   29 )                          
  86: s001-A 3dby-C    39 -  43 <=>   42 -  46   (GLN   39  - LYS   43  <=> ALA   43  - VAL   47 )                          
  86: s001-A 3dby-C    44 -  51 <=>   48 -  55   (ILE   44  - HIS   51  <=> THR   49  - LYS   56 )                          
  86: s001-A 3dby-C   129 - 149 <=>   60 -  80   (ASP  129  - GLY  149  <=> ASN   61  - LEU   81 )                          
  86: s001-A 3dby-C   186 - 191 <=>  123 - 128   (TRP  186  - PHE  191  <=> PRO  124  - GLU  129 )                          
  86: s001-A 3dby-C   193 - 199 <=>  131 - 137   (TRP  193  - HIS  199  <=> TYR  132  - THR  138 )                          
  86: s001-A 3dby-C   200 - 203 <=>  140 - 143   (ASN  200  - SER  203  <=> ALA  141  - ALA  144 )                          
  86: s001-A 3dby-C   210 - 213 <=>  160 - 163   (LYS  210  - THR  213  <=> LYS  161  - GLU  164 )                          
  86: s001-A 3dby-C   248 - 251 <=>  192 - 195   (VAL  248  - TYR  251  <=> LEU  193  - PHE  196 )                          
  86: s001-A 3dby-C   252 - 255 <=>  198 - 201   (THR  252  - PRO  255  <=> ASP  199  - LEU  202 )                          
  86: s001-A 3dby-C   259 - 262 <=>  232 - 235   (ARG  259  - HIS  262  <=> ASP  233  - ALA  236 )                          
  87: s001-A 3u8p-A    11 -  14 <=>    4 -   7   (LYS   11  - VAL   14  <=> GLU    6  - THR    9 )                          
  87: s001-A 3u8p-A    15 -  19 <=>   36 -  40   (TYR   15  - ASP   19  <=> THR   38  - SER   42 )                          
  87: s001-A 3u8p-A    20 -  41 <=>   43 -  64   (LEU   20  - TRP   41  <=> LEU   45  - ALA   66 )                          
  87: s001-A 3u8p-A    44 -  58 <=>   70 -  84   (ILE   44  - LYS   58  <=> LEU   72  - THR   86 )                          
  87: s001-A 3u8p-A   117 - 120 <=>   86 -  89   (LEU  117  - SER  120  <=> PRO   88  - GLU   91 )                          
  87: s001-A 3u8p-A   121 - 124 <=>   91 -  94   (THR  121  - THR  124  <=> LYS   93  - ASP   96 )                          
  87: s001-A 3u8p-A   125 - 146 <=>   96 - 117   (PRO  125  - GLN  146  <=> PRO   98  - LYS  119 )                          
  87: s001-A 3u8p-A   147 - 150 <=>  127 - 130   (LYS  147  - PHE  150  <=> ALA  129  - ALA  132 )                          
  87: s001-A 3u8p-A   162 - 166 <=>  182 - 186   (SER  162  - THR  166  <=> HIS  185  - HIS  189 )                          
  87: s001-A 3u8p-A   167 - 171 <=>  257 - 261   (PHE  167  - GLU  171  <=> ILE  260  - LYS  264 )                          
  87: s001-A 3u8p-A   172 - 176 <=>  264 - 268   (THR  172  - LEU  176  <=> ASN  267  - VAL  271 )                          
  87: s001-A 3u8p-A   190 - 193 <=>  306 - 309   (ALA  190  - TRP  193  <=> LEU  309  - GLN  312 )                          
  87: s001-A 3u8p-A   196 - 199 <=>  310 - 313   (HIS  196  - HIS  199  <=> SER  313  - SER  316 )                          
  87: s001-A 3u8p-A   212 - 218 <=>  316 - 322   (GLN  212  - LYS  218  <=> PRO  319  - HIS  325 )                          
  88: s001-A 5b2g-C    15 -  18 <=>  238 - 241   (TYR   15  - VAL   18  <=> ALA   72  - GLN   75 )                          
  88: s001-A 5b2g-C    19 -  38 <=>  245 - 264   (ASP   19  - GLY   38  <=> ALA   79  - SER   98 )                          
  88: s001-A 5b2g-C    39 -  42 <=>  284 - 287   (GLN   39  - TYR   42  <=> MET  118  - ALA  121 )                          
  88: s001-A 5b2g-C    43 -  68 <=>  290 - 315   (LYS   43  - LEU   68  <=> VAL  124  - ASN  149 )                          
  88: s001-A 5b2g-C    70 -  77 <=>  318 - 325   (LEU   70  - PRO   77  <=> VAL  152  - GLU  159 )                          
  88: s001-A 5b2g-C   127 - 132 <=>  327 - 332   (LEU  127  - TYR  132  <=> GLY  161  - VAL  166 )                          
  88: s001-A 5b2g-C   134 - 149 <=>  334 - 349   (ILE  134  - GLY  149  <=> TRP  168  - CYS  183 )                          
  89: s001-A 7bmh-A    14 -  18 <=>   61 -  65   (VAL   14  - VAL   18  <=> ALA  102  - GLY  106 )                          
  89: s001-A 7bmh-A    20 -  36 <=>   96 - 112   (LEU   20  - GLY   36  <=> TYR  137  - LEU  153 )                          
  89: s001-A 7bmh-A    37 -  41 <=>  114 - 118   (LEU   37  - TRP   41  <=> ALA  155  - GLY  159 )                          
  89: s001-A 7bmh-A    44 -  56 <=>  123 - 135   (ILE   44  - ALA   56  <=> MET  164  - GLY  176 )                          
  89: s001-A 7bmh-A    77 -  80 <=>  142 - 145   (PRO   77  - ASP   80  <=> SER  183  - THR  186 )                          
  89: s001-A 7bmh-A   125 - 145 <=>  146 - 166   (PRO  125  - CYS  145  <=> PRO  187  - LEU  207 )                          
  89: s001-A 7bmh-A   148 - 151 <=>  189 - 192   (LEU  148  - GLU  151  <=> GLY  230  - THR  233 )                          
  89: s001-A 7bmh-A   152 - 155 <=>  197 - 200   (MET  152  - ILE  155  <=> THR  238  - PRO  241 )                          
  89: s001-A 7bmh-A   157 - 161 <=>  211 - 215   (PRO  157  - GLN  161  <=> LYS  252  - ASP  256 )                          
  89: s001-A 7bmh-A   204 - 207 <=>  241 - 244   (GLU  204  - GLU  207  <=> ALA  282  - ARG  285 )                          
  90: s001-A 6ltj-M     7 -  10 <=>   86 -  89   (SER    7  - LYS   10  <=> ASP  172  - VAL  175 )                          
  90: s001-A 6ltj-M    16 -  20 <=>  209 - 213   (TYR   16  - LEU   20  <=> GLY  302  - GLU  306 )                          
  90: s001-A 6ltj-M    21 -  39 <=>  215 - 233   (LYS   21  - GLN   39  <=> VAL  308  - TYR  326 )                          
  90: s001-A 6ltj-M   118 - 121 <=>  254 - 257   (ASP  118  - THR  121  <=> LEU  352  - THR  355 )                          
  90: s001-A 6ltj-M   125 - 149 <=>  258 - 282   (PRO  125  - GLY  149  <=> LEU  356  - ASN  380 )                          
  91: s001-A 5xsj-L    17 -  20 <=>   30 -  33   (PRO   17  - LEU   20  <=> GLY  163  - SER  166 )                          
  91: s001-A 5xsj-L    21 -  38 <=>   36 -  53   (LYS   21  - GLY   38  <=> GLU  169  - LYS  186 )                          
  91: s001-A 5xsj-L    40 -  43 <=>   65 -  68   (ALA   40  - LYS   43  <=> ARG  198  - ASP  201 )                          
  91: s001-A 5xsj-L    45 -  51 <=>   71 -  77   (SER   45  - HIS   51  <=> LEU  204  - SER  210 )                          
  91: s001-A 5xsj-L   118 - 121 <=>   86 -  89   (ASP  118  - THR  121  <=> GLU  219  - GLU  222 )                          
  91: s001-A 5xsj-L   123 - 149 <=>   90 - 116   (PRO  123  - GLY  149  <=> GLY  223  - MET  249 )                          
  91: s001-A 5xsj-L   265 - 268 <=>  119 - 122   (PRO  265  - ARG  268  <=> PHE  252  - ALA  255 )                          
  92: s001-A 6q6b-A    11 -  14 <=>    9 -  12   (LYS   11  - VAL   14  <=> TYR   12  - ASP   15 )                          
  92: s001-A 6q6b-A    17 -  20 <=>   24 -  27   (PRO   17  - LEU   20  <=> CYS   27  - GLU   30 )                          
  92: s001-A 6q6b-A    21 -  38 <=>   29 -  46   (LYS   21  - GLY   38  <=> LEU   32  - PRO   49 )                          
  92: s001-A 6q6b-A    39 -  42 <=>   48 -  51   (GLN   39  - TYR   42  <=> VAL   51  - LEU   54 )                          
  92: s001-A 6q6b-A    43 -  46 <=>   53 -  56   (LYS   43  - GLN   46  <=> LYS   56  - ARG   59 )                          
  92: s001-A 6q6b-A    48 -  58 <=>   57 -  67   (ALA   48  - LYS   58  <=> THR   60  - ALA   70 )                          
  92: s001-A 6q6b-A    72 -  77 <=>   76 -  81   (TYR   72  - PRO   77  <=> THR   79  - ASN   84 )                          
  92: s001-A 6q6b-A   124 - 127 <=>   83 -  86   (THR  124  - LEU  127  <=> THR   86  - VAL   89 )                          
  92: s001-A 6q6b-A   129 - 134 <=>   88 -  93   (ASP  129  - ILE  134  <=> GLN   91  - VAL   96 )                          
  92: s001-A 6q6b-A   135 - 149 <=>   95 - 109   (ALA  135  - GLY  149  <=> ALA   98  - GLU  112 )                          
  93: s001-A 5yti-A    17 -  20 <=>   59 -  62   (PRO   17  - LEU   20  <=> ASP  106  - THR  109 )                          
  93: s001-A 5yti-A    21 -  30 <=>   65 -  74   (LYS   21  - LEU   30  <=> VAL  112  - LEU  121 )                          
  93: s001-A 5yti-A    32 -  36 <=>   75 -  79   (ASN   32  - GLY   36  <=> LEU  122  - ASN  126 )                          
  93: s001-A 5yti-A    39 -  43 <=>  132 - 136   (GLN   39  - LYS   43  <=> GLY  179  - PHE  183 )                          
  93: s001-A 5yti-A    44 -  58 <=>  248 - 262   (ILE   44  - LYS   58  <=> SER  295  - LYS  309 )                          
  93: s001-A 5yti-A    74 -  77 <=>  265 - 268   (LYS   74  - PRO   77  <=> THR  312  - VAL  315 )                          
  93: s001-A 5yti-A   125 - 136 <=>  271 - 282   (PRO  125  - GLU  136  <=> ALA  318  - ALA  329 )                          
  93: s001-A 5yti-A   137 - 149 <=>  284 - 296   (HIS  137  - GLY  149  <=> ILE  331  - SER  343 )                          
  93: s001-A 5yti-A   209 - 212 <=>  306 - 309   (GLY  209  - GLN  212  <=> GLU  353  - GLU  356 )                          
  93: s001-A 5yti-A   213 - 216 <=>  312 - 315   (THR  213  - SER  216  <=> ASN  359  - TYR  362 )                          
  93: s001-A 5yti-A   304 - 307 <=>  327 - 330   (LYS  304  - LYS  307  <=> ARG  374  - ASP  377 )                          
  94: s001-A 6ch3-B    17 -  20 <=>   19 -  22   (PRO   17  - LEU   20  <=> PRO   24  - LEU   27 )                          
  94: s001-A 6ch3-B    21 -  38 <=>   24 -  41   (LYS   21  - GLY   38  <=> GLU   29  - LEU   46 )                          
  94: s001-A 6ch3-B    39 -  43 <=>   46 -  50   (GLN   39  - LYS   43  <=> VAL   51  - GLY   55 )                          
  94: s001-A 6ch3-B    44 -  52 <=>   53 -  61   (ILE   44  - ILE   52  <=> LEU   58  - ASP   66 )                          
  94: s001-A 6ch3-B    53 -  59 <=>   63 -  69   (ILE   53  - ILE   59  <=> GLY   68  - ASP   74 )                          
  94: s001-A 6ch3-B   124 - 148 <=>   74 -  98   (THR  124  - LEU  148  <=> GLY   79  - ASN  103 )                          
  94: s001-A 6ch3-B   185 - 188 <=>  119 - 122   (ASP  185  - ILE  188  <=> GLN  124  - PRO  127 )                          
  95: s001-A 1a7d-A    18 -  38 <=>   46 -  66   (VAL   18  - GLY   38  <=> THR   46  - LYS   66 )                          
  95: s001-A 1a7d-A    40 -  43 <=>   67 -  70   (ALA   40  - LYS   43  <=> TYR   67  - VAL   70 )                          
  95: s001-A 1a7d-A    45 -  59 <=>   73 -  87   (SER   45  - ILE   59  <=> HIS   73  - LEU   87 )                          
  95: s001-A 1a7d-A   118 - 121 <=>   88 -  91   (ASP  118  - THR  121  <=> SER   88  - VAL   91 )                          
  95: s001-A 1a7d-A   124 - 134 <=>   92 - 102   (THR  124  - ILE  134  <=> ASP   92  - TRP  102 )                          
  95: s001-A 1a7d-A   135 - 138 <=>  104 - 107   (ALA  135  - LEU  138  <=> VAL  104  - ILE  107 )                          
  95: s001-A 1a7d-A   139 - 143 <=>  109 - 113   (THR  139  - ASN  143  <=> GLY  109  - LYS  113 )                          
  95: s001-A 1a7d-A   145 - 148 <=>  114 - 117   (CYS  145  - LEU  148  <=> TYR  114  - LYS  117 )                          
  96: s001-A 2oku-A    21 -  38 <=>   35 -  52   (LYS   21  - GLY   38  <=> LYS  477  - VAL  494 )                          
  96: s001-A 2oku-A    39 -  43 <=>   64 -  68   (GLN   39  - LYS   43  <=> GLN  506  - LEU  510 )                          
  96: s001-A 2oku-A    44 -  55 <=>   70 -  81   (ILE   44  - THR   55  <=> GLU  512  - LEU  523 )                          
  96: s001-A 2oku-A   121 - 136 <=>   86 - 101   (THR  121  - GLU  136  <=> ASN  528  - TYR  543 )                          
  96: s001-A 2oku-A   137 - 149 <=>  103 - 115   (HIS  137  - GLY  149  <=> GLN  545  - ALA  557 )                          
  97: s001-A 4n4w-A    20 -  41 <=>    6 -  27   (LEU   20  - TRP   41  <=> LEU    3  - ALA   24 )                          
  97: s001-A 4n4w-A    44 -  57 <=>   33 -  46   (ILE   44  - LEU   57  <=> LEU   30  - ALA   43 )                          
  97: s001-A 4n4w-A   118 - 123 <=>   49 -  54   (ASP  118  - PRO  123  <=> PRO   46  - LYS   51 )                          
  97: s001-A 4n4w-A   124 - 149 <=>   58 -  83   (THR  124  - GLY  149  <=> SER   55  - ASN   80 )                          
  97: s001-A 4n4w-A   157 - 163 <=>  219 - 225   (PRO  157  - VAL  163  <=> GLY  299  - GLU  305 )                          
  97: s001-A 4n4w-A   270 - 275 <=>  229 - 234   (PRO  270  - HIS  275  <=> ASN  309  - CYS  314 )                          
  97: s001-A 4n4w-A   279 - 282 <=>  304 - 307   (PRO  279  - SER  282  <=> ASP  384  - SER  387 )                          
  97: s001-A 4n4w-A   286 - 290 <=>  314 - 318   (LEU  286  - GLN  290  <=> TYR  394  - ARG  398 )                          
  97: s001-A 4n4w-A   291 - 294 <=>  320 - 323   (THR  291  - HIS  294  <=> ARG  400  - PHE  403 )                          
  97: s001-A 4n4w-A   296 - 299 <=>  329 - 332   (ILE  296  - ASN  299  <=> GLY  409  - LEU  412 )                          
  97: s001-A 4n4w-A   303 - 306 <=>  432 - 435   (PRO  303  - VAL  306  <=> THR  528  - ALA  531 )                          
  97: s001-A 4n4w-A   309 - 312 <=>  441 - 444   (VAL  309  - GLU  312  <=> TRP  537  - ALA  540 )                          
  97: s001-A 4n4w-A   314 - 317 <=>  450 - 453   (SER  314  - ARG  317  <=> ARG  546  - TRP  549 )                          
  98: s001-A 6dql-A     1 -   5 <=>   33 -  37   (MET    1  - PHE    5  <=> ILE   88  - ASN   92 )                          
  98: s001-A 6dql-A     9 -  12 <=>   97 - 100   (GLU    9  - ASN   12  <=> ASN  152  - PHE  155 )                          
  98: s001-A 6dql-A    17 -  20 <=>  165 - 168   (PRO   17  - LEU   20  <=> ASP  220  - LEU  223 )                          
  98: s001-A 6dql-A    21 -  37 <=>  170 - 186   (LYS   21  - LEU   37  <=> GLU  225  - GLY  241 )                          
  98: s001-A 6dql-A    44 -  50 <=>  191 - 197   (ILE   44  - GLU   50  <=> GLU  246  - ILE  252 )                          
  98: s001-A 6dql-A    52 -  55 <=>  198 - 201   (ILE   52  - THR   55  <=> LEU  253  - PHE  256 )                          
  98: s001-A 6dql-A   129 - 149 <=>  205 - 225   (ASP  129  - GLY  149  <=> ASN  260  - SER  280 )                          
  99: s001-A 2euf-A    13 -  16 <=>    8 -  11   (ALA   13  - TYR   16  <=> SER   15  - MET   18 )                          
  99: s001-A 2euf-A    20 -  40 <=>   62 -  82   (LEU   20  - ALA   40  <=> ASP   69  - GLY   89 )                          
  99: s001-A 2euf-A    44 -  60 <=>   89 - 105   (ILE   44  - ASN   60  <=> LYS   96  - LYS  112 )                          
  99: s001-A 2euf-A   130 - 135 <=>  108 - 113   (THR  130  - ALA  135  <=> THR  115  - THR  120 )                          
  99: s001-A 2euf-A   136 - 150 <=>  121 - 135   (GLU  136  - PHE  150  <=> GLU  131  - TRP  145 )                          
  99: s001-A 2euf-A   178 - 183 <=>  156 - 161   (PHE  178  - ASN  183  <=> PRO  166  - PRO  171 )                          
  99: s001-A 2euf-A   184 - 188 <=>  163 - 167   (LEU  184  - ILE  188  <=> LEU  173  - ALA  177 )                          
  99: s001-A 2euf-A   189 - 193 <=>  169 - 173   (GLU  189  - TRP  193  <=> THR  179  - LYS  183 )                          
  99: s001-A 2euf-A   230 - 235 <=>  207 - 212   (PHE  230  - GLU  235  <=> TRP  217  - GLU  222 )                          
  99: s001-A 2euf-A   255 - 258 <=>  233 - 236   (PRO  255  - MET  258  <=> SER  243  - PHE  246 )                          
 100: s001-A 2ymb-D    18 -  38 <=>    1 -  21   (VAL   18  - GLY   38  <=> PRO   10  - ARG   30 )                          
 100: s001-A 2ymb-D    49 -  59 <=>   31 -  41   (VAL   49  - ILE   59  <=> GLU   40  - LYS   50 )                          
 100: s001-A 2ymb-D   126 - 149 <=>   44 -  67   (HIS  126  - GLY  149  <=> LYS   53  - LYS   76 )                          
 100: s001-A 2ymb-D   198 - 204 <=>   87 -  93   (VAL  198  - GLU  204  <=> GLU   96  - SER  102 )                          
 100: s001-A 2ymb-D   205 - 209 <=>   97 - 101   (VAL  205  - GLY  209  <=> LEU  106  - TYR  110 )                          
 100: s001-A 2ymb-D   217 - 220 <=>  210 - 213   (ARG  217  - VAL  220  <=> LEU  223  - CYS  226 )                          
 101: s001-A 6bhp-A    13 -  16 <=>    1 -   4   (ALA   13  - TYR   16  <=> GLY    3  - LYS    6 )                          
 101: s001-A 6bhp-A    17 -  20 <=>    9 -  12   (PRO   17  - LEU   20  <=> GLY   11  - ILE   14 )                          
 101: s001-A 6bhp-A    21 -  38 <=>   15 -  32   (LYS   21  - GLY   38  <=> LEU   17  - GLN   34 )                          
 101: s001-A 6bhp-A    39 -  43 <=>   75 -  79   (GLN   39  - LYS   43  <=> PHE   77  - TRP   81 )                          
 101: s001-A 6bhp-A    45 -  57 <=>   81 -  93   (SER   45  - LEU   57  <=> ILE   83  - ALA   95 )                          
 101: s001-A 6bhp-A   118 - 122 <=>   97 - 101   (ASP  118  - ARG  122  <=> VAL   99  - ILE  103 )                          
 101: s001-A 6bhp-A   124 - 149 <=>  103 - 128   (THR  124  - GLY  149  <=> LYS  105  - PHE  130 )                          
 102: s001-A 5yke-B     1 -   4 <=>   55 -  58   (MET    1  - SER    4  <=> GLU   88  - GLU   91 )                          
 102: s001-A 5yke-B    11 -  14 <=>  266 - 269   (LYS   11  - VAL   14  <=> GLY  316  - CYS  319 )                          
 102: s001-A 5yke-B    17 -  20 <=>  302 - 305   (PRO   17  - LEU   20  <=> SER  376  - VAL  379 )                          
 102: s001-A 5yke-B    21 -  38 <=>  308 - 325   (LYS   21  - GLY   38  <=> GLU  382  - ILE  399 )                          
 102: s001-A 5yke-B    40 -  44 <=>  339 - 343   (ALA   40  - ILE   44  <=> ILE  417  - VAL  421 )                          
 102: s001-A 5yke-B    45 -  68 <=>  346 - 369   (SER   45  - LEU   68  <=> ASP  424  - VAL  447 )                          
 102: s001-A 5yke-B    70 -  73 <=>  370 - 373   (LEU   70  - ASN   73  <=> GLY  448  - LEU  451 )                          
 102: s001-A 5yke-B    75 -  78 <=>  507 - 510   (LYS   75  - ASP   78  <=> ILE  585  - THR  588 )                          
 102: s001-A 5yke-B   126 - 134 <=>  513 - 521   (HIS  126  - ILE  134  <=> PHE  591  - SER  599 )                          
 102: s001-A 5yke-B   135 - 149 <=>  523 - 537   (ALA  135  - GLY  149  <=> VAL  601  - SER  615 )                          
 102: s001-A 5yke-B   168 - 173 <=>  698 - 703   (TYR  168  - ASP  173  <=> VAL 1174  - GLN 1179 )                          
 102: s001-A 5yke-B   176 - 181 <=>  779 - 784   (LEU  176  - LEU  181  <=> ILE 1255  - VAL 1260 )                          
 102: s001-A 5yke-B   219 - 223 <=>  834 - 838   (ARG  219  - LYS  223  <=> GLY 1310  - ARG 1314 )                          
 103: s001-A 6zmq-A     3 -   8 <=>  191 - 196   (THR    3  - ILE    8  <=> ALA  195  - GLN  200 )                          
 103: s001-A 6zmq-A    16 -  39 <=>  383 - 406   (TYR   16  - GLN   39  <=> GLU  417  - GLY  440 )                          
 103: s001-A 6zmq-A    40 -  43 <=>  408 - 411   (ALA   40  - LYS   43  <=> THR  442  - ALA  445 )                          
 103: s001-A 6zmq-A    44 -  66 <=>  414 - 436   (ILE   44  - ARG   66  <=> ALA  448  - ARG  470 )                          
 103: s001-A 6zmq-A    75 -  81 <=>  437 - 443   (LYS   75  - LEU   81  <=> TRP  478  - ARG  484 )                          
 103: s001-A 6zmq-A   125 - 144 <=>  444 - 463   (PRO  125  - VAL  144  <=> ARG  485  - ALA  504 )                          
 103: s001-A 6zmq-A   206 - 210 <=>  483 - 487   (ASP  206  - LYS  210  <=> GLU  524  - VAL  528 )                          
 103: s001-A 6zmq-A   211 - 218 <=>  515 - 522   (THR  211  - LYS  218  <=> GLY  556  - HIS  563 )                          
 104: s001-A 6v93-A     3 -   6 <=>  402 - 405   (THR    3  - GLU    6  <=> SER  553  - VAL  556 )                          
 104: s001-A 6v93-A     7 -  11 <=>  407 - 411   (SER    7  - LYS   11  <=> LEU  558  - PRO  562 )                          
 104: s001-A 6v93-A    18 -  21 <=>  493 - 496   (VAL   18  - LYS   21  <=> ASP  681  - PRO  684 )                          
 104: s001-A 6v93-A    29 -  39 <=>  644 - 654   (ASP   29  - GLN   39  <=> THR  840  - HIS  850 )                          
 104: s001-A 6v93-A    42 -  47 <=>  655 - 660   (TYR   42  - VAL   47  <=> LYS  851  - PHE  856 )                          
 104: s001-A 6v93-A    53 -  57 <=>  662 - 666   (ILE   53  - LEU   57  <=> PHE  858  - THR  862 )                          
 104: s001-A 6v93-A   125 - 150 <=>  672 - 697   (PRO  125  - PHE  150  <=> LYS  868  - ARG  893 )                          
 104: s001-A 6v93-A   198 - 201 <=>  718 - 721   (VAL  198  - PRO  201  <=> SER  914  - TYR  917 )                          
 104: s001-A 6v93-A   206 - 210 <=>  883 - 887   (ASP  206  - LYS  210  <=> ASN 1079  - LEU 1083 )                          
 104: s001-A 6v93-A   211 - 214 <=>  890 - 893   (THR  211  - ALA  214  <=> LYS 1086  - ALA 1089 )                          
 104: s001-A 6v93-A   215 - 218 <=>  896 - 899   (THR  215  - LYS  218  <=> THR 1092  - TYR 1095 )                          
 104: s001-A 6v93-A   224 - 227 <=> 1082 -1085   (ASP  224  - CYS  227  <=> ALA 1278  - SER 1281 )                          
 104: s001-A 6v93-A   230 - 233 <=> 1086 -1089   (PHE  230  - VAL  233  <=> GLU 1282  - ALA 1285 )                          
 104: s001-A 6v93-A   241 - 245 <=> 1094 -1098   (ARG  241  - GLY  245  <=> VAL 1290  - ARG 1294 )                          
 104: s001-A 6v93-A   256 - 259 <=> 1110 -1113   (TYR  256  - ARG  259  <=> TYR 1306  - ARG 1309 )                          
 104: s001-A 6v93-A   270 - 274 <=> 1140 -1144   (PRO  270  - ASN  274  <=> GLY 1336  - GLU 1340 )                          
 104: s001-A 6v93-A   290 - 293 <=> 1163 -1166   (GLN  290  - VAL  293  <=> PHE 1359  - ILE 1362 )                          
 104: s001-A 6v93-A   303 - 308 <=> 1177 -1182   (PRO  303  - ILE  308  <=> GLU 1419  - THR 1424 )                          
 105: s001-A 3k1f-M     1 -   8 <=>   19 -  26   (MET    1  - ILE    8  <=> PRO   31  - PHE   38 )                          
 105: s001-A 3k1f-M    10 -  14 <=>   44 -  48   (LYS   10  - VAL   14  <=> LEU   56  - ARG   60 )                          
 105: s001-A 3k1f-M    20 -  37 <=>  114 - 131   (LEU   20  - LEU   37  <=> UNK  143  - UNK  160 )                          
 105: s001-A 3k1f-M    38 -  41 <=>  133 - 136   (GLY   38  - TRP   41  <=> UNK  162  - UNK  165 )                          
 105: s001-A 3k1f-M    46 -  51 <=>  146 - 151   (GLN   46  - HIS   51  <=> UNK  175  - UNK  180 )                          
 105: s001-A 3k1f-M   130 - 135 <=>  159 - 164   (THR  130  - ALA  135  <=> UNK  188  - UNK  193 )                          
 105: s001-A 3k1f-M   137 - 148 <=>  174 - 185   (HIS  137  - LEU  148  <=> UNK  203  - UNK  214 )                          
 106: s001-A 3few-X     1 -   6 <=>  191 - 196   (MET    1  - GLU    6  <=> VAL  259  - PRO  264 )                          
 106: s001-A 3few-X    20 -  23 <=>  313 - 316   (LEU   20  - VAL   23  <=> TRP  381  - ILE  384 )                          
 106: s001-A 3few-X    26 -  37 <=>  317 - 328   (LEU   26  - LEU   37  <=> ASP  385  - ILE  396 )                          
 106: s001-A 3few-X    39 -  43 <=>  329 - 333   (GLN   39  - LYS   43  <=> SER  397  - LYS  401 )                          
 106: s001-A 3few-X    45 -  63 <=>  337 - 355   (SER   45  - LEU   63  <=> VAL  405  - GLY  423 )                          
 106: s001-A 3few-X   128 - 135 <=>  358 - 365   (LEU  128  - ALA  135  <=> GLY  426  - GLU  433 )                          
 106: s001-A 3few-X   138 - 144 <=>  377 - 383   (LEU  138  - VAL  144  <=> ALA  445  - ALA  451 )                          
 106: s001-A 3few-X   265 - 271 <=>  391 - 397   (PRO  265  - THR  271  <=> SER  459  - ILE  465 )                          
 106: s001-A 3few-X   278 - 282 <=>  426 - 430   (THR  278  - SER  282  <=> ILE  494  - ALA  498 )                          
 107: s001-A 5yep-B    21 -  35 <=>   67 -  81   (LYS   21  - ASP   35  <=> GLN   67  - LEU   81 )                          
 107: s001-A 5yep-B    44 -  66 <=>   82 - 104   (ILE   44  - ARG   66  <=> ILE   82  - TYR  104 )                          
 107: s001-A 5yep-B    76 -  79 <=>  105 - 108   (VAL   76  - MET   79  <=> GLN  105  - ASN  108 )                          
 107: s001-A 5yep-B   125 - 148 <=>  110 - 133   (PRO  125  - LEU  148  <=> ASP  110  - GLU  133 )                          
 108: s001-A 6mag-A    18 -  21 <=>   26 -  29   (VAL   18  - LYS   21  <=> LYS   28  - GLU   31 )                          
 108: s001-A 6mag-A    22 -  37 <=>   32 -  47   (PHE   22  - LEU   37  <=> GLY   34  - ILE   49 )                          
 108: s001-A 6mag-A    38 -  43 <=>   54 -  59   (GLY   38  - LYS   43  <=> SER   56  - VAL   61 )                          
 108: s001-A 6mag-A    44 -  48 <=>   62 -  66   (ILE   44  - ALA   48  <=> LEU   64  - LYS   68 )                          
 108: s001-A 6mag-A    50 -  56 <=>   68 -  74   (GLU   50  - ALA   56  <=> ALA   70  - ASP   76 )                          
 108: s001-A 6mag-A   127 - 149 <=>   78 - 100   (LEU  127  - GLY  149  <=> ASN   80  - ILE  102 )                          
 108: s001-A 6mag-A   156 - 160 <=>  237 - 241   (LEU  156  - VAL  160  <=> ARG  239  - GLY  243 )                          
 109: s001-A 4avm-A     1 -   4 <=>   25 -  28   (MET    1  - SER    4  <=> LYS   39  - ARG   42 )                          
 109: s001-A 4avm-A     5 -   8 <=>   31 -  34   (PHE    5  - ILE    8  <=> GLN   45  - SER   48 )                          
 109: s001-A 4avm-A     9 -  12 <=>   37 -  40   (GLU    9  - ASN   12  <=> TYR   51  - GLN   54 )                          
 109: s001-A 4avm-A    18 -  33 <=>   59 -  74   (VAL   18  - THR   33  <=> VAL   73  - ILE   88 )                          
 109: s001-A 4avm-A    35 -  38 <=>   75 -  78   (ASP   35  - GLY   38  <=> TYR   89  - GLU   92 )                          
 109: s001-A 4avm-A    40 -  43 <=>   79 -  82   (ALA   40  - LYS   43  <=> TRP   93  - HIS   96 )                          
 109: s001-A 4avm-A    44 -  55 <=>   84 -  95   (ILE   44  - THR   55  <=> GLU   98  - LEU  109 )                          
 109: s001-A 4avm-A   118 - 123 <=>  100 - 105   (ASP  118  - PRO  123  <=> GLU  114  - ASP  119 )                          
 109: s001-A 4avm-A   125 - 149 <=>  201 - 225   (PRO  125  - GLY  149  <=> ASN  215  - GLU  239 )                          
 110: s001-A 3tul-A    20 -  38 <=>    9 -  27   (LEU   20  - GLY   38  <=> GLY   90  - LEU  108 )                          
 110: s001-A 3tul-A    40 -  43 <=>   54 -  57   (ALA   40  - LYS   43  <=> GLN  137  - THR  140 )                          
 110: s001-A 3tul-A    45 -  56 <=>   60 -  71   (SER   45  - ALA   56  <=> TYR  143  - LYS  154 )                          
 110: s001-A 3tul-A   119 - 122 <=>   75 -  78   (LEU  119  - ARG  122  <=> ASP  158  - THR  161 )                          
 110: s001-A 3tul-A   124 - 127 <=>  105 - 108   (THR  124  - LEU  127  <=> ALA  195  - ALA  198 )                          
 110: s001-A 3tul-A   128 - 149 <=>  110 - 131   (LEU  128  - GLY  149  <=> GLU  200  - GLU  221 )                          
 111: s001-A 6eyu-A    13 -  16 <=>   65 -  68   (ALA   13  - TYR   16  <=> GLN   65  - LEU   68 )                          
 111: s001-A 6eyu-A    18 -  21 <=>   75 -  78   (VAL   18  - LYS   21  <=> MET   75  - MET   78 )                          
 111: s001-A 6eyu-A    22 -  41 <=>   80 -  99   (PHE   22  - TRP   41  <=> SER   80  - LYS   99 )                          
 111: s001-A 6eyu-A    45 -  59 <=>  103 - 117   (SER   45  - ILE   59  <=> LEU  103  - THR  117 )                          
 111: s001-A 6eyu-A    76 -  79 <=>  123 - 126   (VAL   76  - MET   79  <=> ALA  123  - SER  126 )                          
 111: s001-A 6eyu-A   125 - 142 <=>  128 - 145   (PRO  125  - ASN  142  <=> THR  128  - ALA  145 )                          
 111: s001-A 6eyu-A   143 - 146 <=>  147 - 150   (ASN  143  - GLN  146  <=> PRO  147  - GLU  150 )                          
 111: s001-A 6eyu-A   158 - 162 <=>  196 - 200   (GLU  158  - SER  162  <=> LEU  196  - GLN  200 )                          
 111: s001-A 6eyu-A   190 - 193 <=>  209 - 212   (ALA  190  - TRP  193  <=> PRO  209  - CYS  212 )                          
 111: s001-A 6eyu-A   258 - 263 <=>  218 - 223   (MET  258  - LEU  263  <=> PHE  218  - LEU  223 )                          
 112: s001-A 6gys-B     8 -  11 <=>   83 -  86   (ILE    8  - LYS   11  <=> ARG   83  - THR   86 )                          
 112: s001-A 6gys-B    12 -  16 <=>   88 -  92   (ASN   12  - TYR   16  <=> THR   88  - LEU   92 )                          
 112: s001-A 6gys-B    23 -  37 <=>  107 - 121   (VAL   23  - LEU   37  <=> GLN  107  - ASN  121 )                          
 112: s001-A 6gys-B    38 -  41 <=>  123 - 126   (GLY   38  - TRP   41  <=> GLY  123  - TYR  126 )                          
 112: s001-A 6gys-B    45 -  56 <=>  136 - 147   (SER   45  - ALA   56  <=> LEU  136  - ARG  147 )                          
 112: s001-A 6gys-B   127 - 150 <=>  149 - 172   (LEU  127  - PHE  150  <=> ASP  149  - TYR  172 )                          
 112: s001-A 6gys-B   261 - 264 <=>  174 - 177   (GLY  261  - SER  264  <=> MET  174  - GLU  177 )                          
 112: s001-A 6gys-B   268 - 271 <=>  187 - 190   (ARG  268  - THR  271  <=> PRO  187  - GLU  190 )                          
 112: s001-A 6gys-B   272 - 276 <=>  193 - 197   (GLU  272  - SER  276  <=> GLY  193  - ARG  197 )                          
 112: s001-A 6gys-B   293 - 299 <=>  552 - 558   (VAL  293  - ASN  299  <=> GLY  563  - ASN  569 )                          
 112: s001-A 6gys-B   305 - 308 <=>  571 - 574   (LYS  305  - ILE  308  <=> GLU  600  - ILE  603 )                          
 113: s001-A 2bw3-A     2 -   6 <=>  166 - 170   (ILE    2  - GLU    6  <=> SER  241  - PHE  245 )                          
 113: s001-A 2bw3-A     8 -  12 <=>  187 - 191   (ILE    8  - ASN   12  <=> ARG  262  - SER  266 )                          
 113: s001-A 2bw3-A    17 -  20 <=>  205 - 208   (PRO   17  - LEU   20  <=> GLU  280  - GLU  283 )                          
 113: s001-A 2bw3-A    21 -  38 <=>  210 - 227   (LYS   21  - GLY   38  <=> ASN  285  - ASN  302 )                          
 113: s001-A 2bw3-A    40 -  43 <=>  229 - 232   (ALA   40  - LYS   43  <=> GLN  304  - LEU  307 )                          
 113: s001-A 2bw3-A    46 -  49 <=>  250 - 253   (GLN   46  - VAL   49  <=> UNK  325  - SER  328 )                          
 113: s001-A 2bw3-A   137 - 150 <=>  257 - 270   (HIS  137  - PHE  150  <=> ASN  332  - GLU  345 )                          
 113: s001-A 2bw3-A   159 - 165 <=>  320 - 326   (ALA  159  - LEU  165  <=> ILE  395  - GLY  401 )                          
 113: s001-A 2bw3-A   295 - 298 <=>  370 - 373   (SER  295  - LYS  298  <=> GLU  445  - ALA  448 )                          
 113: s001-A 2bw3-A   300 - 305 <=>  437 - 442   (ARG  300  - LYS  305  <=> ARG  528  - ILE  533 )                          
 113: s001-A 2bw3-A   311 - 314 <=>  515 - 518   (THR  311  - SER  314  <=> ASN  606  - LYS  609 )                          
 114: s001-A 7drt-B     2 -   5 <=>  143 - 146   (ILE    2  - PHE    5  <=> PHE  145  - TRP  148 )                          
 114: s001-A 7drt-B     7 -  10 <=>  192 - 195   (SER    7  - LYS   10  <=> PHE  194  - LEU  197 )                          
 114: s001-A 7drt-B    13 -  17 <=>  290 - 294   (ALA   13  - PRO   17  <=> ASP  292  - MET  296 )                          
 114: s001-A 7drt-B    18 -  38 <=>  298 - 318   (VAL   18  - GLY   38  <=> GLY  300  - GLY  320 )                          
 114: s001-A 7drt-B    40 -  45 <=>  333 - 338   (ALA   40  - SER   45  <=> TYR  335  - GLY  340 )                          
 114: s001-A 7drt-B    46 -  62 <=>  340 - 356   (GLN   46  - VAL   62  <=> ILE  342  - GLY  358 )                          
 114: s001-A 7drt-B    65 -  70 <=>  358 - 363   (HIS   65  - LEU   70  <=> GLN  360  - PHE  365 )                          
 114: s001-A 7drt-B    75 -  78 <=>  364 - 367   (LYS   75  - ASP   78  <=> TYR  366  - TRP  369 )                          
 114: s001-A 7drt-B    79 -  82 <=>  369 - 372   (MET   79  - ILE   82  <=> THR  371  - GLY  374 )                          
 114: s001-A 7drt-B   125 - 149 <=>  374 - 398   (PRO  125  - GLY  149  <=> GLU  376  - VAL  400 )                          
 114: s001-A 7drt-B   206 - 209 <=>  422 - 425   (ASP  206  - GLY  209  <=> HIS  424  - GLY  427 )                          
 114: s001-A 7drt-B   262 - 265 <=>  437 - 440   (HIS  262  - PRO  265  <=> THR  439  - CYS  442 )                          
 114: s001-A 7drt-B   266 - 269 <=>  444 - 447   (ASN  266  - PHE  269  <=> THR  446  - PHE  449 )                          
 114: s001-A 7drt-B   270 - 276 <=>  451 - 457   (PRO  270  - SER  276  <=> SER  453  - HIS  459 )                          
 115: s001-A 6nmi-B     1 -   7 <=>   72 -  78   (MET    1  - SER    7  <=> TYR   72  - PRO   78 )                          
 115: s001-A 6nmi-B    18 -  37 <=>  254 - 273   (VAL   18  - LEU   37  <=> ARG  254  - ILE  273 )                          
 115: s001-A 6nmi-B    38 -  41 <=>  275 - 278   (GLY   38  - TRP   41  <=> GLU  275  - GLU  278 )                          
 115: s001-A 6nmi-B    47 -  58 <=>  328 - 339   (VAL   47  - LYS   58  <=> HIS  328  - TYR  339 )                          
 115: s001-A 6nmi-B    72 -  78 <=>  349 - 355   (TYR   72  - ASP   78  <=> VAL  349  - PRO  355 )                          
 115: s001-A 6nmi-B   120 - 124 <=>  360 - 364   (SER  120  - THR  124  <=> GLY  360  - ARG  364 )                          
 115: s001-A 6nmi-B   127 - 138 <=>  368 - 379   (LEU  127  - LEU  138  <=> GLN  368  - LEU  379 )                          
 115: s001-A 6nmi-B   139 - 144 <=>  381 - 386   (THR  139  - VAL  144  <=> SER  381  - LEU  386 )                          
 115: s001-A 6nmi-B   147 - 151 <=>  387 - 391   (LYS  147  - GLU  151  <=> GLU  387  - LEU  391 )                          
 115: s001-A 6nmi-B   180 - 185 <=>  426 - 431   (ASN  180  - ASP  185  <=> PRO  426  - PRO  431 )                          
 115: s001-A 6nmi-B   279 - 282 <=>  439 - 442   (PRO  279  - SER  282  <=> ASP  439  - LEU  442 )                          
 115: s001-A 6nmi-B   290 - 293 <=>  542 - 545   (GLN  290  - VAL  293  <=> TYR  542  - MET  545 )                          
 115: s001-A 6nmi-B   296 - 299 <=>  619 - 622   (ILE  296  - ASN  299  <=> ILE  619  - GLY  622 )                          
 115: s001-A 6nmi-B   301 - 304 <=>  684 - 687   (SER  301  - LYS  304  <=> PHE  684  - GLY  687 )                          
 115: s001-A 6nmi-B   309 - 314 <=>  755 - 760   (VAL  309  - SER  314  <=> GLN  755  - LEU  760 )                          
 116: s001-A 6e0k-A     2 -   9 <=>   31 -  38   (ILE    2  - GLU    9  <=> ASP   32  - GLY   39 )                          
 116: s001-A 6e0k-A    17 -  38 <=>  182 - 203   (PRO   17  - GLY   38  <=> ASN  183  - GLY  204 )                          
 116: s001-A 6e0k-A    41 -  44 <=>  205 - 208   (TRP   41  - ILE   44  <=> PRO  206  - LEU  209 )                          
 116: s001-A 6e0k-A    45 -  55 <=>  210 - 220   (SER   45  - THR   55  <=> PRO  211  - ASN  221 )                          
 116: s001-A 6e0k-A    57 -  61 <=>  221 - 225   (LEU   57  - TYR   61  <=> VAL  222  - LYS  226 )                          
 116: s001-A 6e0k-A    86 -  89 <=>  243 - 246   (GLN   86  - ILE   89  <=> ARG  244  - LEU  247 )                          
 116: s001-A 6e0k-A   123 - 126 <=>  253 - 256   (PRO  123  - HIS  126  <=> ASN  254  - ASP  257 )                          
 116: s001-A 6e0k-A   129 - 132 <=>  257 - 260   (ASP  129  - TYR  132  <=> ASP  258  - GLY  261 )                          
 116: s001-A 6e0k-A   133 - 150 <=>  266 - 283   (PRO  133  - PHE  150  <=> TRP  267  - THR  284 )                          
 116: s001-A 6e0k-A   264 - 268 <=>  284 - 288   (SER  264  - ARG  268  <=> GLY  285  - GLY  289 )                          
 117: s001-A 6vjy-B    12 -  15 <=>  139 - 142   (ASN   12  - TYR   15  <=> SER  139  - MET  142 )                          
 117: s001-A 6vjy-B    16 -  19 <=>  148 - 151   (TYR   16  - ASP   19  <=> SER  148  - SER  151 )                          
 117: s001-A 6vjy-B    20 -  38 <=>  154 - 172   (LEU   20  - GLY   38  <=> LEU  154  - ILE  172 )                          
 117: s001-A 6vjy-B    39 -  43 <=>  183 - 187   (GLN   39  - LYS   43  <=> THR  183  - LEU  187 )                          
 117: s001-A 6vjy-B    44 -  66 <=>  191 - 213   (ILE   44  - ARG   66  <=> MET  191  - GLU  213 )                          
 117: s001-A 6vjy-B    68 -  73 <=>  214 - 219   (LEU   68  - ASN   73  <=> PHE  214  - GLN  219 )                          
 117: s001-A 6vjy-B    78 -  85 <=>  223 - 230   (ASP   78  - ILE   85  <=> LYS  267  - ILE  274 )                          
 117: s001-A 6vjy-B   127 - 137 <=>  231 - 241   (LEU  127  - HIS  137  <=> ASP  275  - LEU  285 )                          
 118: s001-A 1x04-A    23 -  38 <=>    4 -  19   (VAL   23  - GLY   38  <=> LEU   29  - SER   44 )                          
 118: s001-A 1x04-A    39 -  43 <=>  104 - 108   (GLN   39  - LYS   43  <=> LEU  129  - GLN  133 )                          
 118: s001-A 1x04-A   119 - 122 <=>  126 - 129   (LEU  119  - ARG  122  <=> LYS  151  - GLY  154 )                          
 118: s001-A 1x04-A   123 - 126 <=>  132 - 135   (PRO  123  - HIS  126  <=> PRO  157  - GLU  160 )                          
 118: s001-A 1x04-A   127 - 150 <=>  137 - 160   (LEU  127  - PHE  150  <=> ARG  162  - UNK  185 )                          
 118: s001-A 1x04-A   205 - 210 <=>  169 - 174   (VAL  205  - LYS  210  <=> SER  194  - ALA  199 )                          
 118: s001-A 1x04-A   288 - 291 <=>  185 - 188   (SER  288  - THR  291  <=> ILE  210  - GLN  213 )                          
 118: s001-A 1x04-A   292 - 295 <=>  190 - 193   (MET  292  - SER  295  <=> THR  215  - LEU  218 )                          
 118: s001-A 1x04-A   296 - 299 <=>  196 - 199   (ILE  296  - ASN  299  <=> ARG  221  - GLN  224 )                          
 119: s001-A 6s18-A    17 -  20 <=>   44 -  47   (PRO   17  - LEU   20  <=> ALA   91  - ARG   94 )                          
 119: s001-A 6s18-A    21 -  38 <=>   49 -  66   (LYS   21  - GLY   38  <=> ALA   96  - VAL  113 )                          
 119: s001-A 6s18-A    39 -  43 <=>   78 -  82   (GLN   39  - LYS   43  <=> ALA  125  - GLN  129 )                          
 119: s001-A 6s18-A    45 -  58 <=>   85 -  98   (SER   45  - LYS   58  <=> PHE  132  - ALA  145 )                          
 119: s001-A 6s18-A   118 - 121 <=>  100 - 103   (ASP  118  - THR  121  <=> ARG  147  - SER  150 )                          
 119: s001-A 6s18-A   125 - 149 <=>  105 - 129   (PRO  125  - GLY  149  <=> GLU  152  - VAL  176 )                          
 119: s001-A 6s18-A   209 - 213 <=>  139 - 143   (GLY  209  - THR  213  <=> ILE  186  - SER  190 )                          
 120: s001-A 5jwa-A     1 -   5 <=>   82 -  86   (MET    1  - PHE    5  <=> VAL  120  - ASP  124 )                          
 120: s001-A 5jwa-A    19 -  34 <=>  172 - 187   (ASP   19  - ALA   34  <=> PRO  210  - LYS  225 )                          
 120: s001-A 5jwa-A    35 -  39 <=>  189 - 193   (ASP   35  - GLN   39  <=> VAL  227  - TYR  231 )                          
 120: s001-A 5jwa-A    71 -  74 <=>  427 - 430   (ILE   71  - LYS   74  <=> PHE  465  - LYS  468 )                          
 120: s001-A 5jwa-A    94 -  97 <=>  441 - 444   (PHE   94  - ASP   97  <=> HIS  479  - VAL  482 )                          
 120: s001-A 5jwa-A   102 - 106 <=>  445 - 449   (ILE  102  - MET  106  <=> ALA  483  - TYR  487 )                          
 120: s001-A 5jwa-A   124 - 142 <=>  469 - 487   (THR  124  - ASN  142  <=> LEU  507  - LYS  525 )                          
 120: s001-A 5jwa-A   143 - 146 <=>  489 - 492   (ASN  143  - GLN  146  <=> TYR  527  - PRO  530 )                          
 121: s001-A 4dwl-B    20 -  38 <=>    3 -  21   (LEU   20  - GLY   38  <=> VAL   17  - PRO   35 )                          
 121: s001-A 4dwl-B    39 -  42 <=>   25 -  28   (GLN   39  - TYR   42  <=> GLY   39  - ARG   42 )                          
 121: s001-A 4dwl-B    43 -  46 <=>   30 -  33   (LYS   43  - GLN   46  <=> UNK   44  - LYS   47 )                          
 121: s001-A 4dwl-B    48 -  58 <=>   34 -  44   (ALA   48  - LYS   58  <=> CYS   48  - VAL   58 )                          
 121: s001-A 4dwl-B   125 - 149 <=>   48 -  72   (PRO  125  - GLY  149  <=> SER   62  - ALA   86 )                          
 121: s001-A 4dwl-B   262 - 265 <=>   81 -  84   (HIS  262  - PRO  265  <=> THR   95  - GLN   98 )                          
 122: s001-A 6bog-A     1 -   5 <=>   42 -  46   (MET    1  - PHE    5  <=> TYR   43  - ASP   47 )                          
 122: s001-A 6bog-A    11 -  14 <=>  219 - 222   (LYS   11  - VAL   14  <=> LEU  220  - PHE  223 )                          
 122: s001-A 6bog-A    22 -  36 <=>  364 - 378   (PHE   22  - GLY   36  <=> LEU  365  - GLU  379 )                          
 122: s001-A 6bog-A    45 -  55 <=>  381 - 391   (SER   45  - THR   55  <=> ILE  382  - ASP  392 )                          
 122: s001-A 6bog-A   131 - 149 <=>  392 - 410   (PHE  131  - GLY  149  <=> SER  393  - HIS  411 )                          
 122: s001-A 6bog-A   266 - 271 <=>  417 - 422   (ASN  266  - THR  271  <=> PHE  418  - ASN  423 )                          
 122: s001-A 6bog-A   274 - 281 <=>  633 - 640   (ASN  274  - THR  281  <=> HIS  634  - THR  641 )                          
 122: s001-A 6bog-A   305 - 312 <=>  654 - 661   (LYS  305  - GLU  312  <=> ALA  655  - GLY  662 )                          
 123: s001-A 1puo-B    23 -  34 <=>   17 -  28   (VAL   23  - ALA   34  <=> ASN   21  - VAL   32 )                          
 123: s001-A 1puo-B    42 -  45 <=>   29 -  32   (TYR   42  - SER   45  <=> ASN   33  - GLU   36 )                          
 123: s001-A 1puo-B    46 -  61 <=>   35 -  50   (GLN   46  - TYR   61  <=> ARG   39  - LEU   54 )                          
 123: s001-A 1puo-B    62 -  65 <=>   52 -  55   (VAL   62  - HIS   65  <=> SER   56  - LEU   59 )                          
 123: s001-A 1puo-B    71 -  76 <=>   98 - 103   (ILE   71  - VAL   76  <=> TYR  120  - VAL  125 )                          
 123: s001-A 1puo-B    78 -  82 <=>  106 - 110   (ASP   78  - ILE   82  <=> GLU  128  - ILE  132 )                          
 123: s001-A 1puo-B   126 - 129 <=>  113 - 116   (HIS  126  - ASP  129  <=> ASN  135  - ASP  138 )                          
 123: s001-A 1puo-B   130 - 133 <=>  118 - 121   (THR  130  - PRO  133  <=> LYS  140  - GLU  143 )                          
 123: s001-A 1puo-B   134 - 151 <=>  123 - 140   (ILE  134  - GLU  151  <=> ASP  145  - CYS  162 )                          
 124: s001-A 5we2-A    18 -  38 <=>   88 - 108   (VAL   18  - GLY   38  <=> SER   94  - MET  114 )                          
 124: s001-A 5we2-A    40 -  43 <=>  117 - 120   (ALA   40  - LYS   43  <=> ASN  134  - ALA  137 )                          
 124: s001-A 5we2-A    44 -  48 <=>  123 - 127   (ILE   44  - ALA   48  <=> LEU  140  - ALA  144 )                          
 124: s001-A 5we2-A    50 -  56 <=>  128 - 134   (GLU   50  - ALA   56  <=> LYS  145  - TRP  151 )                          
 124: s001-A 5we2-A    66 -  69 <=>  142 - 145   (ARG   66  - LEU   69  <=> GLN  159  - ILE  162 )                          
 124: s001-A 5we2-A   113 - 116 <=>  146 - 149   (TYR  113  - ASP  116  <=> ASP  163  - ASN  166 )                          
 124: s001-A 5we2-A   122 - 127 <=>  182 - 187   (ARG  122  - LEU  127  <=> TYR  199  - LYS  204 )                          
 124: s001-A 5we2-A   129 - 136 <=>  190 - 197   (ASP  129  - GLU  136  <=> MET  207  - SER  214 )                          
 124: s001-A 5we2-A   137 - 149 <=>  199 - 211   (HIS  137  - GLY  149  <=> LEU  216  - GLU  228 )                          
 124: s001-A 5we2-A   150 - 153 <=>  218 - 221   (PHE  150  - VAL  153  <=> PHE  235  - ARG  238 )                          
 125: s001-A 2bnl-C    18 -  41 <=>   11 -  34   (VAL   18  - TRP   41  <=> GLU   13  - GLN   36 )                          
 125: s001-A 2bnl-C    45 -  62 <=>   40 -  57   (SER   45  - VAL   62  <=> TYR   42  - ASP   59 )                          
 125: s001-A 2bnl-C   126 - 139 <=>   60 -  73   (HIS  126  - THR  139  <=> ALA   62  - VAL   75 )                          
 125: s001-A 2bnl-C   142 - 147 <=>   79 -  84   (ASN  142  - LYS  147  <=> UNK   81  - THR   86 )                          
 125: s001-A 2bnl-C   191 - 195 <=>   95 -  99   (PHE  191  - LYS  195  <=> THR   97  - ASP  101 )                          
 125: s001-A 2bnl-C   246 - 249 <=>  101 - 104   (MET  246  - TYR  249  <=> ARG  103  - ASP  106 )                          
 125: s001-A 2bnl-C   268 - 271 <=>  109 - 112   (ARG  268  - THR  271  <=> GLU  111  - TRP  114 )                          
 126: s001-A 6a70-B     1 -   5 <=>  294 - 298   (MET    1  - PHE    5  <=> GLU 3611  - PHE 3615 )                          
 126: s001-A 6a70-B     6 -  10 <=>  405 - 409   (GLU    6  - LYS   10  <=> GLY 3791  - TRP 3795 )                          
 126: s001-A 6a70-B    18 -  38 <=>  509 - 529   (VAL   18  - GLY   38  <=> ALA 3895  - ALA 3915 )                          
 126: s001-A 6a70-B    39 -  43 <=>  553 - 557   (GLN   39  - LYS   43  <=> TRP 3939  - ALA 3943 )                          
 126: s001-A 6a70-B    44 -  54 <=>  561 - 571   (ILE   44  - LEU   54  <=> ALA 3947  - GLY 3957 )                          
 126: s001-A 6a70-B   119 - 123 <=>  575 - 579   (LEU  119  - PRO  123  <=> ARG 3961  - ARG 3965 )                          
 126: s001-A 6a70-B   128 - 149 <=>  592 - 613   (LEU  128  - GLY  149  <=> ASP 3978  - LEU 3999 )                          
 126: s001-A 6a70-B   207 - 213 <=>  619 - 625   (GLU  207  - THR  213  <=> GLN 4005  - GLN 4011 )                          
 126: s001-A 6a70-B   216 - 219 <=>  701 - 704   (SER  216  - ARG  219  <=> LEU 4117  - PRO 4120 )                          
 127: s001-A 5xfa-A     1 -   4 <=>  161 - 164   (MET    1  - SER    4  <=> TRP  170  - THR  173 )                          
 127: s001-A 5xfa-A    10 -  15 <=>  403 - 408   (LYS   10  - TYR   15  <=> ALA  412  - GLY  417 )                          
 127: s001-A 5xfa-A    16 -  19 <=>  450 - 453   (TYR   16  - ASP   19  <=> VAL  459  - ASP  462 )                          
 127: s001-A 5xfa-A    20 -  34 <=>  455 - 469   (LEU   20  - ALA   34  <=> VAL  464  - SER  478 )                          
 127: s001-A 5xfa-A    37 -  41 <=>  470 - 474   (LEU   37  - TRP   41  <=> CYS  479  - THR  483 )                          
 127: s001-A 5xfa-A    42 -  59 <=>  476 - 493   (TYR   42  - ILE   59  <=> CYS  485  - GLY  502 )                          
 127: s001-A 5xfa-A   127 - 143 <=>  496 - 512   (LEU  127  - ASN  143  <=> THR  505  - LEU  521 )                          
 127: s001-A 5xfa-A   146 - 149 <=>  514 - 517   (GLN  146  - GLY  149  <=> SER  523  - GLY  526 )                          
 127: s001-A 5xfa-A   155 - 158 <=>  550 - 553   (ILE  155  - GLU  158  <=> PHE  559  - ASP  562 )                          
 127: s001-A 5xfa-A   271 - 274 <=>  558 - 561   (THR  271  - ASN  274  <=> ALA  567  - ARG  570 )                          
 127: s001-A 5xfa-A   276 - 280 <=>  569 - 573   (SER  276  - PRO  280  <=> HIS  578  - ALA  582 )                          
 128: s001-A 5z8q-A    21 -  37 <=>   19 -  35   (LYS   21  - LEU   37  <=> GLU   19  - LYS   35 )                          
 128: s001-A 5z8q-A    39 -  43 <=>   37 -  41   (GLN   39  - LYS   43  <=> GLU   37  - LYS   41 )                          
 128: s001-A 5z8q-A    45 -  48 <=>   44 -  47   (SER   45  - ALA   48  <=> VAL   44  - LYS   47 )                          
 128: s001-A 5z8q-A   118 - 122 <=>   58 -  62   (ASP  118  - ARG  122  <=> ASN   58  - SER   62 )                          
 128: s001-A 5z8q-A   124 - 133 <=>   63 -  72   (THR  124  - PRO  133  <=> LYS   63  - GLU   72 )                          
 128: s001-A 5z8q-A   134 - 150 <=>   74 -  90   (ILE  134  - PHE  150  <=> GLN   74  - ALA   90 )                          
 128: s001-A 5z8q-A   265 - 268 <=>   91 -  94   (PRO  265  - ARG  268  <=> PRO   91  - ALA   94 )                          
 129: s001-A 1upt-B    16 -  19 <=>    2 -   5   (TYR   16  - ASP   19  <=> PRO 2172  - PHE 2175 )                          
 129: s001-A 1upt-B    20 -  31 <=>    8 -  19   (LEU   20  - SER   31  <=> LEU 2178  - ARG 2189 )                          
 129: s001-A 1upt-B    46 -  57 <=>   20 -  31   (GLN   46  - LEU   57  <=> GLU 2190  - VAL 2201 )                          
 129: s001-A 1upt-B   126 - 147 <=>   35 -  56   (HIS  126  - LYS  147  <=> PRO 2205  - SER 2226 )                          
 130: s001-A 6v9z-A     2 -   6 <=>  200 - 204   (ILE    2  - GLU    6  <=> HIS  207  - ALA  211 )                          
 130: s001-A 6v9z-A     7 -  10 <=>  207 - 210   (SER    7  - LYS   10  <=> ALA  214  - PHE  217 )                          
 130: s001-A 6v9z-A    11 -  15 <=>  213 - 217   (LYS   11  - TYR   15  <=> GLN  220  - ASN  224 )                          
 130: s001-A 6v9z-A    16 -  19 <=>  222 - 225   (TYR   16  - ASP   19  <=> ILE  229  - THR  232 )                          
 130: s001-A 6v9z-A    20 -  39 <=>  228 - 247   (LEU   20  - GLN   39  <=> GLY  235  - PRO  254 )                          
 130: s001-A 6v9z-A    45 -  71 <=>  262 - 288   (SER   45  - ILE   71  <=> ARG  269  - VAL  295 )                          
 130: s001-A 6v9z-A    73 -  76 <=>  428 - 431   (ASN   73  - VAL   76  <=> PHE  435  - PRO  438 )                          
 130: s001-A 6v9z-A    77 -  80 <=>  434 - 437   (PRO   77  - ASP   80  <=> ASN  441  - ASP  444 )                          
 130: s001-A 6v9z-A   127 - 147 <=>  438 - 458   (LEU  127  - LYS  147  <=> LEU  445  - LEU  465 )                          
 130: s001-A 6v9z-A   208 - 212 <=>  465 - 469   (LEU  208  - GLN  212  <=> ARG  472  - ASP  476 )                          
 130: s001-A 6v9z-A   213 - 218 <=>  472 - 477   (THR  213  - LYS  218  <=> VAL  479  - GLY  484 )                          
 130: s001-A 6v9z-A   223 - 229 <=>  578 - 584   (LYS  223  - ASP  229  <=> GLU  585  - GLU  591 )                          
 130: s001-A 6v9z-A   249 - 252 <=>  607 - 610   (TYR  249  - THR  252  <=> THR  614  - ASN  617 )                          
 130: s001-A 6v9z-A   314 - 317 <=>  702 - 705   (SER  314  - ARG  317  <=> ALA  709  - GLY  712 )                          
 131: s001-A 6nu9-A    22 -  31 <=>   14 -  23   (PHE   22  - SER   31  <=> ALA   20  - ASP   29 )                          
 131: s001-A 6nu9-A    44 -  55 <=>   24 -  35   (ILE   44  - THR   55  <=> LEU   30  - LEU   41 )                          
 131: s001-A 6nu9-A    58 -  61 <=>   36 -  39   (LYS   58  - TYR   61  <=> THR   42  - VAL   45 )                          
 131: s001-A 6nu9-A    65 -  68 <=>   40 -  43   (HIS   65  - LEU   68  <=> LYS   46  - GLN   49 )                          
 131: s001-A 6nu9-A    81 -  84 <=>   56 -  59   (LEU   81  - ILE   84  <=> ASN   62  - PHE   65 )                          
 131: s001-A 6nu9-A   101 - 104 <=>  114 - 117   (GLU  101  - ARG  104  <=> VAL  124  - PRO  127 )                          
 131: s001-A 6nu9-A   115 - 119 <=>  118 - 122   (PRO  115  - LEU  119  <=> GLY  128  - ARG  132 )                          
 131: s001-A 6nu9-A   127 - 143 <=>  124 - 140   (LEU  127  - ASN  143  <=> ALA  134  - ARG  150 )                          
 131: s001-A 6nu9-A   151 - 154 <=>  161 - 164   (GLU  151  - PRO  154  <=> PHE  175  - GLY  178 )                          
 132: s001-A 7lbe-C    31 -  34 <=>  104 - 107   (SER   31  - ALA   34  <=> ASN  184  - LEU  187 )                          
 132: s001-A 7lbe-C    40 -  64 <=>  112 - 136   (ALA   40  - ASN   64  <=> THR  192  - ARG  216 )                          
 132: s001-A 7lbe-C    76 -  79 <=>  137 - 140   (VAL   76  - MET   79  <=> ASN  217  - HIS  220 )                          
 132: s001-A 7lbe-C    81 -  91 <=>  141 - 151   (LEU   81  - VAL   91  <=> SER  221  - ASN  231 )                          
 132: s001-A 7lbe-C    95 -  98 <=>  154 - 157   (VAL   95  - LEU   98  <=> ARG  234  - LYS  237 )                          
 132: s001-A 7lbe-C   101 - 104 <=>  158 - 161   (GLU  101  - ARG  104  <=> TYR  238  - GLY  241 )                          
 132: s001-A 7lbe-C   115 - 118 <=>  162 - 165   (PRO  115  - ASP  118  <=> THR  242  - LYS  245 )                          
 132: s001-A 7lbe-C   120 - 123 <=>  174 - 177   (SER  120  - PRO  123  <=> LYS  254  - PRO  257 )                          
 132: s001-A 7lbe-C   124 - 144 <=>  182 - 202   (THR  124  - VAL  144  <=> SER  318  - ARG  338 )                          
 132: s001-A 7lbe-C   207 - 212 <=>  275 - 280   (GLU  207  - GLN  212  <=> LEU  434  - THR  443 )                          
 133: s001-A 6q2f-A    15 -  19 <=>  129 - 133   (TYR   15  - ASP   19  <=> VAL  166  - ALA  170 )                          
 133: s001-A 6q2f-A    20 -  23 <=>  354 - 357   (LEU   20  - VAL   23  <=> VAL  439  - LEU  442 )                          
 133: s001-A 6q2f-A    29 -  37 <=>  429 - 437   (ASP   29  - LEU   37  <=> ARG  514  - LEU  522 )                          
 133: s001-A 6q2f-A    42 -  49 <=>  439 - 446   (TYR   42  - VAL   49  <=> GLY  524  - LEU  531 )                          
 133: s001-A 6q2f-A    51 -  56 <=>  447 - 452   (HIS   51  - ALA   56  <=> PRO  532  - THR  537 )                          
 133: s001-A 6q2f-A   130 - 149 <=>  456 - 475   (THR  130  - GLY  149  <=> THR  541  - LEU  560 )                          
 133: s001-A 6q2f-A   209 - 214 <=>  485 - 490   (GLY  209  - ALA  214  <=> ASP  570  - ASN  575 )                          
 133: s001-A 6q2f-A   266 - 269 <=>  498 - 501   (ASN  266  - PHE  269  <=> ALA  583  - ASP  586 )                          
 133: s001-A 6q2f-A   273 - 276 <=>  531 - 534   (LYS  273  - SER  276  <=> GLY  616  - GLN  619 )                          
 133: s001-A 6q2f-A   277 - 284 <=>  664 - 671   (GLU  277  - ARG  284  <=> ASP  749  - PRO  756 )                          
 133: s001-A 6q2f-A   287 - 292 <=>  785 - 790   (LEU  287  - MET  292  <=> ALA  870  - ASP  875 )                          
 133: s001-A 6q2f-A   303 - 307 <=>  839 - 843   (PRO  303  - LYS  307  <=> GLY  924  - GLU  928 )                          
 133: s001-A 6q2f-A   308 - 313 <=>  866 - 871   (ILE  308  - CYS  313  <=> VAL  951  - ASP  956 )                          
 133: s001-A 6q2f-A   315 - 318 <=>  988 - 991   (THR  315  - SER  318  <=> PRO 1073  - LEU 1076 )                          
 134: s001-A 6z3u-D     2 -   5 <=>    1 -   4   (ILE    2  - PHE    5  <=> THR    4  - SER    7 )                          
 134: s001-A 6z3u-D     6 -   9 <=>    6 -   9   (GLU    6  - GLU    9  <=> ASP    9  - TYR   12 )                          
 134: s001-A 6z3u-D    16 -  19 <=>   20 -  23   (TYR   16  - ASP   19  <=> PHE   23  - SER   26 )                          
 134: s001-A 6z3u-D    20 -  37 <=>   26 -  43   (LEU   20  - LEU   37  <=> ALA   29  - ARG   46 )                          
 134: s001-A 6z3u-D    38 -  45 <=>   45 -  52   (GLY   38  - SER   45  <=> LEU   48  - PHE   80 )                          
 134: s001-A 6z3u-D    48 -  66 <=>   53 -  71   (ALA   48  - ARG   66  <=> LEU   81  - ARG   99 )                          
 134: s001-A 6z3u-D    71 -  74 <=>  191 - 194   (ILE   71  - LYS   74  <=> GLU  219  - ARG  222 )                          
 134: s001-A 6z3u-D    78 -  84 <=>  260 - 266   (ASP   78  - ILE   84  <=> ARG  336  - ASN  342 )                          
 134: s001-A 6z3u-D   125 - 141 <=>  268 - 284   (PRO  125  - TRP  141  <=> THR  344  - CYS  360 )                          
 134: s001-A 6z3u-D   144 - 147 <=>  285 - 288   (VAL  144  - LYS  147  <=> ARG  361  - ASP  364 )                          
 134: s001-A 6z3u-D   149 - 152 <=>  289 - 292   (GLY  149  - MET  152  <=> ARG  365  - LEU  368 )                          
 134: s001-A 6z3u-D   197 - 201 <=>  299 - 303   (LEU  197  - PRO  201  <=> ARG  375  - ALA  379 )                          
 134: s001-A 6z3u-D   204 - 207 <=>  311 - 314   (GLU  204  - GLU  207  <=> ASP  387  - GLY  390 )                          
 135: s001-A 2eyq-A    25 -  30 <=>  484 - 489   (ASP   25  - LEU   30  <=> HIS  485  - VAL  490 )                          
 135: s001-A 2eyq-A    34 -  37 <=>  490 - 493   (ALA   34  - LEU   37  <=> GLY  491  - ALA  494 )                          
 135: s001-A 2eyq-A    39 -  42 <=>  514 - 517   (GLN   39  - TYR   42  <=> ASN  515  - LYS  518 )                          
 135: s001-A 2eyq-A    44 -  73 <=>  544 - 573   (ILE   44  - ASN   73  <=> LEU  545  - GLN  574 )                          
 135: s001-A 2eyq-A    80 -  89 <=>  956 - 965   (ASP   80  - ILE   89  <=> GLU  957  - SER  966 )                          
 135: s001-A 2eyq-A    90 - 105 <=>  968 - 983   (MET   90  - PRO  105  <=> THR  969  - ASP  984 )                          
 135: s001-A 2eyq-A   112 - 117 <=>  987 - 992   (THR  112  - LEU  117  <=> ALA  988  - SER  993 )                          
 135: s001-A 2eyq-A   196 - 199 <=> 1031 -1034   (HIS  196  - HIS  199  <=> SER 1032  - THR 1035 )                          
 135: s001-A 2eyq-A   201 - 204 <=> 1038 -1041   (PRO  201  - GLU  204  <=> LEU 1039  - ILE 1042 )                          
 135: s001-A 2eyq-A   211 - 214 <=> 1043 -1046   (THR  211  - ALA  214  <=> VAL 1044  - ILE 1047 )                          
 135: s001-A 2eyq-A   217 - 220 <=> 1056 -1059   (ARG  217  - VAL  220  <=> ALA 1057  - LEU 1060 )                          
 135: s001-A 2eyq-A   253 - 256 <=> 1067 -1070   (CYS  253  - TYR  256  <=> GLN 1068  - GLN 1071 )                          
 136: s001-A 5ys9-A     1 -   8 <=>  153 - 160   (MET    1  - ILE    8  <=> PHE  160  - HIS  167 )                          
 136: s001-A 5ys9-A    15 -  18 <=>  542 - 545   (TYR   15  - VAL   18  <=> GLN  549  - GLN  552 )                          
 136: s001-A 5ys9-A    19 -  39 <=>  548 - 568   (ASP   19  - GLN   39  <=> LYS  555  - LYS  575 )                          
 136: s001-A 5ys9-A    40 -  44 <=>  572 - 576   (ALA   40  - ILE   44  <=> LYS  579  - ILE  583 )                          
 136: s001-A 5ys9-A    45 -  59 <=>  578 - 592   (SER   45  - ILE   59  <=> LEU  585  - GLY  599 )                          
 136: s001-A 5ys9-A   118 - 142 <=>  596 - 620   (ASP  118  - ASN  142  <=> ARG  603  - ARG  627 )                          
 136: s001-A 5ys9-A   274 - 278 <=>  638 - 642   (ASN  274  - THR  278  <=> ASN  645  - GLY  649 )                          
 136: s001-A 5ys9-A   297 - 301 <=>  663 - 667   (GLN  297  - SER  301  <=> GLN  670  - PRO  674 )                          
 136: s001-A 5ys9-A   304 - 308 <=>  678 - 682   (LYS  304  - ILE  308  <=> LEU  685  - ASP  689 )                          
 137: s001-A 7obq-u    14 -  17 <=>  348 - 351   (VAL   14  - PRO   17  <=> ARG  414  - ARG  417 )                          
 137: s001-A 7obq-u    18 -  44 <=>  357 - 383   (VAL   18  - ILE   44  <=> ARG  423  - LYS  449 )                          
 137: s001-A 7obq-u    45 -  62 <=>  385 - 402   (SER   45  - VAL   62  <=> ILE  451  - GLN  468 )                          
 137: s001-A 7obq-u   125 - 135 <=>  418 - 428   (PRO  125  - ALA  135  <=> ASP  484  - ASN  494 )                          
 138: s001-A 3erv-A    20 -  23 <=>   18 -  21   (LEU   20  - VAL   23  <=> LEU   68  - GLY   71 )                          
 138: s001-A 3erv-A    25 -  38 <=>   22 -  35   (ASP   25  - GLY   38  <=> CYS   72  - GLY   85 )                          
 138: s001-A 3erv-A    42 -  53 <=>   36 -  47   (TYR   42  - ILE   53  <=> ILE   86  - ILE   97 )                          
 138: s001-A 3erv-A    56 -  59 <=>   48 -  51   (ALA   56  - ILE   59  <=> LYS   98  - ASP  101 )                          
 138: s001-A 3erv-A    65 -  68 <=>   53 -  56   (HIS   65  - LEU   68  <=> MET  103  - GLY  106 )                          
 138: s001-A 3erv-A    93 -  96 <=>   80 -  83   (ARG   93  - ARG   96  <=> TYR  130  - PRO  133 )                          
 138: s001-A 3erv-A   141 - 146 <=>   88 -  93   (TRP  141  - GLN  146  <=> ALA  138  - PRO  143 )                          
 138: s001-A 3erv-A   147 - 151 <=>   95 -  99   (LYS  147  - GLU  151  <=> LYS  145  - LEU  149 )                          
 138: s001-A 3erv-A   158 - 162 <=>  138 - 142   (GLU  158  - SER  162  <=> THR  188  - ASP  192 )                          
 138: s001-A 3erv-A   189 - 192 <=>  146 - 149   (GLU  189  - GLY  192  <=> THR  196  - GLU  199 )                          
 138: s001-A 3erv-A   195 - 198 <=>  184 - 187   (LYS  195  - VAL  198  <=> ALA  234  - GLN  237 )                          
 139: s001-A 5xj5-A    10 -  13 <=>    1 -   4   (LYS   10  - ALA   13  <=> UNK    0  - ALA    3 )                          
 139: s001-A 5xj5-A    14 -  17 <=>   74 -  77   (VAL   14  - PRO   17  <=> SER   73  - ILE   76 )                          
 139: s001-A 5xj5-A    19 -  43 <=>  117 - 141   (ASP   19  - LYS   43  <=> VAL  116  - LEU  140 )                          
 139: s001-A 5xj5-A    44 -  58 <=>  144 - 158   (ILE   44  - LYS   58  <=> ILE  143  - GLY  157 )                          
 139: s001-A 5xj5-A   118 - 121 <=>  160 - 163   (ASP  118  - THR  121  <=> PRO  159  - VAL  162 )                          
 139: s001-A 5xj5-A   131 - 139 <=>  168 - 176   (PHE  131  - THR  139  <=> ILE  167  - TYR  175 )                          
 139: s001-A 5xj5-A   206 - 209 <=>  195 - 198   (ASP  206  - GLY  209  <=> THR  194  - VAL  197 )                          
 140: s001-A 3h5t-A    25 -  35 <=>    4 -  14   (ASP   25  - ASP   35  <=> GLY   10  - GLY   20 )                          
 140: s001-A 3h5t-A    44 -  55 <=>   15 -  26   (ILE   44  - THR   55  <=> ILE   21  - ARG   32 )                          
 140: s001-A 3h5t-A   132 - 136 <=>   28 -  32   (TYR  132  - GLU  136  <=> GLU   34  - ALA   38 )                          
 140: s001-A 3h5t-A   137 - 141 <=>   34 -  38   (HIS  137  - TRP  141  <=> LEU   40  - ILE   44 )                          
 140: s001-A 3h5t-A   143 - 150 <=>   40 -  47   (ASN  143  - PHE  150  <=> ASP   46  - TYR   53 )                          
 140: s001-A 3h5t-A   161 - 166 <=>   48 -  53   (GLN  161  - THR  166  <=> ALA   68  - VAL   73 )                          
 140: s001-A 3h5t-A   169 - 173 <=>   62 -  66   (SER  169  - ASP  173  <=> ALA   82  - MET   86 )                          
 140: s001-A 3h5t-A   247 - 250 <=>   72 -  75   (ILE  247  - ARG  250  <=> LEU   92  - VAL   95 )                          
 140: s001-A 3h5t-A   272 - 275 <=>  316 - 319   (GLU  272  - HIS  275  <=> ILE  336  - GLU  339 )                          
 140: s001-A 3h5t-A   313 - 318 <=>  331 - 336   (CYS  313  - SER  318  <=> PHE  351  - THR  356 )                          
 141: s001-A 4wat-A    17 -  20 <=>   52 -  55   (PRO   17  - LEU   20  <=> SER  197  - TYR  200 )                          
 141: s001-A 4wat-A    24 -  39 <=>  176 - 191   (THR   24  - GLN   39  <=> ARG  357  - LYS  372 )                          
 141: s001-A 4wat-A    40 -  43 <=>  251 - 254   (ALA   40  - LYS   43  <=> ASN  432  - THR  435 )                          
 141: s001-A 4wat-A    45 -  48 <=>  258 - 261   (SER   45  - ALA   48  <=> GLN  439  - ILE  442 )                          
 141: s001-A 4wat-A    51 -  54 <=>  263 - 266   (HIS   51  - LEU   54  <=> LEU  444  - TRP  447 )                          
 141: s001-A 4wat-A   125 - 149 <=>  269 - 293   (PRO  125  - GLY  149  <=> PHE  450  - HIS  474 )                          
 141: s001-A 4wat-A   207 - 211 <=>  301 - 305   (GLU  207  - THR  211  <=> THR  482  - LYS  486 )                          
 141: s001-A 4wat-A   212 - 215 <=>  308 - 311   (GLN  212  - THR  215  <=> HIS  489  - ASN  492 )                          
 141: s001-A 4wat-A   216 - 219 <=>  313 - 316   (SER  216  - ARG  219  <=> PHE  494  - LEU  497 )                          
 141: s001-A 4wat-A   292 - 297 <=>  327 - 332   (MET  292  - GLN  297  <=> VAL  508  - GLU  513 )                          
 142: s001-A 4ddg-A    18 -  38 <=>  234 - 254   (VAL   18  - GLY   38  <=> ASP 1106  - VAL 1126 )                          
 142: s001-A 4ddg-A    39 -  43 <=>  260 - 264   (GLN   39  - LYS   43  <=> GLU 1132  - GLU 1136 )                          
 142: s001-A 4ddg-A    50 -  56 <=>  271 - 277   (GLU   50  - ALA   56  <=> MET 1143  - VAL 1149 )                          
 142: s001-A 4ddg-A    57 -  60 <=>  279 - 282   (LEU   57  - ASN   60  <=> LYS 1151  - SER 1154 )                          
 142: s001-A 4ddg-A   127 - 135 <=>  283 - 291   (LEU  127  - ALA  135  <=> VAL 1155  - ASN 1163 )                          
 142: s001-A 4ddg-A   136 - 149 <=>  294 - 307   (GLU  136  - GLY  149  <=> SER 1166  - THR 1179 )                          
 142: s001-A 4ddg-A   264 - 267 <=>  346 - 349   (SER  264  - TYR  267  <=> ILE 1218  - ILE 1221 )                          
 142: s001-A 4ddg-A   268 - 271 <=>  377 - 380   (ARG  268  - THR  271  <=> PHE 1249  - GLY 1252 )                          
 142: s001-A 4ddg-A   276 - 279 <=>  388 - 391   (SER  276  - PRO  279  <=> LEU 1260  - PRO 1263 )                          
 143: s001-A 2vsg-A    11 -  17 <=>    1 -   7   (LYS   11  - PRO   17  <=> THR    1  - TYR    7 )                          
 143: s001-A 2vsg-A    18 -  38 <=>   11 -  31   (VAL   18  - GLY   38  <=> GLN   11  - VAL   31 )                          
 143: s001-A 2vsg-A    39 -  44 <=>   85 -  90   (GLN   39  - ILE   44  <=> GLY   85  - VAL   90 )                          
 143: s001-A 2vsg-A    48 -  53 <=>   95 - 100   (ALA   48  - ILE   53  <=> TYR   95  - ALA  100 )                          
 143: s001-A 2vsg-A    56 -  61 <=>  164 - 169   (ALA   56  - TYR   61  <=> PRO  164  - LEU  169 )                          
 143: s001-A 2vsg-A   110 - 113 <=>  178 - 181   (GLY  110  - TYR  113  <=> SER  178  - CYS  181 )                          
 143: s001-A 2vsg-A   125 - 134 <=>  230 - 239   (PRO  125  - ILE  134  <=> GLY  230  - LEU  239 )                          
 143: s001-A 2vsg-A   135 - 147 <=>  241 - 253   (ALA  135  - LYS  147  <=> GLY  241  - LEU  253 )                          
 143: s001-A 2vsg-A   208 - 213 <=>  258 - 263   (LEU  208  - THR  213  <=> LYS  258  - GLU  263 )                          
 143: s001-A 2vsg-A   217 - 220 <=>  343 - 346   (ARG  217  - VAL  220  <=> ASN  343  - GLU  346 )                          
 143: s001-A 2vsg-A   221 - 224 <=>  349 - 352   (GLN  221  - ASP  224  <=> GLN  349  - LEU  352 )                          
 144: s001-A 2ve7-B    18 -  41 <=>    9 -  32   (VAL   18  - TRP   41  <=> ASN   87  - HIS  110 )                          
 144: s001-A 2ve7-B    43 -  52 <=>   33 -  42   (LYS   43  - ILE   52  <=> ASN  111  - PRO  120 )                          
 144: s001-A 2ve7-B   137 - 149 <=>   43 -  55   (HIS  137  - GLY  149  <=> SER  121  - TYR  133 )                          
 144: s001-A 2ve7-B   153 - 156 <=>   86 -  89   (VAL  153  - LEU  156  <=> LEU  164  - SER  167 )                          
 144: s001-A 2ve7-B   205 - 208 <=>  119 - 122   (VAL  205  - LEU  208  <=> ALA  197  - GLU  200 )                          
 144: s001-A 2ve7-B   219 - 225 <=>  125 - 131   (ARG  219  - TYR  225  <=> TRP  211  - ASP  217 )                          
 144: s001-A 2ve7-B   311 - 314 <=>  174 - 177   (THR  311  - SER  314  <=> VAL  260  - PHE  263 )                          
 144: s001-A 2ve7-B   315 - 318 <=>  181 - 184   (THR  315  - SER  318  <=> SER  267  - ALA  270 )                          
 145: s001-A 3ls1-A    20 -  38 <=>   60 -  78   (LEU   20  - GLY   38  <=> HIS   76  - LEU   94 )                          
 145: s001-A 3ls1-A    39 -  42 <=>   82 -  85   (GLN   39  - TYR   42  <=> GLN   98  - ALA  101 )                          
 145: s001-A 3ls1-A    43 -  46 <=>   87 -  90   (LYS   43  - GLN   46  <=> THR  103  - LYS  106 )                          
 145: s001-A 3ls1-A    48 -  61 <=>   91 - 104   (ALA   48  - TYR   61  <=> GLU  107  - LYS  120 )                          
 145: s001-A 3ls1-A   126 - 151 <=>  107 - 132   (HIS  126  - GLU  151  <=> ASN  123  - ALA  148 )                          
 146: s001-A 2mgx-A    18 -  42 <=>    4 -  28   (VAL   18  - TYR   42  <=> ALA  109  - VAL  133 )                          
 146: s001-A 2mgx-A    43 -  46 <=>   31 -  34   (LYS   43  - GLN   46  <=> ASP  136  - ARG  139 )                          
 146: s001-A 2mgx-A    48 -  52 <=>   35 -  39   (ALA   48  - ILE   52  <=> ARG  140  - LEU  144 )                          
 146: s001-A 2mgx-A    56 -  59 <=>   52 -  55   (ALA   56  - ILE   59  <=> VAL  157  - ARG  160 )                          
 146: s001-A 2mgx-A    92 -  95 <=>   68 -  71   (PRO   92  - VAL   95  <=> TRP  173  - ALA  176 )                          
 146: s001-A 2mgx-A   128 - 149 <=>   80 - 101   (LEU  128  - GLY  149  <=> VAL  185  - ARG  206 )                          
 146: s001-A 2mgx-A   205 - 208 <=>  109 - 112   (VAL  205  - LEU  208  <=> ALA  214  - GLU  217 )                          
 146: s001-A 2mgx-A   212 - 219 <=>  117 - 124   (GLN  212  - ARG  219  <=> THR  222  - ILE  229 )                          
 147: s001-A 3lmf-A    18 -  21 <=>    2 -   5   (VAL   18  - LYS   21  <=> ASP    8  - LEU   11 )                          
 147: s001-A 3lmf-A    22 -  38 <=>    7 -  23   (PHE   22  - GLY   38  <=> ALA   13  - ALA   29 )                          
 147: s001-A 3lmf-A    39 -  43 <=>   40 -  44   (GLN   39  - LYS   43  <=> LEU   46  - UNK   50 )                          
 147: s001-A 3lmf-A    44 -  50 <=>   48 -  54   (ILE   44  - GLU   50  <=> GLU   54  - LEU   60 )                          
 147: s001-A 3lmf-A    56 -  59 <=>   59 -  62   (ALA   56  - ILE   59  <=> SER   65  - ARG   68 )                          
 147: s001-A 3lmf-A   130 - 133 <=>   63 -  66   (THR  130  - PRO  133  <=> PHE   69  - LYS   72 )                          
 147: s001-A 3lmf-A   134 - 149 <=>   68 -  83   (ILE  134  - GLY  149  <=> CYS   74  - GLU   89 )                          
 148: s001-A 5xtc-V    16 -  19 <=>   52 -  55   (TYR   16  - ASP   19  <=> VAL   53  - VAL   56 )                          
 148: s001-A 5xtc-V    20 -  39 <=>   58 -  77   (LEU   20  - GLN   39  <=> TYR   59  - ALA   78 )                          
 148: s001-A 5xtc-V    40 -  43 <=>   88 -  91   (ALA   40  - LYS   43  <=> ASN   89  - LEU   92 )                          
 148: s001-A 5xtc-V    44 -  55 <=>   94 - 105   (ILE   44  - THR   55  <=> CYS   95  - HIS  106 )                          
 148: s001-A 5xtc-V   130 - 136 <=>  106 - 112   (THR  130  - GLU  136  <=> ASN  107  - ALA  113 )                          
 148: s001-A 5xtc-V   137 - 149 <=>  114 - 126   (HIS  137  - GLY  149  <=> CYS  115  - MET  127 )                          
 148: s001-A 5xtc-V   209 - 214 <=>  135 - 140   (GLY  209  - ALA  214  <=> PHE  136  - VAL  141 )                          
 149: s001-A 6gcv-A    15 -  19 <=>   31 -  35   (TYR   15  - ASP   19  <=> GLY   44  - PRO   48 )                          
 149: s001-A 6gcv-A    20 -  35 <=>   38 -  53   (LEU   20  - ASP   35  <=> LEU   51  - ASP   66 )                          
 149: s001-A 6gcv-A    36 -  39 <=>   63 -  66   (GLY   36  - GLN   39  <=> ARG   76  - ALA   79 )                          
 149: s001-A 6gcv-A    40 -  43 <=>   70 -  73   (ALA   40  - LYS   43  <=> ALA   83  - ARG   86 )                          
 149: s001-A 6gcv-A    46 -  58 <=>   77 -  89   (GLN   46  - LYS   58  <=> ALA   90  - GLN  102 )                          
 149: s001-A 6gcv-A   117 - 122 <=>   91 -  96   (LEU  117  - ARG  122  <=> ALA  104  - GLN  109 )                          
 149: s001-A 6gcv-A   125 - 149 <=>   97 - 121   (PRO  125  - GLY  149  <=> VAL  110  - SER  134 )                          
 150: s001-A 2p0n-A    20 -  32 <=>   52 -  64   (LEU   20  - ASN   32  <=> ASN   60  - GLU   72 )                          
 150: s001-A 2p0n-A    33 -  38 <=>   66 -  71   (THR   33  - GLY   38  <=> PHE   74  - LEU   79 )                          
 150: s001-A 2p0n-A    39 -  43 <=>   77 -  81   (GLN   39  - LYS   43  <=> ALA   85  - VAL   89 )                          
 150: s001-A 2p0n-A    45 -  55 <=>   84 -  94   (SER   45  - THR   55  <=> LEU   92  - ASN  102 )                          
 150: s001-A 2p0n-A   118 - 121 <=>   99 - 102   (ASP  118  - THR  121  <=> SER  107  - PHE  110 )                          
 150: s001-A 2p0n-A   124 - 149 <=>  115 - 140   (THR  124  - GLY  149  <=> GLU  123  - ASN  148 )                          
 150: s001-A 2p0n-A   258 - 261 <=>  153 - 156   (MET  258  - GLY  261  <=> GLU  161  - ALA  164 )                          
 151: s001-A 3qt2-C    17 -  20 <=>    5 -   8   (PRO   17  - LEU   20  <=> THR    7  - LEU   10 )                          
 151: s001-A 3qt2-C    21 -  41 <=>   10 -  30   (LYS   21  - TRP   41  <=> LYS   12  - ARG   32 )                          
 151: s001-A 3qt2-C   127 - 150 <=>   36 -  59   (LEU  127  - PHE  150  <=> HIS   38  - GLN   61 )                          
 151: s001-A 3qt2-C   279 - 284 <=>   86 -  91   (PRO  279  - ARG  284  <=> GLU   88  - VAL   93 )                          
 152: s001-A 5lpa-A     9 -  12 <=>   17 -  20   (GLU    9  - ASN   12  <=> ARG   18  - THR   21 )                          
 152: s001-A 5lpa-A    14 -  18 <=>   30 -  34   (VAL   14  - VAL   18  <=> ILE   31  - GLY   35 )                          
 152: s001-A 5lpa-A    21 -  35 <=>  202 - 216   (LYS   21  - ASP   35  <=> THR  203  - PRO  217 )                          
 152: s001-A 5lpa-A    42 -  45 <=>  217 - 220   (TYR   42  - SER   45  <=> GLU  218  - ALA  221 )                          
 152: s001-A 5lpa-A    47 -  59 <=>  221 - 233   (VAL   47  - ILE   59  <=> ALA  222  - LEU  234 )                          
 152: s001-A 5lpa-A   130 - 149 <=>  237 - 256   (THR  130  - GLY  149  <=> ASP  238  - ILE  257 )                          
 152: s001-A 5lpa-A   265 - 268 <=>  257 - 260   (PRO  265  - ARG  268  <=> PRO  258  - PHE  261 )                          
 152: s001-A 5lpa-A   269 - 272 <=>  264 - 267   (PHE  269  - GLU  272  <=> HIS  266  - HIS  269 )                          
 153: s001-A 6z6e-A    20 -  33 <=>   15 -  28   (LEU   20  - THR   33  <=> GLU   35  - SER   48 )                          
 153: s001-A 6z6e-A    35 -  41 <=>   29 -  35   (ASP   35  - TRP   41  <=> LYS   49  - THR   55 )                          
 153: s001-A 6z6e-A    45 -  68 <=>   41 -  64   (SER   45  - LEU   68  <=> ALA   61  - ARG   84 )                          
 153: s001-A 6z6e-A    70 -  76 <=>   65 -  71   (LEU   70  - VAL   76  <=> ILE   85  - ASP   91 )                          
 153: s001-A 6z6e-A    78 -  90 <=>   74 -  86   (ASP   78  - MET   90  <=> LEU   94  - GLN  106 )                          
 153: s001-A 6z6e-A   135 - 144 <=>   87 -  96   (ALA  135  - VAL  144  <=> ARG  107  - LEU  116 )                          
 153: s001-A 6z6e-A   145 - 149 <=>   99 - 103   (CYS  145  - GLY  149  <=> HIS  119  - THR  123 )                          
 154: s001-A 4zsv-A     1 -   4 <=>   43 -  46   (MET    1  - SER    4  <=> LYS   45  - LEU   48 )                          
 154: s001-A 4zsv-A     7 -  12 <=>  100 - 105   (SER    7  - ASN   12  <=> PHE  102  - THR  107 )                          
 154: s001-A 4zsv-A    13 -  16 <=>  120 - 123   (ALA   13  - TYR   16  <=> LEU  122  - GLU  125 )                          
 154: s001-A 4zsv-A    17 -  20 <=>  193 - 196   (PRO   17  - LEU   20  <=> LEU  195  - GLU  198 )                          
 154: s001-A 4zsv-A    21 -  38 <=>  199 - 216   (LYS   21  - GLY   38  <=> GLU  201  - LEU  218 )                          
 154: s001-A 4zsv-A    39 -  43 <=>  227 - 231   (GLN   39  - LYS   43  <=> ARG  229  - GLY  233 )                          
 154: s001-A 4zsv-A    44 -  53 <=>  235 - 244   (ILE   44  - ILE   53  <=> ASP  237  - LEU  246 )                          
 154: s001-A 4zsv-A    55 -  59 <=>  246 - 250   (THR   55  - ILE   59  <=> ARG  248  - TRP  252 )                          
 154: s001-A 4zsv-A   134 - 149 <=>  255 - 270   (ILE  134  - GLY  149  <=> CYS  257  - ASP  272 )                          
 155: s001-A 2iu5-A    19 -  40 <=>   71 -  92   (ASP   19  - ALA   40  <=> ASP   71  - PHE   92 )                          
 155: s001-A 2iu5-A    47 -  58 <=>  111 - 122   (VAL   47  - LYS   58  <=> TRP  111  - GLN  122 )                          
 155: s001-A 2iu5-A   117 - 121 <=>  124 - 128   (LEU  117  - THR  121  <=> LYS  124  - TYR  128 )                          
 155: s001-A 2iu5-A   124 - 136 <=>  129 - 141   (THR  124  - GLU  136  <=> HIS  129  - TYR  141 )                          
 155: s001-A 2iu5-A   137 - 149 <=>  143 - 155   (HIS  137  - GLY  149  <=> ALA  143  - ILE  155 )                          
 156: s001-A 5cwq-A    17 -  20 <=>    2 -   5   (PRO   17  - LEU   20  <=> GLU    5  - ARG    8 )                          
 156: s001-A 5cwq-A    21 -  36 <=>    8 -  23   (LYS   21  - GLY   36  <=> GLU   11  - GLU   26 )                          
 156: s001-A 5cwq-A    37 -  40 <=>   25 -  28   (LEU   37  - ALA   40  <=> ARG   28  - GLY   31 )                          
 156: s001-A 5cwq-A    48 -  60 <=>   41 -  53   (ALA   48  - ASN   60  <=> ALA   44  - GLU   56 )                          
 156: s001-A 5cwq-A   127 - 149 <=>   56 -  78   (LEU  127  - GLY  149  <=> ASN   59  - SER   81 )                          
 156: s001-A 5cwq-A   150 - 153 <=>   93 -  96   (PHE  150  - VAL  153  <=> ALA   96  - ALA   99 )                          
 156: s001-A 5cwq-A   199 - 202 <=>  138 - 141   (HIS  199  - THR  202  <=> ALA  141  - GLN  144 )                          
 156: s001-A 5cwq-A   268 - 271 <=>  206 - 209   (ARG  268  - THR  271  <=> LEU  209  - GLU  212 )                          
 156: s001-A 5cwq-A   275 - 279 <=>  214 - 218   (HIS  275  - PRO  279  <=> ALA  217  - ARG  221 )                          
 156: s001-A 5cwq-A   280 - 285 <=>  221 - 226   (PRO  280  - VAL  285  <=> VAL  224  - GLY  229 )                          
 157: s001-A 6dtd-A     2 -   5 <=>   93 -  96   (ILE    2  - PHE    5  <=> GLN  132  - ALA  135 )                          
 157: s001-A 6dtd-A     6 -   9 <=>  100 - 103   (GLU    6  - GLU    9  <=> ASN  139  - LYS  142 )                          
 157: s001-A 6dtd-A    10 -  14 <=>  106 - 110   (LYS   10  - VAL   14  <=> LEU  145  - LEU  149 )                          
 157: s001-A 6dtd-A    15 -  18 <=>  115 - 118   (TYR   15  - VAL   18  <=> VAL  154  - ASN  157 )                          
 157: s001-A 6dtd-A    21 -  31 <=>  970 - 980   (LYS   21  - SER   31  <=> ASP 1038  - LEU 1048 )                          
 157: s001-A 6dtd-A    32 -  35 <=>  982 - 985   (ASN   32  - ASP   35  <=> CYS 1050  - ASN 1053 )                          
 157: s001-A 6dtd-A    42 -  45 <=>  987 - 990   (TYR   42  - SER   45  <=> PRO 1055  - LYS 1058 )                          
 157: s001-A 6dtd-A    47 -  59 <=>  991 -1003   (VAL   47  - ILE   59  <=> ASN 1059  - PHE 1071 )                          
 157: s001-A 6dtd-A   118 - 121 <=> 1005 -1008   (ASP  118  - THR  121  <=> HIS 1073  - TYR 1076 )                          
 157: s001-A 6dtd-A   125 - 146 <=> 1032 -1053   (PRO  125  - GLN  146  <=> ASN 1104  - ASN 1125 )                          
 158: s001-A 6cc4-A    20 -  41 <=>    2 -  23   (LEU   20  - TRP   41  <=> LEU  -99  - ALA  -78 )                          
 158: s001-A 6cc4-A    44 -  56 <=>   29 -  41   (ILE   44  - ALA   56  <=> LEU  -72  - LYS  -60 )                          
 158: s001-A 6cc4-A   117 - 123 <=>   45 -  51   (LEU  117  - PRO  123  <=> PRO  -56  - SER  -50 )                          
 158: s001-A 6cc4-A   124 - 149 <=>   54 -  79   (THR  124  - GLY  149  <=> SER  -47  - ASN  -22 )                          
 158: s001-A 6cc4-A   160 - 165 <=>  397 - 402   (VAL  160  - LEU  165  <=> ALA  296  - ASP  301 )                          
 158: s001-A 6cc4-A   178 - 183 <=>  408 - 413   (PHE  178  - ASN  183  <=> MET  307  - ARG  312 )                          
 158: s001-A 6cc4-A   221 - 224 <=>  581 - 584   (GLN  221  - ASP  224  <=> ARG  480  - ALA  483 )                          
 158: s001-A 6cc4-A   225 - 236 <=>  587 - 598   (TYR  225  - ARG  236  <=> LEU  486  - ALA  497 )                          
 158: s001-A 6cc4-A   237 - 242 <=>  601 - 606   (PRO  237  - ARG  242  <=> GLY  500  - GLU  505 )                          
 159: s001-A 6r6n-A    20 -  39 <=>    4 -  23   (LEU   20  - GLN   39  <=> GLN   28  - GLY   47 )                          
 159: s001-A 6r6n-A    48 -  58 <=>   43 -  53   (ALA   48  - LYS   58  <=> LEU   67  - ILE   77 )                          
 159: s001-A 6r6n-A   126 - 149 <=>   55 -  78   (HIS  126  - GLY  149  <=> VAL   79  - LYS  102 )                          
 160: s001-A 2au5-A    15 -  19 <=>   46 -  50   (TYR   15  - ASP   19  <=> GLU   49  - ASN   53 )                          
 160: s001-A 2au5-A    20 -  41 <=>   53 -  74   (LEU   20  - TRP   41  <=> GLU   56  - SER   77 )                          
 160: s001-A 2au5-A    45 -  53 <=>   79 -  87   (SER   45  - ILE   53  <=> LEU   82  - ILE   90 )                          
 160: s001-A 2au5-A   124 - 128 <=>   95 -  99   (THR  124  - LEU  128  <=> LYS   98  - THR  102 )                          
 160: s001-A 2au5-A   129 - 149 <=>  101 - 121   (ASP  129  - GLY  149  <=> ASN  104  - ASP  124 )                          
 160: s001-A 2au5-A   263 - 267 <=>  125 - 129   (LEU  263  - TYR  267  <=> UNK  128  - SER  132 )                          
 161: s001-A 4yo5-A    13 -  16 <=>   15 -  18   (ALA   13  - TYR   16  <=> ASN  413  - THR  416 )                          
 161: s001-A 4yo5-A    17 -  20 <=>   51 -  54   (PRO   17  - LEU   20  <=> THR  449  - ASN  452 )                          
 161: s001-A 4yo5-A    21 -  34 <=>   56 -  69   (LYS   21  - ALA   34  <=> LEU  454  - THR  467 )                          
 161: s001-A 4yo5-A    35 -  40 <=>   72 -  77   (ASP   35  - ALA   40  <=> THR  470  - GLU  475 )                          
 161: s001-A 4yo5-A    50 -  59 <=>   88 -  97   (GLU   50  - ILE   59  <=> ARG  486  - ALA  495 )                          
 161: s001-A 4yo5-A   127 - 151 <=>   99 - 123   (LEU  127  - GLU  151  <=> THR  497  - ALA  521 )                          
 161: s001-A 4yo5-A   152 - 155 <=>  128 - 131   (MET  152  - ILE  155  <=> LEU  526  - SER  529 )                          
 162: s001-A 6f1t-f     5 -  17 <=>  409 - 421   (PHE    5  - PRO   17  <=> GLU  444  - HIS  456 )                          
 162: s001-A 6f1t-f    20 -  37 <=>  431 - 448   (LEU   20  - LEU   37  <=> MET  466  - VAL  483 )                          
 162: s001-A 6f1t-f    40 -  43 <=>  449 - 452   (ALA   40  - LYS   43  <=> ALA  517  - ILE  520 )                          
 162: s001-A 6f1t-f    45 -  48 <=>  456 - 459   (SER   45  - ALA   48  <=> ASN  524  - TYR  527 )                          
 162: s001-A 6f1t-f    55 -  58 <=>  466 - 469   (THR   55  - LYS   58  <=> ASP  534  - ASP  537 )                          
 162: s001-A 6f1t-f   126 - 129 <=>  473 - 476   (HIS  126  - ASP  129  <=> GLU  541  - GLU  544 )                          
 162: s001-A 6f1t-f   130 - 149 <=>  478 - 497   (THR  130  - GLY  149  <=> TRP  546  - THR  565 )                          
 162: s001-A 6f1t-f   200 - 205 <=>  507 - 512   (ASN  200  - VAL  205  <=> ALA  575  - GLU  580 )                          
 162: s001-A 6f1t-f   259 - 262 <=>  518 - 521   (ARG  259  - HIS  262  <=> SER  586  - ASN  589 )                          
 162: s001-A 6f1t-f   265 - 268 <=>  529 - 532   (PRO  265  - ARG  268  <=> ILE  597  - ALA  600 )                          
 162: s001-A 6f1t-f   270 - 275 <=>  604 - 609   (PRO  270  - HIS  275  <=> GLY  672  - VAL  677 )                          
 162: s001-A 6f1t-f   307 - 311 <=>  668 - 672   (LYS  307  - THR  311  <=> LYS  736  - LEU  740 )                          
 162: s001-A 6f1t-f   313 - 316 <=>  678 - 681   (CYS  313  - ASP  316  <=> LEU  746  - GLU  749 )                          
 163: s001-A 4f4c-A     3 -   7 <=>  734 - 738   (THR    3  - SER    7  <=> LEU  790  - HIS  794 )                          
 163: s001-A 4f4c-A     8 -  12 <=>  741 - 745   (ILE    8  - ASN   12  <=> ALA  797  - LEU  801 )                          
 163: s001-A 4f4c-A    13 -  16 <=>  749 - 752   (ALA   13  - TYR   16  <=> ALA  805  - GLY  808 )                          
 163: s001-A 4f4c-A    17 -  20 <=>  757 - 760   (PRO   17  - LEU   20  <=> LEU  813  - PHE  816 )                          
 163: s001-A 4f4c-A    21 -  37 <=>  763 - 779   (LYS   21  - LEU   37  <=> GLY  819  - ARG  835 )                          
 163: s001-A 4f4c-A    39 -  42 <=>  799 - 802   (GLN   39  - TYR   42  <=> ILE  855  - ARG  858 )                          
 163: s001-A 4f4c-A    43 -  46 <=>  805 - 808   (LYS   43  - GLN   46  <=> THR  861  - PRO  864 )                          
 163: s001-A 4f4c-A    48 -  54 <=>  809 - 815   (ALA   48  - LEU   54  <=> ASN  865  - ASP  871 )                          
 163: s001-A 4f4c-A    55 -  71 <=>  817 - 833   (THR   55  - ILE   71  <=> ARG  873  - GLY  889 )                          
 163: s001-A 4f4c-A    75 -  78 <=>  973 - 976   (LYS   75  - ASP   78  <=> SER 1029  - GLY 1032 )                          
 163: s001-A 4f4c-A   126 - 149 <=>  977 -1000   (HIS  126  - GLY  149  <=> PHE 1033  - ARG 1056 )                          
 163: s001-A 4f4c-A   205 - 208 <=> 1009 -1012   (VAL  205  - LEU  208  <=> SER 1065  - GLY 1068 )                          
 163: s001-A 4f4c-A   210 - 213 <=> 1091 -1094   (LYS  210  - THR  213  <=> ASN 1147  - HIS 1150 )                          
 163: s001-A 4f4c-A   214 - 217 <=> 1097 -1100   (ALA  214  - ARG  217  <=> SER 1153  - ALA 1156 )                          
 163: s001-A 4f4c-A   219 - 222 <=> 1101 -1104   (ARG  219  - GLU  222  <=> ILE 1157  - GLN 1160 )                          
 163: s001-A 4f4c-A   250 - 253 <=> 1112 -1115   (ARG  250  - CYS  253  <=> SER 1168  - GLU 1171 )                          
 163: s001-A 4f4c-A   305 - 308 <=> 1247 -1250   (LYS  305  - ILE  308  <=> MET 1303  - LYS 1306 )                          
 164: s001-A 5hm5-A     1 -   4 <=>   10 -  13   (MET    1  - SER    4  <=> GLY   11  - ARG   14 )                          
 164: s001-A 5hm5-A     5 -   8 <=>   16 -  19   (PHE    5  - ILE    8  <=> GLU   17  - ARG   20 )                          
 164: s001-A 5hm5-A    11 -  15 <=>  119 - 123   (LYS   11  - TYR   15  <=> ILE  120  - ASP  124 )                          
 164: s001-A 5hm5-A    16 -  19 <=>  284 - 287   (TYR   16  - ASP   19  <=> ILE  285  - ARG  288 )                          
 164: s001-A 5hm5-A    20 -  34 <=>  290 - 304   (LEU   20  - ALA   34  <=> GLU  291  - TYR  305 )                          
 164: s001-A 5hm5-A    43 -  57 <=>  305 - 319   (LYS   43  - LEU   57  <=> GLY  306  - ASP  320 )                          
 164: s001-A 5hm5-A    91 -  94 <=>  325 - 328   (VAL   91  - PHE   94  <=> ILE  326  - THR  329 )                          
 164: s001-A 5hm5-A   132 - 149 <=>  335 - 352   (TYR  132  - GLY  149  <=> ASP  336  - LEU  353 )                          
 164: s001-A 5hm5-A   199 - 203 <=>  380 - 384   (HIS  199  - SER  203  <=> LEU  381  - LEU  385 )                          
 164: s001-A 5hm5-A   213 - 216 <=>  387 - 390   (THR  213  - SER  216  <=> ILE  388  - MET  391 )                          
 164: s001-A 5hm5-A   304 - 309 <=>  536 - 541   (LYS  304  - VAL  309  <=> LYS  537  - SER  542 )                          
 164: s001-A 5hm5-A   315 - 318 <=>  609 - 612   (THR  315  - SER  318  <=> LYS  703  - GLU  706 )                          
 165: s001-A 4roe-A    18 -  37 <=>   21 -  40   (VAL   18  - LEU   37  <=> GLN   84  - HIS  103 )                          
 165: s001-A 4roe-A    40 -  43 <=>   41 -  44   (ALA   40  - LYS   43  <=> SER  104  - ARG  107 )                          
 165: s001-A 4roe-A    48 -  54 <=>   57 -  63   (ALA   48  - LEU   54  <=> CYS  120  - CYS  126 )                          
 165: s001-A 4roe-A    56 -  59 <=>   67 -  70   (ALA   56  - ILE   59  <=> ASN  130  - LEU  133 )                          
 165: s001-A 4roe-A   129 - 133 <=>   77 -  81   (ASP  129  - PRO  133  <=> THR  140  - ALA  144 )                          
 165: s001-A 4roe-A   135 - 158 <=>   84 - 107   (ALA  135  - GLU  158  <=> ASP  147  - ALA  170 )                          
 165: s001-A 4roe-A   160 - 163 <=>  113 - 116   (VAL  160  - VAL  163  <=> TYR  176  - SER  179 )                          
 165: s001-A 4roe-A   164 - 167 <=>  119 - 122   (SER  164  - PHE  167  <=> LEU  182  - ALA  185 )                          
 165: s001-A 4roe-A   280 - 283 <=>  142 - 145   (PRO  280  - ASN  283  <=> MET  205  - VAL  208 )                          
 165: s001-A 4roe-A   284 - 287 <=>  166 - 169   (ARG  284  - LEU  287  <=> ALA  229  - LEU  232 )                          
 165: s001-A 4roe-A   290 - 294 <=>  179 - 183   (GLN  290  - HIS  294  <=> ARG  242  - SER  246 )                          
 165: s001-A 4roe-A   301 - 304 <=>  221 - 224   (SER  301  - LYS  304  <=> ARG  284  - ARG  287 )                          
 165: s001-A 4roe-A   305 - 310 <=>  277 - 282   (LYS  305  - THR  310  <=> ASP  381  - ASP  386 )                          
 165: s001-A 4roe-A   312 - 317 <=>  288 - 293   (GLU  312  - ARG  317  <=> TYR  392  - GLN  397 )                          
 166: s001-A 5lxf-B    19 -  41 <=>   68 -  90   (ASP   19  - TRP   41  <=> ASP   69  - PHE   91 )                          
 166: s001-A 5lxf-B    83 -  86 <=>  103 - 106   (ASN   83  - GLN   86  <=> ARG  104  - TYR  107 )                          
 166: s001-A 5lxf-B   128 - 149 <=>  107 - 128   (LEU  128  - GLY  149  <=> GLU  108  - ASP  129 )                          
 166: s001-A 5lxf-B   277 - 280 <=>  143 - 146   (GLU  277  - PRO  280  <=> ALA  144  - SER  147 )                          
 167: s001-A 7lj7-A    21 -  39 <=>    1 -  19   (LYS   21  - GLN   39  <=> ASP    5  - PHE   23 )                          
 167: s001-A 7lj7-A    49 -  53 <=>   77 -  81   (VAL   49  - ILE   53  <=> LEU   81  - ILE   85 )                          
 167: s001-A 7lj7-A   130 - 133 <=>   86 -  89   (THR  130  - PRO  133  <=> TYR   90  - LEU   93 )                          
 167: s001-A 7lj7-A   134 - 148 <=>   91 - 105   (ILE  134  - LEU  148  <=> ILE   95  - PHE  109 )                          
 167: s001-A 7lj7-A   206 - 210 <=>  130 - 134   (ASP  206  - LYS  210  <=> LEU  134  - LYS  138 )                          
 167: s001-A 7lj7-A   213 - 218 <=>  156 - 161   (THR  213  - LYS  218  <=> VAL  160  - VAL  165 )                          
 167: s001-A 7lj7-A   221 - 224 <=>  168 - 171   (GLN  221  - ASP  224  <=> GLU  172  - ASP  175 )                          
 167: s001-A 7lj7-A   225 - 228 <=>  178 - 181   (TYR  225  - ASP  228  <=> THR  182  - GLU  185 )                          
 167: s001-A 7lj7-A   300 - 304 <=>  256 - 260   (ARG  300  - LYS  304  <=> THR  264  - ILE  268 )                          
 167: s001-A 7lj7-A   305 - 310 <=>  263 - 268   (LYS  305  - THR  310  <=> LEU  271  - TYR  276 )                          
 167: s001-A 7lj7-A   311 - 316 <=>  292 - 297   (THR  311  - ASP  316  <=> VAL  300  - TYR  305 )                          
 168: s001-A 2cwe-A    15 -  18 <=>    7 -  10   (TYR   15  - VAL   18  <=> ILE    8  - PRO   11 )                          
 168: s001-A 2cwe-A    19 -  38 <=>   96 - 115   (ASP   19  - GLY   38  <=> LEU   97  - GLY  116 )                          
 168: s001-A 2cwe-A    41 -  44 <=>  117 - 120   (TRP   41  - ILE   44  <=> GLN  118  - GLU  121 )                          
 168: s001-A 2cwe-A    45 -  73 <=>  123 - 151   (SER   45  - ASN   73  <=> LEU  124  - ALA  152 )                          
 168: s001-A 2cwe-A    79 -  87 <=>  165 - 173   (MET   79  - SER   87  <=> GLU  166  - ALA  174 )                          
 168: s001-A 2cwe-A   128 - 143 <=>  175 - 190   (LEU  128  - ASN  143  <=> ASP  176  - LYS  191 )                          
 169: s001-A 3bzk-A    23 -  37 <=>    1 -  15   (VAL   23  - LEU   37  <=> MET    1  - LEU   15 )                          
 169: s001-A 3bzk-A    40 -  59 <=>   16 -  35   (ALA   40  - ILE   59  <=> PRO   16  - GLY   35 )                          
 169: s001-A 3bzk-A    88 -  91 <=>   36 -  39   (SER   88  - VAL   91  <=> SER   36  - PRO   39 )                          
 169: s001-A 3bzk-A   131 - 134 <=>   45 -  48   (PHE  131  - ILE  134  <=> ARG   45  - VAL   48 )                          
 169: s001-A 3bzk-A   137 - 147 <=>   49 -  59   (HIS  137  - LYS  147  <=> THR   49  - MET   59 )                          
 169: s001-A 3bzk-A   169 - 172 <=>   82 -  85   (SER  169  - THR  172  <=> GLU   82  - GLY   85 )                          
 169: s001-A 3bzk-A   241 - 244 <=>   92 -  95   (ARG  241  - LEU  244  <=> ALA   92  - ILE   95 )                          
 169: s001-A 3bzk-A   257 - 260 <=>   98 - 101   (THR  257  - LEU  260  <=> ALA   98  - LYS  101 )                          
 169: s001-A 3bzk-A   265 - 268 <=>  483 - 486   (PRO  265  - ARG  268  <=> ARG  485  - ASP  488 )                          
 169: s001-A 3bzk-A   272 - 276 <=>  502 - 506   (GLU  272  - SER  276  <=> THR  504  - ALA  508 )                          
 169: s001-A 3bzk-A   277 - 280 <=>  515 - 518   (GLU  277  - PRO  280  <=> ASN  517  - LEU  520 )                          
 169: s001-A 3bzk-A   282 - 285 <=>  542 - 545   (SER  282  - VAL  285  <=> SER  544  - GLY  547 )                          
 169: s001-A 3bzk-A   294 - 297 <=>  641 - 644   (HIS  294  - GLN  297  <=> GLN  643  - VAL  646 )                          
 170: s001-A 6c26-3    16 -  19 <=>   13 -  16   (TYR   16  - ASP   19  <=> TRP  220  - LEU  223 )                          
 170: s001-A 6c26-3    20 -  29 <=>   19 -  28   (LEU   20  - ASP   29  <=> PHE  226  - TYR  235 )                          
 170: s001-A 6c26-3    33 -  36 <=>   40 -  43   (THR   33  - GLY   36  <=> TYR  256  - PRO  259 )                          
 170: s001-A 6c26-3    39 -  43 <=>   45 -  49   (GLN   39  - LYS   43  <=> GLU  261  - GLN  265 )                          
 170: s001-A 6c26-3    45 -  73 <=>   53 -  81   (SER   45  - ASN   73  <=> GLU  269  - HIS  297 )                          
 170: s001-A 6c26-3    78 -  90 <=>   96 - 108   (ASP   78  - MET   90  <=> LEU  312  - PHE  324 )                          
 170: s001-A 6c26-3   138 - 147 <=>  111 - 120   (LEU  138  - LYS  147  <=> LEU  327  - PRO  336 )                          
 171: s001-A 3d1n-I    25 -  36 <=>   21 -  32   (ASP   25  - GLY   36  <=> LEU  163  - ALA  174 )                          
 171: s001-A 3d1n-I    38 -  41 <=>   33 -  36   (GLY   38  - TRP   41  <=> THR  175  - PRO  178 )                          
 171: s001-A 3d1n-I    43 -  55 <=>   37 -  49   (LYS   43  - THR   55  <=> ALA  179  - LEU  191 )                          
 171: s001-A 3d1n-I   133 - 136 <=>   50 -  53   (PRO  133  - GLU  136  <=> ASP  192  - PRO  195 )                          
 171: s001-A 3d1n-I   137 - 150 <=>   55 -  68   (HIS  137  - PHE  150  <=> SER  197  - ASN  210 )                          
 171: s001-A 3d1n-I   263 - 266 <=>   69 -  72   (LEU  263  - ASN  266  <=> GLU  211  - LEU  214 )                          
 171: s001-A 3d1n-I   267 - 270 <=>   75 -  78   (TYR  267  - PRO  270  <=> GLN  217  - GLN  220 )                          
 171: s001-A 3d1n-I   286 - 289 <=>  101 - 104   (LEU  286  - GLU  289  <=> PRO  243  - ILE  246 )                          
 171: s001-A 3d1n-I   290 - 296 <=>  107 - 113   (GLN  290  - ILE  296  <=> LEU  249  - LYS  255 )                          
 172: s001-A 7d3u-F    13 -  16 <=>    2 -   5   (ALA   13  - TYR   16  <=> ILE    2  - ASP    5 )                          
 172: s001-A 7d3u-F    18 -  30 <=>   13 -  25   (VAL   18  - LEU   30  <=> ILE   13  - GLY   25 )                          
 172: s001-A 7d3u-F    43 -  70 <=>   27 -  54   (LYS   43  - LEU   70  <=> HIS   27  - ASP   54 )                          
 172: s001-A 7d3u-F    78 -  85 <=>   58 -  65   (ASP   78  - ILE   85  <=> VAL   58  - ALA   65 )                          
 172: s001-A 7d3u-F   127 - 143 <=>   66 -  82   (LEU  127  - ASN  143  <=> THR   66  - GLY   82 )                          
 173: s001-A 6thh-C    17 -  20 <=>   39 -  42   (PRO   17  - LEU   20  <=> PRO   39  - TYR   42 )                          
 173: s001-A 6thh-C    21 -  38 <=>   44 -  61   (LYS   21  - GLY   38  <=> PHE   44  - TYR   61 )                          
 173: s001-A 6thh-C    39 -  42 <=>   68 -  71   (GLN   39  - TYR   42  <=> ARG   68  - LEU   71 )                          
 173: s001-A 6thh-C    44 -  58 <=>   85 -  99   (ILE   44  - LYS   58  <=> LEU   85  - SER   99 )                          
 173: s001-A 6thh-C    60 -  63 <=>  100 - 103   (ASN   60  - LEU   63  <=> GLY  100  - GLU  103 )                          
 173: s001-A 6thh-C   126 - 131 <=>  105 - 110   (HIS  126  - PHE  131  <=> LYS  108  - LYS  113 )                          
 173: s001-A 6thh-C   134 - 137 <=>  123 - 126   (ILE  134  - HIS  137  <=> LEU  126  - ILE  129 )                          
 173: s001-A 6thh-C   142 - 147 <=>  139 - 144   (ASN  142  - LYS  147  <=> HIS  142  - VAL  147 )                          
 173: s001-A 6thh-C   192 - 198 <=>  156 - 162   (GLY  192  - VAL  198  <=> ASP  159  - ASP  165 )                          
 173: s001-A 6thh-C   201 - 204 <=>  407 - 410   (PRO  201  - GLU  204  <=> SER  410  - ASN  413 )                          
 173: s001-A 6thh-C   214 - 217 <=>  411 - 414   (ALA  214  - ARG  217  <=> ILE  414  - ASP  417 )                          
 173: s001-A 6thh-C   226 - 229 <=>  464 - 467   (GLU  226  - ASP  229  <=> ARG  491  - PRO  494 )                          
 173: s001-A 6thh-C   237 - 240 <=>  513 - 516   (PRO  237  - ASN  240  <=> UNK  540  - ARG  543 )                          
 173: s001-A 6thh-C   255 - 258 <=>  528 - 531   (PRO  255  - MET  258  <=> TYR  555  - SER  558 )                          
 173: s001-A 6thh-C   289 - 294 <=>  645 - 650   (GLU  289  - HIS  294  <=> LEU  673  - ASP  678 )                          
 173: s001-A 6thh-C   303 - 306 <=>  665 - 668   (PRO  303  - VAL  306  <=> PRO  693  - THR  696 )                          
 173: s001-A 6thh-C   308 - 311 <=>  719 - 722   (ILE  308  - THR  311  <=> LYS  747  - VAL  750 )                          
 173: s001-A 6thh-C   313 - 318 <=>  761 - 766   (CYS  313  - SER  318  <=> LYS  789  - ASP  794 )                          
 174: s001-A 6wq2-A     2 -   7 <=>   28 -  33   (ILE    2  - SER    7  <=> HIS   30  - SER   35 )                          
 174: s001-A 6wq2-A     9 -  12 <=>   40 -  43   (GLU    9  - ASN   12  <=> ILE   42  - ALA   45 )                          
 174: s001-A 6wq2-A    14 -  17 <=>   49 -  52   (VAL   14  - PRO   17  <=> GLU   51  - THR   54 )                          
 174: s001-A 6wq2-A    19 -  41 <=>   57 -  79   (ASP   19  - TRP   41  <=> THR   59  - PRO   81 )                          
 174: s001-A 6wq2-A    44 -  55 <=>   85 -  96   (ILE   44  - THR   55  <=> LEU   87  - ASN   98 )                          
 174: s001-A 6wq2-A    56 -  60 <=>   98 - 102   (ALA   56  - ASN   60  <=> ILE  100  - LYS  104 )                          
 174: s001-A 6wq2-A    86 -  89 <=>  103 - 106   (GLN   86  - ILE   89  <=> GLY  105  - LEU  108 )                          
 174: s001-A 6wq2-A   132 - 137 <=>  108 - 113   (TYR  132  - HIS  137  <=> GLU  110  - PHE  115 )                          
 174: s001-A 6wq2-A   139 - 146 <=>  139 - 146   (THR  139  - GLN  146  <=> LYS  152  - ASP  159 )                          
 175: s001-A 7bu0-A     1 -   9 <=>  258 - 266   (MET    1  - GLU    9  <=> GLU  268  - ILE  276 )                          
 175: s001-A 7bu0-A    10 -  13 <=>  283 - 286   (LYS   10  - ALA   13  <=> PRO  293  - ILE  296 )                          
 175: s001-A 7bu0-A    14 -  19 <=>  303 - 308   (VAL   14  - ASP   19  <=> ILE  313  - LEU  318 )                          
 175: s001-A 7bu0-A    20 -  35 <=>  312 - 327   (LEU   20  - ASP   35  <=> GLU  322  - GLY  337 )                          
 175: s001-A 7bu0-A    37 -  40 <=>  328 - 331   (LEU   37  - ALA   40  <=> SER  338  - LEU  341 )                          
 175: s001-A 7bu0-A    41 -  44 <=>  337 - 340   (TRP   41  - ILE   44  <=> SER  347  - SER  350 )                          
 175: s001-A 7bu0-A    45 -  48 <=>  343 - 346   (SER   45  - ALA   48  <=> LEU  353  - LEU  356 )                          
 175: s001-A 7bu0-A    50 -  54 <=>  347 - 351   (GLU   50  - LEU   54  <=> MET  357  - GLU  361 )                          
 175: s001-A 7bu0-A   121 - 139 <=>  356 - 374   (THR  121  - THR  139  <=> SER  366  - ALA  384 )                          
 175: s001-A 7bu0-A   145 - 149 <=>  380 - 384   (CYS  145  - GLY  149  <=> LEU  390  - PRO  394 )                          
 175: s001-A 7bu0-A   150 - 153 <=>  387 - 390   (PHE  150  - VAL  153  <=> ARG  397  - LEU  400 )                          
 176: s001-A 3b4q-B    19 -  39 <=>   12 -  32   (ASP   19  - GLN   39  <=> ASN  129  - GLY  149 )                          
 176: s001-A 3b4q-B    41 -  44 <=>   33 -  36   (TRP   41  - ILE   44  <=> LEU  150  - GLU  153 )                          
 176: s001-A 3b4q-B    45 -  62 <=>   38 -  55   (SER   45  - VAL   62  <=> LEU  155  - GLY  172 )                          
 176: s001-A 3b4q-B   127 - 135 <=>   59 -  67   (LEU  127  - ALA  135  <=> PRO  176  - GLN  184 )                          
 176: s001-A 3b4q-B   136 - 139 <=>   69 -  72   (GLU  136  - THR  139  <=> ASN  186  - ASN  189 )                          
 177: s001-A 3hug-A    31 -  34 <=>   19 -  22   (SER   31  - ALA   34  <=> ILE  116  - ALA  119 )                          
 177: s001-A 3hug-A    44 -  56 <=>   26 -  38   (ILE   44  - ALA   56  <=> LEU  123  - TYR  135 )                          
 177: s001-A 3hug-A    57 -  60 <=>   40 -  43   (LEU   57  - ASN   60  <=> ARG  137  - SER  140 )                          
 177: s001-A 3hug-A   124 - 151 <=>   52 -  79   (THR  124  - GLU  151  <=> GLY  149  - THR  176 )                          
 178: s001-A 6csm-D    15 -  18 <=>   26 -  29   (TYR   15  - VAL   18  <=> LEU   29  - ILE   32 )                          
 178: s001-A 6csm-D    19 -  38 <=>   32 -  51   (ASP   19  - GLY   38  <=> VAL   35  - ALA   54 )                          
 178: s001-A 6csm-D    39 -  43 <=>   54 -  58   (GLN   39  - LYS   43  <=> VAL   57  - ALA   61 )                          
 178: s001-A 6csm-D    44 -  55 <=>   60 -  71   (ILE   44  - THR   55  <=> TYR   63  - LEU   74 )                          
 178: s001-A 6csm-D   125 - 128 <=>   86 -  89   (PRO  125  - LEU  128  <=> TYR   89  - TRP   92 )                          
 178: s001-A 6csm-D   130 - 135 <=>   90 -  95   (THR  130  - ALA  135  <=> ALA   93  - TRP   98 )                          
 178: s001-A 6csm-D   136 - 140 <=>   97 - 101   (GLU  136  - ARG  140  <=> CYS  100  - ILE  104 )                          
 178: s001-A 6csm-D   146 - 149 <=>  241 - 244   (GLN  146  - GLY  149  <=> LEU  244  - ALA  247 )                          
 178: s001-A 6csm-D   207 - 210 <=>  256 - 259   (GLU  207  - LYS  210  <=> ARG  259  - VAL  262 )                          
 178: s001-A 6csm-D   211 - 214 <=>  262 - 265   (THR  211  - ALA  214  <=> ARG  265  - ASP  268 )                          
 178: s001-A 6csm-D   296 - 299 <=>  274 - 277   (ILE  296  - ASN  299  <=> GLN  277  - GLU  280 )                          
 179: s001-A 6jo0-A    11 -  15 <=>    2 -   6   (LYS   11  - TYR   15  <=> ASN    3  - VAL    7 )                          
 179: s001-A 6jo0-A    18 -  33 <=>   76 -  91   (VAL   18  - THR   33  <=> TYR   77  - SER   92 )                          
 179: s001-A 6jo0-A    38 -  42 <=>  115 - 119   (GLY   38  - TYR   42  <=> GLN  116  - LYS  120 )                          
 179: s001-A 6jo0-A    43 -  46 <=>  122 - 125   (LYS   43  - GLN   46  <=> GLU  123  - PHE  126 )                          
 179: s001-A 6jo0-A    48 -  55 <=>  126 - 133   (ALA   48  - THR   55  <=> TYR  127  - ILE  134 )                          
 179: s001-A 6jo0-A   118 - 121 <=>  138 - 141   (ASP  118  - THR  121  <=> GLU  139  - ILE  142 )                          
 179: s001-A 6jo0-A   125 - 150 <=>  142 - 167   (PRO  125  - PHE  150  <=> ILE  143  - VAL  168 )                          
 179: s001-A 6jo0-A   152 - 155 <=>  180 - 183   (MET  152  - ILE  155  <=> MET  181  - ILE  184 )                          
 179: s001-A 6jo0-A   193 - 198 <=>  214 - 219   (TRP  193  - VAL  198  <=> GLY  215  - TYR  220 )                          
 179: s001-A 6jo0-A   199 - 202 <=>  221 - 224   (HIS  199  - THR  202  <=> VAL  222  - GLY  225 )                          
 180: s001-A 2h1n-A    11 -  14 <=>   36 -  39   (LYS   11  - VAL   14  <=> ALA   34  - HIS   37 )                          
 180: s001-A 2h1n-A    19 -  41 <=>   48 -  70   (ASP   19  - TRP   41  <=> LEU   46  - GLU   68 )                          
 180: s001-A 2h1n-A    43 -  53 <=>   73 -  83   (LYS   43  - ILE   53  <=> LYS   71  - GLU   81 )                          
 180: s001-A 2h1n-A    55 -  72 <=>   84 - 101   (THR   55  - TYR   72  <=> PRO   82  - PRO   99 )                          
 180: s001-A 2h1n-A   105 - 108 <=>  106 - 109   (PRO  105  - HIS  108  <=> LEU  104  - VAL  107 )                          
 180: s001-A 2h1n-A   118 - 121 <=>  121 - 124   (ASP  118  - THR  121  <=> GLN  119  - THR  122 )                          
 180: s001-A 2h1n-A   126 - 143 <=>  126 - 143   (HIS  126  - ASN  143  <=> ALA  124  - TYR  141 )                          
 180: s001-A 2h1n-A   146 - 149 <=>  144 - 147   (GLN  146  - GLY  149  <=> THR  142  - ILE  145 )                          
 180: s001-A 2h1n-A   208 - 211 <=>  163 - 166   (LEU  208  - THR  211  <=> GLN  161  - PRO  164 )                          
 180: s001-A 2h1n-A   212 - 216 <=>  169 - 173   (GLN  212  - SER  216  <=> GLU  167  - ARG  171 )                          
 180: s001-A 2h1n-A   225 - 235 <=>  299 - 309   (TYR  225  - GLU  235  <=> GLU  297  - ARG  307 )                          
 180: s001-A 2h1n-A   241 - 245 <=>  365 - 369   (ARG  241  - GLY  245  <=> GLN  363  - SER  367 )                          
 180: s001-A 2h1n-A   248 - 252 <=>  532 - 536   (VAL  248  - THR  252  <=> LEU  530  - ALA  534 )                          
 181: s001-A 5f55-A     6 -   9 <=>    1 -   4   (GLU    6  - GLU    9  <=> MET    1  - PRO    4 )                          
 181: s001-A 5f55-A    20 -  38 <=>   81 -  99   (LEU   20  - GLY   38  <=> ASP   81  - GLY   99 )                          
 181: s001-A 5f55-A    42 -  47 <=>  100 - 105   (TYR   42  - VAL   47  <=> ALA  100  - PHE  105 )                          
 181: s001-A 5f55-A    55 -  58 <=>  112 - 115   (THR   55  - LYS   58  <=> GLU  112  - GLY  115 )                          
 181: s001-A 5f55-A   127 - 141 <=>  117 - 131   (LEU  127  - TRP  141  <=> HIS  117  - VAL  131 )                          
 181: s001-A 5f55-A   151 - 154 <=>  169 - 172   (GLU  151  - PRO  154  <=> CYS  169  - VAL  172 )                          
 181: s001-A 5f55-A   160 - 163 <=>  179 - 182   (VAL  160  - VAL  163  <=> ASP  179  - PRO  182 )                          
 181: s001-A 5f55-A   186 - 190 <=>  222 - 226   (TRP  186  - ALA  190  <=> ALA  222  - PRO  226 )                          
 181: s001-A 5f55-A   193 - 199 <=>  231 - 237   (TRP  193  - HIS  199  <=> ASN  231  - ALA  237 )                          
 181: s001-A 5f55-A   234 - 237 <=>  257 - 260   (TYR  234  - PRO  237  <=> LYS  257  - ARG  260 )                          
 181: s001-A 5f55-A   240 - 243 <=>  266 - 269   (ASN  240  - ILE  243  <=> ASP  266  - PHE  269 )                          
 181: s001-A 5f55-A   245 - 250 <=>  458 - 463   (GLY  245  - ARG  250  <=> GLU  458  - PRO  463 )                          
 181: s001-A 5f55-A   292 - 297 <=>  498 - 503   (MET  292  - GLN  297  <=> GLU  498  - ALA  503 )                          
 181: s001-A 5f55-A   308 - 314 <=>  543 - 549   (ILE  308  - SER  314  <=> GLU  543  - PRO  549 )                          
 182: s001-A 5lbm-C    14 -  17 <=>    2 -   5   (VAL   14  - PRO   17  <=> SER    3  - GLU    6 )                          
 182: s001-A 5lbm-C    18 -  41 <=>   11 -  34   (VAL   18  - TRP   41  <=> LEU   12  - CYS   35 )                          
 182: s001-A 5lbm-C    42 -  73 <=>   36 -  67   (TYR   42  - ASN   73  <=> ALA   37  - ASN   68 )                          
 182: s001-A 5lbm-C    78 -  90 <=>   78 -  90   (ASP   78  - MET   90  <=> VAL   79  - LYS   91 )                          
 183: s001-A 5xtc-i    16 -  19 <=>    3 -   6   (TYR   16  - ASP   19  <=> PRO    3  - GLN    6 )                          
 183: s001-A 5xtc-i    20 -  35 <=>    9 -  24   (LEU   20  - ASP   35  <=> ILE    9  - SER   24 )                          
 183: s001-A 5xtc-i    40 -  43 <=>   25 -  28   (ALA   40  - LYS   43  <=> HIS   25  - PHE   28 )                          
 183: s001-A 5xtc-i    44 -  55 <=>   30 -  41   (ILE   44  - THR   55  <=> TRP   30  - ILE   41 )                          
 183: s001-A 5xtc-i    57 -  62 <=>   42 -  47   (LEU   57  - VAL   62  <=> PRO   42  - LYS   47 )                          
 183: s001-A 5xtc-i   125 - 135 <=>   54 -  64   (PRO  125  - ALA  135  <=> GLU   54  - ALA   64 )                          
 183: s001-A 5xtc-i   136 - 140 <=>   66 -  70   (GLU  136  - ARG  140  <=> ALA   66  - LEU   70 )                          
 183: s001-A 5xtc-i   145 - 149 <=>  141 - 145   (CYS  145  - GLY  149  <=> ILE  141  - ILE  145 )                          
 183: s001-A 5xtc-i   193 - 198 <=>  206 - 211   (TRP  193  - VAL  198  <=> THR  206  - LEU  211 )                          
 183: s001-A 5xtc-i   270 - 273 <=>  216 - 219   (PRO  270  - LYS  273  <=> PHE  216  - LEU  219 )                          
 183: s001-A 5xtc-i   274 - 278 <=>  224 - 228   (ASN  274  - THR  278  <=> SER  224  - LEU  228 )                          
 183: s001-A 5xtc-i   288 - 291 <=>  315 - 318   (SER  288  - THR  291  <=> TRP  315  - GLU  318 )                          
 184: s001-A 1yo7-A    21 -  43 <=>   13 -  35   (LYS   21  - LYS   43  <=> ARG   13  - ALA   35 )                          
 184: s001-A 1yo7-A    44 -  58 <=>   37 -  51   (ILE   44  - LYS   58  <=> ILE   37  - SER   51 )                          
 184: s001-A 1yo7-A   119 - 123 <=>   54 -  58   (LEU  119  - PRO  123  <=> ALA   54  - LYS   58 )                          
 184: s001-A 1yo7-A   126 - 149 <=>   61 -  84   (HIS  126  - GLY  149  <=> GLN   61  - LEU   84 )                          
 184: s001-A 1yo7-A   260 - 263 <=>   92 -  95   (LEU  260  - LEU  263  <=> GLN   92  - THR   95 )                          
 185: s001-A 2bte-A     4 -   7 <=>    3 -   6   (SER    4  - SER    7  <=> LYS    3  - PRO    6 )                          
 185: s001-A 2bte-A     8 -  11 <=>    8 -  11   (ILE    8  - LYS   11  <=> ALA    8  - ALA   11 )                          
 185: s001-A 2bte-A    13 -  16 <=>  116 - 119   (ALA   13  - TYR   16  <=> GLY  116  - TYR  119 )                          
 185: s001-A 2bte-A    20 -  40 <=>  129 - 149   (LEU   20  - ALA   40  <=> GLU  129  - ALA  149 )                          
 185: s001-A 2bte-A    45 -  52 <=>  498 - 505   (SER   45  - ILE   52  <=> MET  498  - SER  505 )                          
 185: s001-A 2bte-A    94 - 100 <=>  509 - 515   (PHE   94  - ARG  100  <=> LEU  509  - HIS  515 )                          
 185: s001-A 2bte-A   126 - 153 <=>  537 - 564   (HIS  126  - VAL  153  <=> GLY  537  - VAL  564 )                          
 185: s001-A 2bte-A   175 - 180 <=>  645 - 650   (LEU  175  - ASN  180  <=> GLY  645  - PRO  650 )                          
 185: s001-A 2bte-A   282 - 285 <=>  800 - 803   (SER  282  - VAL  285  <=> PHE  800  - GLY  803 )                          
 185: s001-A 2bte-A   295 - 298 <=>  807 - 810   (SER  295  - LYS  298  <=> LEU  807  - LYS  810 )                          
 185: s001-A 2bte-A   299 - 303 <=>  812 - 816   (ASN  299  - PRO  303  <=> LEU  812  - VAL  816 )                          
 185: s001-A 2bte-A   315 - 318 <=>  863 - 866   (THR  315  - SER  318  <=> LYS  863  - TYR  866 )                          
 186: s001-A 2w2h-A    20 -  39 <=>   51 -  70   (LEU   20  - GLN   39  <=> SER   55  - SER   74 )                          
 186: s001-A 2w2h-A    40 -  43 <=>   72 -  75   (ALA   40  - LYS   43  <=> THR   76  - HIS   79 )                          
 186: s001-A 2w2h-A    45 -  58 <=>   79 -  92   (SER   45  - LYS   58  <=> VAL   83  - GLU   96 )                          
 186: s001-A 2w2h-A   130 - 133 <=>   96 -  99   (THR  130  - PRO  133  <=> LYS  100  - HIS  103 )                          
 186: s001-A 2w2h-A   135 - 150 <=>  127 - 142   (ALA  135  - PHE  150  <=> GLN  131  - PHE  146 )                          
 186: s001-A 2w2h-A   186 - 189 <=>  150 - 153   (TRP  186  - GLU  189  <=> HIS  154  - VAL  157 )                          
 186: s001-A 2w2h-A   229 - 232 <=>  159 - 162   (ASP  229  - LYS  232  <=> LEU  163  - ALA  166 )                          
 186: s001-A 2w2h-A   234 - 237 <=>  163 - 166   (TYR  234  - PRO  237  <=> SER  167  - LEU  170 )                          
 186: s001-A 2w2h-A   239 - 242 <=>  168 - 171   (GLN  239  - ARG  242  <=> GLN  172  - TYR  175 )                          
 186: s001-A 2w2h-A   259 - 262 <=>  183 - 186   (ARG  259  - HIS  262  <=> PHE  187  - GLN  190 )                          
 187: s001-A 5v8c-A    16 -  19 <=>   30 -  33   (TYR   16  - ASP   19  <=> GLY  126  - ALA  129 )                          
 187: s001-A 5v8c-A    22 -  34 <=>   97 - 109   (PHE   22  - ALA   34  <=> ASP  193  - GLY  205 )                          
 187: s001-A 5v8c-A    45 -  55 <=>  137 - 147   (SER   45  - THR   55  <=> SER  233  - SER  243 )                          
 187: s001-A 5v8c-A   120 - 123 <=>  149 - 152   (SER  120  - PRO  123  <=> HIS  245  - ILE  248 )                          
 187: s001-A 5v8c-A   125 - 149 <=>  165 - 189   (PRO  125  - GLY  149  <=> ASP  261  - ALA  285 )                          
 187: s001-A 5v8c-A   258 - 261 <=>  200 - 203   (MET  258  - GLY  261  <=> HIS  296  - ALA  299 )                          
 187: s001-A 5v8c-A   264 - 267 <=>  220 - 223   (SER  264  - TYR  267  <=> LEU  316  - SER  319 )                          
 187: s001-A 5v8c-A   277 - 282 <=>  261 - 266   (GLU  277  - SER  282  <=> ARG  357  - PRO  362 )                          
 187: s001-A 5v8c-A   283 - 287 <=>  268 - 272   (ASN  283  - LEU  287  <=> THR  364  - ALA  368 )                          
 188: s001-A 4iuw-A     5 -   9 <=>  126 - 130   (PHE    5  - GLU    9  <=> ALA  128  - ILE  132 )                          
 188: s001-A 4iuw-A    16 -  19 <=>  148 - 151   (TYR   16  - ASP   19  <=> GLN  150  - ALA  153 )                          
 188: s001-A 4iuw-A    20 -  38 <=>  154 - 172   (LEU   20  - GLY   38  <=> ALA  156  - GLY  174 )                          
 188: s001-A 4iuw-A    45 -  65 <=>  178 - 198   (SER   45  - HIS   65  <=> GLN  180  - ALA  200 )                          
 188: s001-A 4iuw-A    68 -  74 <=>  201 - 207   (LEU   68  - LYS   74  <=> ASP  203  - THR  209 )                          
 188: s001-A 4iuw-A    79 -  85 <=>  249 - 255   (MET   79  - ILE   85  <=> LEU  251  - LEU  257 )                          
 188: s001-A 4iuw-A   128 - 151 <=>  257 - 280   (LEU  128  - GLU  151  <=> THR  259  - LEU  282 )                          
 188: s001-A 4iuw-A   191 - 197 <=>  295 - 301   (PHE  191  - LEU  197  <=> LEU  297  - ALA  303 )                          
 188: s001-A 4iuw-A   199 - 202 <=>  302 - 305   (HIS  199  - THR  202  <=> SER  304  - THR  307 )                          
 188: s001-A 4iuw-A   207 - 210 <=>  315 - 318   (GLU  207  - LYS  210  <=> TYR  317  - ASP  320 )                          
 188: s001-A 4iuw-A   304 - 308 <=>  357 - 361   (LYS  304  - ILE  308  <=> TRP  359  - ALA  363 )                          
 188: s001-A 4iuw-A   314 - 318 <=>  552 - 556   (SER  314  - SER  318  <=> ASP  554  - VAL  558 )                          
 189: s001-A 6n63-A    21 -  38 <=>    1 -  18   (LYS   21  - GLY   38  <=> LYS    2  - ILE   19 )                          
 189: s001-A 6n63-A    39 -  43 <=>   48 -  52   (GLN   39  - LYS   43  <=> GLU   49  - LEU   53 )                          
 189: s001-A 6n63-A    45 -  51 <=>   55 -  61   (SER   45  - HIS   51  <=> LEU   56  - LEU   62 )                          
 189: s001-A 6n63-A   117 - 121 <=>   70 -  74   (LEU  117  - THR  121  <=> ASP   71  - PHE   75 )                          
 189: s001-A 6n63-A   125 - 149 <=>   75 -  99   (PRO  125  - GLY  149  <=> SER   76  - ILE  100 )                          
 189: s001-A 6n63-A   203 - 209 <=>  107 - 113   (SER  203  - GLY  209  <=> PHE  108  - GLU  114 )                          
 189: s001-A 6n63-A   261 - 264 <=>  120 - 123   (GLY  261  - SER  264  <=> GLU  121  - LYS  124 )                          
 190: s001-A 6c9r-A     8 -  12 <=>   35 -  39   (ILE    8  - ASN   12  <=> SER   22  - LEU   26 )                          
 190: s001-A 6c9r-A    18 -  35 <=>  266 - 283   (VAL   18  - ASP   35  <=> THR  253  - GLY  270 )                          
 190: s001-A 6c9r-A    44 -  61 <=>  287 - 304   (ILE   44  - TYR   61  <=> GLU  274  - THR  291 )                          
 190: s001-A 6c9r-A    97 - 100 <=>  307 - 310   (ASP   97  - ARG  100  <=> GLN  294  - GLN  297 )                          
 190: s001-A 6c9r-A   132 - 136 <=>  322 - 326   (TYR  132  - GLU  136  <=> GLY  309  - GLU  313 )                          
 190: s001-A 6c9r-A   137 - 146 <=>  328 - 337   (HIS  137  - GLN  146  <=> ALA  315  - ALA  324 )                          
 191: s001-A 1vjx-A    16 -  19 <=>    2 -   5   (TYR   16  - ASP   19  <=> HIS   -1  - LYS    2 )                          
 191: s001-A 1vjx-A    21 -  38 <=>   11 -  28   (LYS   21  - GLY   38  <=> THR    8  - SER   25 )                          
 191: s001-A 1vjx-A    39 -  43 <=>   36 -  40   (GLN   39  - LYS   43  <=> LYS   33  - LEU   37 )                          
 191: s001-A 1vjx-A    44 -  51 <=>   45 -  52   (ILE   44  - HIS   51  <=> GLN   42  - ILE   49 )                          
 191: s001-A 1vjx-A    53 -  60 <=>  109 - 116   (ILE   53  - ASN   60  <=> LEU  106  - GLY  113 )                          
 191: s001-A 1vjx-A   126 - 149 <=>  118 - 141   (HIS  126  - GLY  149  <=> VAL  115  - LEU  138 )                          
 192: s001-A 1eku-B    11 -  14 <=>   76 -  79   (LYS   11  - VAL   14  <=> GLU   75  - ASN   78 )                          
 192: s001-A 1eku-B    19 -  36 <=>  103 - 120   (ASP   19  - GLY   36  <=> ASP  102  - GLU  119 )                          
 192: s001-A 1eku-B    37 -  43 <=>  126 - 132   (LEU   37  - LYS   43  <=> GLN 122D  - VAL  125 )                          
 192: s001-A 1eku-B    44 -  51 <=>  134 - 141   (ILE   44  - HIS   51  <=> GLU  127  - TYR  134 )                          
 192: s001-A 1eku-B    91 -  94 <=>  180 - 183   (VAL   91  - PHE   94  <=> TYR  173  - LEU  176 )                          
 192: s001-A 1eku-B   130 - 149 <=>  189 - 208   (THR  130  - GLY  149  <=> ASP  182  - PHE  201 )                          
 192: s001-A 1eku-B   155 - 158 <=>  223 - 226   (ILE  155  - GLU  158  <=> THR  216  - SER  219 )                          
 192: s001-A 1eku-B   278 - 281 <=>  227 - 230   (THR  278  - THR  281  <=> VAL  220  - LEU  223 )                          
 192: s001-A 1eku-B   284 - 287 <=>  236 - 239   (ARG  284  - LEU  287  <=> ALA  229  - GLU  232 )                          
 192: s001-A 1eku-B   288 - 291 <=>  241 - 244   (SER  288  - THR  291  <=> ILE  234  - MET  237 )                          
 193: s001-A 4tq4-D    19 -  27 <=>   12 -  20   (ASP   19  - SER   27  <=> ALA   25  - TYR   33 )                          
 193: s001-A 4tq4-D    36 -  43 <=>   28 -  35   (GLY   36  - LYS   43  <=> ILE   41  - GLN   48 )                          
 193: s001-A 4tq4-D    44 -  73 <=>   38 -  67   (ILE   44  - ASN   73  <=> VAL   51  - ASP   80 )                          
 193: s001-A 4tq4-D    74 -  77 <=>   76 -  79   (LYS   74  - PRO   77  <=> SER   89  - PRO   92 )                          
 193: s001-A 4tq4-D    78 -  90 <=>   86 -  98   (ASP   78  - MET   90  <=> SER   99  - LEU  111 )                          
 193: s001-A 4tq4-D    92 - 103 <=>  116 - 127   (PRO   92  - LEU  103  <=> MET  129  - SER  140 )                          
 193: s001-A 4tq4-D   104 - 108 <=>  133 - 137   (ARG  104  - HIS  108  <=> LYS  146  - VAL  150 )                          
 193: s001-A 4tq4-D   162 - 165 <=>  194 - 197   (SER  162  - LEU  165  <=> LEU  207  - THR  210 )                          
 193: s001-A 4tq4-D   177 - 182 <=>  205 - 210   (SER  177  - ILE  182  <=> ARG  218  - LEU  223 )                          
 193: s001-A 4tq4-D   233 - 236 <=>  218 - 221   (VAL  233  - ARG  236  <=> VAL  231  - TRP  234 )                          
 193: s001-A 4tq4-D   237 - 240 <=>  238 - 241   (PRO  237  - ASN  240  <=> PRO  251  - ILE  254 )                          
 193: s001-A 4tq4-D   241 - 244 <=>  244 - 247   (ARG  241  - LEU  244  <=> THR  257  - TYR  260 )                          
 194: s001-A 6cnb-R     1 -   5 <=>    8 -  12   (MET    1  - PHE    5  <=> HIS    8  - PHE   12 )                          
 194: s001-A 6cnb-R     7 -  10 <=>   13 -  16   (SER    7  - LYS   10  <=> GLU   13  - LEU   16 )                          
 194: s001-A 6cnb-R    18 -  36 <=>   65 -  83   (VAL   18  - GLY   36  <=> HIS   95  - ALA  113 )                          
 194: s001-A 6cnb-R    40 -  43 <=>   84 -  87   (ALA   40  - LYS   43  <=> ASN  114  - VAL  117 )                          
 194: s001-A 6cnb-R    45 -  60 <=>   95 - 110   (SER   45  - ASN   60  <=> VAL  125  - HIS  140 )                          
 194: s001-A 6cnb-R   128 - 131 <=>  114 - 117   (LEU  128  - PHE  131  <=> ILE  144  - SER  147 )                          
 194: s001-A 6cnb-R   134 - 146 <=>  127 - 139   (ILE  134  - GLN  146  <=> ILE  157  - HIS  169 )                          
 194: s001-A 6cnb-R   150 - 153 <=>  140 - 143   (PHE  150  - VAL  153  <=> ILE  170  - LEU  173 )                          
 194: s001-A 6cnb-R   154 - 158 <=>  145 - 149   (PRO  154  - GLU  158  <=> LEU  175  - SER  179 )                          
 194: s001-A 6cnb-R   162 - 165 <=>  158 - 161   (SER  162  - LEU  165  <=> LYS  188  - LEU  191 )                          
 194: s001-A 6cnb-R   280 - 283 <=>  173 - 176   (PRO  280  - ASN  283  <=> VAL  203  - ALA  206 )                          
 194: s001-A 6cnb-R   284 - 287 <=>  197 - 200   (ARG  284  - LEU  287  <=> CYS  227  - LEU  230 )                          
 194: s001-A 6cnb-R   288 - 291 <=>  203 - 206   (SER  288  - THR  291  <=> ARG  233  - ASN  236 )                          
 194: s001-A 6cnb-R   297 - 300 <=>  472 - 475   (GLN  297  - ARG  300  <=> ASP  600  - GLU  603 )                          
 194: s001-A 6cnb-R   304 - 308 <=>  486 - 490   (LYS  304  - ILE  308  <=> LEU  614  - GLU  618 )                          
 195: s001-A 4od4-A    26 -  33 <=>   10 -  17   (LEU   26  - THR   33  <=> SER   12  - GLY   19 )                          
 195: s001-A 4od4-A    36 -  41 <=>   21 -  26   (GLY   36  - TRP   41  <=> SER   23  - THR   28 )                          
 195: s001-A 4od4-A    42 -  72 <=>   29 -  59   (TYR   42  - TYR   72  <=> ASP   31  - ASN   61 )                          
 195: s001-A 4od4-A    73 -  77 <=>   63 -  67   (ASN   73  - PRO   77  <=> ALA   65  - LEU   69 )                          
 195: s001-A 4od4-A    78 -  90 <=>   73 -  85   (ASP   78  - MET   90  <=> SER   75  - SER   87 )                          
 195: s001-A 4od4-A    92 - 106 <=>  103 - 117   (PRO   92  - MET  106  <=> SER  105  - LYS  119 )                          
 195: s001-A 4od4-A   161 - 165 <=>  118 - 122   (GLN  161  - LEU  165  <=> ARG  120  - LEU  124 )                          
 195: s001-A 4od4-A   176 - 180 <=>  195 - 199   (LEU  176  - ASN  180  <=> LEU  197  - LYS  201 )                          
 195: s001-A 4od4-A   181 - 185 <=>  201 - 205   (LEU  181  - ASP  185  <=> ALA  203  - SER  207 )                          
 195: s001-A 4od4-A   241 - 244 <=>  210 - 213   (ARG  241  - LEU  244  <=> ALA  212  - VAL  215 )                          
 195: s001-A 4od4-A   254 - 257 <=>  233 - 236   (ALA  254  - THR  257  <=> THR  235  - THR  238 )                          
 195: s001-A 4od4-A   258 - 261 <=>  265 - 268   (MET  258  - GLY  261  <=> ILE  267  - ALA  270 )                          
 196: s001-A 5nl9-A    19 -  35 <=>    1 -  17   (ASP   19  - ASP   35  <=> SER    0  - GLY   16 )                          
 196: s001-A 5nl9-A    44 -  47 <=>   18 -  21   (ILE   44  - VAL   47  <=> ILE   17  - THR   20 )                          
 196: s001-A 5nl9-A    48 -  54 <=>   23 -  29   (ALA   48  - LEU   54  <=> GLN   22  - ASN   28 )                          
 196: s001-A 5nl9-A    95 -  98 <=>   32 -  35   (VAL   95  - LEU   98  <=> LEU   31  - PRO   34 )                          
 196: s001-A 5nl9-A   127 - 132 <=>   51 -  56   (LEU  127  - TYR  132  <=> MET   50  - ARG   55 )                          
 196: s001-A 5nl9-A   133 - 145 <=>   58 -  70   (PRO  133  - CYS  145  <=> THR   57  - GLY   69 )                          
 196: s001-A 5nl9-A   151 - 154 <=>   83 -  86   (GLU  151  - PRO  154  <=> LEU   82  - SER   85 )                          
 196: s001-A 5nl9-A   265 - 268 <=>   89 -  92   (PRO  265  - ARG  268  <=> ILE   88  - HIS   91 )                          
 196: s001-A 5nl9-A   274 - 277 <=>   99 - 102   (ASN  274  - GLU  277  <=> THR   98  - ILE  101 )                          
 196: s001-A 5nl9-A   280 - 283 <=>  143 - 146   (PRO  280  - ASN  283  <=> LYS  142  - PRO  145 )                          
 197: s001-A 1p68-A    18 -  26 <=>    1 -   9   (VAL   18  - LEU   26  <=> MET    1  - LEU    9 )                          
 197: s001-A 1p68-A    28 -  38 <=>   10 -  20   (SER   28  - GLY   38  <=> GLU   10  - HIS   20 )                          
 197: s001-A 1p68-A    39 -  43 <=>   30 -  34   (GLN   39  - LYS   43  <=> LEU   30  - ASP   34 )                          
 197: s001-A 1p68-A    44 -  55 <=>   36 -  47   (ILE   44  - THR   55  <=> HIS   36  - PHE   47 )                          
 197: s001-A 1p68-A   131 - 149 <=>   54 -  72   (PHE  131  - GLY  149  <=> GLY   54  - ASN   72 )                          
 198: s001-A 3g17-G     2 -   7 <=>   55 -  60   (ILE    2  - SER    7  <=> GLU   57  - THR   62 )                          
 198: s001-A 3g17-G     8 -  12 <=>   83 -  87   (ILE    8  - ASN   12  <=> LEU   85  - ASP   89 )                          
 198: s001-A 3g17-G    16 -  19 <=>  157 - 160   (TYR   16  - ASP   19  <=> GLU  159  - ILE  162 )                          
 198: s001-A 3g17-G    20 -  36 <=>  162 - 178   (LEU   20  - GLY   36  <=> GLN  164  - THR  180 )                          
 198: s001-A 3g17-G    37 -  40 <=>  180 - 183   (LEU   37  - ALA   40  <=> LEU  182  - GLN  185 )                          
 198: s001-A 3g17-G    44 -  58 <=>  199 - 213   (ILE   44  - LYS   58  <=> GLN  201  - LEU  215 )                          
 198: s001-A 3g17-G    90 -  93 <=>  256 - 259   (MET   90  - ARG   93  <=> PHE  258  - ARG  261 )                          
 198: s001-A 3g17-G   131 - 135 <=>  263 - 267   (PHE  131  - ALA  135  <=> GLU  265  - ASP  269 )                          
 198: s001-A 3g17-G   138 - 149 <=>  268 - 279   (LEU  138  - GLY  149  <=> THR  270  - ARG  281 )                          
 198: s001-A 3g17-G   209 - 212 <=>  287 - 290   (GLY  209  - GLN  212  <=> HIS  289  - HIS  292 )                          
 199: s001-A 7jv7-B    18 -  41 <=>   50 -  73   (VAL   18  - TRP   41  <=> LYS   54  - GLU   77 )                          
 199: s001-A 7jv7-B    45 -  54 <=>   80 -  89   (SER   45  - LEU   54  <=> VAL   84  - CYS   93 )                          
 199: s001-A 7jv7-B    56 -  59 <=>   94 -  97   (ALA   56  - ILE   59  <=> THR   98  - LYS  101 )                          
 199: s001-A 7jv7-B   121 - 124 <=>  107 - 110   (THR  121  - THR  124  <=> ARG  111  - ASN  114 )                          
 199: s001-A 7jv7-B   131 - 146 <=>  120 - 135   (PHE  131  - GLN  146  <=> GLU  124  - GLU  139 )                          
 199: s001-A 7jv7-B   148 - 151 <=>  137 - 140   (LEU  148  - GLU  151  <=> CYS  141  - ASP  144 )                          
 199: s001-A 7jv7-B   229 - 232 <=>  158 - 161   (ASP  229  - LYS  232  <=> ARG  162  - SER  165 )                          
 199: s001-A 7jv7-B   234 - 237 <=>  162 - 165   (TYR  234  - PRO  237  <=> PHE  166  - LYS  169 )                          
 199: s001-A 7jv7-B   238 - 241 <=>  168 - 171   (LEU  238  - ARG  241  <=> ASN  172  - TRP  175 )                          
 199: s001-A 7jv7-B   242 - 245 <=>  191 - 194   (ARG  242  - GLY  245  <=> ILE  195  - ALA  198 )                          
 199: s001-A 7jv7-B   253 - 257 <=>  214 - 218   (CYS  253  - THR  257  <=> SER  218  - THR  222 )                          
 199: s001-A 7jv7-B   264 - 269 <=>  298 - 303   (SER  264  - PHE  269  <=> ARG  302  - LEU  307 )                          
 200: s001-A 5yhf-A    18 -  40 <=>    1 -  23   (VAL   18  - ALA   40  <=> ASP    2  - LYS   24 )                          
 200: s001-A 5yhf-A   126 - 129 <=>  290 - 293   (HIS  126  - ASP  129  <=> ALA  291  - GLY  294 )                          
 200: s001-A 5yhf-A   130 - 147 <=>  295 - 312   (THR  130  - LYS  147  <=> HIS  296  - LEU  313 )                          
 200: s001-A 5yhf-A   149 - 152 <=>  404 - 407   (GLY  149  - MET  152  <=> ILE  405  - VAL  408 )                          
 200: s001-A 5yhf-A   157 - 160 <=>  639 - 642   (PRO  157  - VAL  160  <=> VAL  640  - ASP  643 )                          
 200: s001-A 5yhf-A   212 - 215 <=>  689 - 692   (GLN  212  - THR  215  <=> GLY  690  - VAL  693 )                          
 200: s001-A 5yhf-A   274 - 277 <=>  705 - 708   (ASN  274  - GLU  277  <=> PHE  706  - THR  709 )                          
 200: s001-A 5yhf-A   278 - 281 <=>  710 - 713   (THR  278  - THR  281  <=> SER  711  - TYR  714 )                          
 200: s001-A 5yhf-A   286 - 290 <=>  720 - 724   (LEU  286  - GLN  290  <=> VAL  721  - ASN  725 )                          
 200: s001-A 5yhf-A   291 - 294 <=>  726 - 729   (THR  291  - HIS  294  <=> ARG  727  - GLN  730 )                          
 200: s001-A 5yhf-A   295 - 298 <=>  731 - 734   (SER  295  - LYS  298  <=> ALA  732  - ALA  735 )                          
 201: s001-A 6g7o-A     1 -   4 <=>  147 - 150   (MET    1  - SER    4  <=> VAL  147  - GLY  150 )                          
 201: s001-A 6g7o-A     5 -   8 <=>  153 - 156   (PHE    5  - ILE    8  <=> VAL  153  - LEU  156 )                          
 201: s001-A 6g7o-A     9 -  12 <=>  159 - 162   (GLU    9  - ASN   12  <=> ARG  159  - TYR  162 )                          
 201: s001-A 6g7o-A    13 -  16 <=>  165 - 168   (ALA   13  - TYR   16  <=> THR  165  - TYR  168 )                          
 201: s001-A 6g7o-A    17 -  40 <=>  241 - 264   (PRO   17  - ALA   40  <=> LEU  241  - ALA  264 )                          
 201: s001-A 6g7o-A    46 -  55 <=>  279 - 288   (GLN   46  - THR   55  <=> ALA  279  - THR  288 )                          
 201: s001-A 6g7o-A   124 - 129 <=>  294 - 299   (THR  124  - ASP  129  <=> ASP  294  - SER  299 )                          
 201: s001-A 6g7o-A   130 - 149 <=>  302 - 321   (THR  130  - GLY  149  <=> MET  302  - LYS  321 )                          
 202: s001-A 5doq-B    13 -  16 <=>  155 - 158   (ALA   13  - TYR   16  <=> GLY  155  - PHE  158 )                          
 202: s001-A 5doq-B    17 -  20 <=>  161 - 164   (PRO   17  - LEU   20  <=> PRO  161  - TRP  164 )                          
 202: s001-A 5doq-B    21 -  39 <=>  167 - 185   (LYS   21  - GLN   39  <=> VAL  167  - TYR  185 )                          
 202: s001-A 5doq-B    45 -  48 <=>  203 - 206   (SER   45  - ALA   48  <=> LEU  203  - SER  206 )                          
 202: s001-A 5doq-B    50 -  61 <=>  208 - 219   (GLU   50  - TYR   61  <=> PRO  208  - GLN  219 )                          
 202: s001-A 5doq-B   119 - 122 <=>  223 - 226   (LEU  119  - ARG  122  <=> HIS  223  - GLU  226 )                          
 202: s001-A 5doq-B   125 - 149 <=>  229 - 253   (PRO  125  - GLY  149  <=> ASP  229  - GLY  253 )                          
 202: s001-A 5doq-B   169 - 173 <=>  300 - 304   (SER  169  - ASP  173  <=> MET  300  - LEU  304 )                          
 202: s001-A 5doq-B   197 - 200 <=>  315 - 318   (LEU  197  - ASN  200  <=> LEU  315  - SER  318 )                          
 202: s001-A 5doq-B   203 - 208 <=>  325 - 330   (SER  203  - LEU  208  <=> LEU  325  - LYS  330 )                          
 203: s001-A 6myo-D    14 -  17 <=>    4 -   7   (VAL   14  - PRO   17  <=> ALA    5  - LEU    8 )                          
 203: s001-A 6myo-D    18 -  35 <=>   13 -  30   (VAL   18  - ASP   35  <=> ARG   14  - PRO   31 )                          
 203: s001-A 6myo-D    43 -  71 <=>   31 -  59   (LYS   43  - ILE   71  <=> GLY   32  - HIS   60 )                          
 203: s001-A 6myo-D    78 -  85 <=>   67 -  74   (ASP   78  - ILE   85  <=> ALA   68  - LEU   75 )                          
 203: s001-A 6myo-D   127 - 133 <=>   75 -  81   (LEU  127  - PRO  133  <=> SER   76  - GLY   82 )                          
 203: s001-A 6myo-D   134 - 137 <=>   83 -  86   (ILE  134  - HIS  137  <=> CYS   84  - ASN   87 )                          
 203: s001-A 6myo-D   139 - 142 <=>   89 -  92   (THR  139  - ASN  142  <=> ASP   90  - ILE   93 )                          
 203: s001-A 6myo-D   143 - 149 <=>   94 - 100   (ASN  143  - GLY  149  <=> LYS   95  - TRP  101 )                          
 204: s001-A 1gqe-A    20 -  38 <=>    1 -  19   (LEU   20  - GLY   38  <=> ILE    4  - ARG   22 )                          
 204: s001-A 1gqe-A    39 -  43 <=>   64 -  68   (GLN   39  - LYS   43  <=> VAL   67  - ASP   71 )                          
 204: s001-A 1gqe-A    48 -  55 <=>   73 -  80   (ALA   48  - THR   55  <=> GLY   76  - LEU   83 )                          
 204: s001-A 1gqe-A   123 - 149 <=>   86 - 112   (PRO  123  - GLY  149  <=> GLU   89  - PHE  115 )                          
 204: s001-A 1gqe-A   198 - 202 <=>  219 - 223   (VAL  198  - THR  202  <=> VAL  222  - VAL  226 )                          
 204: s001-A 1gqe-A   212 - 218 <=>  225 - 231   (GLN  212  - LYS  218  <=> ASP  228  - ILE  234 )                          
 204: s001-A 1gqe-A   223 - 228 <=>  304 - 309   (LYS  223  - ASP  228  <=> LYS  307  - ASP  312 )                          
 204: s001-A 1gqe-A   247 - 250 <=>  316 - 319   (ILE  247  - ARG  250  <=> TRP  319  - GLN  322 )                          
 204: s001-A 1gqe-A   270 - 280 <=>  334 - 344   (PRO  270  - PRO  280  <=> ARG  337  - ALA  347 )                          
 205: s001-A 5myi-D    20 -  39 <=>    6 -  25   (LEU   20  - GLN   39  <=> THR    6  - PRO   25 )                          
 205: s001-A 5myi-D    44 -  47 <=>   73 -  76   (ILE   44  - VAL   47  <=> LEU   73  - LEU   76 )                          
 205: s001-A 5myi-D   117 - 126 <=>   95 - 104   (LEU  117  - HIS  126  <=> SER   95  - PHE  104 )                          
 205: s001-A 5myi-D   128 - 150 <=>  139 - 161   (LEU  128  - PHE  150  <=> GLU  139  - ARG  161 )                          
 206: s001-A 3slk-A     1 -   4 <=>  154 - 157   (MET    1  - SER    4  <=> LEU  154  - GLY  157 )                          
 206: s001-A 3slk-A    10 -  15 <=>  195 - 200   (LYS   10  - TYR   15  <=> THR  195  - LEU  200 )                          
 206: s001-A 3slk-A    21 -  36 <=>  334 - 349   (LYS   21  - GLY   36  <=> ALA  334  - GLY  349 )                          
 206: s001-A 3slk-A   117 - 123 <=>  421 - 427   (LEU  117  - PRO  123  <=> GLY  421  - ASP  427 )                          
 206: s001-A 3slk-A   128 - 132 <=>  446 - 450   (LEU  128  - TYR  132  <=> VAL  446  - PRO  450 )                          
 206: s001-A 3slk-A   133 - 148 <=>  452 - 467   (PRO  133  - LEU  148  <=> ARG  452  - ARG  467 )                          
 206: s001-A 3slk-A   160 - 163 <=>  478 - 481   (VAL  160  - VAL  163  <=> ASP  478  - GLN  481 )                          
 206: s001-A 3slk-A   184 - 188 <=>  490 - 494   (LEU  184  - ILE  188  <=> SER  490  - HIS  494 )                          
 206: s001-A 3slk-A   212 - 215 <=>  583 - 586   (GLN  212  - THR  215  <=> ALA  583  - PRO  586 )                          
 206: s001-A 3slk-A   269 - 274 <=>  673 - 678   (PHE  269  - ASN  274  <=> ARG  673  - ARG  678 )                          
 206: s001-A 3slk-A   306 - 312 <=>  683 - 689   (VAL  306  - GLU  312  <=> GLY  683  - GLY  689 )                          
 206: s001-A 3slk-A   314 - 317 <=>  696 - 699   (SER  314  - ARG  317  <=> GLU  696  - GLN  699 )                          
 207: s001-A 3vep-C    19 -  37 <=>    1 -  19   (ASP   19  - LEU   37  <=> PRO   12  - ARG   30 )                          
 207: s001-A 3vep-C   134 - 149 <=>   26 -  41   (ILE  134  - GLY  149  <=> ASP   37  - ASP   52 )                          
 208: s001-A 4wzx-A    19 -  39 <=>   13 -  33   (ASP   19  - GLN   39  <=> ASP   24  - ALA   44 )                          
 208: s001-A 4wzx-A    48 -  57 <=>   48 -  57   (ALA   48  - LEU   57  <=> LEU   59  - ALA   68 )                          
 208: s001-A 4wzx-A   127 - 149 <=>   60 -  82   (LEU  127  - GLY  149  <=> PRO   71  - LYS   93 )                          
 209: s001-A 3va9-A    16 -  19 <=>   35 -  38   (TYR   16  - ASP   19  <=> ASP   83  - ILE   86 )                          
 209: s001-A 3va9-A    20 -  37 <=>   41 -  58   (LEU   20  - LEU   37  <=> ARG   89  - ASN  106 )                          
 209: s001-A 3va9-A    40 -  43 <=>   59 -  62   (ALA   40  - LYS   43  <=> PRO  107  - ILE  110 )                          
 209: s001-A 3va9-A    45 -  48 <=>   65 -  68   (SER   45  - ALA   48  <=> ILE  113  - LEU  116 )                          
 209: s001-A 3va9-A    50 -  63 <=>   69 -  82   (GLU   50  - LEU   63  <=> ARG  117  - VAL  130 )                          
 209: s001-A 3va9-A    65 -  70 <=>   85 -  90   (HIS   65  - LEU   70  <=> LEU  133  - MET  138 )                          
 209: s001-A 3va9-A    73 -  76 <=>   91 -  94   (ASN   73  - VAL   76  <=> ARG  139  - LEU  142 )                          
 209: s001-A 3va9-A   126 - 149 <=>  101 - 124   (HIS  126  - GLY  149  <=> ARG  149  - LEU  172 )                          
 210: s001-A 6xz4-A     9 -  14 <=>   63 -  68   (GLU    9  - VAL   14  <=> MET  102  - GLU  107 )                          
 210: s001-A 6xz4-A    17 -  20 <=>  140 - 143   (PRO   17  - LEU   20  <=> LEU  179  - GLU  182 )                          
 210: s001-A 6xz4-A    21 -  38 <=>  146 - 163   (LYS   21  - GLY   38  <=> GLN  185  - SER  202 )                          
 210: s001-A 6xz4-A    39 -  43 <=>  172 - 176   (GLN   39  - LYS   43  <=> ARG  211  - LYS  215 )                          
 210: s001-A 6xz4-A    45 -  58 <=>  179 - 192   (SER   45  - LYS   58  <=> VAL  218  - CYS  231 )                          
 210: s001-A 6xz4-A   118 - 121 <=>  194 - 197   (ASP  118  - THR  121  <=> ARG  233  - LYS  236 )                          
 210: s001-A 6xz4-A   125 - 137 <=>  206 - 218   (PRO  125  - HIS  137  <=> SER  245  - ALA  257 )                          
 210: s001-A 6xz4-A   138 - 146 <=>  220 - 228   (LEU  138  - GLN  146  <=> SER  259  - GLU  267 )                          
 210: s001-A 6xz4-A   208 - 212 <=>  234 - 238   (LEU  208  - GLN  212  <=> ARG  273  - VAL  277 )                          
 210: s001-A 6xz4-A   213 - 216 <=>  242 - 245   (THR  213  - SER  216  <=> GLY  281  - VAL  284 )                          
 210: s001-A 6xz4-A   217 - 221 <=>  248 - 252   (ARG  217  - GLN  221  <=> ALA  287  - GLY  291 )                          
 210: s001-A 6xz4-A   284 - 287 <=>  264 - 267   (ARG  284  - LEU  287  <=> THR  303  - LEU  306 )                          
 210: s001-A 6xz4-A   288 - 295 <=>  269 - 276   (SER  288  - SER  295  <=> ASP  308  - GLY  315 )                          
 211: s001-A 6vw7-D     1 -   4 <=>   61 -  64   (MET    1  - SER    4  <=> ALA   61  - VAL   64 )                          
 211: s001-A 6vw7-D     5 -  10 <=>   95 - 100   (PHE    5  - LYS   10  <=> THR   95  - PHE  100 )                          
 211: s001-A 6vw7-D    12 -  16 <=>  369 - 373   (ASN   12  - TYR   16  <=> TYR  369  - THR  373 )                          
 211: s001-A 6vw7-D    17 -  39 <=>  422 - 444   (PRO   17  - GLN   39  <=> ASP  422  - GLY  444 )                          
 211: s001-A 6vw7-D    41 -  44 <=>  450 - 453   (TRP   41  - ILE   44  <=> ARG  450  - SER  453 )                          
 211: s001-A 6vw7-D    45 -  51 <=>  456 - 462   (SER   45  - HIS   51  <=> GLY  456  - ARG  462 )                          
 211: s001-A 6vw7-D    53 -  56 <=>  463 - 466   (ILE   53  - ALA   56  <=> ILE  463  - GLY  466 )                          
 211: s001-A 6vw7-D   130 - 133 <=>  468 - 471   (THR  130  - PRO  133  <=> GLN  468  - LYS  471 )                          
 211: s001-A 6vw7-D   134 - 149 <=>  473 - 488   (ILE  134  - GLY  149  <=> VAL  473  - LEU  488 )                          
 212: s001-A 2v6y-A    21 -  38 <=>    9 -  26   (LYS   21  - GLY   38  <=> ASP    9  - LYS   26 )                          
 212: s001-A 2v6y-A    49 -  58 <=>   35 -  44   (VAL   49  - LYS   58  <=> LYS   35  - ILE   44 )                          
 212: s001-A 2v6y-A   126 - 149 <=>   49 -  72   (HIS  126  - GLY  149  <=> PRO   49  - GLU   72 )                          
 213: s001-A 2mvt-A    23 -  37 <=>    7 -  21   (VAL   23  - LEU   37  <=> ASP    7  - ARG   21 )                          
 213: s001-A 2mvt-A    38 -  44 <=>   23 -  29   (GLY   38  - ILE   44  <=> ARG   23  - TYR   29 )                          
 213: s001-A 2mvt-A   137 - 150 <=>   34 -  47   (HIS  137  - PHE  150  <=> SER   34  - GLN   47 )                          
 214: s001-A 5j0n-F     5 -  10 <=>    1 -   6   (PHE    5  - LYS   10  <=> MET    1  - SER    6 )                          
 214: s001-A 5j0n-F    11 -  15 <=>    9 -  13   (LYS   11  - TYR   15  <=> ARG    9  - PRO   13 )                          
 214: s001-A 5j0n-F    16 -  19 <=>   48 -  51   (TYR   16  - ASP   19  <=> ALA   48  - ALA   51 )                          
 214: s001-A 5j0n-F    24 -  40 <=>   77 -  93   (THR   24  - ALA   40  <=> HIS   77  - LYS   93 )                          
 214: s001-A 5j0n-F    45 -  57 <=>  100 - 112   (SER   45  - LEU   57  <=> TYR  100  - PRO  112 )                          
 214: s001-A 5j0n-F    85 -  88 <=>  125 - 128   (ILE   85  - SER   88  <=> ALA  125  - LEU  128 )                          
 214: s001-A 5j0n-F   126 - 129 <=>  133 - 136   (HIS  126  - ASP  129  <=> ASP  133  - LYS  136 )                          
 214: s001-A 5j0n-F   132 - 150 <=>  138 - 156   (TYR  132  - PHE  150  <=> ALA  138  - ALA  156 )                          
 214: s001-A 5j0n-F   263 - 267 <=>  157 - 161   (LEU  263  - TYR  267  <=> GLU  157  - THR  161 )                          
 214: s001-A 5j0n-F   295 - 298 <=>  353 - 356   (SER  295  - LYS  298  <=> ILE  353  - LYS  356 )                          
 215: s001-A 6y8q-A     1 -   4 <=>   43 -  46   (MET    1  - SER    4  <=> ARG   43  - LYS   46 )                          
 215: s001-A 6y8q-A     8 -  17 <=>  103 - 112   (ILE    8  - PRO   17  <=> PRO  103  - VAL  112 )                          
 215: s001-A 6y8q-A    18 -  25 <=>  116 - 123   (VAL   18  - ASP   25  <=> TYR  116  - THR  123 )                          
 215: s001-A 6y8q-A    42 -  46 <=>  128 - 132   (TYR   42  - GLN   46  <=> MET  128  - VAL  132 )                          
 215: s001-A 6y8q-A    54 -  69 <=>  136 - 151   (LEU   54  - LEU   69  <=> ASP  136  - ILE  151 )                          
 215: s001-A 6y8q-A    75 -  89 <=>  152 - 166   (LYS   75  - ILE   89  <=> ASP  152  - TYR  166 )                          
 215: s001-A 6y8q-A    90 - 104 <=>  168 - 182   (MET   90  - ARG  104  <=> LYS  168  - ASN  182 )                          
 215: s001-A 6y8q-A   156 - 159 <=>  186 - 189   (LEU  156  - ALA  159  <=> LYS  186  - GLN  189 )                          
 216: s001-A 3waq-A    17 -  20 <=>   13 -  16   (PRO   17  - LEU   20  <=> ASN   15  - SER   18 )                          
 216: s001-A 3waq-A    21 -  37 <=>   18 -  34   (LYS   21  - LEU   37  <=> ASP   20  - ALA   36 )                          
 216: s001-A 3waq-A    38 -  43 <=>   39 -  44   (GLY   38  - LYS   43  <=> ASP   41  - ARG   46 )                          
 216: s001-A 3waq-A    44 -  63 <=>   47 -  66   (ILE   44  - LEU   63  <=> PHE   49  - ALA   68 )                          
 216: s001-A 3waq-A   124 - 143 <=>   74 -  93   (THR  124  - ASN  143  <=> THR   76  - GLN   95 )                          
 216: s001-A 3waq-A   146 - 149 <=>  101 - 104   (GLN  146  - GLY  149  <=> VAL  103  - THR  106 )                          
 217: s001-A 6u4o-A     4 -   8 <=>  239 - 243   (SER    4  - ILE    8  <=> SER  246  - ASP  250 )                          
 217: s001-A 6u4o-A    10 -  15 <=>  275 - 280   (LYS   10  - TYR   15  <=> PRO  282  - PHE  287 )                          
 217: s001-A 6u4o-A    25 -  38 <=>  298 - 311   (ASP   25  - GLY   38  <=> THR  305  - CYS  318 )                          
 217: s001-A 6u4o-A    40 -  43 <=>  342 - 345   (ALA   40  - LYS   43  <=> PRO  349  - CYS  352 )                          
 217: s001-A 6u4o-A    44 -  65 <=>  347 - 368   (ILE   44  - HIS   65  <=> SER  354  - GLN  375 )                          
 217: s001-A 6u4o-A    69 -  73 <=>  369 - 373   (LEU   69  - ASN   73  <=> GLY  376  - LEU  380 )                          
 217: s001-A 6u4o-A    76 -  79 <=>  375 - 378   (VAL   76  - MET   79  <=> VAL  382  - PRO  385 )                          
 217: s001-A 6u4o-A    81 -  88 <=>  379 - 386   (LEU   81  - SER   88  <=> LEU  386  - HIS  393 )                          
 217: s001-A 6u4o-A   134 - 145 <=>  388 - 399   (ILE  134  - CYS  145  <=> CYS  395  - ALA  406 )                          
 217: s001-A 6u4o-A   146 - 149 <=>  401 - 404   (GLN  146  - GLY  149  <=> LYS  408  - ARG  411 )                          
 217: s001-A 6u4o-A   199 - 203 <=>  413 - 417   (HIS  199  - SER  203  <=> ILE  420  - VAL  424 )                          
 217: s001-A 6u4o-A   213 - 216 <=>  419 - 422   (THR  213  - SER  216  <=> LYS  426  - MET  429 )                          
 217: s001-A 6u4o-A   217 - 220 <=>  449 - 452   (ARG  217  - VAL  220  <=> GLY  456  - GLU  459 )                          
 218: s001-A 2f07-A     1 -   4 <=>    9 -  12   (MET    1  - SER    4  <=> SER    6  - TYR    9 )                          
 218: s001-A 2f07-A     9 -  12 <=>   21 -  24   (GLU    9  - ASN   12  <=> GLU   18  - SER   21 )                          
 218: s001-A 2f07-A    14 -  17 <=>  107 - 110   (VAL   14  - PRO   17  <=> LEU  104  - SER  107 )                          
 218: s001-A 2f07-A    19 -  38 <=>  124 - 143   (ASP   19  - GLY   38  <=> ILE  121  - HIS  140 )                          
 218: s001-A 2f07-A    42 -  46 <=>  147 - 151   (TYR   42  - GLN   46  <=> GLU  144  - SER  148 )                          
 218: s001-A 2f07-A    47 -  66 <=>  153 - 172   (VAL   47  - ARG   66  <=> TRP  150  - GLY  169 )                          
 218: s001-A 2f07-A    76 -  90 <=>  173 - 187   (VAL   76  - MET   90  <=> PHE  170  - PHE  184 )                          
 218: s001-A 2f07-A   137 - 143 <=>  190 - 196   (HIS  137  - ASN  143  <=> LEU  187  - THR  193 )                          
 219: s001-A 4rzs-B    26 -  34 <=>    3 -  11   (LEU   26  - ALA   34  <=> THR    5  - ALA   13 )                          
 219: s001-A 4rzs-B    43 -  55 <=>   12 -  24   (LYS   43  - THR   55  <=> GLY   14  - GLN   26 )                          
 219: s001-A 4rzs-B   131 - 134 <=>   25 -  28   (PHE  131  - ILE  134  <=> ALA   27  - VAL   30 )                          
 219: s001-A 4rzs-B   135 - 150 <=>   30 -  45   (ALA  135  - PHE  150  <=> ALA   32  - TYR   47 )                          
 219: s001-A 4rzs-B   281 - 284 <=>   61 -  64   (THR  281  - ARG  284  <=> LEU   63  - VAL   66 )                          
 219: s001-A 4rzs-B   285 - 288 <=>   94 -  97   (VAL  285  - SER  288  <=> VAL   96  - VAL   99 )                          
 219: s001-A 4rzs-B   293 - 296 <=>  130 - 133   (VAL  293  - ILE  296  <=> ASP  132  - ALA  135 )                          
 219: s001-A 4rzs-B   298 - 304 <=>  154 - 160   (LYS  298  - LYS  304  <=> LEU  156  - SER  162 )                          
 219: s001-A 4rzs-B   305 - 308 <=>  163 - 166   (LYS  305  - ILE  308  <=> ASP  165  - ARG  168 )                          
 219: s001-A 4rzs-B   310 - 315 <=>  208 - 213   (THR  310  - THR  315  <=> ILE  210  - GLU  215 )                          
 220: s001-A 5usf-A    13 -  16 <=>   89 -  92   (ALA   13  - TYR   16  <=> GLU   87  - ARG   90 )                          
 220: s001-A 5usf-A    19 -  35 <=>  123 - 139   (ASP   19  - ASP   35  <=> SER  121  - ASN  137 )                          
 220: s001-A 5usf-A    39 -  43 <=>  140 - 144   (GLN   39  - LYS   43  <=> THR  138  - ILE  142 )                          
 220: s001-A 5usf-A    45 -  56 <=>  166 - 177   (SER   45  - ALA   56  <=> PRO  164  - LYS  175 )                          
 220: s001-A 5usf-A    87 -  90 <=>  179 - 182   (SER   87  - MET   90  <=> ASP  177  - GLN  180 )                          
 220: s001-A 5usf-A   134 - 152 <=>  187 - 205   (ILE  134  - MET  152  <=> GLN  185  - LEU  203 )                          
 220: s001-A 5usf-A   165 - 172 <=>  366 - 373   (LEU  165  - THR  172  <=> GLU  364  - PRO  371 )                          
 220: s001-A 5usf-A   185 - 189 <=>  466 - 470   (ASP  185  - GLU  189  <=> ASN  464  - PHE  468 )                          
 220: s001-A 5usf-A   200 - 203 <=>  672 - 675   (ASN  200  - SER  203  <=> ALA  670  - ASN  673 )                          
 220: s001-A 5usf-A   204 - 208 <=>  678 - 682   (GLU  204  - LEU  208  <=> LYS  676  - LYS  680 )                          
 221: s001-A 6whb-A    18 -  31 <=>    4 -  17   (VAL   18  - SER   31  <=> PRO  551  - PHE  564 )                          
 221: s001-A 6whb-A    45 -  52 <=>   18 -  25   (SER   45  - ILE   52  <=> GLY  565  - LEU  572 )                          
 221: s001-A 6whb-A   129 - 149 <=>   28 -  48   (ASP  129  - GLY  149  <=> ARG  575  - LEU  595 )                          
 221: s001-A 6whb-A   267 - 270 <=>  100 - 103   (TYR  267  - PRO  270  <=> LYS  675  - ARG  678 )                          
 221: s001-A 6whb-A   274 - 277 <=>  158 - 161   (ASN  274  - GLU  277  <=> TYR  736  - ASN  739 )                          
 221: s001-A 6whb-A   278 - 281 <=>  164 - 167   (THR  278  - THR  281  <=> LEU  742  - GLN  745 )                          
 221: s001-A 6whb-A   282 - 287 <=>  169 - 174   (SER  282  - LEU  287  <=> GLU  747  - GLN  752 )                          
 221: s001-A 6whb-A   288 - 291 <=>  226 - 229   (SER  288  - THR  291  <=> HIS  809  - VAL  812 )                          
 221: s001-A 6whb-A   292 - 295 <=>  231 - 234   (MET  292  - SER  295  <=> LYS  814  - ARG  817 )                          
 221: s001-A 6whb-A   297 - 300 <=>  268 - 271   (GLN  297  - ARG  300  <=> ARG  851  - ARG  854 )                          
 221: s001-A 6whb-A   302 - 305 <=>  277 - 280   (LYS  302  - LYS  305  <=> ALA  860  - VAL  863 )                          
 222: s001-A 6u8y-c    18 -  21 <=>    1 -   4   (VAL   18  - LYS   21  <=> SER    5  - GLY    8 )                          
 222: s001-A 6u8y-c    22 -  38 <=>    6 -  22   (PHE   22  - GLY   38  <=> LEU   10  - LEU   26 )                          
 222: s001-A 6u8y-c    39 -  43 <=>   34 -  38   (GLN   39  - LYS   43  <=> THR   38  - SER   42 )                          
 222: s001-A 6u8y-c    44 -  59 <=>   40 -  55   (ILE   44  - ILE   59  <=> THR   44  - LEU   59 )                          
 222: s001-A 6u8y-c   117 - 121 <=>   57 -  61   (LEU  117  - THR  121  <=> GLU   61  - VAL   65 )                          
 222: s001-A 6u8y-c   128 - 139 <=>   65 -  76   (LEU  128  - THR  139  <=> THR   69  - LEU   80 )                          
 222: s001-A 6u8y-c   206 - 214 <=>   96 - 104   (ASP  206  - ALA  214  <=> LEU  100  - LYS  108 )                          
 222: s001-A 6u8y-c   215 - 218 <=>  107 - 110   (THR  215  - LYS  218  <=> GLU  111  - GLU  114 )                          
 223: s001-A 5zi2-A     1 -   4 <=>   60 -  63   (MET    1  - SER    4  <=> ASP   60  - GLU   63 )                          
 223: s001-A 5zi2-A     6 -  10 <=>  106 - 110   (GLU    6  - LYS   10  <=> LYS  106  - ASN  110 )                          
 223: s001-A 5zi2-A    11 -  14 <=>  136 - 139   (LYS   11  - VAL   14  <=> LYS  136  - PRO  139 )                          
 223: s001-A 5zi2-A    15 -  43 <=>  142 - 170   (TYR   15  - LYS   43  <=> VAL  142  - GLN  170 )                          
 223: s001-A 5zi2-A    44 -  54 <=>  172 - 182   (ILE   44  - LEU   54  <=> GLN  172  - THR  182 )                          
 223: s001-A 5zi2-A    99 - 102 <=>  184 - 187   (ILE   99  - ILE  102  <=> ILE  184  - HIS  187 )                          
 223: s001-A 5zi2-A   141 - 150 <=>  198 - 207   (TRP  141  - PHE  150  <=> ASP  198  - LYS  207 )                          
 223: s001-A 5zi2-A   154 - 157 <=>  314 - 317   (PRO  154  - PRO  157  <=> ARG  314  - GLN  317 )                          
 223: s001-A 5zi2-A   164 - 167 <=>  330 - 333   (SER  164  - PHE  167  <=> ILE  330  - GLY  333 )                          
 223: s001-A 5zi2-A   175 - 178 <=>  335 - 338   (LEU  175  - PHE  178  <=> SER  335  - LEU  338 )                          
 224: s001-A 7o4f-A    16 -  39 <=>   21 -  44   (TYR   16  - GLN   39  <=> SER  845  - GLY  868 )                          
 224: s001-A 7o4f-A    42 -  45 <=>   45 -  48   (TYR   42  - SER   45  <=> TYR  869  - ASP  872 )                          
 224: s001-A 7o4f-A    51 -  54 <=>   70 -  73   (HIS   51  - LEU   54  <=> GLU  894  - ALA  897 )                          
 224: s001-A 7o4f-A    94 -  98 <=>   77 -  81   (PHE   94  - LEU   98  <=> GLY  901  - THR  905 )                          
 224: s001-A 7o4f-A   130 - 148 <=>   91 - 109   (THR  130  - LEU  148  <=> LYS  915  - LEU  933 )                          
 224: s001-A 7o4f-A   149 - 154 <=>  111 - 116   (GLY  149  - PRO  154  <=> ARG  935  - MET  940 )                          
 225: s001-A 4wbz-B     1 -   6 <=>  112 - 117   (MET    1  - GLU    6  <=> ILE  124  - GLY  129 )                          
 225: s001-A 4wbz-B    10 -  13 <=>  158 - 161   (LYS   10  - ALA   13  <=> SER  170  - LYS  173 )                          
 225: s001-A 4wbz-B    17 -  20 <=>  215 - 218   (PRO   17  - LEU   20  <=> TRP  227  - LYS  230 )                          
 225: s001-A 4wbz-B    21 -  45 <=>  220 - 244   (LYS   21  - SER   45  <=> LEU  232  - TYR  256 )                          
 225: s001-A 4wbz-B    47 -  59 <=>  245 - 257   (VAL   47  - ILE   59  <=> GLY  257  - ASP  269 )                          
 225: s001-A 4wbz-B   125 - 132 <=>  259 - 266   (PRO  125  - TYR  132  <=> GLU  271  - GLU  278 )                          
 225: s001-A 4wbz-B   134 - 137 <=>  274 - 277   (ILE  134  - HIS  137  <=> VAL  286  - THR  289 )                          
 225: s001-A 4wbz-B   139 - 144 <=>  309 - 314   (THR  139  - VAL  144  <=> HIS  321  - LEU  326 )                          
 225: s001-A 4wbz-B   262 - 266 <=>  322 - 326   (HIS  262  - ASN  266  <=> LEU  334  - ILE  338 )                          
 225: s001-A 4wbz-B   274 - 277 <=>  341 - 344   (ASN  274  - GLU  277  <=> GLU  373  - LYS  376 )                          
 226: s001-A 5ip1-B    11 -  16 <=>  127 - 132   (LYS   11  - TYR   16  <=> GLN  128  - PRO  133 )                          
 226: s001-A 5ip1-B    17 -  20 <=>  134 - 137   (PRO   17  - LEU   20  <=> ASP  135  - LYS  138 )                          
 226: s001-A 5ip1-B    51 -  74 <=>  155 - 178   (HIS   51  - LYS   74  <=> VAL  156  - ILE  179 )                          
 226: s001-A 5ip1-B    76 -  79 <=>  185 - 188   (VAL   76  - MET   79  <=> THR  186  - ALA  189 )                          
 226: s001-A 5ip1-B    80 -  87 <=>  190 - 197   (ASP   80  - SER   87  <=> GLY  191  - LYS  198 )                          
 226: s001-A 5ip1-B    88 - 105 <=>  200 - 217   (SER   88  - PRO  105  <=> ALA  201  - ILE  218 )                          
 226: s001-A 5ip1-B   290 - 293 <=>  228 - 231   (GLN  290  - VAL  293  <=> SER  229  - UNK  232 )                          
 226: s001-A 5ip1-B   294 - 297 <=>  233 - 236   (HIS  294  - GLN  297  <=> HIS  234  - GLU  237 )                          
 226: s001-A 5ip1-B   298 - 301 <=>  239 - 242   (LYS  298  - SER  301  <=> ASN  240  - TYR  243 )                          
 226: s001-A 5ip1-B   302 - 310 <=>  245 - 253   (LYS  302  - THR  310  <=> PHE  246  - LEU  254 )                          
 227: s001-A 7kgm-A    23 -  38 <=>   60 -  75   (VAL   23  - GLY   38  <=> ASN  131  - ALA  146 )                          
 227: s001-A 7kgm-A    39 -  43 <=>   83 -  87   (GLN   39  - LYS   43  <=> PHE  154  - VAL  158 )                          
 227: s001-A 7kgm-A   134 - 150 <=>   97 - 113   (ILE  134  - PHE  150  <=> GLY  168  - GLN  184 )                          
 227: s001-A 7kgm-A   152 - 155 <=>  145 - 148   (MET  152  - ILE  155  <=> TRP  216  - ALA  219 )                          
 227: s001-A 7kgm-A   172 - 178 <=>  237 - 243   (THR  172  - PHE  178  <=> LEU  343  - ILE  349 )                          
 227: s001-A 7kgm-A   199 - 203 <=>  271 - 275   (HIS  199  - SER  203  <=> LEU  377  - GLU  381 )                          
 227: s001-A 7kgm-A   217 - 227 <=>  294 - 304   (ARG  217  - CYS  227  <=> ASN  400  - ILE  410 )                          
 227: s001-A 7kgm-A   249 - 253 <=>  311 - 315   (TYR  249  - CYS  253  <=> LYS  417  - MET  421 )                          
 227: s001-A 7kgm-A   309 - 318 <=>  352 - 361   (VAL  309  - SER  318  <=> ARG  458  - LYS  470 )                          
 228: s001-A 6zce-q     3 -   6 <=>   94 -  97   (THR    3  - GLU    6  <=> GLU  252  - PHE  255 )                          
 228: s001-A 6zce-q     8 -  12 <=>  128 - 132   (ILE    8  - ASN   12  <=> ALA  286  - TYR  290 )                          
 228: s001-A 6zce-q    14 -  17 <=>  173 - 176   (VAL   14  - PRO   17  <=> ILE  331  - GLN  334 )                          
 228: s001-A 6zce-q    30 -  35 <=>  225 - 230   (LEU   30  - ASP   35  <=> SER  383  - ASP  388 )                          
 228: s001-A 6zce-q    41 -  71 <=>  232 - 262   (TRP   41  - ILE   71  <=> HIS  390  - LYS  420 )                          
 228: s001-A 6zce-q    78 -  90 <=>  270 - 282   (ASP   78  - MET   90  <=> ALA  428  - ILE  440 )                          
 228: s001-A 6zce-q    92 - 105 <=>  290 - 303   (PRO   92  - PRO  105  <=> ILE  448  - ALA  461 )                          
 228: s001-A 6zce-q   275 - 279 <=>  316 - 320   (HIS  275  - PRO  279  <=> ASP  474  - TYR  478 )                          
 228: s001-A 6zce-q   314 - 318 <=>  526 - 530   (SER  314  - SER  318  <=> LYS  684  - ARG  688 )                          
 229: s001-A 6s7o-E    12 -  15 <=>  472 - 475   (ASN   12  - TYR   15  <=> SER  506  - ILE  509 )                          
 229: s001-A 6s7o-E    17 -  20 <=>  482 - 485   (PRO   17  - LEU   20  <=> LYS  516  - LEU  519 )                          
 229: s001-A 6s7o-E    21 -  35 <=>  488 - 502   (LYS   21  - ASP   35  <=> GLU  522  - ARG  536 )                          
 229: s001-A 6s7o-E    43 -  73 <=>  503 - 533   (LYS   43  - ASN   73  <=> LEU  537  - VAL  567 )                          
 229: s001-A 6s7o-E    77 -  90 <=>  543 - 556   (PRO   77  - MET   90  <=> LEU  577  - SER  590 )                          
 229: s001-A 6s7o-E   136 - 139 <=>  557 - 560   (GLU  136  - THR  139  <=> GLY  591  - GLN  594 )                          
 230: s001-A 5nx9-D     2 -   6 <=>   94 -  98   (ILE    2  - GLU    6  <=> LYS  101  - ILE  105 )                          
 230: s001-A 5nx9-D    10 -  14 <=>  204 - 208   (LYS   10  - VAL   14  <=> LEU  211  - ASP  215 )                          
 230: s001-A 5nx9-D    18 -  23 <=>  233 - 238   (VAL   18  - VAL   23  <=> GLY  240  - ARG  245 )                          
 230: s001-A 5nx9-D    25 -  38 <=>  239 - 252   (ASP   25  - GLY   38  <=> LYS  246  - GLY  259 )                          
 230: s001-A 5nx9-D    39 -  42 <=>  301 - 304   (GLN   39  - TYR   42  <=> ALA  308  - LEU  311 )                          
 230: s001-A 5nx9-D    43 -  46 <=>  306 - 309   (LYS   43  - GLN   46  <=> THR  313  - MET  316 )                          
 230: s001-A 5nx9-D    48 -  54 <=>  310 - 316   (ALA   48  - LEU   54  <=> ASP  317  - SER  323 )                          
 230: s001-A 5nx9-D    56 -  59 <=>  317 - 320   (ALA   56  - ILE   59  <=> VAL  324  - PHE  327 )                          
 230: s001-A 5nx9-D   134 - 149 <=>  327 - 342   (ILE  134  - GLY  149  <=> SER  334  - ASP  349 )                          
 230: s001-A 5nx9-D   197 - 201 <=>  458 - 462   (LEU  197  - PRO  201  <=> VAL  465  - LEU  469 )                          
 230: s001-A 5nx9-D   202 - 205 <=>  464 - 467   (THR  202  - VAL  205  <=> PRO  471  - SER  474 )                          
 230: s001-A 5nx9-D   206 - 209 <=>  469 - 472   (ASP  206  - GLY  209  <=> MET  476  - LYS  479 )                          
 231: s001-A 2p7n-A     3 -   9 <=>   43 -  49   (THR    3  - GLU    9  <=> PHE   89  - PRO   95 )                          
 231: s001-A 2p7n-A    12 -  17 <=>   50 -  55   (ASN   12  - PRO   17  <=> ALA   97  - PRO  102 )                          
 231: s001-A 2p7n-A    18 -  38 <=>   61 -  81   (VAL   18  - GLY   38  <=> GLU  108  - ALA  128 )                          
 231: s001-A 2p7n-A    39 -  43 <=>  135 - 139   (GLN   39  - LYS   43  <=> TRP  182  - SER  186 )                          
 231: s001-A 2p7n-A    45 -  50 <=>  142 - 147   (SER   45  - GLU   50  <=> ILE  189  - ASP  194 )                          
 231: s001-A 2p7n-A   119 - 122 <=>  158 - 161   (LEU  119  - ARG  122  <=> GLY  205  - THR  208 )                          
 231: s001-A 2p7n-A   125 - 149 <=>  306 - 330   (PRO  125  - GLY  149  <=> THR  363  - SER  387 )                          
 231: s001-A 2p7n-A   264 - 267 <=>  332 - 335   (SER  264  - TYR  267  <=> CYS  389  - THR  392 )                          
 232: s001-A 3mfn-B    21 -  34 <=>   65 -  78   (LYS   21  - ALA   34  <=> LYS   71  - ASP   84 )                          
 232: s001-A 3mfn-B    44 -  54 <=>   80 -  90   (ILE   44  - LEU   54  <=> LYS   86  - GLU   96 )                          
 232: s001-A 3mfn-B    55 -  58 <=>   92 -  95   (THR   55  - LYS   58  <=> LEU   98  - VAL  101 )                          
 232: s001-A 3mfn-B    59 -  62 <=>   97 - 100   (ILE   59  - VAL   62  <=> ALA  103  - GLY  106 )                          
 232: s001-A 3mfn-B   126 - 149 <=>  102 - 125   (HIS  126  - GLY  149  <=> GLY  108  - LEU  131 )                          
 233: s001-A 5mu4-A    14 -  19 <=>   43 -  48   (VAL   14  - ASP   19  <=> GLU   34  - ASP   39 )                          
 233: s001-A 5mu4-A    20 -  33 <=>   52 -  65   (LEU   20  - THR   33  <=> ALA   43  - SER   56 )                          
 233: s001-A 5mu4-A    36 -  39 <=>   67 -  70   (GLY   36  - GLN   39  <=> GLY   58  - PHE   61 )                          
 233: s001-A 5mu4-A    40 -  43 <=>  136 - 139   (ALA   40  - LYS   43  <=> PRO  127  - PHE  130 )                          
 233: s001-A 5mu4-A    44 -  59 <=>  141 - 156   (ILE   44  - ILE   59  <=> GLN  132  - PHE  147 )                          
 233: s001-A 5mu4-A   127 - 149 <=>  158 - 180   (LEU  127  - GLY  149  <=> ALA  149  - GLU  171 )                          
 233: s001-A 5mu4-A   204 - 209 <=>  191 - 196   (GLU  204  - GLY  209  <=> VAL  186  - ARG  192 )                          
 234: s001-A 4a15-A    21 -  38 <=>  223 - 240   (LYS   21  - GLY   38  <=> ARG  227  - GLY  244 )                          
 234: s001-A 4a15-A    43 -  46 <=>  249 - 252   (LYS   43  - GLN   46  <=> HIS  253  - ASP  256 )                          
 234: s001-A 4a15-A    48 -  54 <=>  253 - 259   (ALA   48  - LEU   54  <=> LEU  257  - SER  263 )                          
 234: s001-A 4a15-A    55 -  62 <=>  261 - 268   (THR   55  - VAL   62  <=> LEU  265  - ARG  272 )                          
 234: s001-A 4a15-A   114 - 121 <=>  271 - 278   (ILE  114  - THR  121  <=> LYS  275  - PHE  282 )                          
 234: s001-A 4a15-A   125 - 132 <=>  279 - 286   (PRO  125  - TYR  132  <=> GLN  283  - ARG  290 )                          
 234: s001-A 4a15-A   134 - 149 <=>  296 - 311   (ILE  134  - GLY  149  <=> ILE  300  - GLU  315 )                          
 234: s001-A 4a15-A   173 - 181 <=>  440 - 448   (ASP  173  - LEU  181  <=> THR  451  - SER  459 )                          
 234: s001-A 4a15-A   246 - 249 <=>  467 - 470   (MET  246  - TYR  249  <=> GLY  478  - GLN  481 )                          
 234: s001-A 4a15-A   250 - 253 <=>  473 - 476   (ARG  250  - CYS  253  <=> LEU  484  - MET  487 )                          
 234: s001-A 4a15-A   287 - 290 <=>  533 - 536   (LEU  287  - GLN  290  <=> SER  552  - TYR  555 )                          
 234: s001-A 4a15-A   294 - 297 <=>  572 - 575   (HIS  294  - GLN  297  <=> PHE  591  - ASP  594 )                          
 234: s001-A 4a15-A   314 - 317 <=>  593 - 596   (SER  314  - ARG  317  <=> ALA  612  - ARG  615 )                          
 235: s001-A 4gmq-A    20 -  38 <=>   26 -  44   (LEU   20  - GLY   38  <=> SER  380  - ILE  398 )                          
 235: s001-A 4gmq-A    39 -  42 <=>   49 -  52   (GLN   39  - TYR   42  <=> ILE  403  - LEU  406 )                          
 235: s001-A 4gmq-A   131 - 149 <=>   59 -  77   (PHE  131  - GLY  149  <=> LEU  413  - VAL  431 )                          
 235: s001-A 4gmq-A   263 - 266 <=>   82 -  85   (LEU  263  - ASN  266  <=> LEU  436  - GLY  439 )                          
 236: s001-A 7d7n-A     1 -   5 <=>   12 -  16   (MET    1  - PHE    5  <=> ALA   38  - LEU   42 )                          
 236: s001-A 7d7n-A    18 -  21 <=>  209 - 212   (VAL   18  - LYS   21  <=> PHE  332  - ILE  335 )                          
 236: s001-A 7d7n-A    22 -  38 <=>  214 - 230   (PHE   22  - GLY   38  <=> VAL  337  - LEU  353 )                          
 236: s001-A 7d7n-A    39 -  43 <=>  246 - 250   (GLN   39  - LYS   43  <=> VAL  369  - ALA  373 )                          
 236: s001-A 7d7n-A    44 -  58 <=>  252 - 266   (ILE   44  - LYS   58  <=> ARG  375  - PHE  389 )                          
 236: s001-A 7d7n-A    59 -  63 <=>  268 - 272   (ILE   59  - LEU   63  <=> VAL  391  - LEU  395 )                          
 236: s001-A 7d7n-A    65 -  73 <=>  273 - 281   (HIS   65  - ASN   73  <=> ALA  396  - TYR  404 )                          
 236: s001-A 7d7n-A    75 -  81 <=>  416 - 422   (LYS   75  - LEU   81  <=> GLN  539  - ASN  545 )                          
 236: s001-A 7d7n-A   126 - 149 <=>  423 - 446   (HIS  126  - GLY  149  <=> TRP  546  - LYS  569 )                          
 236: s001-A 7d7n-A   207 - 210 <=>  451 - 454   (GLU  207  - LYS  210  <=> VAL  574  - LEU  577 )                          
 236: s001-A 7d7n-A   211 - 216 <=>  457 - 462   (THR  211  - SER  216  <=> ALA  580  - PHE  585 )                          
 236: s001-A 7d7n-A   217 - 220 <=>  541 - 544   (ARG  217  - VAL  220  <=> SER  664  - GLY  667 )                          
 236: s001-A 7d7n-A   221 - 226 <=>  625 - 630   (GLN  221  - GLU  226  <=> ILE  748  - ALA  753 )                          
 236: s001-A 7d7n-A   305 - 309 <=>  690 - 694   (LYS  305  - VAL  309  <=> SER  813  - VAL  817 )                          
 236: s001-A 7d7n-A   311 - 314 <=>  701 - 704   (THR  311  - SER  314  <=> LEU  824  - GLY  827 )                          
 237: s001-A 3r5e-A     7 -  13 <=>  187 - 193   (SER    7  - ALA   13  <=> ALA  187  - SER  193 )                          
 237: s001-A 3r5e-A    14 -  20 <=>  195 - 201   (VAL   14  - LEU   20  <=> ILE  195  - PHE  201 )                          
 237: s001-A 3r5e-A    22 -  42 <=>  202 - 222   (PHE   22  - TYR   42  <=> PHE  202  - ALA  222 )                          
 237: s001-A 3r5e-A    43 -  46 <=>  224 - 227   (LYS   43  - GLN   46  <=> ALA  224  - GLY  227 )                          
 237: s001-A 3r5e-A    48 -  68 <=>  228 - 248   (ALA   48  - LEU   68  <=> LYS  228  - ALA  248 )                          
 237: s001-A 3r5e-A   110 - 117 <=>  252 - 259   (GLY  110  - LEU  117  <=> GLU  252  - PRO  259 )                          
 237: s001-A 3r5e-A   118 - 121 <=>  284 - 287   (ASP  118  - THR  121  <=> ASN  284  - ASN  287 )                          
 237: s001-A 3r5e-A   122 - 144 <=>  303 - 325   (ARG  122  - VAL  144  <=> LEU  303  - LEU  325 )                          
 237: s001-A 3r5e-A   147 - 151 <=>  326 - 330   (LYS  147  - GLU  151  <=> GLY  326  - ALA  330 )                          
 237: s001-A 3r5e-A   191 - 194 <=>  339 - 342   (PHE  191  - THR  194  <=> GLU  339  - ASP  342 )                          
 237: s001-A 3r5e-A   243 - 246 <=>  346 - 349   (ILE  243  - MET  246  <=> ALA  346  - SER  349 )                          
 238: s001-A 3faj-A    16 -  19 <=>   20 -  23   (TYR   16  - ASP   19  <=> GLN   26  - TYR   29 )                          
 238: s001-A 3faj-A    20 -  34 <=>   27 -  41   (LEU   20  - ALA   34  <=> THR   33  - GLY   47 )                          
 238: s001-A 3faj-A    43 -  59 <=>   43 -  59   (LYS   43  - ILE   59  <=> GLU   49  - ALA   65 )                          
 238: s001-A 3faj-A    61 -  65 <=>   60 -  64   (TYR   61  - HIS   65  <=> MET   66  - ARG   70 )                          
 238: s001-A 3faj-A   114 - 117 <=>   66 -  69   (ILE  114  - LEU  117  <=> GLN   79  - PRO   82 )                          
 238: s001-A 3faj-A   118 - 121 <=>   72 -  75   (ASP  118  - THR  121  <=> VAL   85  - GLN   88 )                          
 238: s001-A 3faj-A   127 - 134 <=>   78 -  85   (LEU  127  - ILE  134  <=> SER   91  - ALA   98 )                          
 238: s001-A 3faj-A   135 - 139 <=>   87 -  91   (ALA  135  - THR  139  <=> ALA  100  - SER  104 )                          
 238: s001-A 3faj-A   141 - 148 <=>   94 - 101   (TRP  141  - LEU  148  <=> THR  107  - ARG  114 )                          
 239: s001-A 5hwy-A    20 -  35 <=>    2 -  17   (LEU   20  - ASP   35  <=> VAL    2  - TYR   17 )                          
 239: s001-A 5hwy-A    36 -  39 <=>   19 -  22   (GLY   36  - GLN   39  <=> GLY   19  - TRP   22 )                          
 239: s001-A 5hwy-A    44 -  60 <=>  179 - 195   (ILE   44  - ASN   60  <=> ALA  179  - ILE  195 )                          
 239: s001-A 5hwy-A   130 - 149 <=>  197 - 216   (THR  130  - GLY  149  <=> ASP  197  - VAL  216 )                          
 239: s001-A 5hwy-A   208 - 212 <=>  279 - 283   (LEU  208  - GLN  212  <=> LYS  279  - TRP  283 )                          
 240: s001-A 5dfz-A    17 -  20 <=>  263 - 266   (PRO   17  - LEU   20  <=> GLU  357  - ASN  360 )                          
 240: s001-A 5dfz-A    21 -  24 <=>  269 - 272   (LYS   21  - THR   24  <=> LEU  363  - TYR  366 )                          
 240: s001-A 5dfz-A    26 -  41 <=>  273 - 288   (LEU   26  - TRP   41  <=> LEU  367  - LEU  382 )                          
 240: s001-A 5dfz-A    44 -  47 <=>  292 - 295   (ILE   44  - VAL   47  <=> LEU  386  - TYR  389 )                          
 240: s001-A 5dfz-A    52 -  55 <=>  306 - 309   (ILE   52  - THR   55  <=> PRO  400  - PHE  403 )                          
 240: s001-A 5dfz-A   125 - 132 <=>  312 - 319   (PRO  125  - TYR  132  <=> GLN  406  - ALA  413 )                          
 240: s001-A 5dfz-A   138 - 150 <=>  324 - 336   (LEU  138  - PHE  150  <=> ALA  418  - LYS  430 )                          
 240: s001-A 5dfz-A   265 - 268 <=>  339 - 342   (PRO  265  - ARG  268  <=> LEU  433  - TYR  436 )                          
 241: s001-A 2l6f-A    20 -  38 <=>   34 -  52   (LEU   20  - GLY   38  <=> PRO   37  - LEU   55 )                          
 241: s001-A 2l6f-A    39 -  43 <=>   77 -  81   (GLN   39  - LYS   43  <=> LEU   80  - LEU   84 )                          
 241: s001-A 2l6f-A    44 -  51 <=>   83 -  90   (ILE   44  - HIS   51  <=> GLU   86  - LEU   93 )                          
 241: s001-A 2l6f-A   129 - 149 <=>   99 - 119   (ASP  129  - GLY  149  <=> LEU  102  - LYS  122 )                          
 241: s001-A 2l6f-A   151 - 154 <=>  148 - 151   (GLU  151  - PRO  154  <=> LEU  166  - GLU  169 )                          
 241: s001-A 2l6f-A   155 - 158 <=>  158 - 161   (ILE  155  - GLU  158  <=> ASN  176  - SER  179 )                          
 242: s001-A 6eg2-A    20 -  39 <=>   13 -  32   (LEU   20  - GLN   39  <=> GLY  347  - GLY  366 )                          
 242: s001-A 6eg2-A    42 -  47 <=>   33 -  38   (TYR   42  - VAL   47  <=> ILE  367  - GLU  372 )                          
 242: s001-A 6eg2-A    55 -  59 <=>   60 -  64   (THR   55  - ILE   59  <=> ILE  394  - HIS  398 )                          
 242: s001-A 6eg2-A    82 -  85 <=>   68 -  71   (ILE   82  - ILE   85  <=> GLY  402  - ALA  405 )                          
 242: s001-A 6eg2-A    87 -  90 <=>  103 - 106   (SER   87  - MET   90  <=> LEU  437  - TYR  440 )                          
 242: s001-A 6eg2-A    98 - 101 <=>  108 - 111   (LEU   98  - GLU  101  <=> ILE  442  - GLU  445 )                          
 242: s001-A 6eg2-A   104 - 107 <=>  112 - 115   (ARG  104  - HIS  107  <=> ALA  446  - LEU  449 )                          
 242: s001-A 6eg2-A   109 - 112 <=>  145 - 148   (SER  109  - THR  112  <=> LEU  481  - ASN  484 )                          
 242: s001-A 6eg2-A   113 - 116 <=>  225 - 228   (TYR  113  - ASP  116  <=> ASN  561  - TRP  564 )                          
 242: s001-A 6eg2-A   131 - 134 <=>  265 - 268   (PHE  131  - ILE  134  <=> ASN  601  - SER  604 )                          
 242: s001-A 6eg2-A   136 - 148 <=>  269 - 281   (GLU  136  - LEU  148  <=> PRO  605  - TYR  617 )                          
 242: s001-A 6eg2-A   263 - 266 <=>  284 - 287   (LEU  263  - ASN  266  <=> THR  620  - GLY  623 )                          
 242: s001-A 6eg2-A   267 - 270 <=>  304 - 307   (TYR  267  - PRO  270  <=> SER  640  - GLU  643 )                          
 242: s001-A 6eg2-A   280 - 283 <=>  335 - 338   (PRO  280  - ASN  283  <=> SER  671  - TRP  674 )                          
 242: s001-A 6eg2-A   294 - 297 <=>  349 - 352   (HIS  294  - GLN  297  <=> ALA  685  - ARG  688 )                          
 242: s001-A 6eg2-A   307 - 310 <=>  600 - 603   (LYS  307  - THR  310  <=> ARG  936  - HIS  939 )                          
 243: s001-A 5ctq-A    19 -  38 <=>   31 -  50   (ASP   19  - GLY   38  <=> LEU  124  - PRO  143 )                          
 243: s001-A 5ctq-A    51 -  55 <=>   62 -  66   (HIS   51  - THR   55  <=> ASP  155  - MET  159 )                          
 243: s001-A 5ctq-A   130 - 149 <=>   68 -  87   (THR  130  - GLY  149  <=> GLN  161  - TYR  180 )                          
 243: s001-A 5ctq-A   151 - 154 <=>   92 -  95   (GLU  151  - PRO  154  <=> ILE  185  - GLU  188 )                          
 243: s001-A 5ctq-A   157 - 160 <=>  141 - 144   (PRO  157  - VAL  160  <=> PHE  234  - ALA  237 )                          
 243: s001-A 5ctq-A   199 - 203 <=>  213 - 217   (HIS  199  - SER  203  <=> GLU  306  - LEU  310 )                          
 243: s001-A 5ctq-A   206 - 210 <=>  250 - 254   (ASP  206  - LYS  210  <=> VAL  343  - TRP  347 )                          
 243: s001-A 5ctq-A   223 - 227 <=>  370 - 374   (LYS  223  - CYS  227  <=> ARG  463  - SER  467 )                          
 243: s001-A 5ctq-A   295 - 299 <=>  392 - 396   (SER  295  - ASN  299  <=> LEU  485  - MET  489 )                          
 243: s001-A 5ctq-A   300 - 303 <=>  428 - 431   (ARG  300  - PRO  303  <=> HIS  521  - THR  524 )                          
 243: s001-A 5ctq-A   304 - 307 <=>  437 - 440   (LYS  304  - LYS  307  <=> ALA  530  - ARG  533 )                          
 243: s001-A 5ctq-A   315 - 318 <=>  492 - 495   (THR  315  - SER  318  <=> GLU  585  - ALA  588 )                          
 244: s001-A 2rdc-B    22 -  37 <=>    4 -  19   (PHE   22  - LEU   37  <=> THR   21  - ASP   36 )                          
 244: s001-A 2rdc-B    40 -  43 <=>   20 -  23   (ALA   40  - LYS   43  <=> GLU   37  - ALA   40 )                          
 244: s001-A 2rdc-B    45 -  48 <=>   26 -  29   (SER   45  - ALA   48  <=> LEU   43  - LEU   46 )                          
 244: s001-A 2rdc-B    76 -  80 <=>   42 -  46   (VAL   76  - ASP   80  <=> GLU   59  - ARG   63 )                          
 244: s001-A 2rdc-B   125 - 136 <=>   68 -  79   (PRO  125  - GLU  136  <=> ARG   85  - SER   96 )                          
 244: s001-A 2rdc-B   137 - 150 <=>   81 -  94   (HIS  137  - PHE  150  <=> LEU   98  - GLU  111 )                          
 244: s001-A 2rdc-B   261 - 264 <=>   97 - 100   (GLY  261  - SER  264  <=> LYS  114  - GLY  117 )                          
 245: s001-A 4r7s-A    20 -  37 <=>    1 -  18   (LEU   20  - LEU   37  <=> GLY    0  - GLY   36 )                          
 245: s001-A 4r7s-A    43 -  46 <=>   23 -  26   (LYS   43  - GLN   46  <=> ALA   41  - SER   44 )                          
 245: s001-A 4r7s-A    48 -  56 <=>   27 -  35   (ALA   48  - ALA   56  <=> LEU   45  - PRO   53 )                          
 245: s001-A 4r7s-A   130 - 151 <=>   36 -  57   (THR  130  - GLU  151  <=> ALA   54  - LEU   75 )                          
 245: s001-A 4r7s-A   152 - 155 <=>   59 -  62   (MET  152  - ILE  155  <=> GLU   77  - ILE   80 )                          
 245: s001-A 4r7s-A   163 - 166 <=>  140 - 143   (VAL  163  - THR  166  <=> GLU  158  - VAL  161 )                          
 245: s001-A 4r7s-A   170 - 173 <=>  162 - 165   (TYR  170  - ASP  173  <=> SER  180  - ILE  183 )                          
 245: s001-A 4r7s-A   174 - 177 <=>  168 - 171   (GLU  174  - SER  177  <=> TYR  186  - SER  189 )                          
 245: s001-A 4r7s-A   197 - 203 <=>  240 - 246   (LEU  197  - SER  203  <=> UNK  258  - VAL  264 )                          
 245: s001-A 4r7s-A   213 - 218 <=>  249 - 254   (THR  213  - LYS  218  <=> GLU  267  - THR  272 )                          
 246: s001-A 3ebb-A    18 -  21 <=>   14 -  17   (VAL   18  - LYS   21  <=> ASP  544  - ASN  547 )                          
 246: s001-A 3ebb-A    23 -  43 <=>   18 -  38   (VAL   23  - LYS   43  <=> PRO  548  - LEU  568 )                          
 246: s001-A 3ebb-A    45 -  59 <=>   42 -  56   (SER   45  - ILE   59  <=> ASP  572  - SER  586 )                          
 246: s001-A 3ebb-A   127 - 144 <=>   58 -  75   (LEU  127  - VAL  144  <=> SER  588  - CYS  605 )                          
 246: s001-A 3ebb-A   147 - 150 <=>   76 -  79   (LYS  147  - PHE  150  <=> PRO  606  - ILE  609 )                          
 246: s001-A 3ebb-A   155 - 158 <=>  135 - 138   (ILE  155  - GLU  158  <=> ASN  665  - VAL  668 )                          
 246: s001-A 3ebb-A   268 - 271 <=>  167 - 170   (ARG  268  - THR  271  <=> ASN  697  - ILE  700 )                          
 246: s001-A 3ebb-A   272 - 275 <=>  211 - 214   (GLU  272  - HIS  275  <=> ALA  741  - ARG  744 )                          
 246: s001-A 3ebb-A   286 - 293 <=>  221 - 228   (LEU  286  - VAL  293  <=> THR  751  - ASN  758 )                          
 247: s001-A 2ets-A    15 -  18 <=>   37 -  40   (TYR   15  - VAL   18  <=> TYR   32  - VAL   35 )                          
 247: s001-A 2ets-A    19 -  37 <=>   46 -  64   (ASP   19  - LEU   37  <=> HIS   41  - VAL   59 )                          
 247: s001-A 2ets-A    40 -  43 <=>   65 -  68   (ALA   40  - LYS   43  <=> PRO   60  - ASN   63 )                          
 247: s001-A 2ets-A    45 -  62 <=>   71 -  88   (SER   45  - VAL   62  <=> LYS   66  - PHE   83 )                          
 247: s001-A 2ets-A   126 - 149 <=>   92 - 115   (HIS  126  - GLY  149  <=> SER   87  - THR  110 )                          
 248: s001-A 3qf3-A    26 -  38 <=>   24 -  36   (LEU   26  - GLY   38  <=> THR   26  - GLY   38 )                          
 248: s001-A 3qf3-A    42 -  55 <=>   37 -  50   (TYR   42  - THR   55  <=> ILE   39  - GLY   52 )                          
 248: s001-A 3qf3-A   133 - 136 <=>   52 -  55   (PRO  133  - GLU  136  <=> ARG   54  - PRO   57 )                          
 248: s001-A 3qf3-A   138 - 148 <=>   56 -  66   (LEU  138  - LEU  148  <=> SER   58  - PHE   68 )                          
 248: s001-A 3qf3-A   149 - 152 <=>   68 -  71   (GLY  149  - MET  152  <=> ARG   70  - ALA   73 )                          
 248: s001-A 3qf3-A   153 - 156 <=>   74 -  77   (VAL  153  - LEU  156  <=> PHE   76  - ASP   79 )                          
 248: s001-A 3qf3-A   268 - 271 <=>   87 -  90   (ARG  268  - THR  271  <=> LEU   89  - LEU   92 )                          
 248: s001-A 3qf3-A   272 - 276 <=>   93 -  97   (GLU  272  - SER  276  <=> MET   95  - GLY   99 )                          
 248: s001-A 3qf3-A   286 - 290 <=>  127 - 131   (LEU  286  - GLN  290  <=> GLU  129  - ALA  133 )                          
 249: s001-A 6rfq-2     1 -   5 <=>   14 -  18   (MET    1  - PHE    5  <=> SER   14  - LEU   18 )                          
 249: s001-A 6rfq-2    10 -  15 <=>  144 - 149   (LYS   10  - TYR   15  <=> TYR  144  - LYS  149 )                          
 249: s001-A 6rfq-2    17 -  20 <=>  281 - 284   (PRO   17  - LEU   20  <=> ILE  281  - LEU  284 )                          
 249: s001-A 6rfq-2    21 -  39 <=>  286 - 304   (LYS   21  - GLN   39  <=> ALA  286  - ASN  304 )                          
 249: s001-A 6rfq-2    40 -  43 <=>  306 - 309   (ALA   40  - LYS   43  <=> GLU  306  - TYR  309 )                          
 249: s001-A 6rfq-2    45 -  54 <=>  312 - 321   (SER   45  - LEU   54  <=> TYR  312  - LEU  321 )                          
 249: s001-A 6rfq-2   118 - 121 <=>  327 - 330   (ASP  118  - THR  121  <=> ILE  327  - SER  330 )                          
 249: s001-A 6rfq-2   124 - 134 <=>  360 - 370   (THR  124  - ILE  134  <=> LEU  360  - SER  370 )                          
 249: s001-A 6rfq-2   135 - 149 <=>  377 - 391   (ALA  135  - GLY  149  <=> LEU  377  - LEU  391 )                          
 249: s001-A 6rfq-2   262 - 265 <=>  398 - 401   (HIS  262  - PRO  265  <=> ILE  398  - VAL  401 )                          
 250: s001-A 3woz-B    12 -  15 <=>   15 -  18   (ASN   12  - TYR   15  <=> SER  657  - TRP  660 )                          
 250: s001-A 3woz-B    19 -  42 <=>  100 - 123   (ASP   19  - TYR   42  <=> LEU  742  - GLN  765 )                          
 250: s001-A 3woz-B    82 -  85 <=>  133 - 136   (ILE   82  - ILE   85  <=> ASP  775  - GLN  778 )                          
 250: s001-A 3woz-B   130 - 149 <=>  138 - 157   (THR  130  - GLY  149  <=> PRO  780  - UNK  799 )                          
 250: s001-A 3woz-B   275 - 278 <=>  226 - 229   (HIS  275  - THR  278  <=> HIS  868  - LEU  871 )                          
 251: s001-A 1rrz-A    20 -  37 <=>    8 -  25   (LEU   20  - LEU   37  <=> LEU    8  - GLY   25 )                          
 251: s001-A 1rrz-A    48 -  55 <=>   30 -  37   (ALA   48  - THR   55  <=> ILE   30  - MET   37 )                          
 251: s001-A 1rrz-A   131 - 150 <=>   38 -  57   (PHE  131  - PHE  150  <=> ASP   38  - MET   57 )                          
 251: s001-A 1rrz-A   265 - 268 <=>   59 -  62   (PRO  265  - ARG  268  <=> ALA   59  - LEU   62 )                          
 252: s001-A 5x3t-B    13 -  16 <=>   67 -  70   (ALA   13  - TYR   16  <=> GLY   65  - TRP   68 )                          
 252: s001-A 5x3t-B    17 -  21 <=>   72 -  76   (PRO   17  - LYS   21  <=> LEU   70  - GLY   74 )                          
 252: s001-A 5x3t-B    22 -  36 <=>   78 -  92   (PHE   22  - GLY   36  <=> ALA   76  - ASP   90 )                          
 252: s001-A 5x3t-B    42 -  60 <=>   93 - 111   (TYR   42  - ASN   60  <=> GLN   91  - THR  109 )                          
 252: s001-A 5x3t-B   133 - 136 <=>  115 - 118   (PRO  133  - GLU  136  <=> LEU  113  - ASP  116 )                          
 252: s001-A 5x3t-B   138 - 145 <=>  119 - 126   (LEU  138  - CYS  145  <=> ARG  117  - ARG  124 )                          
 252: s001-A 5x3t-B   150 - 154 <=>  130 - 134   (PHE  150  - PRO  154  <=> GLY  128  - THR  132 )                          
 253: s001-A 6w2r-B    20 -  38 <=>  140 - 158   (LEU   20  - GLY   38  <=> GLY  141  - ALA  159 )                          
 253: s001-A 6w2r-B    39 -  43 <=>  175 - 179   (GLN   39  - LYS   43  <=> LEU  176  - VAL  180 )                          
 253: s001-A 6w2r-B    48 -  55 <=>  184 - 191   (ALA   48  - THR   55  <=> GLU  185  - GLU  192 )                          
 253: s001-A 6w2r-B   125 - 150 <=>  196 - 221   (PRO  125  - PHE  150  <=> GLY  197  - ASP  222 )                          
 254: s001-A 6poo-A     1 -   4 <=>   72 -  75   (MET    1  - SER    4  <=> LYS  197  - SER  200 )                          
 254: s001-A 6poo-A     6 -   9 <=>  154 - 157   (GLU    6  - GLU    9  <=> LEU  279  - THR  282 )                          
 254: s001-A 6poo-A    10 -  13 <=>  160 - 163   (LYS   10  - ALA   13  <=> UNK  285  - LEU  288 )                          
 254: s001-A 6poo-A    25 -  38 <=>  195 - 208   (ASP   25  - GLY   38  <=> ALA  320  - LYS  333 )                          
 254: s001-A 6poo-A    39 -  43 <=>  214 - 218   (GLN   39  - LYS   43  <=> PRO  339  - ALA  343 )                          
 254: s001-A 6poo-A    45 -  54 <=>  221 - 230   (SER   45  - LEU   54  <=> VAL  346  - ASP  355 )                          
 254: s001-A 6poo-A   118 - 121 <=>  236 - 239   (ASP  118  - THR  121  <=> ASN  361  - VAL  364 )                          
 254: s001-A 6poo-A   123 - 127 <=>  241 - 245   (PRO  123  - LEU  127  <=> THR  366  - GLY  370 )                          
 254: s001-A 6poo-A   129 - 135 <=>  247 - 253   (ASP  129  - ALA  135  <=> ASP  372  - LEU  378 )                          
 254: s001-A 6poo-A   136 - 149 <=>  255 - 268   (GLU  136  - GLY  149  <=> GLU  380  - ARG  393 )                          
 255: s001-A 5fsh-A     1 -   4 <=>  109 - 112   (MET    1  - SER    4  <=> LYS  106  - VAL  109 )                          
 255: s001-A 5fsh-A     6 -   9 <=>  145 - 148   (GLU    6  - GLU    9  <=> GLY  142  - ALA  145 )                          
 255: s001-A 5fsh-A    11 -  14 <=>  185 - 188   (LYS   11  - VAL   14  <=> LEU  184  - PRO  187 )                          
 255: s001-A 5fsh-A    17 -  20 <=>  223 - 226   (PRO   17  - LEU   20  <=> THR  222  - GLN  225 )                          
 255: s001-A 5fsh-A    21 -  37 <=>  228 - 244   (LYS   21  - LEU   37  <=> TYR  227  - LEU  243 )                          
 255: s001-A 5fsh-A    48 -  56 <=>  253 - 261   (ALA   48  - ALA   56  <=> GLY  252  - SER  260 )                          
 255: s001-A 5fsh-A    58 -  61 <=>  262 - 265   (LYS   58  - TYR   61  <=> GLN  261  - TRP  264 )                          
 255: s001-A 5fsh-A   129 - 149 <=>  269 - 289   (ASP  129  - GLY  149  <=> PRO  268  - ARG  288 )                          
 255: s001-A 5fsh-A   203 - 210 <=>  318 - 325   (SER  203  - LYS  210  <=> GLU  317  - ALA  324 )                          
 255: s001-A 5fsh-A   273 - 276 <=>  388 - 391   (LYS  273  - SER  276  <=> GLY  393  - ALA  396 )                          
 256: s001-A 1y2o-A     3 -   6 <=>   21 -  24   (THR    3  - GLU    6  <=> UNK   21  - PHE   24 )                          
 256: s001-A 1y2o-A     7 -  10 <=>   27 -  30   (SER    7  - LYS   10  <=> SER   27  - ASN   30 )                          
 256: s001-A 1y2o-A    11 -  14 <=>   33 -  36   (LYS   11  - VAL   14  <=> ALA   33  - LYS   36 )                          
 256: s001-A 1y2o-A    15 -  18 <=>   40 -  43   (TYR   15  - VAL   18  <=> LYS   40  - ALA   43 )                          
 256: s001-A 1y2o-A    19 -  37 <=>   48 -  66   (ASP   19  - LEU   37  <=> ALA   48  - SER   66 )                          
 256: s001-A 1y2o-A    38 -  42 <=>   68 -  72   (GLY   38  - TYR   42  <=> GLY   68  - LEU   72 )                          
 256: s001-A 1y2o-A    43 -  46 <=>   74 -  77   (LYS   43  - GLN   46  <=> ASP   74  - PHE   77 )                          
 256: s001-A 1y2o-A    48 -  58 <=>   78 -  88   (ALA   48  - LYS   58  <=> GLN   78  - ASN   88 )                          
 256: s001-A 1y2o-A    65 -  71 <=>   95 - 101   (HIS   65  - ILE   71  <=> LYS   95  - LEU  101 )                          
 256: s001-A 1y2o-A   124 - 147 <=>  209 - 232   (THR  124  - LYS  147  <=> ALA  209  - ASP  232 )                          
 256: s001-A 1y2o-A   206 - 212 <=>  241 - 247   (ASP  206  - GLN  212  <=> VAL  241  - VAL  247 )                          
 257: s001-A 4krd-B    18 -  37 <=>   79 -  98   (VAL   18  - LEU   37  <=> GLU  322  - THR  341 )                          
 257: s001-A 4krd-B    38 -  41 <=>  108 - 111   (GLY   38  - TRP   41  <=> LYS  351  - LEU  354 )                          
 257: s001-A 4krd-B    45 -  54 <=>  119 - 128   (SER   45  - LEU   54  <=> MET  362  - THR  371 )                          
 257: s001-A 4krd-B    57 -  60 <=>  131 - 134   (LEU   57  - ASN   60  <=> LEU  374  - PHE  377 )                          
 257: s001-A 4krd-B   126 - 131 <=>  137 - 142   (HIS  126  - PHE  131  <=> SER  380  - SER  385 )                          
 257: s001-A 4krd-B   132 - 150 <=>  150 - 168   (TYR  132  - PHE  150  <=> ARG  393  - LEU  411 )                          
 257: s001-A 4krd-B   259 - 262 <=>  180 - 183   (ARG  259  - HIS  262  <=> LEU  423  - ASN  426 )                          
 258: s001-A 6o8b-B     3 -   7 <=>    8 -  12   (THR    3  - SER    7  <=> SER    5  - TRP    9 )                          
 258: s001-A 6o8b-B     9 -  14 <=>   40 -  45   (GLU    9  - VAL   14  <=> ILE   37  - ASN   42 )                          
 258: s001-A 6o8b-B    20 -  38 <=>  411 - 429   (LEU   20  - GLY   38  <=> LEU  408  - CYS  426 )                          
 258: s001-A 6o8b-B    39 -  43 <=>  555 - 559   (GLN   39  - LYS   43  <=> LEU  552  - LEU  556 )                          
 258: s001-A 6o8b-B    45 -  54 <=>  562 - 571   (SER   45  - LEU   54  <=> MET  559  - LYS  568 )                          
 258: s001-A 6o8b-B   127 - 133 <=>  579 - 585   (LEU  127  - PRO  133  <=> ALA  576  - ILE  582 )                          
 258: s001-A 6o8b-B   135 - 149 <=>  588 - 602   (ALA  135  - GLY  149  <=> PHE  585  - THR  599 )                          
 258: s001-A 6o8b-B   207 - 210 <=>  613 - 616   (GLU  207  - LYS  210  <=> GLU  610  - LEU  613 )                          
 258: s001-A 6o8b-B   212 - 216 <=>  621 - 625   (GLN  212  - SER  216  <=> GLU  618  - LYS  622 )                          
 258: s001-A 6o8b-B   296 - 299 <=>  639 - 642   (ILE  296  - ASN  299  <=> GLN  636  - ASP  639 )                          
 258: s001-A 6o8b-B   301 - 304 <=>  648 - 651   (SER  301  - LYS  304  <=> SER  645  - GLN  648 )                          
 259: s001-A 6nd4-P    19 -  44 <=>   27 -  52   (ASP   19  - ILE   44  <=> GLU   28  - TYR   53 )                          
 259: s001-A 6nd4-P    50 -  62 <=>   58 -  70   (GLU   50  - VAL   62  <=> TYR   59  - CYS   71 )                          
 259: s001-A 6nd4-P    75 -  78 <=>   74 -  77   (LYS   75  - ASP   78  <=> LEU   75  - LYS   78 )                          
 259: s001-A 6nd4-P   126 - 149 <=>   79 - 102   (HIS  126  - GLY  149  <=> THR   80  - PHE  103 )                          
 259: s001-A 6nd4-P   299 - 305 <=>  263 - 269   (ASN  299  - LYS  305  <=> GLU  325  - UNK  331 )                          
 259: s001-A 6nd4-P   313 - 318 <=>  287 - 292   (CYS  313  - SER  318  <=> UNK  349  - UNK  354 )                          
 260: s001-A 3u9j-A    18 -  38 <=>   39 -  59   (VAL   18  - GLY   38  <=> ALA   42  - ASN   62 )                          
 260: s001-A 3u9j-A    41 -  59 <=>   77 -  95   (TRP   41  - ILE   59  <=> HIS   80  - ASN   98 )                          
 260: s001-A 3u9j-A   119 - 122 <=>   97 - 100   (LEU  119  - ARG  122  <=> LYS  100  - TYR  103 )                          
 260: s001-A 3u9j-A   125 - 134 <=>  103 - 112   (PRO  125  - ILE  134  <=> LEU  106  - ARG  115 )                          
 260: s001-A 3u9j-A   135 - 149 <=>  114 - 128   (ALA  135  - GLY  149  <=> GLU  117  - GLU  131 )                          
 260: s001-A 3u9j-A   203 - 210 <=>  137 - 144   (SER  203  - LYS  210  <=> GLU  140  - LEU  147 )                          
 260: s001-A 3u9j-A   259 - 262 <=>  153 - 156   (ARG  259  - HIS  262  <=> ALA  156  - CYS  159 )                          
 261: s001-A 1fou-A    17 -  20 <=>    6 -   9   (PRO   17  - LEU   20  <=> GLN   16  - LYS   19 )                          
 261: s001-A 1fou-A    21 -  39 <=>   11 -  29   (LYS   21  - GLN   39  <=> ASN   21  - PHE   39 )                          
 261: s001-A 1fou-A    45 -  64 <=>  127 - 146   (SER   45  - ASN   64  <=> PHE  137  - LYS  156 )                          
 261: s001-A 1fou-A    68 -  71 <=>  147 - 150   (LEU   68  - ILE   71  <=> THR  157  - LEU  160 )                          
 261: s001-A 1fou-A    72 -  77 <=>  189 - 194   (TYR   72  - PRO   77  <=> PHE  199  - PRO  204 )                          
 261: s001-A 1fou-A   126 - 147 <=>  196 - 217   (HIS  126  - LYS  147  <=> VAL  206  - GLN  227 )                          
 261: s001-A 1fou-A   207 - 210 <=>  235 - 238   (GLU  207  - LYS  210  <=> GLU  263  - GLU  266 )                          
 261: s001-A 1fou-A   211 - 214 <=>  241 - 244   (THR  211  - ALA  214  <=> ASN  269  - TYR  272 )                          
 262: s001-A 5m41-A    17 -  20 <=>  158 - 161   (PRO   17  - LEU   20  <=> ASN  193  - ASP  196 )                          
 262: s001-A 5m41-A    21 -  38 <=>  163 - 180   (LYS   21  - GLY   38  <=> ILE  198  - ALA  215 )                          
 262: s001-A 5m41-A    39 -  42 <=>  196 - 199   (GLN   39  - TYR   42  <=> GLU  231  - PHE  234 )                          
 262: s001-A 5m41-A    45 -  52 <=>  204 - 211   (SER   45  - ILE   52  <=> SER  239  - ALA  246 )                          
 262: s001-A 5m41-A   134 - 137 <=>  214 - 217   (ILE  134  - HIS  137  <=> SER  249  - SER  252 )                          
 262: s001-A 5m41-A   140 - 149 <=>  218 - 227   (ARG  140  - GLY  149  <=> HIS  253  - VAL  262 )                          
 262: s001-A 5m41-A   156 - 159 <=>  308 - 311   (LEU  156  - ALA  159  <=> VAL  348  - ASN  351 )                          
 262: s001-A 5m41-A   266 - 269 <=>  395 - 398   (ASN  266  - PHE  269  <=> VAL  435  - ILE  438 )                          
 262: s001-A 5m41-A   286 - 291 <=>  409 - 414   (LEU  286  - THR  291  <=> ARG  449  - ARG  454 )                          
 262: s001-A 5m41-A   292 - 297 <=>  416 - 421   (MET  292  - GLN  297  <=> GLU  456  - ARG  461 )                          
 262: s001-A 5m41-A   298 - 303 <=>  466 - 471   (LYS  298  - PRO  303  <=> GLU  506  - TYR  511 )                          
 262: s001-A 5m41-A   305 - 308 <=>  539 - 542   (LYS  305  - ILE  308  <=> PRO  579  - PHE  582 )                          
 262: s001-A 5m41-A   310 - 313 <=>  635 - 638   (THR  310  - CYS  313  <=> GLU  675  - PRO  678 )                          
 262: s001-A 5m41-A   314 - 317 <=>  690 - 693   (SER  314  - ARG  317  <=> LEU  730  - GLY  733 )                          
 263: s001-A 6ksa-B     1 -   6 <=>  187 - 192   (MET    1  - GLU    6  <=> PRO  184  - HIS  189 )                          
 263: s001-A 6ksa-B     8 -  15 <=>  220 - 227   (ILE    8  - TYR   15  <=> PRO  217  - THR  224 )                          
 263: s001-A 6ksa-B    20 -  23 <=>  467 - 470   (LEU   20  - VAL   23  <=> ARG  464  - GLY  467 )                          
 263: s001-A 6ksa-B    25 -  38 <=>  471 - 484   (ASP   25  - GLY   38  <=> GLN  468  - ILE  481 )                          
 263: s001-A 6ksa-B    40 -  43 <=>  498 - 501   (ALA   40  - LYS   43  <=> ALA  498  - LEU  501 )                          
 263: s001-A 6ksa-B    48 -  56 <=>  504 - 512   (ALA   48  - ALA   56  <=> VAL  504  - THR  512 )                          
 263: s001-A 6ksa-B   119 - 122 <=>  516 - 519   (LEU  119  - ARG  122  <=> MET  516  - GLN  519 )                          
 263: s001-A 6ksa-B   123 - 149 <=>  521 - 547   (PRO  123  - GLY  149  <=> ASP  521  - LEU  547 )                          
 263: s001-A 6ksa-B   206 - 210 <=>  555 - 559   (ASP  206  - LYS  210  <=> ALA  555  - LEU  559 )                          
 263: s001-A 6ksa-B   211 - 214 <=>  563 - 566   (THR  211  - ALA  214  <=> ALA  563  - ALA  566 )                          
 264: s001-A 4zvc-A    16 -  19 <=>   31 -  34   (TYR   16  - ASP   19  <=> GLY  207  - LEU  210 )                          
 264: s001-A 4zvc-A    20 -  28 <=>   38 -  46   (LEU   20  - SER   28  <=> GLN  214  - ASN  222 )                          
 264: s001-A 4zvc-A    29 -  36 <=>   48 -  55   (ASP   29  - GLY   36  <=> LYS  224  - GLY  231 )                          
 264: s001-A 4zvc-A    42 -  45 <=>   56 -  59   (TYR   42  - SER   45  <=> ILE  232  - VAL  235 )                          
 264: s001-A 4zvc-A    48 -  51 <=>   62 -  65   (ALA   48  - HIS   51  <=> ILE  238  - LEU  241 )                          
 264: s001-A 4zvc-A   118 - 121 <=>   73 -  76   (ASP  118  - THR  121  <=> PHE  249  - THR  252 )                          
 264: s001-A 4zvc-A   123 - 150 <=>   89 - 116   (PRO  123  - PHE  150  <=> ARG  265  - ARG  292 )                          
 265: s001-A 7d7q-B    12 -  15 <=>   37 -  40   (ASN   12  - TYR   15  <=> ARG   80  - PHE   83 )                          
 265: s001-A 7d7q-B    18 -  36 <=>  117 - 135   (VAL   18  - GLY   36  <=> MET  160  - LEU  178 )                          
 265: s001-A 7d7q-B    37 -  41 <=>  137 - 141   (LEU   37  - TRP   41  <=> SER  180  - ARG  184 )                          
 265: s001-A 7d7q-B    44 -  59 <=>  146 - 161   (ILE   44  - ILE   59  <=> ASP  189  - SER  204 )                          
 265: s001-A 7d7q-B   125 - 148 <=>  167 - 190   (PRO  125  - LEU  148  <=> TRP  210  - MET  233 )                          
 265: s001-A 7d7q-B   149 - 152 <=>  214 - 217   (GLY  149  - MET  152  <=> ARG  257  - ILE  260 )                          
 265: s001-A 7d7q-B   158 - 163 <=>  234 - 239   (GLU  158  - VAL  163  <=> GLY  277  - GLN  282 )                          
 265: s001-A 7d7q-B   189 - 194 <=>  246 - 251   (GLU  189  - THR  194  <=> CYS  289  - ALA  294 )                          
 265: s001-A 7d7q-B   200 - 203 <=>  260 - 263   (ASN  200  - SER  203  <=> MET  303  - CYS  306 )                          
 265: s001-A 7d7q-B   204 - 209 <=>  265 - 270   (GLU  204  - GLY  209  <=> LEU  308  - ALA  313 )                          
 266: s001-A 5jdo-A    14 -  17 <=>    8 -  11   (VAL   14  - PRO   17  <=> GLU   10  - ASP   13 )                          
 266: s001-A 5jdo-A    18 -  38 <=>   17 -  37   (VAL   18  - GLY   38  <=> CYS   19  - ALA   39 )                          
 266: s001-A 5jdo-A    39 -  43 <=>  117 - 121   (GLN   39  - LYS   43  <=> THR  119  - THR  123 )                          
 266: s001-A 5jdo-A    44 -  48 <=>  126 - 130   (ILE   44  - ALA   48  <=> GLY  128  - ASN  132 )                          
 266: s001-A 5jdo-A    52 -  62 <=>  171 - 181   (ILE   52  - VAL   62  <=> LYS  173  - PRO  183 )                          
 266: s001-A 5jdo-A   127 - 134 <=>  185 - 192   (LEU  127  - ILE  134  <=> GLU  187  - THR  194 )                          
 266: s001-A 5jdo-A   136 - 149 <=>  195 - 208   (GLU  136  - GLY  149  <=> SER  197  - LYS  210 )                          
 266: s001-A 5jdo-A   206 - 209 <=>  216 - 219   (ASP  206  - GLY  209  <=> GLU  218  - THR  221 )                          
 266: s001-A 5jdo-A   210 - 213 <=>  222 - 225   (LYS  210  - THR  213  <=> GLU  224  - GLU  227 )                          
 266: s001-A 5jdo-A   214 - 217 <=>  228 - 231   (ALA  214  - ARG  217  <=> LEU  230  - ALA  233 )                          
 266: s001-A 5jdo-A   303 - 309 <=>  243 - 249   (PRO  303  - VAL  309  <=> SER  245  - SER  251 )                          
 267: s001-A 2jpu-A    19 -  29 <=>   61 -  71   (ASP   19  - ASP   29  <=> LYS   61  - LEU   71 )                          
 267: s001-A 2jpu-A    31 -  35 <=>   72 -  76   (SER   31  - ASP   35  <=> LEU   72  - ASN   76 )                          
 267: s001-A 2jpu-A    43 -  52 <=>   77 -  86   (LYS   43  - ILE   52  <=> THR   77  - ALA   86 )                          
 267: s001-A 2jpu-A    54 -  60 <=>   87 -  93   (LEU   54  - ASN   60  <=> TRP   87  - GLY   93 )                          
 267: s001-A 2jpu-A    75 -  78 <=>   95 -  98   (LYS   75  - ASP   78  <=> HIS   95  - SER   98 )                          
 267: s001-A 2jpu-A   126 - 149 <=>   99 - 122   (HIS  126  - GLY  149  <=> LEU   99  - LEU  122 )                          
 268: s001-A 4k0d-B    14 -  17 <=>   41 -  44   (VAL   14  - PRO   17  <=> GLU   77  - ARG   80 )                          
 268: s001-A 4k0d-B    18 -  21 <=>   49 -  52   (VAL   18  - LYS   21  <=> GLN   85  - LEU   88 )                          
 268: s001-A 4k0d-B    22 -  33 <=>   54 -  65   (PHE   22  - THR   33  <=> ARG   90  - LEU  101 )                          
 268: s001-A 4k0d-B    36 -  39 <=>   66 -  69   (GLY   36  - GLN   39  <=> PRO  102  - PRO  105 )                          
 268: s001-A 4k0d-B    40 -  43 <=>   72 -  75   (ALA   40  - LYS   43  <=> ALA  108  - SER  111 )                          
 268: s001-A 4k0d-B    44 -  56 <=>   77 -  89   (ILE   44  - ALA   56  <=> ARG  113  - ALA  125 )                          
 268: s001-A 4k0d-B    74 -  79 <=>   98 - 103   (LYS   74  - MET   79  <=> THR  134  - SER  139 )                          
 268: s001-A 4k0d-B   125 - 149 <=>  107 - 131   (PRO  125  - GLY  149  <=> ALA  143  - GLN  167 )                          
 268: s001-A 4k0d-B   207 - 213 <=>  139 - 145   (GLU  207  - THR  213  <=> HIS  175  - GLN  181 )                          
 269: s001-A 3sqn-A     2 -   5 <=>   76 -  79   (ILE    2  - PHE    5  <=> GLN   79  - GLU   82 )                          
 269: s001-A 3sqn-A     6 -   9 <=>   82 -  85   (GLU    6  - GLU    9  <=> SER   85  - LEU   88 )                          
 269: s001-A 3sqn-A    15 -  18 <=>  226 - 229   (TYR   15  - VAL   18  <=> SER  229  - VAL  232 )                          
 269: s001-A 3sqn-A    19 -  36 <=>  282 - 299   (ASP   19  - GLY   36  <=> HIS  285  - THR  302 )                          
 269: s001-A 3sqn-A    37 -  43 <=>  301 - 307   (LEU   37  - LYS   43  <=> GLU  304  - ILE  310 )                          
 269: s001-A 3sqn-A    45 -  58 <=>  311 - 324   (SER   45  - LYS   58  <=> LEU  314  - GLU  327 )                          
 269: s001-A 3sqn-A    60 -  63 <=>  325 - 328   (ASN   60  - LEU   63  <=> SER  328  - LEU  331 )                          
 269: s001-A 3sqn-A    81 -  84 <=>  331 - 334   (LEU   81  - ILE   84  <=> GLN  334  - LEU  337 )                          
 269: s001-A 3sqn-A    92 - 100 <=>  349 - 357   (PRO   92  - ARG  100  <=> LEU  360  - THR  368 )                          
 269: s001-A 3sqn-A   135 - 144 <=>  367 - 376   (ALA  135  - VAL  144  <=> SER  378  - ALA  387 )                          
 269: s001-A 3sqn-A   207 - 212 <=>  383 - 388   (GLU  207  - GLN  212  <=> GLN  394  - TYR  399 )                          
 269: s001-A 3sqn-A   213 - 216 <=>  416 - 419   (THR  213  - SER  216  <=> GLN  427  - GLU  430 )                          
 269: s001-A 3sqn-A   303 - 306 <=>  451 - 454   (PRO  303  - VAL  306  <=> PRO  465  - ASN  468 )                          
 270: s001-A 4elj-A    20 -  41 <=>   16 -  37   (LEU   20  - TRP   41  <=> PRO   67  - LEU   88 )                          
 270: s001-A 4elj-A    45 -  58 <=>   42 -  55   (SER   45  - LYS   58  <=> LEU   98  - ASP  111 )                          
 270: s001-A 4elj-A   130 - 133 <=>   60 -  63   (THR  130  - PRO  133  <=> THR  116  - GLU  119 )                          
 270: s001-A 4elj-A   136 - 145 <=>   74 -  83   (GLU  136  - CYS  145  <=> LYS  130  - ASP  139 )                          
 270: s001-A 4elj-A   152 - 155 <=>   89 -  92   (MET  152  - ILE  155  <=> ASP  145  - MET  148 )                          
 270: s001-A 4elj-A   172 - 175 <=>  312 - 315   (THR  172  - LEU  175  <=> PHE  426  - LYS  429 )                          
 270: s001-A 4elj-A   210 - 213 <=>  487 - 490   (LYS  210  - THR  213  <=> ARG  668  - SER  671 )                          
 270: s001-A 4elj-A   214 - 217 <=>  492 - 495   (ALA  214  - ARG  217  <=> HIS  673  - LEU  676 )                          
 270: s001-A 4elj-A   218 - 221 <=>  498 - 501   (LYS  218  - GLN  221  <=> ILE  679  - THR  682 )                          
 270: s001-A 4elj-A   264 - 273 <=>  557 - 566   (SER  264  - LYS  273  <=> THR  738  - GLU  747 )                          
 271: s001-A 5tmc-F     1 -  10 <=>    3 -  12   (MET    1  - LYS   10  <=> ILE   75  - TYR   84 )                          
 271: s001-A 5tmc-F    48 -  69 <=>   47 -  68   (ALA   48  - LEU   69  <=> ILE  119  - ARG  140 )                          
 271: s001-A 5tmc-F    73 -  76 <=>   70 -  73   (ASN   73  - VAL   76  <=> ARG  142  - PRO  145 )                          
 271: s001-A 5tmc-F    77 -  90 <=>   79 -  92   (PRO   77  - MET   90  <=> LEU  151  - LYS  164 )                          
 271: s001-A 5tmc-F    92 - 104 <=>   98 - 110   (PRO   92  - ARG  104  <=> HIS  170  - ALA  182 )                          
 271: s001-A 5tmc-F   105 - 108 <=>  113 - 116   (PRO  105  - HIS  108  <=> GLN  185  - ILE  188 )                          
 271: s001-A 5tmc-F   177 - 180 <=>  122 - 125   (SER  177  - ASN  180  <=> LEU  194  - SER  197 )                          
 271: s001-A 5tmc-F   184 - 187 <=>  150 - 153   (LEU  184  - ARG  187  <=> ARG  222  - GLU  225 )                          
 271: s001-A 5tmc-F   188 - 191 <=>  155 - 158   (ILE  188  - PHE  191  <=> PHE  227  - LYS  230 )                          
 271: s001-A 5tmc-F   245 - 248 <=>  159 - 162   (GLY  245  - VAL  248  <=> ARG  231  - LYS  234 )                          
 271: s001-A 5tmc-F   313 - 317 <=>  209 - 213   (CYS  313  - ARG  317  <=> GLU  281  - GLU  285 )                          
 272: s001-A 4ehm-A     2 -   9 <=>   52 -  59   (ILE    2  - GLU    9  <=> GLY   57  - THR   64 )                          
 272: s001-A 4ehm-A    18 -  40 <=>  255 - 277   (VAL   18  - ALA   40  <=> LEU  266  - LEU  288 )                          
 272: s001-A 4ehm-A    44 -  56 <=>  282 - 294   (ILE   44  - ALA   56  <=> THR  293  - PRO  305 )                          
 272: s001-A 4ehm-A   134 - 149 <=>  297 - 312   (ILE  134  - GLY  149  <=> ALA  308  - SER  323 )                          
 273: s001-A 5td6-B    19 -  43 <=>    1 -  25   (ASP   19  - LYS   43  <=> MET    1  - VAL   25 )                          
 273: s001-A 5td6-B    44 -  62 <=>   27 -  45   (ILE   44  - VAL   62  <=> ILE   27  - ASP   45 )                          
 273: s001-A 5td6-B    97 - 100 <=>   54 -  57   (ASP   97  - ARG  100  <=> MET   54  - MET   57 )                          
 273: s001-A 5td6-B   136 - 139 <=>   68 -  71   (GLU  136  - THR  139  <=> SER   68  - GLU   71 )                          
 273: s001-A 5td6-B   142 - 151 <=>   77 -  86   (ASN  142  - GLU  151  <=> PRO   77  - THR   86 )                          
 273: s001-A 5td6-B   192 - 195 <=>   98 - 101   (GLY  192  - LYS  195  <=> PHE   98  - LEU  101 )                          
 273: s001-A 5td6-B   269 - 272 <=>  102 - 105   (PHE  269  - GLU  272  <=> SER  102  - GLY  105 )                          
 274: s001-A 7d48-A     8 -  17 <=>  172 - 181   (ILE    8  - PRO   17  <=> SER  172  - ASP  181 )                          
 274: s001-A 7d48-A    18 -  21 <=>  215 - 218   (VAL   18  - LYS   21  <=> ALA  215  - ASN  218 )                          
 274: s001-A 7d48-A    22 -  37 <=>  224 - 239   (PHE   22  - LEU   37  <=> HIS  224  - ASN  239 )                          
 274: s001-A 7d48-A    39 -  43 <=>  240 - 244   (GLN   39  - LYS   43  <=> SER  240  - PRO  244 )                          
 274: s001-A 7d48-A    45 -  57 <=>  248 - 260   (SER   45  - LEU   57  <=> LYS  248  - LEU  260 )                          
 274: s001-A 7d48-A    93 -  97 <=>  272 - 276   (ARG   93  - ASP   97  <=> VAL  272  - ASP  276 )                          
 274: s001-A 7d48-A   125 - 129 <=>  298 - 302   (PRO  125  - ASP  129  <=> GLY  298  - HIS  302 )                          
 274: s001-A 7d48-A   132 - 136 <=>  303 - 307   (TYR  132  - GLU  136  <=> ASP  303  - ARG  307 )                          
 274: s001-A 7d48-A   138 - 150 <=>  313 - 325   (LEU  138  - PHE  150  <=> PHE  313  - GLU  325 )                          
 274: s001-A 7d48-A   196 - 202 <=>  331 - 337   (HIS  196  - THR  202  <=> LEU  331  - GLN  337 )                          
 274: s001-A 7d48-A   260 - 263 <=>  343 - 346   (LEU  260  - LEU  263  <=> TRP  343  - LEU  346 )                          
 275: s001-A 6ypu-u     8 -  14 <=>    2 -   8   (ILE    8  - VAL   14  <=> ASN    3  - LYS    9 )                          
 275: s001-A 6ypu-u    15 -  18 <=>   13 -  16   (TYR   15  - VAL   18  <=> ASN   14  - ALA   17 )                          
 275: s001-A 6ypu-u    19 -  38 <=>   19 -  38   (ASP   19  - GLY   38  <=> HIS   20  - ILE   39 )                          
 275: s001-A 6ypu-u    39 -  43 <=>   46 -  50   (GLN   39  - LYS   43  <=> ALA   47  - TYR   51 )                          
 275: s001-A 6ypu-u    45 -  55 <=>   54 -  64   (SER   45  - THR   55  <=> VAL   55  - GLY   65 )                          
 275: s001-A 6ypu-u   133 - 149 <=>   67 -  83   (PRO  133  - GLY  149  <=> HIS   68  - LYS   84 )                          
 276: s001-A 3fcn-A    27 -  38 <=>   10 -  21   (SER   27  - GLY   38  <=> PHE   13  - ARG   24 )                          
 276: s001-A 3fcn-A    39 -  42 <=>   36 -  39   (GLN   39  - TYR   42  <=> LEU   39  - ILE   42 )                          
 276: s001-A 3fcn-A    43 -  73 <=>   41 -  71   (LYS   43  - ASN   73  <=> GLU   44  - ALA   74 )                          
 276: s001-A 3fcn-A    78 -  91 <=>   83 -  96   (ASP   78  - VAL   91  <=> GLU   86  - THR   99 )                          
 276: s001-A 3fcn-A    92 -  96 <=>   99 - 103   (PRO   92  - ARG   96  <=> UNK  102  - ILE  106 )                          
 276: s001-A 3fcn-A    99 - 105 <=>  104 - 110   (ILE   99  - PRO  105  <=> ASP  107  - ARG  113 )                          
 276: s001-A 3fcn-A   110 - 114 <=>  129 - 133   (GLY  110  - ILE  114  <=> ALA  132  - PHE  136 )                          
 276: s001-A 3fcn-A   160 - 163 <=>  135 - 138   (VAL  160  - VAL  163  <=> ALA  138  - PRO  141 )                          
 276: s001-A 3fcn-A   281 - 284 <=>  150 - 153   (THR  281  - ARG  284  <=> ASP  153  - VAL  156 )                          
 277: s001-A 4lev-A    14 -  17 <=>  241 - 244   (VAL   14  - PRO   17  <=> LYS  394  - CYS  397 )                          
 277: s001-A 4lev-A    18 -  39 <=>  251 - 272   (VAL   18  - GLN   39  <=> CYS  404  - LYS  425 )                          
 277: s001-A 4lev-A    40 -  43 <=>  275 - 278   (ALA   40  - LYS   43  <=> LYS  428  - ASP  431 )                          
 277: s001-A 4lev-A    44 -  62 <=>  280 - 298   (ILE   44  - VAL   62  <=> PHE  433  - GLN  451 )                          
 277: s001-A 4lev-A    90 -  93 <=>  317 - 320   (MET   90  - ARG   93  <=> TYR  470  - GLN  473 )                          
 277: s001-A 4lev-A   126 - 129 <=>  331 - 334   (HIS  126  - ASP  129  <=> PHE  484  - GLU  487 )                          
 277: s001-A 4lev-A   132 - 136 <=>  335 - 339   (TYR  132  - GLU  136  <=> PHE  488  - SER  492 )                          
 277: s001-A 4lev-A   140 - 150 <=>  347 - 357   (ARG  140  - PHE  150  <=> SER  500  - TYR  510 )                          
 277: s001-A 4lev-A   259 - 262 <=>  364 - 367   (ARG  259  - HIS  262  <=> PRO  517  - ASP  520 )                          
 278: s001-A 7m3g-A     1 -   4 <=>  517 - 520   (MET    1  - SER    4  <=> CYS  568  - GLY  571 )                          
 278: s001-A 7m3g-A     7 -  11 <=>  547 - 551   (SER    7  - LYS   11  <=> CYS  598  - GLU  602 )                          
 278: s001-A 7m3g-A    16 -  19 <=>  563 - 566   (TYR   16  - ASP   19  <=> ILE  614  - THR  617 )                          
 278: s001-A 7m3g-A    20 -  35 <=>  569 - 584   (LEU   20  - ASP   35  <=> ALA  620  - ILE  635 )                          
 278: s001-A 7m3g-A    38 -  43 <=>  595 - 600   (GLY   38  - LYS   43  <=> THR  646  - SER  651 )                          
 278: s001-A 7m3g-A    44 -  58 <=>  602 - 616   (ILE   44  - LYS   58  <=> LEU  653  - PHE  667 )                          
 278: s001-A 7m3g-A   117 - 123 <=>  618 - 624   (LEU  117  - PRO  123  <=> ILE  669  - TRP  675 )                          
 278: s001-A 7m3g-A   124 - 134 <=>  626 - 636   (THR  124  - ILE  134  <=> CYS  677  - SER  687 )                          
 278: s001-A 7m3g-A   135 - 142 <=>  638 - 645   (ALA  135  - ASN  142  <=> VAL  689  - LEU  696 )                          
 278: s001-A 7m3g-A   150 - 153 <=>  742 - 745   (PHE  150  - VAL  153  <=> THR  808  - MET  811 )                          
 278: s001-A 7m3g-A   156 - 159 <=>  752 - 755   (LEU  156  - ALA  159  <=> TRP  818  - PHE  821 )                          
 278: s001-A 7m3g-A   160 - 163 <=>  758 - 761   (VAL  160  - VAL  163  <=> ALA  824  - SER  827 )                          
 278: s001-A 7m3g-A   195 - 199 <=>  813 - 817   (LYS  195  - HIS  199  <=> HIS  879  - VAL  883 )                          
 278: s001-A 7m3g-A   200 - 203 <=>  819 - 822   (ASN  200  - SER  203  <=> ALA  885  - TRP  905 )                          
 279: s001-A 6l1k-A     1 -   4 <=>  116 - 119   (MET    1  - SER    4  <=> VAL  117  - GLY  120 )                          
 279: s001-A 6l1k-A    14 -  19 <=>  262 - 267   (VAL   14  - ASP   19  <=> CYS  263  - ASP  268 )                          
 279: s001-A 6l1k-A    21 -  34 <=>  268 - 281   (LYS   21  - ALA   34  <=> TRP  269  - TYR  282 )                          
 279: s001-A 6l1k-A    43 -  66 <=>  282 - 305   (LYS   43  - ARG   66  <=> ASP  283  - PRO  306 )                          
 279: s001-A 6l1k-A    75 -  78 <=>  306 - 309   (LYS   75  - ASP   78  <=> GLN  307  - GLU  310 )                          
 279: s001-A 6l1k-A   122 - 125 <=>  313 - 316   (ARG  122  - PRO  125  <=> LYS  314  - PHE  317 )                          
 279: s001-A 6l1k-A   126 - 134 <=>  324 - 332   (HIS  126  - ILE  134  <=> GLY  325  - PHE  333 )                          
 279: s001-A 6l1k-A   135 - 138 <=>  335 - 338   (ALA  135  - LEU  138  <=> LEU  336  - ASN  339 )                          
 279: s001-A 6l1k-A   141 - 144 <=>  341 - 344   (TRP  141  - VAL  144  <=> LEU  342  - TYR  345 )                          
 279: s001-A 6l1k-A   145 - 150 <=>  346 - 351   (CYS  145  - PHE  150  <=> ILE  347  - PHE  352 )                          
 279: s001-A 6l1k-A   192 - 196 <=>  359 - 363   (GLY  192  - HIS  196  <=> LEU  360  - GLU  364 )                          
 280: s001-A 4bzj-C     1 -   6 <=>   11 -  16   (MET    1  - GLU    6  <=> TRP   15  - ILE   20 )                          
 280: s001-A 4bzj-C    24 -  36 <=>  414 - 426   (THR   24  - GLY   36  <=> ASP  440  - LYS  452 )                          
 280: s001-A 4bzj-C    37 -  40 <=>  428 - 431   (LEU   37  - ALA   40  <=> SER  454  - GLY  457 )                          
 280: s001-A 4bzj-C    53 -  56 <=>  602 - 605   (ILE   53  - ALA   56  <=> GLU  651  - ASP  654 )                          
 280: s001-A 4bzj-C   124 - 149 <=>  614 - 639   (THR  124  - GLY  149  <=> ASN  663  - ILE  688 )                          
 280: s001-A 4bzj-C   153 - 156 <=>  646 - 649   (VAL  153  - LEU  156  <=> GLN  698  - ALA  701 )                          
 280: s001-A 4bzj-C   275 - 279 <=>  676 - 680   (HIS  275  - PRO  279  <=> SER  728  - GLU  732 )                          
 281: s001-A 6vxm-A    18 -  38 <=>    1 -  21   (VAL   18  - GLY   38  <=> LYS  203  - ALA  223 )                          
 281: s001-A 6vxm-A    39 -  43 <=>   31 -  35   (GLN   39  - LYS   43  <=> PHE  239  - VAL  243 )                          
 281: s001-A 6vxm-A    44 -  68 <=>   37 -  61   (ILE   44  - LEU   68  <=> GLY  245  - ALA  269 )                          
 281: s001-A 6vxm-A    75 -  78 <=>   65 -  68   (LYS   75  - ASP   78  <=> LYS  279  - THR  282 )                          
 281: s001-A 6vxm-A   125 - 139 <=>   72 -  86   (PRO  125  - THR  139  <=> VAL  286  - ALA  300 )                          
 281: s001-A 6vxm-A   292 - 295 <=>  120 - 123   (MET  292  - SER  295  <=> SER  334  - SER  337 )                          
 281: s001-A 6vxm-A   296 - 300 <=>  126 - 130   (ILE  296  - ARG  300  <=> PHE  340  - PHE  344 )                          
 281: s001-A 6vxm-A   302 - 311 <=>  180 - 189   (LYS  302  - THR  311  <=> ARG  394  - LYS  403 )                          
 282: s001-A 3dn7-B    20 -  34 <=>    2 -  16   (LEU   20  - ALA   34  <=> ASN   -1  - ILE   13 )                          
 282: s001-A 3dn7-B    43 -  57 <=>   17 -  31   (LYS   43  - LEU   57  <=> PHE   14  - GLN   28 )                          
 282: s001-A 3dn7-B   102 - 105 <=>   33 -  36   (ILE  102  - PRO  105  <=> LYS   30  - ARG   33 )                          
 282: s001-A 3dn7-B   132 - 149 <=>  115 - 132   (TYR  132  - GLY  149  <=> GLU  112  - TYR  129 )                          
 282: s001-A 3dn7-B   264 - 267 <=>  134 - 137   (SER  264  - TYR  267  <=> LYS  131  - ALA  134 )                          
 283: s001-A 2gbb-A    13 -  17 <=>   26 -  30   (ALA   13  - PRO   17  <=> GLU   56  - PRO   60 )                          
 283: s001-A 2gbb-A    18 -  37 <=>   32 -  51   (VAL   18  - LEU   37  <=> GLU   62  - LEU   81 )                          
 283: s001-A 2gbb-A    40 -  43 <=>   52 -  55   (ALA   40  - LYS   43  <=> GLY   82  - GLY   85 )                          
 283: s001-A 2gbb-A    44 -  68 <=>   57 -  81   (ILE   44  - LEU   68  <=> SER   87  - LEU  111 )                          
 283: s001-A 2gbb-A    70 -  73 <=>   83 -  86   (LEU   70  - ASN   73  <=> GLN  113  - PRO  116 )                          
 283: s001-A 2gbb-A    92 -  95 <=>   97 - 100   (PRO   92  - VAL   95  <=> ARG  127  - ILE  130 )                          
 283: s001-A 2gbb-A   123 - 126 <=>  131 - 134   (PRO  123  - HIS  126  <=> ASN  161  - ARG  164 )                          
 283: s001-A 2gbb-A   127 - 141 <=>  139 - 153   (LEU  127  - TRP  141  <=> THR  169  - VAL  183 )                          
 284: s001-A 2qup-A     8 -  12 <=>    1 -   5   (ILE    8  - ASN   12  <=> GLY   24  - SER   28 )                          
 284: s001-A 2qup-A    13 -  16 <=>    8 -  11   (ALA   13  - TYR   16  <=> MET   31  - GLN   34 )                          
 284: s001-A 2qup-A    18 -  37 <=>   18 -  37   (VAL   18  - LEU   37  <=> GLU   41  - THR   60 )                          
 284: s001-A 2qup-A    40 -  45 <=>   39 -  44   (ALA   40  - SER   45  <=> THR   62  - ARG   67 )                          
 284: s001-A 2qup-A    47 -  68 <=>   46 -  67   (VAL   47  - LEU   68  <=> TYR   69  - ARG   90 )                          
 284: s001-A 2qup-A    75 -  82 <=>   68 -  75   (LYS   75  - ILE   82  <=> ASN   94  - ILE  101 )                          
 284: s001-A 2qup-A   127 - 144 <=>   76 -  93   (LEU  127  - VAL  144  <=> TYR  102  - VAL  119 )                          
 284: s001-A 2qup-A   147 - 150 <=>   99 - 102   (LYS  147  - PHE  150  <=> LYS  125  - ASP  128 )                          
 285: s001-A 7bss-A     1 -   5 <=>  254 - 258   (MET    1  - PHE    5  <=> LYS  280  - VAL  284 )                          
 285: s001-A 7bss-A     7 -  10 <=>  672 - 675   (SER    7  - LYS   10  <=> GLY  947  - MET  950 )                          
 285: s001-A 7bss-A    13 -  16 <=>  683 - 686   (ALA   13  - TYR   16  <=> TYR  958  - PHE  961 )                          
 285: s001-A 7bss-A    17 -  20 <=>  690 - 693   (PRO   17  - LEU   20  <=> PHE  965  - THR  968 )                          
 285: s001-A 7bss-A    21 -  26 <=>  697 - 702   (LYS   21  - LEU   26  <=> PHE  972  - LEU  977 )                          
 285: s001-A 7bss-A    28 -  32 <=>  703 - 707   (SER   28  - ASN   32  <=> PHE  978  - SER  982 )                          
 285: s001-A 7bss-A    42 -  73 <=>  712 - 743   (TYR   42  - ASN   73  <=> GLY  987  - TRP 1018 )                          
 285: s001-A 7bss-A    77 -  89 <=>  750 - 762   (PRO   77  - ILE   89  <=> VAL 1025  - SER 1037 )                          
 285: s001-A 7bss-A    92 - 106 <=>  791 - 805   (PRO   92  - MET  106  <=> THR 1066  - PRO 1080 )                          
 285: s001-A 7bss-A   161 - 164 <=>  806 - 809   (GLN  161  - SER  164  <=> GLU 1081  - LEU 1084 )                          
 285: s001-A 7bss-A   286 - 292 <=>  810 - 816   (LEU  286  - MET  292  <=> ILE 1085  - ARG 1091 )                          
 286: s001-A 3oq3-A     5 -  11 <=>   27 -  33   (PHE    5  - LYS   11  <=> LEU   27  - ARG   33 )                          
 286: s001-A 3oq3-A    14 -  20 <=>   35 -  41   (VAL   14  - LEU   20  <=> ASP   35  - GLU   41 )                          
 286: s001-A 3oq3-A    23 -  27 <=>   44 -  48   (VAL   23  - SER   27  <=> GLY   44  - ILE   48 )                          
 286: s001-A 3oq3-A    50 -  71 <=>   49 -  70   (GLU   50  - ILE   71  <=> GLN   49  - SER   70 )                          
 286: s001-A 3oq3-A    77 -  89 <=>   88 - 100   (PRO   77  - ILE   89  <=> GLU   88  - VAL  100 )                          
 286: s001-A 3oq3-A    90 - 105 <=>  107 - 122   (MET   90  - PRO  105  <=> GLN  107  - LYS  122 )                          
 286: s001-A 3oq3-A   107 - 111 <=>  130 - 134   (HIS  107  - ILE  111  <=> TYR  130  - LYS  134 )                          
 286: s001-A 3oq3-A   118 - 121 <=>  154 - 157   (ASP  118  - THR  121  <=> SER  154  - ASN  157 )                          
 287: s001-A 6ibl-A     7 -  10 <=>   48 -  51   (SER    7  - LYS   10  <=> GLN 1050  - LEU 1053 )                          
 287: s001-A 6ibl-A    12 -  15 <=>  105 - 108   (ASN   12  - TYR   15  <=> LEU 1107  - ALA   41 )                          
 287: s001-A 6ibl-A    16 -  19 <=>  112 - 115   (TYR   16  - ASP   19  <=> SER   45  - MET   48 )                          
 287: s001-A 6ibl-A    20 -  37 <=>  118 - 135   (LEU   20  - LEU   37  <=> VAL   51  - SER   68 )                          
 287: s001-A 6ibl-A    39 -  42 <=>  136 - 139   (GLN   39  - TYR   42  <=> THR   69  - LEU   72 )                          
 287: s001-A 6ibl-A    47 -  52 <=>  377 - 382   (VAL   47  - ILE   52  <=> MET  338  - TYR  343 )                          
 287: s001-A 6ibl-A   137 - 150 <=>  384 - 397   (HIS  137  - PHE  150  <=> ARG  345  - ALA  358 )                          
 288: s001-A 6eud-A     1 -   8 <=>  565 - 572   (MET    1  - ILE    8  <=> ARG  562  - GLN  569 )                          
 288: s001-A 6eud-A    12 -  15 <=>  574 - 577   (ASN   12  - TYR   15  <=> ASP  571  - GLU  574 )                          
 288: s001-A 6eud-A    17 -  37 <=>  626 - 646   (PRO   17  - LEU   37  <=> VAL  623  - TRP  643 )                          
 288: s001-A 6eud-A    38 -  41 <=>  648 - 651   (GLY   38  - TRP   41  <=> PRO  645  - ASP  648 )                          
 288: s001-A 6eud-A    43 -  46 <=>  652 - 655   (LYS   43  - GLN   46  <=> TRP  649  - VAL  652 )                          
 288: s001-A 6eud-A    50 -  53 <=>  687 - 690   (GLU   50  - ILE   53  <=> TYR  684  - LEU  687 )                          
 288: s001-A 6eud-A   134 - 146 <=>  695 - 707   (ILE  134  - GLN  146  <=> ASP  692  - PRO  704 )                          
 288: s001-A 6eud-A   150 - 153 <=>  708 - 711   (PHE  150  - VAL  153  <=> ALA  705  - THR  708 )                          
 288: s001-A 6eud-A   260 - 268 <=>  724 - 732   (LEU  260  - ARG  268  <=> GLU  721  - VAL  729 )                          
 288: s001-A 6eud-A   269 - 273 <=>  757 - 761   (PHE  269  - LYS  273  <=> LEU  754  - ALA  758 )                          
 288: s001-A 6eud-A   277 - 281 <=>  804 - 808   (GLU  277  - THR  281  <=> PRO  801  - THR  805 )                          
 289: s001-A 4edm-B     7 -  13 <=>    1 -   7   (SER    7  - ALA   13  <=> GLY  235  - ALA  241 )                          
 289: s001-A 4edm-B    19 -  38 <=>   74 -  93   (ASP   19  - GLY   38  <=> THR  308  - LEU  327 )                          
 289: s001-A 4edm-B    39 -  52 <=>   97 - 110   (GLN   39  - ILE   52  <=> LEU  331  - LEU  344 )                          
 289: s001-A 4edm-B   137 - 149 <=>  111 - 123   (HIS  137  - GLY  149  <=> ASP  345  - PHE  357 )                          
 289: s001-A 4edm-B   265 - 268 <=>  126 - 129   (PRO  265  - ARG  268  <=> TYR  360  - VAL  363 )                          
 290: s001-A 2j9w-A    20 -  41 <=>   31 -  52   (LEU   20  - TRP   41  <=> MET  150  - PRO  171 )                          
 290: s001-A 2j9w-A    45 -  48 <=>   61 -  64   (SER   45  - ALA   48  <=> VAL  180  - TRP  183 )                          
 290: s001-A 2j9w-A   127 - 133 <=>   78 -  84   (LEU  127  - PRO  133  <=> ASP  197  - GLN  203 )                          
 290: s001-A 2j9w-A   134 - 149 <=>   86 - 101   (ILE  134  - GLY  149  <=> LEU  205  - HIS  220 )                          
 291: s001-A 2ofy-A    17 -  20 <=>    1 -   4   (PRO   17  - LEU   20  <=> ARG    3  - LEU    6 )                          
 291: s001-A 2ofy-A    21 -  36 <=>    6 -  21   (LYS   21  - GLY   36  <=> ALA    8  - SER   23 )                          
 291: s001-A 2ofy-A    37 -  40 <=>   23 -  26   (LEU   37  - ALA   40  <=> ARG   25  - UNK   28 )                          
 291: s001-A 2ofy-A    44 -  47 <=>   46 -  49   (ILE   44  - VAL   47  <=> GLU   48  - ARG   51 )                          
 291: s001-A 2ofy-A    49 -  52 <=>   50 -  53   (VAL   49  - ILE   52  <=> ILE   52  - PRO   55 )                          
 291: s001-A 2ofy-A   137 - 151 <=>   54 -  68   (HIS  137  - GLU  151  <=> ALA   56  - SER   70 )                          
 291: s001-A 2ofy-A   192 - 195 <=>   78 -  81   (GLY  192  - LYS  195  <=> PHE   80  - VAL   83 )                          
 292: s001-A 7c86-A     1 -   4 <=>   15 -  18   (MET    1  - SER    4  <=> SER   63  - CYS   66 )                          
 292: s001-A 7c86-A     6 -  12 <=>   19 -  25   (GLU    6  - ASN   12  <=> ILE   67  - CYS   73 )                          
 292: s001-A 7c86-A    15 -  18 <=>   88 -  91   (TYR   15  - VAL   18  <=> ASP  142  - ALA  145 )                          
 292: s001-A 7c86-A    19 -  37 <=>  105 - 123   (ASP   19  - LEU   37  <=> ARG  159  - LEU  177 )                          
 292: s001-A 7c86-A    38 -  43 <=>  129 - 134   (GLY   38  - LYS   43  <=> ASP  183  - THR  188 )                          
 292: s001-A 7c86-A    44 -  57 <=>  136 - 149   (ILE   44  - LEU   57  <=> GLY  190  - THR  203 )                          
 292: s001-A 7c86-A   121 - 149 <=>  153 - 181   (THR  121  - GLY  149  <=> LEU  207  - TYR  235 )                          
 292: s001-A 7c86-A   151 - 154 <=>  204 - 207   (GLU  151  - PRO  154  <=> PHE  258  - SER  261 )                          
 292: s001-A 7c86-A   158 - 161 <=>  225 - 228   (GLU  158  - GLN  161  <=> LEU  279  - TYR  282 )                          
 292: s001-A 7c86-A   204 - 209 <=>  257 - 262   (GLU  204  - GLY  209  <=> HIS  311  - ILE  316 )                          
 293: s001-A 4ude-A    20 -  35 <=>    1 -  16   (LEU   20  - ASP   35  <=> GLY   51  - ARG   66 )                          
 293: s001-A 4ude-A    41 -  45 <=>   17 -  21   (TRP   41  - SER   45  <=> HIS   67  - ARG   71 )                          
 293: s001-A 4ude-A    47 -  56 <=>   23 -  32   (VAL   47  - ALA   56  <=> MET   73  - GLY   82 )                          
 293: s001-A 4ude-A    90 -  93 <=>   37 -  40   (MET   90  - ARG   93  <=> THR   87  - ASN   90 )                          
 293: s001-A 4ude-A   129 - 132 <=>   51 -  54   (ASP  129  - TYR  132  <=> ARG  101  - VAL  104 )                          
 293: s001-A 4ude-A   133 - 136 <=>   58 -  61   (PRO  133  - GLU  136  <=> ARG  108  - LEU  111 )                          
 293: s001-A 4ude-A   139 - 149 <=>   67 -  77   (THR  139  - GLY  149  <=> TYR  117  - LYS  127 )                          
 293: s001-A 4ude-A   264 - 267 <=>   79 -  82   (SER  264  - TYR  267  <=> ARG  129  - GLU  132 )                          
 294: s001-A 5j4i-A    20 -  39 <=>  117 - 136   (LEU   20  - GLN   39  <=> ASP  121  - ASN  140 )                          
 294: s001-A 5j4i-A    66 -  73 <=>  170 - 177   (ARG   66  - ASN   73  <=> ARG  174  - ALA  181 )                          
 294: s001-A 5j4i-A   124 - 146 <=>  266 - 288   (THR  124  - GLN  146  <=> LEU  270  - GLY  292 )                          
 294: s001-A 5j4i-A   189 - 198 <=>  340 - 349   (GLU  189  - VAL  198  <=> PRO  344  - VAL  353 )                          
 294: s001-A 5j4i-A   199 - 202 <=>  351 - 354   (HIS  199  - THR  202  <=> SER  355  - VAL  358 )                          
 294: s001-A 5j4i-A   203 - 206 <=>  356 - 359   (SER  203  - ASP  206  <=> PHE  360  - VAL  363 )                          
 294: s001-A 5j4i-A   217 - 220 <=>  413 - 416   (ARG  217  - VAL  220  <=> LEU  417  - ILE  420 )                          
 294: s001-A 5j4i-A   221 - 224 <=>  419 - 422   (GLN  221  - ASP  224  <=> MET  423  - LEU  426 )                          
 294: s001-A 5j4i-A   298 - 303 <=>  432 - 437   (LYS  298  - PRO  303  <=> TYR  436  - PRO  441 )                          
 295: s001-A 2q06-A     1 -   6 <=>   80 -  85   (MET    1  - GLU    6  <=> ILE  109  - GLU  114 )                          
 295: s001-A 2q06-A    16 -  19 <=>  180 - 183   (TYR   16  - ASP   19  <=> GLY  209  - GLY  212 )                          
 295: s001-A 2q06-A    20 -  33 <=>  187 - 200   (LEU   20  - THR   33  <=> ARG  216  - LYS  229 )                          
 295: s001-A 2q06-A    35 -  39 <=>  201 - 205   (ASP   35  - GLN   39  <=> PHE  230  - ALA  234 )                          
 295: s001-A 2q06-A    43 -  46 <=>  208 - 211   (LYS   43  - GLN   46  <=> ALA  237  - ASP  240 )                          
 295: s001-A 2q06-A    48 -  51 <=>  212 - 215   (ALA   48  - HIS   51  <=> GLN  241  - GLU  244 )                          
 295: s001-A 2q06-A    53 -  56 <=>  216 - 219   (ILE   53  - ALA   56  <=> SER  245  - PRO  248 )                          
 295: s001-A 2q06-A   134 - 149 <=>  220 - 235   (ILE  134  - GLY  149  <=> GLY  249  - LEU  264 )                          
 295: s001-A 2q06-A   200 - 206 <=>  243 - 249   (ASN  200  - ASP  206  <=> HIS  272  - ALA  278 )                          
 295: s001-A 2q06-A   218 - 222 <=>  352 - 356   (LYS  218  - GLU  222  <=> LEU  381  - TYR  385 )                          
 295: s001-A 2q06-A   268 - 275 <=>  460 - 467   (ARG  268  - HIS  275  <=> PHE  489  - TYR  496 )                          
 296: s001-A 6hyd-A     2 -  13 <=>  337 - 348   (ILE    2  - ALA   13  <=> ASN 2700  - ALA 2711 )                          
 296: s001-A 6hyd-A    16 -  19 <=>  735 - 738   (TYR   16  - ASP   19  <=> GLY 3105  - GLU 3108 )                          
 296: s001-A 6hyd-A    21 -  39 <=>  796 - 814   (LYS   21  - GLN   39  <=> ASN 3202  - LYS 3220 )                          
 296: s001-A 6hyd-A    47 -  52 <=>  988 - 993   (VAL   47  - ILE   52  <=> LYS 3399  - TRP 3404 )                          
 296: s001-A 6hyd-A    83 -  89 <=> 1013 -1019   (ASN   83  - ILE   89  <=> SER 3433  - PHE 3439 )                          
 296: s001-A 6hyd-A   130 - 149 <=> 1022 -1041   (THR  130  - GLY  149  <=> SER 3442  - ILE 3461 )                          
 296: s001-A 6hyd-A   151 - 154 <=> 1055 -1058   (GLU  151  - PRO  154  <=> LEU 3475  - THR 3478 )                          
 296: s001-A 6hyd-A   157 - 160 <=> 1275 -1278   (PRO  157  - VAL  160  <=> LEU 3717  - LEU 3720 )                          
 296: s001-A 6hyd-A   206 - 210 <=> 1353 -1357   (ASP  206  - LYS  210  <=> GLU 3803  - PRO 3807 )                          
 296: s001-A 6hyd-A   214 - 220 <=> 1398 -1404   (ALA  214  - VAL  220  <=> ASN 3848  - ASP 3854 )                          
 296: s001-A 6hyd-A   248 - 251 <=> 1487 -1490   (VAL  248  - TYR  251  <=> LYS 3954  - MET 3957 )                          
 296: s001-A 6hyd-A   271 - 275 <=> 1558 -1562   (THR  271  - HIS  275  <=> SER 4025  - TYR 4029 )                          
 296: s001-A 6hyd-A   286 - 291 <=> 1569 -1574   (LEU  286  - THR  291  <=> HIS 4036  - ASN 4041 )                          
 297: s001-A 3c2b-A     5 -   8 <=>   25 -  28   (PHE    5  - ILE    8  <=> THR   36  - LEU   39 )                          
 297: s001-A 3c2b-A     9 -  12 <=>   31 -  34   (GLU    9  - ASN   12  <=> ALA   42  - CYS   45 )                          
 297: s001-A 3c2b-A    14 -  17 <=>   52 -  55   (VAL   14  - PRO   17  <=> ALA   63  - THR   66 )                          
 297: s001-A 3c2b-A    19 -  38 <=>  119 - 138   (ASP   19  - GLY   38  <=> GLY  133  - GLY  152 )                          
 297: s001-A 3c2b-A    45 -  49 <=>  148 - 152   (SER   45  - VAL   49  <=> ALA  162  - PHE  166 )                          
 297: s001-A 3c2b-A   119 - 122 <=>  161 - 164   (LEU  119  - ARG  122  <=> HIS  175  - UNK  178 )                          
 297: s001-A 3c2b-A   123 - 126 <=>  169 - 172   (PRO  123  - HIS  126  <=> ALA  183  - LYS  186 )                          
 297: s001-A 3c2b-A   129 - 134 <=>  173 - 178   (ASP  129  - ILE  134  <=> ASP  187  - ALA  192 )                          
 297: s001-A 3c2b-A   135 - 146 <=>  180 - 191   (ALA  135  - GLN  146  <=> LYS  194  - THR  205 )                          
 298: s001-A 4a25-B     3 -   7 <=>    1 -   5   (THR    3  - SER    7  <=> THR    2  - ASP    6 )                          
 298: s001-A 4a25-B     8 -  11 <=>    8 -  11   (ILE    8  - LYS   11  <=> THR    9  - LEU   12 )                          
 298: s001-A 4a25-B    21 -  38 <=>   30 -  47   (LYS   21  - GLY   38  <=> GLN   31  - HIS   48 )                          
 298: s001-A 4a25-B    39 -  43 <=>   62 -  66   (GLN   39  - LYS   43  <=> LEU   63  - VAL   67 )                          
 298: s001-A 4a25-B    44 -  51 <=>   68 -  75   (ILE   44  - HIS   51  <=> ALA   69  - ASP   76 )                          
 298: s001-A 4a25-B    53 -  59 <=>  126 - 132   (ILE   53  - ILE   59  <=> THR  127  - ASP  133 )                          
 298: s001-A 4a25-B   125 - 149 <=>  136 - 160   (PRO  125  - GLY  149  <=> ALA  137  - GLY  161 )                          
 298: s001-A 4a25-B   265 - 268 <=>  163 - 166   (PRO  265  - ARG  268  <=> ASN  164  - PRO  167 )                          
 299: s001-A 6urt-A    12 -  15 <=>   33 -  36   (ASN   12  - TYR   15  <=> LYS   36  - GLY   39 )                          
 299: s001-A 6urt-A    16 -  19 <=>   39 -  42   (TYR   16  - ASP   19  <=> PHE   42  - VAL   45 )                          
 299: s001-A 6urt-A    20 -  38 <=>   45 -  63   (LEU   20  - GLY   38  <=> LEU   48  - GLU   66 )                          
 299: s001-A 6urt-A    40 -  45 <=>   69 -  74   (ALA   40  - SER   45  <=> PHE   72  - VAL   77 )                          
 299: s001-A 6urt-A    47 -  73 <=>   76 - 102   (VAL   47  - ASN   73  <=> ASP   79  - GLN  105 )                          
 299: s001-A 6urt-A    78 -  84 <=>  119 - 125   (ASP   78  - ILE   84  <=> ILE  122  - VAL  128 )                          
 299: s001-A 6urt-A   126 - 136 <=>  126 - 136   (HIS  126  - GLU  136  <=> VAL  129  - GLY  139 )                          
 299: s001-A 6urt-A   295 - 304 <=>  198 - 207   (SER  295  - LYS  304  <=> TRP  201  - ASP  210 )                          
 299: s001-A 6urt-A   315 - 318 <=>  230 - 233   (THR  315  - SER  318  <=> THR  233  - ARG  236 )                          
 300: s001-A 4mcw-B    17 -  39 <=>    1 -  23   (PRO   17  - GLN   39  <=> TYR   -2  - ASP   20 )                          
 300: s001-A 4mcw-B    40 -  43 <=>   25 -  28   (ALA   40  - LYS   43  <=> ARG   22  - LEU   25 )                          
 300: s001-A 4mcw-B    44 -  48 <=>   31 -  35   (ILE   44  - ALA   48  <=> LEU   28  - ALA   32 )                          
 300: s001-A 4mcw-B    53 -  56 <=>   37 -  40   (ILE   53  - ALA   56  <=> GLU   34  - GLU   37 )                          
 300: s001-A 4mcw-B    59 -  63 <=>  133 - 137   (ILE   59  - LEU   63  <=> LYS  130  - SER  134 )                          
 300: s001-A 4mcw-B   127 - 149 <=>  140 - 162   (LEU  127  - GLY  149  <=> THR  137  - ILE  159 )                          
 300: s001-A 4mcw-B   206 - 209 <=>  212 - 215   (ASP  206  - GLY  209  <=> GLU  209  - GLU  212 )                          
 300: s001-A 4mcw-B   210 - 213 <=>  218 - 221   (LYS  210  - THR  213  <=> LYS  215  - ALA  218 )                          
 300: s001-A 4mcw-B   216 - 220 <=>  261 - 265   (SER  216  - VAL  220  <=> LEU  258  - ASP  262 )                          
 300: s001-A 4mcw-B   314 - 317 <=>  318 - 321   (SER  314  - ARG  317  <=> PRO  315  - LYS  318 )                          
 301: s001-A 5tj5-A    15 -  19 <=>  331 - 335   (TYR   15  - ASP   19  <=> GLU  526  - LEU  530 )                          
 301: s001-A 5tj5-A    20 -  37 <=>  338 - 355   (LEU   20  - LEU   37  <=> ASN  533  - TYR  550 )                          
 301: s001-A 5tj5-A    45 -  66 <=>  480 - 501   (SER   45  - ARG   66  <=> SER  732  - MET  753 )                          
 301: s001-A 5tj5-A    67 -  72 <=>  503 - 508   (THR   67  - TYR   72  <=> ILE  755  - GLY  760 )                          
 301: s001-A 5tj5-A    78 -  85 <=>  525 - 532   (ASP   78  - ILE   85  <=> TRP  777  - VAL  784 )                          
 301: s001-A 5tj5-A   127 - 134 <=>  533 - 540   (LEU  127  - ILE  134  <=> LEU  785  - SER  792 )                          
 301: s001-A 5tj5-A   136 - 142 <=>  541 - 547   (GLU  136  - ASN  142  <=> ALA  793  - ARG  799 )                          
 301: s001-A 5tj5-A   143 - 149 <=>  549 - 555   (ASN  143  - GLY  149  <=> HIS  801  - SER  807 )                          
 302: s001-A 6n39-A     1 -   4 <=>   14 -  17   (MET    1  - SER    4  <=> ALA   12  - SER   15 )                          
 302: s001-A 6n39-A     5 -   8 <=>   20 -  23   (PHE    5  - ILE    8  <=> SER   18  - PHE   21 )                          
 302: s001-A 6n39-A    11 -  14 <=>  191 - 194   (LYS   11  - VAL   14  <=> ILE  194  - PHE  197 )                          
 302: s001-A 6n39-A    15 -  19 <=>  282 - 286   (TYR   15  - ASP   19  <=> GLY  285  - LEU  289 )                          
 302: s001-A 6n39-A    22 -  41 <=>  337 - 356   (PHE   22  - TRP   41  <=> TRP  340  - ALA  359 )                          
 302: s001-A 6n39-A   123 - 150 <=>  372 - 399   (PRO  123  - PHE  150  <=> ASP  375  - SER  402 )                          
 303: s001-A 4x82-A    17 -  38 <=>   41 -  62   (PRO   17  - GLY   38  <=> GLU   80  - GLY  101 )                          
 303: s001-A 4x82-A    45 -  54 <=>   75 -  84   (SER   45  - LEU   54  <=> ARG  114  - GLU  123 )                          
 303: s001-A 4x82-A   130 - 149 <=>   85 - 104   (THR  130  - GLY  149  <=> GLY  124  - THR  143 )                          
 303: s001-A 4x82-A   151 - 154 <=>  109 - 112   (GLU  151  - PRO  154  <=> VAL  154  - PRO  157 )                          
 303: s001-A 4x82-A   155 - 159 <=>  118 - 122   (ILE  155  - ALA  159  <=> ALA  163  - GLY  167 )                          
 303: s001-A 4x82-A   263 - 266 <=>  139 - 142   (LEU  263  - ASN  266  <=> GLY  184  - SER  187 )                          
 303: s001-A 4x82-A   303 - 308 <=>  185 - 190   (PRO  303  - ILE  308  <=> ASP  263  - SER  268 )                          
 304: s001-A 1k1x-A     1 -   5 <=>  203 - 207   (MET    1  - PHE    5  <=> ASP  203  - LYS  207 )                          
 304: s001-A 1k1x-A    14 -  18 <=>  308 - 312   (VAL   14  - VAL   18  <=> VAL  308  - ILE  312 )                          
 304: s001-A 1k1x-A    20 -  39 <=>  319 - 338   (LEU   20  - GLN   39  <=> LYS  319  - ARG  338 )                          
 304: s001-A 1k1x-A    40 -  43 <=>  344 - 347   (ALA   40  - LYS   43  <=> ARG  344  - ILE  347 )                          
 304: s001-A 1k1x-A    44 -  47 <=>  350 - 353   (ILE   44  - VAL   47  <=> ALA  350  - ASN  353 )                          
 304: s001-A 1k1x-A    51 -  55 <=>  354 - 358   (HIS   51  - THR   55  <=> ASP  354  - HIS  358 )                          
 304: s001-A 1k1x-A   127 - 130 <=>  359 - 362   (LEU  127  - THR  130  <=> GLY  359  - GLY  362 )                          
 304: s001-A 1k1x-A   133 - 149 <=>  366 - 382   (PRO  133  - GLY  149  <=> LEU  366  - ARG  382 )                          
 304: s001-A 1k1x-A   257 - 260 <=>  390 - 393   (THR  257  - LEU  260  <=> ILE  390  - VAL  393 )                          
 304: s001-A 1k1x-A   262 - 266 <=>  401 - 405   (HIS  262  - ASN  266  <=> ILE  401  - ASN  405 )                          
 304: s001-A 1k1x-A   269 - 274 <=>  464 - 469   (PHE  269  - ASN  274  <=> ILE  487  - PHE  492 )                          
 304: s001-A 1k1x-A   280 - 283 <=>  474 - 477   (PRO  280  - ASN  283  <=> GLU  497  - ASP  500 )                          
 304: s001-A 1k1x-A   284 - 287 <=>  480 - 483   (ARG  284  - LEU  287  <=> ARG  503  - LYS  506 )                          
 305: s001-A 2zpa-B     1 -   4 <=>  359 - 362   (MET    1  - SER    4  <=> LEU  367  - TYR  370 )                          
 305: s001-A 2zpa-B     7 -  10 <=>  377 - 380   (SER    7  - LYS   10  <=> LEU  385  - UNK  388 )                          
 305: s001-A 2zpa-B    13 -  16 <=>  426 - 429   (ALA   13  - TYR   16  <=> GLY  434  - VAL  437 )                          
 305: s001-A 2zpa-B    17 -  20 <=>  505 - 508   (PRO   17  - LEU   20  <=> ARG  513  - ASN  516 )                          
 305: s001-A 2zpa-B    21 -  35 <=>  584 - 598   (LYS   21  - ASP   35  <=> LEU  592  - GLU  606 )                          
 305: s001-A 2zpa-B    42 -  45 <=>  599 - 602   (TYR   42  - SER   45  <=> LEU  607  - PRO  610 )                          
 305: s001-A 2zpa-B    46 -  49 <=>  605 - 608   (GLN   46  - VAL   49  <=> ARG  613  - LEU  616 )                          
 305: s001-A 2zpa-B   128 - 150 <=>  624 - 646   (LEU  128  - PHE  150  <=> SER  632  - ASP  654 )                          
 305: s001-A 2zpa-B   151 - 154 <=>  648 - 651   (GLU  151  - PRO  154  <=> ARG  656  - ARG  659 )                          
 305: s001-A 2zpa-B   155 - 158 <=>  656 - 659   (ILE  155  - GLU  158  <=> ILE  664  - TRP  667 )                          
 306: s001-A 6ssk-B    11 -  14 <=>   26 -  29   (LYS   11  - VAL   14  <=> GLU   38  - LYS   41 )                          
 306: s001-A 6ssk-B    16 -  19 <=>   67 -  70   (TYR   16  - ASP   19  <=> SER   79  - LEU   82 )                          
 306: s001-A 6ssk-B    20 -  40 <=>   73 -  93   (LEU   20  - ALA   40  <=> LYS   85  - PRO  105 )                          
 306: s001-A 6ssk-B    42 -  51 <=>   94 - 103   (TYR   42  - HIS   51  <=> VAL  106  - GLY  115 )                          
 306: s001-A 6ssk-B   130 - 144 <=>  110 - 124   (THR  130  - VAL  144  <=> THR  122  - GLN  136 )                          
 306: s001-A 6ssk-B   181 - 184 <=>  139 - 142   (LEU  181  - LEU  184  <=> PRO  151  - ALA  154 )                          
 306: s001-A 6ssk-B   190 - 193 <=>  169 - 172   (ALA  190  - TRP  193  <=> GLN  181  - ILE  184 )                          
 306: s001-A 6ssk-B   196 - 199 <=>  174 - 177   (HIS  196  - HIS  199  <=> ASP  186  - ALA  189 )                          
 306: s001-A 6ssk-B   249 - 252 <=>  183 - 186   (TYR  249  - THR  252  <=> GLU  195  - ALA  198 )                          
 306: s001-A 6ssk-B   273 - 276 <=>  205 - 208   (LYS  273  - SER  276  <=> VAL  217  - GLY  220 )                          
 307: s001-A 2mn2-A    15 -  18 <=>   41 -  44   (TYR   15  - VAL   18  <=> THR   41  - VAL   44 )                          
 307: s001-A 2mn2-A    20 -  35 <=>   52 -  67   (LEU   20  - ASP   35  <=> ILE   52  - PRO   67 )                          
 307: s001-A 2mn2-A    42 -  45 <=>   68 -  71   (TYR   42  - SER   45  <=> ASP   68  - ASP   71 )                          
 307: s001-A 2mn2-A    46 -  62 <=>   73 -  89   (GLN   46  - VAL   62  <=> SER   73  - SER   89 )                          
 307: s001-A 2mn2-A    75 -  78 <=>   90 -  93   (LYS   75  - ASP   78  <=> TYR   90  - ASN   93 )                          
 307: s001-A 2mn2-A   125 - 142 <=>   95 - 112   (PRO  125  - ASN  142  <=> PRO   95  - SER  112 )                          
 307: s001-A 2mn2-A   143 - 149 <=>  114 - 120   (ASN  143  - GLY  149  <=> GLU  114  - MET  120 )                          
 308: s001-A 6plm-B     1 -   4 <=>  250 - 253   (MET    1  - SER    4  <=> LEU  346  - ILE  349 )                          
 308: s001-A 6plm-B     5 -   9 <=>  327 - 331   (PHE    5  - GLU    9  <=> LEU  423  - ARG  427 )                          
 308: s001-A 6plm-B    16 -  19 <=>  525 - 528   (TYR   16  - ASP   19  <=> MET  626  - PRO  629 )                          
 308: s001-A 6plm-B    20 -  37 <=>  531 - 548   (LEU   20  - LEU   37  <=> GLU  632  - ALA  649 )                          
 308: s001-A 6plm-B    38 -  43 <=>  560 - 565   (GLY   38  - LYS   43  <=> ALA  661  - LYS  666 )                          
 308: s001-A 6plm-B    44 -  58 <=>  568 - 582   (ILE   44  - LYS   58  <=> ALA  669  - THR  683 )                          
 308: s001-A 6plm-B    60 -  63 <=>  583 - 586   (ASN   60  - LEU   63  <=> PRO  684  - SER  687 )                          
 308: s001-A 6plm-B    76 -  79 <=>  587 - 590   (VAL   76  - MET   79  <=> LYS  688  - GLU  691 )                          
 308: s001-A 6plm-B   126 - 135 <=>  592 - 601   (HIS  126  - ALA  135  <=> THR  693  - TYR  702 )                          
 308: s001-A 6plm-B   138 - 149 <=>  637 - 648   (LEU  138  - GLY  149  <=> LEU  738  - VAL  749 )                          
 308: s001-A 6plm-B   206 - 210 <=>  657 - 661   (ASP  206  - LYS  210  <=> LEU  758  - PHE  762 )                          
 308: s001-A 6plm-B   213 - 216 <=>  704 - 707   (THR  213  - SER  216  <=> LEU  805  - SER  808 )                          
 308: s001-A 6plm-B   217 - 220 <=>  731 - 734   (ARG  217  - VAL  220  <=> VAL  832  - THR  835 )                          
 308: s001-A 6plm-B   221 - 224 <=>  737 - 740   (GLN  221  - ASP  224  <=> ALA  838  - ILE  841 )                          
 308: s001-A 6plm-B   225 - 231 <=>  743 - 749   (TYR  225  - ARG  231  <=> PHE  844  - LYS  850 )                          
 309: s001-A 4fzo-A    25 -  39 <=>   15 -  29   (ASP   25  - GLN   39  <=> GLU   12  - LEU   26 )                          
 309: s001-A 4fzo-A    40 -  43 <=>   31 -  34   (ALA   40  - LYS   43  <=> ASP   28  - GLU   31 )                          
 309: s001-A 4fzo-A    47 -  52 <=>   39 -  44   (VAL   47  - ILE   52  <=> ARG   36  - ARG   41 )                          
 309: s001-A 4fzo-A   124 - 149 <=>   53 -  78   (THR  124  - GLY  149  <=> LYS   50  - ARG   75 )                          
 309: s001-A 4fzo-A   263 - 266 <=>   79 -  82   (LEU  263  - ASN  266  <=> ILE   76  - GLY   79 )                          
 310: s001-A 2ccy-A    16 -  19 <=>    5 -   8   (TYR   16  - ASP   19  <=> GLU    6  - LEU    9 )                          
 310: s001-A 2ccy-A    20 -  39 <=>   11 -  30   (LEU   20  - GLN   39  <=> ARG   12  - ALA   31 )                          
 310: s001-A 2ccy-A    47 -  59 <=>   46 -  58   (VAL   47  - ILE   59  <=> MET   47  - ALA   59 )                          
 310: s001-A 2ccy-A   116 - 119 <=>   60 -  63   (ASP  116  - LEU  119  <=> GLY   61  - ALA   64 )                          
 310: s001-A 2ccy-A   120 - 123 <=>   69 -  72   (SER  120  - PRO  123  <=> THR   70  - GLU   73 )                          
 310: s001-A 2ccy-A   124 - 149 <=>   75 - 100   (THR  124  - GLY  149  <=> GLY   76  - LYS  101 )                          
 311: s001-A 3f7c-A    18 -  21 <=>   41 -  44   (VAL   18  - LYS   21  <=> VAL   40  - LYS   43 )                          
 311: s001-A 3f7c-A    23 -  39 <=>   45 -  61   (VAL   23  - GLN   39  <=> THR   44  - GLN   60 )                          
 311: s001-A 3f7c-A    92 -  95 <=>   72 -  75   (PRO   92  - VAL   95  <=> LEU   71  - LYS   74 )                          
 311: s001-A 3f7c-A   124 - 128 <=>   85 -  89   (THR  124  - LEU  128  <=> GLU   84  - TYR   88 )                          
 311: s001-A 3f7c-A   130 - 149 <=>   90 - 109   (THR  130  - GLY  149  <=> GLY   89  - LEU  108 )                          
 311: s001-A 3f7c-A   207 - 214 <=>  169 - 176   (GLU  207  - ALA  214  <=> TYR  168  - GLU  175 )                          
 311: s001-A 3f7c-A   295 - 301 <=>  193 - 199   (SER  295  - SER  301  <=> ASN  192  - GLU  198 )                          
 312: s001-A 6ww2-R    18 -  34 <=>  269 - 285   (VAL   18  - ALA   34  <=> ASP 1033  - THR 1049 )                          
 312: s001-A 6ww2-R    39 -  43 <=>  286 - 290   (GLN   39  - LYS   43  <=> MET 1063  - ARG 1067 )                          
 312: s001-A 6ww2-R    44 -  48 <=>  292 - 296   (ILE   44  - ALA   48  <=> GLY 1069  - LEU 1073 )                          
 312: s001-A 6ww2-R    50 -  58 <=>  297 - 305   (GLU   50  - LYS   58  <=> VAL 1074  - LYS 1082 )                          
 312: s001-A 6ww2-R   117 - 122 <=>  308 - 313   (LEU  117  - ARG  122  <=> ASN 1085  - LYS 1090 )                          
 312: s001-A 6ww2-R   130 - 139 <=>  318 - 327   (THR  130  - THR  139  <=> ALA 1095  - ASN 1104 )                          
 312: s001-A 6ww2-R   140 - 149 <=>  329 - 338   (ARG  140  - GLY  149  <=> TYR 1106  - ARG 1115 )                          
 312: s001-A 6ww2-R   206 - 210 <=>  347 - 351   (ASP  206  - LYS  210  <=> LEU  446  - ILE  450 )                          
 312: s001-A 6ww2-R   213 - 219 <=>  409 - 415   (THR  213  - ARG  219  <=> TRP  520  - THR  526 )                          
 313: s001-A 5zle-A    16 -  19 <=>    1 -   4   (TYR   16  - ASP   19  <=> TYR    6  - PHE    9 )                          
 313: s001-A 5zle-A    20 -  38 <=>    8 -  26   (LEU   20  - GLY   38  <=> LEU   13  - VAL   31 )                          
 313: s001-A 5zle-A    39 -  43 <=>   43 -  47   (GLN   39  - LYS   43  <=> ASN   48  - VAL   52 )                          
 313: s001-A 5zle-A    44 -  47 <=>   49 -  52   (ILE   44  - VAL   47  <=> MET   54  - GLY   57 )                          
 313: s001-A 5zle-A    48 -  55 <=>   54 -  61   (ALA   48  - THR   55  <=> VAL   59  - ILE   66 )                          
 313: s001-A 5zle-A    57 -  61 <=>   62 -  66   (LEU   57  - TYR   61  <=> ILE   67  - LEU   71 )                          
 313: s001-A 5zle-A    63 -  70 <=>   69 -  76   (LEU   63  - LEU   70  <=> THR   74  - LEU   81 )                          
 313: s001-A 5zle-A   124 - 146 <=>  152 - 174   (THR  124  - GLN  146  <=> PRO  157  - THR  179 )                          
 313: s001-A 5zle-A   147 - 150 <=>  195 - 198   (LYS  147  - PHE  150  <=> PHE  200  - THR  203 )                          
 313: s001-A 5zle-A   156 - 161 <=>  220 - 225   (LEU  156  - GLN  161  <=> LYS  225  - PRO  230 )                          
 314: s001-A 7akx-A    11 -  17 <=>   62 -  68   (LYS   11  - PRO   17  <=> GLN   63  - ILE   69 )                          
 314: s001-A 7akx-A    18 -  39 <=>   71 -  92   (VAL   18  - GLN   39  <=> VAL   72  - GLU   93 )                          
 314: s001-A 7akx-A    45 -  56 <=>  116 - 127   (SER   45  - ALA   56  <=> ILE  117  - GLY  128 )                          
 314: s001-A 7akx-A   118 - 121 <=>  131 - 134   (ASP  118  - THR  121  <=> GLU  132  - GLN  135 )                          
 314: s001-A 7akx-A   125 - 145 <=>  135 - 155   (PRO  125  - CYS  145  <=> ILE  136  - LEU  156 )                          
 314: s001-A 7akx-A   147 - 153 <=>  169 - 175   (LYS  147  - VAL  153  <=> VAL  170  - LEU  176 )                          
 314: s001-A 7akx-A   207 - 210 <=>  214 - 217   (GLU  207  - LYS  210  <=> ILE  215  - GLN  218 )                          
 314: s001-A 7akx-A   211 - 214 <=>  220 - 223   (THR  211  - ALA  214  <=> LYS  221  - LEU  224 )                          
 315: s001-A 2wus-R    24 -  39 <=>    1 -  16   (THR   24  - GLN   39  <=> SER    2  - GLU   17 )                          
 315: s001-A 2wus-R    45 -  48 <=>   41 -  44   (SER   45  - ALA   48  <=> GLU   42  - LEU   45 )                          
 315: s001-A 2wus-R   133 - 151 <=>   49 -  67   (PRO  133  - GLU  151  <=> ALA   50  - SER   68 )                          
 316: s001-A 6xr1-A     3 -   7 <=>  254 - 258   (THR    3  - SER    7  <=> ASP  254  - GLU  258 )                          
 316: s001-A 6xr1-A     8 -  11 <=>  261 - 264   (ILE    8  - LYS   11  <=> LEU  261  - ALA  264 )                          
 316: s001-A 6xr1-A    14 -  17 <=>  319 - 322   (VAL   14  - PRO   17  <=> GLU  319  - ALA  322 )                          
 316: s001-A 6xr1-A    21 -  36 <=>  380 - 395   (LYS   21  - GLY   36  <=> ARG  380  - GLN  395 )
[truncated: 168,541 more chars]
