# Supplementary material for: Novel viruses of the family Partitiviridae discovered in Saccharomyces cerevisiae
Source: PLoS Pathog. 2023 Jun 7;19(6):e1011418. doi: 10.1371/journal.ppat.1011418 (PMC10281585; doi:10.1371/journal.ppat.1011418)
Supplement: S2 File — (ZIP) [file ppat.1011418.s012.zip › ScPV2_RdRp_DALI_PDB90.txt]

# Job: YO858_RdRp
# Query: s001A
# No:  Chain   Z    rmsd lali nres  %id PDB  Description
   1:  1khv-B 26.0  2.9  418   497   15   MOLECULE: RNA-DIRECTED RNA POLYMERASE;                               
   2:  5xe0-A 25.8  2.9  396   457   19   MOLECULE: GENOME POLYPROTEIN;                                        
   3:  6qwt-A 25.7  3.4  411   471   14   MOLECULE: GENOME POLYPROTEIN;                                        
   4:  1xr6-A 25.6  3.0  400   460   16   MOLECULE: GENOME POLYPROTEIN;                                        
   5:  1tp7-A 25.4  2.9  399   460   15   MOLECULE: GENOME POLYPROTEIN;                                        
   6:  2wk4-B 25.3  3.3  416   502   14   MOLECULE: PROTEASE-POLYMERASE P70;                                   
   7:  3cdu-A 25.3  3.1  401   468   16   MOLECULE: RNA-DIRECTED RNA POLYMERASE 3D-POL;                        
   8:  2ijd-1 25.2  3.0  399   644   19   MOLECULE: PICORNAIN 3C, RNA-DIRECTED RNA POLYMERASE;                 
   9:  6r1i-A 25.2  3.6  403   468   16   MOLECULE: GENOME POLYPROTEIN;                                        
  10:  3qid-A 25.1  3.5  411   492   15   MOLECULE: RNA DEPENDENT RNA POLYMERASE;                              
  11:  5i61-A 25.0  3.0  423   523   14   MOLECULE: POTENTIAL RNA-DEPENDENT RNA POLYMERASE;                    
  12:  1xr5-A 24.9  3.1  400   460   18   MOLECULE: GENOME POLYPROTEIN;                                        
  13:  4nyz-A 24.7  3.4  406   461   14   MOLECULE: GENOME POLYPROTEIN;                                        
  14:  6gvv-A 24.4  3.5  409   480   19   MOLECULE: RNA POLYMERASE 3D;                                         
  15:  6gp9-A 23.7  3.5  423   553   13   MOLECULE: RNA-DIRECTED RNA POLYMERASE;                               
  16:  1sh0-B 23.4  3.3  410   503   16   MOLECULE: RNA POLYMERASE;                                            
  17:  3gnw-B 23.2  3.6  424   568   14   MOLECULE: RNA-DIRECTED RNA POLYMERASE;                               
  18:  2cjq-A 22.9  4.0  406   546   14   MOLECULE: RNA-DIRECTED RNA POLYMERASE;                               
  19:  3i5k-A 22.7  3.6  419   566   12   MOLECULE: RNA-DIRECTED RNA POLYMERASE;                               
  20:  3gsz-A 22.3  3.7  420   558   11   MOLECULE: RNA-DIRECTED RNA POLYMERASE;                               
  21:  2xi2-A 22.0  3.7  423   562   14   MOLECULE: RNA-DIRECTED RNA POLYMERASE;                               
  22:  5y6r-A 21.6  3.5  427   667   14   MOLECULE: GENOME POLYPROTEIN;                                        
  23:  1s48-A 21.2  3.5  411   588   14   MOLECULE: RNA-DEPENDENT RNA POLYMERASE;                              
  24:  6nus-A 20.1  3.0  358   715   13   MOLECULE: NSP12;                                                     
  25:  5m2x-A 19.9  3.5  437   884   11   MOLECULE: NS5;                                                       
  26:  6ae4-A 19.8  3.2  413   637   14   MOLECULE: RDRP CATALYTIC;                                            
  27:  4k6m-A 19.5  3.5  434   889   11   MOLECULE: POLYPROTEIN;                                               
  28:  5cx6-B 19.2  3.1  431   665   17   MOLECULE: RNA-DEPENDENT RNA POLYMERASE;                              
  29:  6izz-A 19.2  3.4  401   568   12   MOLECULE: GENOME POLYPROTEIN;                                        
  30:  5zqk-B 18.9  3.6  438   876   11   MOLECULE: NON STRUCTURAL PROTEIN 5;                                  
  31:  6qsn-B 18.7  3.6  433   885   10   MOLECULE: GENOME POLYPROTEIN;                                        
  32:  7om9-A 18.7  3.0  399   616   16   MOLECULE: RNA-DEPENDENT RNA POLYMERASE;                              
  33:  6ld3-A 18.6  3.6  408   578   11   MOLECULE: RNA-DIRECTED RNA POLYMERASE NS5;                           
  34:  4mtp-C 18.5  3.6  416   585   10   MOLECULE: RNA DEPENDENT RNA POLYMERASE;                              
  35:  7d6n-D 18.5  3.5  413   589   10   MOLECULE: TICK-BORNE ENCEPHALITIS VIRUS RNA-DEPENDENT RNA P          
  36:  1rdr-A 18.4  3.0  276   316   16   MOLECULE: POLIOVIRUS 3D POLYMERASE;                                  
  37:  5ccv-H 18.2  3.5  361   767   11   MOLECULE: RNA-DIRECTED RNA POLYMERASE NS5;                           
  38:  4v0r-A 17.7  3.6  413   853   10   MOLECULE: NS5 POLYMERASE;                                            
  39:  5k5m-A 17.6  3.6  389   563   10   MOLECULE: RNA DEPENDENT RNA POLYMERASE;                              
  40:  2hcn-A 16.8  3.7  348   486   12   MOLECULE: RNA-DIRECTED RNA POLYMERASE (NS5);                         
  41:  2yib-D 15.9  3.6  420   761   13   MOLECULE: RNA-DIRECTED RNA POLYMERASE;                               
  42:  6ogz-A 15.7  3.7  384  1082   13   MOLECULE: RNA (5'-                                                   
  43:  2hfz-A 15.7  3.7  403   608   11   MOLECULE: RNA-DIRECTED RNA POLYMERASE(NS5);                          
  44:  2qj1-A 15.3  3.5  421   767   13   MOLECULE: INFECTIOUS BURSAL DISEASE VIRUS VP1 POLYMERASE;            
  45:  4mtp-D 15.2  3.5  378   546   10   MOLECULE: RNA DEPENDENT RNA POLYMERASE;                              
  46:  7thm-A 15.0  3.1  406   860   15   MOLECULE: RNA-DIRECTED RNA POLYMERASE;                               
  47:  5tit-A 15.0  3.7  345   478    9   MOLECULE: ZIKA VIRUS NS5 RDRP;                                       
  48:  7dte-A 14.7  3.3  425   928   13   MOLECULE: RNA-DIRECTED RNA POLYMERASE;                               
  49:  5d98-B 14.6  3.7  332   711    9   MOLECULE: POLYMERASE ACIDIC PROTEIN;                                 
  50:  2yia-A 14.5  3.6  424   790   13   MOLECULE: RNA-DIRECTED RNA POLYMERASE;                               
  51:  1raj-A 14.5  2.9  229   257   18   MOLECULE: GENOME POLYPROTEIN;                                        
  52:  7k9y-A 14.2  4.4  325   425   12   MOLECULE: TRT;                                                       
  53:  7oro-A 14.2  3.7  357  2008   11   MOLECULE: RNA (5'-R(P*AP*CP*GP*AP*GP*UP*GP*UP*CP*GP*UP*AP*C          
  54:  1hhs-A 14.0  3.8  394   664   11   MOLECULE: RNA-DIRECTED RNA POLYMERASE;                               
  55:  7orm-A 14.0  4.1  380  2145   11   MOLECULE: RNA (5'-R(P*AP*CP*GP*AP*GP*UP*GP*UP*CP*GP*UP*AP*C          
  56:  6ty9-A 13.9  4.1  392  1208   10   MOLECULE: RNA-DEPENDENT RNA POLYMERASE;                              
  57:  5a22-A 13.9  4.1  392  2002   10   MOLECULE: VESICULAR STOMATITIS VIRUS L POLYMERASE;                   
  58:  6u1x-A 13.9  3.7  360  2059    9   MOLECULE: RNA-DIRECTED RNA POLYMERASE L;                             
  59:  7nhc-B 13.9  4.1  366   717   11   MOLECULE: POLYMERASE ACIDIC PROTEIN;                                 
  60:  6qpg-E 13.7  4.1  320   666    8   MOLECULE: POLYMERASE ACIDIC PROTEIN;                                 
  61:  6ueb-A 13.6  4.0  392  2099   13   MOLECULE: LARGE STRUCTURAL PROTEIN;                                  
  62:  5fmz-B 13.6  4.1  370   708    9   MOLECULE: POLYMERASE ACIDIC PROTEIN;                                 
  63:  6qpf-B 13.6  4.0  315   685    9   MOLECULE: POLYMERASE ACIDIC PROTEIN;                                 
  64:  4f5x-W 13.6  3.7  345   975   11   MOLECULE: VP2 PROTEIN;                                               
  65:  6evj-B 13.4  4.1  376   752    9   MOLECULE: POLYMERASE ACIDIC PROTEIN;                                 
  66:  6qpf-H 13.4  4.2  317   673    8   MOLECULE: POLYMERASE ACIDIC PROTEIN;                                 
  67:  6kuj-B 13.4  4.0  341   705   11   MOLECULE: POLYMERASE 3;                                              
  68:  6kr2-B 13.1  3.5  413   844   10   MOLECULE: GENOME POLYPROTEIN;                                        
  69:  4gzk-A 12.9  3.7  371   650   16   MOLECULE: RNA-DEPENDENT RNA POLYMERASE P2;                           
  70:  7z42-B 12.9  4.1  376   754   10   MOLECULE: POLYMERASE ACIDIC PROTEIN;                                 
  71:  5hhj-A 12.8  4.0  244   296   11   MOLECULE: RETRON-TYPE REVERSE TRANSCRIPTASE;                         
  72:  6xzq-E 12.7  3.8  280   448   10   MOLECULE: RNA (5'-                                                   
  73:  3avt-A 12.5  4.0  296  1203   13   MOLECULE: ELONGATION FACTOR TS, ELONGATION FACTOR TU, LINKE          
  74:  3jb6-A 12.4  4.6  382  1196   11   MOLECULE: RNA-DEPENDENT RNA POLYMERASE;                              
  75:  5gan-A 12.3  3.8  374  2196    9   MOLECULE: SACCHAROMYCES CEREVISIAE STRAIN UOA_M2 CHROMOSOME          
  76:  6uen-A 12.2  3.8  337  1392   10   MOLECULE: RNA-DIRECTED RNA POLYMERASE L;                             
  77:  6j6g-A 12.2  4.0  371  1913   10   MOLECULE: PRE-MRNA-SPLICING FACTOR 8;                                
  78:  7eei-A 12.1  4.1  369  1372    9   MOLECULE: REPLICASE;                                                 
  79:  7ojl-L 11.9  4.1  375  1498    9   MOLECULE: RNA-DIRECTED RNA POLYMERASE L;                             
  80:  6zd2-A 11.4  4.0  229   526   12   MOLECULE: TELOMERASE REVERSE TRANSCRIPTASE;                          
  81:  7orj-A 11.4  3.9  384  2129   10   MOLECULE: RNA-DIRECTED RNA POLYMERASE L;                             
  82:  6klc-A 11.4  4.5  355  1436    9   MOLECULE: RNA-DIRECTED RNA POLYMERASE L;                             
  83:  6y6k-A 11.2  4.2  367  1299    9   MOLECULE: RNA-DEPENDENT RNA POLYMERASE;                              
  84:  6z6g-A 11.0  4.1  382  2142   10   MOLECULE: 5'VRNA 1-10;                                               
  85:  3jcm-A 11.0  3.9  368  2174    9   MOLECULE: PRE-MRNA-SPLICING FACTOR 8;                                
  86:  3zef-E 10.9  3.9  329  1420   10   MOLECULE: PRE-MRNA-SPLICING FACTOR 8;                                
  87:  6v85-A 10.8  4.1  340  1901   10   MOLECULE: RNA-DIRECTED RNA POLYMERASE L;                             
  88:  6pns-A 10.8  4.1  390  1291    8   MOLECULE: RNA-DIRECTED RNA POLYMERASE;                               
  89:  7alp-U 10.6  4.0  374  1935    9   MOLECULE: REPLICASE;                                                 
  90:  6qwl-K 10.6  4.0  281   539    7   MOLECULE: POLYMERASE ACIDIC PROTEIN;                                 
  91:  6rr7-B 10.6  4.3  371   744    9   MOLECULE: POLYMERASE ACIDIC PROTEIN;                                 
  92:  7f0s-A 10.5  5.2  283   419   14   MOLECULE: RNA-DIRECTED RNA POLYMERASE NSP4;                          
  93:  7el9-A 10.3  4.5  358  1731   11   MOLECULE: RNA-DIRECTED RNA POLYMERASE L;                             
  94:  6zdp-A 10.2  4.4  275   683    9   MOLECULE: TELOMERASE REVERSE TRANSCRIPTASE;                          
  95:  7ckl-A 10.2  4.3  344  1415   10   MOLECULE: RNA-DIRECTED RNA POLYMERASE L;                             
  96:  7vw5-B 10.1  4.9  284   466   12   MOLECULE: RNA-DIRECTED RNA POLYMERASE NSP4;                          
  97:  6me0-C 10.1  5.0  290   414   11   MOLECULE: T.EL4H RNA;                                                
  98:  7eju-A  9.9  4.3  356  1648    9   MOLECULE: RNA-DIRECTED RNA POLYMERASE L;                             
  99:  3jb9-A  9.8  4.2  378  1964    8   MOLECULE: PRE-MRNA-SPLICING FACTOR SPP42;                            
 100:  6l42-A  9.6  4.1  374  1864    8   MOLECULE: RNA POLYMERASE;                                            
 101:  6zdu-A  9.4  4.7  276   693    9   MOLECULE: TELOMERASE REVERSE TRANSCRIPTASE;                          
 102:  6icz-A  9.2  4.0  373  2253    8   MOLECULE: PROTEIN MAGO NASHI HOMOLOG 2;                              
 103:  7och-L  9.0  4.4  333  1181    9   MOLECULE: RNA-DIRECTED RNA POLYMERASE L;                             
 104:  7vgq-A  8.8  4.6  354  1612    8   MOLECULE: RNA-DIRECTED RNA POLYMERASE L;                             
 105:  6klh-A  8.5  4.6  354  1884    9   MOLECULE: RNA-DIRECTED RNA POLYMERASE L;                             
 106:  5o9z-A  8.4  4.0  368  2185    7   MOLECULE: PRE-MRNA-PROCESSING-SPLICING FACTOR 8;                     
 107:  6u5o-L  8.3  4.1  366  1354   10   MOLECULE: RNA-DIRECTED RNA POLYMERASE L;                             
 108:  6z8k-A  8.2  4.1  381  2158   10   MOLECULE: LA CROSSE VIRUS 5' VRNA 1-10;                              
 109:  7orl-A  8.1  3.9  378  2183   10   MOLECULE: RNA (5'-D(*(GTG))-R(P*AP*AP*UP*AP*CP*UP*AP*UP*AP*          
 110:  1mu2-A  8.0  4.4  222   538   11   MOLECULE: HIV-2 RT;                                                  
 111:  7elb-A  7.9  4.2  332  1937    8   MOLECULE: RNA-DIRECTED RNA POLYMERASE L;                             
 112:  7ojk-L  7.7  4.6  367  1843    9   MOLECULE: RNA-DIRECTED RNA POLYMERASE L;                             
 113:  6po2-A  7.4  4.1  364  1244    9   MOLECULE: RNA-DIRECTED RNA POLYMERASE;                               
 114:  7ojn-L  7.3  4.3  377  2010   10   MOLECULE: RNA-DIRECTED RNA POLYMERASE L;                             
 115:  5dmq-A  7.3  4.6  233   609   11   MOLECULE: REVERSE TRANSCRIPTASE/RIBONUCLEASE H P80;                  
 116:  1n1h-A  7.1  4.0  380  1264   12   MOLECULE: 5'-R(*AP*UP*UP*AP*GP*C)-3';                                
 117:  7ojj-L  7.1  4.4  373  1784    9   MOLECULE: RNA-DIRECTED RNA POLYMERASE L;                             
 118:  4ol8-A  6.8  4.2  215   390   17   MOLECULE: REVERSE TRANSCRIPTASE/RIBONUCLEASE H;                      
 119:  7qxa-A  6.6  4.8  308   954   11   MOLECULE: TELOMERASE REVERSE TRANSCRIPTASE;                          
 120:  6d6v-A  6.3  4.0  269   980   10   MOLECULE: TELOMERASE REVERSE TRANSCRIPTASE;                          
 121:  7kfu-C  6.1  8.0  205   909   10   MOLECULE: CAS2;                                                      
 122:  4ol8-B  6.0  5.0  216   452   15   MOLECULE: REVERSE TRANSCRIPTASE/RIBONUCLEASE H;                      
 123:  7lma-A  5.8  4.5  294  1012   10   MOLECULE: TELOMERASE LA-RELATED PROTEIN P65;                         
 124:  3du5-A  5.7  5.0  268   596   10   MOLECULE: TELOMERASE REVERSE TRANSCRIPTASE;                          
 125:  5vo3-A  5.4 13.5  108   380    9   MOLECULE: SUCCINYL-DIAMINOPIMELATE DESUCCINYLASE;                    
 126:  2yng-A  5.2  4.3  213   560   11   MOLECULE: REVERSE TRANSCRIPTASE/RIBONUCLEASE H;                      
 127:  5g2x-C  4.7  5.0  261   486    5   MOLECULE: GROUP II INTRON;                                           
 128:  7v99-A  4.5  4.7  304   991    8   MOLECULE: TELOMERASE REVERSE TRANSCRIPTASE;                          
 129:  7rpk-A  4.1 15.6  120   953    7   MOLECULE: PROTEIN DISPATCHED HOMOLOG 1;                              
 130:  5k8o-B  3.8 13.6  106   425    6   MOLECULE: 5-NITROANTHRANILIC ACID AMINOHYDROLASE;                    
 131:  5xgc-A  3.7  7.9   85   473    8   MOLECULE: RAP1 GTPASE-GDP DISSOCIATION STIMULATOR 1;                 
 132:  6d9m-A  3.4  4.1  109   326   13   MOLECULE: FUSION PROTEIN OF ENDOLYSIN,RESPONSE RECEIVER SEN          
 133:  3al0-B  3.4  4.9  101   482   13   MOLECULE: GLUTAMYL-TRNA(GLN) AMIDOTRANSFERASE SUBUNIT A;             
 134:  5xgb-A  3.4  7.7  170   551    9   MOLECULE: UNCHARACTERIZED PROTEIN;                                   
 135:  6fjw-A  3.3  4.2   85   239    9   MOLECULE: CAS6 PROTEIN;                                              
 136:  6q82-A  3.3  7.6   82  1027    5   MOLECULE: IMPORTIN BETA-LIKE PROTEIN KAP122;                         
 137:  7bln-A  3.3  9.7  125   769    9   MOLECULE: VACUOLAR PROTEIN SORTING-ASSOCIATED PROTEIN 29;            
 138:  4wvz-D  3.1 10.3   55   203    0   MOLECULE: THIOL DIOXYGENASE;                                         
 139:  5hqm-A  3.1  7.6  127   459    5   MOLECULE: RIBULOSE BISPHOSPHATE CARBOXYLASE (R. PALUSTRIS/R          
 140:  2g8l-B  2.9  3.8   70   286    7   MOLECULE: 287AA LONG HYPOTHETICAL PROTEIN;                           
 141:  4m9s-B  2.7 12.9   76   511    5   MOLECULE: CELL DEATH PROTEIN 4;                                      
 142:  6lsu-A  2.7  3.1   71   676   11   MOLECULE: INTRACELLULAR PROTEIN TRANSPORT PROTEIN USO1;              
 143:  6n8e-A  2.7 10.7   98  1332    8   MOLECULE: HOLO-OBIF1;                                                
 144:  6e6y-A  2.7  4.1   75   268    8   MOLECULE: DIECKMANN CYCLASE, NCMC;                                   
 145:  6kbn-C  2.4  6.0   73   504   10   MOLECULE: VACUOLAR PROTEIN 8;                                        
 146:  2d1c-A  2.3  5.8   98   495    3   MOLECULE: ISOCITRATE DEHYDROGENASE;                                  
 147:  6slf-A  2.3  8.1  101   398    7   MOLECULE: N-ALPHA-ACYL-GLUTAMINE AMINOACYLASE;                       

# Structural equivalences
   1: s001-A 1khv-B     3 -   8 <=>   14 -  19   (ASN    3  - ILE    8  <=> HIS   18  - ALA   23 )                          
   1: s001-A 1khv-B    27 -  42 <=>   20 -  35   (ALA   27  - PHE   42  <=> GLU   24  - GLY   39 )                          
   1: s001-A 1khv-B    44 -  47 <=>   36 -  39   (ARG   44  - GLY   47  <=> VAL   40  - GLU   43 )                          
   1: s001-A 1khv-B    48 -  56 <=>   41 -  49   (PHE   48  - THR   56  <=> LYS   45  - LEU   53 )                          
   1: s001-A 1khv-B    57 -  97 <=>   60 - 100   (SER   57  - THR   97  <=> LEU   64  - LYS  104 )                          
   1: s001-A 1khv-B    98 - 123 <=>  102 - 127   (GLU   98  - SER  123  <=> GLU  106  - PRO  131 )                          
   1: s001-A 1khv-B   126 - 131 <=>  128 - 133   (VAL  126  - VAL  131  <=> GLY  132  - HIS  137 )                          
   1: s001-A 1khv-B   132 - 146 <=>  143 - 157   (TRP  132  - VAL  146  <=> LEU  147  - GLY  161 )                          
   1: s001-A 1khv-B   151 - 171 <=>  158 - 178   (LYS  151  - ASN  171  <=> LYS  162  - VAL  182 )                          
   1: s001-A 1khv-B   172 - 199 <=>  182 - 209   (LYS  172  - PRO  199  <=> LYS  186  - LYS  213 )                          
   1: s001-A 1khv-B   200 - 210 <=>  215 - 225   (PRO  200  - ASP  210  <=> GLY  219  - SER  229 )                          
   1: s001-A 1khv-B   213 - 221 <=>  226 - 234   (LEU  213  - ARG  221  <=> ARG  230  - ASN  238 )                          
   1: s001-A 1khv-B   222 - 259 <=>  236 - 273   (LEU  222  - SER  259  <=> THR  240  - THR  277 )                          
   1: s001-A 1khv-B   261 - 272 <=>  274 - 285   (ILE  261  - TYR  272  <=> GLU  278  - SER  289 )                          
   1: s001-A 1khv-B   275 - 318 <=>  286 - 329   (HIS  275  - ARG  318  <=> HIS  290  - CYS  333 )                          
   1: s001-A 1khv-B   322 - 325 <=>  338 - 341   (LEU  322  - ASN  325  <=> ASN  342  - GLU  345 )                          
   1: s001-A 1khv-B   326 - 341 <=>  344 - 359   (GLN  326  - GLY  341  <=> PRO  348  - MET  363 )                          
   1: s001-A 1khv-B   344 - 347 <=>  361 - 364   (LYS  344  - PHE  347  <=> VAL  365  - LEU  368 )                          
   1: s001-A 1khv-B   349 - 362 <=>  365 - 378   (GLU  349  - VAL  362  <=> PRO  369  - PRO  382 )                          
   1: s001-A 1khv-B   365 - 368 <=>  379 - 382   (GLU  365  - LEU  368  <=> THR  383  - ASP  386 )                          
   1: s001-A 1khv-B   369 - 372 <=>  389 - 392   (TYR  369  - ARG  372  <=> VAL  393  - LEU  396 )                          
   1: s001-A 1khv-B   376 - 387 <=>  393 - 404   (MET  376  - LEU  387  <=> ASN  397  - LEU  408 )                          
   1: s001-A 1khv-B   389 - 408 <=>  408 - 427   (ILE  389  - ASN  408  <=> GLY  412  - THR  431 )                          
   1: s001-A 1khv-B   409 - 414 <=>  437 - 442   (LYS  409  - GLU  414  <=> THR  441  - LYS  446 )                          
   1: s001-A 1khv-B   415 - 431 <=>  444 - 460   (ASP  415  - GLU  431  <=> GLU  448  - GLY  464 )                          
   1: s001-A 1khv-B   432 - 447 <=>  462 - 477   (ARG  432  - CYS  447  <=> GLU  466  - TYR  481 )                          
   1: s001-A 1khv-B   475 - 489 <=>  480 - 494   (SER  475  - GLY  489  <=> PHE  484  - ASP  498 )                          
   2: s001-A 5xe0-A     3 -   6 <=>    7 -  10   (ASN    3  - TYR    6  <=> GLU    7  - GLY   10 )                          
   2: s001-A 5xe0-A    28 -  36 <=>   11 -  19   (LEU   28  - ARG   36  <=> VAL   11  - THR   19 )                          
   2: s001-A 5xe0-A    37 -  40 <=>   21 -  24   (SER   37  - SER   40  <=> LEU   21  - SER   24 )                          
   2: s001-A 5xe0-A    43 -  46 <=>   25 -  28   (VAL   43  - LYS   46  <=> VAL   25  - GLN   28 )                          
   2: s001-A 5xe0-A    47 -  58 <=>   30 -  41   (GLY   47  - ARG   58  <=> PHE   30  - SER   41 )                          
   2: s001-A 5xe0-A    59 -  68 <=>   49 -  58   (ALA   59  - PHE   68  <=> ASP   49  - TYR   58 )                          
   2: s001-A 5xe0-A    70 -  96 <=>   59 -  85   (LYS   70  - TYR   96  <=> THR   59  - ASP   85 )                          
   2: s001-A 5xe0-A    99 - 110 <=>   87 -  98   (PRO   99  - HIS  110  <=> SER   87  - TYR   98 )                          
   2: s001-A 5xe0-A   111 - 124 <=>  105 - 118   (LEU  111  - PRO  124  <=> ALA  105  - LEU  118 )                          
   2: s001-A 5xe0-A   125 - 132 <=>  120 - 127   (GLY  125  - TRP  132  <=> GLY  120  - PHE  127 )                          
   2: s001-A 5xe0-A   133 - 142 <=>  135 - 144   (LYS  133  - SER  142  <=> THR  135  - TYR  144 )                          
   2: s001-A 5xe0-A   153 - 171 <=>  146 - 164   (GLN  153  - ASN  171  <=> VAL  146  - VAL  164 )                          
   2: s001-A 5xe0-A   172 - 198 <=>  168 - 194   (LYS  172  - PRO  198  <=> LYS  168  - PHE  194 )                          
   2: s001-A 5xe0-A   199 - 209 <=>  201 - 211   (PRO  199  - LEU  209  <=> ALA  201  - ASP  211 )                          
   2: s001-A 5xe0-A   213 - 222 <=>  212 - 221   (LEU  213  - LEU  222  <=> ILE  212  - LEU  221 )                          
   2: s001-A 5xe0-A   225 - 257 <=>  222 - 254   (SER  225  - ASP  257  <=> ASP  222  - TYR  254 )                          
   2: s001-A 5xe0-A   263 - 266 <=>  255 - 258   (GLU  263  - LEU  266  <=> THR  255  - THR  258 )                          
   2: s001-A 5xe0-A   268 - 319 <=>  259 - 310   (GLU  268  - GLU  319  <=> SER  259  - LYS  310 )                          
   2: s001-A 5xe0-A   321 - 324 <=>  314 - 317   (SER  321  - LEU  324  <=> LEU  314  - PHE  317 )                          
   2: s001-A 5xe0-A   326 - 341 <=>  318 - 333   (GLN  326  - GLY  341  <=> LYS  318  - LYS  333 )                          
   2: s001-A 5xe0-A   347 - 366 <=>  335 - 354   (PHE  347  - LYS  366  <=> ASP  335  - ASP  354 )                          
   2: s001-A 5xe0-A   367 - 370 <=>  360 - 363   (THR  367  - GLU  370  <=> VAL  360  - ASN  363 )                          
   2: s001-A 5xe0-A   376 - 386 <=>  365 - 375   (MET  376  - LYS  386  <=> GLU  365  - ARG  375 )                          
   2: s001-A 5xe0-A   388 - 406 <=>  382 - 400   (GLY  388  - PRO  406  <=> PHE  382  - THR  400 )                          
   2: s001-A 5xe0-A   408 - 411 <=>  401 - 404   (ASN  408  - ARG  411  <=> LYS  401  - ARG  404 )                          
   2: s001-A 5xe0-A   415 - 431 <=>  405 - 421   (ASP  415  - GLU  431  <=> ASN  405  - GLY  421 )                          
   2: s001-A 5xe0-A   432 - 442 <=>  423 - 433   (ARG  432  - ILE  442  <=> GLU  423  - ARG  433 )                          
   2: s001-A 5xe0-A   443 - 446 <=>  437 - 440   (GLN  443  - ARG  446  <=> VAL  437  - ALA  440 )                          
   2: s001-A 5xe0-A   476 - 486 <=>  442 - 452   (GLY  476  - ARG  486  <=> THR  442  - LYS  452 )                          
   2: s001-A 5xe0-A   488 - 492 <=>  453 - 457   (TYR  488  - LEU  492  <=> TRP  453  - PHE  457 )                          
   3: s001-A 6qwt-A     6 -   9 <=>    7 -  10   (TYR    6  - GLN    9  <=> GLU    7  - GLY   10 )                          
   3: s001-A 6qwt-A    27 -  40 <=>   11 -  24   (ALA   27  - SER   40  <=> PRO   11  - SER   24 )                          
   3: s001-A 6qwt-A    42 -  45 <=>   25 -  28   (PHE   42  - ILE   45  <=> PRO   25  - GLY   28 )                          
   3: s001-A 6qwt-A    46 -  49 <=>   30 -  33   (LYS   46  - GLY   49  <=> PHE   30  - THR   33 )                          
   3: s001-A 6qwt-A    51 -  58 <=>   34 -  41   (TYR   51  - ARG   58  <=> LYS   34  - ARG   41 )                          
   3: s001-A 6qwt-A    59 -  78 <=>   49 -  68   (ALA   59  - ASP   78  <=> ASP   49  - PRO   68 )                          
   3: s001-A 6qwt-A    80 -  94 <=>   69 -  83   (LEU   80  - SER   94  <=> SER   69  - PHE   83 )                          
   3: s001-A 6qwt-A    98 - 110 <=>   84 -  96   (GLU   98  - HIS  110  <=> PRO   84  - ASN   96 )                          
   3: s001-A 6qwt-A   111 - 132 <=>  103 - 124   (LEU  111  - TRP  132  <=> GLY  103  - PHE  124 )                          
   3: s001-A 6qwt-A   133 - 144 <=>  136 - 147   (LYS  133  - ARG  144  <=> PRO  136  - HIS  147 )                          
   3: s001-A 6qwt-A   152 - 170 <=>  148 - 166   (LEU  152  - THR  170  <=> ASN  148  - LYS  166 )                          
   3: s001-A 6qwt-A   171 - 198 <=>  170 - 197   (ASN  171  - PRO  198  <=> ALA  170  - MET  197 )                          
   3: s001-A 6qwt-A   199 - 209 <=>  203 - 213   (PRO  199  - LEU  209  <=> MET  203  - ASP  213 )                          
   3: s001-A 6qwt-A   213 - 260 <=>  214 - 261   (LEU  213  - LYS  260  <=> TYR  214  - PRO  261 )                          
   3: s001-A 6qwt-A   261 - 293 <=>  263 - 295   (ILE  261  - SER  293  <=> ILE  263  - SER  295 )                          
   3: s001-A 6qwt-A   295 - 320 <=>  296 - 321   (SER  295  - PHE  320  <=> CYS  297  - PHE  322 )                          
   3: s001-A 6qwt-A   321 - 324 <=>  324 - 327   (SER  321  - LEU  324  <=> SER  325  - ARG  328 )                          
   3: s001-A 6qwt-A   327 - 341 <=>  328 - 342   (CYS  327  - GLY  341  <=> ILE  329  - SER  343 )                          
   3: s001-A 6qwt-A   347 - 356 <=>  344 - 353   (PHE  347  - LYS  356  <=> HIS  345  - HIS  354 )                          
   3: s001-A 6qwt-A   357 - 364 <=>  355 - 362   (GLU  357  - GLU  364  <=> GLN  356  - PRO  363 )                          
   3: s001-A 6qwt-A   365 - 372 <=>  367 - 374   (GLU  365  - ARG  372  <=> SER  368  - SER  375 )                          
   3: s001-A 6qwt-A   376 - 386 <=>  376 - 386   (MET  376  - LYS  386  <=> HIS  377  - VAL  387 )                          
   3: s001-A 6qwt-A   388 - 406 <=>  393 - 411   (GLY  388  - PRO  406  <=> THR  394  - THR  412 )                          
   3: s001-A 6qwt-A   408 - 411 <=>  412 - 415   (ASN  408  - ARG  411  <=> ARG  413  - PRO  416 )                          
   3: s001-A 6qwt-A   416 - 431 <=>  416 - 431   (ALA  416  - GLU  431  <=> PHE  417  - GLY  432 )                          
   3: s001-A 6qwt-A   432 - 448 <=>  434 - 450   (ARG  432  - ASN  448  <=> ASN  435  - GLY  451 )                          
   3: s001-A 6qwt-A   476 - 486 <=>  454 - 464   (GLY  476  - ARG  486  <=> ILE  455  - ARG  465 )                          
   3: s001-A 6qwt-A   488 - 494 <=>  465 - 471   (TYR  488  - PRO  494  <=> TRP  466  - THR  472 )                          
   4: s001-A 1xr6-A     3 -   9 <=>    8 -  14   (ASN    3  - GLN    9  <=> HIS    8  - LEU   14 )                          
   4: s001-A 1xr6-A    27 -  39 <=>   15 -  27   (ALA   27  - PRO   39  <=> PRO   15  - PRO   27 )                          
   4: s001-A 1xr6-A    41 -  44 <=>   28 -  31   (ASN   41  - ARG   44  <=> SER   28  - TYR   31 )                          
   4: s001-A 1xr6-A    45 -  48 <=>   33 -  36   (ILE   45  - PHE   48  <=> VAL   33  - GLY   36 )                          
   4: s001-A 1xr6-A    50 -  58 <=>   37 -  45   (LYS   50  - ARG   58  <=> SER   37  - ASP   45 )                          
   4: s001-A 1xr6-A    59 -  68 <=>   53 -  62   (ALA   59  - PHE   68  <=> ASN   53  - TYR   62 )                          
   4: s001-A 1xr6-A    70 -  96 <=>   63 -  89   (LYS   70  - TYR   96  <=> LYS   63  - ASP   89 )                          
   4: s001-A 1xr6-A    98 - 110 <=>   90 - 102   (GLU   98  - HIS  110  <=> ILE   90  - PHE  102 )                          
   4: s001-A 1xr6-A   111 - 124 <=>  109 - 122   (LEU  111  - PRO  124  <=> ALA  109  - THR  122 )                          
   4: s001-A 1xr6-A   125 - 132 <=>  124 - 131   (GLY  125  - TRP  132  <=> GLY  124  - ILE  131 )                          
   4: s001-A 1xr6-A   133 - 142 <=>  139 - 148   (LYS  133  - SER  142  <=> SER  139  - TYR  148 )                          
   4: s001-A 1xr6-A   153 - 171 <=>  150 - 168   (GLN  153  - ASN  171  <=> VAL  150  - ILE  168 )                          
   4: s001-A 1xr6-A   172 - 198 <=>  172 - 198   (LYS  172  - PRO  198  <=> LYS  172  - PHE  198 )                          
   4: s001-A 1xr6-A   199 - 209 <=>  205 - 215   (PRO  199  - LEU  209  <=> VAL  205  - GLU  215 )                          
   4: s001-A 1xr6-A   213 - 222 <=>  216 - 225   (LEU  213  - LEU  222  <=> THR  216  - LEU  225 )                          
   4: s001-A 1xr6-A   224 - 256 <=>  226 - 258   (ARG  224  - MET  256  <=> ASP  226  - SER  258 )                          
   4: s001-A 1xr6-A   266 - 319 <=>  260 - 313   (LEU  266  - GLU  319  <=> GLN  260  - LYS  313 )                          
   4: s001-A 1xr6-A   321 - 324 <=>  317 - 320   (SER  321  - LEU  324  <=> LEU  317  - LEU  320 )                          
   4: s001-A 1xr6-A   326 - 341 <=>  321 - 336   (GLN  326  - GLY  341  <=> LYS  321  - THR  336 )                          
   4: s001-A 1xr6-A   345 - 348 <=>  337 - 340   (GLN  345  - GLU  348  <=> LEU  337  - GLU  340 )                          
   4: s001-A 1xr6-A   350 - 366 <=>  341 - 357   (ASP  350  - LYS  366  <=> ALA  341  - ASP  357 )                          
   4: s001-A 1xr6-A   368 - 371 <=>  363 - 366   (LEU  368  - VAL  371  <=> LYS  363  - ASP  366 )                          
   4: s001-A 1xr6-A   376 - 386 <=>  368 - 378   (MET  376  - LYS  386  <=> ASN  368  - LYS  378 )                          
   4: s001-A 1xr6-A   388 - 406 <=>  385 - 403   (GLY  388  - PRO  406  <=> PHE  385  - THR  403 )                          
   4: s001-A 1xr6-A   408 - 411 <=>  404 - 407   (ASN  408  - ARG  411  <=> LYS  404  - SER  407 )                          
   4: s001-A 1xr6-A   415 - 430 <=>  408 - 423   (ASP  415  - ASP  430  <=> GLN  408  - ASN  423 )                          
   4: s001-A 1xr6-A   431 - 442 <=>  425 - 436   (GLU  431  - ILE  442  <=> ARG  425  - ARG  436 )                          
   4: s001-A 1xr6-A   443 - 446 <=>  440 - 443   (GLN  443  - ARG  446  <=> ALA  440  - ALA  443 )                          
   4: s001-A 1xr6-A   476 - 486 <=>  445 - 455   (GLY  476  - ARG  486  <=> TYR  445  - GLU  455 )                          
   4: s001-A 1xr6-A   488 - 492 <=>  456 - 460   (TYR  488  - LEU  492  <=> TRP  456  - PHE  460 )                          
   5: s001-A 1tp7-A     3 -   9 <=>    8 -  14   (ASN    3  - GLN    9  <=> HIS    8  - LEU   14 )                          
   5: s001-A 1tp7-A    27 -  39 <=>   15 -  27   (ALA   27  - PRO   39  <=> PRO   15  - PRO   27 )                          
   5: s001-A 1tp7-A    41 -  44 <=>   28 -  31   (ASN   41  - ARG   44  <=> SER   28  - TYR   31 )                          
   5: s001-A 1tp7-A    45 -  48 <=>   33 -  36   (ILE   45  - PHE   48  <=> ILE   33  - GLY   36 )                          
   5: s001-A 1tp7-A    50 -  58 <=>   37 -  45   (LYS   50  - ARG   58  <=> SER   37  - GLU   45 )                          
   5: s001-A 1tp7-A    59 -  68 <=>   53 -  62   (ALA   59  - PHE   68  <=> ASP   53  - TYR   62 )                          
   5: s001-A 1tp7-A    70 -  96 <=>   63 -  89   (LYS   70  - TYR   96  <=> LYS   63  - ASP   89 )                          
   5: s001-A 1tp7-A    98 - 110 <=>   90 - 102   (GLU   98  - HIS  110  <=> ILE   90  - PHE  102 )                          
   5: s001-A 1tp7-A   111 - 124 <=>  109 - 122   (LEU  111  - PRO  124  <=> ALA  109  - THR  122 )                          
   5: s001-A 1tp7-A   125 - 132 <=>  124 - 131   (GLY  125  - TRP  132  <=> GLY  124  - ILE  131 )                          
   5: s001-A 1tp7-A   133 - 143 <=>  139 - 149   (LYS  133  - TRP  143  <=> SER  139  - ASP  149 )                          
   5: s001-A 1tp7-A   153 - 171 <=>  150 - 168   (GLN  153  - ASN  171  <=> VAL  150  - ILE  168 )                          
   5: s001-A 1tp7-A   172 - 198 <=>  172 - 198   (LYS  172  - PRO  198  <=> LYS  172  - PHE  198 )                          
   5: s001-A 1tp7-A   199 - 209 <=>  205 - 215   (PRO  199  - LEU  209  <=> VAL  205  - GLU  215 )                          
   5: s001-A 1tp7-A   213 - 222 <=>  216 - 225   (LEU  213  - LEU  222  <=> THR  216  - LEU  225 )                          
   5: s001-A 1tp7-A   224 - 256 <=>  226 - 258   (ARG  224  - MET  256  <=> ASP  226  - SER  258 )                          
   5: s001-A 1tp7-A   266 - 292 <=>  260 - 286   (LEU  266  - PRO  292  <=> ASN  260  - PRO  286 )                          
   5: s001-A 1tp7-A   293 - 296 <=>  288 - 291   (SER  293  - ALA  296  <=> GLY  288  - GLY  291 )                          
   5: s001-A 1tp7-A   298 - 319 <=>  292 - 313   (THR  298  - GLU  319  <=> THR  292  - LYS  313 )                          
   5: s001-A 1tp7-A   321 - 324 <=>  317 - 320   (SER  321  - LEU  324  <=> LEU  317  - LEU  320 )                          
   5: s001-A 1tp7-A   326 - 341 <=>  321 - 336   (GLN  326  - GLY  341  <=> LYS  321  - LYS  336 )                          
   5: s001-A 1tp7-A   347 - 366 <=>  338 - 357   (PHE  347  - LYS  366  <=> ASP  338  - ASP  357 )                          
   5: s001-A 1tp7-A   368 - 371 <=>  363 - 366   (LEU  368  - VAL  371  <=> LYS  363  - ASP  366 )                          
   5: s001-A 1tp7-A   376 - 386 <=>  368 - 378   (MET  376  - LYS  386  <=> GLY  368  - ARG  378 )                          
   5: s001-A 1tp7-A   388 - 406 <=>  385 - 403   (GLY  388  - PRO  406  <=> PHE  385  - THR  403 )                          
   5: s001-A 1tp7-A   408 - 411 <=>  404 - 407   (ASN  408  - ARG  411  <=> LYS  404  - SER  407 )                          
   5: s001-A 1tp7-A   415 - 431 <=>  408 - 424   (ASP  415  - GLU  431  <=> GLN  408  - GLY  424 )                          
   5: s001-A 1tp7-A   432 - 442 <=>  426 - 436   (ARG  432  - ILE  442  <=> GLU  426  - ARG  436 )                          
   5: s001-A 1tp7-A   443 - 446 <=>  440 - 443   (GLN  443  - ARG  446  <=> ALA  440  - ALA  443 )                          
   5: s001-A 1tp7-A   476 - 486 <=>  445 - 455   (GLY  476  - ARG  486  <=> TYR  445  - GLU  455 )                          
   5: s001-A 1tp7-A   488 - 492 <=>  456 - 460   (TYR  488  - LEU  492  <=> TRP  456  - PHE  460 )                          
   6: s001-A 2wk4-B     3 -   6 <=>   11 -  14   (ASN    3  - TYR    6  <=> VAL   11  - GLY   14 )                          
   6: s001-A 2wk4-B    26 -  40 <=>   15 -  29   (VAL   26  - SER   40  <=> LEU   15  - SER   29 )                          
   6: s001-A 2wk4-B    42 -  45 <=>   30 -  33   (PHE   42  - ILE   45  <=> PRO   30  - PRO   33 )                          
   6: s001-A 2wk4-B    46 -  56 <=>   36 -  46   (LYS   46  - THR   56  <=> GLN   36  - PHE   46 )                          
   6: s001-A 2wk4-B    57 -  74 <=>   57 -  74   (SER   57  - LEU   74  <=> GLN   57  - GLY   74 )                          
   6: s001-A 2wk4-B    76 -  97 <=>   75 -  96   (PHE   76  - THR   97  <=> VAL   75  - GLY   96 )                          
   6: s001-A 2wk4-B    98 - 123 <=>   98 - 123   (GLU   98  - SER  123  <=> HIS   98  - GLN  123 )                          
   6: s001-A 2wk4-B   126 - 132 <=>  124 - 130   (VAL  126  - TRP  132  <=> GLY  124  - TRP  130 )                          
   6: s001-A 2wk4-B   133 - 148 <=>  139 - 154   (LYS  133  - ARG  148  <=> GLY  139  - LYS  154 )                          
   6: s001-A 2wk4-B   150 - 171 <=>  155 - 176   (GLY  150  - ASN  171  <=> GLY  155  - ASN  176 )                          
   6: s001-A 2wk4-B   172 - 199 <=>  180 - 207   (LYS  172  - PRO  199  <=> LYS  180  - GLN  207 )                          
   6: s001-A 2wk4-B   200 - 209 <=>  213 - 222   (PRO  200  - LEU  209  <=> THR  213  - ASP  222 )                          
   6: s001-A 2wk4-B   212 - 225 <=>  223 - 236   (GLY  212  - SER  225  <=> SER  223  - GLY  236 )                          
   6: s001-A 2wk4-B   227 - 259 <=>  237 - 269   (ALA  227  - SER  259  <=> VAL  237  - HIS  269 )                          
   6: s001-A 2wk4-B   261 - 272 <=>  270 - 281   (ILE  261  - TYR  272  <=> PRO  270  - SER  281 )                          
   6: s001-A 2wk4-B   275 - 319 <=>  282 - 326   (HIS  275  - GLU  319  <=> PRO  282  - GLU  326 )                          
   6: s001-A 2wk4-B   322 - 325 <=>  335 - 338   (LEU  322  - ASN  325  <=> ASN  335  - GLN  338 )                          
   6: s001-A 2wk4-B   326 - 341 <=>  341 - 356   (GLN  326  - GLY  341  <=> THR  341  - ALA  356 )                          
   6: s001-A 2wk4-B   344 - 348 <=>  358 - 362   (LYS  344  - GLU  348  <=> ALA  358  - HIS  362 )                          
   6: s001-A 2wk4-B   350 - 364 <=>  363 - 377   (ASP  350  - GLU  364  <=> THR  363  - ALA  377 )                          
   6: s001-A 2wk4-B   365 - 370 <=>  382 - 387   (GLU  365  - GLU  370  <=> ASP  382  - THR  387 )                          
   6: s001-A 2wk4-B   376 - 386 <=>  388 - 398   (MET  376  - LYS  386  <=> ASN  388  - THR  398 )                          
   6: s001-A 2wk4-B   389 - 409 <=>  403 - 423   (ILE  389  - LYS  409  <=> GLY  403  - ASN  423 )                          
   6: s001-A 2wk4-B   411 - 430 <=>  434 - 453   (ARG  411  - ASP  430  <=> PHE  434  - HIS  453 )                          
   6: s001-A 2wk4-B   431 - 446 <=>  459 - 474   (GLU  431  - ARG  446  <=> ASP  459  - LEU  474 )                          
   6: s001-A 2wk4-B   476 - 479 <=>  477 - 480   (GLY  476  - SER  479  <=> VAL  477  - ASN  480 )                          
   6: s001-A 2wk4-B   480 - 486 <=>  485 - 491   (TYR  480  - ARG  486  <=> LEU  485  - TRP  491 )                          
   6: s001-A 2wk4-B   488 - 491 <=>  492 - 495   (TYR  488  - VAL  491  <=> PHE  492  - GLY  495 )                          
   7: s001-A 3cdu-A     3 -   8 <=>    8 -  13   (ASN    3  - ILE    8  <=> SER    8  - GLY   13 )                          
   7: s001-A 3cdu-A    27 -  30 <=>   14 -  17   (ALA   27  - HIS   30  <=> PHE   14  - ILE   17 )                          
   7: s001-A 3cdu-A    31 -  39 <=>   19 -  27   (GLY   31  - PRO   39  <=> THR   19  - PRO   27 )                          
   7: s001-A 3cdu-A    41 -  44 <=>   28 -  31   (ASN   41  - ARG   44  <=> SER   28  - HIS   31 )                          
   7: s001-A 3cdu-A    45 -  48 <=>   33 -  36   (ILE   45  - PHE   48  <=> VAL   33  - GLY   36 )                          
   7: s001-A 3cdu-A    50 -  58 <=>   37 -  45   (LYS   50  - ARG   58  <=> ASN   37  - SER   45 )                          
   7: s001-A 3cdu-A    59 -  68 <=>   53 -  62   (ALA   59  - PHE   68  <=> ASN   53  - TYR   62 )                          
   7: s001-A 3cdu-A    70 -  96 <=>   63 -  89   (LYS   70  - TYR   96  <=> ILE   63  - ASP   89 )                          
   7: s001-A 3cdu-A    99 - 110 <=>   91 - 102   (PRO   99  - HIS  110  <=> SER   91  - TYR  102 )                          
   7: s001-A 3cdu-A   111 - 124 <=>  109 - 122   (LEU  111  - PRO  124  <=> ALA  109  - ALA  122 )                          
   7: s001-A 3cdu-A   125 - 132 <=>  124 - 131   (GLY  125  - TRP  132  <=> GLY  124  - LEU  131 )                          
   7: s001-A 3cdu-A   133 - 142 <=>  139 - 148   (LYS  133  - SER  142  <=> THR  139  - TYR  148 )                          
   7: s001-A 3cdu-A   153 - 171 <=>  150 - 168   (GLN  153  - ASN  171  <=> LEU  150  - VAL  168 )                          
   7: s001-A 3cdu-A   172 - 198 <=>  172 - 198   (LYS  172  - PRO  198  <=> LYS  172  - PHE  198 )                          
   7: s001-A 3cdu-A   199 - 209 <=>  205 - 215   (PRO  199  - LEU  209  <=> VAL  205  - ASP  215 )                          
   7: s001-A 3cdu-A   213 - 222 <=>  216 - 225   (LEU  213  - LEU  222  <=> LEU  216  - LEU  225 )                          
   7: s001-A 3cdu-A   225 - 257 <=>  226 - 258   (SER  225  - ASP  257  <=> ASP  226  - TYR  258 )                          
   7: s001-A 3cdu-A   263 - 319 <=>  259 - 315   (GLU  263  - GLU  319  <=> THR  259  - LYS  315 )                          
   7: s001-A 3cdu-A   321 - 324 <=>  319 - 322   (SER  321  - LEU  324  <=> LEU  319  - PHE  322 )                          
   7: s001-A 3cdu-A   326 - 341 <=>  323 - 338   (GLN  326  - GLY  341  <=> ARG  323  - PRO  338 )                          
   7: s001-A 3cdu-A   347 - 366 <=>  340 - 359   (PHE  347  - LYS  366  <=> ASP  340  - ASP  359 )                          
   7: s001-A 3cdu-A   367 - 370 <=>  364 - 367   (THR  367  - GLU  370  <=> PHE  364  - VAL  367 )                          
   7: s001-A 3cdu-A   376 - 386 <=>  370 - 380   (MET  376  - LYS  386  <=> THR  370  - ARG  380 )                          
   7: s001-A 3cdu-A   388 - 406 <=>  387 - 405   (GLY  388  - PRO  406  <=> PHE  387  - THR  405 )                          
   7: s001-A 3cdu-A   408 - 411 <=>  406 - 409   (ASN  408  - ARG  411  <=> LYS  406  - LYS  409 )                          
   7: s001-A 3cdu-A   415 - 431 <=>  410 - 426   (ASP  415  - GLU  431  <=> ASN  410  - GLY  426 )                          
   7: s001-A 3cdu-A   432 - 442 <=>  428 - 438   (ARG  432  - ILE  442  <=> HIS  428  - ARG  438 )                          
   7: s001-A 3cdu-A   443 - 446 <=>  442 - 445   (GLN  443  - ARG  446  <=> VAL  442  - CYS  445 )                          
   7: s001-A 3cdu-A   476 - 486 <=>  447 - 457   (GLY  476  - ARG  486  <=> THR  447  - LYS  457 )                          
   7: s001-A 3cdu-A   488 - 493 <=>  458 - 463   (TYR  488  - TYR  493  <=> TRP  458  - HIS  463 )                          
   8: s001-A 2ijd-1     3 -   8 <=>  191 - 196   (ASN    3  - ILE    8  <=> PRO  191  - GLY  196 )                          
   8: s001-A 2ijd-1    27 -  40 <=>  198 - 211   (ALA   27  - SER   40  <=> PRO  198  - SER  211 )                          
   8: s001-A 2ijd-1    43 -  46 <=>  212 - 215   (VAL   43  - LYS   46  <=> ALA  212  - TYR  215 )                          
   8: s001-A 2ijd-1    47 -  58 <=>  217 - 228   (GLY   47  - ARG   58  <=> PHE  217  - LYS  228 )                          
   8: s001-A 2ijd-1    59 -  68 <=>  236 - 245   (ALA   59  - PHE   68  <=> ASP  236  - TYR  245 )                          
   8: s001-A 2ijd-1    70 -  96 <=>  246 - 272   (LYS   70  - TYR   96  <=> VAL  246  - ASP  272 )                          
   8: s001-A 2ijd-1    98 - 110 <=>  273 - 285   (GLU   98  - HIS  110  <=> ILE  273  - TYR  285 )                          
   8: s001-A 2ijd-1   111 - 124 <=>  292 - 305   (LEU  111  - PRO  124  <=> ALA  292  - ALA  305 )                          
   8: s001-A 2ijd-1   125 - 132 <=>  307 - 314   (GLY  125  - TRP  132  <=> GLY  307  - LEU  314 )                          
   8: s001-A 2ijd-1   133 - 142 <=>  322 - 331   (LYS  133  - SER  142  <=> LYS  322  - TYR  331 )                          
   8: s001-A 2ijd-1   153 - 171 <=>  333 - 351   (GLN  153  - ASN  171  <=> ILE  333  - VAL  351 )                          
   8: s001-A 2ijd-1   172 - 198 <=>  355 - 381   (LYS  172  - PRO  198  <=> LYS  355  - PHE  381 )                          
   8: s001-A 2ijd-1   199 - 209 <=>  388 - 398   (PRO  199  - LEU  209  <=> ILE  388  - ASP  398 )                          
   8: s001-A 2ijd-1   213 - 222 <=>  399 - 408   (LEU  213  - LEU  222  <=> LEU  399  - MET  408 )                          
   8: s001-A 2ijd-1   225 - 256 <=>  409 - 440   (SER  225  - MET  256  <=> GLU  409  - GLY  440 )                          
   8: s001-A 2ijd-1   263 - 267 <=>  442 - 446   (GLU  263  - SER  267  <=> GLY  442  - ASP  446 )                          
   8: s001-A 2ijd-1   269 - 319 <=>  447 - 497   (LEU  269  - GLU  319  <=> TYR  447  - LYS  497 )                          
   8: s001-A 2ijd-1   321 - 324 <=>  501 - 504   (SER  321  - LEU  324  <=> LEU  501  - LEU  504 )                          
   8: s001-A 2ijd-1   326 - 341 <=>  505 - 520   (GLN  326  - GLY  341  <=> LYS  505  - GLU  520 )                          
   8: s001-A 2ijd-1   347 - 366 <=>  522 - 541   (PHE  347  - LYS  366  <=> ASP  522  - ASP  541 )                          
   8: s001-A 2ijd-1   368 - 371 <=>  547 - 550   (LEU  368  - VAL  371  <=> GLU  547  - THR  550 )                          
   8: s001-A 2ijd-1   376 - 386 <=>  552 - 562   (MET  376  - LYS  386  <=> GLU  552  - ARG  562 )                          
   8: s001-A 2ijd-1   388 - 406 <=>  569 - 587   (GLY  388  - PRO  406  <=> PHE  569  - THR  587 )                          
   8: s001-A 2ijd-1   408 - 411 <=>  588 - 591   (ASN  408  - ARG  411  <=> LYS  588  - ARG  591 )                          
   8: s001-A 2ijd-1   415 - 430 <=>  592 - 607   (ASP  415  - ASP  430  <=> ASN  592  - ASN  607 )                          
   8: s001-A 2ijd-1   431 - 442 <=>  609 - 620   (GLU  431  - ILE  442  <=> GLU  609  - ARG  620 )                          
   8: s001-A 2ijd-1   443 - 446 <=>  624 - 627   (GLN  443  - ARG  446  <=> ILE  624  - ALA  627 )                          
   8: s001-A 2ijd-1   476 - 486 <=>  629 - 639   (GLY  476  - ARG  486  <=> ASP  629  - ARG  639 )                          
   8: s001-A 2ijd-1   488 - 492 <=>  640 - 644   (TYR  488  - LEU  492  <=> TRP  640  - PHE  644 )                          
   9: s001-A 6r1i-A     3 -   6 <=>    7 -  10   (ASN    3  - TYR    6  <=> PRO    7  - VAL   10 )                          
   9: s001-A 6r1i-A    27 -  40 <=>   11 -  24   (ALA   27  - SER   40  <=> PRO   11  - SER   24 )                          
   9: s001-A 6r1i-A    42 -  45 <=>   25 -  28   (PHE   42  - ILE   45  <=> PRO   25  - GLY   28 )                          
   9: s001-A 6r1i-A    46 -  49 <=>   30 -  33   (LYS   46  - GLY   49  <=> PHE   30  - LYS   33 )                          
   9: s001-A 6r1i-A    51 -  56 <=>   34 -  39   (TYR   51  - THR   56  <=> LYS   34  - LEU   39 )                          
   9: s001-A 6r1i-A    57 -  61 <=>   52 -  56   (SER   57  - MET   61  <=> LEU   52  - LEU   56 )                          
   9: s001-A 6r1i-A    64 -  67 <=>   57 -  60   (LYS   64  - ALA   67  <=> PHE   57  - HIS   60 )                          
   9: s001-A 6r1i-A    69 -  73 <=>   61 -  65   (VAL   69  - PRO   73  <=> ASN   61  - MET   65 )                          
   9: s001-A 6r1i-A    74 -  77 <=>   67 -  70   (LEU   74  - ASP   77  <=> GLU   67  - PRO   70 )                          
   9: s001-A 6r1i-A    80 -  93 <=>   71 -  84   (LEU   80  - SER   93  <=> GLY   71  - PRO   84 )                          
   9: s001-A 6r1i-A    98 - 110 <=>   85 -  97   (GLU   98  - HIS  110  <=> THR   85  - ASN   97 )                          
   9: s001-A 6r1i-A   111 - 124 <=>  104 - 117   (LEU  111  - PRO  124  <=> GLY  104  - THR  117 )                          
   9: s001-A 6r1i-A   125 - 132 <=>  119 - 126   (GLY  125  - TRP  132  <=> GLY  119  - PHE  126 )                          
   9: s001-A 6r1i-A   133 - 144 <=>  137 - 148   (LYS  133  - ARG  144  <=> PRO  137  - GLU  148 )                          
   9: s001-A 6r1i-A   152 - 170 <=>  149 - 167   (LEU  152  - THR  170  <=> ASP  149  - LYS  167 )                          
   9: s001-A 6r1i-A   171 - 198 <=>  171 - 198   (ASN  171  - PRO  198  <=> GLY  171  - MET  198 )                          
   9: s001-A 6r1i-A   199 - 209 <=>  204 - 214   (PRO  199  - LEU  209  <=> LYS  204  - ASP  214 )                          
   9: s001-A 6r1i-A   213 - 257 <=>  215 - 259   (LEU  213  - ASP  257  <=> LEU  215  - GLY  259 )                          
   9: s001-A 6r1i-A   263 - 320 <=>  260 - 317   (GLU  263  - PHE  320  <=> ASP  260  - PHE  317 )                          
   9: s001-A 6r1i-A   321 - 324 <=>  320 - 323   (SER  321  - LEU  324  <=> GLU  320  - ARG  323 )                          
   9: s001-A 6r1i-A   327 - 341 <=>  324 - 338   (CYS  327  - GLY  341  <=> ILE  324  - PRO  338 )                          
   9: s001-A 6r1i-A   347 - 356 <=>  340 - 349   (PHE  347  - LYS  356  <=> HIS  340  - ASP  349 )                          
   9: s001-A 6r1i-A   357 - 366 <=>  351 - 360   (GLU  357  - LYS  366  <=> TYR  351  - ASN  360 )                          
   9: s001-A 6r1i-A   368 - 371 <=>  367 - 370   (LEU  368  - VAL  371  <=> GLU  367  - THR  370 )                          
   9: s001-A 6r1i-A   376 - 386 <=>  372 - 382   (MET  376  - LYS  386  <=> TYR  372  - VAL  382 )                          
   9: s001-A 6r1i-A   388 - 406 <=>  389 - 407   (GLY  388  - PRO  406  <=> PHE  389  - LEU  407 )                          
   9: s001-A 6r1i-A   408 - 411 <=>  408 - 411   (ASN  408  - ARG  411  <=> ARG  408  - ASP  411 )                          
   9: s001-A 6r1i-A   416 - 431 <=>  412 - 427   (ALA  416  - GLU  431  <=> PHE  412  - GLY  427 )                          
   9: s001-A 6r1i-A   432 - 439 <=>  429 - 436   (ARG  432  - HIS  439  <=> LYS  429  - THR  436 )                          
   9: s001-A 6r1i-A   440 - 451 <=>  438 - 449   (ALA  440  - LEU  451  <=> VAL  438  - PRO  449 )                          
   9: s001-A 6r1i-A   476 - 486 <=>  451 - 461   (GLY  476  - ARG  486  <=> THR  451  - ARG  461 )                          
   9: s001-A 6r1i-A   488 - 494 <=>  462 - 468   (TYR  488  - PRO  494  <=> TRP  462  - ALA  468 )                          
  10: s001-A 3qid-A     3 -   6 <=>    1 -   4   (ASN    3  - TYR    6  <=> ARG    7  - GLY   10 )                          
  10: s001-A 3qid-A    27 -  30 <=>   14 -  17   (ALA   27  - HIS   30  <=> TYR   20  - ALA   23 )                          
  10: s001-A 3qid-A    31 -  40 <=>   19 -  28   (GLY   31  - SER   40  <=> PRO   25  - ARG   34 )                          
  10: s001-A 3qid-A    44 -  47 <=>   29 -  32   (ARG   44  - GLY   47  <=> THR   35  - GLU   38 )                          
  10: s001-A 3qid-A    49 -  56 <=>   37 -  44   (GLY   49  - THR   56  <=> GLY   43  - LEU   50 )                          
  10: s001-A 3qid-A    57 -  96 <=>   56 -  95   (SER   57  - TYR   96  <=> LEU   62  - LEU  101 )                          
  10: s001-A 3qid-A    98 - 123 <=>   96 - 121   (GLU   98  - SER  123  <=> GLU  102  - HIS  127 )                          
  10: s001-A 3qid-A   126 - 131 <=>  122 - 127   (VAL  126  - VAL  131  <=> LYS  128  - ASP  133 )                          
  10: s001-A 3qid-A   132 - 146 <=>  137 - 151   (TRP  132  - VAL  146  <=> LEU  143  - GLY  157 )                          
  10: s001-A 3qid-A   151 - 170 <=>  152 - 171   (LYS  151  - THR  170  <=> LYS  158  - LYS  177 )                          
  10: s001-A 3qid-A   171 - 196 <=>  176 - 201   (ASN  171  - ALA  196  <=> ILE  182  - ASP  207 )                          
  10: s001-A 3qid-A   197 - 200 <=>  204 - 207   (ASP  197  - PRO  200  <=> LYS  210  - CYS  213 )                          
  10: s001-A 3qid-A   201 - 208 <=>  211 - 218   (PHE  201  - TRP  208  <=> PRO  217  - MET  224 )                          
  10: s001-A 3qid-A   212 - 259 <=>  219 - 266   (GLY  212  - SER  259  <=> ASN  225  - PRO  272 )                          
  10: s001-A 3qid-A   261 - 272 <=>  267 - 278   (ILE  261  - TYR  272  <=> ASP  273  - ALA  284 )                          
  10: s001-A 3qid-A   275 - 319 <=>  279 - 323   (HIS  275  - GLU  319  <=> PRO  285  - ARG  329 )                          
  10: s001-A 3qid-A   321 - 341 <=>  329 - 349   (SER  321  - GLY  341  <=> VAL  335  - GLU  355 )                          
  10: s001-A 3qid-A   346 - 365 <=>  350 - 369   (LEU  346  - GLU  365  <=> LEU  356  - ALA  375 )                          
  10: s001-A 3qid-A   367 - 372 <=>  376 - 381   (THR  367  - ARG  372  <=> LEU  382  - THR  387 )                          
  10: s001-A 3qid-A   376 - 387 <=>  383 - 394   (MET  376  - LEU  387  <=> GLN  389  - GLY  400 )                          
  10: s001-A 3qid-A   388 - 394 <=>  398 - 404   (GLY  388  - VAL  394  <=> GLY  404  - ASP  410 )                          
  10: s001-A 3qid-A   395 - 401 <=>  407 - 413   (ASP  395  - ALA  401  <=> SER  413  - LEU  419 )                          
  10: s001-A 3qid-A   404 - 408 <=>  414 - 418   (THR  404  - ASN  408  <=> TRP  420  - PRO  424 )                          
  10: s001-A 3qid-A   409 - 412 <=>  425 - 428   (LYS  409  - CYS  412  <=> GLU  431  - PRO  434 )                          
  10: s001-A 3qid-A   414 - 417 <=>  429 - 432   (GLU  414  - ALA  417  <=> GLY  435  - GLN  438 )                          
  10: s001-A 3qid-A   420 - 431 <=>  433 - 444   (VAL  420  - GLU  431  <=> ARG  439  - ALA  450 )                          
  10: s001-A 3qid-A   432 - 446 <=>  454 - 468   (ARG  432  - ARG  446  <=> THR  460  - ILE  474 )                          
  10: s001-A 3qid-A   475 - 492 <=>  470 - 487   (SER  475  - LEU  492  <=> MET  476  - MET  493 )                          
  11: s001-A 5i61-A     3 -   6 <=>    2 -   5   (ASN    3  - TYR    6  <=> GLN    2  - PRO    5 )                          
  11: s001-A 5i61-A     7 -  12 <=>    7 -  12   (PHE    7  - TRP   12  <=> VAL    7  - PHE   12 )                          
  11: s001-A 5i61-A    23 -  26 <=>   13 -  16   (TYR   23  - VAL   26  <=> ASN   13  - ASN   16 )                          
  11: s001-A 5i61-A    27 -  30 <=>   19 -  22   (ALA   27  - HIS   30  <=> LEU   19  - TYR   22 )                          
  11: s001-A 5i61-A    31 -  35 <=>   26 -  30   (GLY   31  - LYS   35  <=> VAL   26  - GLN   30 )                          
  11: s001-A 5i61-A    36 -  40 <=>   32 -  36   (ARG   36  - SER   40  <=> GLU   32  - THR   36 )                          
  11: s001-A 5i61-A    42 -  45 <=>   37 -  40   (PHE   42  - ILE   45  <=> PRO   37  - LYS   40 )                          
  11: s001-A 5i61-A    46 -  49 <=>   42 -  45   (LYS   46  - GLY   49  <=> UNK   42  - GLU   45 )                          
  11: s001-A 5i61-A    50 -  53 <=>   76 -  79   (LYS   50  - ARG   53  <=> VAL   76  - UNK   79 )                          
  11: s001-A 5i61-A    54 -  71 <=>   81 -  98   (ASP   54  - PRO   71  <=> VAL   81  - SER   98 )                          
  11: s001-A 5i61-A    72 -  77 <=>  100 - 105   (ASN   72  - ASP   77  <=> SER  100  - PRO  105 )                          
  11: s001-A 5i61-A    80 -  91 <=>  106 - 117   (LEU   80  - LEU   91  <=> PHE  106  - GLU  117 )                          
  11: s001-A 5i61-A    93 -  96 <=>  118 - 121   (SER   93  - TYR   96  <=> TRP  118  - VAL  121 )                          
  11: s001-A 5i61-A    98 - 123 <=>  122 - 147   (GLU   98  - SER  123  <=> SER  122  - PHE  147 )                          
  11: s001-A 5i61-A   126 - 136 <=>  148 - 158   (VAL  126  - ILE  136  <=> SER  148  - ILE  158 )                          
  11: s001-A 5i61-A   140 - 143 <=>  159 - 162   (LYS  140  - TRP  143  <=> PRO  159  - VAL  162 )                          
  11: s001-A 5i61-A   151 - 154 <=>  168 - 171   (LYS  151  - ILE  154  <=> TYR  168  - UNK  171 )                          
  11: s001-A 5i61-A   155 - 169 <=>  180 - 194   (CYS  155  - GLY  169  <=> GLY  180  - LYS  194 )                          
  11: s001-A 5i61-A   170 - 198 <=>  197 - 225   (THR  170  - PRO  198  <=> ASP  197  - PHE  225 )                          
  11: s001-A 5i61-A   199 - 202 <=>  228 - 231   (PRO  199  - LEU  202  <=> LEU  228  - VAL  231 )                          
  11: s001-A 5i61-A   203 - 207 <=>  233 - 237   (GLY  203  - ASN  207  <=> ALA  233  - UNK  237 )                          
  11: s001-A 5i61-A   212 - 226 <=>  238 - 252   (GLY  212  - ARG  226  <=> GLU  238  - GLY  252 )                          
  11: s001-A 5i61-A   227 - 259 <=>  256 - 288   (ALA  227  - SER  259  <=> VAL  256  - GLN  288 )                          
  11: s001-A 5i61-A   261 - 282 <=>  289 - 310   (ILE  261  - ASN  282  <=> GLU  289  - TRP  310 )                          
  11: s001-A 5i61-A   283 - 318 <=>  312 - 347   (GLN  283  - ARG  318  <=> GLU  312  - HIS  347 )                          
  11: s001-A 5i61-A   320 - 324 <=>  348 - 352   (PHE  320  - LEU  324  <=> THR  348  - PRO  352 )                          
  11: s001-A 5i61-A   326 - 340 <=>  353 - 367   (GLN  326  - SER  340  <=> ASN  353  - GLY  367 )                          
  11: s001-A 5i61-A   347 - 371 <=>  369 - 393   (PHE  347  - VAL  371  <=> SER  369  - LYS  393 )                          
  11: s001-A 5i61-A   376 - 391 <=>  394 - 409   (MET  376  - TYR  391  <=> GLN  394  - VAL  409 )                          
  11: s001-A 5i61-A   392 - 410 <=>  415 - 433   (PHE  392  - ASP  410  <=> GLY  415  - TYR  433 )                          
  11: s001-A 5i61-A   411 - 429 <=>  438 - 456   (ARG  411  - CYS  429  <=> TRP  438  - TYR  456 )                          
  11: s001-A 5i61-A   430 - 441 <=>  460 - 471   (ASP  430  - TRP  441  <=> LYS  460  - ASP  471 )                          
  11: s001-A 5i61-A   442 - 452 <=>  473 - 483   (ILE  442  - SER  452  <=> THR  473  - LEU  483 )                          
  11: s001-A 5i61-A   454 - 457 <=>  491 - 494   (VAL  454  - GLN  457  <=> GLN  491  - ILE  494 )                          
  11: s001-A 5i61-A   465 - 468 <=>  495 - 498   (GLY  465  - ASN  468  <=> PHE  500  - TYR  503 )                          
  11: s001-A 5i61-A   470 - 474 <=>  507 - 511   (GLU  470  - PHE  474  <=> ALA  518  - GLU  522 )                          
  11: s001-A 5i61-A   477 - 480 <=>  515 - 518   (PHE  477  - TYR  480  <=> VAL  526  - ALA  529 )                          
  12: s001-A 1xr5-A     3 -   9 <=>    8 -  14   (ASN    3  - GLN    9  <=> LYS    8  - ILE   14 )                          
  12: s001-A 1xr5-A    27 -  40 <=>   15 -  28   (ALA   27  - SER   40  <=> ASN   15  - SER   28 )                          
  12: s001-A 1xr5-A    43 -  46 <=>   29 -  32   (VAL   43  - LYS   46  <=> VAL   29  - ASP   32 )                          
  12: s001-A 1xr5-A    47 -  58 <=>   34 -  45   (GLY   47  - ARG   58  <=> PHE   34  - ASP   45 )                          
  12: s001-A 1xr5-A    59 -  68 <=>   53 -  62   (ALA   59  - PHE   68  <=> LYS   53  - TYR   62 )                          
  12: s001-A 1xr5-A    70 -  96 <=>   63 -  89   (LYS   70  - TYR   96  <=> LYS   63  - ASP   89 )                          
  12: s001-A 1xr5-A    98 - 110 <=>   90 - 102   (GLU   98  - HIS  110  <=> ILE   90  - TYR  102 )                          
  12: s001-A 1xr5-A   111 - 124 <=>  109 - 122   (LEU  111  - PRO  124  <=> PRO  109  - SER  122 )                          
  12: s001-A 1xr5-A   125 - 132 <=>  124 - 131   (GLY  125  - TRP  132  <=> GLY  124  - LEU  131 )                          
  12: s001-A 1xr5-A   133 - 143 <=>  139 - 149   (LYS  133  - TRP  143  <=> GLU  139  - GLY  149 )                          
  12: s001-A 1xr5-A   153 - 171 <=>  150 - 168   (GLN  153  - ASN  171  <=> ILE  150  - VAL  168 )                          
  12: s001-A 1xr5-A   172 - 197 <=>  172 - 197   (LYS  172  - ASP  197  <=> LYS  172  - ALA  197 )                          
  12: s001-A 1xr5-A   198 - 201 <=>  200 - 203   (PRO  198  - PHE  201  <=> GLN  200  - GLY  203 )                          
  12: s001-A 1xr5-A   202 - 209 <=>  208 - 215   (LEU  202  - LEU  209  <=> SER  208  - ASP  215 )                          
  12: s001-A 1xr5-A   213 - 222 <=>  216 - 225   (LEU  213  - LEU  222  <=> VAL  216  - MET  225 )                          
  12: s001-A 1xr5-A   225 - 258 <=>  226 - 259   (SER  225  - LEU  258  <=> ASP  226  - ALA  259 )                          
  12: s001-A 1xr5-A   266 - 319 <=>  260 - 313   (LEU  266  - GLU  319  <=> GLY  260  - LYS  313 )                          
  12: s001-A 1xr5-A   321 - 324 <=>  318 - 321   (SER  321  - LEU  324  <=> ASP  318  - LYS  321 )                          
  12: s001-A 1xr5-A   327 - 341 <=>  322 - 336   (CYS  327  - GLY  341  <=> ILE  322  - GLU  336 )                          
  12: s001-A 1xr5-A   347 - 364 <=>  338 - 355   (PHE  347  - GLU  364  <=> ASP  338  - PRO  355 )                          
  12: s001-A 1xr5-A   365 - 370 <=>  360 - 365   (GLU  365  - GLU  370  <=> GLU  360  - MET  365 )                          
  12: s001-A 1xr5-A   376 - 386 <=>  368 - 378   (MET  376  - LYS  386  <=> GLU  368  - LYS  378 )                          
  12: s001-A 1xr5-A   388 - 406 <=>  385 - 403   (GLY  388  - PRO  406  <=> PHE  385  - THR  403 )                          
  12: s001-A 1xr5-A   408 - 411 <=>  404 - 407   (ASN  408  - ARG  411  <=> LYS  404  - LYS  407 )                          
  12: s001-A 1xr5-A   415 - 431 <=>  408 - 424   (ASP  415  - GLU  431  <=> ASN  408  - GLY  424 )                          
  12: s001-A 1xr5-A   432 - 442 <=>  426 - 436   (ARG  432  - ILE  442  <=> LYS  426  - ARG  436 )                          
  12: s001-A 1xr5-A   443 - 446 <=>  440 - 443   (GLN  443  - ARG  446  <=> ILE  440  - CYS  443 )                          
  12: s001-A 1xr5-A   476 - 486 <=>  445 - 455   (GLY  476  - ARG  486  <=> ILE  445  - ARG  455 )                          
  12: s001-A 1xr5-A   488 - 492 <=>  456 - 460   (TYR  488  - LEU  492  <=> TRP  456  - PHE  460 )                          
  13: s001-A 4nyz-A     4 -   7 <=>    5 -   8   (ASN    4  - PHE    7  <=> ARG    5  - ASP    8 )                          
  13: s001-A 4nyz-A    27 -  30 <=>    9 -  12   (ALA   27  - HIS   30  <=> GLY    9  - ILE   12 )                          
  13: s001-A 4nyz-A    31 -  40 <=>   14 -  23   (GLY   31  - SER   40  <=> VAL   14  - THR   23 )                          
  13: s001-A 4nyz-A    43 -  46 <=>   24 -  27   (VAL   43  - LYS   46  <=> VAL   24  - GLN   27 )                          
  13: s001-A 4nyz-A    47 -  58 <=>   29 -  40   (GLY   47  - ARG   58  <=> PHE   29  - LYS   40 )                          
  13: s001-A 4nyz-A    59 -  68 <=>   48 -  57   (ALA   59  - PHE   68  <=> ASP   48  - HIS   57 )                          
  13: s001-A 4nyz-A    70 -  78 <=>   58 -  66   (LYS   70  - ASP   78  <=> THR   58  - PRO   66 )                          
  13: s001-A 4nyz-A    80 - 111 <=>   67 -  98   (LEU   80  - LEU  111  <=> VAL   67  - GLY   98 )                          
  13: s001-A 4nyz-A   112 - 124 <=>  105 - 117   (LEU  112  - PRO  124  <=> MET  105  - THR  117 )                          
  13: s001-A 4nyz-A   125 - 132 <=>  119 - 126   (GLY  125  - TRP  132  <=> GLY  119  - VAL  126 )                          
  13: s001-A 4nyz-A   133 - 145 <=>  135 - 147   (LYS  133  - THR  145  <=> PRO  135  - LYS  147 )                          
  13: s001-A 4nyz-A   151 - 171 <=>  148 - 168   (LYS  151  - ASN  171  <=> ASP  148  - VAL  168 )                          
  13: s001-A 4nyz-A   172 - 199 <=>  172 - 199   (LYS  172  - PRO  199  <=> LYS  172  - GLN  199 )                          
  13: s001-A 4nyz-A   200 - 209 <=>  206 - 215   (PRO  200  - LEU  209  <=> LEU  206  - ASP  215 )                          
  13: s001-A 4nyz-A   213 - 235 <=>  216 - 238   (LEU  213  - SER  235  <=> VAL  216  - ASN  238 )                          
  13: s001-A 4nyz-A   238 - 249 <=>  241 - 252   (THR  238  - PHE  249  <=> SER  241  - ALA  252 )                          
  13: s001-A 4nyz-A   250 - 253 <=>  254 - 257   (SER  250  - ARG  253  <=> GLU  254  - SER  257 )                          
  13: s001-A 4nyz-A   254 - 257 <=>  259 - 262   (ARG  254  - ASP  257  <=> GLU  259  - PHE  262 )                          
  13: s001-A 4nyz-A   263 - 319 <=>  263 - 319   (GLU  263  - GLU  319  <=> ASP  263  - LYS  319 )                          
  13: s001-A 4nyz-A   321 - 324 <=>  324 - 327   (SER  321  - LEU  324  <=> ASP  324  - LYS  327 )                          
  13: s001-A 4nyz-A   327 - 341 <=>  328 - 342   (CYS  327  - GLY  341  <=> VAL  328  - GLN  342 )                          
  13: s001-A 4nyz-A   347 - 364 <=>  344 - 361   (PHE  347  - GLU  364  <=> ASN  344  - PRO  361 )                          
  13: s001-A 4nyz-A   365 - 372 <=>  366 - 373   (GLU  365  - ARG  372  <=> SER  366  - THR  373 )                          
  13: s001-A 4nyz-A   376 - 387 <=>  375 - 386   (MET  376  - LEU  387  <=> GLU  375  - LYS  386 )                          
  13: s001-A 4nyz-A   388 - 405 <=>  389 - 406   (GLY  388  - ILE  405  <=> PRO  389  - TYR  406 )                          
  13: s001-A 4nyz-A   408 - 411 <=>  407 - 410   (ASN  408  - ARG  411  <=> TYR  407  - GLY  410 )                          
  13: s001-A 4nyz-A   415 - 431 <=>  411 - 427   (ASP  415  - GLU  431  <=> THR  411  - GLY  427 )                          
  13: s001-A 4nyz-A   432 - 446 <=>  429 - 443   (ARG  432  - ARG  446  <=> GLN  429  - VAL  443 )                          
  13: s001-A 4nyz-A   476 - 486 <=>  444 - 454   (GLY  476  - ARG  486  <=> ILE  444  - ARG  454 )                          
  13: s001-A 4nyz-A   488 - 493 <=>  455 - 460   (TYR  488  - TYR  493  <=> TRP  455  - TRP  460 )                          
  14: s001-A 6gvv-A     2 -   5 <=>    7 -  10   (THR    2  - GLU    5  <=> ARG    7  - GLU   10 )                          
  14: s001-A 6gvv-A    27 -  40 <=>   11 -  24   (ALA   27  - SER   40  <=> GLU   11  - THR   24 )                          
  14: s001-A 6gvv-A    43 -  46 <=>   25 -  28   (VAL   43  - LYS   46  <=> VAL   25  - GLY   28 )                          
  14: s001-A 6gvv-A    47 -  58 <=>   30 -  41   (GLY   47  - ARG   58  <=> PHE   30  - ASN   41 )                          
  14: s001-A 6gvv-A    59 -  76 <=>   51 -  68   (ALA   59  - PHE   76  <=> VAL   51  - ALA   68 )                          
  14: s001-A 6gvv-A    77 - 110 <=>   70 - 103   (ASP   77  - HIS  110  <=> ASP   70  - LYS  103 )                          
  14: s001-A 6gvv-A   111 - 124 <=>  110 - 123   (LEU  111  - PRO  124  <=> ALA  110  - LEU  123 )                          
  14: s001-A 6gvv-A   125 - 132 <=>  125 - 132   (GLY  125  - TRP  132  <=> GLY  125  - ILE  132 )                          
  14: s001-A 6gvv-A   133 - 144 <=>  141 - 152   (LYS  133  - ARG  144  <=> PRO  141  - LYS  152 )                          
  14: s001-A 6gvv-A   151 - 171 <=>  153 - 173   (LYS  151  - ASN  171  <=> ARG  153  - VAL  173 )                          
  14: s001-A 6gvv-A   172 - 196 <=>  177 - 201   (LYS  172  - ALA  196  <=> LYS  177  - ALA  201 )                          
  14: s001-A 6gvv-A   197 - 200 <=>  205 - 208   (ASP  197  - PRO  200  <=> SER  205  - GLY  208 )                          
  14: s001-A 6gvv-A   201 - 209 <=>  212 - 220   (PHE  201  - LEU  209  <=> GLY  212  - ASP  220 )                          
  14: s001-A 6gvv-A   213 - 254 <=>  221 - 262   (LEU  213  - ARG  254  <=> VAL  221  - ARG  262 )                          
  14: s001-A 6gvv-A   255 - 258 <=>  265 - 268   (LEU  255  - LEU  258  <=> PHE  265  - HIS  268 )                          
  14: s001-A 6gvv-A   264 - 318 <=>  269 - 323   (SER  264  - ARG  318  <=> PRO  269  - TYR  323 )                          
  14: s001-A 6gvv-A   321 - 324 <=>  329 - 332   (SER  321  - LEU  324  <=> ASP  329  - THR  332 )                          
  14: s001-A 6gvv-A   327 - 342 <=>  333 - 348   (CYS  327  - VAL  342  <=> MET  333  - LEU  348 )                          
  14: s001-A 6gvv-A   346 - 349 <=>  349 - 352   (LEU  346  - GLU  349  <=> ASP  349  - ALA  352 )                          
  14: s001-A 6gvv-A   351 - 362 <=>  353 - 364   (TYR  351  - VAL  362  <=> LEU  353  - ILE  364 )                          
  14: s001-A 6gvv-A   364 - 367 <=>  365 - 368   (GLU  364  - THR  367  <=> THR  365  - ASP  368 )                          
  14: s001-A 6gvv-A   369 - 386 <=>  374 - 391   (TYR  369  - LYS  386  <=> PHE  374  - HIS  391 )                          
  14: s001-A 6gvv-A   389 - 406 <=>  398 - 415   (ILE  389  - PRO  406  <=> PHE  398  - ALA  415 )                          
  14: s001-A 6gvv-A   408 - 411 <=>  416 - 419   (ASN  408  - ARG  411  <=> ARG  416  - THR  419 )                          
  14: s001-A 6gvv-A   416 - 431 <=>  420 - 435   (ALA  416  - GLU  431  <=> ILE  420  - GLY  435 )                          
  14: s001-A 6gvv-A   432 - 445 <=>  437 - 450   (ARG  432  - ARG  445  <=> ASP  437  - PHE  450 )                          
  14: s001-A 6gvv-A   476 - 486 <=>  451 - 461   (GLY  476  - ARG  486  <=> GLU  451  - ARG  461 )                          
  14: s001-A 6gvv-A   488 - 491 <=>  462 - 465   (TYR  488  - VAL  491  <=> TRP  462  - ALA  465 )                          
  14: s001-A 6gvv-A   492 - 495 <=>  467 - 470   (LEU  492  - VAL  495  <=> CYS  467  - ALA  470 )                          
  15: s001-A 6gp9-A    30 -  33 <=>   11 -  14   (HIS   30  - GLY   33  <=> VAL   11  - CYS   14 )                          
  15: s001-A 6gp9-A    34 -  37 <=>   16 -  19   (THR   34  - SER   37  <=> ALA   16  - SER   19 )                          
  15: s001-A 6gp9-A    38 -  41 <=>   21 -  24   (GLU   38  - ASN   41  <=> LEU   21  - SER   24 )                          
  15: s001-A 6gp9-A    44 -  49 <=>   29 -  34   (ARG   44  - GLY   49  <=> SER   29  - HIS   34 )                          
  15: s001-A 6gp9-A    50 -  57 <=>   36 -  43   (LYS   50  - SER   57  <=> MET   36  - ARG   43 )                          
  15: s001-A 6gp9-A    60 -  77 <=>   44 -  61   (SER   60  - ASP   77  <=> SER   44  - ASP   61 )                          
  15: s001-A 6gp9-A    79 -  93 <=>   62 -  76   (VAL   79  - SER   93  <=> SER   62  - SER   76 )                          
  15: s001-A 6gp9-A    97 - 118 <=>   77 -  98   (THR   97  - ALA  118  <=> ARG   77  - ARG   98 )                          
  15: s001-A 6gp9-A   120 - 123 <=>   99 - 102   (LEU  120  - SER  123  <=> SER   99  - GLY  102 )                          
  15: s001-A 6gp9-A   126 - 132 <=>  103 - 109   (VAL  126  - TRP  132  <=> TYR  103  - ARG  109 )                          
  15: s001-A 6gp9-A   133 - 146 <=>  113 - 126   (LYS  133  - VAL  146  <=> ARG  113  - LEU  126 )                          
  15: s001-A 6gp9-A   149 - 152 <=>  127 - 130   (ASP  149  - LEU  152  <=> LEU  127  - ASN  130 )                          
  15: s001-A 6gp9-A   153 - 168 <=>  132 - 147   (GLN  153  - VAL  168  <=> THR  132  - VAL  147 )                          
  15: s001-A 6gp9-A   169 - 193 <=>  153 - 177   (GLY  169  - ALA  193  <=> GLY  153  - ASP  177 )                          
  15: s001-A 6gp9-A   194 - 199 <=>  179 - 184   (PHE  194  - PRO  199  <=> ILE  179  - GLU  184 )                          
  15: s001-A 6gp9-A   200 - 208 <=>  189 - 197   (PRO  200  - TRP  208  <=> ALA  189  - PRO  197 )                          
  15: s001-A 6gp9-A   212 - 225 <=>  198 - 211   (GLY  212  - SER  225  <=> ALA  198  - LYS  211 )                          
  15: s001-A 6gp9-A   226 - 259 <=>  214 - 247   (ARG  226  - SER  259  <=> PRO  214  - PRO  247 )                          
  15: s001-A 6gp9-A   261 - 271 <=>  248 - 258   (ILE  261  - GLU  271  <=> GLU  248  - ASP  258 )                          
  15: s001-A 6gp9-A   272 - 280 <=>  260 - 268   (TYR  272  - MET  280  <=> LEU  260  - ASN  268 )                          
  15: s001-A 6gp9-A   281 - 284 <=>  270 - 273   (TYR  281  - ILE  284  <=> LYS  270  - LEU  273 )                          
  15: s001-A 6gp9-A   285 - 288 <=>  275 - 278   (ARG  285  - SER  288  <=> GLY  275  - ARG  278 )                          
  15: s001-A 6gp9-A   290 - 318 <=>  279 - 307   (GLY  290  - ARG  318  <=> CYS  279  - GLY  307 )                          
  15: s001-A 6gp9-A   320 - 323 <=>  308 - 311   (PHE  320  - SER  323  <=> LEU  308  - CYS  311 )                          
  15: s001-A 6gp9-A   326 - 342 <=>  312 - 328   (GLN  326  - VAL  342  <=> THR  312  - GLY  328 )                          
  15: s001-A 6gp9-A   343 - 364 <=>  331 - 352   (ALA  343  - GLU  364  <=> GLU  331  - ASP  352 )                          
  15: s001-A 6gp9-A   366 - 372 <=>  353 - 359   (LYS  366  - ARG  372  <=> ALA  353  - ASP  359 )                          
  15: s001-A 6gp9-A   376 - 386 <=>  361 - 371   (MET  376  - LYS  386  <=> GLU  361  - SER  371 )                          
  15: s001-A 6gp9-A   389 - 406 <=>  381 - 398   (ILE  389  - PRO  406  <=> VAL  381  - GLU  398 )                          
  15: s001-A 6gp9-A   408 - 411 <=>  400 - 403   (ASN  408  - ARG  411  <=> VAL  400  - THR  403 )                          
  15: s001-A 6gp9-A   418 - 449 <=>  406 - 437   (GLN  418  - ALA  449  <=> ASN  406  - GLU  437 )                          
  15: s001-A 6gp9-A   451 - 457 <=>  438 - 444   (LEU  451  - GLN  457  <=> ALA  438  - ASP  444 )                          
  15: s001-A 6gp9-A   460 - 463 <=>  445 - 448   (ILE  460  - ILE  463  <=> PHE  445  - TYR  448 )                          
  15: s001-A 6gp9-A   467 - 470 <=>  449 - 452   (TYR  467  - GLU  470  <=> GLY  449  - TYR  452 )                          
  15: s001-A 6gp9-A   473 - 486 <=>  453 - 466   (ASP  473  - ARG  486  <=> SER  453  - LEU  466 )                          
  15: s001-A 6gp9-A   488 - 491 <=>  467 - 470   (TYR  488  - VAL  491  <=> HIS  467  - SER  470 )                          
  15: s001-A 6gp9-A   492 - 495 <=>  473 - 476   (LEU  492  - VAL  495  <=> THR  473  - GLY  476 )                          
  16: s001-A 1sh0-B     2 -   5 <=>    8 -  11   (THR    2  - GLU    5  <=> PRO   12  - GLY   15 )                          
  16: s001-A 1sh0-B    27 -  30 <=>   12 -  15   (ALA   27  - HIS   30  <=> PRO   16  - ALA   19 )                          
  16: s001-A 1sh0-B    31 -  40 <=>   17 -  26   (GLY   31  - SER   40  <=> LYS   21  - ARG   30 )                          
  16: s001-A 1sh0-B    43 -  49 <=>   28 -  34   (VAL   43  - GLY   49  <=> SER   32  - PRO   38 )                          
  16: s001-A 1sh0-B    50 -  56 <=>   36 -  42   (LYS   50  - THR   56  <=> THR   40  - LEU   46 )                          
  16: s001-A 1sh0-B    57 -  96 <=>   55 -  94   (SER   57  - TYR   96  <=> LEU   59  - ILE   98 )                          
  16: s001-A 1sh0-B    98 - 123 <=>   95 - 120   (GLU   98  - SER  123  <=> ASP   99  - HIS  124 )                          
  16: s001-A 1sh0-B   126 - 132 <=>  121 - 127   (VAL  126  - TRP  132  <=> MET  125  - TRP  131 )                          
  16: s001-A 1sh0-B   133 - 149 <=>  134 - 150   (LYS  133  - ASP  149  <=> GLY  138  - GLY  154 )                          
  16: s001-A 1sh0-B   151 - 170 <=>  151 - 170   (LYS  151  - THR  170  <=> LYS  155  - LYS  174 )                          
  16: s001-A 1sh0-B   171 - 189 <=>  175 - 193   (ASN  171  - GLN  189  <=> ILE  179  - ARG  197 )                          
  16: s001-A 1sh0-B   190 - 196 <=>  195 - 201   (PHE  190  - ALA  196  <=> PHE  199  - GLU  205 )                          
  16: s001-A 1sh0-B   197 - 200 <=>  203 - 206   (ASP  197  - PRO  200  <=> LYS  207  - CYS  210 )                          
  16: s001-A 1sh0-B   201 - 208 <=>  210 - 217   (PHE  201  - TRP  208  <=> PRO  214  - MET  221 )                          
  16: s001-A 1sh0-B   212 - 260 <=>  218 - 266   (GLY  212  - LYS  260  <=> ASN  222  - HIS  270 )                          
  16: s001-A 1sh0-B   262 - 272 <=>  267 - 277   (GLU  262  - TYR  272  <=> LEU  271  - SER  281 )                          
  16: s001-A 1sh0-B   275 - 319 <=>  278 - 322   (HIS  275  - GLU  319  <=> PRO  282  - ASN  326 )                          
  16: s001-A 1sh0-B   321 - 324 <=>  328 - 331   (SER  321  - LEU  324  <=> ILE  332  - ASN  335 )                          
  16: s001-A 1sh0-B   326 - 341 <=>  333 - 348   (GLN  326  - GLY  341  <=> LEU  337  - LYS  352 )                          
  16: s001-A 1sh0-B   346 - 366 <=>  349 - 369   (LEU  346  - LYS  366  <=> LEU  353  - ASP  373 )                          
  16: s001-A 1sh0-B   367 - 372 <=>  375 - 380   (THR  367  - ARG  372  <=> LEU  379  - ASP  384 )                          
  16: s001-A 1sh0-B   376 - 382 <=>  382 - 388   (MET  376  - GLY  382  <=> ASN  386  - ARG  392 )                          
  16: s001-A 1sh0-B   384 - 389 <=>  389 - 394   (SER  384  - ILE  389  <=> ARG  393  - ASP  398 )                          
  16: s001-A 1sh0-B   391 - 395 <=>  401 - 405   (TYR  391  - ASP  395  <=> LYS  405  - SER  409 )                          
  16: s001-A 1sh0-B   396 - 402 <=>  407 - 413   (CYS  396  - SER  402  <=> ILE  411  - TRP  417 )                          
  16: s001-A 1sh0-B   406 - 409 <=>  414 - 417   (PRO  406  - LYS  409  <=> THR  418  - PRO  421 )                          
  16: s001-A 1sh0-B   412 - 415 <=>  427 - 430   (CYS  412  - ASP  415  <=> ILE  431  - SER  434 )                          
  16: s001-A 1sh0-B   418 - 430 <=>  431 - 443   (GLN  418  - ASP  430  <=> GLN  435  - ALA  447 )                          
  16: s001-A 1sh0-B   431 - 446 <=>  452 - 467   (GLU  431  - ARG  446  <=> SER  456  - MET  471 )                          
  16: s001-A 1sh0-B   476 - 491 <=>  470 - 485   (GLY  476  - VAL  491  <=> TYR  474  - ASP  489 )                          
  17: s001-A 3gnw-B    29 -  32 <=>   10 -  13   (LYS   29  - PHE   32  <=> LEU   10  - PRO   13 )                          
  17: s001-A 3gnw-B    33 -  39 <=>   15 -  21   (GLY   33  - PRO   39  <=> ALA   15  - LEU   21 )                          
  17: s001-A 3gnw-B    40 -  43 <=>   24 -  27   (SER   40  - VAL   43  <=> ASN   24  - SER   27 )                          
  17: s001-A 3gnw-B    44 -  47 <=>   29 -  32   (ARG   44  - GLY   47  <=> SER   29  - ARG   32 )                          
  17: s001-A 3gnw-B    48 -  57 <=>   34 -  43   (PHE   48  - SER   57  <=> HIS   34  - ARG   43 )                          
  17: s001-A 3gnw-B    60 -  77 <=>   44 -  61   (SER   60  - ASP   77  <=> SER   44  - ASP   61 )                          
  17: s001-A 3gnw-B    79 -  93 <=>   62 -  76   (VAL   79  - SER   93  <=> ASP   62  - SER   76 )                          
  17: s001-A 3gnw-B    97 - 118 <=>   77 -  98   (THR   97  - ALA  118  <=> THR   77  - LYS   98 )                          
  17: s001-A 3gnw-B   120 - 123 <=>   99 - 102   (LEU  120  - SER  123  <=> SER   99  - GLY  102 )                          
  17: s001-A 3gnw-B   126 - 132 <=>  103 - 109   (VAL  126  - TRP  132  <=> TYR  103  - ARG  109 )                          
  17: s001-A 3gnw-B   133 - 146 <=>  113 - 126   (LYS  133  - VAL  146  <=> SER  113  - LEU  126 )                          
  17: s001-A 3gnw-B   149 - 152 <=>  127 - 130   (ASP  149  - LEU  152  <=> LEU  127  - THR  130 )                          
  17: s001-A 3gnw-B   153 - 168 <=>  132 - 147   (GLN  153  - VAL  168  <=> THR  132  - VAL  147 )                          
  17: s001-A 3gnw-B   169 - 193 <=>  150 - 174   (GLY  169  - ALA  193  <=> GLY  153  - ASP  177 )                          
  17: s001-A 3gnw-B   194 - 199 <=>  176 - 181   (PHE  194  - PRO  199  <=> VAL  179  - GLN  184 )                          
  17: s001-A 3gnw-B   200 - 208 <=>  186 - 194   (PRO  200  - TRP  208  <=> SER  189  - PRO  197 )                          
  17: s001-A 3gnw-B   212 - 225 <=>  195 - 208   (GLY  212  - SER  225  <=> LYS  198  - LYS  211 )                          
  17: s001-A 3gnw-B   226 - 254 <=>  211 - 239   (ARG  226  - ARG  254  <=> PRO  214  - CYS  242 )                          
  17: s001-A 3gnw-B   256 - 271 <=>  240 - 255   (MET  256  - GLU  271  <=> CYS  243  - GLU  258 )                          
  17: s001-A 3gnw-B   272 - 281 <=>  257 - 266   (TYR  272  - TYR  281  <=> LEU  260  - SER  269 )                          
  17: s001-A 3gnw-B   282 - 288 <=>  269 - 275   (ASN  282  - SER  288  <=> GLN  272  - ARG  278 )                          
  17: s001-A 3gnw-B   290 - 318 <=>  276 - 304   (GLY  290  - ARG  318  <=> CYS  279  - LYS  307 )                          
  17: s001-A 3gnw-B   320 - 323 <=>  305 - 308   (PHE  320  - SER  323  <=> LEU  308  - CYS  311 )                          
  17: s001-A 3gnw-B   326 - 343 <=>  309 - 326   (GLN  326  - ALA  343  <=> THR  312  - THR  329 )                          
  17: s001-A 3gnw-B   344 - 365 <=>  329 - 350   (LYS  344  - GLU  365  <=> ASP  332  - PRO  353 )                          
  17: s001-A 3gnw-B   367 - 372 <=>  351 - 356   (THR  367  - ARG  372  <=> PRO  354  - ASP  359 )                          
  17: s001-A 3gnw-B   376 - 386 <=>  358 - 368   (MET  376  - LYS  386  <=> GLU  361  - SER  371 )                          
  17: s001-A 3gnw-B   389 - 406 <=>  378 - 395   (ILE  389  - PRO  406  <=> VAL  381  - GLU  398 )                          
  17: s001-A 3gnw-B   407 - 410 <=>  398 - 401   (GLU  407  - ASP  410  <=> ARG  401  - PRO  404 )                          
  17: s001-A 3gnw-B   418 - 449 <=>  403 - 434   (GLN  418  - ALA  449  <=> ASN  406  - GLU  437 )                          
  17: s001-A 3gnw-B   451 - 456 <=>  435 - 440   (LEU  451  - MET  456  <=> GLN  438  - LEU  443 )                          
  17: s001-A 3gnw-B   460 - 463 <=>  441 - 444   (ILE  460  - ILE  463  <=> ASP  444  - ILE  447 )                          
  17: s001-A 3gnw-B   465 - 468 <=>  445 - 448   (GLY  465  - ASN  468  <=> TYR  448  - CYS  451 )                          
  17: s001-A 3gnw-B   474 - 490 <=>  451 - 467   (PHE  474  - THR  490  <=> ILE  454  - SER  470 )                          
  17: s001-A 3gnw-B   492 - 495 <=>  470 - 473   (LEU  492  - VAL  495  <=> THR  473  - SER  476 )                          
  18: s001-A 2cjq-A     6 -  10 <=>    7 -  11   (TYR    6  - THR   10  <=> LYS   98  - LYS  102 )                          
  18: s001-A 2cjq-A    27 -  30 <=>   29 -  32   (ALA   27  - HIS   30  <=> LYS  120  - GLU  123 )                          
  18: s001-A 2cjq-A    37 -  44 <=>   34 -  41   (SER   37  - ARG   44  <=> ASN  133  - GLY  140 )                          
  18: s001-A 2cjq-A    46 -  49 <=>   49 -  52   (LYS   46  - GLY   49  <=> ILE  148  - GLU  151 )                          
  18: s001-A 2cjq-A    50 -  53 <=>   54 -  57   (LYS   50  - ARG   53  <=> LEU  153  - VAL  156 )                          
  18: s001-A 2cjq-A    56 -  66 <=>   58 -  68   (THR   56  - PHE   66  <=> THR  160  - ARG  170 )                          
  18: s001-A 2cjq-A    67 -  78 <=>   70 -  81   (ALA   67  - ASP   78  <=> LYS  172  - GLY  183 )                          
  18: s001-A 2cjq-A    80 -  93 <=>   82 -  95   (LEU   80  - SER   93  <=> LEU  184  - GLN  197 )                          
  18: s001-A 2cjq-A    96 -  99 <=>   96 -  99   (TYR   96  - PRO   99  <=> PRO  198  - ARG  201 )                          
  18: s001-A 2cjq-A   100 - 123 <=>  102 - 125   (LEU  100  - SER  123  <=> TYR  204  - LYS  227 )                          
  18: s001-A 2cjq-A   126 - 147 <=>  126 - 147   (VAL  126  - LYS  147  <=> LYS  228  - LYS  249 )                          
  18: s001-A 2cjq-A   149 - 163 <=>  148 - 162   (ASP  149  - ARG  163  <=> THR  250  - ASN  264 )                          
  18: s001-A 2cjq-A   173 - 194 <=>  163 - 184   (PRO  173  - PHE  194  <=> PRO  284  - TRP  305 )                          
  18: s001-A 2cjq-A   195 - 199 <=>  187 - 191   (MET  195  - PRO  199  <=> GLN  308  - VAL  312 )                          
  18: s001-A 2cjq-A   200 - 210 <=>  193 - 203   (PRO  200  - ASP  210  <=> PRO  314  - ASN  324 )                          
  18: s001-A 2cjq-A   214 - 225 <=>  204 - 215   (SER  214  - SER  225  <=> ILE  325  - PHE  336 )                          
  18: s001-A 2cjq-A   226 - 259 <=>  218 - 251   (ARG  226  - SER  259  <=> PRO  339  - GLU  372 )                          
  18: s001-A 2cjq-A   262 - 280 <=>  252 - 270   (GLU  262  - MET  280  <=> TRP  373  - THR  391 )                          
  18: s001-A 2cjq-A   281 - 320 <=>  272 - 311   (TYR  281  - PHE  320  <=> ASP  393  - VAL  432 )                          
  18: s001-A 2cjq-A   326 - 338 <=>  322 - 334   (GLN  326  - LEU  338  <=> ARG  442  - THR  454 )                          
  18: s001-A 2cjq-A   340 - 365 <=>  335 - 360   (SER  340  - GLU  365  <=> GLU  455  - THR  480 )                          
  18: s001-A 2cjq-A   367 - 370 <=>  365 - 368   (THR  367  - GLU  370  <=> MET  485  - ALA  488 )                          
  18: s001-A 2cjq-A   372 - 375 <=>  369 - 372   (ARG  372  - GLY  375  <=> TYR  489  - GLU  492 )                          
  18: s001-A 2cjq-A   377 - 386 <=>  373 - 382   (PRO  377  - LYS  386  <=> ASP  493  - VAL  502 )                          
  18: s001-A 2cjq-A   389 - 392 <=>  391 - 394   (ILE  389  - PHE  392  <=> SER  511  - MET  514 )                          
  18: s001-A 2cjq-A   393 - 407 <=>  396 - 410   (ASP  393  - GLU  407  <=> GLY  516  - LEU  530 )                          
  18: s001-A 2cjq-A   411 - 443 <=>  411 - 443   (ARG  411  - GLN  443  <=> GLY  537  - GLN  569 )                          
  18: s001-A 2cjq-A   448 - 451 <=>  444 - 447   (ASN  448  - LEU  451  <=> GLN  570  - THR  573 )                          
  18: s001-A 2cjq-A   453 - 457 <=>  448 - 452   (SER  453  - GLN  457  <=> THR  574  - GLN  578 )                          
  18: s001-A 2cjq-A   472 - 475 <=>  455 - 458   (ILE  472  - SER  475  <=> TYR  581  - LYS  584 )                          
  18: s001-A 2cjq-A   476 - 479 <=>  460 - 463   (GLY  476  - SER  479  <=> ASP  586  - GLY  589 )                          
  18: s001-A 2cjq-A   480 - 485 <=>  465 - 470   (TYR  480  - ALA  485  <=> TYR  591  - GLY  596 )                          
  18: s001-A 2cjq-A   492 - 495 <=>  475 - 478   (LEU  492  - VAL  495  <=> GLU  601  - ARG  604 )                          
  19: s001-A 3i5k-A    28 -  32 <=>    9 -  13   (LEU   28  - PHE   32  <=> ALA    9  - PRO   13 )                          
  19: s001-A 3i5k-A    33 -  39 <=>   15 -  21   (GLY   33  - PRO   39  <=> SER   15  - LEU   21 )                          
  19: s001-A 3i5k-A    40 -  43 <=>   24 -  27   (SER   40  - VAL   43  <=> ASN   24  - SER   27 )                          
  19: s001-A 3i5k-A    44 -  49 <=>   29 -  34   (ARG   44  - GLY   49  <=> SER   29  - HIS   34 )                          
  19: s001-A 3i5k-A    50 -  55 <=>   36 -  41   (LYS   50  - VAL   55  <=> LYS   36  - THR   41 )                          
  19: s001-A 3i5k-A    56 -  67 <=>   43 -  54   (THR   56  - ALA   67  <=> LYS   43  - PHE   54 )                          
  19: s001-A 3i5k-A    71 -  77 <=>   55 -  61   (PRO   71  - ASP   77  <=> ASP   55  - ASP   61 )                          
  19: s001-A 3i5k-A    79 -  93 <=>   62 -  76   (VAL   79  - SER   93  <=> ALA   62  - SER   76 )                          
  19: s001-A 3i5k-A    97 - 118 <=>   77 -  98   (THR   97  - ALA  118  <=> LYS   77  - ARG   98 )                          
  19: s001-A 3i5k-A   120 - 123 <=>   99 - 102   (LEU  120  - SER  123  <=> SER   99  - GLY  102 )                          
  19: s001-A 3i5k-A   128 - 132 <=>  104 - 108   (LYS  128  - TRP  132  <=> GLY  104  - VAL  108 )                          
  19: s001-A 3i5k-A   133 - 147 <=>  113 - 127   (LYS  133  - LYS  147  <=> GLY  113  - LEU  127 )                          
  19: s001-A 3i5k-A   149 - 168 <=>  128 - 147   (ASP  149  - VAL  168  <=> GLU  128  - VAL  147 )                          
  19: s001-A 3i5k-A   169 - 198 <=>  153 - 182   (GLY  169  - PRO  198  <=> GLY  153  - LEU  182 )                          
  19: s001-A 3i5k-A   199 - 208 <=>  188 - 197   (PRO  199  - TRP  208  <=> GLY  188  - PRO  197 )                          
  19: s001-A 3i5k-A   212 - 225 <=>  198 - 211   (GLY  212  - SER  225  <=> ALA  198  - LYS  211 )                          
  19: s001-A 3i5k-A   226 - 259 <=>  214 - 247   (ARG  226  - SER  259  <=> PRO  214  - GLU  247 )                          
  19: s001-A 3i5k-A   261 - 271 <=>  248 - 258   (ILE  261  - GLU  271  <=> GLU  248  - GLU  258 )                          
  19: s001-A 3i5k-A   272 - 280 <=>  260 - 268   (TYR  272  - MET  280  <=> LEU  260  - ASN  268 )                          
  19: s001-A 3i5k-A   281 - 284 <=>  270 - 273   (TYR  281  - ILE  284  <=> LYS  270  - THR  273 )                          
  19: s001-A 3i5k-A   285 - 289 <=>  275 - 279   (ARG  285  - ARG  289  <=> GLY  275  - CYS  279 )                          
  19: s001-A 3i5k-A   291 - 317 <=>  280 - 306   (ILE  291  - SER  317  <=> ARG  280  - ALA  306 )                          
  19: s001-A 3i5k-A   319 - 323 <=>  307 - 311   (GLU  319  - SER  323  <=> GLY  307  - PRO  311 )                          
  19: s001-A 3i5k-A   326 - 342 <=>  312 - 328   (GLN  326  - VAL  342  <=> THR  312  - GLY  328 )                          
  19: s001-A 3i5k-A   343 - 364 <=>  331 - 352   (ALA  343  - GLU  364  <=> GLU  331  - ASP  352 )                          
  19: s001-A 3i5k-A   366 - 372 <=>  353 - 359   (LYS  366  - ARG  372  <=> PRO  353  - ASP  359 )                          
  19: s001-A 3i5k-A   376 - 386 <=>  361 - 371   (MET  376  - LYS  386  <=> GLU  361  - SER  371 )                          
  19: s001-A 3i5k-A   389 - 406 <=>  381 - 398   (ILE  389  - PRO  406  <=> ARG  381  - GLU  398 )                          
  19: s001-A 3i5k-A   407 - 410 <=>  400 - 403   (GLU  407  - ASP  410  <=> VAL  400  - SER  403 )                          
  19: s001-A 3i5k-A   419 - 449 <=>  407 - 437   (ARG  419  - ALA  449  <=> SER  407  - ASP  437 )                          
  19: s001-A 3i5k-A   451 - 457 <=>  438 - 444   (LEU  451  - GLN  457  <=> THR  438  - ASN  444 )                          
  19: s001-A 3i5k-A   462 - 465 <=>  445 - 448   (ARG  462  - GLY  465  <=> PHE  445  - TYR  448 )                          
  19: s001-A 3i5k-A   474 - 486 <=>  454 - 466   (PHE  474  - ARG  486  <=> VAL  454  - LEU  466 )                          
  19: s001-A 3i5k-A   488 - 491 <=>  467 - 470   (TYR  488  - VAL  491  <=> HIS  467  - ASP  470 )                          
  19: s001-A 3i5k-A   492 - 495 <=>  473 - 476   (LEU  492  - VAL  495  <=> SER  473  - THR  476 )                          
  20: s001-A 3gsz-A    30 -  33 <=>   11 -  14   (HIS   30  - GLY   33  <=> ILE   11  - CYS   14 )                          
  20: s001-A 3gsz-A    34 -  39 <=>   16 -  21   (THR   34  - PRO   39  <=> PRO   16  - LEU   21 )                          
  20: s001-A 3gsz-A    41 -  44 <=>   24 -  27   (ASN   41  - ARG   44  <=> ASN   24  - SER   27 )                          
  20: s001-A 3gsz-A    45 -  49 <=>   30 -  34   (ILE   45  - GLY   49  <=> LEU   30  - HIS   34 )                          
  20: s001-A 3gsz-A    50 -  57 <=>   36 -  43   (LYS   50  - SER   57  <=> LYS   36  - ARG   43 )                          
  20: s001-A 3gsz-A    60 -  77 <=>   44 -  61   (SER   60  - ASP   77  <=> SER   44  - ASP   61 )                          
  20: s001-A 3gsz-A    79 -  93 <=>   62 -  76   (VAL   79  - SER   93  <=> ALA   62  - SER   76 )                          
  20: s001-A 3gsz-A    97 - 118 <=>   77 -  98   (THR   97  - ALA  118  <=> LYS   77  - LYS   98 )                          
  20: s001-A 3gsz-A   120 - 123 <=>   99 - 102   (LEU  120  - SER  123  <=> SER   99  - GLY  102 )                          
  20: s001-A 3gsz-A   128 - 132 <=>  104 - 108   (LYS  128  - TRP  132  <=> GLY  104  - VAL  108 )                          
  20: s001-A 3gsz-A   133 - 146 <=>  113 - 126   (LYS  133  - VAL  146  <=> ARG  113  - LEU  126 )                          
  20: s001-A 3gsz-A   149 - 152 <=>  127 - 130   (ASP  149  - LEU  152  <=> LEU  127  - GLN  130 )                          
  20: s001-A 3gsz-A   153 - 193 <=>  132 - 172   (GLN  153  - ALA  193  <=> THR  132  - ASP  177 )                          
  20: s001-A 3gsz-A   194 - 199 <=>  174 - 179   (PHE  194  - PRO  199  <=> ALA  179  - LYS  184 )                          
  20: s001-A 3gsz-A   200 - 208 <=>  184 - 192   (PRO  200  - TRP  208  <=> PRO  189  - PRO  197 )                          
  20: s001-A 3gsz-A   212 - 225 <=>  193 - 206   (GLY  212  - SER  225  <=> ALA  198  - LYS  211 )                          
  20: s001-A 3gsz-A   226 - 255 <=>  209 - 238   (ARG  226  - LEU  255  <=> PRO  214  - CYS  243 )                          
  20: s001-A 3gsz-A   257 - 271 <=>  239 - 253   (ASP  257  - GLU  271  <=> SER  244  - GLU  258 )                          
  20: s001-A 3gsz-A   272 - 281 <=>  255 - 264   (TYR  272  - TYR  281  <=> LEU  260  - SER  269 )                          
  20: s001-A 3gsz-A   282 - 288 <=>  267 - 273   (ASN  282  - SER  288  <=> GLN  272  - ARG  278 )                          
  20: s001-A 3gsz-A   290 - 317 <=>  274 - 301   (GLY  290  - SER  317  <=> CYS  279  - ALA  306 )                          
  20: s001-A 3gsz-A   319 - 323 <=>  302 - 306   (GLU  319  - SER  323  <=> GLY  307  - PRO  311 )                          
  20: s001-A 3gsz-A   326 - 342 <=>  307 - 323   (GLN  326  - VAL  342  <=> VAL  312  - GLY  328 )                          
  20: s001-A 3gsz-A   343 - 365 <=>  326 - 348   (ALA  343  - GLU  365  <=> GLU  331  - LEU  353 )                          
  20: s001-A 3gsz-A   367 - 372 <=>  349 - 354   (THR  367  - ARG  372  <=> PRO  354  - ASP  359 )                          
  20: s001-A 3gsz-A   376 - 386 <=>  356 - 366   (MET  376  - LYS  386  <=> GLU  361  - SER  371 )                          
  20: s001-A 3gsz-A   389 - 406 <=>  376 - 393   (ILE  389  - PRO  406  <=> ARG  381  - GLU  398 )                          
  20: s001-A 3gsz-A   407 - 410 <=>  395 - 398   (GLU  407  - ASP  410  <=> VAL  400  - SER  403 )                          
  20: s001-A 3gsz-A   418 - 449 <=>  401 - 432   (GLN  418  - ALA  449  <=> ASN  406  - ASP  437 )                          
  20: s001-A 3gsz-A   451 - 456 <=>  433 - 438   (LEU  451  - MET  456  <=> THR  438  - LEU  443 )                          
  20: s001-A 3gsz-A   460 - 463 <=>  439 - 442   (ILE  460  - ILE  463  <=> ASN  444  - MET  447 )                          
  20: s001-A 3gsz-A   465 - 468 <=>  443 - 446   (GLY  465  - ASN  468  <=> TYR  448  - VAL  451 )                          
  20: s001-A 3gsz-A   474 - 486 <=>  449 - 461   (PHE  474  - ARG  486  <=> VAL  454  - LEU  466 )                          
  20: s001-A 3gsz-A   488 - 491 <=>  462 - 465   (TYR  488  - VAL  491  <=> HIS  467  - GLU  470 )                          
  20: s001-A 3gsz-A   492 - 495 <=>  468 - 471   (LEU  492  - VAL  495  <=> SER  473  - THR  476 )                          
  21: s001-A 2xi2-A    29 -  32 <=>   10 -  13   (LYS   29  - PHE   32  <=> LEU   10  - PRO   13 )                          
  21: s001-A 2xi2-A    33 -  39 <=>   15 -  21   (GLY   33  - PRO   39  <=> ALA   15  - LEU   21 )                          
  21: s001-A 2xi2-A    41 -  44 <=>   24 -  27   (ASN   41  - ARG   44  <=> ASN   24  - SER   27 )                          
  21: s001-A 2xi2-A    45 -  49 <=>   30 -  34   (ILE   45  - GLY   49  <=> LEU   30  - HIS   34 )                          
  21: s001-A 2xi2-A    50 -  55 <=>   36 -  41   (LYS   50  - VAL   55  <=> LEU   36  - THR   41 )                          
  21: s001-A 2xi2-A    56 -  66 <=>   43 -  53   (THR   56  - PHE   66  <=> ARG   43  - THR   53 )                          
  21: s001-A 2xi2-A    70 -  77 <=>   54 -  61   (LYS   70  - ASP   77  <=> PHE   54  - ASP   61 )                          
  21: s001-A 2xi2-A    79 -  93 <=>   62 -  76   (VAL   79  - SER   93  <=> SER   62  - SER   76 )                          
  21: s001-A 2xi2-A    97 - 118 <=>   77 -  98   (THR   97  - ALA  118  <=> LYS   77  - LYS   98 )                          
  21: s001-A 2xi2-A   120 - 123 <=>   99 - 102   (LEU  120  - SER  123  <=> SER   99  - GLY  102 )                          
  21: s001-A 2xi2-A   126 - 132 <=>  103 - 109   (VAL  126  - TRP  132  <=> TYR  103  - ARG  109 )                          
  21: s001-A 2xi2-A   133 - 147 <=>  113 - 127   (LYS  133  - LYS  147  <=> ARG  113  - LEU  127 )                          
  21: s001-A 2xi2-A   149 - 168 <=>  128 - 147   (ASP  149  - VAL  168  <=> GLU  128  - VAL  147 )                          
  21: s001-A 2xi2-A   169 - 193 <=>  153 - 177   (GLY  169  - ALA  193  <=> GLY  153  - ASP  177 )                          
  21: s001-A 2xi2-A   194 - 199 <=>  179 - 184   (PHE  194  - PRO  199  <=> VAL  179  - LEU  184 )                          
  21: s001-A 2xi2-A   200 - 208 <=>  189 - 197   (PRO  200  - TRP  208  <=> SER  189  - PRO  197 )                          
  21: s001-A 2xi2-A   212 - 225 <=>  198 - 211   (GLY  212  - SER  225  <=> GLY  198  - LYS  211 )                          
  21: s001-A 2xi2-A   226 - 259 <=>  214 - 247   (ARG  226  - SER  259  <=> PRO  214  - PRO  247 )                          
  21: s001-A 2xi2-A   261 - 271 <=>  248 - 258   (ILE  261  - GLU  271  <=> GLN  248  - GLU  258 )                          
  21: s001-A 2xi2-A   272 - 280 <=>  260 - 268   (TYR  272  - MET  280  <=> LEU  260  - ASN  268 )                          
  21: s001-A 2xi2-A   281 - 284 <=>  270 - 273   (TYR  281  - ILE  284  <=> ARG  270  - ASN  273 )                          
  21: s001-A 2xi2-A   285 - 288 <=>  275 - 278   (ARG  285  - SER  288  <=> GLY  275  - ARG  278 )                          
  21: s001-A 2xi2-A   290 - 317 <=>  279 - 306   (GLY  290  - SER  317  <=> CYS  279  - ALA  306 )                          
  21: s001-A 2xi2-A   319 - 323 <=>  307 - 311   (GLU  319  - SER  323  <=> GLY  307  - CYS  311 )                          
  21: s001-A 2xi2-A   326 - 342 <=>  312 - 328   (GLN  326  - VAL  342  <=> THR  312  - GLY  328 )                          
  21: s001-A 2xi2-A   343 - 365 <=>  331 - 353   (ALA  343  - GLU  365  <=> GLU  331  - PRO  353 )                          
  21: s001-A 2xi2-A   367 - 371 <=>  354 - 358   (THR  367  - VAL  371  <=> PRO  354  - TYR  358 )                          
  21: s001-A 2xi2-A   374 - 386 <=>  359 - 371   (TYR  374  - LYS  386  <=> ASP  359  - SER  371 )                          
  21: s001-A 2xi2-A   389 - 406 <=>  381 - 398   (ILE  389  - PRO  406  <=> VAL  381  - GLU  398 )                          
  21: s001-A 2xi2-A   407 - 410 <=>  400 - 403   (GLU  407  - ASP  410  <=> ALA  400  - THR  403 )                          
  21: s001-A 2xi2-A   418 - 449 <=>  406 - 437   (GLN  418  - ALA  449  <=> ASN  406  - ASP  437 )                          
  21: s001-A 2xi2-A   451 - 457 <=>  438 - 444   (LEU  451  - GLN  457  <=> GLN  438  - ASN  444 )                          
  21: s001-A 2xi2-A   462 - 467 <=>  445 - 450   (ARG  462  - TYR  467  <=> CYS  445  - ALA  450 )                          
  21: s001-A 2xi2-A   474 - 486 <=>  454 - 466   (PHE  474  - ARG  486  <=> ILE  454  - LEU  466 )                          
  21: s001-A 2xi2-A   488 - 491 <=>  467 - 470   (TYR  488  - VAL  491  <=> HIS  467  - SER  470 )                          
  21: s001-A 2xi2-A   492 - 495 <=>  473 - 476   (LEU  492  - VAL  495  <=> SER  473  - SER  476 )                          
  22: s001-A 5y6r-A     6 -  10 <=>   87 -  91   (TYR    6  - THR   10  <=> GLU   98  - GLY  102 )                          
  22: s001-A 5y6r-A    27 -  33 <=>  111 - 117   (ALA   27  - GLY   33  <=> ALA  122  - GLU  128 )                          
  22: s001-A 5y6r-A    34 -  44 <=>  119 - 129   (THR   34  - ARG   44  <=> HIS  130  - GLY  140 )                          
  22: s001-A 5y6r-A    46 -  49 <=>  137 - 140   (LYS   46  - GLY   49  <=> ILE  148  - GLU  151 )                          
  22: s001-A 5y6r-A    50 -  56 <=>  143 - 149   (LYS   50  - THR   56  <=> PRO  154  - THR  160 )                          
  22: s001-A 5y6r-A    57 -  63 <=>  153 - 159   (SER   57  - GLU   63  <=> ASN  164  - ARG  170 )                          
  22: s001-A 5y6r-A    64 -  67 <=>  161 - 164   (LYS   64  - ALA   67  <=> LYS  172  - LYS  175 )                          
  22: s001-A 5y6r-A    70 -  78 <=>  165 - 173   (LYS   70  - ASP   78  <=> GLU  176  - LEU  184 )                          
  22: s001-A 5y6r-A    79 -  89 <=>  175 - 185   (VAL   79  - PHE   89  <=> LYS  186  - LYS  196 )                          
  22: s001-A 5y6r-A    95 -  98 <=>  186 - 189   (HIS   95  - GLU   98  <=> ARG  197  - LEU  200 )                          
  22: s001-A 5y6r-A    99 - 123 <=>  192 - 216   (PRO   99  - SER  123  <=> SER  203  - ARG  227 )                          
  22: s001-A 5y6r-A   126 - 147 <=>  217 - 238   (VAL  126  - LYS  147  <=> LYS  228  - LYS  249 )                          
  22: s001-A 5y6r-A   149 - 168 <=>  239 - 258   (ASP  149  - VAL  168  <=> LYS  250  - VAL  269 )                          
  22: s001-A 5y6r-A   169 - 194 <=>  269 - 294   (GLY  169  - PHE  194  <=> GLU  280  - TRP  305 )                          
  22: s001-A 5y6r-A   195 - 199 <=>  297 - 301   (MET  195  - PRO  199  <=> GLN  308  - VAL  312 )                          
  22: s001-A 5y6r-A   200 - 210 <=>  303 - 313   (PRO  200  - ASP  210  <=> PRO  314  - GLN  324 )                          
  22: s001-A 5y6r-A   214 - 225 <=>  314 - 325   (SER  214  - SER  225  <=> ILE  325  - PHE  336 )                          
  22: s001-A 5y6r-A   226 - 259 <=>  328 - 361   (ARG  226  - SER  259  <=> PRO  339  - LYS  372 )                          
  22: s001-A 5y6r-A   262 - 280 <=>  362 - 380   (GLU  262  - MET  280  <=> TRP  373  - SER  391 )                          
  22: s001-A 5y6r-A   281 - 319 <=>  382 - 420   (TYR  281  - GLU  319  <=> ASP  393  - GLY  431 )                          
  22: s001-A 5y6r-A   321 - 324 <=>  425 - 428   (SER  321  - LEU  324  <=> SER  436  - ARG  439 )                          
  22: s001-A 5y6r-A   326 - 338 <=>  431 - 443   (GLN  326  - LEU  338  <=> LYS  442  - THR  454 )                          
  22: s001-A 5y6r-A   340 - 365 <=>  444 - 469   (SER  340  - GLU  365  <=> GLU  455  - THR  480 )                          
  22: s001-A 5y6r-A   367 - 373 <=>  474 - 480   (THR  367  - ARG  373  <=> MET  485  - PHE  491 )                          
  22: s001-A 5y6r-A   376 - 386 <=>  481 - 491   (MET  376  - LYS  386  <=> ASP  492  - ILE  502 )                          
  22: s001-A 5y6r-A   389 - 392 <=>  500 - 503   (ILE  389  - PHE  392  <=> SER  511  - MET  514 )                          
  22: s001-A 5y6r-A   393 - 409 <=>  505 - 521   (ASP  393  - LYS  409  <=> GLY  516  - SER  532 )                          
  22: s001-A 5y6r-A   410 - 443 <=>  525 - 558   (ASP  410  - GLN  443  <=> ARG  536  - THR  569 )                          
  22: s001-A 5y6r-A   448 - 451 <=>  559 - 562   (ASN  448  - LEU  451  <=> GLU  570  - VAL  573 )                          
  22: s001-A 5y6r-A   453 - 456 <=>  563 - 566   (SER  453  - MET  456  <=> LYS  574  - LYS  577 )                          
  22: s001-A 5y6r-A   459 - 462 <=>  567 - 570   (ASP  459  - ARG  462  <=> SER  578  - TYR  581 )                          
  22: s001-A 5y6r-A   473 - 479 <=>  572 - 578   (ASP  473  - SER  479  <=> TYR  583  - SER  589 )                          
  22: s001-A 5y6r-A   480 - 485 <=>  580 - 585   (TYR  480  - ALA  485  <=> TYR  591  - GLY  596 )                          
  22: s001-A 5y6r-A   492 - 495 <=>  590 - 593   (LEU  492  - VAL  495  <=> ASP  601  - ARG  604 )                          
  23: s001-A 1s48-A    38 -  44 <=>   43 -  49   (GLU   38  - ARG   44  <=> ILE  134  - GLY  140 )                          
  23: s001-A 1s48-A    46 -  50 <=>   57 -  61   (LYS   46  - LYS   50  <=> ILE  148  - LYS  152 )                          
  23: s001-A 1s48-A    51 -  56 <=>   63 -  68   (TYR   51  - THR   56  <=> PRO  154  - GLN  159 )                          
  23: s001-A 1s48-A    57 -  66 <=>   70 -  79   (SER   57  - PHE   66  <=> ASP  161  - ARG  170 )                          
  23: s001-A 1s48-A    67 -  78 <=>   81 -  92   (ALA   67  - ASP   78  <=> LYS  172  - GLU  183 )                          
  23: s001-A 1s48-A    80 -  92 <=>   93 - 105   (LEU   80  - PHE   92  <=> LEU  184  - ALA  196 )                          
  23: s001-A 1s48-A    95 -  98 <=>  106 - 109   (HIS   95  - GLU   98  <=> GLN  197  - LEU  200 )                          
  23: s001-A 1s48-A    99 - 123 <=>  112 - 136   (PRO   99  - SER  123  <=> THR  203  - LYS  227 )                          
  23: s001-A 1s48-A   126 - 146 <=>  137 - 157   (VAL  126  - VAL  146  <=> LYS  228  - LEU  248 )                          
  23: s001-A 1s48-A   149 - 160 <=>  159 - 170   (ASP  149  - GLY  160  <=> ALA  250  - ILE  261 )                          
  23: s001-A 1s48-A   161 - 167 <=>  172 - 178   (ALA  161  - VAL  167  <=> LYS  263  - VAL  269 )                          
  23: s001-A 1s48-A   168 - 194 <=>  188 - 214   (VAL  168  - PHE  194  <=> VAL  279  - TRP  305 )                          
  23: s001-A 1s48-A   195 - 199 <=>  217 - 221   (MET  195  - PRO  199  <=> GLN  308  - VAL  312 )                          
  23: s001-A 1s48-A   200 - 210 <=>  223 - 233   (PRO  200  - ASP  210  <=> PRO  314  - ASN  324 )                          
  23: s001-A 1s48-A   214 - 225 <=>  234 - 245   (SER  214  - SER  225  <=> ILE  325  - PHE  336 )                          
  23: s001-A 1s48-A   226 - 259 <=>  248 - 281   (ARG  226  - SER  259  <=> PRO  339  - GLU  372 )                          
  23: s001-A 1s48-A   262 - 280 <=>  282 - 300   (GLU  262  - MET  280  <=> TRP  373  - THR  391 )                          
  23: s001-A 1s48-A   281 - 320 <=>  302 - 341   (TYR  281  - PHE  320  <=> ASP  393  - VAL  432 )                          
  23: s001-A 1s48-A   321 - 324 <=>  345 - 348   (SER  321  - LEU  324  <=> SER  436  - ARG  439 )                          
  23: s001-A 1s48-A   326 - 338 <=>  351 - 363   (GLN  326  - LEU  338  <=> ARG  442  - THR  454 )                          
  23: s001-A 1s48-A   340 - 365 <=>  364 - 389   (SER  340  - GLU  365  <=> GLU  455  - THR  480 )                          
  23: s001-A 1s48-A   367 - 372 <=>  394 - 399   (THR  367  - ARG  372  <=> UNK  485  - ARG  490 )                          
  23: s001-A 1s48-A   376 - 386 <=>  401 - 411   (MET  376  - LYS  386  <=> GLU  492  - VAL  502 )                          
  23: s001-A 1s48-A   389 - 392 <=>  420 - 423   (ILE  389  - PHE  392  <=> SER  511  - UNK  514 )                          
  23: s001-A 1s48-A   393 - 409 <=>  425 - 441   (ASP  393  - LYS  409  <=> GLY  516  - SER  532 )                          
  23: s001-A 1s48-A   411 - 443 <=>  446 - 478   (ARG  411  - GLN  443  <=> GLY  537  - GLN  569 )                          
  23: s001-A 1s48-A   448 - 451 <=>  479 - 482   (ASN  448  - LEU  451  <=> GLN  570  - THR  573 )                          
  23: s001-A 1s48-A   453 - 457 <=>  483 - 487   (SER  453  - GLN  457  <=> ASP  574  - HIS  578 )                          
  23: s001-A 1s48-A   472 - 475 <=>  490 - 493   (ILE  472  - SER  475  <=> TYR  581  - LYS  584 )                          
  23: s001-A 1s48-A   476 - 479 <=>  495 - 498   (GLY  476  - SER  479  <=> ASP  586  - GLY  589 )                          
  23: s001-A 1s48-A   480 - 485 <=>  500 - 505   (TYR  480  - ALA  485  <=> TYR  591  - GLY  596 )                          
  23: s001-A 1s48-A   492 - 495 <=>  510 - 513   (LEU  492  - VAL  495  <=> GLU  601  - ARG  604 )                          
  24: s001-A 6nus-A     3 -   6 <=>  278 - 281   (ASN    3  - TYR    6  <=> ALA  399  - THR  402 )                          
  24: s001-A 6nus-A    37 -  43 <=>  283 - 289   (SER   37  - VAL   43  <=> GLY  413  - PHE  419 )                          
  24: s001-A 6nus-A    44 -  47 <=>  292 - 295   (ARG   44  - GLY   47  <=> PHE  422  - SER  425 )                          
  24: s001-A 6nus-A    68 -  96 <=>  297 - 325   (PHE   68  - TYR   96  <=> TYR  456  - ASP  484 )                          
  24: s001-A 6nus-A   100 - 108 <=>  326 - 334   (LEU  100  - ALA  108  <=> GLY  485  - VAL  493 )                          
  24: s001-A 6nus-A   110 - 135 <=>  335 - 360   (HIS  110  - ILE  135  <=> ILE  494  - MET  519 )                          
  24: s001-A 6nus-A   136 - 146 <=>  362 - 372   (ILE  136  - VAL  146  <=> TYR  521  - THR  531 )                          
  24: s001-A 6nus-A   150 - 159 <=>  374 - 383   (GLY  150  - ALA  159  <=> ARG  533  - MET  542 )                          
  24: s001-A 6nus-A   179 - 199 <=>  384 - 404   (TYR  179  - PRO  199  <=> VAL  560  - ALA  580 )                          
  24: s001-A 6nus-A   200 - 209 <=>  409 - 418   (PRO  200  - LEU  209  <=> ALA  585  - PHE  594 )                          
  24: s001-A 6nus-A   211 - 225 <=>  419 - 433   (ASP  211  - SER  225  <=> TYR  595  - VAL  609 )                          
  24: s001-A 6nus-A   226 - 256 <=>  436 - 466   (ARG  226  - MET  256  <=> PRO  612  - HIS  642 )                          
  24: s001-A 6nus-A   257 - 260 <=>  469 - 472   (ASP  257  - LYS  260  <=> CYS  645  - LEU  648 )                          
  24: s001-A 6nus-A   261 - 318 <=>  474 - 531   (ILE  261  - ARG  318  <=> HIS  650  - LEU  707 )                          
  24: s001-A 6nus-A   320 - 323 <=>  571 - 574   (PHE  320  - SER  323  <=> ALA  747  - ARG  750 )                          
  24: s001-A 6nus-A   326 - 343 <=>  578 - 595   (GLN  326  - ALA  343  <=> SER  754  - ALA  771 )                          
  24: s001-A 6nus-A   347 - 361 <=>  602 - 616   (PHE  347  - VAL  361  <=> SER  778  - VAL  792 )                          
  24: s001-A 6nus-A   362 - 371 <=>  618 - 627   (VAL  362  - VAL  371  <=> MET  794  - THR  803 )                          
  24: s001-A 6nus-A   373 - 377 <=>  628 - 632   (ARG  373  - PRO  377  <=> ASP  804  - GLY  808 )                          
  24: s001-A 6nus-A   378 - 387 <=>  634 - 643   (VAL  378  - LEU  387  <=> HIS  810  - LEU  819 )                          
  24: s001-A 6nus-A   389 - 402 <=>  651 - 664   (ILE  389  - SER  402  <=> VAL  827  - ALA  840 )                          
  24: s001-A 6nus-A   415 - 431 <=>  665 - 681   (ASP  415  - GLU  431  <=> LEU  854  - THR  870 )                          
  24: s001-A 6nus-A   432 - 444 <=>  690 - 702   (ARG  432  - VAL  444  <=> ASP  879  - LEU  891 )                          
  24: s001-A 6nus-A   476 - 479 <=>  703 - 706   (GLY  476  - SER  479  <=> MET  907  - ASN  910 )                          
  24: s001-A 6nus-A   481 - 489 <=>  707 - 715   (ASN  481  - GLY  489  <=> ASP  911  - PRO  919 )                          
  25: s001-A 5m2x-A     5 -  11 <=>  277 - 283   (GLU    5  - ASN   11  <=> ILE  282  - GLU  288 )                          
  25: s001-A 5m2x-A    29 -  41 <=>  307 - 319   (LYS   29  - ASN   41  <=> ALA  312  - GLY  324 )                          
  25: s001-A 5m2x-A    43 -  46 <=>  320 - 323   (VAL   43  - LYS   46  <=> VAL  325  - LEU  328 )                          
  25: s001-A 5m2x-A    48 -  66 <=>  334 - 352   (PHE   48  - PHE   66  <=> VAL  339  - LYS  357 )                          
  25: s001-A 5m2x-A    67 -  76 <=>  354 - 363   (ALA   67  - PHE   76  <=> LYS  359  - GLN  368 )                          
  25: s001-A 5m2x-A    77 -  93 <=>  366 - 382   (ASP   77  - SER   93  <=> THR  371  - GLY  387 )                          
  25: s001-A 5m2x-A    96 - 121 <=>  383 - 408   (TYR   96  - PRO  121  <=> LYS  388  - ILE  413 )                          
  25: s001-A 5m2x-A   122 - 133 <=>  412 - 423   (PHE  122  - LYS  133  <=> GLU  417  - ASN  428 )                          
  25: s001-A 5m2x-A   134 - 147 <=>  426 - 439   (GLU  134  - LYS  147  <=> ARG  431  - LEU  444 )                          
  25: s001-A 5m2x-A   149 - 169 <=>  440 - 460   (ASP  149  - GLY  169  <=> ARG  445  - GLU  465 )                          
  25: s001-A 5m2x-A   170 - 189 <=>  464 - 483   (THR  170  - GLN  189  <=> ALA  469  - GLU  488 )                          
  25: s001-A 5m2x-A   190 - 196 <=>  485 - 491   (PHE  190  - ALA  196  <=> LEU  490  - ASP  496 )                          
  25: s001-A 5m2x-A   197 - 200 <=>  493 - 496   (ASP  197  - PRO  200  <=> TRP  498  - ARG  501 )                          
  25: s001-A 5m2x-A   201 - 208 <=>  501 - 508   (PHE  201  - TRP  208  <=> GLY  506  - LEU  513 )                          
  25: s001-A 5m2x-A   212 - 226 <=>  509 - 523   (GLY  212  - ARG  226  <=> GLN  514  - GLY  528 )                          
  25: s001-A 5m2x-A   227 - 249 <=>  525 - 547   (ALA  227  - PHE  249  <=> ARG  530  - ALA  552 )                          
  25: s001-A 5m2x-A   251 - 254 <=>  548 - 551   (ILE  251  - ARG  254  <=> LEU  553  - ASN  556 )                          
  25: s001-A 5m2x-A   256 - 260 <=>  552 - 556   (MET  256  - LYS  260  <=> GLN  557  - GLY  561 )                          
  25: s001-A 5m2x-A   262 - 271 <=>  557 - 566   (GLU  262  - GLU  271  <=> HIS  562  - LYS  571 )                          
  25: s001-A 5m2x-A   272 - 281 <=>  568 - 577   (TYR  272  - TYR  281  <=> THR  573  - LEU  582 )                          
  25: s001-A 5m2x-A   282 - 319 <=>  587 - 624   (ASN  282  - GLU  319  <=> MET  592  - GLU  629 )                          
  25: s001-A 5m2x-A   323 - 340 <=>  651 - 668   (SER  323  - SER  340  <=> ARG  656  - ASP  673 )                          
  25: s001-A 5m2x-A   345 - 348 <=>  669 - 672   (GLN  345  - GLU  348  <=> ASP  674  - ALA  677 )                          
  25: s001-A 5m2x-A   350 - 365 <=>  673 - 688   (ASP  350  - GLU  365  <=> HIS  678  - THR  693 )                          
  25: s001-A 5m2x-A   367 - 372 <=>  694 - 699   (THR  367  - ARG  372  <=> SER  699  - ASN  704 )                          
  25: s001-A 5m2x-A   376 - 387 <=>  701 - 712   (MET  376  - LEU  387  <=> GLU  706  - LYS  717 )                          
  25: s001-A 5m2x-A   389 - 427 <=>  721 - 759   (ILE  389  - PHE  427  <=> ILE  726  - TRP  764 )                          
  25: s001-A 5m2x-A   428 - 431 <=>  761 - 764   (GLY  428  - GLU  431  <=> LEU  766  - PHE  769 )                          
  25: s001-A 5m2x-A   432 - 444 <=>  768 - 780   (ARG  432  - VAL  444  <=> ASP  773  - VAL  785 )                          
  25: s001-A 5m2x-A   451 - 457 <=>  781 - 787   (LEU  451  - GLN  457  <=> PRO  786  - THR  792 )                          
  25: s001-A 5m2x-A   460 - 465 <=>  788 - 793   (ILE  460  - GLY  465  <=> GLY  793  - SER  798 )                          
  25: s001-A 5m2x-A   466 - 469 <=>  796 - 799   (LEU  466  - ILE  469  <=> GLY  801  - GLU  804 )                          
  25: s001-A 5m2x-A   472 - 475 <=>  800 - 803   (ILE  472  - SER  475  <=> TRP  805  - THR  808 )                          
  25: s001-A 5m2x-A   478 - 486 <=>  805 - 813   (PRO  478  - ARG  486  <=> ASP  810  - VAL  818 )                          
  25: s001-A 5m2x-A   488 - 491 <=>  814 - 817   (TYR  488  - VAL  491  <=> TRP  819  - GLU  822 )                          
  25: s001-A 5m2x-A   492 - 495 <=>  821 - 824   (LEU  492  - VAL  495  <=> MET  826  - LYS  829 )                          
  26: s001-A 6ae4-A     6 -  10 <=>   85 -  89   (TYR    6  - THR   10  <=> ASP   98  - GLY  102 )                          
  26: s001-A 6ae4-A    27 -  30 <=>  108 - 111   (ALA   27  - HIS   30  <=> VAL  121  - GLN  124 )                          
  26: s001-A 6ae4-A    36 -  44 <=>  112 - 120   (ARG   36  - ARG   44  <=> HIS  132  - GLY  140 )                          
  26: s001-A 6ae4-A    46 -  49 <=>  128 - 131   (LYS   46  - GLY   49  <=> ILE  148  - GLU  151 )                          
  26: s001-A 6ae4-A    50 -  66 <=>  134 - 150   (LYS   50  - PHE   66  <=> PRO  154  - ARG  170 )                          
  26: s001-A 6ae4-A    67 -  78 <=>  152 - 163   (ALA   67  - ASP   78  <=> LYS  172  - GLY  183 )                          
  26: s001-A 6ae4-A    80 -  92 <=>  164 - 176   (LEU   80  - PHE   92  <=> LEU  184  - LYS  196 )                          
  26: s001-A 6ae4-A    95 -  98 <=>  177 - 180   (HIS   95  - GLU   98  <=> ARG  197  - LEU  200 )                          
  26: s001-A 6ae4-A    99 - 123 <=>  183 - 207   (PRO   99  - SER  123  <=> SER  203  - ARG  227 )                          
  26: s001-A 6ae4-A   126 - 147 <=>  208 - 229   (VAL  126  - LYS  147  <=> LYS  228  - LYS  249 )                          
  26: s001-A 6ae4-A   149 - 163 <=>  230 - 244   (ASP  149  - ARG  163  <=> LYS  250  - ASN  264 )                          
  26: s001-A 6ae4-A   174 - 194 <=>  258 - 278   (ARG  174  - PHE  194  <=> ARG  285  - TRP  305 )                          
  26: s001-A 6ae4-A   195 - 199 <=>  281 - 285   (MET  195  - PRO  199  <=> GLN  308  - VAL  312 )                          
  26: s001-A 6ae4-A   200 - 210 <=>  287 - 297   (PRO  200  - ASP  210  <=> PRO  314  - GLN  324 )                          
  26: s001-A 6ae4-A   214 - 225 <=>  298 - 309   (SER  214  - SER  225  <=> ILE  325  - PHE  336 )                          
  26: s001-A 6ae4-A   226 - 259 <=>  312 - 345   (ARG  226  - SER  259  <=> PRO  339  - LYS  372 )                          
  26: s001-A 6ae4-A   262 - 280 <=>  346 - 364   (GLU  262  - MET  280  <=> TRP  373  - CYS  391 )                          
  26: s001-A 6ae4-A   281 - 319 <=>  366 - 404   (TYR  281  - GLU  319  <=> ASP  393  - GLY  431 )                          
  26: s001-A 6ae4-A   321 - 324 <=>  409 - 412   (SER  321  - LEU  324  <=> SER  436  - ARG  439 )                          
  26: s001-A 6ae4-A   326 - 338 <=>  415 - 427   (GLN  326  - LEU  338  <=> LYS  442  - THR  454 )                          
  26: s001-A 6ae4-A   340 - 365 <=>  428 - 453   (SER  340  - GLU  365  <=> GLU  455  - THR  480 )                          
  26: s001-A 6ae4-A   367 - 373 <=>  458 - 464   (THR  367  - ARG  373  <=> MET  485  - PHE  491 )                          
  26: s001-A 6ae4-A   376 - 386 <=>  465 - 475   (MET  376  - LYS  386  <=> ASP  492  - ILE  502 )                          
  26: s001-A 6ae4-A   389 - 392 <=>  484 - 487   (ILE  389  - PHE  392  <=> SER  511  - MET  514 )                          
  26: s001-A 6ae4-A   393 - 408 <=>  489 - 504   (ASP  393  - ASN  408  <=> GLY  516  - ASP  531 )                          
  26: s001-A 6ae4-A   412 - 443 <=>  505 - 536   (CYS  412  - GLN  443  <=> THR  538  - THR  569 )                          
  26: s001-A 6ae4-A   448 - 451 <=>  537 - 540   (ASN  448  - LEU  451  <=> GLU  570  - VAL  573 )                          
  26: s001-A 6ae4-A   454 - 457 <=>  541 - 544   (VAL  454  - GLN  457  <=> LYS  574  - LYS  577 )                          
  26: s001-A 6ae4-A   459 - 462 <=>  545 - 548   (ASP  459  - ARG  462  <=> SER  578  - TYR  581 )                          
  26: s001-A 6ae4-A   473 - 479 <=>  550 - 556   (ASP  473  - SER  479  <=> TYR  583  - SER  589 )                          
  26: s001-A 6ae4-A   480 - 485 <=>  558 - 563   (TYR  480  - ALA  485  <=> TYR  591  - GLY  596 )                          
  26: s001-A 6ae4-A   492 - 495 <=>  568 - 571   (LEU  492  - VAL  495  <=> ASP  601  - ARG  604 )                          
  27: s001-A 4k6m-A     5 -  11 <=>  276 - 282   (GLU    5  - ASN   11  <=> ILE  283  - GLU  289 )                          
  27: s001-A 4k6m-A    27 -  44 <=>  304 - 321   (ALA   27  - ARG   44  <=> TYR  311  - LYS  328 )                          
  27: s001-A 4k6m-A    47 -  55 <=>  332 - 340   (GLY   47  - VAL   55  <=> ASN  339  - ASP  347 )                          
  27: s001-A 4k6m-A    56 -  67 <=>  345 - 356   (THR   56  - ALA   67  <=> GLY  352  - THR  363 )                          
  27: s001-A 4k6m-A    71 -  76 <=>  357 - 362   (PRO   71  - PHE   76  <=> LYS  364  - PRO  369 )                          
  27: s001-A 4k6m-A    77 -  94 <=>  365 - 382   (ASP   77  - SER   94  <=> ALA  372  - ARG  389 )                          
  27: s001-A 4k6m-A    97 - 120 <=>  383 - 406   (THR   97  - LEU  120  <=> GLU  390  - ALA  413 )                          
  27: s001-A 4k6m-A   121 - 124 <=>  411 - 414   (PRO  121  - PRO  124  <=> GLN  418  - TRP  421 )                          
  27: s001-A 4k6m-A   126 - 132 <=>  415 - 421   (VAL  126  - TRP  132  <=> SER  422  - VAL  428 )                          
  27: s001-A 4k6m-A   133 - 147 <=>  424 - 438   (LYS  133  - LYS  147  <=> PRO  431  - LEU  445 )                          
  27: s001-A 4k6m-A   149 - 169 <=>  439 - 459   (ASP  149  - GLY  169  <=> ARG  446  - GLU  466 )                          
  27: s001-A 4k6m-A   170 - 189 <=>  463 - 482   (THR  170  - GLN  189  <=> ALA  470  - GLU  489 )                          
  27: s001-A 4k6m-A   190 - 196 <=>  484 - 490   (PHE  190  - ALA  196  <=> LEU  491  - ASP  497 )                          
  27: s001-A 4k6m-A   197 - 200 <=>  492 - 495   (ASP  197  - PRO  200  <=> TRP  499  - ARG  502 )                          
  27: s001-A 4k6m-A   201 - 208 <=>  500 - 507   (PHE  201  - TRP  208  <=> GLY  507  - VAL  514 )                          
  27: s001-A 4k6m-A   212 - 226 <=>  508 - 522   (GLY  212  - ARG  226  <=> GLN  515  - GLY  529 )                          
  27: s001-A 4k6m-A   227 - 250 <=>  524 - 547   (ALA  227  - SER  250  <=> LYS  531  - LYS  554 )                          
  27: s001-A 4k6m-A   252 - 255 <=>  548 - 551   (VAL  252  - LEU  255  <=> VAL  555  - LEU  558 )                          
  27: s001-A 4k6m-A   258 - 271 <=>  552 - 565   (LEU  258  - GLU  271  <=> LEU  559  - GLU  572 )                          
  27: s001-A 4k6m-A   272 - 281 <=>  567 - 576   (TYR  272  - TYR  281  <=> THR  574  - MET  583 )                          
  27: s001-A 4k6m-A   282 - 319 <=>  586 - 623   (ASN  282  - GLU  319  <=> MET  593  - GLY  630 )                          
  27: s001-A 4k6m-A   323 - 340 <=>  652 - 669   (SER  323  - SER  340  <=> ARG  659  - ASP  676 )                          
  27: s001-A 4k6m-A   345 - 348 <=>  670 - 673   (GLN  345  - GLU  348  <=> ASP  677  - ALA  680 )                          
  27: s001-A 4k6m-A   350 - 365 <=>  674 - 689   (ASP  350  - GLU  365  <=> THR  681  - ILE  696 )                          
  27: s001-A 4k6m-A   367 - 372 <=>  695 - 700   (THR  367  - ARG  372  <=> SER  702  - ASP  707 )                          
  27: s001-A 4k6m-A   376 - 387 <=>  702 - 713   (MET  376  - LEU  387  <=> GLN  709  - GLU  720 )                          
  27: s001-A 4k6m-A   389 - 427 <=>  722 - 760   (ILE  389  - PHE  427  <=> ILE  729  - TRP  767 )                          
  27: s001-A 4k6m-A   428 - 431 <=>  762 - 765   (GLY  428  - GLU  431  <=> LEU  769  - PHE  772 )                          
  27: s001-A 4k6m-A   432 - 444 <=>  769 - 781   (ARG  432  - VAL  444  <=> ASP  776  - VAL  788 )                          
  27: s001-A 4k6m-A   451 - 457 <=>  782 - 788   (LEU  451  - GLN  457  <=> PRO  789  - THR  795 )                          
  27: s001-A 4k6m-A   460 - 464 <=>  789 - 793   (ILE  460  - PHE  464  <=> GLY  796  - TRP  800 )                          
  27: s001-A 4k6m-A   465 - 468 <=>  797 - 800   (GLY  465  - ASN  468  <=> SER  804  - GLU  807 )                          
  27: s001-A 4k6m-A   472 - 475 <=>  801 - 804   (ILE  472  - SER  475  <=> TRP  808  - THR  811 )                          
  27: s001-A 4k6m-A   478 - 486 <=>  806 - 814   (PRO  478  - ARG  486  <=> ASP  813  - VAL  821 )                          
  27: s001-A 4k6m-A   488 - 491 <=>  815 - 818   (TYR  488  - VAL  491  <=> TRP  822  - GLU  825 )                          
  27: s001-A 4k6m-A   492 - 495 <=>  822 - 825   (LEU  492  - VAL  495  <=> MET  829  - LYS  832 )                          
  28: s001-A 5cx6-B     2 -   5 <=>   79 -  82   (THR    2  - GLU    5  <=> GLN   88  - GLU   91 )                          
  28: s001-A 5cx6-B     8 -  11 <=>   83 -  86   (ILE    8  - ASN   11  <=> TYR   92  - CYS   95 )                          
  28: s001-A 5cx6-B    16 -  19 <=>   87 -  90   (LEU   16  - ASN   19  <=> GLY   96  - HIS   99 )                          
  28: s001-A 5cx6-B    20 -  23 <=>   93 -  96   (ARG   20  - TYR   23  <=> HIS  102  - HIS  105 )                          
  28: s001-A 5cx6-B    24 -  27 <=>   98 - 101   (ARG   24  - ALA   27  <=> SER  107  - HIS  110 )                          
  28: s001-A 5cx6-B    28 -  39 <=>  108 - 119   (LEU   28  - PRO   39  <=> SER  117  - THR  128 )                          
  28: s001-A 5cx6-B    41 -  44 <=>  120 - 123   (ASN   41  - ARG   44  <=> SER  129  - LEU  132 )                          
  28: s001-A 5cx6-B    45 -  48 <=>  135 - 138   (ILE   45  - PHE   48  <=> VAL  144  - THR  147 )                          
  28: s001-A 5cx6-B    49 -  74 <=>  140 - 165   (GLY   49  - LEU   74  <=> LEU  149  - VAL  174 )                          
  28: s001-A 5cx6-B    81 -  93 <=>  167 - 179   (LEU   81  - SER   93  <=> GLU  176  - PRO  188 )                          
  28: s001-A 5cx6-B    95 -  98 <=>  180 - 183   (HIS   95  - GLU   98  <=> TYR  189  - GLN  192 )                          
  28: s001-A 5cx6-B    99 - 102 <=>  185 - 188   (PRO   99  - THR  102  <=> LEU  194  - VAL  197 )                          
  28: s001-A 5cx6-B   104 - 108 <=>  195 - 199   (SER  104  - ALA  108  <=> LEU  204  - ILE  208 )                          
  28: s001-A 5cx6-B   111 - 123 <=>  200 - 212   (LEU  111  - SER  123  <=> LYS  209  - TRP  221 )                          
  28: s001-A 5cx6-B   126 - 136 <=>  213 - 223   (VAL  126  - ILE  136  <=> ARG  222  - LEU  232 )                          
  28: s001-A 5cx6-B   137 - 151 <=>  225 - 239   (LYS  137  - LYS  151  <=> CYS  234  - LEU  248 )                          
  28: s001-A 5cx6-B   154 - 171 <=>  249 - 266   (ILE  154  - ASN  171  <=> LEU  258  - LEU  275 )                          
  28: s001-A 5cx6-B   172 - 201 <=>  269 - 298   (LYS  172  - PHE  201  <=> LYS  278  - MET  307 )                          
  28: s001-A 5cx6-B   202 - 209 <=>  306 - 313   (LEU  202  - LEU  209  <=> ASN  315  - THR  322 )                          
  28: s001-A 5cx6-B   212 - 226 <=>  314 - 328   (GLY  212  - ARG  226  <=> ASN  323  - GLY  337 )                          
  28: s001-A 5cx6-B   227 - 257 <=>  355 - 385   (ALA  227  - ASP  257  <=> TYR  364  - VAL  394 )                          
  28: s001-A 5cx6-B   258 - 282 <=>  391 - 415   (LEU  258  - ASN  282  <=> ALA  400  - GLY  424 )                          
  28: s001-A 5cx6-B   283 - 287 <=>  417 - 421   (GLN  283  - LYS  287  <=> LYS  426  - LYS  430 )                          
  28: s001-A 5cx6-B   288 - 316 <=>  424 - 452   (SER  288  - ARG  316  <=> LYS  433  - GLN  461 )                          
  28: s001-A 5cx6-B   317 - 320 <=>  457 - 460   (SER  317  - PHE  320  <=> SER  466  - LEU  469 )                          
  28: s001-A 5cx6-B   346 - 356 <=>  461 - 471   (LEU  346  - LYS  356  <=> LEU  470  - LYS  480 )                          
  28: s001-A 5cx6-B   357 - 374 <=>  473 - 490   (GLU  357  - TYR  374  <=> LYS  482  - GLU  499 )                          
  28: s001-A 5cx6-B   375 - 386 <=>  498 - 509   (GLY  375  - LYS  386  <=> TRP  507  - LYS  518 )                          
  28: s001-A 5cx6-B   390 - 409 <=>  519 - 538   (ARG  390  - LYS  409  <=> TYR  528  - LYS  547 )                          
  28: s001-A 5cx6-B   411 - 427 <=>  547 - 563   (ARG  411  - PHE  427  <=> MET  556  - GLY  572 )                          
  28: s001-A 5cx6-B   428 - 444 <=>  565 - 581   (GLY  428  - VAL  444  <=> VAL  574  - THR  590 )                          
  28: s001-A 5cx6-B   448 - 451 <=>  582 - 585   (ASN  448  - LEU  451  <=> ALA  591  - VAL  594 )                          
  28: s001-A 5cx6-B   452 - 457 <=>  588 - 593   (SER  452  - GLN  457  <=> MET  597  - GLY  602 )                          
  28: s001-A 5cx6-B   460 - 465 <=>  598 - 603   (ILE  460  - GLY  465  <=> ALA  607  - ALA  612 )                          
  28: s001-A 5cx6-B   467 - 470 <=>  609 - 612   (TYR  467  - GLU  470  <=> GLY  618  - GLU  621 )                          
  28: s001-A 5cx6-B   472 - 475 <=>  613 - 616   (ILE  472  - SER  475  <=> PHE  622  - SER  625 )                          
  28: s001-A 5cx6-B   476 - 491 <=>  618 - 633   (GLY  476  - VAL  491  <=> GLY  627  - HIS  642 )                          
  29: s001-A 6izz-A     6 -  11 <=>   10 -  15   (TYR    6  - ASN   11  <=> ARG  281  - GLU  286 )                          
  29: s001-A 6izz-A    27 -  43 <=>   37 -  53   (ALA   27  - VAL   43  <=> TYR  308  - VAL  324 )                          
  29: s001-A 6izz-A    44 -  47 <=>   56 -  59   (ARG   44  - GLY   47  <=> LEU  327  - PRO  330 )                          
  29: s001-A 6izz-A    48 -  66 <=>   66 -  84   (PHE   48  - PHE   66  <=> VAL  337  - LYS  355 )                          
  29: s001-A 6izz-A    67 -  76 <=>   86 -  95   (ALA   67  - PHE   76  <=> LYS  357  - MET  366 )                          
  29: s001-A 6izz-A    77 -  96 <=>   98 - 117   (ASP   77  - TYR   96  <=> THR  369  - LYS  388 )                          
  29: s001-A 6izz-A    99 - 107 <=>  118 - 126   (PRO   99  - GLU  107  <=> ARG  389  - GLU  397 )                          
  29: s001-A 6izz-A   109 - 114 <=>  127 - 132   (VAL  109  - SER  114  <=> PHE  398  - ARG  403 )                          
  29: s001-A 6izz-A   115 - 118 <=>  134 - 137   (ASP  115  - ALA  118  <=> ASN  405  - ALA  421 )                          
  29: s001-A 6izz-A   128 - 132 <=>  138 - 142   (LYS  128  - TRP  132  <=> ARG  422  - GLU  426 )                          
  29: s001-A 6izz-A   133 - 147 <=>  144 - 158   (LYS  133  - LYS  147  <=> GLU  428  - LYS  442 )                          
  29: s001-A 6izz-A   149 - 159 <=>  159 - 169   (ASP  149  - ALA  159  <=> GLN  443  - MET  453 )                          
  29: s001-A 6izz-A   180 - 195 <=>  171 - 186   (PRO  180  - MET  195  <=> TRP  477  - ASN  492 )                          
  29: s001-A 6izz-A   196 - 200 <=>  188 - 192   (ALA  196  - PRO  200  <=> ASP  494  - SER  498 )                          
  29: s001-A 6izz-A   201 - 208 <=>  198 - 205   (PHE  201  - TRP  208  <=> SER  504  - LEU  511 )                          
  29: s001-A 6izz-A   212 - 226 <=>  206 - 220   (GLY  212  - ARG  226  <=> HIS  512  - GLY  526 )                          
  29: s001-A 6izz-A   227 - 250 <=>  222 - 245   (ALA  227  - SER  250  <=> ALA  528  - LYS  551 )                          
  29: s001-A 6izz-A   252 - 259 <=>  246 - 253   (VAL  252  - SER  259  <=> ILE  552  - GLU  559 )                          
  29: s001-A 6izz-A   262 - 271 <=>  254 - 263   (GLU  262  - GLU  271  <=> HIS  560  - LYS  569 )                          
  29: s001-A 6izz-A   272 - 281 <=>  265 - 274   (TYR  272  - TYR  281  <=> THR  571  - GLN  580 )                          
  29: s001-A 6izz-A   282 - 319 <=>  283 - 320   (ASN  282  - GLU  319  <=> MET  589  - GLY  626 )                          
  29: s001-A 6izz-A   323 - 340 <=>  348 - 365   (SER  323  - SER  340  <=> ARG  654  - ASP  671 )                          
  29: s001-A 6izz-A   345 - 348 <=>  366 - 369   (GLN  345  - GLU  348  <=> ASP  672  - ALA  675 )                          
  29: s001-A 6izz-A   350 - 365 <=>  370 - 385   (ASP  350  - GLU  365  <=> ASN  676  - ILE  691 )                          
  29: s001-A 6izz-A   367 - 372 <=>  391 - 396   (THR  367  - ARG  372  <=> SER  697  - ASP  702 )                          
  29: s001-A 6izz-A   376 - 387 <=>  398 - 409   (MET  376  - LEU  387  <=> GLN  704  - GLU  715 )                          
  29: s001-A 6izz-A   389 - 428 <=>  418 - 457   (ILE  389  - GLY  428  <=> LEU  724  - ALA  763 )                          
  29: s001-A 6izz-A   429 - 432 <=>  460 - 463   (CYS  429  - ARG  432  <=> TYR  766  - ARG  769 )                          
  29: s001-A 6izz-A   433 - 444 <=>  466 - 477   (ALA  433  - VAL  444  <=> LEU  772  - VAL  783 )                          
  29: s001-A 6izz-A   451 - 456 <=>  478 - 483   (LEU  451  - MET  456  <=> PRO  784  - PRO  789 )                          
  29: s001-A 6izz-A   470 - 475 <=>  484 - 489   (GLU  470  - SER  475  <=> HIS  801  - THR  806 )                          
  29: s001-A 6izz-A   478 - 486 <=>  491 - 499   (PRO  478  - ARG  486  <=> ASP  808  - VAL  816 )                          
  29: s001-A 6izz-A   488 - 491 <=>  500 - 503   (TYR  488  - VAL  491  <=> TRP  817  - ASP  820 )                          
  29: s001-A 6izz-A   492 - 495 <=>  507 - 510   (LEU  492  - VAL  495  <=> MET  824  - LYS  827 )                          
  30: s001-A 5zqk-B     5 -  11 <=>  275 - 281   (GLU    5  - ASN   11  <=> ILE  281  - GLU  287 )                          
  30: s001-A 5zqk-B    27 -  43 <=>  303 - 319   (ALA   27  - VAL   43  <=> TYR  309  - VAL  325 )                          
  30: s001-A 5zqk-B    44 -  47 <=>  322 - 325   (ARG   44  - GLY   47  <=> LEU  328  - PRO  331 )                          
  30: s001-A 5zqk-B    48 -  66 <=>  332 - 350   (PHE   48  - PHE   66  <=> VAL  338  - LYS  356 )                          
  30: s001-A 5zqk-B    67 -  76 <=>  352 - 361   (ALA   67  - PHE   76  <=> LYS  358  - LYS  367 )                          
  30: s001-A 5zqk-B    77 -  96 <=>  364 - 383   (ASP   77  - TYR   96  <=> THR  370  - LYS  389 )                          
  30: s001-A 5zqk-B    99 - 112 <=>  384 - 397   (PRO   99  - LEU  112  <=> THR  390  - VAL  403 )                          
  30: s001-A 5zqk-B   113 - 123 <=>  400 - 410   (PRO  113  - SER  123  <=> ASN  406  - GLU  416 )                          
  30: s001-A 5zqk-B   126 - 132 <=>  414 - 420   (VAL  126  - TRP  132  <=> LYS  420  - VAL  426 )                          
  30: s001-A 5zqk-B   133 - 147 <=>  423 - 437   (LYS  133  - LYS  147  <=> SER  429  - LEU  443 )                          
  30: s001-A 5zqk-B   149 - 168 <=>  438 - 457   (ASP  149  - VAL  168  <=> GLU  444  - GLY  463 )                          
  30: s001-A 5zqk-B   169 - 195 <=>  459 - 485   (GLY  169  - MET  195  <=> LYS  467  - ASN  493 )                          
  30: s001-A 5zqk-B   196 - 200 <=>  487 - 491   (ALA  196  - PRO  200  <=> ASP  495  - SER  499 )                          
  30: s001-A 5zqk-B   201 - 209 <=>  497 - 505   (PHE  201  - LEU  209  <=> SER  505  - HIS  513 )                          
  30: s001-A 5zqk-B   213 - 226 <=>  506 - 519   (LEU  213  - ARG  226  <=> LYS  514  - GLY  527 )                          
  30: s001-A 5zqk-B   227 - 250 <=>  521 - 544   (ALA  227  - SER  250  <=> ALA  529  - MET  552 )                          
  30: s001-A 5zqk-B   252 - 255 <=>  545 - 548   (VAL  252  - LEU  255  <=> VAL  553  - HIS  556 )                          
  30: s001-A 5zqk-B   257 - 260 <=>  549 - 552   (ASP  257  - LYS  260  <=> MET  557  - GLU  560 )                          
  30: s001-A 5zqk-B   262 - 271 <=>  553 - 562   (GLU  262  - GLU  271  <=> HIS  561  - LYS  570 )                          
  30: s001-A 5zqk-B   272 - 281 <=>  564 - 573   (TYR  272  - TYR  281  <=> THR  572  - GLN  581 )                          
  30: s001-A 5zqk-B   282 - 319 <=>  582 - 619   (ASN  282  - GLU  319  <=> MET  590  - GLY  627 )                          
  30: s001-A 5zqk-B   323 - 340 <=>  646 - 663   (SER  323  - SER  340  <=> ARG  654  - ASP  671 )                          
  30: s001-A 5zqk-B   345 - 348 <=>  664 - 667   (GLN  345  - GLU  348  <=> ASP  672  - ALA  675 )                          
  30: s001-A 5zqk-B   350 - 365 <=>  668 - 683   (ASP  350  - GLU  365  <=> SER  676  - ILE  691 )                          
  30: s001-A 5zqk-B   367 - 372 <=>  689 - 694   (THR  367  - ARG  372  <=> SER  697  - ASP  702 )                          
  30: s001-A 5zqk-B   376 - 387 <=>  696 - 707   (MET  376  - LEU  387  <=> THR  704  - GLU  715 )                          
  30: s001-A 5zqk-B   389 - 427 <=>  716 - 754   (ILE  389  - PHE  427  <=> LEU  724  - TRP  762 )                          
  30: s001-A 5zqk-B   428 - 431 <=>  756 - 759   (GLY  428  - GLU  431  <=> LEU  764  - PHE  767 )                          
  30: s001-A 5zqk-B   432 - 444 <=>  763 - 775   (ARG  432  - VAL  444  <=> ASP  771  - VAL  783 )                          
  30: s001-A 5zqk-B   451 - 457 <=>  776 - 782   (LEU  451  - GLN  457  <=> PRO  784  - THR  790 )                          
  30: s001-A 5zqk-B   460 - 464 <=>  783 - 787   (ILE  460  - PHE  464  <=> SER  791  - TRP  795 )                          
  30: s001-A 5zqk-B   465 - 468 <=>  791 - 794   (GLY  465  - ASN  468  <=> ALA  799  - GLU  802 )                          
  30: s001-A 5zqk-B   472 - 475 <=>  795 - 798   (ILE  472  - SER  475  <=> TRP  803  - THR  806 )                          
  30: s001-A 5zqk-B   478 - 486 <=>  800 - 808   (PRO  478  - ARG  486  <=> ASP  808  - VAL  816 )                          
  30: s001-A 5zqk-B   488 - 491 <=>  809 - 812   (TYR  488  - VAL  491  <=> TRP  817  - GLU  820 )                          
  30: s001-A 5zqk-B   492 - 495 <=>  816 - 819   (LEU  492  - VAL  495  <=> MET  824  - LYS  827 )                          
  31: s001-A 6qsn-B     5 -  11 <=>  277 - 283   (GLU    5  - ASN   11  <=> VAL  282  - GLU  288 )                          
  31: s001-A 6qsn-B    27 -  43 <=>  305 - 321   (ALA   27  - VAL   43  <=> TYR  310  - ILE  326 )                          
  31: s001-A 6qsn-B    44 -  47 <=>  324 - 327   (ARG   44  - GLY   47  <=> LEU  329  - PRO  332 )                          
  31: s001-A 6qsn-B    48 -  66 <=>  334 - 352   (PHE   48  - PHE   66  <=> VAL  339  - LYS  357 )                          
  31: s001-A 6qsn-B    67 -  76 <=>  354 - 363   (ALA   67  - PHE   76  <=> LYS  359  - PRO  368 )                          
  31: s001-A 6qsn-B    77 -  94 <=>  366 - 383   (ASP   77  - SER   94  <=> THR  371  - ARG  388 )                          
  31: s001-A 6qsn-B    97 - 107 <=>  384 - 394   (THR   97  - GLU  107  <=> GLU  389  - GLU  399 )                          
  31: s001-A 6qsn-B   109 - 115 <=>  395 - 401   (VAL  109  - ASP  115  <=> PHE  400  - SER  406 )                          
  31: s001-A 6qsn-B   116 - 119 <=>  404 - 407   (THR  116  - GLY  119  <=> ALA  409  - ALA  412 )                          
  31: s001-A 6qsn-B   126 - 132 <=>  411 - 417   (VAL  126  - TRP  132  <=> LYS  421  - VAL  427 )                          
  31: s001-A 6qsn-B   133 - 147 <=>  420 - 434   (LYS  133  - LYS  147  <=> PRO  430  - GLN  444 )                          
  31: s001-A 6qsn-B   149 - 169 <=>  435 - 455   (ASP  149  - GLY  169  <=> GLN  445  - GLU  465 )                          
  31: s001-A 6qsn-B   170 - 195 <=>  459 - 484   (THR  170  - MET  195  <=> ALA  469  - ASN  494 )                          
  31: s001-A 6qsn-B   196 - 200 <=>  486 - 490   (ALA  196  - PRO  200  <=> ASP  496  - SER  500 )                          
  31: s001-A 6qsn-B   201 - 209 <=>  496 - 504   (PHE  201  - LEU  209  <=> GLY  506  - GLN  514 )                          
  31: s001-A 6qsn-B   213 - 226 <=>  505 - 518   (LEU  213  - ARG  226  <=> TYR  515  - GLY  528 )                          
  31: s001-A 6qsn-B   227 - 250 <=>  520 - 543   (ALA  227  - SER  250  <=> GLY  530  - GLU  553 )                          
  31: s001-A 6qsn-B   252 - 255 <=>  544 - 547   (VAL  252  - LEU  255  <=> ILE  554  - TYR  557 )                          
  31: s001-A 6qsn-B   257 - 260 <=>  548 - 551   (ASP  257  - LYS  260  <=> MET  558  - HIS  561 )                          
  31: s001-A 6qsn-B   262 - 271 <=>  552 - 561   (GLU  262  - GLU  271  <=> HIS  562  - GLU  571 )                          
  31: s001-A 6qsn-B   272 - 281 <=>  563 - 572   (TYR  272  - TYR  281  <=> THR  573  - LEU  582 )                          
  31: s001-A 6qsn-B   282 - 319 <=>  582 - 619   (ASN  282  - GLU  319  <=> MET  592  - MET  629 )                          
  31: s001-A 6qsn-B   322 - 340 <=>  647 - 665   (LEU  322  - SER  340  <=> ASP  657  - ASP  675 )                          
  31: s001-A 6qsn-B   345 - 348 <=>  666 - 669   (GLN  345  - GLU  348  <=> ASP  676  - GLY  679 )                          
  31: s001-A 6qsn-B   350 - 365 <=>  670 - 685   (ASP  350  - GLU  365  <=> LEU  680  - ILE  695 )                          
  31: s001-A 6qsn-B   367 - 372 <=>  691 - 696   (THR  367  - ARG  372  <=> SER  701  - ASP  706 )                          
  31: s001-A 6qsn-B   376 - 387 <=>  698 - 709   (MET  376  - LEU  387  <=> GLU  708  - GLU  719 )                          
  31: s001-A 6qsn-B   389 - 408 <=>  718 - 737   (ILE  389  - ASN  408  <=> ILE  728  - GLY  747 )                          
  31: s001-A 6qsn-B   409 - 412 <=>  739 - 742   (LYS  409  - CYS  412  <=> GLY  749  - ILE  752 )                          
  31: s001-A 6qsn-B   414 - 427 <=>  743 - 756   (GLU  414  - PHE  427  <=> LYS  753  - TRP  766 )                          
  31: s001-A 6qsn-B   428 - 431 <=>  758 - 761   (GLY  428  - GLU  431  <=> LEU  768  - PHE  771 )                          
  31: s001-A 6qsn-B   432 - 444 <=>  765 - 777   (ARG  432  - VAL  444  <=> ASP  775  - VAL  787 )                          
  31: s001-A 6qsn-B   451 - 457 <=>  778 - 784   (LEU  451  - GLN  457  <=> PRO  788  - GLN  794 )                          
  31: s001-A 6qsn-B   460 - 464 <=>  785 - 789   (ILE  460  - PHE  464  <=> GLY  795  - TRP  799 )                          
  31: s001-A 6qsn-B   465 - 468 <=>  793 - 796   (GLY  465  - ASN  468  <=> GLY  803  - GLU  806 )                          
  31: s001-A 6qsn-B   472 - 475 <=>  797 - 800   (ILE  472  - SER  475  <=> TRP  807  - THR  810 )                          
  31: s001-A 6qsn-B   478 - 486 <=>  802 - 810   (PRO  478  - ARG  486  <=> ASP  812  - VAL  820 )                          
  31: s001-A 6qsn-B   488 - 491 <=>  811 - 814   (TYR  488  - VAL  491  <=> TRP  821  - ASN  824 )                          
  31: s001-A 6qsn-B   492 - 495 <=>  818 - 821   (LEU  492  - VAL  495  <=> MET  828  - LYS  831 )                          
  32: s001-A 7om9-A     4 -   9 <=>   72 -  77   (ASN    4  - GLN    9  <=> GLN   88  - PRO   93 )                          
  32: s001-A 7om9-A    16 -  19 <=>   79 -  82   (LEU   16  - ASN   19  <=> CYS   95  - LEU   98 )                          
  32: s001-A 7om9-A    20 -  23 <=>   86 -  89   (ARG   20  - TYR   23  <=> HIS  102  - HIS  105 )                          
  32: s001-A 7om9-A    24 -  27 <=>   91 -  94   (ARG   24  - ALA   27  <=> SER  107  - HIS  110 )                          
  32: s001-A 7om9-A    28 -  33 <=>  101 - 106   (LEU   28  - GLY   33  <=> SER  117  - PHE  122 )                          
  32: s001-A 7om9-A    37 -  40 <=>  107 - 110   (SER   37  - SER   40  <=> ASN  127  - ASP  130 )                          
  32: s001-A 7om9-A    43 -  46 <=>  113 - 116   (VAL   43  - LYS   46  <=> THR  133  - PHE  136 )                          
  32: s001-A 7om9-A    47 -  52 <=>  123 - 128   (GLY   47  - TRP   52  <=> LEU  143  - ALA  148 )                          
  32: s001-A 7om9-A    56 -  74 <=>  131 - 149   (THR   56  - LEU   74  <=> GLY  156  - VAL  174 )                          
  32: s001-A 7om9-A    81 -  93 <=>  151 - 163   (LEU   81  - SER   93  <=> GLU  176  - PRO  188 )                          
  32: s001-A 7om9-A    95 -  98 <=>  164 - 167   (HIS   95  - GLU   98  <=> TYR  189  - GLN  192 )                          
  32: s001-A 7om9-A    99 - 102 <=>  169 - 172   (PRO   99  - THR  102  <=> LEU  194  - VAL  197 )                          
  32: s001-A 7om9-A   104 - 108 <=>  179 - 183   (SER  104  - ALA  108  <=> LEU  204  - ILE  208 )                          
  32: s001-A 7om9-A   111 - 123 <=>  184 - 196   (LEU  111  - SER  123  <=> LYS  209  - TRP  221 )                          
  32: s001-A 7om9-A   126 - 136 <=>  197 - 207   (VAL  126  - ILE  136  <=> ARG  222  - LEU  232 )                          
  32: s001-A 7om9-A   137 - 151 <=>  209 - 223   (LYS  137  - LYS  151  <=> CYS  234  - LEU  248 )                          
  32: s001-A 7om9-A   154 - 164 <=>  233 - 243   (ILE  154  - ALA  164  <=> LEU  258  - ASP  268 )                          
  32: s001-A 7om9-A   172 - 201 <=>  253 - 282   (LYS  172  - PHE  201  <=> LYS  278  - MET  307 )                          
  32: s001-A 7om9-A   202 - 209 <=>  290 - 297   (LEU  202  - LEU  209  <=> ASN  315  - THR  322 )                          
  32: s001-A 7om9-A   212 - 226 <=>  298 - 312   (GLY  212  - ARG  226  <=> ASN  323  - GLY  337 )                          
  32: s001-A 7om9-A   227 - 257 <=>  339 - 369   (ALA  227  - ASP  257  <=> TYR  364  - VAL  394 )                          
  32: s001-A 7om9-A   258 - 282 <=>  375 - 399   (LEU  258  - ASN  282  <=> ALA  400  - GLY  424 )                          
  32: s001-A 7om9-A   283 - 287 <=>  401 - 405   (GLN  283  - LYS  287  <=> LYS  426  - LYS  430 )                          
  32: s001-A 7om9-A   288 - 316 <=>  408 - 436   (SER  288  - ARG  316  <=> LYS  433  - GLN  461 )                          
  32: s001-A 7om9-A   317 - 320 <=>  441 - 444   (SER  317  - PHE  320  <=> SER  466  - LEU  469 )                          
  32: s001-A 7om9-A   346 - 356 <=>  445 - 455   (LEU  346  - LYS  356  <=> LEU  470  - LYS  480 )                          
  32: s001-A 7om9-A   357 - 374 <=>  457 - 474   (GLU  357  - TYR  374  <=> LYS  482  - GLU  499 )                          
  32: s001-A 7om9-A   375 - 386 <=>  482 - 493   (GLY  375  - LYS  386  <=> TRP  507  - LYS  518 )                          
  32: s001-A 7om9-A   390 - 403 <=>  503 - 516   (ARG  390  - ILE  403  <=> TYR  528  - TRP  541 )                          
  32: s001-A 7om9-A   405 - 408 <=>  517 - 520   (ILE  405  - ASN  408  <=> VAL  542  - ARG  545 )                          
  32: s001-A 7om9-A   411 - 427 <=>  525 - 541   (ARG  411  - PHE  427  <=> MET  556  - GLY  572 )                          
  32: s001-A 7om9-A   428 - 443 <=>  543 - 558   (GLY  428  - GLN  443  <=> VAL  574  - SER  589 )                          
  32: s001-A 7om9-A   447 - 450 <=>  559 - 562   (CYS  447  - ASP  450  <=> THR  590  - GLU  593 )                          
  32: s001-A 7om9-A   451 - 455 <=>  564 - 568   (LEU  451  - HIS  455  <=> VAL  595  - VAL  599 )                          
  32: s001-A 7om9-A   474 - 491 <=>  570 - 587   (PHE  474  - VAL  491  <=> SER  625  - HIS  642 )                          
  33: s001-A 6ld3-A     6 -  11 <=>   11 -  16   (TYR    6  - ASN   11  <=> GLU  283  - GLU  288 )                          
  33: s001-A 6ld3-A    26 -  29 <=>   38 -  41   (VAL   26  - LYS   29  <=> TYR  310  - PRO  313 )                          
  33: s001-A 6ld3-A    37 -  44 <=>   42 -  49   (SER   37  - ARG   44  <=> SER  320  - ARG  327 )                          
  33: s001-A 6ld3-A    45 -  49 <=>   52 -  56   (ILE   45  - GLY   49  <=> SER  330  - ASP  334 )                          
  33: s001-A 6ld3-A    50 -  53 <=>   62 -  65   (LYS   50  - ARG   53  <=> THR  340  - ALA  343 )                          
  33: s001-A 6ld3-A    58 -  66 <=>   66 -  74   (ARG   58  - PHE   66  <=> PRO  349  - LYS  357 )                          
  33: s001-A 6ld3-A    67 -  76 <=>   76 -  85   (ALA   67  - PHE   76  <=> LYS  359  - GLN  368 )                          
  33: s001-A 6ld3-A    77 -  96 <=>   88 - 107   (ASP   77  - TYR   96  <=> THR  371  - LYS  390 )                          
  33: s001-A 6ld3-A    99 - 107 <=>  108 - 116   (PRO   99  - GLU  107  <=> ARG  391  - GLU  399 )                          
  33: s001-A 6ld3-A   109 - 115 <=>  117 - 123   (VAL  109  - ASP  115  <=> PHE  400  - SER  406 )                          
  33: s001-A 6ld3-A   127 - 132 <=>  125 - 130   (ARG  127  - TRP  132  <=> THR  422  - VAL  427 )                          
  33: s001-A 6ld3-A   133 - 147 <=>  133 - 147   (LYS  133  - LYS  147  <=> PRO  430  - LEU  444 )                          
  33: s001-A 6ld3-A   149 - 162 <=>  148 - 161   (ASP  149  - ARG  162  <=> ARG  445  - LYS  458 )                          
  33: s001-A 6ld3-A   172 - 198 <=>  162 - 188   (LYS  172  - PRO  198  <=> ARG  459  - HIS  497 )                          
  33: s001-A 6ld3-A   199 - 209 <=>  195 - 205   (PRO  199  - LEU  209  <=> SER  504  - GLN  514 )                          
  33: s001-A 6ld3-A   213 - 226 <=>  206 - 219   (LEU  213  - ARG  226  <=> ARG  515  - GLY  528 )                          
  33: s001-A 6ld3-A   227 - 250 <=>  221 - 244   (ALA  227  - SER  250  <=> ARG  530  - LEU  553 )                          
  33: s001-A 6ld3-A   252 - 259 <=>  245 - 252   (VAL  252  - SER  259  <=> ILE  554  - GLY  561 )                          
  33: s001-A 6ld3-A   262 - 271 <=>  253 - 262   (GLU  262  - GLU  271  <=> HIS  562  - LYS  571 )                          
  33: s001-A 6ld3-A   272 - 281 <=>  264 - 273   (TYR  272  - TYR  281  <=> THR  573  - LEU  582 )                          
  33: s001-A 6ld3-A   282 - 319 <=>  283 - 320   (ASN  282  - GLU  319  <=> MET  592  - GLU  629 )                          
  33: s001-A 6ld3-A   323 - 340 <=>  347 - 364   (SER  323  - SER  340  <=> ARG  656  - ASP  673 )                          
  33: s001-A 6ld3-A   345 - 348 <=>  365 - 368   (GLN  345  - GLU  348  <=> ASP  674  - ALA  677 )                          
  33: s001-A 6ld3-A   350 - 365 <=>  369 - 384   (ASP  350  - GLU  365  <=> HIS  678  - THR  693 )                          
  33: s001-A 6ld3-A   367 - 372 <=>  390 - 395   (THR  367  - ARG  372  <=> SER  699  - ASN  704 )                          
  33: s001-A 6ld3-A   376 - 387 <=>  397 - 408   (MET  376  - LEU  387  <=> GLU  706  - LYS  717 )                          
  33: s001-A 6ld3-A   389 - 409 <=>  417 - 437   (ILE  389  - LYS  409  <=> ILE  726  - ALA  746 )                          
  33: s001-A 6ld3-A   411 - 415 <=>  439 - 443   (ARG  411  - ASP  415  <=> TRP  748  - GLU  752 )                          
  33: s001-A 6ld3-A   416 - 444 <=>  448 - 476   (ALA  416  - VAL  444  <=> ALA  757  - VAL  785 )                          
  33: s001-A 6ld3-A   451 - 458 <=>  477 - 484   (LEU  451  - LYS  458  <=> PRO  786  - GLY  793 )                          
  33: s001-A 6ld3-A   460 - 463 <=>  485 - 488   (ILE  460  - ILE  463  <=> ARG  794  - TRP  797 )                          
  33: s001-A 6ld3-A   465 - 469 <=>  491 - 495   (GLY  465  - ILE  469  <=> HIS  800  - GLU  804 )                          
  33: s001-A 6ld3-A   472 - 475 <=>  496 - 499   (ILE  472  - SER  475  <=> TRP  805  - THR  808 )                          
  33: s001-A 6ld3-A   478 - 486 <=>  501 - 509   (PRO  478  - ARG  486  <=> ASP  810  - VAL  818 )                          
  33: s001-A 6ld3-A   488 - 491 <=>  510 - 513   (TYR  488  - VAL  491  <=> TRP  819  - GLU  822 )                          
  33: s001-A 6ld3-A   492 - 495 <=>  517 - 520   (LEU  492  - VAL  495  <=> MET  826  - LYS  829 )                          
  34: s001-A 4mtp-C     5 -  11 <=>    8 -  14   (GLU    5  - ASN   11  <=> ILE  283  - GLU  289 )                          
  34: s001-A 4mtp-C    27 -  34 <=>   35 -  42   (ALA   27  - THR   34  <=> SER  310  - GLY  317 )                          
  34: s001-A 4mtp-C    38 -  43 <=>   43 -  48   (GLU   38  - VAL   43  <=> LEU  322  - VAL  327 )                          
  34: s001-A 4mtp-C    44 -  47 <=>   51 -  54   (ARG   44  - GLY   47  <=> MET  330  - PRO  333 )                          
  34: s001-A 4mtp-C    48 -  66 <=>   61 -  79   (PHE   48  - PHE   66  <=> VAL  340  - LYS  358 )                          
  34: s001-A 4mtp-C    67 -  76 <=>   81 -  90   (ALA   67  - PHE   76  <=> LYS  360  - PRO  369 )                          
  34: s001-A 4mtp-C    77 -  94 <=>   93 - 110   (ASP   77  - SER   94  <=> VAL  372  - ARG  389 )                          
  34: s001-A 4mtp-C    97 - 107 <=>  111 - 121   (THR   97  - GLU  107  <=> GLU  390  - GLU  400 )                          
  34: s001-A 4mtp-C   109 - 114 <=>  122 - 127   (VAL  109  - SER  114  <=> PHE  401  - ASN  406 )                          
  34: s001-A 4mtp-C   128 - 132 <=>  128 - 132   (LYS  128  - TRP  132  <=> ALA  424  - VAL  428 )                          
  34: s001-A 4mtp-C   133 - 147 <=>  135 - 149   (LYS  133  - LYS  147  <=> PRO  431  - LEU  445 )                          
  34: s001-A 4mtp-C   149 - 163 <=>  150 - 164   (ASP  149  - ARG  163  <=> ARG  446  - ARG  460 )                          
  34: s001-A 4mtp-C   172 - 196 <=>  170 - 194   (LYS  172  - ALA  196  <=> GLY  472  - GLU  496 )                          
  34: s001-A 4mtp-C   197 - 200 <=>  197 - 200   (ASP  197  - PRO  200  <=> TRP  499  - ARG  502 )                          
  34: s001-A 4mtp-C   201 - 209 <=>  205 - 213   (PHE  201  - LEU  209  <=> GLY  507  - GLN  515 )                          
  34: s001-A 4mtp-C   213 - 226 <=>  214 - 227   (LEU  213  - ARG  226  <=> LYS  516  - GLY  529 )                          
  34: s001-A 4mtp-C   227 - 249 <=>  229 - 251   (ALA  227  - PHE  249  <=> LYS  531  - ALA  553 )                          
  34: s001-A 4mtp-C   251 - 254 <=>  252 - 255   (ILE  251  - ARG  254  <=> LYS  554  - GLU  557 )                          
  34: s001-A 4mtp-C   256 - 259 <=>  256 - 259   (MET  256  - SER  259  <=> LEU  558  - GLY  561 )                          
  34: s001-A 4mtp-C   261 - 271 <=>  260 - 270   (ILE  261  - GLU  271  <=> GLU  562  - GLU  572 )                          
  34: s001-A 4mtp-C   272 - 281 <=>  272 - 281   (TYR  272  - TYR  281  <=> THR  574  - MET  583 )                          
  34: s001-A 4mtp-C   282 - 319 <=>  291 - 328   (ASN  282  - GLU  319  <=> MET  593  - GLY  630 )                          
  34: s001-A 4mtp-C   323 - 340 <=>  357 - 374   (SER  323  - SER  340  <=> ARG  659  - ASP  676 )                          
  34: s001-A 4mtp-C   345 - 348 <=>  375 - 378   (GLN  345  - GLU  348  <=> ASP  677  - ALA  680 )                          
  34: s001-A 4mtp-C   350 - 365 <=>  379 - 394   (ASP  350  - GLU  365  <=> THR  681  - ILE  696 )                          
  34: s001-A 4mtp-C   367 - 372 <=>  400 - 405   (THR  367  - ARG  372  <=> SER  702  - ASP  707 )                          
  34: s001-A 4mtp-C   376 - 387 <=>  407 - 418   (MET  376  - LEU  387  <=> GLN  709  - GLU  720 )                          
  34: s001-A 4mtp-C   389 - 406 <=>  427 - 444   (ILE  389  - PRO  406  <=> ILE  729  - SER  746 )                          
  34: s001-A 4mtp-C   408 - 412 <=>  445 - 449   (ASN  408  - CYS  412  <=> PRO  747  - VAL  753 )                          
  34: s001-A 4mtp-C   413 - 444 <=>  453 - 484   (PRO  413  - VAL  444  <=> ALA  757  - VAL  788 )                          
  34: s001-A 4mtp-C   451 - 457 <=>  485 - 491   (LEU  451  - GLN  457  <=> PRO  789  - THR  795 )                          
  34: s001-A 4mtp-C   460 - 465 <=>  492 - 497   (ILE  460  - GLY  465  <=> GLY  796  - SER  801 )                          
  34: s001-A 4mtp-C   466 - 469 <=>  500 - 503   (LEU  466  - ILE  469  <=> SER  804  - GLU  807 )                          
  34: s001-A 4mtp-C   472 - 479 <=>  504 - 511   (ILE  472  - SER  479  <=> TRP  808  - LEU  815 )                          
  34: s001-A 4mtp-C   481 - 486 <=>  512 - 517   (ASN  481  - ARG  486  <=> GLN  816  - VAL  821 )                          
  34: s001-A 4mtp-C   488 - 491 <=>  518 - 521   (TYR  488  - VAL  491  <=> TRP  822  - GLU  825 )                          
  34: s001-A 4mtp-C   492 - 495 <=>  525 - 528   (LEU  492  - VAL  495  <=> MET  829  - LYS  832 )                          
  35: s001-A 7d6n-D     7 -  10 <=>   14 -  17   (PHE    7  - THR   10  <=> LEU  285  - GLN  288 )                          
  35: s001-A 7d6n-D    27 -  44 <=>   39 -  56   (ALA   27  - ARG   44  <=> TYR  310  - LYS  327 )                          
  35: s001-A 7d6n-D    45 -  48 <=>   59 -  62   (ILE   45  - PHE   48  <=> SER  330  - TRP  333 )                          
  35: s001-A 7d6n-D    49 -  56 <=>   69 -  76   (GLY   49  - THR   56  <=> VAL  340  - THR  347 )                          
  35: s001-A 7d6n-D    57 -  62 <=>   80 -  85   (SER   57  - GLU   62  <=> GLY  351  - PHE  356 )                          
  35: s001-A 7d6n-D    63 -  66 <=>   87 -  90   (GLU   63  - PHE   66  <=> GLU  358  - ASP  361 )                          
  35: s001-A 7d6n-D    70 -  73 <=>   91 -  94   (LYS   70  - PRO   73  <=> THR  362  - GLN  365 )                          
  35: s001-A 7d6n-D    74 -  77 <=>   96 -  99   (LEU   74  - ASP   77  <=> PRO  367  - GLY  370 )                          
  35: s001-A 7d6n-D    78 -  96 <=>  101 - 119   (ASP   78  - TYR   96  <=> LYS  372  - SER  390 )                          
  35: s001-A 7d6n-D    99 - 115 <=>  120 - 136   (PRO   99  - ASP  115  <=> LYS  391  - ASN  407 )                          
  35: s001-A 7d6n-D   121 - 124 <=>  137 - 140   (PRO  121  - PRO  124  <=> GLN  417  - TRP  420 )                          
  35: s001-A 7d6n-D   126 - 132 <=>  141 - 147   (VAL  126  - TRP  132  <=> SER  421  - VAL  427 )                          
  35: s001-A 7d6n-D   133 - 147 <=>  150 - 164   (LYS  133  - LYS  147  <=> PRO  430  - LEU  444 )                          
  35: s001-A 7d6n-D   149 - 160 <=>  165 - 176   (ASP  149  - GLY  160  <=> ALA  445  - MET  456 )                          
  35: s001-A 7d6n-D   177 - 196 <=>  177 - 196   (PHE  177  - ALA  196  <=> TRP  476  - GLU  495 )                          
  35: s001-A 7d6n-D   197 - 200 <=>  198 - 201   (ASP  197  - PRO  200  <=> HIS  497  - SER  500 )                          
  35: s001-A 7d6n-D   201 - 209 <=>  207 - 215   (PHE  201  - LEU  209  <=> SER  506  - ASN  514 )                          
  35: s001-A 7d6n-D   213 - 226 <=>  216 - 229   (LEU  213  - ARG  226  <=> TYR  515  - GLY  528 )                          
  35: s001-A 7d6n-D   227 - 249 <=>  231 - 253   (ALA  227  - PHE  249  <=> LEU  530  - GLU  552 )                          
  35: s001-A 7d6n-D   251 - 254 <=>  254 - 257   (ILE  251  - ARG  254  <=> GLN  553  - ARG  556 )                          
  35: s001-A 7d6n-D   256 - 259 <=>  258 - 261   (MET  256  - SER  259  <=> TYR  557  - GLY  560 )                          
  35: s001-A 7d6n-D   261 - 271 <=>  262 - 272   (ILE  261  - GLU  271  <=> GLU  561  - GLN  571 )                          
  35: s001-A 7d6n-D   272 - 281 <=>  274 - 283   (TYR  272  - TYR  281  <=> ALA  573  - ALA  582 )                          
  35: s001-A 7d6n-D   282 - 319 <=>  293 - 330   (ASN  282  - GLU  319  <=> MET  592  - GLY  629 )                          
  35: s001-A 7d6n-D   323 - 341 <=>  356 - 374   (SER  323  - GLY  341  <=> ARG  655  - ASP  673 )                          
  35: s001-A 7d6n-D   346 - 349 <=>  375 - 378   (LEU  346  - GLU  349  <=> ARG  674  - ARG  677 )                          
  35: s001-A 7d6n-D   351 - 365 <=>  379 - 393   (TYR  351  - GLU  365  <=> ALA  678  - ILE  692 )                          
  35: s001-A 7d6n-D   367 - 370 <=>  399 - 402   (THR  367  - GLU  370  <=> SER  698  - PHE  701 )                          
  35: s001-A 7d6n-D   373 - 386 <=>  403 - 416   (ARG  373  - LYS  386  <=> SER  702  - HIS  715 )                          
  35: s001-A 7d6n-D   389 - 428 <=>  426 - 465   (ILE  389  - GLY  428  <=> LEU  725  - LEU  764 )                          
  35: s001-A 7d6n-D   429 - 432 <=>  468 - 471   (CYS  429  - ARG  432  <=> TYR  767  - ARG  770 )                          
  35: s001-A 7d6n-D   433 - 444 <=>  474 - 485   (ALA  433  - VAL  444  <=> LEU  773  - VAL  784 )                          
  35: s001-A 7d6n-D   451 - 457 <=>  486 - 492   (LEU  451  - GLN  457  <=> PRO  785  - THR  791 )                          
  35: s001-A 7d6n-D   460 - 465 <=>  493 - 498   (ILE  460  - GLY  465  <=> GLY  792  - SER  797 )                          
  35: s001-A 7d6n-D   467 - 470 <=>  501 - 504   (TYR  467  - GLU  470  <=> ALA  800  - ALA  803 )                          
  35: s001-A 7d6n-D   472 - 475 <=>  505 - 508   (ILE  472  - SER  475  <=> TRP  804  - THR  807 )                          
  35: s001-A 7d6n-D   478 - 486 <=>  510 - 518   (PRO  478  - ARG  486  <=> ASP  809  - VAL  817 )                          
  35: s001-A 7d6n-D   488 - 491 <=>  519 - 522   (TYR  488  - VAL  491  <=> TRP  818  - ASP  821 )                          
  35: s001-A 7d6n-D   492 - 495 <=>  526 - 529   (LEU  492  - VAL  495  <=> MET  825  - LYS  828 )                          
  36: s001-A 1rdr-A    35 -  40 <=>   12 -  17   (LYS   35  - SER   40  <=> THR   23  - SER   28 )                          
  36: s001-A 1rdr-A    42 -  50 <=>   18 -  26   (PHE   42  - LYS   50  <=> ALA   29  - VAL   37 )                          
  36: s001-A 1rdr-A    74 -  96 <=>   27 -  49   (LEU   74  - TYR   96  <=> ILE   67  - ASP   89 )                          
  36: s001-A 1rdr-A    99 - 106 <=>   50 -  57   (PRO   99  - MET  106  <=> ILE   90  - LEU   97 )                          
  36: s001-A 1rdr-A   181 - 185 <=>   58 -  62   (ALA  181  - VAL  185  <=> ASN  182  - ALA  186 )                          
  36: s001-A 1rdr-A   187 - 196 <=>   63 -  72   (GLU  187  - ALA  196  <=> MET  187  - ALA  196 )                          
  36: s001-A 1rdr-A   197 - 200 <=>   76 -  79   (ASP  197  - PRO  200  <=> LYS  200  - GLY  203 )                          
  36: s001-A 1rdr-A   201 - 209 <=>   83 -  91   (PHE  201  - LEU  209  <=> GLY  207  - ASP  215 )                          
  36: s001-A 1rdr-A   213 - 222 <=>   92 - 101   (LEU  213  - LEU  222  <=> LEU  216  - MET  225 )                          
  36: s001-A 1rdr-A   225 - 256 <=>  102 - 133   (SER  225  - MET  256  <=> GLU  226  - GLY  257 )                          
  36: s001-A 1rdr-A   263 - 267 <=>  135 - 139   (GLU  263  - SER  267  <=> GLY  259  - ASP  263 )                          
  36: s001-A 1rdr-A   269 - 274 <=>  140 - 145   (LEU  269  - ILE  274  <=> TYR  264  - ASN  269 )                          
  36: s001-A 1rdr-A   296 - 318 <=>  146 - 168   (ALA  296  - ARG  318  <=> SER  291  - TYR  313 )                          
  36: s001-A 1rdr-A   321 - 324 <=>  173 - 176   (SER  321  - LEU  324  <=> LEU  318  - LEU  321 )                          
  36: s001-A 1rdr-A   326 - 341 <=>  177 - 192   (GLN  326  - GLY  341  <=> LYS  322  - GLU  337 )                          
  36: s001-A 1rdr-A   347 - 366 <=>  194 - 213   (PHE  347  - LYS  366  <=> ASP  339  - ASP  358 )                          
  36: s001-A 1rdr-A   367 - 370 <=>  218 - 221   (THR  367  - GLU  370  <=> PHE  363  - VAL  366 )                          
  36: s001-A 1rdr-A   376 - 386 <=>  224 - 234   (MET  376  - LYS  386  <=> GLU  369  - ARG  379 )                          
  36: s001-A 1rdr-A   388 - 406 <=>  241 - 259   (GLY  388  - PRO  406  <=> PHE  386  - THR  404 )                          
  36: s001-A 1rdr-A   408 - 411 <=>  260 - 263   (ASN  408  - ARG  411  <=> LYS  405  - ARG  408 )                          
  36: s001-A 1rdr-A   415 - 431 <=>  264 - 280   (ASP  415  - GLU  431  <=> ASN  409  - GLY  425 )                          
  36: s001-A 1rdr-A   432 - 442 <=>  282 - 292   (ARG  432  - ILE  442  <=> GLU  427  - ARG  437 )                          
  36: s001-A 1rdr-A   443 - 446 <=>  296 - 299   (GLN  443  - ARG  446  <=> ILE  441  - ALA  444 )                          
  36: s001-A 1rdr-A   476 - 486 <=>  301 - 311   (GLY  476  - ARG  486  <=> LEU  446  - ARG  456 )                          
  36: s001-A 1rdr-A   488 - 492 <=>  312 - 316   (TYR  488  - LEU  492  <=> TRP  457  - PHE  461 )                          
  37: s001-A 5ccv-H     5 -  10 <=>  267 - 272   (GLU    5  - THR   10  <=> ILE  280  - GLU  285 )                          
  37: s001-A 5ccv-H    27 -  30 <=>  294 - 297   (ALA   27  - HIS   30  <=> SER  307  - VAL  310 )                          
  37: s001-A 5ccv-H    40 -  43 <=>  298 - 301   (SER   40  - VAL   43  <=> ASN  321  - VAL  324 )                          
  37: s001-A 5ccv-H    44 -  49 <=>  304 - 309   (ARG   44  - GLY   49  <=> LEU  327  - ASP  332 )                          
  37: s001-A 5ccv-H    50 -  53 <=>  313 - 316   (LYS   50  - ARG   53  <=> MET  336  - GLN  339 )                          
  37: s001-A 5ccv-H    56 -  66 <=>  317 - 327   (THR   56  - PHE   66  <=> THR  345  - LYS  355 )                          
  37: s001-A 5ccv-H    67 -  76 <=>  329 - 338   (ALA   67  - PHE   76  <=> LYS  357  - MET  366 )                          
  37: s001-A 5ccv-H    77 -  94 <=>  341 - 358   (ASP   77  - SER   94  <=> THR  369  - ARG  386 )                          
  37: s001-A 5ccv-H    97 - 108 <=>  359 - 370   (THR   97  - ALA  108  <=> ASN  387  - PHE  398 )                          
  37: s001-A 5ccv-H   110 - 113 <=>  371 - 374   (HIS  110  - PRO  113  <=> THR  399  - VAL  402 )                          
  37: s001-A 5ccv-H   127 - 132 <=>  375 - 380   (ARG  127  - TRP  132  <=> SER  420  - VAL  425 )                          
  37: s001-A 5ccv-H   133 - 147 <=>  383 - 397   (LYS  133  - LYS  147  <=> GLU  428  - LYS  442 )                          
  37: s001-A 5ccv-H   149 - 155 <=>  398 - 404   (ASP  149  - CYS  155  <=> LEU  443  - CYS  449 )                          
  37: s001-A 5ccv-H   182 - 195 <=>  405 - 418   (TYR  182  - MET  195  <=> GLY  479  - ASN  492 )                          
  37: s001-A 5ccv-H   196 - 200 <=>  420 - 424   (ALA  196  - PRO  200  <=> ASP  494  - SER  498 )                          
  37: s001-A 5ccv-H   201 - 209 <=>  430 - 438   (PHE  201  - LEU  209  <=> SER  504  - HIS  512 )                          
  37: s001-A 5ccv-H   213 - 226 <=>  439 - 452   (LEU  213  - ARG  226  <=> LYS  513  - GLY  526 )                          
  37: s001-A 5ccv-H   227 - 249 <=>  454 - 476   (ALA  227  - PHE  249  <=> ALA  528  - GLU  550 )                          
  37: s001-A 5ccv-H   251 - 254 <=>  477 - 480   (ILE  251  - ARG  254  <=> LYS  551  - GLN  554 )                          
  37: s001-A 5ccv-H   259 - 271 <=>  481 - 493   (SER  259  - GLU  271  <=> ASP  557  - LYS  569 )                          
  37: s001-A 5ccv-H   272 - 281 <=>  495 - 504   (TYR  272  - TYR  281  <=> THR  571  - GLN  580 )                          
  37: s001-A 5ccv-H   282 - 319 <=>  513 - 550   (ASN  282  - GLU  319  <=> MET  589  - GLY  626 )                          
  37: s001-A 5ccv-H   323 - 340 <=>  578 - 595   (SER  323  - SER  340  <=> ARG  654  - ASP  671 )                          
  37: s001-A 5ccv-H   345 - 348 <=>  596 - 599   (GLN  345  - GLU  348  <=> ASP  672  - ALA  675 )                          
  37: s001-A 5ccv-H   350 - 365 <=>  600 - 615   (ASP  350  - GLU  365  <=> ASN  676  - ILE  691 )                          
  37: s001-A 5ccv-H   367 - 371 <=>  621 - 625   (THR  367  - VAL  371  <=> SER  697  - HIS  701 )                          
  37: s001-A 5ccv-H   374 - 386 <=>  626 - 638   (TYR  374  - LYS  386  <=> ASP  702  - HIS  714 )                          
  37: s001-A 5ccv-H   389 - 402 <=>  648 - 661   (ILE  389  - SER  402  <=> LEU  724  - ARG  737 )                          
  37: s001-A 5ccv-H   409 - 413 <=>  663 - 667   (LYS  409  - PRO  413  <=> SER  747  - THR  751 )                          
  37: s001-A 5ccv-H   414 - 443 <=>  669 - 698   (GLU  414  - GLN  443  <=> CYS  753  - ALA  782 )                          
  37: s001-A 5ccv-H   475 - 479 <=>  699 - 703   (SER  475  - SER  479  <=> THR  806  - LEU  810 )                          
  37: s001-A 5ccv-H   481 - 486 <=>  704 - 709   (ASN  481  - ARG  486  <=> THR  811  - VAL  816 )                          
  37: s001-A 5ccv-H   488 - 491 <=>  710 - 713   (TYR  488  - VAL  491  <=> TRP  817  - ASP  820 )                          
  37: s001-A 5ccv-H   492 - 495 <=>  717 - 720   (LEU  492  - VAL  495  <=> MET  824  - LYS  827 )                          
  38: s001-A 4v0r-A     6 -  13 <=>  276 - 283   (TYR    6  - LYS   13  <=> LYS  281  - ASN  288 )                          
  38: s001-A 4v0r-A    26 -  29 <=>  302 - 305   (VAL   26  - LYS   29  <=> SER  307  - VAL  310 )                          
  38: s001-A 4v0r-A    31 -  43 <=>  307 - 319   (GLY   31  - VAL   43  <=> ALA  312  - VAL  324 )                          
  38: s001-A 4v0r-A    44 -  47 <=>  322 - 325   (ARG   44  - GLY   47  <=> LEU  327  - PRO  330 )                          
  38: s001-A 4v0r-A    48 -  66 <=>  332 - 350   (PHE   48  - PHE   66  <=> VAL  337  - LYS  355 )                          
  38: s001-A 4v0r-A    67 -  76 <=>  352 - 361   (ALA   67  - PHE   76  <=> LYS  357  - LEU  366 )                          
  38: s001-A 4v0r-A    77 -  94 <=>  364 - 381   (ASP   77  - SER   94  <=> THR  369  - ARG  386 )                          
  38: s001-A 4v0r-A    97 - 111 <=>  382 - 396   (THR   97  - LEU  111  <=> ASN  387  - LYS  401 )                          
  38: s001-A 4v0r-A   113 - 116 <=>  397 - 400   (PRO  113  - THR  116  <=> VAL  402  - ASN  405 )                          
  38: s001-A 4v0r-A   125 - 132 <=>  401 - 408   (GLY  125  - TRP  132  <=> TYR  418  - VAL  425 )                          
  38: s001-A 4v0r-A   133 - 147 <=>  411 - 425   (LYS  133  - LYS  147  <=> GLU  428  - LYS  442 )                          
  38: s001-A 4v0r-A   149 - 160 <=>  426 - 437   (ASP  149  - GLY  160  <=> LEU  443  - MET  454 )                          
  38: s001-A 4v0r-A   180 - 195 <=>  446 - 461   (PRO  180  - MET  195  <=> TRP  477  - ASN  492 )                          
  38: s001-A 4v0r-A   196 - 200 <=>  463 - 467   (ALA  196  - PRO  200  <=> ASP  494  - SER  498 )                          
  38: s001-A 4v0r-A   201 - 209 <=>  473 - 481   (PHE  201  - LEU  209  <=> SER  504  - HIS  512 )                          
  38: s001-A 4v0r-A   213 - 226 <=>  482 - 495   (LEU  213  - ARG  226  <=> LYS  513  - GLY  526 )                          
  38: s001-A 4v0r-A   227 - 250 <=>  497 - 520   (ALA  227  - SER  250  <=> ALA  528  - LYS  551 )                          
  38: s001-A 4v0r-A   252 - 255 <=>  521 - 524   (VAL  252  - LEU  255  <=> ILE  552  - GLN  555 )                          
  38: s001-A 4v0r-A   257 - 260 <=>  525 - 528   (ASP  257  - LYS  260  <=> MET  556  - GLU  559 )                          
  38: s001-A 4v0r-A   262 - 271 <=>  529 - 538   (GLU  262  - GLU  271  <=> HIS  560  - LYS  569 )                          
  38: s001-A 4v0r-A   272 - 281 <=>  540 - 549   (TYR  272  - TYR  281  <=> THR  571  - GLN  580 )                          
  38: s001-A 4v0r-A   282 - 319 <=>  558 - 595   (ASN  282  - GLU  319  <=> MET  589  - GLY  626 )                          
  38: s001-A 4v0r-A   323 - 340 <=>  623 - 640   (SER  323  - SER  340  <=> ARG  654  - ASP  671 )                          
  38: s001-A 4v0r-A   345 - 348 <=>  641 - 644   (GLN  345  - GLU  348  <=> ASP  672  - ALA  675 )                          
  38: s001-A 4v0r-A   350 - 365 <=>  645 - 660   (ASP  350  - GLU  365  <=> ASN  676  - ILE  691 )                          
  38: s001-A 4v0r-A   367 - 372 <=>  666 - 671   (THR  367  - ARG  372  <=> SER  697  - ASP  702 )                          
  38: s001-A 4v0r-A   376 - 387 <=>  673 - 684   (MET  376  - LEU  387  <=> GLN  704  - GLU  715 )                          
  38: s001-A 4v0r-A   389 - 392 <=>  692 - 695   (ILE  389  - PHE  392  <=> LYS  723  - VAL  726 )                          
  38: s001-A 4v0r-A   393 - 408 <=>  697 - 712   (ASP  393  - ASN  408  <=> CYS  728  - GLY  743 )                          
  38: s001-A 4v0r-A   409 - 412 <=>  715 - 718   (LYS  409  - CYS  412  <=> TRP  746  - ARG  749 )                          
  38: s001-A 4v0r-A   413 - 445 <=>  721 - 753   (PRO  413  - ARG  445  <=> ALA  752  - PRO  784 )                          
  38: s001-A 4v0r-A   451 - 457 <=>  754 - 760   (LEU  451  - GLN  457  <=> VAL  785  - SER  791 )                          
  38: s001-A 4v0r-A   460 - 463 <=>  761 - 764   (ILE  460  - ILE  463  <=> ARG  792  - TRP  795 )                          
  38: s001-A 4v0r-A   465 - 468 <=>  767 - 770   (GLY  465  - ASN  468  <=> HIS  798  - HIS  801 )                          
  38: s001-A 4v0r-A   472 - 475 <=>  771 - 774   (ILE  472  - SER  475  <=> GLN  802  - THR  805 )                          
  38: s001-A 4v0r-A   478 - 486 <=>  777 - 785   (PRO  478  - ARG  486  <=> ASP  808  - VAL  816 )                          
  38: s001-A 4v0r-A   488 - 491 <=>  786 - 789   (TYR  488  - VAL  491  <=> TRP  817  - GLU  820 )                          
  38: s001-A 4v0r-A   492 - 495 <=>  793 - 796   (LEU  492  - VAL  495  <=> MET  824  - LYS  827 )                          
  39: s001-A 5k5m-A     3 -   6 <=>   35 -  38   (ASN    3  - TYR    6  <=> GLY  307  - GLU  310 )                          
  39: s001-A 5k5m-A    36 -  44 <=>   41 -  49   (ARG   36  - ARG   44  <=> SER  318  - ARG  326 )                          
  39: s001-A 5k5m-A    45 -  48 <=>   52 -  55   (ILE   45  - PHE   48  <=> THR  329  - TRP  332 )                          
  39: s001-A 5k5m-A    49 -  53 <=>   62 -  66   (GLY   49  - ARG   53  <=> THR  339  - MET  343 )                          
  39: s001-A 5k5m-A    63 -  67 <=>   67 -  71   (GLU   63  - ALA   67  <=> GLU  357  - THR  361 )                          
  39: s001-A 5k5m-A    71 -  76 <=>   72 -  77   (PRO   71  - PHE   76  <=> ARG  362  - LYS  367 )                          
  39: s001-A 5k5m-A    77 -  96 <=>   80 -  99   (ASP   77  - TYR   96  <=> THR  370  - LYS  389 )                          
  39: s001-A 5k5m-A    99 - 107 <=>  100 - 108   (PRO   99  - GLU  107  <=> THR  390  - GLU  398 )                          
  39: s001-A 5k5m-A   109 - 116 <=>  109 - 116   (VAL  109  - THR  116  <=> PHE  399  - ASN  406 )                          
  39: s001-A 5k5m-A   126 - 132 <=>  118 - 124   (VAL  126  - TRP  132  <=> LYS  420  - VAL  426 )                          
  39: s001-A 5k5m-A   133 - 147 <=>  127 - 141   (LYS  133  - LYS  147  <=> SER  429  - LEU  443 )                          
  39: s001-A 5k5m-A   149 - 160 <=>  142 - 153   (ASP  149  - GLY  160  <=> GLU  444  - MET  455 )                          
  39: s001-A 5k5m-A   174 - 195 <=>  154 - 175   (ARG  174  - MET  195  <=> ARG  472  - ASN  493 )                          
  39: s001-A 5k5m-A   196 - 200 <=>  177 - 181   (ALA  196  - PRO  200  <=> ASP  495  - SER  499 )                          
  39: s001-A 5k5m-A   201 - 209 <=>  187 - 195   (PHE  201  - LEU  209  <=> SER  505  - HIS  513 )                          
  39: s001-A 5k5m-A   213 - 226 <=>  196 - 209   (LEU  213  - ARG  226  <=> LYS  514  - GLY  527 )                          
  39: s001-A 5k5m-A   227 - 249 <=>  211 - 233   (ALA  227  - PHE  249  <=> ALA  529  - GLU  551 )                          
  39: s001-A 5k5m-A   251 - 254 <=>  234 - 237   (ILE  251  - ARG  254  <=> MET  552  - ASN  555 )                          
  39: s001-A 5k5m-A   256 - 259 <=>  238 - 241   (MET  256  - SER  259  <=> HIS  556  - GLY  559 )                          
  39: s001-A 5k5m-A   261 - 271 <=>  242 - 252   (ILE  261  - GLU  271  <=> GLU  560  - LYS  570 )                          
  39: s001-A 5k5m-A   272 - 281 <=>  254 - 263   (TYR  272  - TYR  281  <=> THR  572  - GLN  581 )                          
  39: s001-A 5k5m-A   282 - 293 <=>  268 - 279   (ASN  282  - SER  293  <=> MET  590  - SER  601 )                          
  39: s001-A 5k5m-A   298 - 319 <=>  280 - 301   (THR  298  - GLU  319  <=> THR  606  - GLY  627 )                          
  39: s001-A 5k5m-A   323 - 340 <=>  328 - 345   (SER  323  - SER  340  <=> ARG  654  - ASP  671 )                          
  39: s001-A 5k5m-A   345 - 348 <=>  346 - 349   (GLN  345  - GLU  348  <=> ASP  672  - ALA  675 )                          
  39: s001-A 5k5m-A   350 - 365 <=>  350 - 365   (ASP  350  - GLU  365  <=> SER  676  - ILE  691 )                          
  39: s001-A 5k5m-A   367 - 372 <=>  371 - 376   (THR  367  - ARG  372  <=> SER  697  - ASP  702 )                          
  39: s001-A 5k5m-A   376 - 387 <=>  378 - 389   (MET  376  - LEU  387  <=> THR  704  - GLU  715 )                          
  39: s001-A 5k5m-A   389 - 409 <=>  398 - 418   (ILE  389  - LYS  409  <=> LEU  724  - ALA  744 )                          
  39: s001-A 5k5m-A   411 - 445 <=>  424 - 458   (ARG  411  - ARG  445  <=> GLU  750  - PRO  784 )                          
  39: s001-A 5k5m-A   451 - 457 <=>  459 - 465   (LEU  451  - GLN  457  <=> SER  785  - SER  791 )                          
  39: s001-A 5k5m-A   460 - 463 <=>  466 - 469   (ILE  460  - ILE  463  <=> ARG  792  - TRP  795 )                          
  39: s001-A 5k5m-A   465 - 469 <=>  472 - 476   (GLY  465  - ILE  469  <=> HIS  798  - GLU  802 )                          
  39: s001-A 5k5m-A   472 - 475 <=>  477 - 480   (ILE  472  - SER  475  <=> TRP  803  - THR  806 )                          
  39: s001-A 5k5m-A   478 - 486 <=>  482 - 490   (PRO  478  - ARG  486  <=> ASP  808  - VAL  816 )                          
  39: s001-A 5k5m-A   488 - 491 <=>  491 - 494   (TYR  488  - VAL  491  <=> TRP  817  - GLU  820 )                          
  39: s001-A 5k5m-A   492 - 495 <=>  498 - 501   (LEU  492  - VAL  495  <=> MET  824  - LYS  827 )                          
  40: s001-A 2hcn-A    38 -  44 <=>    1 -   7   (GLU   38  - ARG   44  <=> LEU  322  - ARG  328 )                          
  40: s001-A 2hcn-A    45 -  52 <=>   10 -  17   (ILE   45  - TRP   52  <=> SER  331  - THR  338 )                          
  40: s001-A 2hcn-A    70 -  73 <=>   18 -  21   (LYS   70  - PRO   73  <=> THR  363  - PRO  366 )                          
  40: s001-A 2hcn-A    74 -  77 <=>   23 -  26   (LEU   74  - ASP   77  <=> PRO  368  - GLY  371 )                          
  40: s001-A 2hcn-A    78 -  94 <=>   28 -  44   (ASP   78  - SER   94  <=> LYS  373  - ARG  389 )                          
  40: s001-A 2hcn-A    97 - 107 <=>   45 -  55   (THR   97  - GLU  107  <=> GLU  390  - GLU  400 )                          
  40: s001-A 2hcn-A   109 - 114 <=>   56 -  61   (VAL  109  - SER  114  <=> PHE  401  - ASN  406 )                          
  40: s001-A 2hcn-A   115 - 118 <=>   67 -  70   (ASP  115  - ALA  118  <=> TRP  421  - ALA  424 )                          
  40: s001-A 2hcn-A   129 - 132 <=>   71 -  74   (GLY  129  - TRP  132  <=> ARG  425  - VAL  428 )                          
  40: s001-A 2hcn-A   133 - 147 <=>   77 -  91   (LYS  133  - LYS  147  <=> PRO  431  - LEU  445 )                          
  40: s001-A 2hcn-A   149 - 155 <=>   92 -  98   (ASP  149  - CYS  155  <=> ARG  446  - CYS  452 )                          
  40: s001-A 2hcn-A   180 - 195 <=>  105 - 120   (PRO  180  - MET  195  <=> TRP  480  - ASN  495 )                          
  40: s001-A 2hcn-A   196 - 200 <=>  122 - 126   (ALA  196  - PRO  200  <=> ASP  497  - GLY  501 )                          
  40: s001-A 2hcn-A   201 - 208 <=>  132 - 139   (PHE  201  - TRP  208  <=> GLY  507  - LEU  514 )                          
  40: s001-A 2hcn-A   212 - 226 <=>  140 - 154   (GLY  212  - ARG  226  <=> GLN  515  - GLY  529 )                          
  40: s001-A 2hcn-A   227 - 249 <=>  156 - 178   (ALA  227  - PHE  249  <=> ARG  531  - ALA  553 )                          
  40: s001-A 2hcn-A   251 - 254 <=>  179 - 182   (ILE  251  - ARG  254  <=> LYS  554  - GLU  557 )                          
  40: s001-A 2hcn-A   256 - 259 <=>  183 - 186   (MET  256  - SER  259  <=> LEU  558  - GLY  561 )                          
  40: s001-A 2hcn-A   261 - 275 <=>  187 - 201   (ILE  261  - HIS  275  <=> GLU  562  - ARG  576 )                          
  40: s001-A 2hcn-A   294 - 319 <=>  203 - 228   (GLY  294  - GLU  319  <=> GLY  605  - GLY  630 )                          
  40: s001-A 2hcn-A   323 - 340 <=>  257 - 274   (SER  323  - SER  340  <=> ARG  659  - ASP  676 )                          
  40: s001-A 2hcn-A   345 - 348 <=>  275 - 278   (GLN  345  - GLU  348  <=> ASP  677  - ALA  680 )                          
  40: s001-A 2hcn-A   350 - 365 <=>  279 - 294   (ASP  350  - GLU  365  <=> THR  681  - ILE  696 )                          
  40: s001-A 2hcn-A   367 - 372 <=>  300 - 305   (THR  367  - ARG  372  <=> SER  702  - ASP  707 )                          
  40: s001-A 2hcn-A   376 - 387 <=>  307 - 318   (MET  376  - LEU  387  <=> GLN  709  - GLU  720 )                          
  40: s001-A 2hcn-A   389 - 403 <=>  327 - 341   (ILE  389  - ILE  403  <=> LEU  729  - ALA  743 )                          
  40: s001-A 2hcn-A   405 - 408 <=>  342 - 345   (ILE  405  - ASN  408  <=> ARG  744  - PRO  747 )                          
  40: s001-A 2hcn-A   412 - 428 <=>  346 - 362   (CYS  412  - GLY  428  <=> ASN  752  - LEU  768 )                          
  40: s001-A 2hcn-A   429 - 432 <=>  365 - 368   (CYS  429  - ARG  432  <=> TYR  771  - ARG  774 )                          
  40: s001-A 2hcn-A   433 - 444 <=>  371 - 382   (ALA  433  - VAL  444  <=> LEU  777  - VAL  788 )                          
  40: s001-A 2hcn-A   451 - 458 <=>  383 - 390   (LEU  451  - LYS  458  <=> PRO  789  - GLY  796 )                          
  40: s001-A 2hcn-A   463 - 466 <=>  391 - 394   (ILE  463  - LEU  466  <=> ARG  797  - TRP  800 )                          
  40: s001-A 2hcn-A   467 - 470 <=>  398 - 401   (TYR  467  - GLU  470  <=> ALA  804  - GLU  807 )                          
  40: s001-A 2hcn-A   472 - 475 <=>  402 - 405   (ILE  472  - SER  475  <=> TRP  808  - THR  811 )                          
  40: s001-A 2hcn-A   478 - 486 <=>  407 - 415   (PRO  478  - ARG  486  <=> ASP  813  - VAL  821 )                          
  40: s001-A 2hcn-A   488 - 491 <=>  416 - 419   (TYR  488  - VAL  491  <=> TRP  822  - GLU  825 )                          
  40: s001-A 2hcn-A   492 - 495 <=>  423 - 426   (LEU  492  - VAL  495  <=> MET  829  - LYS  832 )                          
  41: s001-A 2yib-D     3 -   6 <=>   52 -  55   (ASN    3  - TYR    6  <=> ARG   61  - ALA   64 )                          
  41: s001-A 2yib-D    11 -  14 <=>   56 -  59   (ASN   11  - SER   14  <=> ILE   65  - MET   68 )                          
  41: s001-A 2yib-D    15 -  18 <=>   86 -  89   (LEU   15  - ASN   18  <=> VAL   95  - GLY   98 )                          
  41: s001-A 2yib-D    27 -  36 <=>   94 - 103   (ALA   27  - ARG   36  <=> TYR  103  - PRO  112 )                          
  41: s001-A 2yib-D    37 -  40 <=>  112 - 115   (SER   37  - SER   40  <=> GLY  121  - ASP  124 )                          
  41: s001-A 2yib-D    44 -  47 <=>  117 - 120   (ARG   44  - GLY   47  <=> THR  126  - LYS  129 )                          
  41: s001-A 2yib-D    48 -  69 <=>  145 - 166   (PHE   48  - VAL   69  <=> ILE  154  - LYS  175 )                          
  41: s001-A 2yib-D    70 -  73 <=>  169 - 172   (LYS   70  - PRO   73  <=> ALA  178  - ARG  181 )                          
  41: s001-A 2yib-D    75 -  79 <=>  180 - 184   (ASN   75  - VAL   79  <=> THR  189  - THR  193 )                          
  41: s001-A 2yib-D    82 -  93 <=>  186 - 197   (GLU   82  - SER   93  <=> GLU  195  - PRO  206 )                          
  41: s001-A 2yib-D    98 - 101 <=>  199 - 202   (GLU   98  - LYS  101  <=> ASN  208  - LYS  211 )                          
  41: s001-A 2yib-D   103 - 106 <=>  210 - 213   (VAL  103  - MET  106  <=> TRP  219  - SER  222 )                          
  41: s001-A 2yib-D   107 - 110 <=>  228 - 231   (GLU  107  - HIS  110  <=> TYR  237  - HIS  240 )                          
  41: s001-A 2yib-D   112 - 124 <=>  232 - 244   (LEU  112  - PRO  124  <=> VAL  241  - GLY  253 )                          
  41: s001-A 2yib-D   126 - 150 <=>  245 - 269   (VAL  126  - GLY  150  <=> LYS  254  - ALA  278 )                          
  41: s001-A 2yib-D   152 - 155 <=>  284 - 287   (LEU  152  - CYS  155  <=> ASP  293  - TYR  296 )                          
  41: s001-A 2yib-D   156 - 171 <=>  290 - 305   (PRO  156  - ASN  171  <=> CYS  299  - TRP  314 )                          
  41: s001-A 2yib-D   172 - 196 <=>  308 - 332   (LYS  172  - ALA  196  <=> LYS  317  - ASN  341 )                          
  41: s001-A 2yib-D   197 - 200 <=>  334 - 337   (ASP  197  - PRO  200  <=> SER  343  - ASN  346 )                          
  41: s001-A 2yib-D   201 - 210 <=>  344 - 353   (PHE  201  - ASP  210  <=> PRO  353  - HIS  362 )                          
  41: s001-A 2yib-D   213 - 225 <=>  354 - 366   (LEU  213  - SER  225  <=> GLY  363  - SER  375 )                          
  41: s001-A 2yib-D   226 - 229 <=>  371 - 374   (ARG  226  - ALA  229  <=> GLU  380  - VAL  383 )                          
  41: s001-A 2yib-D   230 - 256 <=>  391 - 417   (ASN  230  - MET  256  <=> SER  400  - GLY  426 )                          
  41: s001-A 2yib-D   257 - 266 <=>  426 - 435   (ASP  257  - LEU  266  <=> ARG  435  - ALA  444 )                          
  41: s001-A 2yib-D   267 - 288 <=>  437 - 458   (SER  267  - SER  288  <=> ASN  446  - TYR  467 )                          
  41: s001-A 2yib-D   290 - 315 <=>  459 - 484   (GLY  290  - GLN  315  <=> GLY  468  - LYS  493 )                          
  41: s001-A 2yib-D   317 - 320 <=>  485 - 488   (SER  317  - PHE  320  <=> ALA  494  - PRO  497 )                          
  41: s001-A 2yib-D   346 - 349 <=>  489 - 492   (LEU  346  - GLU  349  <=> ASN  498  - THR  501 )                          
  41: s001-A 2yib-D   350 - 364 <=>  494 - 508   (ASP  350  - GLU  364  <=> GLU  503  - ILE  517 )                          
  41: s001-A 2yib-D   367 - 374 <=>  509 - 516   (THR  367  - TYR  374  <=> GLU  518  - ARG  525 )                          
  41: s001-A 2yib-D   375 - 381 <=>  546 - 552   (GLY  375  - LEU  381  <=> ALA  555  - LEU  561 )                          
  41: s001-A 2yib-D   383 - 388 <=>  553 - 558   (HIS  383  - GLY  388  <=> GLY  562  - TYR  567 )                          
  41: s001-A 2yib-D   389 - 392 <=>  565 - 568   (ILE  389  - PHE  392  <=> PHE  574  - VAL  577 )                          
  41: s001-A 2yib-D   393 - 396 <=>  570 - 573   (ASP  393  - CYS  396  <=> GLU  579  - ARG  582 )                          
  41: s001-A 2yib-D   397 - 401 <=>  575 - 579   (LYS  397  - ALA  401  <=> ILE  584  - ALA  588 )                          
  41: s001-A 2yib-D   405 - 409 <=>  580 - 584   (ILE  405  - LYS  409  <=> TYR  589  - LEU  593 )                          
  41: s001-A 2yib-D   412 - 432 <=>  596 - 616   (CYS  412  - ARG  432  <=> GLU  605  - PRO  625 )                          
  41: s001-A 2yib-D   433 - 449 <=>  618 - 634   (ALA  433  - ALA  449  <=> LEU  627  - GLU  643 )                          
  41: s001-A 2yib-D   450 - 455 <=>  639 - 644   (ASP  450  - HIS  455  <=> ASP  648  - LEU  653 )                          
  41: s001-A 2yib-D   456 - 460 <=>  647 - 651   (MET  456  - ILE  460  <=> TRP  656  - SER  660 )                          
  41: s001-A 2yib-D   463 - 467 <=>  652 - 656   (ILE  463  - TYR  467  <=> GLU  661  - ASP  665 )                          
  41: s001-A 2yib-D   469 - 479 <=>  657 - 667   (ILE  469  - SER  479  <=> LEU  666  - THR  676 )                          
  41: s001-A 2yib-D   481 - 489 <=>  668 - 676   (ASN  481  - GLY  489  <=> ASN  677  - THR  685 )                          
  42: s001-A 6ogz-A    34 -  42 <=>  127 - 135   (THR   34  - PHE   42  <=> LEU  128  - THR  136 )                          
  42: s001-A 6ogz-A    44 -  47 <=>  210 - 213   (ARG   44  - GLY   47  <=> ILE  211  - LEU  214 )                          
  42: s001-A 6ogz-A    50 -  61 <=>  330 - 341   (LYS   50  - MET   61  <=> HIS  331  - ALA  342 )                          
  42: s001-A 6ogz-A    62 -  67 <=>  343 - 348   (GLU   62  - ALA   67  <=> LEU  344  - THR  349 )                          
  42: s001-A 6ogz-A    71 -  94 <=>  349 - 372   (PRO   71  - SER   94  <=> GLU  350  - LYS  373 )                          
  42: s001-A 6ogz-A    98 - 101 <=>  375 - 378   (GLU   98  - LYS  101  <=> GLU  376  - VAL  379 )                          
  42: s001-A 6ogz-A   103 - 113 <=>  387 - 397   (VAL  103  - PRO  113  <=> ASP  388  - SER  398 )                          
  42: s001-A 6ogz-A   115 - 118 <=>  398 - 401   (ASP  115  - ALA  118  <=> SER  399  - ASN  402 )                          
  42: s001-A 6ogz-A   120 - 123 <=>  402 - 405   (LEU  120  - SER  123  <=> GLY  403  - ARG  406 )                          
  42: s001-A 6ogz-A   125 - 134 <=>  416 - 425   (GLY  125  - GLU  134  <=> SER  417  - ASP  426 )                          
  42: s001-A 6ogz-A   140 - 143 <=>  432 - 435   (LYS  140  - TRP  143  <=> TYR  433  - GLY  436 )                          
  42: s001-A 6ogz-A   151 - 154 <=>  436 - 439   (LYS  151  - ILE  154  <=> ILE  437  - PRO  440 )                          
  42: s001-A 6ogz-A   155 - 166 <=>  444 - 455   (CYS  155  - ARG  166  <=> LYS  445  - GLY  456 )                          
  42: s001-A 6ogz-A   171 - 198 <=>  456 - 483   (ASN  171  - PRO  198  <=> ARG  457  - ALA  484 )                          
  42: s001-A 6ogz-A   199 - 219 <=>  486 - 506   (PRO  199  - VAL  219  <=> THR  487  - THR  507 )                          
  42: s001-A 6ogz-A   221 - 224 <=>  507 - 510   (ARG  221  - ARG  224  <=> ARG  508  - SER  511 )                          
  42: s001-A 6ogz-A   226 - 239 <=>  513 - 526   (ARG  226  - SER  239  <=> SER  514  - SER  527 )                          
  42: s001-A 6ogz-A   240 - 257 <=>  528 - 545   (VAL  240  - ASP  257  <=> HIS  529  - ALA  546 )                          
  42: s001-A 6ogz-A   259 - 281 <=>  553 - 575   (SER  259  - TYR  281  <=> VAL  554  - PRO  576 )                          
  42: s001-A 6ogz-A   282 - 289 <=>  580 - 587   (ASN  282  - ARG  289  <=> ILE  581  - ALA  588 )                          
  42: s001-A 6ogz-A   291 - 318 <=>  588 - 615   (ILE  291  - ARG  318  <=> VAL  589  - SER  616 )                          
  42: s001-A 6ogz-A   319 - 323 <=>  619 - 623   (GLU  319  - SER  323  <=> SER  620  - LYS  624 )                          
  42: s001-A 6ogz-A   326 - 340 <=>  624 - 638   (GLN  326  - SER  340  <=> ILE  625  - PHE  639 )                          
  42: s001-A 6ogz-A   342 - 363 <=>  645 - 666   (VAL  342  - ASN  363  <=> GLN  646  - LYS  667 )                          
  42: s001-A 6ogz-A   367 - 371 <=>  667 - 671   (THR  367  - VAL  371  <=> ALA  668  - THR  672 )                          
  42: s001-A 6ogz-A   376 - 389 <=>  672 - 685   (MET  376  - ILE  389  <=> VAL  673  - LYS  686 )                          
  42: s001-A 6ogz-A   391 - 396 <=>  686 - 691   (TYR  391  - CYS  396  <=> ILE  687  - GLY  692 )                          
  42: s001-A 6ogz-A   401 - 410 <=>  692 - 701   (ALA  401  - ASP  410  <=> ILE  693  - GLY  702 )                          
  42: s001-A 6ogz-A   411 - 430 <=>  703 - 722   (ARG  411  - ASP  430  <=> SER  704  - ARG  723 )                          
  42: s001-A 6ogz-A   433 - 436 <=>  723 - 726   (ALA  433  - MET  436  <=> GLY  724  - THR  727 )                          
  42: s001-A 6ogz-A   439 - 449 <=>  730 - 740   (HIS  439  - ALA  449  <=> PHE  731  - SER  741 )                          
  42: s001-A 6ogz-A   450 - 453 <=>  755 - 758   (ASP  450  - SER  453  <=> VAL  756  - THR  759 )                          
  42: s001-A 6ogz-A   475 - 478 <=>  763 - 766   (SER  475  - PRO  478  <=> LYS  764  - ASP  767 )                          
  42: s001-A 6ogz-A   481 - 486 <=>  999 -1004   (ASN  481  - ARG  486  <=> ASN 1000  - GLN 1005 )                          
  42: s001-A 6ogz-A   489 - 494 <=> 1005 -1010   (GLY  489  - PRO  494  <=> LEU 1006  - SER 1011 )                          
  43: s001-A 2hfz-A     6 -  10 <=>   11 -  15   (TYR    6  - THR   10  <=> GLU  284  - ARG  288 )                          
  43: s001-A 2hfz-A    27 -  30 <=>   37 -  40   (ALA   27  - HIS   30  <=> SER  310  - VAL  313 )                          
  43: s001-A 2hfz-A    32 -  43 <=>   43 -  54   (PHE   32  - VAL   43  <=> THR  316  - VAL  327 )                          
  43: s001-A 2hfz-A    44 -  47 <=>   57 -  60   (ARG   44  - GLY   47  <=> LEU  330  - PRO  333 )                          
  43: s001-A 2hfz-A    48 -  55 <=>   67 -  74   (PHE   48  - VAL   55  <=> VAL  340  - ASP  347 )                          
  43: s001-A 2hfz-A    56 -  64 <=>   79 -  87   (THR   56  - LYS   64  <=> GLY  352  - LYS  360 )                          
  43: s001-A 2hfz-A    70 -  76 <=>   90 -  96   (LYS   70  - PHE   76  <=> THR  363  - PRO  369 )                          
  43: s001-A 2hfz-A    77 -  94 <=>   99 - 116   (ASP   77  - SER   94  <=> VAL  372  - ARG  389 )                          
  43: s001-A 2hfz-A    97 - 107 <=>  117 - 127   (THR   97  - GLU  107  <=> GLU  390  - GLU  400 )                          
  43: s001-A 2hfz-A   109 - 113 <=>  128 - 132   (VAL  109  - PRO  113  <=> PHE  401  - VAL  405 )                          
  43: s001-A 2hfz-A   114 - 117 <=>  135 - 138   (SER  114  - SER  117  <=> ASN  408  - GLU  417 )                          
  43: s001-A 2hfz-A   127 - 132 <=>  144 - 149   (ARG  127  - TRP  132  <=> SER  423  - VAL  428 )                          
  43: s001-A 2hfz-A   133 - 147 <=>  152 - 166   (LYS  133  - LYS  147  <=> PRO  431  - LEU  445 )                          
  43: s001-A 2hfz-A   149 - 160 <=>  167 - 178   (ASP  149  - GLY  160  <=> ARG  446  - MET  457 )                          
  43: s001-A 2hfz-A   180 - 196 <=>  189 - 205   (PRO  180  - ALA  196  <=> TRP  480  - GLU  496 )                          
  43: s001-A 2hfz-A   197 - 200 <=>  208 - 211   (ASP  197  - PRO  200  <=> TRP  499  - ARG  502 )                          
  43: s001-A 2hfz-A   201 - 208 <=>  216 - 223   (PHE  201  - TRP  208  <=> GLY  507  - LEU  514 )                          
  43: s001-A 2hfz-A   212 - 226 <=>  224 - 238   (GLY  212  - ARG  226  <=> GLN  515  - GLY  529 )                          
  43: s001-A 2hfz-A   227 - 249 <=>  240 - 262   (ALA  227  - PHE  249  <=> ARG  531  - ALA  553 )                          
  43: s001-A 2hfz-A   251 - 254 <=>  263 - 266   (ILE  251  - ARG  254  <=> LYS  554  - GLU  557 )                          
  43: s001-A 2hfz-A   256 - 259 <=>  267 - 270   (MET  256  - SER  259  <=> LEU  558  - GLY  561 )                          
  43: s001-A 2hfz-A   261 - 271 <=>  271 - 281   (ILE  261  - GLU  271  <=> GLU  562  - GLU  572 )                          
  43: s001-A 2hfz-A   272 - 281 <=>  283 - 292   (TYR  272  - TYR  281  <=> THR  574  - MET  583 )                          
  43: s001-A 2hfz-A   282 - 319 <=>  302 - 339   (ASN  282  - GLU  319  <=> MET  593  - GLY  630 )                          
  43: s001-A 2hfz-A   323 - 340 <=>  368 - 385   (SER  323  - SER  340  <=> ARG  659  - ASP  676 )                          
  43: s001-A 2hfz-A   345 - 348 <=>  386 - 389   (GLN  345  - GLU  348  <=> ASP  677  - ALA  680 )                          
  43: s001-A 2hfz-A   350 - 365 <=>  390 - 405   (ASP  350  - GLU  365  <=> THR  681  - ILE  696 )                          
  43: s001-A 2hfz-A   367 - 372 <=>  411 - 416   (THR  367  - ARG  372  <=> SER  702  - ASP  707 )                          
  43: s001-A 2hfz-A   376 - 387 <=>  418 - 429   (MET  376  - LEU  387  <=> GLN  709  - GLU  720 )                          
  43: s001-A 2hfz-A   389 - 428 <=>  438 - 477   (ILE  389  - GLY  428  <=> LEU  729  - LEU  768 )                          
  43: s001-A 2hfz-A   429 - 432 <=>  480 - 483   (CYS  429  - ARG  432  <=> TYR  771  - ARG  774 )                          
  43: s001-A 2hfz-A   433 - 444 <=>  486 - 497   (ALA  433  - VAL  444  <=> LEU  777  - VAL  788 )                          
  43: s001-A 2hfz-A   451 - 458 <=>  498 - 505   (LEU  451  - LYS  458  <=> PRO  789  - GLY  796 )                          
  43: s001-A 2hfz-A   463 - 466 <=>  506 - 509   (ILE  463  - LEU  466  <=> ARG  797  - TRP  800 )                          
  43: s001-A 2hfz-A   467 - 470 <=>  513 - 516   (TYR  467  - GLU  470  <=> ALA  804  - GLU  807 )                          
  43: s001-A 2hfz-A   472 - 475 <=>  517 - 520   (ILE  472  - SER  475  <=> TRP  808  - THR  811 )                          
  43: s001-A 2hfz-A   478 - 486 <=>  522 - 530   (PRO  478  - ARG  486  <=> ASP  813  - VAL  821 )                          
  43: s001-A 2hfz-A   488 - 491 <=>  531 - 534   (TYR  488  - VAL  491  <=> TRP  822  - GLU  825 )                          
  43: s001-A 2hfz-A   492 - 495 <=>  538 - 541   (LEU  492  - VAL  495  <=> MET  829  - LYS  832 )                          
  44: s001-A 2qj1-A     4 -   7 <=>   36 -  39   (ASN    4  - PHE    7  <=> LEU   62  - ARG   65 )                          
  44: s001-A 2qj1-A    11 -  14 <=>   40 -  43   (ASN   11  - SER   14  <=> SER   66  - GLU   69 )                          
  44: s001-A 2qj1-A    18 -  21 <=>   44 -  47   (ASN   18  - ALA   21  <=> ASN   70  - TYR   73 )                          
  44: s001-A 2qj1-A    27 -  36 <=>   80 -  89   (ALA   27  - ARG   36  <=> PHE  107  - PRO  116 )                          
  44: s001-A 2qj1-A    37 -  40 <=>   97 - 100   (SER   37  - SER   40  <=> TYR  124  - ASP  127 )                          
  44: s001-A 2qj1-A    44 -  47 <=>  102 - 105   (ARG   44  - GLY   47  <=> ALA  129  - LYS  132 )                          
  44: s001-A 2qj1-A    48 -  70 <=>  132 - 154   (PHE   48  - LYS   70  <=> ILE  159  - GLU  181 )                          
  44: s001-A 2qj1-A    71 -  74 <=>  157 - 160   (PRO   71  - LEU   74  <=> THR  184  - ASN  187 )                          
  44: s001-A 2qj1-A    76 -  79 <=>  167 - 170   (PHE   76  - VAL   79  <=> LYS  194  - TYR  197 )                          
  44: s001-A 2qj1-A    82 -  93 <=>  173 - 184   (GLU   82  - SER   93  <=> GLU  200  - PRO  211 )                          
  44: s001-A 2qj1-A    98 - 101 <=>  186 - 189   (GLU   98  - LYS  101  <=> GLY  213  - GLY  216 )                          
  44: s001-A 2qj1-A   104 - 107 <=>  201 - 204   (SER  104  - GLU  107  <=> VAL  228  - ARG  231 )                          
  44: s001-A 2qj1-A   109 - 124 <=>  215 - 230   (VAL  109  - PRO  124  <=> LEU  249  - GLY  264 )                          
  44: s001-A 2qj1-A   126 - 150 <=>  231 - 255   (VAL  126  - GLY  150  <=> ARG  265  - LEU  289 )                          
  44: s001-A 2qj1-A   152 - 155 <=>  275 - 278   (LEU  152  - CYS  155  <=> ASP  309  - TYR  312 )                          
  44: s001-A 2qj1-A   156 - 171 <=>  281 - 296   (PRO  156  - ASN  171  <=> CYS  315  - TRP  330 )                          
  44: s001-A 2qj1-A   172 - 192 <=>  299 - 319   (LYS  172  - ALA  192  <=> LYS  333  - TRP  353 )                          
  44: s001-A 2qj1-A   193 - 200 <=>  321 - 328   (ALA  193  - PRO  200  <=> VAL  355  - ASN  362 )                          
  44: s001-A 2qj1-A   201 - 208 <=>  336 - 343   (PHE  201  - TRP  208  <=> PRO  370  - PRO  377 )                          
  44: s001-A 2qj1-A   210 - 213 <=>  344 - 347   (ASP  210  - LEU  213  <=> PHE  378  - GLY  381 )                          
  44: s001-A 2qj1-A   215 - 222 <=>  348 - 355   (TYR  215  - LEU  222  <=> LEU  382  - ILE  389 )                          
  44: s001-A 2qj1-A   223 - 227 <=>  357 - 361   (HIS  223  - ALA  227  <=> ALA  391  - PRO  395 )                          
  44: s001-A 2qj1-A   228 - 257 <=>  378 - 407   (TRP  228  - ASP  257  <=> TRP  412  - TRP  441 )                          
  44: s001-A 2qj1-A   258 - 266 <=>  415 - 423   (LEU  258  - LEU  266  <=> PHE  449  - ALA  457 )                          
  44: s001-A 2qj1-A   267 - 287 <=>  425 - 445   (SER  267  - LYS  287  <=> ASN  459  - THR  479 )                          
  44: s001-A 2qj1-A   289 - 292 <=>  446 - 449   (ARG  289  - PRO  292  <=> TYR  480  - GLY  483 )                          
  44: s001-A 2qj1-A   293 - 296 <=>  451 - 454   (SER  293  - ALA  296  <=> GLY  485  - ALA  488 )                          
  44: s001-A 2qj1-A   298 - 315 <=>  455 - 472   (THR  298  - GLN  315  <=> THR  489  - LEU  506 )                          
  44: s001-A 2qj1-A   317 - 320 <=>  473 - 476   (SER  317  - PHE  320  <=> MET  507  - PRO  510 )                          
  44: s001-A 2qj1-A   346 - 349 <=>  477 - 480   (LEU  346  - GLU  349  <=> ARG  511  - SER  514 )                          
  44: s001-A 2qj1-A   350 - 364 <=>  482 - 496   (ASP  350  - GLU  364  <=> GLU  516  - ILE  530 )                          
  44: s001-A 2qj1-A   367 - 371 <=>  497 - 501   (THR  367  - VAL  371  <=> GLU  531  - ASP  535 )                          
  44: s001-A 2qj1-A   372 - 375 <=>  504 - 507   (ARG  372  - GLY  375  <=> ARG  538  - LEU  541 )                          
  44: s001-A 2qj1-A   376 - 386 <=>  532 - 542   (MET  376  - LYS  386  <=> VAL  566  - THR  576 )                          
  44: s001-A 2qj1-A   389 - 392 <=>  549 - 552   (ILE  389  - PHE  392  <=> ILE  583  - PRO  586 )                          
  44: s001-A 2qj1-A   393 - 396 <=>  554 - 557   (ASP  393  - CYS  396  <=> LEU  588  - GLU  591 )                          
  44: s001-A 2qj1-A   398 - 409 <=>  558 - 569   (LYS  398  - LYS  409  <=> ARG  592  - VAL  603 )                          
  44: s001-A 2qj1-A   411 - 427 <=>  580 - 596   (ARG  411  - PHE  427  <=> ILE  614  - GLY  630 )                          
  44: s001-A 2qj1-A   428 - 448 <=>  598 - 618   (GLY  428  - ASN  448  <=> TRP  632  - LEU  652 )                          
  44: s001-A 2qj1-A   449 - 452 <=>  623 - 626   (ALA  449  - SER  452  <=> PHE  657  - ASP  660 )                          
  44: s001-A 2qj1-A   453 - 456 <=>  628 - 631   (SER  453  - MET  456  <=> PHE  662  - GLU  665 )                          
  44: s001-A 2qj1-A   457 - 460 <=>  633 - 636   (GLN  457  - ILE  460  <=> SER  667  - SER  670 )                          
  44: s001-A 2qj1-A   463 - 467 <=>  637 - 641   (ILE  463  - TYR  467  <=> GLU  671  - ALA  675 )                          
  44: s001-A 2qj1-A   468 - 474 <=>  643 - 649   (ASN  468  - PHE  474  <=> GLU  677  - LEU  683 )                          
  44: s001-A 2qj1-A   477 - 490 <=>  650 - 663   (PHE  477  - THR  490  <=> THR  684  - VAL  697 )                          
  45: s001-A 4mtp-D     6 -  11 <=>    9 -  14   (TYR    6  - ASN   11  <=> GLN  284  - GLU  289 )                          
  45: s001-A 4mtp-D    27 -  34 <=>   35 -  42   (ALA   27  - THR   34  <=> SER  310  - GLY  317 )                          
  45: s001-A 4mtp-D    38 -  43 <=>   43 -  48   (GLU   38  - VAL   43  <=> LEU  322  - VAL  327 )                          
  45: s001-A 4mtp-D    44 -  47 <=>   51 -  54   (ARG   44  - GLY   47  <=> MET  330  - PRO  333 )                          
  45: s001-A 4mtp-D    48 -  66 <=>   61 -  79   (PHE   48  - PHE   66  <=> VAL  340  - LYS  358 )                          
  45: s001-A 4mtp-D    67 -  76 <=>   81 -  90   (ALA   67  - PHE   76  <=> LYS  360  - PRO  369 )                          
  45: s001-A 4mtp-D    77 -  94 <=>   93 - 110   (ASP   77  - SER   94  <=> VAL  372  - ARG  389 )                          
  45: s001-A 4mtp-D    97 - 104 <=>  111 - 118   (THR   97  - SER  104  <=> GLU  390  - THR  397 )                          
  45: s001-A 4mtp-D   106 - 114 <=>  119 - 127   (MET  106  - SER  114  <=> LYS  398  - ASN  406 )                          
  45: s001-A 4mtp-D   129 - 132 <=>  129 - 132   (GLY  129  - TRP  132  <=> ARG  425  - VAL  428 )                          
  45: s001-A 4mtp-D   133 - 149 <=>  135 - 151   (LYS  133  - ASP  149  <=> PRO  431  - GLY  447 )                          
  45: s001-A 4mtp-D   180 - 198 <=>  152 - 170   (PRO  180  - PRO  198  <=> TRP  480  - HIS  498 )                          
  45: s001-A 4mtp-D   199 - 209 <=>  177 - 187   (PRO  199  - LEU  209  <=> SER  505  - GLN  515 )                          
  45: s001-A 4mtp-D   213 - 226 <=>  188 - 201   (LEU  213  - ARG  226  <=> LYS  516  - GLY  529 )                          
  45: s001-A 4mtp-D   227 - 250 <=>  203 - 226   (ALA  227  - SER  250  <=> LYS  531  - LYS  554 )                          
  45: s001-A 4mtp-D   252 - 257 <=>  227 - 232   (VAL  252  - ASP  257  <=> VAL  555  - ASP  560 )                          
  45: s001-A 4mtp-D   258 - 272 <=>  235 - 249   (LEU  258  - TYR  272  <=> HIS  563  - HIS  577 )                          
  45: s001-A 4mtp-D   276 - 281 <=>  250 - 255   (THR  276  - TYR  281  <=> LYS  578  - MET  583 )                          
  45: s001-A 4mtp-D   295 - 319 <=>  265 - 289   (SER  295  - GLU  319  <=> GLN  606  - GLY  630 )                          
  45: s001-A 4mtp-D   323 - 340 <=>  318 - 335   (SER  323  - SER  340  <=> ARG  659  - ASP  676 )                          
  45: s001-A 4mtp-D   345 - 348 <=>  336 - 339   (GLN  345  - GLU  348  <=> ASP  677  - ALA  680 )                          
  45: s001-A 4mtp-D   350 - 365 <=>  340 - 355   (ASP  350  - GLU  365  <=> THR  681  - ILE  696 )                          
  45: s001-A 4mtp-D   367 - 372 <=>  361 - 366   (THR  367  - ARG  372  <=> SER  702  - ASP  707 )                          
  45: s001-A 4mtp-D   376 - 387 <=>  368 - 379   (MET  376  - LEU  387  <=> GLN  709  - GLU  720 )                          
  45: s001-A 4mtp-D   389 - 406 <=>  388 - 405   (ILE  389  - PRO  406  <=> ILE  729  - SER  746 )                          
  45: s001-A 4mtp-D   408 - 412 <=>  406 - 410   (ASN  408  - CYS  412  <=> PRO  747  - VAL  753 )                          
  45: s001-A 4mtp-D   413 - 444 <=>  414 - 445   (PRO  413  - VAL  444  <=> ALA  757  - VAL  788 )                          
  45: s001-A 4mtp-D   451 - 457 <=>  446 - 452   (LEU  451  - GLN  457  <=> PRO  789  - THR  795 )                          
  45: s001-A 4mtp-D   460 - 464 <=>  453 - 457   (ILE  460  - PHE  464  <=> GLY  796  - TRP  800 )                          
  45: s001-A 4mtp-D   465 - 468 <=>  461 - 464   (GLY  465  - ASN  468  <=> SER  804  - GLU  807 )                          
  45: s001-A 4mtp-D   472 - 479 <=>  465 - 472   (ILE  472  - SER  479  <=> TRP  808  - LEU  815 )                          
  45: s001-A 4mtp-D   481 - 488 <=>  473 - 480   (ASN  481  - TYR  488  <=> GLN  816  - ILE  823 )                          
  45: s001-A 4mtp-D   489 - 494 <=>  483 - 488   (GLY  489  - PRO  494  <=> ASN  826  - ASP  831 )                          
  46: s001-A 7thm-A     2 -   7 <=>  353 - 358   (THR    2  - PHE    7  <=> MET  380  - GLY  385 )                          
  46: s001-A 7thm-A    29 -  44 <=>  378 - 393   (LYS   29  - ARG   44  <=> VAL  405  - TYR  420 )                          
  46: s001-A 7thm-A    47 -  96 <=>  408 - 457   (GLY   47  - TYR   96  <=> VAL  435  - ASP  484 )                          
  46: s001-A 7thm-A   100 - 108 <=>  458 - 466   (LEU  100  - ALA  108  <=> GLY  485  - VAL  493 )                          
  46: s001-A 7thm-A   110 - 134 <=>  467 - 491   (HIS  110  - GLU  134  <=> ILE  494  - SER  518 )                          
  46: s001-A 7thm-A   139 - 147 <=>  493 - 501   (ALA  139  - LYS  147  <=> GLN  524  - LYS  532 )                          
  46: s001-A 7thm-A   150 - 167 <=>  502 - 519   (GLY  150  - VAL  167  <=> ARG  533  - ALA  550 )                          
  46: s001-A 7thm-A   170 - 199 <=>  520 - 549   (THR  170  - PRO  199  <=> LYS  551  - ALA  580 )                          
  46: s001-A 7thm-A   200 - 209 <=>  554 - 563   (PRO  200  - LEU  209  <=> ALA  585  - PHE  594 )                          
  46: s001-A 7thm-A   211 - 225 <=>  564 - 578   (ASP  211  - SER  225  <=> TYR  595  - VAL  609 )                          
  46: s001-A 7thm-A   226 - 256 <=>  581 - 611   (ARG  226  - MET  256  <=> PRO  612  - HIS  642 )                          
  46: s001-A 7thm-A   257 - 260 <=>  614 - 617   (ASP  257  - LYS  260  <=> CYS  645  - LEU  648 )                          
  46: s001-A 7thm-A   261 - 318 <=>  619 - 676   (ILE  261  - ARG  318  <=> HIS  650  - LEU  707 )                          
  46: s001-A 7thm-A   321 - 324 <=>  715 - 718   (SER  321  - LEU  324  <=> TYR  748  - LYS  751 )                          
  46: s001-A 7thm-A   326 - 343 <=>  721 - 738   (GLN  326  - ALA  343  <=> SER  754  - ALA  771 )                          
  46: s001-A 7thm-A   347 - 361 <=>  745 - 759   (PHE  347  - VAL  361  <=> SER  778  - VAL  792 )                          
  46: s001-A 7thm-A   362 - 387 <=>  761 - 786   (VAL  362  - LEU  387  <=> MET  794  - LEU  819 )                          
  46: s001-A 7thm-A   389 - 406 <=>  791 - 808   (ILE  389  - PRO  406  <=> VAL  827  - VAL  844 )                          
  46: s001-A 7thm-A   408 - 411 <=>  809 - 812   (ASN  408  - ARG  411  <=> ASP  845  - MET  855 )                          
  46: s001-A 7thm-A   417 - 431 <=>  813 - 827   (ALA  417  - GLU  431  <=> ILE  856  - THR  870 )                          
  46: s001-A 7thm-A   432 - 444 <=>  836 - 848   (ARG  432  - VAL  444  <=> ASP  879  - LEU  891 )                          
  46: s001-A 7thm-A   479 - 490 <=>  849 - 860   (SER  479  - THR  490  <=> GLU  917  - HIS  928 )                          
  47: s001-A 5tit-A    38 -  44 <=>    1 -   7   (GLU   38  - ARG   44  <=> LEU  321  - ARG  327 )                          
  47: s001-A 5tit-A    45 -  48 <=>   10 -  13   (ILE   45  - PHE   48  <=> SER  330  - TRP  333 )                          
  47: s001-A 5tit-A    49 -  52 <=>   17 -  20   (GLY   49  - TRP   52  <=> THR  337  - THR  340 )                          
  47: s001-A 5tit-A    72 -  76 <=>   21 -  25   (ASN   72  - PHE   76  <=> VAL  364  - GLN  368 )                          
  47: s001-A 5tit-A    77 -  96 <=>   28 -  47   (ASP   77  - TYR   96  <=> THR  371  - LYS  390 )                          
  47: s001-A 5tit-A    99 - 111 <=>   48 -  60   (PRO   99  - LEU  111  <=> ARG  391  - LYS  403 )                          
  47: s001-A 5tit-A   113 - 116 <=>   61 -  64   (PRO  113  - THR  116  <=> VAL  404  - ASN  407 )                          
  47: s001-A 5tit-A   124 - 132 <=>   68 -  76   (PRO  124  - TRP  132  <=> GLU  419  - VAL  427 )                          
  47: s001-A 5tit-A   133 - 147 <=>   79 -  93   (LYS  133  - LYS  147  <=> PRO  430  - LEU  444 )                          
  47: s001-A 5tit-A   149 - 153 <=>   94 -  98   (ASP  149  - GLN  153  <=> ARG  445  - HIS  449 )                          
  47: s001-A 5tit-A   154 - 157 <=>  100 - 103   (ILE  154  - CYS  157  <=> CYS  451  - ASN  454 )                          
  47: s001-A 5tit-A   180 - 189 <=>  112 - 121   (PRO  180  - GLN  189  <=> TRP  479  - GLU  488 )                          
  47: s001-A 5tit-A   190 - 196 <=>  123 - 129   (PHE  190  - ALA  196  <=> LEU  490  - ASP  496 )                          
  47: s001-A 5tit-A   197 - 200 <=>  131 - 134   (ASP  197  - PRO  200  <=> TRP  498  - ARG  501 )                          
  47: s001-A 5tit-A   201 - 209 <=>  139 - 147   (PHE  201  - LEU  209  <=> GLY  506  - GLN  514 )                          
  47: s001-A 5tit-A   213 - 226 <=>  148 - 161   (LEU  213  - ARG  226  <=> ARG  515  - GLY  528 )                          
  47: s001-A 5tit-A   227 - 230 <=>  163 - 166   (ALA  227  - ASN  230  <=> LYS  530  - ALA  533 )                          
  47: s001-A 5tit-A   239 - 250 <=>  167 - 178   (SER  239  - SER  250  <=> ARG  542  - LEU  553 )                          
  47: s001-A 5tit-A   252 - 255 <=>  179 - 182   (VAL  252  - LEU  255  <=> ILE  554  - GLN  557 )                          
  47: s001-A 5tit-A   257 - 260 <=>  183 - 186   (ASP  257  - LYS  260  <=> MET  558  - GLY  561 )                          
  47: s001-A 5tit-A   262 - 276 <=>  187 - 201   (GLU  262  - THR  276  <=> HIS  562  - ASN  576 )                          
  47: s001-A 5tit-A   296 - 319 <=>  202 - 225   (ALA  296  - GLU  319  <=> VAL  606  - GLU  629 )                          
  47: s001-A 5tit-A   323 - 340 <=>  252 - 269   (SER  323  - SER  340  <=> ARG  656  - ASP  673 )                          
  47: s001-A 5tit-A   345 - 348 <=>  270 - 273   (GLN  345  - GLU  348  <=> ASP  674  - ALA  677 )                          
  47: s001-A 5tit-A   350 - 364 <=>  274 - 288   (ASP  350  - GLU  364  <=> HIS  678  - LYS  697 )                          
  47: s001-A 5tit-A   367 - 372 <=>  290 - 295   (THR  367  - ARG  372  <=> SER  699  - ASN  704 )                          
  47: s001-A 5tit-A   376 - 387 <=>  297 - 308   (MET  376  - LEU  387  <=> GLU  706  - LYS  717 )                          
  47: s001-A 5tit-A   389 - 392 <=>  316 - 319   (ILE  389  - PHE  392  <=> SER  725  - VAL  728 )                          
  47: s001-A 5tit-A   393 - 408 <=>  321 - 336   (ASP  393  - ASN  408  <=> CYS  730  - GLY  745 )                          
  47: s001-A 5tit-A   409 - 412 <=>  339 - 342   (LYS  409  - CYS  412  <=> TRP  748  - ARG  751 )                          
  47: s001-A 5tit-A   413 - 444 <=>  345 - 376   (PRO  413  - VAL  444  <=> ALA  754  - VAL  785 )                          
  47: s001-A 5tit-A   451 - 457 <=>  377 - 383   (LEU  451  - GLN  457  <=> PRO  786  - THR  792 )                          
  47: s001-A 5tit-A   462 - 465 <=>  385 - 388   (ARG  462  - GLY  465  <=> ARG  794  - TRP  797 )                          
  47: s001-A 5tit-A   466 - 469 <=>  392 - 395   (LEU  466  - ILE  469  <=> GLY  801  - GLU  804 )                          
  47: s001-A 5tit-A   472 - 479 <=>  396 - 403   (ILE  472  - SER  479  <=> TRP  805  - LEU  812 )                          
  47: s001-A 5tit-A   481 - 486 <=>  404 - 409   (ASN  481  - ARG  486  <=> MET  813  - VAL  818 )                          
  47: s001-A 5tit-A   488 - 491 <=>  410 - 413   (TYR  488  - VAL  491  <=> TRP  819  - GLU  822 )                          
  47: s001-A 5tit-A   492 - 495 <=>  417 - 420   (LEU  492  - VAL  495  <=> MET  826  - LYS  829 )                          
  48: s001-A 7dte-A     6 -  10 <=>  378 - 382   (TYR    6  - THR   10  <=> ALA  379  - ALA  383 )                          
  48: s001-A 7dte-A    29 -  44 <=>  404 - 419   (LYS   29  - ARG   44  <=> VAL  405  - TYR  420 )                          
  48: s001-A 7dte-A    47 -  96 <=>  434 - 483   (GLY   47  - TYR   96  <=> VAL  435  - ASP  484 )                          
  48: s001-A 7dte-A   100 - 108 <=>  484 - 492   (LEU  100  - ALA  108  <=> GLY  485  - VAL  493 )                          
  48: s001-A 7dte-A   110 - 134 <=>  493 - 517   (HIS  110  - GLU  134  <=> ILE  494  - SER  518 )                          
  48: s001-A 7dte-A   136 - 147 <=>  520 - 531   (ILE  136  - LYS  147  <=> TYR  521  - LYS  532 )                          
  48: s001-A 7dte-A   150 - 167 <=>  532 - 549   (GLY  150  - VAL  167  <=> ARG  533  - ALA  550 )                          
  48: s001-A 7dte-A   170 - 199 <=>  550 - 579   (THR  170  - PRO  199  <=> LYS  551  - ALA  580 )                          
  48: s001-A 7dte-A   200 - 209 <=>  584 - 593   (PRO  200  - LEU  209  <=> ALA  585  - PHE  594 )                          
  48: s001-A 7dte-A   211 - 225 <=>  594 - 608   (ASP  211  - SER  225  <=> TYR  595  - VAL  609 )                          
  48: s001-A 7dte-A   226 - 256 <=>  611 - 641   (ARG  226  - MET  256  <=> PRO  612  - HIS  642 )                          
  48: s001-A 7dte-A   257 - 260 <=>  644 - 647   (ASP  257  - LYS  260  <=> CYS  645  - LEU  648 )                          
  48: s001-A 7dte-A   261 - 318 <=>  649 - 706   (ILE  261  - ARG  318  <=> HIS  650  - LEU  707 )                          
  48: s001-A 7dte-A   320 - 323 <=>  746 - 749   (PHE  320  - SER  323  <=> ALA  747  - ARG  750 )                          
  48: s001-A 7dte-A   326 - 338 <=>  753 - 765   (GLN  326  - LEU  338  <=> SER  754  - PHE  766 )                          
  48: s001-A 7dte-A   340 - 345 <=>  766 - 771   (SER  340  - GLN  345  <=> ASN  767  - SER  772 )                          
  48: s001-A 7dte-A   347 - 361 <=>  777 - 791   (PHE  347  - VAL  361  <=> SER  778  - VAL  792 )                          
  48: s001-A 7dte-A   362 - 387 <=>  793 - 818   (VAL  362  - LEU  387  <=> MET  794  - LEU  819 )                          
  48: s001-A 7dte-A   389 - 409 <=>  826 - 846   (ILE  389  - LYS  409  <=> VAL  827  - ILE  847 )                          
  48: s001-A 7dte-A   410 - 431 <=>  848 - 869   (ASP  410  - GLU  431  <=> LYS  849  - THR  870 )                          
  48: s001-A 7dte-A   432 - 450 <=>  878 - 896   (ARG  432  - ASP  450  <=> ASP  879  - GLY  897 )                          
  48: s001-A 7dte-A   476 - 491 <=>  913 - 928   (GLY  476  - VAL  491  <=> ARG  914  - THR  929 )                          
  49: s001-A 5d98-B    50 -  58 <=>   26 -  34   (LYS   50  - ARG   58  <=> GLY   26  - SER   34 )                          
  49: s001-A 5d98-B    59 -  73 <=>   37 -  51   (ALA   59  - PRO   73  <=> LYS   37  - ARG   51 )                          
  49: s001-A 5d98-B    74 -  77 <=>   84 -  87   (LEU   74  - ASP   77  <=> ASN   84  - ILE   87 )                          
  49: s001-A 5d98-B    79 -  96 <=>   88 - 105   (VAL   79  - TYR   96  <=> SER   88  - PHE  105 )                          
  49: s001-A 5d98-B    99 - 102 <=>  111 - 114   (PRO   99  - THR  102  <=> MET  111  - GLU  114 )                          
  49: s001-A 5d98-B   103 - 107 <=>  117 - 121   (VAL  103  - GLU  107  <=> ILE  117  - HIS  121 )                          
  49: s001-A 5d98-B   109 - 123 <=>  122 - 136   (VAL  109  - SER  123  <=> PHE  122  - SER  136 )                          
  49: s001-A 5d98-B   124 - 136 <=>  138 - 150   (PRO  124  - ILE  136  <=> ARG  138  - VAL  150 )                          
  49: s001-A 5d98-B   140 - 147 <=>  167 - 174   (LYS  140  - LYS  147  <=> GLU  167  - GLU  174 )                          
  49: s001-A 5d98-B   154 - 167 <=>  206 - 219   (ILE  154  - VAL  167  <=> ALA  223  - GLY  236 )                          
  49: s001-A 5d98-B   170 - 199 <=>  220 - 249   (THR  170  - PRO  199  <=> LYS  237  - GLU  266 )                          
  49: s001-A 5d98-B   200 - 204 <=>  252 - 256   (PRO  200  - TRP  204  <=> LYS  269  - LEU  273 )                          
  49: s001-A 5d98-B   205 - 208 <=>  258 - 261   (SER  205  - TRP  208  <=> VAL  275  - ASN  278 )                          
  49: s001-A 5d98-B   213 - 225 <=>  262 - 274   (LEU  213  - SER  225  <=> GLU  279  - LEU  291 )                          
  49: s001-A 5d98-B   226 - 254 <=>  284 - 312   (ARG  226  - ARG  254  <=> ALA  301  - LYS  329 )                          
  49: s001-A 5d98-B   257 - 260 <=>  314 - 317   (ASP  257  - LYS  260  <=> SER  331  - LEU  334 )                          
  49: s001-A 5d98-B   262 - 282 <=>  318 - 338   (GLU  262  - ASN  282  <=> MET  335  - GLN  355 )                          
  49: s001-A 5d98-B   283 - 295 <=>  383 - 395   (GLN  283  - SER  295  <=> ASP  400  - MET  412 )                          
  49: s001-A 5d98-B   298 - 311 <=>  396 - 409   (THR  298  - CYS  311  <=> PHE  413  - CYS  426 )                          
  49: s001-A 5d98-B   316 - 319 <=>  411 - 414   (ARG  316  - GLU  319  <=> GLU  431  - ALA  434 )                          
  49: s001-A 5d98-B   320 - 323 <=>  417 - 420   (PHE  320  - SER  323  <=> CYS  437  - THR  440 )                          
  49: s001-A 5d98-B   327 - 340 <=>  421 - 434   (CYS  327  - SER  340  <=> GLY  441  - ALA  454 )                          
  49: s001-A 5d98-B   343 - 372 <=>  439 - 468   (ALA  343  - ARG  372  <=> ASN  459  - PRO  488 )                          
  49: s001-A 5d98-B   376 - 381 <=>  469 - 474   (MET  376  - LEU  381  <=> GLU  489  - THR  494 )                          
  49: s001-A 5d98-B   383 - 395 <=>  475 - 487   (HIS  383  - ASP  395  <=> SER  495  - ALA  507 )                          
  49: s001-A 5d98-B   419 - 422 <=>  491 - 494   (ARG  419  - GLY  422  <=> PRO  511  - THR  514 )                          
  49: s001-A 5d98-B   450 - 454 <=>  499 - 503   (ASP  450  - VAL  454  <=> ASN  519  - ASP  523 )                          
  49: s001-A 5d98-B   475 - 479 <=>  505 - 509   (SER  475  - SER  479  <=> THR  525  - SER  529 )                          
  49: s001-A 5d98-B   480 - 488 <=>  511 - 519   (TYR  480  - TYR  488  <=> ILE  531  - SER  539 )                          
  50: s001-A 2yia-A     3 -   6 <=>   59 -  62   (ASN    3  - TYR    6  <=> ARG   61  - ALA   64 )                          
  50: s001-A 2yia-A    11 -  14 <=>   63 -  66   (ASN   11  - SER   14  <=> ILE   65  - MET   68 )                          
  50: s001-A 2yia-A    15 -  18 <=>   93 -  96   (LEU   15  - ASN   18  <=> VAL   95  - GLY   98 )                          
  50: s001-A 2yia-A    27 -  36 <=>  101 - 110   (ALA   27  - ARG   36  <=> TYR  103  - PRO  112 )                          
  50: s001-A 2yia-A    37 -  40 <=>  119 - 122   (SER   37  - SER   40  <=> GLY  121  - ASP  124 )                          
  50: s001-A 2yia-A    44 -  47 <=>  124 - 127   (ARG   44  - GLY   47  <=> THR  126  - LYS  129 )                          
  50: s001-A 2yia-A    48 -  69 <=>  152 - 173   (PHE   48  - VAL   69  <=> ILE  154  - LYS  175 )                          
  50: s001-A 2yia-A    70 -  73 <=>  176 - 179   (LYS   70  - PRO   73  <=> ALA  178  - ARG  181 )                          
  50: s001-A 2yia-A    75 -  79 <=>  187 - 191   (ASN   75  - VAL   79  <=> THR  189  - THR  193 )                          
  50: s001-A 2yia-A    82 -  93 <=>  193 - 204   (GLU   82  - SER   93  <=> GLU  195  - PRO  206 )                          
  50: s001-A 2yia-A    98 - 101 <=>  206 - 209   (GLU   98  - LYS  101  <=> ASN  208  - LYS  211 )                          
  50: s001-A 2yia-A   104 - 107 <=>  218 - 221   (SER  104  - GLU  107  <=> ALA  220  - TRP  223 )                          
  50: s001-A 2yia-A   109 - 124 <=>  236 - 251   (VAL  109  - PRO  124  <=> LEU  238  - GLY  253 )                          
  50: s001-A 2yia-A   126 - 150 <=>  252 - 276   (VAL  126  - GLY  150  <=> LYS  254  - ALA  278 )                          
  50: s001-A 2yia-A   152 - 155 <=>  291 - 294   (LEU  152  - CYS  155  <=> ASP  293  - TYR  296 )                          
  50: s001-A 2yia-A   156 - 171 <=>  297 - 312   (PRO  156  - ASN  171  <=> CYS  299  - TRP  314 )                          
  50: s001-A 2yia-A   172 - 196 <=>  315 - 339   (LYS  172  - ALA  196  <=> LYS  317  - ASN  341 )                          
  50: s001-A 2yia-A   197 - 200 <=>  341 - 344   (ASP  197  - PRO  200  <=> SER  343  - ASN  346 )                          
  50: s001-A 2yia-A   201 - 208 <=>  351 - 358   (PHE  201  - TRP  208  <=> PRO  353  - PRO  360 )                          
  50: s001-A 2yia-A   210 - 213 <=>  359 - 362   (ASP  210  - LEU  213  <=> PHE  361  - GLY  364 )                          
  50: s001-A 2yia-A   215 - 226 <=>  363 - 374   (TYR  215  - ARG  226  <=> MET  365  - LEU  376 )                          
  50: s001-A 2yia-A   227 - 256 <=>  395 - 424   (ALA  227  - MET  256  <=> THR  397  - GLY  426 )                          
  50: s001-A 2yia-A   257 - 266 <=>  433 - 442   (ASP  257  - LEU  266  <=> ARG  435  - ALA  444 )                          
  50: s001-A 2yia-A   267 - 288 <=>  444 - 465   (SER  267  - SER  288  <=> ASN  446  - TYR  467 )                          
  50: s001-A 2yia-A   290 - 315 <=>  466 - 491   (GLY  290  - GLN  315  <=> GLY  468  - LYS  493 )                          
  50: s001-A 2yia-A   317 - 320 <=>  492 - 495   (SER  317  - PHE  320  <=> ALA  494  - PRO  497 )                          
  50: s001-A 2yia-A   346 - 349 <=>  496 - 499   (LEU  346  - GLU  349  <=> ASN  498  - THR  501 )                          
  50: s001-A 2yia-A   350 - 364 <=>  501 - 515   (ASP  350  - GLU  364  <=> GLU  503  - ILE  517 )                          
  50: s001-A 2yia-A   367 - 371 <=>  516 - 520   (THR  367  - VAL  371  <=> GLU  518  - LYS  522 )                          
  50: s001-A 2yia-A   372 - 375 <=>  523 - 526   (ARG  372  - GLY  375  <=> ARG  525  - ILE  528 )                          
  50: s001-A 2yia-A   376 - 386 <=>  554 - 564   (MET  376  - LYS  386  <=> VAL  556  - ILE  566 )                          
  50: s001-A 2yia-A   389 - 409 <=>  571 - 591   (ILE  389  - LYS  409  <=> MET  573  - LEU  593 )                          
  50: s001-A 2yia-A   412 - 427 <=>  603 - 618   (CYS  412  - PHE  427  <=> GLU  605  - GLY  620 )                          
  50: s001-A 2yia-A   428 - 449 <=>  620 - 641   (GLY  428  - ALA  449  <=> TRP  622  - GLU  643 )                          
  50: s001-A 2yia-A   450 - 454 <=>  646 - 650   (ASP  450  - VAL  454  <=> ASP  648  - PHE  652 )                          
  50: s001-A 2yia-A   455 - 458 <=>  653 - 656   (HIS  455  - LYS  458  <=> ASP  655  - ASN  658 )                          
  50: s001-A 2yia-A   461 - 464 <=>  657 - 660   (ARG  461  - PHE  464  <=> MET  659  - PHE  662 )                          
  50: s001-A 2yia-A   466 - 491 <=>  661 - 686   (LEU  466  - VAL  491  <=> GLY  663  - ASP  688 )                          
  51: s001-A 1raj-A    77 -  96 <=>    1 -  20   (ASP   77  - TYR   96  <=> VAL   70  - ASP   89 )                          
  51: s001-A 1raj-A    99 - 102 <=>   21 -  24   (PRO   99  - THR  102  <=> ILE   90  - GLU   93 )                          
  51: s001-A 1raj-A   192 - 198 <=>   25 -  31   (ALA  192  - PRO  198  <=> GLY  192  - PHE  198 )                          
  51: s001-A 1raj-A   199 - 209 <=>   38 -  48   (PRO  199  - LEU  209  <=> ILE  205  - ASP  215 )                          
  51: s001-A 1raj-A   213 - 222 <=>   49 -  58   (LEU  213  - LEU  222  <=> LEU  216  - MET  225 )                          
  51: s001-A 1raj-A   225 - 254 <=>   59 -  88   (SER  225  - ARG  254  <=> GLU  226  - LYS  255 )                          
  51: s001-A 1raj-A   298 - 319 <=>   89 - 110   (THR  298  - GLU  319  <=> THR  293  - LYS  314 )                          
  51: s001-A 1raj-A   320 - 324 <=>  112 - 116   (PHE  320  - LEU  324  <=> ILE  316  - HIS  320 )                          
  51: s001-A 1raj-A   326 - 341 <=>  118 - 133   (GLN  326  - GLY  341  <=> LYS  322  - GLU  337 )                          
  51: s001-A 1raj-A   347 - 364 <=>  135 - 152   (PHE  347  - GLU  364  <=> ASP  339  - PRO  356 )                          
  51: s001-A 1raj-A   365 - 368 <=>  159 - 162   (GLU  365  - LEU  368  <=> PHE  363  - VAL  366 )                          
  51: s001-A 1raj-A   376 - 386 <=>  165 - 175   (MET  376  - LYS  386  <=> GLU  369  - ARG  379 )                          
  51: s001-A 1raj-A   388 - 403 <=>  182 - 197   (GLY  388  - ILE  403  <=> PHE  386  - ILE  401 )                          
  51: s001-A 1raj-A   406 - 412 <=>  198 - 204   (PRO  406  - CYS  412  <=> ARG  402  - ARG  408 )                          
  51: s001-A 1raj-A   415 - 431 <=>  205 - 221   (ASP  415  - GLU  431  <=> ASN  409  - GLY  425 )                          
  51: s001-A 1raj-A   432 - 442 <=>  223 - 233   (ARG  432  - ILE  442  <=> GLU  427  - ARG  437 )                          
  51: s001-A 1raj-A   443 - 446 <=>  237 - 240   (GLN  443  - ARG  446  <=> ILE  441  - ALA  444 )                          
  51: s001-A 1raj-A   476 - 486 <=>  242 - 252   (GLY  476  - ARG  486  <=> ALA  446  - ARG  456 )                          
  51: s001-A 1raj-A   488 - 492 <=>  253 - 257   (TYR  488  - LEU  492  <=> TRP  457  - PHE  461 )                          
  52: s001-A 7k9y-A   101 - 104 <=>    5 -   8   (LYS  101  - SER  104  <=> ARG    6  - ALA    9 )                          
  52: s001-A 7k9y-A   105 - 112 <=>   12 -  19   (VAL  105  - LEU  112  <=> LEU   13  - VAL   20 )                          
  52: s001-A 7k9y-A   113 - 122 <=>   21 -  30   (PRO  113  - PHE  122  <=> ALA   22  - GLY   31 )                          
  52: s001-A 7k9y-A   126 - 147 <=>   31 -  52   (VAL  126  - LYS  147  <=> VAL   32  - LEU   53 )                          
  52: s001-A 7k9y-A   149 - 166 <=>   53 -  70   (ASP  149  - ARG  166  <=> ALA   54  - GLY   71 )                          
  52: s001-A 7k9y-A   171 - 196 <=>   71 -  96   (ASN  171  - ALA  196  <=> GLY   72  - PRO   97 )                          
  52: s001-A 7k9y-A   201 - 204 <=>  106 - 109   (PHE  201  - TRP  204  <=> SER  107  - PHE  110 )                          
  52: s001-A 7k9y-A   205 - 208 <=>  113 - 116   (SER  205  - TRP  208  <=> ARG  114  - HIS  117 )                          
  52: s001-A 7k9y-A   213 - 224 <=>  117 - 128   (LEU  213  - ARG  224  <=> ASP  118  - GLU  129 )                          
  52: s001-A 7k9y-A   225 - 254 <=>  130 - 159   (SER  225  - ARG  254  <=> TYR  131  - LYS  160 )                          
  52: s001-A 7k9y-A   263 - 315 <=>  160 - 212   (GLU  263  - GLN  315  <=> ASP  161  - LYS  213 )                          
  52: s001-A 7k9y-A   320 - 323 <=>  213 - 216   (PHE  320  - SER  323  <=> ARG  214  - LYS  217 )                          
  52: s001-A 7k9y-A   326 - 330 <=>  217 - 221   (GLN  326  - LEU  330  <=> PHE  218  - ALA  222 )                          
  52: s001-A 7k9y-A   332 - 357 <=>  222 - 247   (ASP  332  - GLU  357  <=> ASP  223  - LYS  248 )                          
  52: s001-A 7k9y-A   358 - 371 <=>  249 - 262   (LEU  358  - VAL  371  <=> LEU  250  - ARG  263 )                          
  52: s001-A 7k9y-A   375 - 380 <=>  264 - 269   (GLY  375  - PHE  380  <=> TRP  265  - LEU  270 )                          
  52: s001-A 7k9y-A   384 - 387 <=>  270 - 273   (SER  384  - LEU  387  <=> GLY  271  - PHE  274 )                          
  52: s001-A 7k9y-A   388 - 394 <=>  279 - 285   (GLY  388  - VAL  394  <=> ALA  280  - PRO  286 )                          
  52: s001-A 7k9y-A   395 - 405 <=>  287 - 297   (ASP  395  - ILE  405  <=> SER  288  - GLN  298 )                          
  52: s001-A 7k9y-A   411 - 429 <=>  305 - 323   (ARG  411  - CYS  429  <=> ILE  306  - GLY  324 )                          
  52: s001-A 7k9y-A   430 - 449 <=>  334 - 353   (ASP  430  - ALA  449  <=> LEU  335  - TRP  354 )                          
  52: s001-A 7k9y-A   475 - 486 <=>  405 - 416   (SER  475  - ARG  486  <=> GLY  406  - LEU  417 )                          
  52: s001-A 7k9y-A   489 - 494 <=>  417 - 422   (GLY  489  - PRO  494  <=> ARG  418  - HIS  423 )                          
  53: s001-A 7oro-A    38 -  41 <=>  582 - 585   (GLU   38  - ASN   41  <=> GLU  599  - GLN  602 )                          
  53: s001-A 7oro-A    42 -  45 <=>  588 - 591   (PHE   42  - ILE   45  <=> VAL  605  - PRO  608 )                          
  53: s001-A 7oro-A    46 -  51 <=>  621 - 626   (LYS   46  - TYR   51  <=> SER  638  - LYS  643 )                          
  53: s001-A 7oro-A    52 -  55 <=>  739 - 742   (TRP   52  - VAL   55  <=> LEU  756  - LYS  759 )                          
  53: s001-A 7oro-A    56 -  66 <=>  744 - 754   (THR   56  - PHE   66  <=> HIS  761  - LEU  771 )                          
  53: s001-A 7oro-A    67 -  71 <=>  756 - 760   (ALA   67  - PRO   71  <=> ILE  773  - GLN  777 )                          
  53: s001-A 7oro-A    72 -  76 <=>  764 - 768   (ASN   72  - PHE   76  <=> ILE  781  - TRP  785 )                          
  53: s001-A 7oro-A    77 - 100 <=>  778 - 801   (ASP   77  - LEU  100  <=> ASN  795  - ARG  818 )                          
  53: s001-A 7oro-A   103 - 106 <=>  808 - 811   (VAL  103  - MET  106  <=> ASN  825  - ARG  828 )                          
  53: s001-A 7oro-A   110 - 113 <=>  817 - 820   (HIS  110  - PRO  113  <=> ILE  834  - PHE  837 )                          
  53: s001-A 7oro-A   114 - 121 <=>  822 - 829   (SER  114  - PRO  121  <=> SER  839  - ILE  846 )                          
  53: s001-A 7oro-A   123 - 134 <=>  851 - 862   (SER  123  - GLU  134  <=> TYR  906  - GLU  917 )                          
  53: s001-A 7oro-A   140 - 145 <=>  876 - 881   (LYS  140  - THR  145  <=> GLU  931  - MET  936 )                          
  53: s001-A 7oro-A   150 - 167 <=>  883 - 900   (GLY  150  - VAL  167  <=> ILE  938  - SER  955 )                          
  53: s001-A 7oro-A   172 - 199 <=>  901 - 928   (LYS  172  - PRO  199  <=> LYS  956  - LYS  983 )                          
  53: s001-A 7oro-A   200 - 204 <=>  931 - 935   (PRO  200  - TRP  204  <=> PRO  986  - ILE  990 )                          
  53: s001-A 7oro-A   205 - 208 <=>  937 - 940   (SER  205  - TRP  208  <=> GLU  992  - ASP  995 )                          
  53: s001-A 7oro-A   213 - 225 <=>  941 - 953   (LEU  213  - SER  225  <=> GLY  996  - GLU 1008 )                          
  53: s001-A 7oro-A   226 - 241 <=>  986 -1001   (ARG  226  - SER  241  <=> LYS 1054  - VAL 1069 )                          
  53: s001-A 7oro-A   245 - 281 <=> 1002 -1038   (ILE  245  - TYR  281  <=> PHE 1070  - PRO 1106 )                          
  53: s001-A 7oro-A   282 - 295 <=> 1066 -1079   (ASN  282  - SER  295  <=> SER 1134  - ASN 1147 )                          
  53: s001-A 7oro-A   298 - 319 <=> 1080 -1101   (THR  298  - GLU  319  <=> PHE 1148  - GLU 1169 )                          
  53: s001-A 7oro-A   320 - 323 <=> 1110 -1113   (PHE  320  - SER  323  <=> ILE 1178  - ASN 1181 )                          
  53: s001-A 7oro-A   327 - 340 <=> 1114 -1127   (CYS  327  - SER  340  <=> SER 1182  - ILE 1195 )                          
  53: s001-A 7oro-A   343 - 371 <=> 1137 -1165   (ALA  343  - VAL  371  <=> ILE 1205  - ASN 1233 )                          
  53: s001-A 7oro-A   376 - 381 <=> 1166 -1171   (MET  376  - LEU  381  <=> CYS 1234  - VAL 1239 )                          
  53: s001-A 7oro-A   383 - 387 <=> 1172 -1176   (HIS  383  - LEU  387  <=> SER 1240  - LEU 1244 )                          
  53: s001-A 7oro-A   388 - 393 <=> 1178 -1183   (GLY  388  - ASP  393  <=> GLY 1246  - ILE 1251 )                          
  53: s001-A 7oro-A   425 - 428 <=> 1184 -1187   (TRP  425  - GLY  428  <=> TYR 1252  - PHE 1255 )                          
  53: s001-A 7oro-A   434 - 437 <=> 1188 -1191   (TYR  434  - LEU  437  <=> LEU 1256  - SER 1259 )                          
  53: s001-A 7oro-A   439 - 442 <=> 1192 -1195   (HIS  439  - ILE  442  <=> VAL 1260  - CYS 1263 )                          
  53: s001-A 7oro-A   448 - 454 <=> 1197 -1203   (ASN  448  - VAL  454  <=> TYR 1265  - ASP 1271 )                          
  53: s001-A 7oro-A   475 - 488 <=> 1205 -1218   (SER  475  - TYR  488  <=> ALA 1273  - GLY 1286 )                          
  53: s001-A 7oro-A   489 - 494 <=> 1628 -1633   (GLY  489  - PRO  494  <=> PHE 1709  - LYS 1714 )                          
  54: s001-A 1hhs-A     1 -   8 <=>   10 -  17   (MET    1  - ILE    8  <=> SER   10  - LEU   17 )                          
  54: s001-A 1hhs-A    22 -  27 <=>   20 -  25   (SER   22  - ALA   27  <=> ASN   20  - GLN   25 )                          
  54: s001-A 1hhs-A    28 -  41 <=>   28 -  41   (LEU   28  - ASN   41  <=> SER   28  - GLU   41 )                          
  54: s001-A 1hhs-A    48 -  51 <=>   84 -  87   (PHE   48  - TYR   51  <=> PHE   84  - MET   87 )                          
  54: s001-A 1hhs-A    53 -  60 <=>   91 -  98   (ARG   53  - SER   60  <=> ASN   91  - ALA   98 )                          
  54: s001-A 1hhs-A    63 -  66 <=>   99 - 102   (GLU   63  - PHE   66  <=> THR   99  - LEU  102 )                          
  54: s001-A 1hhs-A    69 -  73 <=>  103 - 107   (VAL   69  - PRO   73  <=> ALA  103  - LYS  107 )                          
  54: s001-A 1hhs-A    74 -  92 <=>  116 - 134   (LEU   74  - PHE   92  <=> ASP  116  - MET  134 )                          
  54: s001-A 1hhs-A    99 - 103 <=>  137 - 141   (PRO   99  - VAL  103  <=> ASP  137  - VAL  141 )                          
  54: s001-A 1hhs-A   107 - 110 <=>  142 - 145   (GLU  107  - HIS  110  <=> PRO  142  - ILE  145 )                          
  54: s001-A 1hhs-A   113 - 122 <=>  146 - 155   (PRO  113  - PHE  122  <=> ARG  146  - TYR  155 )                          
  54: s001-A 1hhs-A   124 - 127 <=>  156 - 159   (PRO  124  - ARG  127  <=> PHE  156  - ASP  159 )                          
  54: s001-A 1hhs-A   129 - 132 <=>  160 - 163   (GLY  129  - TRP  132  <=> MET  160  - LYS  163 )                          
  54: s001-A 1hhs-A   133 - 148 <=>  165 - 180   (LYS  133  - ARG  148  <=> GLU  165  - LEU  180 )                          
  54: s001-A 1hhs-A   149 - 152 <=>  183 - 186   (ASP  149  - LEU  152  <=> GLN  183  - PHE  186 )                          
  54: s001-A 1hhs-A   153 - 168 <=>  195 - 210   (GLN  153  - VAL  168  <=> MET  195  - ALA  210 )                          
  54: s001-A 1hhs-A   169 - 172 <=>  222 - 225   (GLY  169  - LYS  172  <=> SER  222  - ARG  225 )                          
  54: s001-A 1hhs-A   173 - 198 <=>  269 - 294   (PRO  173  - PRO  198  <=> ARG  269  - ILE  294 )                          
  54: s001-A 1hhs-A   199 - 203 <=>  298 - 302   (PRO  199  - GLY  203  <=> TYR  298  - PHE  302 )                          
  54: s001-A 1hhs-A   205 - 208 <=>  303 - 306   (SER  205  - TRP  208  <=> HIS  303  - THR  306 )                          
  54: s001-A 1hhs-A   215 - 256 <=>  307 - 348   (TYR  215  - MET  256  <=> ARG  307  - GLY  348 )                          
  54: s001-A 1hhs-A   262 - 273 <=>  350 - 361   (GLU  262  - PHE  273  <=> ALA  350  - LEU  361 )                          
  54: s001-A 1hhs-A   275 - 281 <=>  362 - 368   (HIS  275  - TYR  281  <=> LYS  362  - GLY  368 )                          
  54: s001-A 1hhs-A   282 - 286 <=>  376 - 380   (ASN  282  - TYR  286  <=> HIS  376  - GLY  380 )                          
  54: s001-A 1hhs-A   287 - 319 <=>  387 - 419   (LYS  287  - GLU  319  <=> LEU  387  - ALA  419 )                          
  54: s001-A 1hhs-A   323 - 326 <=>  439 - 442   (SER  323  - GLN  326  <=> TYR  439  - GLY  442 )                          
  54: s001-A 1hhs-A   327 - 340 <=>  448 - 461   (CYS  327  - SER  340  <=> GLN  448  - LYS  461 )                          
  54: s001-A 1hhs-A   341 - 350 <=>  465 - 474   (GLY  341  - ASP  350  <=> LEU  465  - MET  474 )                          
  54: s001-A 1hhs-A   353 - 356 <=>  481 - 484   (SER  353  - LYS  356  <=> ASN  481  - PRO  484 )                          
  54: s001-A 1hhs-A   359 - 366 <=>  485 - 492   (GLY  359  - LYS  366  <=> TYR  485  - HIS  492 )                          
  54: s001-A 1hhs-A   377 - 387 <=>  493 - 503   (PRO  377  - LEU  387  <=> GLY  493  - TYR  503 )                          
  54: s001-A 1hhs-A   388 - 396 <=>  511 - 519   (GLY  388  - CYS  396  <=> SER  511  - ASN  519 )                          
  54: s001-A 1hhs-A   398 - 412 <=>  520 - 534   (LYS  398  - CYS  412  <=> SER  520  - SER  534 )                          
  54: s001-A 1hhs-A   415 - 429 <=>  546 - 560   (ASP  415  - CYS  429  <=> PHE  546  - ALA  560 )                          
  54: s001-A 1hhs-A   430 - 435 <=>  564 - 569   (ASP  430  - ARG  435  <=> TYR  564  - GLU  569 )                          
  54: s001-A 1hhs-A   439 - 447 <=>  582 - 590   (HIS  439  - CYS  447  <=> SER  582  - MET  590 )                          
  54: s001-A 1hhs-A   451 - 454 <=>  595 - 598   (LEU  451  - VAL  454  <=> THR  595  - LEU  598 )                          
  54: s001-A 1hhs-A   456 - 465 <=>  619 - 628   (MET  456  - GLY  465  <=> LEU  619  - LEU  628 )                          
  54: s001-A 1hhs-A   467 - 472 <=>  636 - 641   (TYR  467  - ILE  472  <=> ASP  636  - ILE  641 )                          
  55: s001-A 7orm-A    38 -  41 <=>  593 - 596   (GLU   38  - ASN   41  <=> GLN  602  - VAL  605 )                          
  55: s001-A 7orm-A    44 -  47 <=>  600 - 603   (ARG   44  - GLY   47  <=> GLY  609  - LEU  612 )                          
  55: s001-A 7orm-A    50 -  54 <=>  742 - 746   (LYS   50  - ASP   54  <=> PHE  751  - GLY  755 )                          
  55: s001-A 7orm-A    56 -  66 <=>  752 - 762   (THR   56  - PHE   66  <=> HIS  761  - LEU  771 )                          
  55: s001-A 7orm-A    67 -  71 <=>  764 - 768   (ALA   67  - PRO   71  <=> ILE  773  - GLN  777 )                          
  55: s001-A 7orm-A    72 -  76 <=>  773 - 777   (ASN   72  - PHE   76  <=> LYS  782  - SER  786 )                          
  55: s001-A 7orm-A    77 - 100 <=>  786 - 809   (ASP   77  - LEU  100  <=> ASN  795  - ARG  818 )                          
  55: s001-A 7orm-A   103 - 106 <=>  816 - 819   (VAL  103  - MET  106  <=> ASN  825  - ARG  828 )                          
  55: s001-A 7orm-A   110 - 113 <=>  825 - 828   (HIS  110  - PRO  113  <=> ILE  834  - PHE  837 )                          
  55: s001-A 7orm-A   114 - 121 <=>  830 - 837   (SER  114  - PRO  121  <=> SER  839  - ILE  846 )                          
  55: s001-A 7orm-A   123 - 134 <=>  860 - 871   (SER  123  - GLU  134  <=> TYR  906  - GLU  917 )                          
  55: s001-A 7orm-A   140 - 145 <=>  885 - 890   (LYS  140  - THR  145  <=> GLU  931  - MET  936 )                          
  55: s001-A 7orm-A   150 - 165 <=>  892 - 907   (GLY  150  - LEU  165  <=> ILE  938  - LYS  953 )                          
  55: s001-A 7orm-A   170 - 199 <=>  908 - 937   (THR  170  - PRO  199  <=> THR  954  - LYS  983 )                          
  55: s001-A 7orm-A   200 - 204 <=>  940 - 944   (PRO  200  - TRP  204  <=> PRO  986  - ILE  990 )                          
  55: s001-A 7orm-A   205 - 208 <=>  946 - 949   (SER  205  - TRP  208  <=> GLU  992  - ASP  995 )                          
  55: s001-A 7orm-A   213 - 225 <=>  950 - 962   (LEU  213  - SER  225  <=> GLY  996  - GLU 1008 )                          
  55: s001-A 7orm-A   226 - 241 <=>  995 -1010   (ARG  226  - SER  241  <=> LYS 1054  - VAL 1069 )                          
  55: s001-A 7orm-A   245 - 282 <=> 1011 -1048   (ILE  245  - ASN  282  <=> PHE 1070  - ASP 1107 )                          
  55: s001-A 7orm-A   283 - 295 <=> 1076 -1088   (GLN  283  - SER  295  <=> ASN 1135  - ASN 1147 )                          
  55: s001-A 7orm-A   298 - 319 <=> 1089 -1110   (THR  298  - GLU  319  <=> PHE 1148  - GLU 1169 )                          
  55: s001-A 7orm-A   320 - 323 <=> 1119 -1122   (PHE  320  - SER  323  <=> ILE 1178  - ASN 1181 )                          
  55: s001-A 7orm-A   327 - 340 <=> 1123 -1136   (CYS  327  - SER  340  <=> SER 1182  - ILE 1195 )                          
  55: s001-A 7orm-A   343 - 371 <=> 1146 -1174   (ALA  343  - VAL  371  <=> ILE 1205  - ASN 1233 )                          
  55: s001-A 7orm-A   376 - 381 <=> 1175 -1180   (MET  376  - LEU  381  <=> CYS 1234  - VAL 1239 )                          
  55: s001-A 7orm-A   383 - 387 <=> 1181 -1185   (HIS  383  - LEU  387  <=> SER 1240  - LEU 1244 )                          
  55: s001-A 7orm-A   388 - 394 <=> 1187 -1193   (GLY  388  - VAL  394  <=> GLY 1246  - TYR 1252 )                          
  55: s001-A 7orm-A   396 - 400 <=> 1194 -1198   (CYS  396  - SER  400  <=> GLY 1253  - LEU 1257 )                          
  55: s001-A 7orm-A   402 - 406 <=> 1199 -1203   (SER  402  - PRO  406  <=> THR 1258  - ASP 1262 )                          
  55: s001-A 7orm-A   409 - 428 <=> 1205 -1224   (LYS  409  - GLY  428  <=> ALA 1264  - ILE 1283 )                          
  55: s001-A 7orm-A   429 - 432 <=> 1226 -1229   (CYS  429  - ARG  432  <=> HIS 1285  - PRO 1288 )                          
  55: s001-A 7orm-A   433 - 440 <=> 1232 -1239   (ALA  433  - ALA  440  <=> LEU 1291  - ILE 1298 )                          
  55: s001-A 7orm-A   441 - 450 <=> 1241 -1250   (TRP  441  - ASP  450  <=> HIS 1300  - MET 1309 )                          
  55: s001-A 7orm-A   472 - 475 <=> 1287 -1290   (ILE  472  - SER  475  <=> THR 1346  - LEU 1349 )                          
  55: s001-A 7orm-A   485 - 494 <=> 1635 -1644   (ALA  485  - PRO  494  <=> LYS 1707  - TYR 1716 )                          
  56: s001-A 6ty9-A    35 -  42 <=>  132 - 139   (LYS   35  - PHE   42  <=> LYS  136  - ALA  143 )                          
  56: s001-A 6ty9-A    46 -  49 <=>  206 - 209   (LYS   46  - GLY   49  <=> CYS  210  - VAL  213 )                          
  56: s001-A 6ty9-A    50 -  57 <=>  337 - 344   (LYS   50  - SER   57  <=> ASP  341  - LEU  348 )                          
  56: s001-A 6ty9-A    58 -  67 <=>  346 - 355   (ARG   58  - ALA   67  <=> GLU  350  - PRO  359 )                          
  56: s001-A 6ty9-A    70 -  76 <=>  356 - 362   (LYS   70  - PHE   76  <=> ARG  360  - VAL  366 )                          
  56: s001-A 6ty9-A    78 -  81 <=>  382 - 385   (ASP   78  - LEU   81  <=> ALA  386  - VAL  389 )                          
  56: s001-A 6ty9-A    82 -  90 <=>  387 - 395   (GLU   82  - ASP   90  <=> SER  391  - SER  399 )                          
  56: s001-A 6ty9-A    92 -  96 <=>  396 - 400   (PHE   92  - TYR   96  <=> PHE  400  - ILE  404 )                          
  56: s001-A 6ty9-A    98 - 101 <=>  402 - 405   (GLU   98  - LYS  101  <=> LYS  406  - ASN  409 )                          
  56: s001-A 6ty9-A   104 - 117 <=>  409 - 422   (SER  104  - SER  117  <=> HIS  413  - PRO  426 )                          
  56: s001-A 6ty9-A   120 - 123 <=>  423 - 426   (LEU  120  - SER  123  <=> GLY  427  - LEU  430 )                          
  56: s001-A 6ty9-A   126 - 134 <=>  443 - 451   (VAL  126  - GLU  134  <=> ASN  447  - VAL  455 )                          
  56: s001-A 6ty9-A   140 - 145 <=>  456 - 461   (LYS  140  - THR  145  <=> TYR  460  - ARG  465 )                          
  56: s001-A 6ty9-A   151 - 154 <=>  463 - 466   (LYS  151  - ILE  154  <=> PHE  467  - LEU  470 )                          
  56: s001-A 6ty9-A   155 - 166 <=>  468 - 479   (CYS  155  - ARG  166  <=> ALA  472  - ASP  483 )                          
  56: s001-A 6ty9-A   171 - 199 <=>  480 - 508   (ASN  171  - PRO  199  <=> ARG  484  - ASP  512 )                          
  56: s001-A 6ty9-A   200 - 203 <=>  511 - 514   (PRO  200  - GLY  203  <=> ASP  515  - ALA  518 )                          
  56: s001-A 6ty9-A   205 - 224 <=>  515 - 534   (SER  205  - ARG  224  <=> GLN  519  - GLN  538 )                          
  56: s001-A 6ty9-A   226 - 257 <=>  537 - 568   (ARG  226  - ASP  257  <=> VAL  541  - SER  572 )                          
  56: s001-A 6ty9-A   259 - 273 <=>  598 - 612   (SER  259  - PHE  273  <=> VAL  602  - SER  616 )                          
  56: s001-A 6ty9-A   275 - 281 <=>  613 - 619   (HIS  275  - TYR  281  <=> GLN  617  - GLU  623 )                          
  56: s001-A 6ty9-A   282 - 287 <=>  625 - 630   (ASN  282  - LYS  287  <=> GLN  629  - GLU  634 )                          
  56: s001-A 6ty9-A   289 - 317 <=>  631 - 659   (ARG  289  - SER  317  <=> GLY  635  - ARG  663 )                          
  56: s001-A 6ty9-A   318 - 323 <=>  664 - 669   (ARG  318  - SER  323  <=> LYS  668  - THR  673 )                          
  56: s001-A 6ty9-A   326 - 343 <=>  670 - 687   (GLN  326  - ALA  343  <=> THR  674  - ASN  691 )                          
  56: s001-A 6ty9-A   344 - 363 <=>  689 - 708   (LYS  344  - ASN  363  <=> THR  693  - THR  712 )                          
  56: s001-A 6ty9-A   367 - 371 <=>  709 - 713   (THR  367  - VAL  371  <=> ALA  713  - GLN  717 )                          
  56: s001-A 6ty9-A   376 - 389 <=>  714 - 727   (MET  376  - ILE  389  <=> ASN  718  - THR  731 )                          
  56: s001-A 6ty9-A   391 - 394 <=>  728 - 731   (TYR  391  - VAL  394  <=> PHE  732  - PHE  735 )                          
  56: s001-A 6ty9-A   396 - 399 <=>  732 - 735   (CYS  396  - LEU  399  <=> ALA  736  - ILE  739 )                          
  56: s001-A 6ty9-A   402 - 408 <=>  736 - 742   (SER  402  - ASN  408  <=> SER  740  - ASP  746 )                          
  56: s001-A 6ty9-A   409 - 412 <=>  744 - 747   (LYS  409  - CYS  412  <=> LYS  748  - GLY  751 )                          
  56: s001-A 6ty9-A   413 - 429 <=>  749 - 765   (PRO  413  - CYS  429  <=> LEU  753  - PHE  769 )                          
  56: s001-A 6ty9-A   430 - 433 <=>  767 - 770   (ASP  430  - ALA  433  <=> VAL  771  - PRO  774 )                          
  56: s001-A 6ty9-A   435 - 446 <=>  772 - 783   (ARG  435  - ARG  446  <=> GLY  776  - ILE  787 )                          
  56: s001-A 6ty9-A   447 - 450 <=>  785 - 788   (CYS  447  - ASP  450  <=> LEU  789  - PHE  792 )                          
  56: s001-A 6ty9-A   452 - 455 <=>  837 - 840   (SER  452  - HIS  455  <=> ARG  841  - GLU  844 )                          
  56: s001-A 6ty9-A   467 - 473 <=> 1080 -1086   (TYR  467  - ASP  473  <=> HIS 1084  - ASP 1090 )                          
  56: s001-A 6ty9-A   481 - 486 <=> 1140 -1145   (ASN  481  - ARG  486  <=> SER 1144  - PHE 1149 )                          
  56: s001-A 6ty9-A   489 - 494 <=> 1146 -1151   (GLY  489  - PRO  494  <=> PHE 1150  - PRO 1155 )                          
  57: s001-A 5a22-A    33 -  36 <=>   10 -  13   (GLY   33  - ARG   36  <=> PRO   44  - SER   47 )                          
  57: s001-A 5a22-A    44 -  47 <=>  208 - 211   (ARG   44  - GLY   47  <=> MET  242  - VAL  245 )                          
  57: s001-A 5a22-A    49 -  74 <=>  323 - 348   (GLY   49  - LEU   74  <=> HIS  357  - ILE  382 )                          
  57: s001-A 5a22-A    76 -  79 <=>  349 - 352   (PHE   76  - VAL   79  <=> ASP  383  - TYR  386 )                          
  57: s001-A 5a22-A    81 -  97 <=>  353 - 369   (LEU   81  - THR   97  <=> ALA  387  - PHE  403 )                          
  57: s001-A 5a22-A    99 - 107 <=>  418 - 426   (PRO   99  - GLU  107  <=> CYS  452  - ASP  460 )                          
  57: s001-A 5a22-A   109 - 121 <=>  427 - 439   (VAL  109  - PRO  121  <=> PRO  461  - ASN  473 )                          
  57: s001-A 5a22-A   123 - 134 <=>  455 - 466   (SER  123  - GLU  134  <=> ILE  489  - ASP  500 )                          
  57: s001-A 5a22-A   137 - 140 <=>  468 - 471   (LYS  137  - LYS  140  <=> LYS  502  - ASN  505 )                          
  57: s001-A 5a22-A   141 - 146 <=>  474 - 479   (HIS  141  - VAL  146  <=> GLU  508  - ILE  513 )                          
  57: s001-A 5a22-A   149 - 153 <=>  481 - 485   (ASP  149  - GLN  153  <=> GLU  515  - ASP  519 )                          
  57: s001-A 5a22-A   154 - 166 <=>  488 - 500   (ILE  154  - ARG  166  <=> ASP  522  - LEU  534 )                          
  57: s001-A 5a22-A   170 - 197 <=>  501 - 528   (THR  170  - ASP  197  <=> LYS  535  - HIS  562 )                          
  57: s001-A 5a22-A   198 - 201 <=>  531 - 534   (PRO  198  - PHE  201  <=> PRO  565  - LYS  568 )                          
  57: s001-A 5a22-A   202 - 208 <=>  536 - 542   (LEU  202  - TRP  208  <=> LEU  570  - LEU  576 )                          
  57: s001-A 5a22-A   212 - 218 <=>  543 - 549   (GLY  212  - LEU  218  <=> THR  577  - MET  583 )                          
  57: s001-A 5a22-A   220 - 223 <=>  550 - 553   (ALA  220  - HIS  223  <=> LEU  584  - SER  587 )                          
  57: s001-A 5a22-A   226 - 258 <=>  565 - 597   (ARG  226  - LEU  258  <=> CYS  599  - TYR  631 )                          
  57: s001-A 5a22-A   263 - 280 <=>  598 - 615   (GLU  263  - MET  280  <=> PRO  632  - TYR  649 )                          
  57: s001-A 5a22-A   282 - 287 <=>  637 - 642   (ASN  282  - LYS  287  <=> VAL  671  - GLN  676 )                          
  57: s001-A 5a22-A   289 - 295 <=>  643 - 649   (ARG  289  - SER  295  <=> GLU  677  - LEU  683 )                          
  57: s001-A 5a22-A   298 - 315 <=>  650 - 667   (THR  298  - GLN  315  <=> ARG  684  - LYS  701 )                          
  57: s001-A 5a22-A   317 - 322 <=>  668 - 673   (SER  317  - LEU  322  <=> ILE  702  - VAL  707 )                          
  57: s001-A 5a22-A   326 - 340 <=>  674 - 688   (GLN  326  - SER  340  <=> LYS  708  - TYR  722 )                          
  57: s001-A 5a22-A   341 - 344 <=>  706 - 709   (GLY  341  - LYS  344  <=> MET  740  - ASN  743 )                          
  57: s001-A 5a22-A   345 - 365 <=>  711 - 731   (GLN  345  - GLU  365  <=> GLU  745  - ASP  765 )                          
  57: s001-A 5a22-A   367 - 372 <=>  732 - 737   (THR  367  - ARG  372  <=> GLU  766  - ALA  771 )                          
  57: s001-A 5a22-A   376 - 389 <=>  738 - 751   (MET  376  - ILE  389  <=> ASP  772  - VAL  785 )                          
  57: s001-A 5a22-A   391 - 394 <=>  752 - 755   (TYR  391  - VAL  394  <=> ILE  786  - LEU  789 )                          
  57: s001-A 5a22-A   396 - 403 <=>  756 - 763   (CYS  396  - ILE  403  <=> GLU  790  - VAL  797 )                          
  57: s001-A 5a22-A   405 - 413 <=>  765 - 773   (ILE  405  - PRO  413  <=> CYS  799  - THR  807 )                          
  57: s001-A 5a22-A   414 - 430 <=>  775 - 791   (GLU  414  - ASP  430  <=> ALA  809  - PHE  825 )                          
  57: s001-A 5a22-A   431 - 449 <=>  796 - 814   (GLU  431  - ALA  449  <=> ILE  830  - MET  848 )                          
  57: s001-A 5a22-A   452 - 455 <=>  852 - 855   (SER  452  - HIS  455  <=> GLY  886  - GLY  889 )                          
  57: s001-A 5a22-A   465 - 468 <=> 1128 -1131   (GLY  465  - ASN  468  <=> SER 1162  - GLN 1165 )                          
  57: s001-A 5a22-A   481 - 484 <=> 1205 -1208   (ASN  481  - ALA  484  <=> PHE 1239  - GLN 1242 )                          
  57: s001-A 5a22-A   488 - 495 <=> 1209 -1216   (TYR  488  - VAL  495  <=> SER 1243  - LEU 1250 )                          
  58: s001-A 6u1x-A    34 -  37 <=>   11 -  14   (THR   34  - SER   37  <=> LEU   45  - ASP   48 )                          
  58: s001-A 6u1x-A    38 -  41 <=>  195 - 198   (GLU   38  - ASN   41  <=> ASN  229  - LEU  232 )                          
  58: s001-A 6u1x-A    43 -  46 <=>  201 - 204   (VAL   43  - LYS   46  <=> LYS  235  - ILE  238 )                          
  58: s001-A 6u1x-A    48 -  78 <=>  322 - 352   (PHE   48  - ASP   78  <=> ARG  356  - TYR  386 )                          
  58: s001-A 6u1x-A    81 -  97 <=>  353 - 369   (LEU   81  - THR   97  <=> ALA  387  - PHE  403 )                          
  58: s001-A 6u1x-A    99 - 106 <=>  418 - 425   (PRO   99  - MET  106  <=> CYS  452  - LEU  459 )                          
  58: s001-A 6u1x-A   110 - 121 <=>  428 - 439   (HIS  110  - PRO  121  <=> SER  462  - ASN  473 )                          
  58: s001-A 6u1x-A   124 - 132 <=>  456 - 464   (PRO  124  - TRP  132  <=> PRO  490  - MET  498 )                          
  58: s001-A 6u1x-A   133 - 137 <=>  467 - 471   (LYS  133  - LYS  137  <=> THR  501  - ASN  505 )                          
  58: s001-A 6u1x-A   140 - 146 <=>  473 - 479   (LYS  140  - VAL  146  <=> LYS  507  - ILE  513 )                          
  58: s001-A 6u1x-A   149 - 153 <=>  481 - 485   (ASP  149  - GLN  153  <=> GLU  515  - ASP  519 )                          
  58: s001-A 6u1x-A   154 - 166 <=>  488 - 500   (ILE  154  - ARG  166  <=> ASP  522  - LEU  534 )                          
  58: s001-A 6u1x-A   170 - 197 <=>  501 - 528   (THR  170  - ASP  197  <=> LYS  535  - HIS  562 )                          
  58: s001-A 6u1x-A   198 - 201 <=>  531 - 534   (PRO  198  - PHE  201  <=> PRO  565  - LYS  568 )                          
  58: s001-A 6u1x-A   202 - 208 <=>  536 - 542   (LEU  202  - TRP  208  <=> LEU  570  - LEU  576 )                          
  58: s001-A 6u1x-A   212 - 224 <=>  543 - 555   (GLY  212  - ARG  224  <=> THR  577  - GLY  589 )                          
  58: s001-A 6u1x-A   226 - 258 <=>  565 - 597   (ARG  226  - LEU  258  <=> CYS  599  - TYR  631 )                          
  58: s001-A 6u1x-A   263 - 281 <=>  598 - 616   (GLU  263  - TYR  281  <=> PRO  632  - ASN  650 )                          
  58: s001-A 6u1x-A   282 - 287 <=>  637 - 642   (ASN  282  - LYS  287  <=> VAL  671  - GLN  676 )                          
  58: s001-A 6u1x-A   289 - 295 <=>  643 - 649   (ARG  289  - SER  295  <=> GLU  677  - LEU  683 )                          
  58: s001-A 6u1x-A   298 - 317 <=>  650 - 669   (THR  298  - SER  317  <=> ARG  684  - ARG  703 )                          
  58: s001-A 6u1x-A   319 - 322 <=>  670 - 673   (GLU  319  - LEU  322  <=> ASN  704  - VAL  707 )                          
  58: s001-A 6u1x-A   326 - 340 <=>  674 - 688   (GLN  326  - SER  340  <=> LYS  708  - TYR  722 )                          
  58: s001-A 6u1x-A   341 - 344 <=>  706 - 709   (GLY  341  - LYS  344  <=> MET  740  - ASN  743 )                          
  58: s001-A 6u1x-A   345 - 371 <=>  711 - 737   (GLN  345  - VAL  371  <=> GLU  745  - ALA  771 )                          
  58: s001-A 6u1x-A   376 - 381 <=>  738 - 743   (MET  376  - LEU  381  <=> ASP  772  - GLY  777 )                          
  58: s001-A 6u1x-A   383 - 387 <=>  744 - 748   (HIS  383  - LEU  387  <=> LYS  778  - PHE  782 )                          
  58: s001-A 6u1x-A   388 - 392 <=>  750 - 754   (GLY  388  - PHE  392  <=> GLY  784  - GLY  788 )                          
  58: s001-A 6u1x-A   430 - 441 <=>  755 - 766   (ASP  430  - TRP  441  <=> LEU  789  - VAL  800 )                          
  58: s001-A 6u1x-A   451 - 454 <=>  773 - 776   (LEU  451  - VAL  454  <=> THR  807  - ASN  810 )                          
  58: s001-A 6u1x-A   474 - 477 <=>  777 - 780   (PHE  474  - PHE  477  <=> ILE  811  - SER  814 )                          
  58: s001-A 6u1x-A   478 - 488 <=>  782 - 792   (PRO  478  - TYR  488  <=> SER  816  - ALA  826 )                          
  58: s001-A 6u1x-A   489 - 495 <=> 1201 -1207   (GLY  489  - VAL  495  <=> ALA 1240  - ALA 1246 )                          
  59: s001-A 7nhc-B    48 -  58 <=>   24 -  34   (PHE   48  - ARG   58  <=> TYR   24  - THR   34 )                          
  59: s001-A 7nhc-B    59 -  73 <=>   37 -  51   (ALA   59  - PRO   73  <=> GLY   37  - GLU   51 )                          
  59: s001-A 7nhc-B    74 -  77 <=>   71 -  74   (LEU   74  - ASP   77  <=> GLY   71  - PRO   74 )                          
  59: s001-A 7nhc-B    81 -  97 <=>   85 - 101   (LEU   81  - THR   97  <=> THR   85  - GLY  101 )                          
  59: s001-A 7nhc-B    98 - 101 <=>  104 - 107   (GLU   98  - LYS  101  <=> GLU  104  - CYS  107 )                          
  59: s001-A 7nhc-B   103 - 123 <=>  113 - 133   (VAL  103  - SER  123  <=> VAL  113  - LEU  133 )                          
  59: s001-A 7nhc-B   124 - 135 <=>  135 - 146   (PRO  124  - ILE  135  <=> ARG  135  - THR  146 )                          
  59: s001-A 7nhc-B   137 - 145 <=>  165 - 173   (LYS  137  - THR  145  <=> ASP  165  - SER  173 )                          
  59: s001-A 7nhc-B   154 - 167 <=>  203 - 216   (ILE  154  - VAL  167  <=> ALA  221  - GLY  234 )                          
  59: s001-A 7nhc-B   170 - 198 <=>  217 - 245   (THR  170  - PRO  198  <=> LYS  235  - CYS  263 )                          
  59: s001-A 7nhc-B   199 - 208 <=>  248 - 257   (PRO  199  - TRP  208  <=> LEU  266  - GLY  275 )                          
  59: s001-A 7nhc-B   212 - 225 <=>  258 - 271   (GLY  212  - SER  225  <=> ASN  276  - MET  289 )                          
  59: s001-A 7nhc-B   226 - 241 <=>  281 - 296   (ARG  226  - SER  241  <=> SER  299  - ASN  314 )                          
  59: s001-A 7nhc-B   245 - 257 <=>  297 - 309   (ILE  245  - ASP  257  <=> PRO  315  - ARG  327 )                          
  59: s001-A 7nhc-B   258 - 282 <=>  311 - 335   (LEU  258  - ASN  282  <=> GLN  329  - LYS  353 )                          
  59: s001-A 7nhc-B   283 - 295 <=>  381 - 393   (GLN  283  - SER  295  <=> GLY  399  - MET  411 )                          
  59: s001-A 7nhc-B   298 - 312 <=>  394 - 408   (THR  298  - TYR  312  <=> PHE  412  - LEU  426 )                          
  59: s001-A 7nhc-B   315 - 322 <=>  413 - 420   (GLN  315  - LEU  322  <=> TYR  431  - TRP  438 )                          
  59: s001-A 7nhc-B   326 - 340 <=>  421 - 435   (GLN  326  - SER  340  <=> ASP  439  - ALA  453 )                          
  59: s001-A 7nhc-B   342 - 374 <=>  439 - 471   (VAL  342  - TYR  374  <=> GLU  457  - THR  489 )                          
  59: s001-A 7nhc-B   378 - 381 <=>  472 - 475   (VAL  378  - LEU  381  <=> PHE  490  - THR  493 )                          
  59: s001-A 7nhc-B   383 - 396 <=>  476 - 489   (HIS  383  - CYS  396  <=> SER  494  - MET  507 )                          
  59: s001-A 7nhc-B   399 - 404 <=>  490 - 495   (LEU  399  - THR  404  <=> GLU  508  - GLY  513 )                          
  59: s001-A 7nhc-B   410 - 428 <=>  498 - 516   (ASP  410  - GLY  428  <=> GLY  516  - MET  534 )                          
  59: s001-A 7nhc-B   429 - 432 <=>  519 - 522   (CYS  429  - ARG  432  <=> ASN  537  - GLY  540 )                          
  59: s001-A 7nhc-B   434 - 442 <=>  526 - 534   (TYR  434  - ILE  442  <=> ALA  544  - ILE  552 )                          
  59: s001-A 7nhc-B   443 - 450 <=>  536 - 543   (GLN  443  - ASP  450  <=> ASP  554  - CYS  561 )                          
  59: s001-A 7nhc-B   472 - 475 <=>  616 - 619   (ILE  472  - SER  475  <=> MET  655  - ASP  658 )                          
  60: s001-A 6qpg-E    51 -  55 <=>   28 -  32   (TYR   51  - VAL   55  <=> PRO   28  - HIS   32 )                          
  60: s001-A 6qpg-E    56 -  72 <=>   34 -  50   (THR   56  - ASN   72  <=> THR   34  - SER   50 )                          
  60: s001-A 6qpg-E    74 -  78 <=>   82 -  86   (LEU   74  - ASP   78  <=> TYR   82  - ASP   86 )                          
  60: s001-A 6qpg-E    80 -  91 <=>   87 -  98   (LEU   80  - LEU   91  <=> CYS   87  - SER   98 )                          
  60: s001-A 6qpg-E    93 -  96 <=>   99 - 102   (SER   93  - TYR   96  <=> HIS   99  - ILE  102 )                          
  60: s001-A 6qpg-E    99 - 102 <=>  108 - 111   (PRO   99  - THR  102  <=> LEU  108  - MET  111 )                          
  60: s001-A 6qpg-E   103 - 123 <=>  113 - 133   (VAL  103  - SER  123  <=> VAL  113  - LEU  133 )                          
  60: s001-A 6qpg-E   124 - 134 <=>  135 - 145   (PRO  124  - GLU  134  <=> ARG  135  - ASN  145 )                          
  60: s001-A 6qpg-E   137 - 145 <=>  165 - 173   (LYS  137  - THR  145  <=> ASP  165  - SER  173 )                          
  60: s001-A 6qpg-E   154 - 159 <=>  196 - 201   (ILE  154  - ALA  159  <=> ALA  221  - THR  226 )                          
  60: s001-A 6qpg-E   178 - 198 <=>  202 - 222   (ALA  178  - PRO  198  <=> THR  243  - CYS  263 )                          
  60: s001-A 6qpg-E   199 - 208 <=>  225 - 234   (PRO  199  - TRP  208  <=> LEU  266  - GLY  275 )                          
  60: s001-A 6qpg-E   212 - 225 <=>  235 - 248   (GLY  212  - SER  225  <=> ASN  276  - MET  289 )                          
  60: s001-A 6qpg-E   226 - 254 <=>  258 - 286   (ARG  226  - ARG  254  <=> SER  299  - LYS  327 )                          
  60: s001-A 6qpg-E   258 - 282 <=>  288 - 312   (LEU  258  - ASN  282  <=> GLN  329  - LYS  353 )                          
  60: s001-A 6qpg-E   283 - 295 <=>  358 - 370   (GLN  283  - SER  295  <=> GLY  399  - MET  411 )                          
  60: s001-A 6qpg-E   298 - 314 <=>  371 - 387   (THR  298  - SER  314  <=> PHE  412  - GLN  428 )                          
  60: s001-A 6qpg-E   316 - 319 <=>  390 - 393   (ARG  316  - GLU  319  <=> TYR  431  - THR  434 )                          
  60: s001-A 6qpg-E   320 - 323 <=>  395 - 398   (PHE  320  - SER  323  <=> TYR  436  - ASP  439 )                          
  60: s001-A 6qpg-E   327 - 340 <=>  399 - 412   (CYS  327  - SER  340  <=> GLY  440  - ALA  453 )                          
  60: s001-A 6qpg-E   343 - 374 <=>  417 - 448   (ALA  343  - TYR  374  <=> GLY  458  - THR  489 )                          
  60: s001-A 6qpg-E   378 - 381 <=>  449 - 452   (VAL  378  - LEU  381  <=> PHE  490  - THR  493 )                          
  60: s001-A 6qpg-E   383 - 393 <=>  453 - 463   (HIS  383  - ASP  393  <=> SER  494  - ASN  504 )                          
  60: s001-A 6qpg-E   425 - 428 <=>  465 - 468   (TRP  425  - GLY  428  <=> SER  506  - LEU  509 )                          
  60: s001-A 6qpg-E   437 - 441 <=>  470 - 474   (LEU  437  - TRP  441  <=> SER  511  - SER  515 )                          
  60: s001-A 6qpg-E   448 - 452 <=>  476 - 480   (ASN  448  - SER  452  <=> ILE  517  - ALA  521 )                          
  60: s001-A 6qpg-E   475 - 478 <=>  483 - 486   (SER  475  - PRO  478  <=> SER  524  - VAL  527 )                          
  60: s001-A 6qpg-E   479 - 488 <=>  488 - 497   (SER  479  - TYR  488  <=> VAL  529  - ASP  538 )                          
  61: s001-A 6ueb-A    33 -  36 <=>   13 -  16   (GLY   33  - ARG   36  <=> PRO   41  - GLU   44 )                          
  61: s001-A 6ueb-A    37 -  40 <=>  217 - 220   (SER   37  - SER   40  <=> MET  245  - ASP  248 )                          
  61: s001-A 6ueb-A    44 -  47 <=>  226 - 229   (ARG   44  - GLY   47  <=> PHE  254  - LEU  257 )                          
  61: s001-A 6ueb-A    49 -  52 <=>  339 - 342   (GLY   49  - TRP   52  <=> CYS  367  - HIS  370 )                          
  61: s001-A 6ueb-A    53 -  57 <=>  345 - 349   (ARG   53  - SER   57  <=> HIS  373  - ASP  377 )                          
  61: s001-A 6ueb-A    58 -  74 <=>  351 - 367   (ARG   58  - LEU   74  <=> ARG  379  - ILE  395 )                          
  61: s001-A 6ueb-A    76 -  79 <=>  368 - 371   (PHE   76  - VAL   79  <=> ASP  396  - TYR  399 )                          
  61: s001-A 6ueb-A    81 -  97 <=>  372 - 388   (LEU   81  - THR   97  <=> GLN  400  - PHE  416 )                          
  61: s001-A 6ueb-A    99 - 107 <=>  437 - 445   (PRO   99  - GLU  107  <=> ILE  465  - ASP  473 )                          
  61: s001-A 6ueb-A   109 - 121 <=>  446 - 458   (VAL  109  - PRO  121  <=> PRO  474  - THR  486 )                          
  61: s001-A 6ueb-A   123 - 132 <=>  474 - 483   (SER  123  - TRP  132  <=> VAL  502  - ALA  511 )                          
  61: s001-A 6ueb-A   133 - 136 <=>  486 - 489   (LYS  133  - ILE  136  <=> LYS  514  - VAL  517 )                          
  61: s001-A 6ueb-A   141 - 147 <=>  493 - 499   (HIS  141  - LYS  147  <=> GLU  521  - ASP  527 )                          
  61: s001-A 6ueb-A   149 - 153 <=>  500 - 504   (ASP  149  - GLN  153  <=> LEU  528  - PRO  532 )                          
  61: s001-A 6ueb-A   154 - 166 <=>  507 - 519   (ILE  154  - ARG  166  <=> ASP  535  - LEU  547 )                          
  61: s001-A 6ueb-A   170 - 197 <=>  520 - 547   (THR  170  - ASP  197  <=> LYS  548  - TYR  575 )                          
  61: s001-A 6ueb-A   198 - 201 <=>  550 - 553   (PRO  198  - PHE  201  <=> PRO  578  - ASP  581 )                          
  61: s001-A 6ueb-A   202 - 208 <=>  555 - 561   (LEU  202  - TRP  208  <=> LEU  583  - LEU  589 )                          
  61: s001-A 6ueb-A   212 - 224 <=>  562 - 574   (GLY  212  - ARG  224  <=> ASN  590  - GLY  602 )                          
  61: s001-A 6ueb-A   226 - 258 <=>  584 - 616   (ARG  226  - LEU  258  <=> THR  612  - LEU  644 )                          
  61: s001-A 6ueb-A   263 - 280 <=>  617 - 634   (GLU  263  - MET  280  <=> LYS  645  - TYR  662 )                          
  61: s001-A 6ueb-A   282 - 285 <=>  657 - 660   (ASN  282  - ARG  285  <=> PRO  685  - TRP  688 )                          
  61: s001-A 6ueb-A   286 - 289 <=>  662 - 665   (TYR  286  - ARG  289  <=> GLY  690  - GLY  693 )                          
  61: s001-A 6ueb-A   291 - 295 <=>  666 - 670   (ILE  291  - SER  295  <=> GLY  694  - LEU  698 )                          
  61: s001-A 6ueb-A   298 - 317 <=>  671 - 690   (THR  298  - SER  317  <=> ARG  699  - ARG  718 )                          
  61: s001-A 6ueb-A   320 - 323 <=>  691 - 694   (PHE  320  - SER  323  <=> ASN  719  - THR  722 )                          
  61: s001-A 6ueb-A   326 - 340 <=>  695 - 709   (GLN  326  - SER  340  <=> LYS  723  - TYR  737 )                          
  61: s001-A 6ueb-A   341 - 344 <=>  727 - 730   (GLY  341  - LYS  344  <=> ILE  755  - ASN  758 )                          
  61: s001-A 6ueb-A   345 - 348 <=>  732 - 735   (GLN  345  - GLU  348  <=> LEU  760  - TYR  763 )                          
  61: s001-A 6ueb-A   350 - 354 <=>  736 - 740   (ASP  350  - TYR  354  <=> ARG  764  - GLU  768 )                          
  61: s001-A 6ueb-A   355 - 371 <=>  742 - 758   (PHE  355  - VAL  371  <=> ALA  770  - TYR  786 )                          
  61: s001-A 6ueb-A   376 - 389 <=>  759 - 772   (MET  376  - ILE  389  <=> ASP  787  - ASN  800 )                          
  61: s001-A 6ueb-A   391 - 394 <=>  773 - 776   (TYR  391  - VAL  394  <=> ILE  801  - PRO  804 )                          
  61: s001-A 6ueb-A   396 - 403 <=>  777 - 784   (CYS  396  - ILE  403  <=> GLU  805  - VAL  812 )                          
  61: s001-A 6ueb-A   406 - 409 <=>  786 - 789   (PRO  406  - LYS  409  <=> CYS  814  - ASN  817 )                          
  61: s001-A 6ueb-A   411 - 414 <=>  792 - 795   (ARG  411  - GLU  414  <=> ILE  820  - LEU  823 )                          
  61: s001-A 6ueb-A   415 - 430 <=>  797 - 812   (ASP  415  - ASP  430  <=> ASN  825  - HIS  840 )                          
  61: s001-A 6ueb-A   431 - 449 <=>  817 - 835   (GLU  431  - ALA  449  <=> ILE  845  - LEU  863 )                          
  61: s001-A 6ueb-A   452 - 455 <=>  872 - 875   (SER  452  - HIS  455  <=> GLY  900  - GLY  903 )                          
  61: s001-A 6ueb-A   467 - 470 <=> 1143 -1146   (TYR  467  - GLU  470  <=> SER 1171  - THR 1174 )                          
  61: s001-A 6ueb-A   484 - 488 <=> 1226 -1230   (ALA  484  - TYR  488  <=> SER 1254  - PRO 1258 )                          
  61: s001-A 6ueb-A   491 - 495 <=> 1232 -1236   (VAL  491  - VAL  495  <=> LEU 1260  - ILE 1264 )                          
  62: s001-A 5fmz-B    48 -  58 <=>   24 -  34   (PHE   48  - ARG   58  <=> TYR   24  - THR   34 )                          
  62: s001-A 5fmz-B    59 -  70 <=>   37 -  48   (ALA   59  - LYS   70  <=> GLY   37  - GLU   48 )                          
  62: s001-A 5fmz-B    71 -  74 <=>   50 -  53   (PRO   71  - LEU   74  <=> SER   50  - GLY   53 )                          
  62: s001-A 5fmz-B    75 -  94 <=>   82 - 101   (ASN   75  - SER   94  <=> TYR   82  - GLY  101 )                          
  62: s001-A 5fmz-B    96 -  99 <=>  102 - 105   (TYR   96  - PRO   99  <=> LEU  102  - ALA  105 )                          
  62: s001-A 5fmz-B   100 - 103 <=>  108 - 111   (LEU  100  - VAL  103  <=> GLN  108  - MET  111 )                          
  62: s001-A 5fmz-B   104 - 123 <=>  114 - 133   (SER  104  - SER  123  <=> LEU  114  - VAL  133 )                          
  62: s001-A 5fmz-B   124 - 135 <=>  135 - 146   (PRO  124  - ILE  135  <=> ARG  135  - THR  146 )                          
  62: s001-A 5fmz-B   137 - 145 <=>  165 - 173   (LYS  137  - THR  145  <=> PRO  165  - SER  173 )                          
  62: s001-A 5fmz-B   154 - 167 <=>  204 - 217   (ILE  154  - VAL  167  <=> ALA  221  - GLY  234 )                          
  62: s001-A 5fmz-B   170 - 199 <=>  218 - 247   (THR  170  - PRO  199  <=> LYS  235  - GLU  264 )                          
  62: s001-A 5fmz-B   200 - 208 <=>  250 - 258   (PRO  200  - TRP  208  <=> GLU  267  - GLY  275 )                          
  62: s001-A 5fmz-B   212 - 225 <=>  259 - 272   (GLY  212  - SER  225  <=> ASN  276  - MET  289 )                          
  62: s001-A 5fmz-B   226 - 241 <=>  282 - 297   (ARG  226  - SER  241  <=> SER  299  - ASN  314 )                          
  62: s001-A 5fmz-B   245 - 256 <=>  298 - 309   (ILE  245  - MET  256  <=> PRO  315  - THR  326 )                          
  62: s001-A 5fmz-B   257 - 282 <=>  311 - 336   (ASP  257  - ASN  282  <=> ASP  328  - LYS  353 )                          
  62: s001-A 5fmz-B   283 - 295 <=>  383 - 395   (GLN  283  - SER  295  <=> GLY  400  - MET  412 )                          
  62: s001-A 5fmz-B   298 - 311 <=>  396 - 409   (THR  298  - CYS  311  <=> PHE  413  - GLY  426 )                          
  62: s001-A 5fmz-B   313 - 316 <=>  410 - 413   (ALA  313  - ARG  316  <=> ILE  427  - ILE  430 )                          
  62: s001-A 5fmz-B   318 - 323 <=>  416 - 421   (ARG  318  - SER  323  <=> LYS  433  - ASP  438 )                          
  62: s001-A 5fmz-B   327 - 340 <=>  422 - 435   (CYS  327  - SER  340  <=> GLY  439  - ALA  452 )                          
  62: s001-A 5fmz-B   341 - 374 <=>  438 - 471   (GLY  341  - TYR  374  <=> GLU  455  - MET  488 )                          
  62: s001-A 5fmz-B   378 - 381 <=>  472 - 475   (VAL  378  - LEU  381  <=> PHE  489  - THR  492 )                          
  62: s001-A 5fmz-B   383 - 396 <=>  476 - 489   (HIS  383  - CYS  396  <=> SER  493  - MET  506 )                          
  62: s001-A 5fmz-B   399 - 404 <=>  490 - 495   (LEU  399  - THR  404  <=> GLU  507  - GLY  512 )                          
  62: s001-A 5fmz-B   410 - 428 <=>  498 - 516   (ASP  410  - GLY  428  <=> GLY  515  - MET  533 )                          
  62: s001-A 5fmz-B   429 - 432 <=>  519 - 522   (CYS  429  - ARG  432  <=> ASN  536  - GLY  539 )                          
  62: s001-A 5fmz-B   434 - 442 <=>  526 - 534   (TYR  434  - ILE  442  <=> ALA  543  - ILE  551 )                          
  62: s001-A 5fmz-B   443 - 450 <=>  536 - 543   (GLN  443  - ASP  450  <=> ASP  553  - CYS  560 )                          
  62: s001-A 5fmz-B   472 - 475 <=>  621 - 624   (ILE  472  - SER  475  <=> MET  654  - ASP  657 )                          
  63: s001-A 6qpf-B    51 -  54 <=>   26 -  29   (TYR   51  - ASP   54  <=> GLY   26  - PRO   29 )                          
  63: s001-A 6qpf-B    58 -  73 <=>   30 -  45   (ARG   58  - PRO   73  <=> THR   36  - GLU   51 )                          
  63: s001-A 6qpf-B    75 -  91 <=>   76 -  92   (ASN   75  - LEU   91  <=> TYR   82  - SER   98 )                          
  63: s001-A 6qpf-B    93 -  96 <=>   93 -  96   (SER   93  - TYR   96  <=> HIS   99  - ILE  102 )                          
  63: s001-A 6qpf-B    98 - 101 <=>   98 - 101   (GLU   98  - LYS  101  <=> GLU  104  - CYS  107 )                          
  63: s001-A 6qpf-B   103 - 107 <=>  107 - 111   (VAL  103  - GLU  107  <=> VAL  113  - THR  117 )                          
  63: s001-A 6qpf-B   109 - 123 <=>  113 - 127   (VAL  109  - SER  123  <=> VAL  119  - LEU  133 )                          
  63: s001-A 6qpf-B   124 - 134 <=>  129 - 139   (PRO  124  - GLU  134  <=> ARG  135  - ASN  145 )                          
  63: s001-A 6qpf-B   137 - 145 <=>  159 - 167   (LYS  137  - THR  145  <=> ASP  165  - SER  173 )                          
  63: s001-A 6qpf-B   154 - 159 <=>  193 - 198   (ILE  154  - ALA  159  <=> ALA  221  - THR  226 )                          
  63: s001-A 6qpf-B   178 - 198 <=>  199 - 219   (ALA  178  - PRO  198  <=> THR  243  - CYS  263 )                          
  63: s001-A 6qpf-B   199 - 208 <=>  222 - 231   (PRO  199  - TRP  208  <=> LEU  266  - GLY  275 )                          
  63: s001-A 6qpf-B   212 - 225 <=>  232 - 245   (GLY  212  - SER  225  <=> ASN  276  - MET  289 )                          
  63: s001-A 6qpf-B   226 - 241 <=>  255 - 270   (ARG  226  - SER  241  <=> SER  299  - ASN  314 )                          
  63: s001-A 6qpf-B   245 - 257 <=>  271 - 283   (ILE  245  - ASP  257  <=> PRO  315  - ARG  327 )                          
  63: s001-A 6qpf-B   258 - 282 <=>  285 - 309   (LEU  258  - ASN  282  <=> GLN  329  - LYS  353 )                          
  63: s001-A 6qpf-B   283 - 295 <=>  344 - 356   (GLN  283  - SER  295  <=> GLY  399  - MET  411 )                          
  63: s001-A 6qpf-B   298 - 312 <=>  357 - 371   (THR  298  - TYR  312  <=> PHE  412  - LEU  426 )                          
  63: s001-A 6qpf-B   316 - 319 <=>  376 - 379   (ARG  316  - GLU  319  <=> TYR  431  - THR  434 )                          
  63: s001-A 6qpf-B   320 - 323 <=>  381 - 384   (PHE  320  - SER  323  <=> TYR  436  - ASP  439 )                          
  63: s001-A 6qpf-B   327 - 340 <=>  385 - 398   (CYS  327  - SER  340  <=> GLY  440  - ALA  453 )                          
  63: s001-A 6qpf-B   343 - 374 <=>  403 - 434   (ALA  343  - TYR  374  <=> GLY  458  - THR  489 )                          
  63: s001-A 6qpf-B   378 - 381 <=>  435 - 438   (VAL  378  - LEU  381  <=> PHE  490  - THR  493 )                          
  63: s001-A 6qpf-B   383 - 393 <=>  439 - 449   (HIS  383  - ASP  393  <=> SER  494  - ASN  504 )                          
  63: s001-A 6qpf-B   425 - 428 <=>  451 - 454   (TRP  425  - GLY  428  <=> SER  506  - LEU  509 )                          
  63: s001-A 6qpf-B   437 - 441 <=>  456 - 460   (LEU  437  - TRP  441  <=> SER  511  - SER  515 )                          
  63: s001-A 6qpf-B   450 - 454 <=>  462 - 466   (ASP  450  - VAL  454  <=> ILE  517  - ALA  521 )                          
  63: s001-A 6qpf-B   475 - 478 <=>  469 - 472   (SER  475  - PRO  478  <=> SER  524  - VAL  527 )                          
  63: s001-A 6qpf-B   479 - 488 <=>  474 - 483   (SER  479  - TYR  488  <=> VAL  529  - ASP  538 )                          
  64: s001-A 4f5x-W    34 -  42 <=>  124 - 132   (THR   34  - PHE   42  <=> SER  128  - THR  136 )                          
  64: s001-A 4f5x-W    46 -  49 <=>  203 - 206   (LYS   46  - GLY   49  <=> ALA  207  - SER  210 )                          
  64: s001-A 4f5x-W    51 -  56 <=>  306 - 311   (TYR   51  - THR   56  <=> VAL  332  - GLN  337 )                          
  64: s001-A 4f5x-W    60 -  68 <=>  312 - 320   (SER   60  - PHE   68  <=> LYS  338  - GLN  346 )                          
  64: s001-A 4f5x-W    80 -  85 <=>  321 - 326   (LEU   80  - GLU   85  <=> GLU  358  - THR  364 )                          
  64: s001-A 4f5x-W    87 -  90 <=>  327 - 330   (MET   87  - ASP   90  <=> LEU  366  - GLU  370 )                          
  64: s001-A 4f5x-W    98 - 101 <=>  336 - 339   (GLU   98  - LYS  101  <=> GLU  376  - ASP  382 )                          
  64: s001-A 4f5x-W   103 - 118 <=>  345 - 360   (VAL  103  - ALA  118  <=> ASP  388  - GLY  403 )                          
  64: s001-A 4f5x-W   122 - 125 <=>  361 - 364   (PHE  122  - GLY  125  <=> GLU  404  - GLN  407 )                          
  64: s001-A 4f5x-W   126 - 134 <=>  375 - 383   (VAL  126  - GLU  134  <=> THR  418  - ASP  426 )                          
  64: s001-A 4f5x-W   137 - 140 <=>  390 - 393   (LYS  137  - LYS  140  <=> TYR  433  - GLY  436 )                          
  64: s001-A 4f5x-W   151 - 154 <=>  394 - 397   (LYS  151  - ILE  154  <=> ILE  437  - PRO  440 )                          
  64: s001-A 4f5x-W   155 - 166 <=>  402 - 413   (CYS  155  - ARG  166  <=> LYS  445  - GLY  456 )                          
  64: s001-A 4f5x-W   171 - 198 <=>  414 - 441   (ASN  171  - PRO  198  <=> ARG  457  - ALA  484 )                          
  64: s001-A 4f5x-W   199 - 202 <=>  444 - 447   (PRO  199  - LEU  202  <=> THR  487  - TYR  490 )                          
  64: s001-A 4f5x-W   203 - 207 <=>  449 - 453   (GLY  203  - ASN  207  <=> GLU  492  - GLN  496 )                          
  64: s001-A 4f5x-W   213 - 223 <=>  454 - 464   (LEU  213  - HIS  223  <=> SER  497  - PHE  509 )                          
  64: s001-A 4f5x-W   228 - 239 <=>  465 - 476   (TRP  228  - SER  239  <=> VAL  516  - SER  527 )                          
  64: s001-A 4f5x-W   240 - 253 <=>  478 - 491   (VAL  240  - ARG  253  <=> HIS  529  - LEU  542 )                          
  64: s001-A 4f5x-W   259 - 281 <=>  493 - 515   (SER  259  - TYR  281  <=> VAL  554  - PRO  576 )                          
  64: s001-A 4f5x-W   282 - 289 <=>  520 - 527   (ASN  282  - ARG  289  <=> ILE  581  - ALA  588 )                          
  64: s001-A 4f5x-W   291 - 314 <=>  528 - 551   (ILE  291  - SER  314  <=> VAL  589  - LEU  612 )                          
  64: s001-A 4f5x-W   320 - 323 <=>  552 - 555   (PHE  320  - SER  323  <=> HIS  619  - LYS  624 )                          
  64: s001-A 4f5x-W   326 - 338 <=>  556 - 568   (GLN  326  - LEU  338  <=> ILE  625  - LEU  637 )                          
  64: s001-A 4f5x-W   344 - 363 <=>  569 - 588   (LYS  344  - ASN  363  <=> ILE  648  - LYS  667 )                          
  64: s001-A 4f5x-W   367 - 370 <=>  589 - 592   (THR  367  - GLU  370  <=> ALA  668  - SER  671 )                          
  64: s001-A 4f5x-W   376 - 390 <=>  593 - 607   (MET  376  - ARG  390  <=> VAL  673  - ILE  687 )                          
  64: s001-A 4f5x-W   392 - 396 <=>  608 - 612   (PHE  392  - CYS  396  <=> PHE  688  - GLY  692 )                          
  64: s001-A 4f5x-W   402 - 409 <=>  614 - 621   (SER  402  - LYS  409  <=> ASN  694  - ARG  701 )                          
  64: s001-A 4f5x-W   411 - 431 <=>  624 - 644   (ARG  411  - GLU  431  <=> SER  704  - GLY  724 )                          
  64: s001-A 4f5x-W   433 - 450 <=>  645 - 662   (ALA  433  - ASP  450  <=> PHE  725  - VAL  742 )                          
  64: s001-A 4f5x-W   452 - 455 <=>  681 - 684   (SER  452  - HIS  455  <=> SER  761  - LYS  764 )                          
  64: s001-A 4f5x-W   470 - 473 <=>  896 - 899   (GLU  470  - ASP  473  <=> ASN  995  - SER  998 )                          
  64: s001-A 4f5x-W   482 - 486 <=>  902 - 906   (GLU  482  - ARG  486  <=> TYR 1001  - GLN 1005 )                          
  64: s001-A 4f5x-W   489 - 492 <=>  907 - 910   (GLY  489  - LEU  492  <=> LEU 1006  - PHE 1009 )                          
  65: s001-A 6evj-B    48 -  58 <=>   24 -  34   (PHE   48  - ARG   58  <=> TYR   24  - THR   34 )                          
  65: s001-A 6evj-B    59 -  72 <=>   37 -  50   (ALA   59  - ASN   72  <=> GLY   37  - SER   50 )                          
  65: s001-A 6evj-B    74 -  78 <=>   82 -  86   (LEU   74  - ASP   78  <=> TYR   82  - ASP   86 )                          
  65: s001-A 6evj-B    80 -  98 <=>   87 - 105   (LEU   80  - GLU   98  <=> CYS   87  - THR  105 )                          
  65: s001-A 6evj-B    99 - 102 <=>  108 - 111   (PRO   99  - THR  102  <=> GLN  108  - ILE  111 )                          
  65: s001-A 6evj-B   103 - 107 <=>  114 - 118   (VAL  103  - GLU  107  <=> ILE  114  - ARG  118 )                          
  65: s001-A 6evj-B   109 - 123 <=>  119 - 133   (VAL  109  - SER  123  <=> VAL  119  - LEU  133 )                          
  65: s001-A 6evj-B   124 - 136 <=>  135 - 147   (PRO  124  - ILE  136  <=> ARG  135  - ILE  147 )                          
  65: s001-A 6evj-B   138 - 145 <=>  166 - 173   (ILE  138  - THR  145  <=> PHE  166  - SER  173 )                          
  65: s001-A 6evj-B   154 - 167 <=>  216 - 229   (ILE  154  - VAL  167  <=> ALA  221  - GLY  234 )                          
  65: s001-A 6evj-B   170 - 197 <=>  230 - 257   (THR  170  - ASP  197  <=> LYS  235  - ILE  262 )                          
  65: s001-A 6evj-B   198 - 201 <=>  259 - 262   (PRO  198  - PHE  201  <=> GLU  264  - GLU  267 )                          
  65: s001-A 6evj-B   202 - 208 <=>  264 - 270   (LEU  202  - TRP  208  <=> SER  269  - GLY  275 )                          
  65: s001-A 6evj-B   212 - 225 <=>  271 - 284   (GLY  212  - SER  225  <=> ASN  276  - MET  289 )                          
  65: s001-A 6evj-B   226 - 254 <=>  294 - 322   (ARG  226  - ARG  254  <=> SER  299  - ALA  327 )                          
  65: s001-A 6evj-B   257 - 282 <=>  323 - 348   (ASP  257  - ASN  282  <=> GLY  328  - ARG  353 )                          
  65: s001-A 6evj-B   283 - 295 <=>  394 - 406   (GLN  283  - SER  295  <=> GLY  399  - MET  411 )                          
  65: s001-A 6evj-B   298 - 314 <=>  407 - 423   (THR  298  - SER  314  <=> PHE  412  - GLN  428 )                          
  65: s001-A 6evj-B   316 - 319 <=>  426 - 429   (ARG  316  - GLU  319  <=> ILE  431  - ARG  434 )                          
  65: s001-A 6evj-B   320 - 323 <=>  431 - 434   (PHE  320  - SER  323  <=> TYR  436  - ASP  439 )                          
  65: s001-A 6evj-B   327 - 340 <=>  435 - 448   (CYS  327  - SER  340  <=> GLY  440  - GLY  453 )                          
  65: s001-A 6evj-B   342 - 374 <=>  452 - 484   (VAL  342  - TYR  374  <=> GLU  457  - THR  489 )                          
  65: s001-A 6evj-B   378 - 381 <=>  485 - 488   (VAL  378  - LEU  381  <=> PHE  490  - THR  493 )                          
  65: s001-A 6evj-B   383 - 396 <=>  489 - 502   (HIS  383  - CYS  396  <=> SER  494  - MET  507 )                          
  65: s001-A 6evj-B   399 - 403 <=>  503 - 507   (LEU  399  - ILE  403  <=> GLU  508  - PHE  512 )                          
  65: s001-A 6evj-B   410 - 428 <=>  511 - 529   (ASP  410  - GLY  428  <=> GLY  516  - MET  534 )                          
  65: s001-A 6evj-B   429 - 432 <=>  532 - 535   (CYS  429  - ARG  432  <=> ASN  537  - GLY  540 )                          
  65: s001-A 6evj-B   434 - 438 <=>  539 - 543   (TYR  434  - LEU  438  <=> ALA  544  - ILE  548 )                          
  65: s001-A 6evj-B   439 - 450 <=>  545 - 556   (HIS  439  - ASP  450  <=> LEU  550  - CYS  561 )                          
  65: s001-A 6evj-B   455 - 458 <=>  636 - 639   (HIS  455  - LYS  458  <=> ASN  641  - VAL  644 )                          
  65: s001-A 6evj-B   462 - 465 <=>  646 - 649   (ARG  462  - GLY  465  <=> PRO  651  - SER  654 )                          
  65: s001-A 6evj-B   473 - 476 <=>  651 - 654   (ASP  473  - GLY  476  <=> GLU  656  - ALA  659 )                          
  66: s001-A 6qpf-H    51 -  54 <=>   26 -  29   (TYR   51  - ASP   54  <=> GLY   26  - PRO   29 )                          
  66: s001-A 6qpf-H    58 -  72 <=>   30 -  44   (ARG   58  - ASN   72  <=> THR   36  - SER   50 )                          
  66: s001-A 6qpf-H    73 -  76 <=>   65 -  68   (PRO   73  - PHE   76  <=> GLY   71  - PRO   74 )                          
  66: s001-A 6qpf-H    77 -  91 <=>   78 -  92   (ASP   77  - LEU   91  <=> GLN   84  - SER   98 )                          
  66: s001-A 6qpf-H    93 -  96 <=>   93 -  96   (SER   93  - TYR   96  <=> HIS   99  - ILE  102 )                          
  66: s001-A 6qpf-H    98 - 101 <=>   98 - 101   (GLU   98  - LYS  101  <=> GLU  104  - CYS  107 )                          
  66: s001-A 6qpf-H   103 - 107 <=>  107 - 111   (VAL  103  - GLU  107  <=> VAL  113  - THR  117 )                          
  66: s001-A 6qpf-H   109 - 123 <=>  113 - 127   (VAL  109  - SER  123  <=> VAL  119  - LEU  133 )                          
  66: s001-A 6qpf-H   124 - 135 <=>  129 - 140   (PRO  124  - ILE  135  <=> ARG  135  - THR  146 )                          
  66: s001-A 6qpf-H   139 - 147 <=>  158 - 166   (ALA  139  - LYS  147  <=> ILE  164  - GLU  172 )                          
  66: s001-A 6qpf-H   154 - 159 <=>  201 - 206   (ILE  154  - ALA  159  <=> ALA  221  - THR  226 )                          
  66: s001-A 6qpf-H   178 - 198 <=>  207 - 227   (ALA  178  - PRO  198  <=> THR  243  - CYS  263 )                          
  66: s001-A 6qpf-H   199 - 208 <=>  230 - 239   (PRO  199  - TRP  208  <=> LEU  266  - GLY  275 )                          
  66: s001-A 6qpf-H   212 - 225 <=>  240 - 253   (GLY  212  - SER  225  <=> ASN  276  - MET  289 )                          
  66: s001-A 6qpf-H   226 - 241 <=>  263 - 278   (ARG  226  - SER  241  <=> SER  299  - ASN  314 )                          
  66: s001-A 6qpf-H   245 - 257 <=>  279 - 291   (ILE  245  - ASP  257  <=> PRO  315  - ARG  327 )                          
  66: s001-A 6qpf-H   258 - 280 <=>  293 - 315   (LEU  258  - MET  280  <=> GLN  329  - LEU  351 )                          
  66: s001-A 6qpf-H   282 - 295 <=>  340 - 353   (ASN  282  - SER  295  <=> ASP  398  - MET  411 )                          
  66: s001-A 6qpf-H   298 - 312 <=>  354 - 368   (THR  298  - TYR  312  <=> PHE  412  - LEU  426 )                          
  66: s001-A 6qpf-H   316 - 319 <=>  373 - 376   (ARG  316  - GLU  319  <=> TYR  431  - THR  434 )                          
  66: s001-A 6qpf-H   320 - 323 <=>  378 - 381   (PHE  320  - SER  323  <=> TYR  436  - ASP  439 )                          
  66: s001-A 6qpf-H   327 - 340 <=>  382 - 395   (CYS  327  - SER  340  <=> GLY  440  - ALA  453 )                          
  66: s001-A 6qpf-H   343 - 374 <=>  400 - 431   (ALA  343  - TYR  374  <=> GLY  458  - THR  489 )                          
  66: s001-A 6qpf-H   378 - 381 <=>  432 - 435   (VAL  378  - LEU  381  <=> PHE  490  - THR  493 )                          
  66: s001-A 6qpf-H   383 - 393 <=>  436 - 446   (HIS  383  - ASP  393  <=> SER  494  - ASN  504 )                          
  66: s001-A 6qpf-H   425 - 428 <=>  448 - 451   (TRP  425  - GLY  428  <=> SER  506  - LEU  509 )                          
  66: s001-A 6qpf-H   437 - 440 <=>  453 - 456   (LEU  437  - ALA  440  <=> SER  511  - VAL  514 )                          
  66: s001-A 6qpf-H   450 - 454 <=>  459 - 463   (ASP  450  - VAL  454  <=> ILE  517  - ALA  521 )                          
  66: s001-A 6qpf-H   475 - 478 <=>  466 - 469   (SER  475  - PRO  478  <=> SER  524  - VAL  527 )                          
  66: s001-A 6qpf-H   479 - 490 <=>  471 - 482   (SER  479  - THR  490  <=> VAL  529  - GLY  540 )                          
  67: s001-A 6kuj-B    47 -  57 <=>   23 -  33   (GLY   47  - SER   57  <=> PRO   23  - GLY   33 )                          
  67: s001-A 6kuj-B    58 -  61 <=>   35 -  38   (ARG   58  - MET   61  <=> SER   35  - TYR   38 )                          
  67: s001-A 6kuj-B    62 -  73 <=>   40 -  51   (GLU   62  - PRO   73  <=> MET   40  - ARG   51 )                          
  67: s001-A 6kuj-B    74 -  79 <=>   84 -  89   (LEU   74  - VAL   79  <=> ASN   84  - PHE   89 )                          
  67: s001-A 6kuj-B    81 -  96 <=>   90 - 105   (LEU   81  - TYR   96  <=> MET   90  - PHE  105 )                          
  67: s001-A 6kuj-B    98 - 101 <=>  108 - 111   (GLU   98  - LYS  101  <=> PHE  108  - ASN  111 )                          
  67: s001-A 6kuj-B   103 - 107 <=>  117 - 121   (VAL  103  - GLU  107  <=> ILE  117  - HIS  121 )                          
  67: s001-A 6kuj-B   109 - 122 <=>  122 - 135   (VAL  109  - PHE  122  <=> PHE  122  - THR  135 )                          
  67: s001-A 6kuj-B   123 - 135 <=>  137 - 149   (SER  123  - ILE  135  <=> GLU  137  - THR  149 )                          
  67: s001-A 6kuj-B   140 - 147 <=>  167 - 174   (LYS  140  - LYS  147  <=> GLU  167  - GLU  174 )                          
  67: s001-A 6kuj-B   154 - 167 <=>  202 - 215   (ILE  154  - VAL  167  <=> ILE  223  - GLY  236 )                          
  67: s001-A 6kuj-B   170 - 198 <=>  216 - 244   (THR  170  - PRO  198  <=> LYS  237  - CYS  265 )                          
  67: s001-A 6kuj-B   199 - 207 <=>  247 - 255   (PRO  199  - ASN  207  <=> LEU  268  - GLU  279 )                          
  67: s001-A 6kuj-B   214 - 225 <=>  256 - 267   (SER  214  - SER  225  <=> LYS  280  - THR  291 )                          
  67: s001-A 6kuj-B   226 - 241 <=>  277 - 292   (ARG  226  - SER  241  <=> MET  301  - GLN  316 )                          
  67: s001-A 6kuj-B   245 - 256 <=>  293 - 304   (ILE  245  - MET  256  <=> PRO  317  - THR  328 )                          
  67: s001-A 6kuj-B   257 - 282 <=>  306 - 331   (ASP  257  - ASN  282  <=> ASP  330  - GLN  355 )                          
  67: s001-A 6kuj-B   283 - 295 <=>  376 - 388   (GLN  283  - SER  295  <=> GLU  400  - MET  412 )                          
  67: s001-A 6kuj-B   298 - 312 <=>  389 - 403   (THR  298  - TYR  312  <=> PHE  413  - TYR  427 )                          
  67: s001-A 6kuj-B   315 - 323 <=>  404 - 412   (GLN  315  - SER  323  <=> ARG  428  - THR  440 )                          
  67: s001-A 6kuj-B   327 - 343 <=>  413 - 429   (CYS  327  - ALA  343  <=> GLY  441  - TRP  457 )                          
  67: s001-A 6kuj-B   344 - 372 <=>  432 - 460   (LYS  344  - ARG  372  <=> MET  460  - PRO  488 )                          
  67: s001-A 6kuj-B   376 - 387 <=>  461 - 472   (MET  376  - LEU  387  <=> GLU  489  - GLY  500 )                          
  67: s001-A 6kuj-B   389 - 395 <=>  473 - 479   (ILE  389  - ASP  395  <=> ASP  501  - ALA  507 )                          
  67: s001-A 6kuj-B   399 - 403 <=>  480 - 484   (LEU  399  - ILE  403  <=> LEU  508  - ALA  512 )                          
  67: s001-A 6kuj-B   415 - 418 <=>  486 - 489   (ASP  415  - GLN  418  <=> THR  514  - GLY  517 )                          
  67: s001-A 6kuj-B   447 - 450 <=>  490 - 493   (CYS  447  - ASP  450  <=> MET  518  - GLY  521 )                          
  67: s001-A 6kuj-B   451 - 454 <=>  495 - 498   (LEU  451  - VAL  454  <=> ASP  523  - ALA  526 )                          
  67: s001-A 6kuj-B   475 - 480 <=>  500 - 505   (SER  475  - TYR  480  <=> MET  528  - THR  533 )                          
  67: s001-A 6kuj-B   481 - 485 <=>  507 - 511   (ASN  481  - ALA  485  <=> MET  535  - GLY  539 )                          
  68: s001-A 6kr2-B     6 -  11 <=>  275 - 280   (TYR    6  - ASN   11  <=> GLU  282  - GLU  287 )                          
  68: s001-A 6kr2-B    27 -  43 <=>  302 - 318   (ALA   27  - VAL   43  <=> TYR  309  - VAL  325 )                          
  68: s001-A 6kr2-B    44 -  47 <=>  321 - 324   (ARG   44  - GLY   47  <=> LEU  328  - PRO  331 )                          
  68: s001-A 6kr2-B    48 -  66 <=>  331 - 349   (PHE   48  - PHE   66  <=> VAL  338  - LYS  356 )                          
  68: s001-A 6kr2-B    67 -  76 <=>  351 - 360   (ALA   67  - PHE   76  <=> LYS  358  - LYS  367 )                          
  68: s001-A 6kr2-B    77 -  93 <=>  363 - 379   (ASP   77  - SER   93  <=> THR  370  - GLY  386 )                          
  68: s001-A 6kr2-B    96 - 115 <=>  380 - 399   (TYR   96  - ASP  115  <=> LYS  387  - ASN  406 )                          
  68: s001-A 6kr2-B   127 - 132 <=>  400 - 405   (ARG  127  - TRP  132  <=> SER  421  - VAL  426 )                          
  68: s001-A 6kr2-B   133 - 147 <=>  408 - 422   (LYS  133  - LYS  147  <=> SER  429  - LEU  443 )                          
  68: s001-A 6kr2-B   149 - 159 <=>  423 - 433   (ASP  149  - ALA  159  <=> GLU  444  - MET  454 )                          
  68: s001-A 6kr2-B   163 - 168 <=>  434 - 439   (ARG  163  - VAL  168  <=> ARG  458  - GLY  463 )                          
  68: s001-A 6kr2-B   169 - 172 <=>  441 - 444   (GLY  169  - LYS  172  <=> PHE  465  - ALA  468 )                          
  68: s001-A 6kr2-B   176 - 189 <=>  445 - 458   (VAL  176  - GLN  189  <=> ILE  474  - GLU  487 )                          
  68: s001-A 6kr2-B   190 - 196 <=>  460 - 466   (PHE  190  - ALA  196  <=> LEU  489  - ASP  495 )                          
  68: s001-A 6kr2-B   197 - 200 <=>  468 - 471   (ASP  197  - PRO  200  <=> TRP  497  - ARG  500 )                          
  68: s001-A 6kr2-B   201 - 208 <=>  476 - 483   (PHE  201  - TRP  208  <=> SER  505  - LEU  512 )                          
  68: s001-A 6kr2-B   212 - 226 <=>  484 - 498   (GLY  212  - ARG  226  <=> HIS  513  - GLY  527 )                          
  68: s001-A 6kr2-B   227 - 250 <=>  500 - 523   (ALA  227  - SER  250  <=> ALA  529  - MET  552 )                          
  68: s001-A 6kr2-B   252 - 255 <=>  524 - 527   (VAL  252  - LEU  255  <=> VAL  553  - HIS  556 )                          
  68: s001-A 6kr2-B   257 - 260 <=>  528 - 531   (ASP  257  - LYS  260  <=> MET  557  - GLU  560 )                          
  68: s001-A 6kr2-B   262 - 271 <=>  532 - 541   (GLU  262  - GLU  271  <=> HIS  561  - LYS  570 )                          
  68: s001-A 6kr2-B   272 - 281 <=>  543 - 552   (TYR  272  - TYR  281  <=> THR  572  - GLN  581 )                          
  68: s001-A 6kr2-B   282 - 292 <=>  561 - 571   (ASN  282  - PRO  292  <=> MET  590  - GLY  600 )                          
  68: s001-A 6kr2-B   297 - 319 <=>  572 - 594   (PHE  297  - GLU  319  <=> VAL  605  - GLY  627 )                          
  68: s001-A 6kr2-B   323 - 340 <=>  621 - 638   (SER  323  - SER  340  <=> ARG  654  - ASP  671 )                          
  68: s001-A 6kr2-B   345 - 348 <=>  639 - 642   (GLN  345  - GLU  348  <=> ASP  672  - ALA  675 )                          
  68: s001-A 6kr2-B   350 - 365 <=>  643 - 658   (ASP  350  - GLU  365  <=> SER  676  - ILE  691 )                          
  68: s001-A 6kr2-B   367 - 372 <=>  664 - 669   (THR  367  - ARG  372  <=> SER  697  - ASP  702 )                          
  68: s001-A 6kr2-B   376 - 387 <=>  671 - 682   (MET  376  - LEU  387  <=> THR  704  - GLU  715 )                          
  68: s001-A 6kr2-B   389 - 407 <=>  691 - 709   (ILE  389  - GLU  407  <=> LEU  724  - GLN  742 )                          
  68: s001-A 6kr2-B   412 - 427 <=>  710 - 725   (CYS  412  - PHE  427  <=> SER  747  - TRP  762 )                          
  68: s001-A 6kr2-B   428 - 431 <=>  727 - 730   (GLY  428  - GLU  431  <=> LEU  764  - PHE  767 )                          
  68: s001-A 6kr2-B   432 - 444 <=>  734 - 746   (ARG  432  - VAL  444  <=> ASP  771  - VAL  783 )                          
  68: s001-A 6kr2-B   451 - 457 <=>  747 - 753   (LEU  451  - GLN  457  <=> PRO  784  - THR  790 )                          
  68: s001-A 6kr2-B   460 - 463 <=>  754 - 757   (ILE  460  - ILE  463  <=> SER  791  - THR  794 )                          
  68: s001-A 6kr2-B   465 - 468 <=>  759 - 762   (GLY  465  - ASN  468  <=> ALA  799  - GLU  802 )                          
  68: s001-A 6kr2-B   472 - 475 <=>  763 - 766   (ILE  472  - SER  475  <=> TRP  803  - THR  806 )                          
  68: s001-A 6kr2-B   478 - 486 <=>  768 - 776   (PRO  478  - ARG  486  <=> ASP  808  - VAL  816 )                          
  68: s001-A 6kr2-B   488 - 491 <=>  777 - 780   (TYR  488  - VAL  491  <=> TRP  817  - GLU  820 )                          
  68: s001-A 6kr2-B   492 - 495 <=>  784 - 787   (LEU  492  - VAL  495  <=> MET  824  - LYS  827 )                          
  69: s001-A 4gzk-A     3 -   9 <=>   47 -  53   (ASN    3  - GLN    9  <=> ASP   56  - THR   62 )                          
  69: s001-A 4gzk-A    26 -  29 <=>   59 -  62   (VAL   26  - LYS   29  <=> ARG   68  - GLY   71 )                          
  69: s001-A 4gzk-A    31 -  42 <=>   65 -  76   (GLY   31  - PHE   42  <=> LEU   74  - THR   85 )                          
  69: s001-A 4gzk-A    46 -  49 <=>   87 -  90   (LYS   46  - GLY   49  <=> ALA   96  - ARG   99 )                          
  69: s001-A 4gzk-A    50 -  53 <=>  122 - 125   (LYS   50  - ARG   53  <=> ARG  131  - SER  134 )                          
  69: s001-A 4gzk-A    54 -  59 <=>  127 - 132   (ASP   54  - ALA   59  <=> TYR  136  - VAL  141 )                          
  69: s001-A 4gzk-A    63 -  66 <=>  133 - 136   (GLU   63  - PHE   66  <=> SER  142  - PRO  145 )                          
  69: s001-A 4gzk-A    69 -  73 <=>  137 - 141   (VAL   69  - PRO   73  <=> LYS  146  - GLY  150 )                          
  69: s001-A 4gzk-A    74 -  92 <=>  149 - 167   (LEU   74  - PHE   92  <=> GLN  158  - VAL  176 )                          
  69: s001-A 4gzk-A    99 - 103 <=>  170 - 174   (PRO   99  - VAL  103  <=> HIS  179  - THR  183 )                          
  69: s001-A 4gzk-A   107 - 110 <=>  175 - 178   (GLU  107  - HIS  110  <=> ALA  184  - ILE  187 )                          
  69: s001-A 4gzk-A   113 - 123 <=>  179 - 189   (PRO  113  - SER  123  <=> PRO  188  - ASN  198 )                          
  69: s001-A 4gzk-A   126 - 140 <=>  190 - 204   (VAL  126  - LYS  140  <=> VAL  199  - PHE  213 )                          
  69: s001-A 4gzk-A   141 - 146 <=>  208 - 213   (HIS  141  - VAL  146  <=> ARG  217  - LEU  222 )                          
  69: s001-A 4gzk-A   149 - 152 <=>  214 - 217   (ASP  149  - LEU  152  <=> ASP  223  - LYS  226 )                          
  69: s001-A 4gzk-A   153 - 170 <=>  230 - 247   (GLN  153  - THR  170  <=> ALA  239  - LYS  256 )                          
  69: s001-A 4gzk-A   172 - 199 <=>  286 - 313   (LYS  172  - PRO  199  <=> ARG  295  - PHE  322 )                          
  69: s001-A 4gzk-A   200 - 203 <=>  318 - 321   (PRO  200  - GLY  203  <=> ALA  327  - HIS  330 )                          
  69: s001-A 4gzk-A   213 - 216 <=>  323 - 326   (LEU  213  - ASP  216  <=> ASP  332  - LYS  335 )                          
  69: s001-A 4gzk-A   218 - 225 <=>  327 - 334   (LEU  218  - SER  225  <=> ILE  336  - LYS  343 )                          
  69: s001-A 4gzk-A   227 - 256 <=>  335 - 364   (ALA  227  - MET  256  <=> HIS  344  - ILE  373 )                          
  69: s001-A 4gzk-A   262 - 273 <=>  365 - 376   (GLU  262  - PHE  273  <=> SER  374  - PHE  385 )                          
  69: s001-A 4gzk-A   275 - 281 <=>  377 - 383   (HIS  275  - TYR  281  <=> TYR  386  - ARG  392 )                          
  69: s001-A 4gzk-A   282 - 285 <=>  391 - 394   (ASN  282  - ARG  285  <=> PRO  400  - VAL  403 )                          
  69: s001-A 4gzk-A   286 - 319 <=>  404 - 437   (TYR  286  - GLU  319  <=> GLN  413  - TYR  446 )                          
  69: s001-A 4gzk-A   323 - 326 <=>  446 - 449   (SER  323  - GLN  326  <=> ILE  455  - GLY  458 )                          
  69: s001-A 4gzk-A   327 - 343 <=>  455 - 471   (CYS  327  - ALA  343  <=> CYS  464  - ASP  480 )                          
  69: s001-A 4gzk-A   345 - 348 <=>  473 - 476   (GLN  345  - GLU  348  <=> ARG  482  - LEU  485 )                          
  69: s001-A 4gzk-A   350 - 353 <=>  477 - 480   (ASP  350  - SER  353  <=> ARG  486  - GLU  489 )                          
  69: s001-A 4gzk-A   357 - 366 <=>  486 - 495   (GLU  357  - LYS  366  <=> GLN  495  - GLU  504 )                          
  69: s001-A 4gzk-A   377 - 388 <=>  496 - 507   (PRO  377  - GLY  388  <=> GLY  505  - ILE  516 )                          
  69: s001-A 4gzk-A   390 - 396 <=>  513 - 519   (ARG  390  - CYS  396  <=> GLN  522  - THR  528 )                          
  69: s001-A 4gzk-A   398 - 411 <=>  520 - 533   (LYS  398  - ARG  411  <=> THR  529  - GLY  542 )                          
  69: s001-A 4gzk-A   418 - 429 <=>  539 - 550   (GLN  418  - CYS  429  <=> PHE  548  - LYS  559 )                          
  69: s001-A 4gzk-A   430 - 435 <=>  557 - 562   (ASP  430  - ARG  435  <=> LEU  566  - ARG  571 )                          
  69: s001-A 4gzk-A   439 - 446 <=>  578 - 585   (HIS  439  - ARG  446  <=> SER  587  - ARG  594 )                          
  69: s001-A 4gzk-A   452 - 456 <=>  588 - 592   (SER  452  - MET  456  <=> LYS  597  - PHE  601 )                          
  69: s001-A 4gzk-A   459 - 463 <=>  604 - 608   (ASP  459  - ILE  463  <=> VAL  613  - PRO  617 )                          
  69: s001-A 4gzk-A   468 - 471 <=>  619 - 622   (ASN  468  - ASP  471  <=> GLU  628  - ASP  631 )                          
  70: s001-A 7z42-B    48 -  58 <=>   24 -  34   (PHE   48  - ARG   58  <=> TYR   24  - THR   34 )                          
  70: s001-A 7z42-B    59 -  70 <=>   37 -  48   (ALA   59  - LYS   70  <=> GLY   37  - GLU   48 )                          
  70: s001-A 7z42-B    71 -  74 <=>   50 -  53   (PRO   71  - LEU   74  <=> SER   50  - GLY   53 )                          
  70: s001-A 7z42-B    75 -  78 <=>   72 -  75   (ASN   75  - ASP   78  <=> PRO   72  - GLU   75 )                          
  70: s001-A 7z42-B    81 -  97 <=>   85 - 101   (LEU   81  - THR   97  <=> LEU   85  - GLY  101 )                          
  70: s001-A 7z42-B    98 - 101 <=>  104 - 107   (GLU   98  - LYS  101  <=> GLN  104  - SER  107 )                          
  70: s001-A 7z42-B   103 - 123 <=>  113 - 133   (VAL  103  - SER  123  <=> THR  113  - VAL  133 )                          
  70: s001-A 7z42-B   124 - 135 <=>  135 - 146   (PRO  124  - ILE  135  <=> ARG  135  - THR  146 )                          
  70: s001-A 7z42-B   137 - 145 <=>  165 - 173   (LYS  137  - THR  145  <=> PRO  165  - SER  173 )                          
  70: s001-A 7z42-B   154 - 167 <=>  221 - 234   (ILE  154  - VAL  167  <=> ALA  221  - GLY  234 )                          
  70: s001-A 7z42-B   170 - 198 <=>  235 - 263   (THR  170  - PRO  198  <=> LYS  235  - CYS  263 )                          
  70: s001-A 7z42-B   199 - 208 <=>  266 - 275   (PRO  199  - TRP  208  <=> LEU  266  - GLY  275 )                          
  70: s001-A 7z42-B   212 - 225 <=>  276 - 289   (GLY  212  - SER  225  <=> ASN  276  - MET  289 )                          
  70: s001-A 7z42-B   226 - 241 <=>  299 - 314   (ARG  226  - SER  241  <=> SER  299  - ASN  314 )                          
  70: s001-A 7z42-B   245 - 256 <=>  315 - 326   (ILE  245  - MET  256  <=> PRO  315  - THR  326 )                          
  70: s001-A 7z42-B   257 - 282 <=>  328 - 353   (ASP  257  - ASN  282  <=> ASP  328  - LYS  353 )                          
  70: s001-A 7z42-B   283 - 295 <=>  400 - 412   (GLN  283  - SER  295  <=> GLY  400  - MET  412 )                          
  70: s001-A 7z42-B   298 - 311 <=>  413 - 426   (THR  298  - CYS  311  <=> PHE  413  - GLY  426 )                          
  70: s001-A 7z42-B   313 - 316 <=>  427 - 430   (ALA  313  - ARG  316  <=> ILE  427  - ILE  430 )                          
  70: s001-A 7z42-B   318 - 323 <=>  433 - 438   (ARG  318  - SER  323  <=> LYS  433  - ASP  438 )                          
  70: s001-A 7z42-B   327 - 340 <=>  439 - 452   (CYS  327  - SER  340  <=> GLY  439  - ALA  452 )                          
  70: s001-A 7z42-B   341 - 374 <=>  455 - 488   (GLY  341  - TYR  374  <=> GLU  455  - MET  488 )                          
  70: s001-A 7z42-B   378 - 381 <=>  489 - 492   (VAL  378  - LEU  381  <=> PHE  489  - THR  492 )                          
  70: s001-A 7z42-B   383 - 396 <=>  493 - 506   (HIS  383  - CYS  396  <=> SER  493  - MET  506 )                          
  70: s001-A 7z42-B   399 - 404 <=>  507 - 512   (LEU  399  - THR  404  <=> GLU  507  - GLY  512 )                          
  70: s001-A 7z42-B   410 - 428 <=>  515 - 533   (ASP  410  - GLY  428  <=> GLY  515  - MET  533 )                          
  70: s001-A 7z42-B   429 - 432 <=>  536 - 539   (CYS  429  - ARG  432  <=> ASN  536  - GLY  539 )                          
  70: s001-A 7z42-B   434 - 442 <=>  543 - 551   (TYR  434  - ILE  442  <=> ALA  543  - ILE  551 )                          
  70: s001-A 7z42-B   443 - 450 <=>  553 - 560   (GLN  443  - ASP  450  <=> ASP  553  - CYS  560 )                          
  70: s001-A 7z42-B   455 - 458 <=>  640 - 643   (HIS  455  - LYS  458  <=> LYS  640  - ASP  643 )                          
  70: s001-A 7z42-B   462 - 465 <=>  650 - 653   (ARG  462  - GLY  465  <=> PRO  650  - LYS  653 )                          
  70: s001-A 7z42-B   472 - 475 <=>  654 - 657   (ILE  472  - SER  475  <=> MET  654  - ASP  657 )                          
  71: s001-A 5hhj-A    97 - 100 <=>    1 -   4   (THR   97  - LEU  100  <=> ARG   12  - THR   15 )                          
  71: s001-A 5hhj-A   101 - 104 <=>   10 -  13   (LYS  101  - SER  104  <=> GLN   21  - SER   24 )                          
  71: s001-A 5hhj-A   105 - 112 <=>   17 -  24   (VAL  105  - LEU  112  <=> LEU   28  - VAL   35 )                          
  71: s001-A 5hhj-A   113 - 117 <=>   27 -  31   (PRO  113  - SER  117  <=> ASN   38  - GLU   42 )                          
  71: s001-A 5hhj-A   119 - 122 <=>   32 -  35   (GLY  119  - PHE  122  <=> GLY   43  - GLY   46 )                          
  71: s001-A 5hhj-A   126 - 129 <=>   36 -  39   (VAL  126  - GLY  129  <=> MET   47  - THR   50 )                          
  71: s001-A 5hhj-A   131 - 137 <=>   40 -  46   (VAL  131  - LYS  137  <=> GLU   51  - ALA   57 )                          
  71: s001-A 5hhj-A   138 - 147 <=>   48 -  57   (ILE  138  - LYS  147  <=> ASN   59  - ARG   68 )                          
  71: s001-A 5hhj-A   149 - 166 <=>   58 -  75   (ASP  149  - ARG  166  <=> ILE   69  - ASP   86 )                          
  71: s001-A 5hhj-A   172 - 196 <=>   77 - 101   (LYS  172  - ALA  196  <=> GLY   88  - PRO  112 )                          
  71: s001-A 5hhj-A   200 - 204 <=>  109 - 113   (PRO  200  - TRP  204  <=> ASP  120  - GLY  124 )                          
  71: s001-A 5hhj-A   205 - 208 <=>  118 - 121   (SER  205  - TRP  208  <=> ARG  129  - GLN  132 )                          
  71: s001-A 5hhj-A   213 - 224 <=>  122 - 133   (LEU  213  - ARG  224  <=> GLN  133  - ASP  144 )                          
  71: s001-A 5hhj-A   225 - 254 <=>  135 - 164   (SER  225  - ARG  254  <=> ASN  146  - LYS  175 )                          
  71: s001-A 5hhj-A   263 - 276 <=>  165 - 178   (GLU  263  - THR  276  <=> ASP  176  - SER  189 )                          
  71: s001-A 5hhj-A   294 - 315 <=>  196 - 217   (GLY  294  - GLN  315  <=> GLY  207  - LYS  228 )                          
  71: s001-A 5hhj-A   320 - 323 <=>  218 - 221   (PHE  320  - SER  323  <=> ARG  229  - ASN  232 )                          
  71: s001-A 5hhj-A   327 - 357 <=>  222 - 252   (CYS  327  - GLU  357  <=> PHE  233  - GLU  263 )                          
  71: s001-A 5hhj-A   358 - 371 <=>  254 - 267   (LEU  358  - VAL  371  <=> LEU  265  - ARG  278 )                          
  71: s001-A 5hhj-A   376 - 381 <=>  269 - 274   (MET  376  - LEU  381  <=> ARG  280  - LEU  285 )                          
  71: s001-A 5hhj-A   383 - 388 <=>  275 - 280   (HIS  383  - GLY  388  <=> GLY  286  - TYR  291 )                          
  71: s001-A 5hhj-A   389 - 395 <=>  288 - 294   (ILE  389  - ASP  395  <=> LYS  299  - LYS  305 )                          
  72: s001-A 6xzq-E    50 -  53 <=>   22 -  25   (LYS   50  - ARG   53  <=> TYR   22  - THR   25 )                          
  72: s001-A 6xzq-E    57 -  73 <=>   26 -  42   (SER   57  - PRO   73  <=> SER   35  - ARG   51 )                          
  72: s001-A 6xzq-E    76 -  96 <=>   76 -  96   (PHE   76  - TYR   96  <=> VAL   85  - PHE  105 )                          
  72: s001-A 6xzq-E    99 - 102 <=>  102 - 105   (PRO   99  - THR  102  <=> MET  111  - GLU  114 )                          
  72: s001-A 6xzq-E   103 - 106 <=>  108 - 111   (VAL  103  - MET  106  <=> ILE  117  - MET  120 )                          
  72: s001-A 6xzq-E   109 - 123 <=>  113 - 127   (VAL  109  - SER  123  <=> PHE  122  - SER  136 )                          
  72: s001-A 6xzq-E   124 - 134 <=>  129 - 139   (PRO  124  - GLU  134  <=> ARG  138  - LEU  148 )                          
  72: s001-A 6xzq-E   137 - 145 <=>  158 - 166   (LYS  137  - THR  145  <=> GLU  167  - MET  175 )                          
  72: s001-A 6xzq-E   155 - 160 <=>  190 - 195   (CYS  155  - GLY  160  <=> ALA  223  - THR  228 )                          
  72: s001-A 6xzq-E   179 - 199 <=>  196 - 216   (TYR  179  - PRO  199  <=> PRO  246  - GLU  266 )                          
  72: s001-A 6xzq-E   200 - 208 <=>  219 - 227   (PRO  200  - TRP  208  <=> LYS  269  - GLY  277 )                          
  72: s001-A 6xzq-E   212 - 225 <=>  228 - 241   (GLY  212  - SER  225  <=> ASN  278  - LEU  291 )                          
  72: s001-A 6xzq-E   226 - 254 <=>  251 - 279   (ARG  226  - ARG  254  <=> ALA  301  - LYS  329 )                          
  72: s001-A 6xzq-E   258 - 281 <=>  281 - 304   (LEU  258  - TYR  281  <=> SER  331  - GLY  354 )                          
  72: s001-A 6xzq-E   282 - 295 <=>  349 - 362   (ASN  282  - SER  295  <=> LYS  399  - MET  412 )                          
  72: s001-A 6xzq-E   298 - 311 <=>  363 - 376   (THR  298  - CYS  311  <=> PHE  413  - CYS  426 )                          
  72: s001-A 6xzq-E   314 - 319 <=>  377 - 382   (SER  314  - GLU  319  <=> TYR  427  - LEU  432 )                          
  72: s001-A 6xzq-E   320 - 323 <=>  387 - 390   (PHE  320  - SER  323  <=> CYS  437  - THR  440 )                          
  72: s001-A 6xzq-E   327 - 340 <=>  391 - 404   (CYS  327  - SER  340  <=> GLY  441  - ALA  454 )                          
  72: s001-A 6xzq-E   343 - 372 <=>  409 - 438   (ALA  343  - ARG  372  <=> ASN  459  - PRO  488 )                          
  72: s001-A 6xzq-E   376 - 385 <=>  439 - 448   (MET  376  - PHE  385  <=> GLU  489  - PHE  498 )                          
  73: s001-A 3avt-A    43 -  46 <=>  682 - 685   (VAL   43  - LYS   46  <=> SER  726  - ASN  729 )                          
  73: s001-A 3avt-A    50 -  54 <=>  726 - 730   (LYS   50  - ASP   54  <=> MET  770  - ASP  774 )                          
  73: s001-A 3avt-A    56 -  71 <=>  737 - 752   (THR   56  - PRO   71  <=> ASP  781  - GLU  796 )                          
  73: s001-A 3avt-A    72 -  75 <=>  757 - 760   (ASN   72  - ASN   75  <=> ASN  801  - LEU  804 )                          
  73: s001-A 3avt-A    77 -  93 <=>  774 - 790   (ASP   77  - SER   93  <=> GLY  818  - GLY  834 )                          
  73: s001-A 3avt-A    99 - 104 <=>  794 - 799   (PRO   99  - SER  104  <=> SER  838  - LEU  843 )                          
  73: s001-A 3avt-A   111 - 114 <=>  803 - 806   (LEU  111  - SER  114  <=> ARG  847  - GLY  850 )                          
  73: s001-A 3avt-A   116 - 119 <=>  807 - 810   (THR  116  - GLY  119  <=> GLY  851  - THR  854 )                          
  73: s001-A 3avt-A   121 - 131 <=>  811 - 821   (PRO  121  - VAL  131  <=> THR  855  - PHE  865 )                          
  73: s001-A 3avt-A   132 - 135 <=>  823 - 826   (TRP  132  - ILE  135  <=> PHE  867  - PRO  870 )                          
  73: s001-A 3avt-A   140 - 148 <=>  834 - 842   (LYS  140  - ARG  148  <=> LEU  878  - ALA  886 )                          
  73: s001-A 3avt-A   153 - 166 <=>  853 - 866   (GLN  153  - ARG  166  <=> ILE  897  - SER  910 )                          
  73: s001-A 3avt-A   171 - 195 <=>  867 - 891   (ASN  171  - MET  195  <=> LYS  911  - ARG  935 )                          
  73: s001-A 3avt-A   197 - 200 <=>  892 - 895   (ASP  197  - PRO  200  <=> ASP  936  - ARG  939 )                          
  73: s001-A 3avt-A   201 - 208 <=>  898 - 905   (PHE  201  - TRP  208  <=> GLY  942  - THR  949 )                          
  73: s001-A 3avt-A   227 - 248 <=>  919 - 940   (ALA  227  - ALA  248  <=> ASN  963  - LEU  984 )                          
  73: s001-A 3avt-A   250 - 254 <=>  941 - 945   (SER  250  - ARG  254  <=> LEU  985  - TRP  989 )                          
  73: s001-A 3avt-A   267 - 273 <=>  947 - 953   (SER  267  - PHE  273  <=> GLU  991  - ARG  997 )                          
  73: s001-A 3avt-A   276 - 280 <=>  955 - 959   (THR  276  - MET  280  <=> PRO  999  - LEU 1003 )                          
  73: s001-A 3avt-A   281 - 318 <=>  961 - 998   (TYR  281  - ARG  318  <=> ASP 1005  - ASP 1042 )                          
  73: s001-A 3avt-A   320 - 323 <=>  999 -1002   (PHE  320  - SER  323  <=> LEU 1043  - SER 1046 )                          
  73: s001-A 3avt-A   326 - 338 <=> 1003 -1015   (GLN  326  - LEU  338  <=> GLU 1047  - SER 1059 )                          
  73: s001-A 3avt-A   347 - 370 <=> 1017 -1040   (PHE  347  - GLU  370  <=> ALA 1061  - GLU 1084 )                          
  73: s001-A 3avt-A   376 - 387 <=> 1042 -1053   (MET  376  - LEU  387  <=> PRO 1086  - SER 1097 )                          
  73: s001-A 3avt-A   390 - 395 <=> 1054 -1059   (ARG  390  - ASP  395  <=> GLY 1098  - PRO 1103 )                          
  73: s001-A 3avt-A   399 - 402 <=> 1060 -1063   (LEU  399  - SER  402  <=> PHE 1104  - ARG 1107 )                          
  73: s001-A 3avt-A   412 - 424 <=> 1067 -1079   (CYS  412  - ALA  424  <=> VAL 1111  - LEU 1123 )                          
  73: s001-A 3avt-A   432 - 435 <=> 1081 -1084   (ARG  432  - ARG  435  <=> ARG 1125  - THR 1128 )                          
  73: s001-A 3avt-A   452 - 455 <=> 1142 -1145   (SER  452  - HIS  455  <=> PRO 1186  - THR 1189 )                          
  74: s001-A 3jb6-A    35 -  42 <=>  132 - 139   (LYS   35  - PHE   42  <=> LYS  136  - ALA  143 )                          
  74: s001-A 3jb6-A    46 -  49 <=>  206 - 209   (LYS   46  - GLY   49  <=> CYS  210  - VAL  213 )                          
  74: s001-A 3jb6-A    50 -  57 <=>  337 - 344   (LYS   50  - SER   57  <=> ASP  341  - LEU  348 )                          
  74: s001-A 3jb6-A    58 -  67 <=>  346 - 355   (ARG   58  - ALA   67  <=> GLU  350  - PRO  359 )                          
  74: s001-A 3jb6-A    70 -  76 <=>  356 - 362   (LYS   70  - PHE   76  <=> ARG  360  - VAL  366 )                          
  74: s001-A 3jb6-A    78 -  90 <=>  383 - 395   (ASP   78  - ASP   90  <=> ASN  387  - SER  399 )                          
  74: s001-A 3jb6-A    92 - 101 <=>  396 - 405   (PHE   92  - LYS  101  <=> PHE  400  - ASN  409 )                          
  74: s001-A 3jb6-A   104 - 111 <=>  409 - 416   (SER  104  - LEU  111  <=> HIS  413  - PHE  420 )                          
  74: s001-A 3jb6-A   131 - 138 <=>  427 - 434   (VAL  131  - ILE  138  <=> VAL  455  - THR  462 )                          
  74: s001-A 3jb6-A   140 - 143 <=>  435 - 438   (LYS  140  - TRP  143  <=> PRO  463  - ILE  466 )                          
  74: s001-A 3jb6-A   152 - 166 <=>  441 - 455   (LEU  152  - ARG  166  <=> SER  469  - ASP  483 )                          
  74: s001-A 3jb6-A   171 - 198 <=>  456 - 483   (ASN  171  - PRO  198  <=> ARG  484  - TYR  511 )                          
  74: s001-A 3jb6-A   199 - 205 <=>  486 - 492   (PRO  199  - SER  205  <=> ASN  514  - GLY  520 )                          
  74: s001-A 3jb6-A   207 - 210 <=>  494 - 497   (ASN  207  - ASP  210  <=> GLN  522  - ASN  525 )                          
  74: s001-A 3jb6-A   212 - 224 <=>  498 - 510   (GLY  212  - ARG  224  <=> ALA  526  - GLN  538 )                          
  74: s001-A 3jb6-A   226 - 255 <=>  513 - 542   (ARG  226  - LEU  255  <=> VAL  541  - VAL  570 )                          
  74: s001-A 3jb6-A   256 - 259 <=>  544 - 547   (MET  256  - SER  259  <=> SER  572  - THR  575 )                          
  74: s001-A 3jb6-A   260 - 273 <=>  575 - 588   (LYS  260  - PHE  273  <=> ASN  603  - SER  616 )                          
  74: s001-A 3jb6-A   275 - 281 <=>  589 - 595   (HIS  275  - TYR  281  <=> GLN  617  - GLU  623 )                          
  74: s001-A 3jb6-A   282 - 287 <=>  601 - 606   (ASN  282  - LYS  287  <=> GLN  629  - GLU  634 )                          
  74: s001-A 3jb6-A   289 - 317 <=>  607 - 635   (ARG  289  - SER  317  <=> GLY  635  - ARG  663 )                          
  74: s001-A 3jb6-A   318 - 323 <=>  640 - 645   (ARG  318  - SER  323  <=> LYS  668  - ALA  673 )                          
  74: s001-A 3jb6-A   326 - 343 <=>  646 - 663   (GLN  326  - ALA  343  <=> THR  674  - SER  691 )                          
  74: s001-A 3jb6-A   344 - 363 <=>  665 - 684   (LYS  344  - ASN  363  <=> THR  693  - THR  712 )                          
  74: s001-A 3jb6-A   367 - 371 <=>  685 - 689   (THR  367  - VAL  371  <=> ALA  713  - GLN  717 )                          
  74: s001-A 3jb6-A   376 - 389 <=>  690 - 703   (MET  376  - ILE  389  <=> ASN  718  - THR  731 )                          
  74: s001-A 3jb6-A   392 - 399 <=>  704 - 711   (PHE  392  - LEU  399  <=> PHE  732  - ILE  739 )                          
  74: s001-A 3jb6-A   402 - 408 <=>  712 - 718   (SER  402  - ASN  408  <=> SER  740  - ASP  746 )                          
  74: s001-A 3jb6-A   409 - 412 <=>  720 - 723   (LYS  409  - CYS  412  <=> LYS  748  - GLY  751 )                          
  74: s001-A 3jb6-A   413 - 429 <=>  725 - 741   (PRO  413  - CYS  429  <=> LEU  753  - PHE  769 )                          
  74: s001-A 3jb6-A   430 - 433 <=>  743 - 746   (ASP  430  - ALA  433  <=> VAL  771  - PRO  774 )                          
  74: s001-A 3jb6-A   435 - 446 <=>  748 - 759   (ARG  435  - ARG  446  <=> GLY  776  - ILE  787 )                          
  74: s001-A 3jb6-A   447 - 450 <=>  761 - 764   (CYS  447  - ASP  450  <=> LEU  789  - PHE  792 )                          
  74: s001-A 3jb6-A   452 - 455 <=>  813 - 816   (SER  452  - HIS  455  <=> ARG  841  - GLU  844 )                          
  74: s001-A 3jb6-A   456 - 460 <=>  893 - 897   (MET  456  - ILE  460  <=> LYS  921  - ILE  925 )                          
  74: s001-A 3jb6-A   463 - 466 <=>  898 - 901   (ILE  463  - LEU  466  <=> SER  926  - LYS  929 )                          
  74: s001-A 3jb6-A   468 - 471 <=> 1053 -1056   (ASN  468  - ASP  471  <=> GLY 1081  - HIS 1084 )                          
  74: s001-A 3jb6-A   482 - 486 <=> 1117 -1121   (GLU  482  - ARG  486  <=> PRO 1145  - PHE 1149 )                          
  74: s001-A 3jb6-A   488 - 491 <=> 1122 -1125   (TYR  488  - VAL  491  <=> PHE 1150  - ASP 1153 )                          
  75: s001-A 5gan-A    49 -  52 <=>  674 - 677   (GLY   49  - TRP   52  <=> GLU  832  - LYS  835 )                          
  75: s001-A 5gan-A    54 -  57 <=>  691 - 694   (ASP   54  - SER   57  <=> LEU  849  - LEU  852 )                          
  75: s001-A 5gan-A    58 -  71 <=>  696 - 709   (ARG   58  - PRO   71  <=> ARG  854  - ILE  867 )                          
  75: s001-A 5gan-A    72 -  76 <=>  714 - 718   (ASN   72  - PHE   76  <=> PRO  872  - PRO  876 )                          
  75: s001-A 5gan-A    77 -  91 <=>  720 - 734   (ASP   77  - LEU   91  <=> GLU  878  - SER  892 )                          
  75: s001-A 5gan-A    93 -  96 <=>  735 - 738   (SER   93  - TYR   96  <=> ARG  893  - SER  896 )                          
  75: s001-A 5gan-A    99 - 102 <=>  739 - 742   (PRO   99  - THR  102  <=> PRO  897  - PHE  900 )                          
  75: s001-A 5gan-A   104 - 116 <=>  753 - 765   (SER  104  - THR  116  <=> ILE  911  - TYR  923 )                          
  75: s001-A 5gan-A   123 - 135 <=>  773 - 785   (SER  123  - ILE  135  <=> ALA  931  - ALA  943 )                          
  75: s001-A 5gan-A   137 - 147 <=>  791 - 801   (LYS  137  - LYS  147  <=> ASP  949  - LEU  959 )                          
  75: s001-A 5gan-A   150 - 166 <=>  802 - 818   (GLY  150  - ARG  166  <=> THR  960  - GLN  976 )                          
  75: s001-A 5gan-A   172 - 180 <=>  819 - 827   (LYS  172  - PRO  180  <=> ASN  977  - ASP  985 )                          
  75: s001-A 5gan-A   181 - 189 <=>  831 - 839   (ALA  181  - GLN  189  <=> LYS  989  - GLN  997 )                          
  75: s001-A 5gan-A   190 - 197 <=>  841 - 848   (PHE  190  - ASP  197  <=> LEU  999  - ARG 1006 )                          
  75: s001-A 5gan-A   198 - 205 <=>  851 - 858   (PRO  198  - SER  205  <=> PHE 1009  - SER 1016 )                          
  75: s001-A 5gan-A   206 - 209 <=>  861 - 864   (VAL  206  - LEU  209  <=> GLU 1019  - PRO 1022 )                          
  75: s001-A 5gan-A   213 - 224 <=>  865 - 876   (LEU  213  - ARG  224  <=> LEU 1023  - ASN 1034 )                          
  75: s001-A 5gan-A   226 - 253 <=>  889 - 916   (ARG  226  - ARG  253  <=> ALA 1047  - VAL 1074 )                          
  75: s001-A 5gan-A   263 - 273 <=>  918 - 928   (GLU  263  - PHE  273  <=> PRO 1076  - ASN 1086 )                          
  75: s001-A 5gan-A   275 - 315 <=>  929 - 969   (HIS  275  - GLN  315  <=> ASN 1087  - GLY 1127 )                          
  75: s001-A 5gan-A   320 - 323 <=>  998 -1001   (PHE  320  - SER  323  <=> HIS 1156  - ARG 1159 )                          
  75: s001-A 5gan-A   326 - 340 <=> 1002 -1016   (GLN  326  - SER  340  <=> LEU 1160  - PHE 1174 )                          
  75: s001-A 5gan-A   342 - 372 <=> 1063 -1093   (VAL  342  - ARG  372  <=> ASN 1221  - TYR 1251 )                          
  75: s001-A 5gan-A   373 - 388 <=> 1097 -1112   (ARG  373  - GLY  388  <=> ASN 1255  - LEU 1270 )                          
  75: s001-A 5gan-A   389 - 395 <=> 1142 -1148   (ILE  389  - ASP  395  <=> ALA 1300  - GLU 1306 )                          
  75: s001-A 5gan-A   396 - 406 <=> 1151 -1161   (CYS  396  - PRO  406  <=> ILE 1309  - ILE 1319 )                          
  75: s001-A 5gan-A   411 - 429 <=> 1172 -1190   (ARG  411  - CYS  429  <=> LYS 1330  - GLU 1348 )                          
  75: s001-A 5gan-A   430 - 447 <=> 1195 -1212   (ASP  430  - CYS  447  <=> THR 1353  - ARG 1370 )                          
  75: s001-A 5gan-A   448 - 452 <=> 1230 -1234   (ASN  448  - SER  452  <=> PHE 1388  - LYS 1392 )                          
  75: s001-A 5gan-A   462 - 468 <=> 1360 -1366   (ARG  462  - ASN  468  <=> SER 1523  - ASN 1529 )                          
  75: s001-A 5gan-A   469 - 475 <=> 1370 -1376   (ILE  469  - SER  475  <=> ASP 1533  - LEU 1539 )                          
  76: s001-A 6uen-A    34 -  37 <=>   16 -  19   (THR   34  - SER   37  <=> PHE   25  - CYS   28 )                          
  76: s001-A 6uen-A    38 -  41 <=>  230 - 233   (GLU   38  - ASN   41  <=> ASN  267  - LEU  270 )                          
  76: s001-A 6uen-A    43 -  46 <=>  236 - 239   (VAL   43  - LYS   46  <=> LYS  273  - SER  276 )                          
  76: s001-A 6uen-A    48 -  75 <=>  390 - 417   (PHE   48  - ASN   75  <=> ARG  427  - LEU  454 )                          
  76: s001-A 6uen-A    76 -  97 <=>  419 - 440   (PHE   76  - THR   97  <=> SER  456  - TYR  477 )                          
  76: s001-A 6uen-A    99 - 107 <=>  487 - 495   (PRO   99  - GLU  107  <=> GLU  524  - ASP  532 )                          
  76: s001-A 6uen-A   110 - 121 <=>  497 - 508   (HIS  110  - PRO  121  <=> GLU  534  - PRO  545 )                          
  76: s001-A 6uen-A   122 - 125 <=>  540 - 543   (PHE  122  - GLY  125  <=> ASP  577  - ARG  580 )                          
  76: s001-A 6uen-A   127 - 132 <=>  544 - 549   (ARG  127  - TRP  132  <=> ARG  581  - TYR  586 )                          
  76: s001-A 6uen-A   138 - 146 <=>  559 - 567   (ILE  138  - VAL  146  <=> ASP  596  - GLN  604 )                          
  76: s001-A 6uen-A   150 - 154 <=>  568 - 572   (GLY  150  - ILE  154  <=> SER  605  - ASN  609 )                          
  76: s001-A 6uen-A   155 - 161 <=>  575 - 581   (CYS  155  - ALA  161  <=> HIS  612  - GLY  618 )                          
  76: s001-A 6uen-A   162 - 166 <=>  583 - 587   (ARG  162  - ARG  166  <=> GLU  620  - SER  624 )                          
  76: s001-A 6uen-A   172 - 199 <=>  588 - 615   (LYS  172  - PRO  199  <=> VAL  625  - LEU  652 )                          
  76: s001-A 6uen-A   200 - 203 <=>  619 - 622   (PRO  200  - GLY  203  <=> PRO  656  - LEU  659 )                          
  76: s001-A 6uen-A   226 - 257 <=>  625 - 656   (ARG  226  - ASP  257  <=> LYS  694  - GLY  725 )                          
  76: s001-A 6uen-A   263 - 267 <=>  657 - 661   (GLU  263  - SER  267  <=> VAL  726  - PHE  730 )                          
  76: s001-A 6uen-A   270 - 276 <=>  662 - 668   (CYS  270  - THR  276  <=> SER  731  - ILE  737 )                          
  76: s001-A 6uen-A   277 - 281 <=>  671 - 675   (PRO  277  - TYR  281  <=> VAL  740  - CYS  744 )                          
  76: s001-A 6uen-A   282 - 288 <=>  699 - 705   (ASN  282  - SER  288  <=> GLY  768  - MET  774 )                          
  76: s001-A 6uen-A   290 - 295 <=>  706 - 711   (GLY  290  - SER  295  <=> GLY  775  - TRP  780 )                          
  76: s001-A 6uen-A   298 - 318 <=>  712 - 732   (THR  298  - ARG  318  <=> CYS  781  - LYS  801 )                          
  76: s001-A 6uen-A   320 - 323 <=>  733 - 736   (PHE  320  - SER  323  <=> PHE  802  - THR  805 )                          
  76: s001-A 6uen-A   327 - 340 <=>  737 - 750   (CYS  327  - SER  340  <=> ALA  806  - LYS  819 )                          
  76: s001-A 6uen-A   342 - 372 <=>  766 - 796   (VAL  342  - ARG  372  <=> LEU  835  - ASP  865 )                          
  76: s001-A 6uen-A   377 - 380 <=>  797 - 800   (PRO  377  - PHE  380  <=> MET  866  - MET  869 )                          
  76: s001-A 6uen-A   382 - 392 <=>  801 - 811   (GLY  382  - PHE  392  <=> SER  870  - TYR  880 )                          
  76: s001-A 6uen-A   429 - 437 <=>  812 - 820   (CYS  429  - LEU  437  <=> PRO  881  - ARG  889 )                          
  76: s001-A 6uen-A   441 - 444 <=>  821 - 824   (TRP  441  - VAL  444  <=> VAL  890  - TRP  893 )                          
  76: s001-A 6uen-A   448 - 454 <=>  828 - 834   (ASN  448  - VAL  454  <=> ILE  897  - VAL  903 )                          
  76: s001-A 6uen-A   474 - 477 <=>  836 - 839   (PHE  474  - PHE  477  <=> LEU  905  - ILE  908 )                          
  76: s001-A 6uen-A   478 - 485 <=>  844 - 851   (PRO  478  - ALA  485  <=> GLN  913  - GLU  920 )                          
  76: s001-A 6uen-A   488 - 494 <=> 1285 -1291   (TYR  488  - PRO  494  <=> PRO 1354  - ASN 1360 )                          
  77: s001-A 6j6g-A    33 -  36 <=>  703 - 706   (GLY   33  - ARG   36  <=> MET  844  - LYS  847 )                          
  77: s001-A 6j6g-A    54 -  57 <=>  707 - 710   (ASP   54  - SER   57  <=> ASN  848  - ARG  851 )                          
  77: s001-A 6j6g-A    58 -  71 <=>  713 - 726   (ARG   58  - PRO   71  <=> ARG  854  - ILE  867 )                          
  77: s001-A 6j6g-A    72 -  76 <=>  731 - 735   (ASN   72  - PHE   76  <=> PRO  872  - PRO  876 )                          
  77: s001-A 6j6g-A    77 -  90 <=>  737 - 750   (ASP   77  - ASP   90  <=> GLU  878  - GLU  891 )                          
  77: s001-A 6j6g-A    93 -  96 <=>  752 - 755   (SER   93  - TYR   96  <=> ARG  893  - SER  896 )                          
  77: s001-A 6j6g-A    99 - 102 <=>  756 - 759   (PRO   99  - THR  102  <=> PRO  897  - PHE  900 )                          
  77: s001-A 6j6g-A   104 - 116 <=>  770 - 782   (SER  104  - THR  116  <=> ILE  911  - TYR  923 )                          
  77: s001-A 6j6g-A   123 - 126 <=>  789 - 792   (SER  123  - VAL  126  <=> ASN  930  - GLU  933 )                          
  77: s001-A 6j6g-A   127 - 135 <=>  794 - 802   (ARG  127  - ILE  135  <=> GLU  935  - ALA  943 )                          
  77: s001-A 6j6g-A   137 - 147 <=>  808 - 818   (LYS  137  - LYS  147  <=> ASP  949  - LEU  959 )                          
  77: s001-A 6j6g-A   150 - 166 <=>  819 - 835   (GLY  150  - ARG  166  <=> THR  960  - GLN  976 )                          
  77: s001-A 6j6g-A   172 - 180 <=>  836 - 844   (LYS  172  - PRO  180  <=> ASN  977  - ASP  985 )                          
  77: s001-A 6j6g-A   181 - 189 <=>  848 - 856   (ALA  181  - GLN  189  <=> LYS  989  - GLN  997 )                          
  77: s001-A 6j6g-A   190 - 196 <=>  858 - 864   (PHE  190  - ALA  196  <=> LEU  999  - GLN 1005 )                          
  77: s001-A 6j6g-A   198 - 205 <=>  868 - 875   (PRO  198  - SER  205  <=> PHE 1009  - SER 1016 )                          
  77: s001-A 6j6g-A   206 - 209 <=>  878 - 881   (VAL  206  - LEU  209  <=> GLU 1019  - PRO 1022 )                          
  77: s001-A 6j6g-A   213 - 224 <=>  882 - 893   (LEU  213  - ARG  224  <=> LEU 1023  - ASN 1034 )                          
  77: s001-A 6j6g-A   226 - 253 <=>  906 - 933   (ARG  226  - ARG  253  <=> ALA 1047  - VAL 1074 )                          
  77: s001-A 6j6g-A   263 - 273 <=>  935 - 945   (GLU  263  - PHE  273  <=> PRO 1076  - ASN 1086 )                          
  77: s001-A 6j6g-A   275 - 315 <=>  946 - 986   (HIS  275  - GLN  315  <=> ASN 1087  - GLY 1127 )                          
  77: s001-A 6j6g-A   320 - 323 <=> 1015 -1018   (PHE  320  - SER  323  <=> HIS 1156  - ARG 1159 )                          
  77: s001-A 6j6g-A   326 - 340 <=> 1019 -1033   (GLN  326  - SER  340  <=> LEU 1160  - PHE 1174 )                          
  77: s001-A 6j6g-A   342 - 372 <=> 1080 -1110   (VAL  342  - ARG  372  <=> ASN 1221  - TYR 1251 )                          
  77: s001-A 6j6g-A   373 - 388 <=> 1114 -1129   (ARG  373  - GLY  388  <=> ASN 1255  - LEU 1270 )                          
  77: s001-A 6j6g-A   389 - 394 <=> 1158 -1163   (ILE  389  - VAL  394  <=> LYS 1299  - VAL 1304 )                          
  77: s001-A 6j6g-A   395 - 406 <=> 1167 -1178   (ASP  395  - PRO  406  <=> GLU 1308  - ILE 1319 )                          
  77: s001-A 6j6g-A   411 - 429 <=> 1189 -1207   (ARG  411  - CYS  429  <=> LYS 1330  - GLU 1348 )                          
  77: s001-A 6j6g-A   430 - 446 <=> 1212 -1228   (ASP  430  - ARG  446  <=> THR 1353  - ASN 1369 )                          
  77: s001-A 6j6g-A   447 - 450 <=> 1247 -1250   (CYS  447  - ASP  450  <=> PHE 1388  - PRO 1391 )                          
  77: s001-A 6j6g-A   458 - 461 <=> 1381 -1384   (LYS  458  - ARG  461  <=> ASN 1522  - PHE 1525 )                          
  77: s001-A 6j6g-A   465 - 468 <=> 1385 -1388   (GLY  465  - ASN  468  <=> TRP 1526  - ASN 1529 )                          
  77: s001-A 6j6g-A   469 - 475 <=> 1392 -1398   (ILE  469  - SER  475  <=> ASP 1533  - LEU 1539 )                          
  78: s001-A 7eei-A    40 -  43 <=>  382 - 385   (SER   40  - VAL   43  <=> LYS  608  - SER  611 )                          
  78: s001-A 7eei-A    44 -  47 <=>  388 - 391   (ARG   44  - GLY   47  <=> GLU  614  - PHE  617 )                          
  78: s001-A 7eei-A    50 -  55 <=>  532 - 537   (LYS   50  - VAL   55  <=> ASN  758  - GLU  765 )                          
  78: s001-A 7eei-A    56 -  73 <=>  543 - 560   (THR   56  - PRO   73  <=> SER  771  - PRO  788 )                          
  78: s001-A 7eei-A    75 -  96 <=>  578 - 599   (ASN   75  - TYR   96  <=> GLU  806  - TYR  827 )                          
  78: s001-A 7eei-A    97 - 100 <=>  605 - 608   (THR   97  - LEU  100  <=> GLU  833  - ASP  836 )                          
  78: s001-A 7eei-A   101 - 104 <=>  613 - 616   (LYS  101  - SER  104  <=> ARG  841  - SER  844 )                          
  78: s001-A 7eei-A   107 - 121 <=>  618 - 632   (GLU  107  - PRO  121  <=> LEU  846  - PHE  860 )                          
  78: s001-A 7eei-A   123 - 136 <=>  647 - 660   (SER  123  - ILE  136  <=> TYR  875  - ALA  888 )                          
  78: s001-A 7eei-A   140 - 144 <=>  669 - 673   (LYS  140  - ARG  144  <=> GLN  897  - ASP  901 )                          
  78: s001-A 7eei-A   151 - 154 <=>  675 - 678   (LYS  151  - ILE  154  <=> MET  903  - ILE  906 )                          
  78: s001-A 7eei-A   155 - 164 <=>  684 - 693   (CYS  155  - ALA  164  <=> MET  912  - HIS  922 )                          
  78: s001-A 7eei-A   173 - 196 <=>  694 - 717   (PRO  173  - ALA  196  <=> LEU  925  - SER  948 )                          
  78: s001-A 7eei-A   197 - 203 <=>  720 - 726   (ASP  197  - GLY  203  <=> LYS  951  - THR  957 )                          
  78: s001-A 7eei-A   204 - 207 <=>  728 - 731   (TRP  204  - ASN  207  <=> CYS  959  - PRO  962 )                          
  78: s001-A 7eei-A   214 - 225 <=>  733 - 744   (SER  214  - SER  225  <=> LYS  964  - ALA  975 )                          
  78: s001-A 7eei-A   226 - 231 <=>  753 - 758   (ARG  226  - LEU  231  <=> TRP  984  - SER  989 )                          
  78: s001-A 7eei-A   232 - 241 <=>  760 - 769   (ASP  232  - SER  241  <=> ASP  991  - PHE 1000 )                          
  78: s001-A 7eei-A   245 - 259 <=>  770 - 784   (ILE  245  - SER  259  <=> VAL 1001  - LYS 1015 )                          
  78: s001-A 7eei-A   262 - 282 <=>  785 - 805   (GLU  262  - ASN  282  <=> TRP 1016  - LEU 1036 )                          
  78: s001-A 7eei-A   283 - 295 <=>  840 - 852   (GLN  283  - SER  295  <=> THR 1076  - ILE 1088 )                          
  78: s001-A 7eei-A   298 - 316 <=>  853 - 871   (THR  298  - ARG  316  <=> LEU 1089  - LEU 1107 )                          
  78: s001-A 7eei-A   317 - 320 <=>  873 - 876   (SER  317  - PHE  320  <=> PHE 1109  - PHE 1112 )                          
  78: s001-A 7eei-A   326 - 340 <=>  891 - 905   (GLN  326  - SER  340  <=> ASP 1127  - PHE 1141 )                          
  78: s001-A 7eei-A   341 - 357 <=>  915 - 931   (GLY  341  - GLU  357  <=> CYS 1152  - TYR 1169 )                          
  78: s001-A 7eei-A   359 - 364 <=>  932 - 937   (GLY  359  - GLU  364  <=> ALA 1171  - GLU 1176 )                          
  78: s001-A 7eei-A   366 - 370 <=>  938 - 942   (LYS  366  - GLU  370  <=> LYS 1177  - ASN 1181 )                          
  78: s001-A 7eei-A   376 - 388 <=>  945 - 957   (MET  376  - GLY  388  <=> PHE 1184  - THR 1196 )                          
  78: s001-A 7eei-A   391 - 404 <=>  958 - 971   (TYR  391  - THR  404  <=> GLN 1197  - CYS 1210 )                          
  78: s001-A 7eei-A   408 - 411 <=>  972 - 975   (ASN  408  - ARG  411  <=> SER 1211  - GLU 1214 )                          
  78: s001-A 7eei-A   412 - 428 <=>  982 - 998   (CYS  412  - GLY  428  <=> ARG 1221  - GLY 1237 )                          
  78: s001-A 7eei-A   433 - 449 <=>  999 -1015   (ALA  433  - ALA  449  <=> SER 1238  - TYR 1254 )                          
  78: s001-A 7eei-A   450 - 453 <=> 1043 -1046   (ASP  450  - SER  453  <=> PHE 1282  - LEU 1285 )                          
  78: s001-A 7eei-A   476 - 479 <=> 1052 -1055   (GLY  476  - SER  479  <=> CYS 1291  - GLY 1294 )                          
  78: s001-A 7eei-A   488 - 491 <=> 1250 -1253   (TYR  488  - VAL  491  <=> ILE 1489  - ASN 1492 )                          
  78: s001-A 7eei-A   492 - 495 <=> 1331 -1334   (LEU  492  - VAL  495  <=> HIS 1570  - LEU 1573 )                          
  79: s001-A 7ojl-L    38 -  43 <=>  367 - 372   (GLU   38  - VAL   43  <=> PHE  581  - SER  586 )                          
  79: s001-A 7ojl-L    49 -  55 <=>  493 - 499   (GLY   49  - VAL   55  <=> HIS  707  - THR  713 )                          
  79: s001-A 7ojl-L    56 -  71 <=>  504 - 519   (THR   56  - PRO   71  <=> THR  718  - GLU  733 )                          
  79: s001-A 7ojl-L    72 -  75 <=>  546 - 549   (ASN   72  - ASN   75  <=> PHE  760  - LYS  763 )                          
  79: s001-A 7ojl-L    76 -  88 <=>  565 - 577   (PHE   76  - ILE   88  <=> VAL  779  - PHE  791 )                          
  79: s001-A 7ojl-L    89 -  92 <=>  580 - 583   (PHE   89  - PHE   92  <=> GLY  794  - PHE  797 )                          
  79: s001-A 7ojl-L    94 -  97 <=>  586 - 589   (SER   94  - THR   97  <=> SER  800  - LYS  803 )                          
  79: s001-A 7ojl-L    98 - 102 <=>  592 - 596   (GLU   98  - THR  102  <=> ILE  806  - LEU  810 )                          
  79: s001-A 7ojl-L   110 - 121 <=>  598 - 609   (HIS  110  - PRO  121  <=> LEU  819  - ASN  830 )                          
  79: s001-A 7ojl-L   123 - 134 <=>  796 - 807   (SER  123  - GLU  134  <=> SER 1070  - LYS 1081 )                          
  79: s001-A 7ojl-L   136 - 141 <=>  815 - 820   (ILE  136  - HIS  141  <=> LYS 1094  - TYR 1099 )                          
  79: s001-A 7ojl-L   148 - 151 <=>  826 - 829   (ARG  148  - LYS  151  <=> GLN 1105  - SER 1108 )                          
  79: s001-A 7ojl-L   152 - 165 <=>  835 - 848   (LEU  152  - LEU  165  <=> THR 1114  - VAL 1127 )                          
  79: s001-A 7ojl-L   171 - 190 <=>  849 - 868   (ASN  171  - PHE  190  <=> GLY 1128  - ILE 1147 )                          
  79: s001-A 7ojl-L   191 - 195 <=>  870 - 874   (THR  191  - MET  195  <=> ASP 1149  - ALA 1153 )                          
  79: s001-A 7ojl-L   197 - 202 <=>  877 - 882   (ASP  197  - LEU  202  <=> LEU 1156  - SER 1161 )                          
  79: s001-A 7ojl-L   203 - 206 <=>  884 - 887   (GLY  203  - VAL  206  <=> LEU 1163  - GLU 1166 )                          
  79: s001-A 7ojl-L   213 - 225 <=>  888 - 900   (LEU  213  - SER  225  <=> ARG 1167  - ASN 1179 )                          
  79: s001-A 7ojl-L   226 - 251 <=>  905 - 930   (ARG  226  - ILE  251  <=> HIS 1184  - ASN 1209 )                          
  79: s001-A 7ojl-L   253 - 256 <=>  931 - 934   (ARG  253  - MET  256  <=> LEU 1210  - LEU 1213 )                          
  79: s001-A 7ojl-L   257 - 260 <=>  940 - 943   (ASP  257  - LYS  260  <=> ALA 1219  - LYS 1222 )                          
  79: s001-A 7ojl-L   262 - 282 <=>  944 - 964   (GLU  262  - ASN  282  <=> GLY 1223  - PHE 1243 )                          
  79: s001-A 7ojl-L   283 - 295 <=> 1005 -1017   (GLN  283  - SER  295  <=> SER 1284  - ILE 1296 )                          
  79: s001-A 7ojl-L   298 - 317 <=> 1018 -1037   (THR  298  - SER  317  <=> LEU 1297  - ILE 1316 )                          
  79: s001-A 7ojl-L   318 - 323 <=> 1041 -1046   (ARG  318  - SER  323  <=> CYS 1320  - ASP 1325 )                          
  79: s001-A 7ojl-L   327 - 339 <=> 1047 -1059   (CYS  327  - GLU  339  <=> ALA 1326  - ASP 1338 )                          
  79: s001-A 7ojl-L   340 - 343 <=> 1062 -1065   (SER  340  - ALA  343  <=> LEU 1341  - LEU 1344 )                          
  79: s001-A 7ojl-L   344 - 364 <=> 1073 -1093   (LYS  344  - GLU  364  <=> PHE 1352  - PRO 1372 )                          
  79: s001-A 7ojl-L   366 - 371 <=> 1094 -1099   (LYS  366  - VAL  371  <=> LYS 1373  - ARG 1378 )                          
  79: s001-A 7ojl-L   376 - 386 <=> 1100 -1110   (MET  376  - LYS  386  <=> PHE 1379  - VAL 1389 )                          
  79: s001-A 7ojl-L   388 - 391 <=> 1111 -1114   (GLY  388  - TYR  391  <=> TRP 1390  - GLU 1393 )                          
  79: s001-A 7ojl-L   393 - 406 <=> 1115 -1128   (ASP  393  - PRO  406  <=> VAL 1394  - ASN 1407 )                          
  79: s001-A 7ojl-L   409 - 412 <=> 1129 -1132   (LYS  409  - CYS  412  <=> ILE 1408  - LYS 1411 )                          
  79: s001-A 7ojl-L   413 - 428 <=> 1134 -1149   (PRO  413  - GLY  428  <=> PRO 1413  - VAL 1428 )                          
  79: s001-A 7ojl-L   429 - 432 <=> 1151 -1154   (CYS  429  - ARG  432  <=> ASN 1430  - PRO 1433 )                          
  79: s001-A 7ojl-L   434 - 449 <=> 1155 -1170   (TYR  434  - ALA  449  <=> VAL 1434  - GLN 1449 )                          
  79: s001-A 7ojl-L   450 - 454 <=> 1176 -1180   (ASP  450  - VAL  454  <=> ILE 1455  - LEU 1459 )                          
  79: s001-A 7ojl-L   479 - 482 <=> 1189 -1192   (SER  479  - GLU  482  <=> ASP 1468  - ASP 1471 )                          
  79: s001-A 7ojl-L   485 - 488 <=> 1479 -1482   (ALA  485  - TYR  488  <=> ARG 1804  - HIS 1807 )                          
  80: s001-A 6zd2-A    36 -  39 <=>   94 -  97   (ARG   36  - PRO   39  <=> TYR  251  - LYS  254 )                          
  80: s001-A 6zd2-A    49 -  52 <=>  203 - 206   (GLY   49  - TRP   52  <=> SER  367  - PHE  370 )                          
  80: s001-A 6zd2-A    56 -  70 <=>  216 - 230   (THR   56  - LYS   70  <=> LEU  380  - VAL  394 )                          
  80: s001-A 6zd2-A   153 - 165 <=>  236 - 248   (GLN  153  - LEU  165  <=> GLN  404  - ARG  416 )                          
  80: s001-A 6zd2-A   171 - 181 <=>  249 - 259   (ASN  171  - ALA  181  <=> GLY  417  - LYS  427 )                          
  80: s001-A 6zd2-A   185 - 196 <=>  287 - 298   (VAL  185  - ALA  196  <=> TYR  455  - LEU  466 )                          
  80: s001-A 6zd2-A   200 - 203 <=>  311 - 314   (PRO  200  - GLY  203  <=> ARG  479  - VAL  482 )                          
  80: s001-A 6zd2-A   205 - 208 <=>  315 - 318   (SER  205  - TRP  208  <=> ASN  483  - ASN  486 )                          
  80: s001-A 6zd2-A   214 - 224 <=>  320 - 330   (SER  214  - ARG  224  <=> VAL  488  - ASP  498 )                          
  80: s001-A 6zd2-A   226 - 261 <=>  341 - 376   (ARG  226  - ILE  261  <=> LEU  509  - THR  544 )                          
  80: s001-A 6zd2-A   262 - 275 <=>  385 - 398   (GLU  262  - HIS  275  <=> SER  603  - GLU  616 )                          
  80: s001-A 6zd2-A   276 - 281 <=>  400 - 405   (THR  276  - TYR  281  <=> ALA  618  - LYS  623 )                          
  80: s001-A 6zd2-A   282 - 315 <=>  411 - 444   (ASN  282  - GLN  315  <=> TYR  629  - LYS  662 )                          
  80: s001-A 6zd2-A   326 - 348 <=>  454 - 476   (GLN  326  - GLU  348  <=> LEU  672  - LYS  694 )                          
  80: s001-A 6zd2-A   350 - 353 <=>  477 - 480   (ASP  350  - SER  353  <=> ASP  695  - SER  698 )                          
  80: s001-A 6zd2-A   354 - 372 <=>  483 - 501   (TYR  354  - ARG  372  <=> GLU  701  - GLY  719 )                          
  80: s001-A 6zd2-A   376 - 380 <=>  508 - 512   (MET  376  - PHE  380  <=> LYS  726  - VAL  730 )                          
  80: s001-A 6zd2-A   384 - 387 <=>  513 - 516   (SER  384  - LEU  387  <=> GLY  731  - ILE  734 )                          
  80: s001-A 6zd2-A   388 - 393 <=>  521 - 526   (GLY  388  - ASP  393  <=> LEU  739  - ASP  744 )                          
  81: s001-A 7orj-A    38 -  41 <=>  579 - 582   (GLU   38  - ASN   41  <=> GLN  602  - VAL  605 )                          
  81: s001-A 7orj-A    44 -  47 <=>  586 - 589   (ARG   44  - GLY   47  <=> GLY  609  - LEU  612 )                          
  81: s001-A 7orj-A    50 -  56 <=>  728 - 734   (LYS   50  - THR   56  <=> PHE  751  - HIS  757 )                          
  81: s001-A 7orj-A    57 -  66 <=>  739 - 748   (SER   57  - PHE   66  <=> VAL  762  - LEU  771 )                          
  81: s001-A 7orj-A    67 -  71 <=>  750 - 754   (ALA   67  - PRO   71  <=> ILE  773  - GLN  777 )                          
  81: s001-A 7orj-A    73 -  76 <=>  761 - 764   (PRO   73  - PHE   76  <=> ILE  784  - THR  787 )                          
  81: s001-A 7orj-A    77 - 101 <=>  772 - 796   (ASP   77  - LYS  101  <=> ASN  795  - ASN  819 )                          
  81: s001-A 7orj-A   103 - 106 <=>  802 - 805   (VAL  103  - MET  106  <=> ASN  825  - ARG  828 )                          
  81: s001-A 7orj-A   110 - 113 <=>  811 - 814   (HIS  110  - PRO  113  <=> ILE  834  - PHE  837 )                          
  81: s001-A 7orj-A   114 - 121 <=>  816 - 823   (SER  114  - PRO  121  <=> SER  839  - ILE  846 )                          
  81: s001-A 7orj-A   123 - 134 <=>  841 - 852   (SER  123  - GLU  134  <=> TYR  906  - GLU  917 )                          
  81: s001-A 7orj-A   140 - 146 <=>  866 - 872   (LYS  140  - VAL  146  <=> GLU  931  - MET  937 )                          
  81: s001-A 7orj-A   150 - 165 <=>  873 - 888   (GLY  150  - LEU  165  <=> ILE  938  - LYS  953 )                          
  81: s001-A 7orj-A   170 - 198 <=>  889 - 917   (THR  170  - PRO  198  <=> THR  954  - CYS  982 )                          
  81: s001-A 7orj-A   202 - 205 <=>  918 - 921   (LEU  202  - SER  205  <=> LYS  983  - PRO  986 )                          
  81: s001-A 7orj-A   206 - 209 <=>  928 - 931   (VAL  206  - LEU  209  <=> PRO  993  - GLY  996 )                          
  81: s001-A 7orj-A   214 - 225 <=>  932 - 943   (SER  214  - SER  225  <=> LYS  997  - GLU 1008 )                          
  81: s001-A 7orj-A   226 - 250 <=>  983 -1007   (ARG  226  - SER  250  <=> LYS 1054  - ALA 1078 )                          
  81: s001-A 7orj-A   253 - 256 <=> 1008 -1011   (ARG  253  - MET  256  <=> LEU 1079  - ILE 1082 )                          
  81: s001-A 7orj-A   258 - 282 <=> 1012 -1036   (LEU  258  - ASN  282  <=> LEU 1083  - ASP 1107 )                          
  81: s001-A 7orj-A   283 - 295 <=> 1064 -1076   (GLN  283  - SER  295  <=> ASN 1135  - ASN 1147 )                          
  81: s001-A 7orj-A   298 - 319 <=> 1077 -1098   (THR  298  - GLU  319  <=> PHE 1148  - GLU 1169 )                          
  81: s001-A 7orj-A   320 - 323 <=> 1107 -1110   (PHE  320  - SER  323  <=> ILE 1178  - ASN 1181 )                          
  81: s001-A 7orj-A   327 - 340 <=> 1111 -1124   (CYS  327  - SER  340  <=> SER 1182  - ILE 1195 )                          
  81: s001-A 7orj-A   343 - 371 <=> 1134 -1162   (ALA  343  - VAL  371  <=> ILE 1205  - ASN 1233 )                          
  81: s001-A 7orj-A   376 - 381 <=> 1163 -1168   (MET  376  - LEU  381  <=> CYS 1234  - VAL 1239 )                          
  81: s001-A 7orj-A   383 - 387 <=> 1169 -1173   (HIS  383  - LEU  387  <=> SER 1240  - LEU 1244 )                          
  81: s001-A 7orj-A   388 - 394 <=> 1175 -1181   (GLY  388  - VAL  394  <=> GLY 1246  - TYR 1252 )                          
  81: s001-A 7orj-A   396 - 406 <=> 1182 -1192   (CYS  396  - PRO  406  <=> GLY 1253  - CYS 1263 )                          
  81: s001-A 7orj-A   409 - 428 <=> 1193 -1212   (LYS  409  - GLY  428  <=> ALA 1264  - ILE 1283 )                          
  81: s001-A 7orj-A   429 - 432 <=> 1215 -1218   (CYS  429  - ARG  432  <=> GLY 1286  - PRO 1289 )                          
  81: s001-A 7orj-A   433 - 441 <=> 1220 -1228   (ALA  433  - TRP  441  <=> LEU 1291  - SER 1299 )                          
  81: s001-A 7orj-A   442 - 450 <=> 1230 -1238   (ILE  442  - ASP  450  <=> TRP 1301  - MET 1309 )                          
  81: s001-A 7orj-A   451 - 454 <=> 1260 -1263   (LEU  451  - VAL  454  <=> ILE 1331  - ASN 1334 )                          
  81: s001-A 7orj-A   479 - 482 <=> 1273 -1276   (SER  479  - GLU  482  <=> ILE 1344  - VAL 1347 )                          
  81: s001-A 7orj-A   485 - 489 <=> 1624 -1628   (ALA  485  - GLY  489  <=> ILE 1706  - ILE 1710 )                          
  81: s001-A 7orj-A   491 - 495 <=> 1629 -1633   (VAL  491  - VAL  495  <=> LEU 1711  - SER 1715 )                          
  82: s001-A 6klc-A    14 -  17 <=>  109 - 112   (SER   14  - ARG   17  <=> PRO  109  - PHE  112 )                          
  82: s001-A 6klc-A    20 -  25 <=>  115 - 120   (ARG   20  - ASP   25  <=> LYS  115  - PHE  120 )                          
  82: s001-A 6klc-A    38 -  41 <=>  511 - 514   (GLU   38  - ASN   41  <=> PHE  583  - ILE  586 )                          
  82: s001-A 6klc-A    44 -  47 <=>  518 - 521   (ARG   44  - GLY   47  <=> GLU  590  - GLN  593 )                          
  82: s001-A 6klc-A    48 -  51 <=>  635 - 638   (PHE   48  - TYR   51  <=> MET  707  - PHE  710 )                          
  82: s001-A 6klc-A    52 -  55 <=>  640 - 643   (TRP   52  - VAL   55  <=> THR  712  - THR  715 )                          
  82: s001-A 6klc-A    57 -  72 <=>  649 - 664   (SER   57  - ASN   72  <=> ASP  721  - PHE  736 )                          
  82: s001-A 6klc-A    73 -  76 <=>  690 - 693   (PRO   73  - PHE   76  <=> PHE  762  - LYS  765 )                          
  82: s001-A 6klc-A    77 -  89 <=>  710 - 722   (ASP   77  - PHE   89  <=> SER  782  - ASN  794 )                          
  82: s001-A 6klc-A    90 -  93 <=>  725 - 728   (ASP   90  - SER   93  <=> SER  797  - LYS  800 )                          
  82: s001-A 6klc-A   121 - 124 <=>  781 - 784   (PRO  121  - PRO  124  <=> GLU  897  - LEU  900 )                          
  82: s001-A 6klc-A   137 - 140 <=>  829 - 832   (LYS  137  - LYS  140  <=> GLU 1104  - GLN 1107 )                          
  82: s001-A 6klc-A   149 - 152 <=>  833 - 836   (ASP  149  - LEU  152  <=> SER 1108  - SER 1111 )                          
  82: s001-A 6klc-A   153 - 166 <=>  842 - 855   (GLN  153  - ARG  166  <=> GLY 1117  - GLY 1130 )                          
  82: s001-A 6klc-A   172 - 192 <=>  856 - 876   (LYS  172  - ALA  192  <=> GLY 1131  - ASP 1151 )                          
  82: s001-A 6klc-A   193 - 197 <=>  880 - 884   (ALA  193  - ASP  197  <=> ALA 1155  - GLN 1159 )                          
  82: s001-A 6klc-A   199 - 207 <=>  885 - 893   (PRO  199  - ASN  207  <=> LEU 1160  - GLU 1168 )                          
  82: s001-A 6klc-A   212 - 224 <=>  897 - 909   (GLY  212  - ARG  224  <=> GLU 1172  - MET 1184 )                          
  82: s001-A 6klc-A   226 - 251 <=>  911 - 936   (ARG  226  - ILE  251  <=> HIS 1186  - ASN 1211 )                          
  82: s001-A 6klc-A   254 - 260 <=>  938 - 944   (ARG  254  - LYS  260  <=> ILE 1213  - GLY 1225 )                          
  82: s001-A 6klc-A   263 - 282 <=>  945 - 964   (GLU  263  - ASN  282  <=> ARG 1226  - PHE 1245 )                          
  82: s001-A 6klc-A   283 - 295 <=> 1001 -1013   (GLN  283  - SER  295  <=> SER 1286  - ILE 1298 )                          
  82: s001-A 6klc-A   298 - 317 <=> 1014 -1033   (THR  298  - SER  317  <=> LEU 1299  - ILE 1318 )                          
  82: s001-A 6klc-A   318 - 323 <=> 1037 -1042   (ARG  318  - SER  323  <=> CYS 1322  - ASP 1327 )                          
  82: s001-A 6klc-A   327 - 339 <=> 1043 -1055   (CYS  327  - GLU  339  <=> ALA 1328  - ASP 1340 )                          
  82: s001-A 6klc-A   340 - 343 <=> 1058 -1061   (SER  340  - ALA  343  <=> LEU 1343  - LEU 1346 )                          
  82: s001-A 6klc-A   344 - 364 <=> 1069 -1089   (LYS  344  - GLU  364  <=> PHE 1354  - PRO 1374 )                          
  82: s001-A 6klc-A   366 - 371 <=> 1090 -1095   (LYS  366  - VAL  371  <=> LYS 1375  - ARG 1380 )                          
  82: s001-A 6klc-A   376 - 384 <=> 1096 -1104   (MET  376  - SER  384  <=> PHE 1381  - PHE 1389 )                          
  82: s001-A 6klc-A   386 - 394 <=> 1105 -1113   (LYS  386  - VAL  394  <=> PHE 1390  - LEU 1398 )                          
  82: s001-A 6klc-A   396 - 406 <=> 1114 -1124   (CYS  396  - PRO  406  <=> LEU 1399  - ASN 1409 )                          
  82: s001-A 6klc-A   409 - 412 <=> 1125 -1128   (LYS  409  - CYS  412  <=> ILE 1410  - LYS 1413 )                          
  82: s001-A 6klc-A   413 - 428 <=> 1130 -1145   (PRO  413  - GLY  428  <=> PRO 1415  - VAL 1430 )                          
  82: s001-A 6klc-A   429 - 432 <=> 1147 -1150   (CYS  429  - ARG  432  <=> ASN 1432  - PRO 1435 )                          
  82: s001-A 6klc-A   434 - 449 <=> 1151 -1166   (TYR  434  - ALA  449  <=> VAL 1436  - GLN 1451 )                          
  82: s001-A 6klc-A   450 - 454 <=> 1172 -1176   (ASP  450  - VAL  454  <=> ILE 1457  - LEU 1461 )                          
  82: s001-A 6klc-A   471 - 474 <=> 1188 -1191   (ASP  471  - PHE  474  <=> ASP 1473  - ARG 1476 )                          
  82: s001-A 6klc-A   482 - 485 <=> 1424 -1427   (GLU  482  - ALA  485  <=> HIS 1809  - VAL 1812 )                          
  83: s001-A 6y6k-A    35 -  38 <=>  513 - 516   (LYS   35  - GLU   38  <=> LYS  605  - ASN  608 )                          
  83: s001-A 6y6k-A    39 -  42 <=>  519 - 522   (PRO   39  - PHE   42  <=> ASN  611  - CYS  614 )                          
  83: s001-A 6y6k-A    44 -  47 <=>  525 - 528   (ARG   44  - GLY   47  <=> LEU  617  - ILE  620 )                          
  83: s001-A 6y6k-A    49 -  55 <=>  660 - 666   (GLY   49  - VAL   55  <=> ILE  752  - LYS  758 )                          
  83: s001-A 6y6k-A    57 -  73 <=>  674 - 690   (SER   57  - PRO   73  <=> ALA  766  - PRO  782 )                          
  83: s001-A 6y6k-A    74 -  97 <=>  707 - 730   (LEU   74  - THR   97  <=> HIS  799  - GLY  822 )                          
  83: s001-A 6y6k-A    98 - 101 <=>  735 - 738   (GLU   98  - LYS  101  <=> GLN  827  - GLU  830 )                          
  83: s001-A 6y6k-A   103 - 107 <=>  744 - 748   (VAL  103  - GLU  107  <=> GLU  836  - LYS  840 )                          
  83: s001-A 6y6k-A   112 - 121 <=>  753 - 762   (LEU  112  - PRO  121  <=> LEU  845  - PHE  854 )                          
  83: s001-A 6y6k-A   123 - 127 <=>  778 - 782   (SER  123  - ARG  127  <=> HIS  870  - LEU  874 )                          
  83: s001-A 6y6k-A   129 - 132 <=>  783 - 786   (GLY  129  - TRP  132  <=> LEU  875  - MET  878 )                          
  83: s001-A 6y6k-A   136 - 143 <=>  798 - 805   (ILE  136  - TRP  143  <=> ILE  890  - TRP  897 )                          
  83: s001-A 6y6k-A   150 - 153 <=>  806 - 809   (GLY  150  - GLN  153  <=> LYS  898  - LEU  901 )                          
  83: s001-A 6y6k-A   154 - 164 <=>  813 - 823   (ILE  154  - ALA  164  <=> CYS  905  - GLN  915 )                          
  83: s001-A 6y6k-A   170 - 180 <=>  824 - 834   (THR  170  - PRO  180  <=> HIS  916  - ASP  926 )                          
  83: s001-A 6y6k-A   181 - 195 <=>  838 - 852   (ALA  181  - MET  195  <=> ARG  930  - CYS  944 )                          
  83: s001-A 6y6k-A   197 - 203 <=>  853 - 859   (ASP  197  - GLY  203  <=> GLU  945  - THR  951 )                          
  83: s001-A 6y6k-A   204 - 207 <=>  861 - 864   (TRP  204  - ASN  207  <=> ALA  953  - ARG  956 )                          
  83: s001-A 6y6k-A   214 - 224 <=>  866 - 876   (SER  214  - ARG  224  <=> LYS  958  - LYS  968 )                          
  83: s001-A 6y6k-A   226 - 241 <=>  887 - 902   (ARG  226  - SER  241  <=> ASN  979  - TYR  994 )                          
  83: s001-A 6y6k-A   245 - 259 <=>  903 - 917   (ILE  245  - SER  259  <=> THR  995  - LYS 1009 )                          
  83: s001-A 6y6k-A   262 - 282 <=>  918 - 938   (GLU  262  - ASN  282  <=> PHE 1010  - LEU 1030 )                          
  83: s001-A 6y6k-A   283 - 295 <=>  971 - 983   (GLN  283  - SER  295  <=> THR 1070  - ILE 1082 )                          
  83: s001-A 6y6k-A   298 - 318 <=>  984 -1004   (THR  298  - ARG  318  <=> LEU 1083  - VAL 1103 )                          
  83: s001-A 6y6k-A   326 - 340 <=> 1021 -1035   (GLN  326  - SER  340  <=> ASP 1120  - ILE 1134 )                          
  83: s001-A 6y6k-A   342 - 348 <=> 1049 -1055   (VAL  342  - GLU  348  <=> PHE 1148  - HIS 1154 )                          
  83: s001-A 6y6k-A   350 - 363 <=> 1056 -1069   (ASP  350  - ASN  363  <=> SER 1155  - SER 1168 )                          
  83: s001-A 6y6k-A   365 - 373 <=> 1070 -1078   (GLU  365  - ARG  373  <=> GLU 1169  - TYR 1177 )                          
  83: s001-A 6y6k-A   377 - 381 <=> 1079 -1083   (PRO  377  - LEU  381  <=> CYS 1178  - ASN 1182 )                          
  83: s001-A 6y6k-A   383 - 396 <=> 1084 -1097   (HIS  383  - CYS  396  <=> SER 1183  - LEU 1196 )                          
  83: s001-A 6y6k-A   398 - 403 <=> 1098 -1103   (LYS  398  - ILE  403  <=> ARG 1197  - SER 1202 )                          
  83: s001-A 6y6k-A   409 - 412 <=> 1106 -1109   (LYS  409  - CYS  412  <=> ILE 1205  - THR 1208 )                          
  83: s001-A 6y6k-A   414 - 419 <=> 1114 -1119   (GLU  414  - ARG  419  <=> SER 1213  - TYR 1218 )                          
  83: s001-A 6y6k-A   421 - 432 <=> 1120 -1131   (ILE  421  - ARG  432  <=> SER 1219  - ALA 1230 )                          
  83: s001-A 6y6k-A   435 - 448 <=> 1134 -1147   (ARG  435  - ASN  448  <=> SER 1233  - HIS 1246 )                          
  83: s001-A 6y6k-A   449 - 452 <=> 1175 -1178   (ALA  449  - SER  452  <=> GLY 1274  - LEU 1277 )                          
  83: s001-A 6y6k-A   472 - 475 <=> 1187 -1190   (ILE  472  - SER  475  <=> GLY 1286  - PHE 1289 )                          
  83: s001-A 6y6k-A   482 - 485 <=> 1275 -1278   (GLU  482  - ALA  485  <=> SER 1580  - LEU 1583 )                          
  83: s001-A 6y6k-A   491 - 494 <=> 1280 -1283   (VAL  491  - PRO  494  <=> GLY 1585  - THR 1596 )                          
  84: s001-A 6z6g-A    38 -  41 <=>  585 - 588   (GLU   38  - ASN   41  <=> GLN  602  - VAL  605 )                          
  84: s001-A 6z6g-A    44 -  47 <=>  592 - 595   (ARG   44  - GLY   47  <=> GLY  609  - LEU  612 )                          
  84: s001-A 6z6g-A    50 -  54 <=>  734 - 738   (LYS   50  - ASP   54  <=> PHE  751  - GLY  755 )                          
  84: s001-A 6z6g-A    56 -  72 <=>  744 - 760   (THR   56  - ASN   72  <=> HIS  761  - GLN  777 )                          
  84: s001-A 6z6g-A    73 -  76 <=>  766 - 769   (PRO   73  - PHE   76  <=> GLU  783  - SER  786 )                          
  84: s001-A 6z6g-A    77 - 100 <=>  778 - 801   (ASP   77  - LEU  100  <=> ASN  795  - ARG  818 )                          
  84: s001-A 6z6g-A   103 - 106 <=>  808 - 811   (VAL  103  - MET  106  <=> ASN  825  - ARG  828 )                          
  84: s001-A 6z6g-A   110 - 113 <=>  817 - 820   (HIS  110  - PRO  113  <=> ILE  834  - PHE  837 )                          
  84: s001-A 6z6g-A   114 - 121 <=>  822 - 829   (SER  114  - PRO  121  <=> SER  839  - ILE  846 )                          
  84: s001-A 6z6g-A   123 - 134 <=>  869 - 880   (SER  123  - GLU  134  <=> TYR  906  - GLU  917 )                          
  84: s001-A 6z6g-A   140 - 145 <=>  894 - 899   (LYS  140  - THR  145  <=> GLU  931  - MET  936 )                          
  84: s001-A 6z6g-A   150 - 165 <=>  901 - 916   (GLY  150  - LEU  165  <=> ILE  938  - LYS  953 )                          
  84: s001-A 6z6g-A   170 - 199 <=>  917 - 946   (THR  170  - PRO  199  <=> THR  954  - LYS  983 )                          
  84: s001-A 6z6g-A   200 - 204 <=>  949 - 953   (PRO  200  - TRP  204  <=> PRO  986  - ILE  990 )                          
  84: s001-A 6z6g-A   205 - 208 <=>  955 - 958   (SER  205  - TRP  208  <=> GLU  992  - ASP  995 )                          
  84: s001-A 6z6g-A   213 - 225 <=>  959 - 971   (LEU  213  - SER  225  <=> GLY  996  - GLU 1008 )                          
  84: s001-A 6z6g-A   226 - 241 <=> 1010 -1025   (ARG  226  - SER  241  <=> LYS 1054  - VAL 1069 )                          
  84: s001-A 6z6g-A   245 - 282 <=> 1026 -1063   (ILE  245  - ASN  282  <=> PHE 1070  - ASP 1107 )                          
  84: s001-A 6z6g-A   283 - 295 <=> 1091 -1103   (GLN  283  - SER  295  <=> ASN 1135  - ASN 1147 )                          
  84: s001-A 6z6g-A   298 - 319 <=> 1104 -1125   (THR  298  - GLU  319  <=> PHE 1148  - GLU 1169 )                          
  84: s001-A 6z6g-A   320 - 323 <=> 1134 -1137   (PHE  320  - SER  323  <=> ILE 1178  - ASN 1181 )                          
  84: s001-A 6z6g-A   327 - 340 <=> 1138 -1151   (CYS  327  - SER  340  <=> SER 1182  - ILE 1195 )                          
  84: s001-A 6z6g-A   343 - 371 <=> 1161 -1189   (ALA  343  - VAL  371  <=> ILE 1205  - ASN 1233 )                          
  84: s001-A 6z6g-A   376 - 381 <=> 1190 -1195   (MET  376  - LEU  381  <=> CYS 1234  - VAL 1239 )                          
  84: s001-A 6z6g-A   383 - 387 <=> 1196 -1200   (HIS  383  - LEU  387  <=> SER 1240  - LEU 1244 )                          
  84: s001-A 6z6g-A   388 - 394 <=> 1202 -1208   (GLY  388  - VAL  394  <=> GLY 1246  - TYR 1252 )                          
  84: s001-A 6z6g-A   396 - 400 <=> 1209 -1213   (CYS  396  - SER  400  <=> GLY 1253  - LEU 1257 )                          
  84: s001-A 6z6g-A   402 - 406 <=> 1214 -1218   (SER  402  - PRO  406  <=> THR 1258  - ASP 1262 )                          
  84: s001-A 6z6g-A   409 - 428 <=> 1220 -1239   (LYS  409  - GLY  428  <=> ALA 1264  - ILE 1283 )                          
  84: s001-A 6z6g-A   429 - 432 <=> 1242 -1245   (CYS  429  - ARG  432  <=> GLY 1286  - PRO 1289 )                          
  84: s001-A 6z6g-A   433 - 441 <=> 1247 -1255   (ALA  433  - TRP  441  <=> LEU 1291  - SER 1299 )                          
  84: s001-A 6z6g-A   442 - 449 <=> 1257 -1264   (ILE  442  - ALA  449  <=> TRP 1301  - ASN 1308 )                          
  84: s001-A 6z6g-A   450 - 453 <=> 1289 -1292   (ASP  450  - SER  453  <=> LEU 1333  - VAL 1336 )                          
  84: s001-A 6z6g-A   472 - 475 <=> 1302 -1305   (ILE  472  - SER  475  <=> THR 1346  - LEU 1349 )                          
  84: s001-A 6z6g-A   486 - 494 <=> 1619 -1627   (ARG  486  - PRO  494  <=> VAL 1708  - TYR 1716 )                          
  85: s001-A 3jcm-A    49 -  52 <=>  674 - 677   (GLY   49  - TRP   52  <=> ARG  833  - ARG  836 )                          
  85: s001-A 3jcm-A    54 -  57 <=>  689 - 692   (ASP   54  - SER   57  <=> ASN  848  - ARG  851 )                          
  85: s001-A 3jcm-A    58 -  71 <=>  695 - 708   (ARG   58  - PRO   71  <=> ARG  854  - ILE  867 )                          
  85: s001-A 3jcm-A    72 -  76 <=>  713 - 717   (ASN   72  - PHE   76  <=> PRO  872  - PRO  876 )                          
  85: s001-A 3jcm-A    77 -  90 <=>  719 - 732   (ASP   77  - ASP   90  <=> GLU  878  - GLU  891 )                          
  85: s001-A 3jcm-A    93 -  96 <=>  734 - 737   (SER   93  - TYR   96  <=> ARG  893  - SER  896 )                          
  85: s001-A 3jcm-A    99 - 102 <=>  738 - 741   (PRO   99  - THR  102  <=> PRO  897  - PHE  900 )                          
  85: s001-A 3jcm-A   104 - 115 <=>  752 - 763   (SER  104  - ASP  115  <=> ILE  911  - VAL  922 )                          
  85: s001-A 3jcm-A   123 - 126 <=>  771 - 774   (SER  123  - VAL  126  <=> ASN  930  - GLU  933 )                          
  85: s001-A 3jcm-A   127 - 135 <=>  776 - 784   (ARG  127  - ILE  135  <=> GLU  935  - ALA  943 )                          
  85: s001-A 3jcm-A   137 - 147 <=>  790 - 800   (LYS  137  - LYS  147  <=> ASP  949  - LEU  959 )                          
  85: s001-A 3jcm-A   150 - 166 <=>  801 - 817   (GLY  150  - ARG  166  <=> THR  960  - GLN  976 )                          
  85: s001-A 3jcm-A   172 - 180 <=>  818 - 826   (LYS  172  - PRO  180  <=> ASN  977  - ASP  985 )                          
  85: s001-A 3jcm-A   181 - 189 <=>  830 - 838   (ALA  181  - GLN  189  <=> LYS  989  - GLN  997 )                          
  85: s001-A 3jcm-A   190 - 197 <=>  840 - 847   (PHE  190  - ASP  197  <=> LEU  999  - ARG 1006 )                          
  85: s001-A 3jcm-A   198 - 205 <=>  850 - 857   (PRO  198  - SER  205  <=> PHE 1009  - SER 1016 )                          
  85: s001-A 3jcm-A   206 - 209 <=>  860 - 863   (VAL  206  - LEU  209  <=> GLU 1019  - PRO 1022 )                          
  85: s001-A 3jcm-A   213 - 224 <=>  864 - 875   (LEU  213  - ARG  224  <=> LEU 1023  - ASN 1034 )                          
  85: s001-A 3jcm-A   226 - 253 <=>  888 - 915   (ARG  226  - ARG  253  <=> ALA 1047  - VAL 1074 )                          
  85: s001-A 3jcm-A   263 - 273 <=>  917 - 927   (GLU  263  - PHE  273  <=> PRO 1076  - ASN 1086 )                          
  85: s001-A 3jcm-A   275 - 315 <=>  928 - 968   (HIS  275  - GLN  315  <=> ASN 1087  - GLY 1127 )                          
  85: s001-A 3jcm-A   320 - 323 <=>  997 -1000   (PHE  320  - SER  323  <=> HIS 1156  - ARG 1159 )                          
  85: s001-A 3jcm-A   326 - 340 <=> 1001 -1015   (GLN  326  - SER  340  <=> LEU 1160  - PHE 1174 )                          
  85: s001-A 3jcm-A   342 - 372 <=> 1062 -1092   (VAL  342  - ARG  372  <=> ASN 1221  - TYR 1251 )                          
  85: s001-A 3jcm-A   373 - 379 <=> 1097 -1103   (ARG  373  - SER  379  <=> PRO 1256  - MET 1262 )                          
  85: s001-A 3jcm-A   382 - 388 <=> 1104 -1110   (GLY  382  - GLY  388  <=> CYS 1263  - ILE 1269 )                          
  85: s001-A 3jcm-A   389 - 394 <=> 1141 -1146   (ILE  389  - VAL  394  <=> ALA 1300  - SER 1305 )                          
  85: s001-A 3jcm-A   395 - 406 <=> 1149 -1160   (ASP  395  - PRO  406  <=> GLU 1308  - ILE 1319 )                          
  85: s001-A 3jcm-A   411 - 429 <=> 1171 -1189   (ARG  411  - CYS  429  <=> LYS 1330  - GLU 1348 )                          
  85: s001-A 3jcm-A   430 - 446 <=> 1194 -1210   (ASP  430  - ARG  446  <=> THR 1353  - ASN 1369 )                          
  85: s001-A 3jcm-A   447 - 450 <=> 1229 -1232   (CYS  447  - ASP  450  <=> PHE 1388  - PRO 1391 )                          
  85: s001-A 3jcm-A   462 - 469 <=> 1364 -1371   (ARG  462  - ILE  469  <=> SER 1523  - SER 1530 )                          
  85: s001-A 3jcm-A   470 - 475 <=> 1375 -1380   (GLU  470  - SER  475  <=> GLY 1534  - LEU 1539 )                          
  86: s001-A 3zef-E    82 -  93 <=>    1 -  12   (GLU   82  - SER   93  <=> SER  883  - SER  894 )                          
  86: s001-A 3zef-E    98 - 101 <=>   14 -  17   (GLU   98  - LYS  101  <=> SER  896  - PRO  899 )                          
  86: s001-A 3zef-E   104 - 115 <=>   29 -  40   (SER  104  - ASP  115  <=> ILE  911  - VAL  922 )                          
  86: s001-A 3zef-E   123 - 135 <=>   49 -  61   (SER  123  - ILE  135  <=> ALA  931  - ALA  943 )                          
  86: s001-A 3zef-E   137 - 147 <=>   67 -  77   (LYS  137  - LYS  147  <=> ASP  949  - LEU  959 )                          
  86: s001-A 3zef-E   150 - 160 <=>   78 -  88   (GLY  150  - GLY  160  <=> THR  960  - THR  970 )                          
  86: s001-A 3zef-E   175 - 180 <=>   89 -  94   (LEU  175  - PRO  180  <=> PRO  980  - ASP  985 )                          
  86: s001-A 3zef-E   181 - 189 <=>   98 - 106   (ALA  181  - GLN  189  <=> LYS  989  - GLN  997 )                          
  86: s001-A 3zef-E   190 - 196 <=>  108 - 114   (PHE  190  - ALA  196  <=> LEU  999  - GLN 1005 )                          
  86: s001-A 3zef-E   198 - 204 <=>  118 - 124   (PRO  198  - TRP  204  <=> PHE 1009  - PRO 1015 )                          
  86: s001-A 3zef-E   205 - 208 <=>  127 - 130   (SER  205  - TRP  208  <=> SER 1018  - PRO 1021 )                          
  86: s001-A 3zef-E   212 - 224 <=>  131 - 143   (GLY  212  - ARG  224  <=> PRO 1022  - ASN 1034 )                          
  86: s001-A 3zef-E   226 - 253 <=>  156 - 183   (ARG  226  - ARG  253  <=> ALA 1047  - VAL 1074 )                          
  86: s001-A 3zef-E   263 - 273 <=>  185 - 195   (GLU  263  - PHE  273  <=> PRO 1076  - ASN 1086 )                          
  86: s001-A 3zef-E   275 - 315 <=>  196 - 236   (HIS  275  - GLN  315  <=> ASN 1087  - GLY 1127 )                          
  86: s001-A 3zef-E   320 - 323 <=>  265 - 268   (PHE  320  - SER  323  <=> HIS 1156  - ARG 1159 )                          
  86: s001-A 3zef-E   326 - 340 <=>  269 - 283   (GLN  326  - SER  340  <=> LEU 1160  - PHE 1174 )                          
  86: s001-A 3zef-E   342 - 372 <=>  330 - 360   (VAL  342  - ARG  372  <=> ASN 1221  - TYR 1251 )                          
  86: s001-A 3zef-E   373 - 388 <=>  364 - 379   (ARG  373  - GLY  388  <=> ASN 1255  - LEU 1270 )                          
  86: s001-A 3zef-E   389 - 394 <=>  406 - 411   (ILE  389  - VAL  394  <=> LYS 1299  - VAL 1304 )                          
  86: s001-A 3zef-E   395 - 406 <=>  415 - 426   (ASP  395  - PRO  406  <=> GLU 1308  - ILE 1319 )                          
  86: s001-A 3zef-E   411 - 429 <=>  437 - 455   (ARG  411  - CYS  429  <=> LYS 1330  - GLU 1348 )                          
  86: s001-A 3zef-E   430 - 446 <=>  460 - 476   (ASP  430  - ARG  446  <=> THR 1353  - ASN 1369 )                          
  86: s001-A 3zef-E   447 - 450 <=>  495 - 498   (CYS  447  - ASP  450  <=> PHE 1388  - PRO 1391 )                          
  86: s001-A 3zef-E   458 - 462 <=>  629 - 633   (LYS  458  - ARG  462  <=> ASN 1522  - TRP 1526 )                          
  86: s001-A 3zef-E   465 - 468 <=>  634 - 637   (GLY  465  - ASN  468  <=> TRP 1527  - SER 1530 )                          
  86: s001-A 3zef-E   469 - 475 <=>  640 - 646   (ILE  469  - SER  475  <=> ASP 1533  - LEU 1539 )                          
  87: s001-A 6v85-A    33 -  36 <=>   15 -  18   (GLY   33  - ARG   36  <=> VAL   19  - LYS   22 )                          
  87: s001-A 6v85-A    37 -  40 <=>  207 - 210   (SER   37  - SER   40  <=> GLU  236  - LEU  239 )                          
  87: s001-A 6v85-A    44 -  47 <=>  213 - 216   (ARG   44  - GLY   47  <=> SER  242  - TYR  245 )                          
  87: s001-A 6v85-A    49 -  54 <=>  336 - 341   (GLY   49  - ASP   54  <=> LEU  365  - MET  370 )                          
  87: s001-A 6v85-A    56 -  74 <=>  342 - 360   (THR   56  - LEU   74  <=> LEU  371  - VAL  389 )                          
  87: s001-A 6v85-A    76 -  97 <=>  361 - 382   (PHE   76  - THR   97  <=> LEU  390  - ARG  411 )                          
  87: s001-A 6v85-A    99 - 105 <=>  433 - 439   (PRO   99  - VAL  105  <=> PHE  462  - GLU  468 )                          
  87: s001-A 6v85-A   106 - 110 <=>  441 - 445   (MET  106  - HIS  110  <=> LEU  470  - MET  474 )                          
  87: s001-A 6v85-A   114 - 121 <=>  446 - 453   (SER  114  - PRO  121  <=> LYS  475  - PRO  482 )                          
  87: s001-A 6v85-A   124 - 133 <=>  469 - 478   (PRO  124  - LYS  133  <=> PHE  510  - LEU  519 )                          
  87: s001-A 6v85-A   137 - 146 <=>  483 - 492   (LYS  137  - VAL  146  <=> PHE  524  - VAL  533 )                          
  87: s001-A 6v85-A   150 - 153 <=>  494 - 497   (GLY  150  - GLN  153  <=> SER  535  - ASP  541 )                          
  87: s001-A 6v85-A   155 - 160 <=>  500 - 505   (CYS  155  - GLY  160  <=> PHE  544  - SER  549 )                          
  87: s001-A 6v85-A   176 - 180 <=>  506 - 510   (VAL  176  - PRO  180  <=> PHE  562  - THR  566 )                          
  87: s001-A 6v85-A   181 - 191 <=>  514 - 524   (ALA  181  - THR  191  <=> ARG  570  - LEU  580 )                          
  87: s001-A 6v85-A   192 - 195 <=>  526 - 529   (ALA  192  - MET  195  <=> ASN  582  - GLY  585 )                          
  87: s001-A 6v85-A   197 - 208 <=>  530 - 541   (ASP  197  - TRP  208  <=> LYS  586  - GLN  597 )                          
  87: s001-A 6v85-A   212 - 225 <=>  542 - 555   (GLY  212  - SER  225  <=> LEU  598  - GLY  611 )                          
  87: s001-A 6v85-A   226 - 254 <=>  560 - 588   (ARG  226  - ARG  254  <=> ALA  657  - ARG  685 )                          
  87: s001-A 6v85-A   256 - 259 <=>  589 - 592   (MET  256  - SER  259  <=> MET  686  - TYR  689 )                          
  87: s001-A 6v85-A   263 - 266 <=>  593 - 596   (GLU  263  - LEU  266  <=> PRO  690  - PHE  693 )                          
  87: s001-A 6v85-A   270 - 276 <=>  597 - 603   (CYS  270  - THR  276  <=> GLU  694  - LEU  700 )                          
  87: s001-A 6v85-A   277 - 281 <=>  606 - 610   (PRO  277  - TYR  281  <=> SER  703  - VAL  707 )                          
  87: s001-A 6v85-A   283 - 287 <=>  625 - 629   (GLN  283  - LYS  287  <=> PHE  731  - PRO  735 )                          
  87: s001-A 6v85-A   290 - 294 <=>  630 - 634   (GLY  290  - GLY  294  <=> GLY  738  - LEU  742 )                          
  87: s001-A 6v85-A   298 - 317 <=>  635 - 654   (THR  298  - SER  317  <=> CYS  743  - SER  762 )                          
  87: s001-A 6v85-A   319 - 322 <=>  655 - 658   (GLU  319  - LEU  322  <=> GLY  763  - VAL  766 )                          
  87: s001-A 6v85-A   326 - 340 <=>  659 - 673   (GLN  326  - SER  340  <=> MET  767  - THR  781 )                          
  87: s001-A 6v85-A   341 - 344 <=>  688 - 691   (GLY  341  - LYS  344  <=> ALA  796  - SER  799 )                          
  87: s001-A 6v85-A   345 - 348 <=>  693 - 696   (GLN  345  - GLU  348  <=> ASN  801  - PHE  804 )                          
  87: s001-A 6v85-A   350 - 353 <=>  697 - 700   (ASP  350  - SER  353  <=> GLU  805  - LYS  808 )                          
  87: s001-A 6v85-A   354 - 372 <=>  702 - 720   (TYR  354  - ARG  372  <=> ASN  810  - HIS  828 )                          
  87: s001-A 6v85-A   377 - 381 <=>  721 - 725   (PRO  377  - LEU  381  <=> PHE  829  - SER  833 )                          
  87: s001-A 6v85-A   383 - 387 <=>  726 - 730   (HIS  383  - LEU  387  <=> LYS  834  - TYR  838 )                          
  87: s001-A 6v85-A   388 - 392 <=>  732 - 736   (GLY  388  - PHE  392  <=> GLY  840  - THR  844 )                          
  87: s001-A 6v85-A   430 - 438 <=>  737 - 745   (ASP  430  - LEU  438  <=> GLN  845  - LEU  853 )                          
  87: s001-A 6v85-A   441 - 445 <=>  746 - 750   (TRP  441  - ARG  445  <=> CYS  854  - ASP  858 )                          
  87: s001-A 6v85-A   447 - 454 <=>  751 - 758   (CYS  447  - VAL  454  <=> VAL  859  - SER  866 )                          
  87: s001-A 6v85-A   474 - 477 <=>  760 - 763   (PHE  474  - PHE  477  <=> CYS  868  - LEU  871 )                          
  87: s001-A 6v85-A   478 - 484 <=>  767 - 773   (PRO  478  - ALA  484  <=> VAL  875  - ASN  881 )                          
  87: s001-A 6v85-A   486 - 489 <=> 1186 -1189   (ARG  486  - GLY  489  <=> PRO 1305  - SER 1308 )                          
  87: s001-A 6v85-A   492 - 495 <=> 1191 -1194   (LEU  492  - VAL  495  <=> THR 1310  - SER 1313 )                          
  88: s001-A 6pns-A    34 -  42 <=>  136 - 144   (THR   34  - PHE   42  <=> ASN  137  - ILE  145 )                          
  88: s001-A 6pns-A    46 -  49 <=>  207 - 210   (LYS   46  - GLY   49  <=> CYS  208  - GLU  211 )                          
  88: s001-A 6pns-A    50 -  56 <=>  378 - 384   (LYS   50  - THR   56  <=> ILE  379  - ALA  385 )                          
  88: s001-A 6pns-A    60 -  63 <=>  385 - 388   (SER   60  - GLU   63  <=> TRP  386  - ASN  389 )                          
  88: s001-A 6pns-A    67 -  71 <=>  389 - 393   (ALA   67  - PRO   71  <=> VAL  390  - PHE  394 )                          
  88: s001-A 6pns-A    72 -  75 <=>  396 - 399   (ASN   72  - ASN   75  <=> GLN  397  - PRO  400 )                          
  88: s001-A 6pns-A    76 -  96 <=>  403 - 423   (PHE   76  - TYR   96  <=> ASN  404  - ALA  424 )                          
  88: s001-A 6pns-A    97 - 103 <=>  425 - 431   (THR   97  - VAL  103  <=> GLU  426  - VAL  432 )                          
  88: s001-A 6pns-A   104 - 114 <=>  436 - 446   (SER  104  - SER  114  <=> LEU  437  - ASN  447 )                          
  88: s001-A 6pns-A   116 - 120 <=>  452 - 456   (THR  116  - LEU  120  <=> SER  453  - TYR  457 )                          
  88: s001-A 6pns-A   124 - 127 <=>  469 - 472   (PRO  124  - ARG  127  <=> SER  476  - LYS  479 )                          
  88: s001-A 6pns-A   129 - 133 <=>  473 - 477   (GLY  129  - LYS  133  <=> ALA  480  - PHE  484 )                          
  88: s001-A 6pns-A   134 - 138 <=>  479 - 483   (GLU  134  - ILE  138  <=> LYS  486  - VAL  490 )                          
  88: s001-A 6pns-A   142 - 145 <=>  484 - 487   (SER  142  - THR  145  <=> PHE  491  - GLU  494 )                          
  88: s001-A 6pns-A   151 - 155 <=>  489 - 493   (LYS  151  - CYS  155  <=> LEU  496  - TYR  500 )                          
  88: s001-A 6pns-A   156 - 166 <=>  499 - 509   (PRO  156  - ARG  166  <=> TYR  506  - ILE  516 )                          
  88: s001-A 6pns-A   171 - 198 <=>  510 - 537   (ASN  171  - PRO  198  <=> LYS  517  - PHE  544 )                          
  88: s001-A 6pns-A   199 - 205 <=>  552 - 558   (PRO  199  - SER  205  <=> GLY  559  - GLY  565 )                          
  88: s001-A 6pns-A   208 - 221 <=>  559 - 572   (TRP  208  - ARG  221  <=> THR  570  - ASN  583 )                          
  88: s001-A 6pns-A   223 - 240 <=>  575 - 592   (HIS  223  - VAL  240  <=> ASP  586  - LEU  603 )                          
  88: s001-A 6pns-A   241 - 256 <=>  594 - 609   (SER  241  - MET  256  <=> ARG  605  - MET  620 )                          
  88: s001-A 6pns-A   257 - 260 <=>  611 - 614   (ASP  257  - LYS  260  <=> PRO  622  - ASP  625 )                          
  88: s001-A 6pns-A   261 - 271 <=>  621 - 631   (ILE  261  - GLU  271  <=> THR  632  - GLY  642 )                          
  88: s001-A 6pns-A   272 - 282 <=>  634 - 644   (TYR  272  - ASN  282  <=> ARG  645  - ARG  655 )                          
  88: s001-A 6pns-A   283 - 288 <=>  702 - 707   (GLN  283  - SER  288  <=> ASP  713  - ASP  718 )                          
  88: s001-A 6pns-A   290 - 318 <=>  708 - 736   (GLY  290  - ARG  318  <=> THR  719  - GLY  747 )                          
  88: s001-A 6pns-A   319 - 323 <=>  742 - 746   (GLU  319  - SER  323  <=> VAL  753  - LEU  757 )                          
  88: s001-A 6pns-A   326 - 341 <=>  747 - 762   (GLN  326  - GLY  341  <=> SER  758  - HIS  773 )                          
  88: s001-A 6pns-A   343 - 372 <=>  768 - 797   (ALA  343  - ARG  372  <=> VAL  779  - TYR  808 )                          
  88: s001-A 6pns-A   377 - 381 <=>  798 - 802   (PRO  377  - LEU  381  <=> SER  809  - THR  813 )                          
  88: s001-A 6pns-A   383 - 387 <=>  803 - 807   (HIS  383  - LEU  387  <=> GLN  814  - LYS  818 )                          
  88: s001-A 6pns-A   388 - 395 <=>  809 - 816   (GLY  388  - ASP  395  <=> GLY  820  - ARG  827 )                          
  88: s001-A 6pns-A   402 - 412 <=>  818 - 828   (SER  402  - CYS  412  <=> MET  829  - ILE  839 )                          
  88: s001-A 6pns-A   413 - 450 <=>  831 - 868   (PRO  413  - ASP  450  <=> VAL  842  - ALA  879 )                          
  88: s001-A 6pns-A   452 - 455 <=>  912 - 915   (SER  452  - HIS  455  <=> ASN  923  - GLY  926 )                          
  88: s001-A 6pns-A   478 - 481 <=>  920 - 923   (PRO  478  - ASN  481  <=> ALA  931  - ILE  934 )                          
  88: s001-A 6pns-A   482 - 486 <=> 1190 -1194   (GLU  482  - ARG  486  <=> ASP 1201  - MET 1205 )                          
  88: s001-A 6pns-A   489 - 492 <=> 1195 -1198   (GLY  489  - LEU  492  <=> SER 1206  - VAL 1209 )                          
  89: s001-A 7alp-U    35 -  39 <=>  547 - 551   (LYS   35  - PRO   39  <=> CYS  604  - ASN  608 )                          
  89: s001-A 7alp-U    44 -  47 <=>  557 - 560   (ARG   44  - GLY   47  <=> CYS  614  - LEU  617 )                          
  89: s001-A 7alp-U    49 -  55 <=>  695 - 701   (GLY   49  - VAL   55  <=> ILE  752  - LYS  758 )                          
  89: s001-A 7alp-U    57 -  72 <=>  709 - 724   (SER   57  - ASN   72  <=> ALA  766  - LYS  781 )                          
  89: s001-A 7alp-U    73 -  97 <=>  741 - 765   (PRO   73  - THR   97  <=> LYS  798  - GLY  822 )                          
  89: s001-A 7alp-U    98 - 101 <=>  770 - 773   (GLU   98  - LYS  101  <=> GLN  827  - GLU  830 )                          
  89: s001-A 7alp-U   103 - 107 <=>  779 - 783   (VAL  103  - GLU  107  <=> GLU  836  - LYS  840 )                          
  89: s001-A 7alp-U   112 - 121 <=>  788 - 797   (LEU  112  - PRO  121  <=> LEU  845  - PHE  854 )                          
  89: s001-A 7alp-U   123 - 133 <=>  812 - 822   (SER  123  - LYS  133  <=> TYR  869  - ALA  879 )                          
  89: s001-A 7alp-U   136 - 143 <=>  833 - 840   (ILE  136  - TRP  143  <=> ILE  890  - TRP  897 )                          
  89: s001-A 7alp-U   150 - 153 <=>  841 - 844   (GLY  150  - GLN  153  <=> LYS  898  - LEU  901 )                          
  89: s001-A 7alp-U   154 - 164 <=>  848 - 858   (ILE  154  - ALA  164  <=> CYS  905  - GLN  915 )                          
  89: s001-A 7alp-U   170 - 180 <=>  859 - 869   (THR  170  - PRO  180  <=> HIS  916  - ASP  926 )                          
  89: s001-A 7alp-U   181 - 195 <=>  873 - 887   (ALA  181  - MET  195  <=> ARG  930  - CYS  944 )                          
  89: s001-A 7alp-U   197 - 203 <=>  888 - 894   (ASP  197  - GLY  203  <=> GLU  945  - THR  951 )                          
  89: s001-A 7alp-U   204 - 207 <=>  896 - 899   (TRP  204  - ASN  207  <=> ALA  953  - ARG  956 )                          
  89: s001-A 7alp-U   214 - 225 <=>  901 - 912   (SER  214  - SER  225  <=> LYS  958  - SER  969 )                          
  89: s001-A 7alp-U   226 - 252 <=>  922 - 948   (ARG  226  - VAL  252  <=> ASN  979  - PHE 1005 )                          
  89: s001-A 7alp-U   256 - 259 <=>  949 - 952   (MET  256  - SER  259  <=> MET 1006  - LYS 1009 )                          
  89: s001-A 7alp-U   262 - 272 <=>  953 - 963   (GLU  262  - TYR  272  <=> PHE 1010  - MET 1020 )                          
  89: s001-A 7alp-U   274 - 281 <=>  964 - 971   (ILE  274  - TYR  281  <=> PHE 1021  - VAL 1028 )                          
  89: s001-A 7alp-U   282 - 288 <=> 1005 -1011   (ASN  282  - SER  288  <=> THR 1070  - THR 1076 )                          
  89: s001-A 7alp-U   290 - 295 <=> 1012 -1017   (GLY  290  - SER  295  <=> GLY 1077  - ILE 1082 )                          
  89: s001-A 7alp-U   298 - 316 <=> 1018 -1036   (THR  298  - ARG  316  <=> LEU 1083  - TYR 1101 )                          
  89: s001-A 7alp-U   317 - 320 <=> 1038 -1041   (SER  317  - PHE  320  <=> VAL 1103  - LEU 1106 )                          
  89: s001-A 7alp-U   326 - 340 <=> 1055 -1069   (GLN  326  - SER  340  <=> ASP 1120  - ILE 1134 )                          
  89: s001-A 7alp-U   342 - 348 <=> 1083 -1089   (VAL  342  - GLU  348  <=> PHE 1148  - HIS 1154 )                          
  89: s001-A 7alp-U   350 - 364 <=> 1090 -1104   (ASP  350  - GLU  364  <=> SER 1155  - GLU 1169 )                          
  89: s001-A 7alp-U   366 - 373 <=> 1105 -1112   (LYS  366  - ARG  373  <=> LYS 1170  - TYR 1177 )                          
  89: s001-A 7alp-U   377 - 381 <=> 1113 -1117   (PRO  377  - LEU  381  <=> CYS 1178  - ASN 1182 )                          
  89: s001-A 7alp-U   383 - 396 <=> 1118 -1131   (HIS  383  - CYS  396  <=> SER 1183  - LEU 1196 )                          
  89: s001-A 7alp-U   398 - 406 <=> 1132 -1140   (LYS  398  - PRO  406  <=> ARG 1197  - ILE 1205 )                          
  89: s001-A 7alp-U   408 - 428 <=> 1141 -1161   (ASN  408  - GLY  428  <=> SER 1206  - LEU 1226 )                          
  89: s001-A 7alp-U   429 - 432 <=> 1163 -1166   (CYS  429  - ARG  432  <=> GLY 1228  - SER 1231 )                          
  89: s001-A 7alp-U   434 - 443 <=> 1170 -1179   (TYR  434  - GLN  443  <=> THR 1235  - LEU 1244 )                          
  89: s001-A 7alp-U   444 - 448 <=> 1181 -1185   (VAL  444  - ASN  448  <=> HIS 1246  - LEU 1250 )                          
  89: s001-A 7alp-U   449 - 452 <=> 1209 -1212   (ALA  449  - SER  452  <=> GLY 1274  - LEU 1277 )                          
  89: s001-A 7alp-U   473 - 476 <=> 1222 -1225   (ASP  473  - GLY  476  <=> ALA 1287  - ARG 1290 )                          
  89: s001-A 7alp-U   488 - 491 <=> 1417 -1420   (TYR  488  - VAL  491  <=> SER 1498  - ASP 1501 )                          
  89: s001-A 7alp-U   492 - 495 <=> 1503 -1506   (LEU  492  - VAL  495  <=> LEU 1584  - PRO 1587 )                          
  90: s001-A 6qwl-K    47 -  50 <=>   18 -  21   (GLY   47  - LYS   50  <=> ILE   18  - THR   21 )                          
  90: s001-A 6qwl-K    58 -  72 <=>   22 -  36   (ARG   58  - ASN   72  <=> THR   36  - SER   50 )                          
  90: s001-A 6qwl-K    76 -  91 <=>   69 -  84   (PHE   76  - LEU   91  <=> ALA   83  - GLU   98 )                          
  90: s001-A 6qwl-K    93 -  96 <=>   85 -  88   (SER   93  - TYR   96  <=> HIS   99  - LEU  102 )                          
  90: s001-A 6qwl-K    99 - 102 <=>   94 -  97   (PRO   99  - THR  102  <=> GLN  108  - MET  111 )                          
  90: s001-A 6qwl-K   104 - 107 <=>  102 - 105   (SER  104  - GLU  107  <=> VAL  116  - VAL  119 )                          
  90: s001-A 6qwl-K   110 - 123 <=>  106 - 119   (HIS  110  - SER  123  <=> ASP  120  - VAL  133 )                          
  90: s001-A 6qwl-K   124 - 135 <=>  121 - 132   (PRO  124  - ILE  135  <=> ARG  135  - THR  146 )                          
  90: s001-A 6qwl-K   140 - 150 <=>  151 - 161   (LYS  140  - GLY  150  <=> PRO  165  - ASP  175 )                          
  90: s001-A 6qwl-K   154 - 158 <=>  183 - 187   (ILE  154  - ARG  158  <=> ALA  221  - ASN  225 )                          
  90: s001-A 6qwl-K   177 - 196 <=>  188 - 207   (PHE  177  - ALA  196  <=> ALA  242  - ASN  261 )                          
  90: s001-A 6qwl-K   198 - 201 <=>  210 - 213   (PRO  198  - PHE  201  <=> GLU  264  - GLU  267 )                          
  90: s001-A 6qwl-K   226 - 254 <=>  217 - 245   (ARG  226  - ARG  254  <=> SER  299  - ARG  327 )                          
  90: s001-A 6qwl-K   257 - 260 <=>  247 - 250   (ASP  257  - LYS  260  <=> SER  329  - TRP  332 )                          
  90: s001-A 6qwl-K   262 - 282 <=>  251 - 271   (GLU  262  - ASN  282  <=> PHE  333  - LYS  353 )                          
  90: s001-A 6qwl-K   284 - 295 <=>  319 - 330   (ILE  284  - SER  295  <=> THR  401  - MET  412 )                          
  90: s001-A 6qwl-K   298 - 312 <=>  331 - 345   (THR  298  - TYR  312  <=> PHE  413  - ILE  427 )                          
  90: s001-A 6qwl-K   315 - 318 <=>  346 - 349   (GLN  315  - ARG  318  <=> LYS  428  - GLY  431 )                          
  90: s001-A 6qwl-K   319 - 323 <=>  353 - 357   (GLU  319  - SER  323  <=> TYR  435  - GLY  439 )                          
  90: s001-A 6qwl-K   327 - 330 <=>  358 - 361   (CYS  327  - LEU  330  <=> LEU  440  - SER  443 )                          
  90: s001-A 6qwl-K   332 - 336 <=>  362 - 366   (ASP  332  - LEU  336  <=> ASP  444  - LEU  448 )                          
  90: s001-A 6qwl-K   338 - 341 <=>  367 - 370   (LEU  338  - GLY  341  <=> PHE  449  - ALA  452 )                          
  90: s001-A 6qwl-K   343 - 373 <=>  375 - 405   (ALA  343  - ARG  373  <=> THR  457  - GLY  487 )                          
  90: s001-A 6qwl-K   411 - 414 <=>  406 - 409   (ARG  411  - GLU  414  <=> PHE  511  - ALA  514 )                          
  90: s001-A 6qwl-K   417 - 428 <=>  421 - 432   (ALA  417  - GLY  428  <=> MET  526  - GLY  537 )                          
  90: s001-A 6qwl-K   433 - 450 <=>  434 - 451   (ALA  433  - ASP  450  <=> GLY  539  - TYR  556 )                          
  91: s001-A 6rr7-B    48 -  58 <=>   24 -  34   (PHE   48  - ARG   58  <=> TYR   24  - THR   34 )                          
  91: s001-A 6rr7-B    59 -  73 <=>   37 -  51   (ALA   59  - PRO   73  <=> GLY   37  - GLU   51 )                          
  91: s001-A 6rr7-B    74 -  77 <=>   71 -  74   (LEU   74  - ASP   77  <=> GLY   71  - PRO   74 )                          
  91: s001-A 6rr7-B    81 -  97 <=>   85 - 101   (LEU   81  - THR   97  <=> THR   85  - GLY  101 )                          
  91: s001-A 6rr7-B    98 - 101 <=>  104 - 107   (GLU   98  - LYS  101  <=> GLU  104  - CYS  107 )                          
  91: s001-A 6rr7-B   103 - 107 <=>  114 - 118   (VAL  103  - GLU  107  <=> VAL  114  - ARG  118 )                          
  91: s001-A 6rr7-B   109 - 123 <=>  119 - 133   (VAL  109  - SER  123  <=> VAL  119  - LEU  133 )                          
  91: s001-A 6rr7-B   124 - 135 <=>  135 - 146   (PRO  124  - ILE  135  <=> ARG  135  - THR  146 )                          
  91: s001-A 6rr7-B   137 - 145 <=>  165 - 173   (LYS  137  - THR  145  <=> ASP  165  - SER  173 )                          
  91: s001-A 6rr7-B   154 - 167 <=>  209 - 222   (ILE  154  - VAL  167  <=> ALA  221  - GLY  234 )                          
  91: s001-A 6rr7-B   170 - 198 <=>  223 - 251   (THR  170  - PRO  198  <=> LYS  235  - CYS  263 )                          
  91: s001-A 6rr7-B   199 - 208 <=>  254 - 263   (PRO  199  - TRP  208  <=> LEU  266  - GLY  275 )                          
  91: s001-A 6rr7-B   212 - 225 <=>  264 - 277   (GLY  212  - SER  225  <=> ASN  276  - MET  289 )                          
  91: s001-A 6rr7-B   226 - 241 <=>  287 - 302   (ARG  226  - SER  241  <=> SER  299  - ASN  314 )                          
  91: s001-A 6rr7-B   245 - 256 <=>  303 - 314   (ILE  245  - MET  256  <=> PRO  315  - THR  326 )                          
  91: s001-A 6rr7-B   257 - 282 <=>  316 - 341   (ASP  257  - ASN  282  <=> ASN  328  - LYS  353 )                          
  91: s001-A 6rr7-B   283 - 295 <=>  387 - 399   (GLN  283  - SER  295  <=> GLY  399  - MET  411 )                          
  91: s001-A 6rr7-B   298 - 312 <=>  400 - 414   (THR  298  - TYR  312  <=> PHE  412  - LEU  426 )                          
  91: s001-A 6rr7-B   316 - 319 <=>  419 - 422   (ARG  316  - GLU  319  <=> TYR  431  - THR  434 )                          
  91: s001-A 6rr7-B   320 - 323 <=>  424 - 427   (PHE  320  - SER  323  <=> TYR  436  - ASP  439 )                          
  91: s001-A 6rr7-B   327 - 340 <=>  428 - 441   (CYS  327  - SER  340  <=> GLY  440  - ALA  453 )                          
  91: s001-A 6rr7-B   342 - 374 <=>  445 - 477   (VAL  342  - TYR  374  <=> GLU  457  - THR  489 )                          
  91: s001-A 6rr7-B   378 - 381 <=>  478 - 481   (VAL  378  - LEU  381  <=> PHE  490  - THR  493 )                          
  91: s001-A 6rr7-B   383 - 396 <=>  482 - 495   (HIS  383  - CYS  396  <=> SER  494  - MET  507 )                          
  91: s001-A 6rr7-B   399 - 404 <=>  496 - 501   (LEU  399  - THR  404  <=> GLU  508  - GLY  513 )                          
  91: s001-A 6rr7-B   410 - 428 <=>  504 - 522   (ASP  410  - GLY  428  <=> GLY  516  - MET  534 )                          
  91: s001-A 6rr7-B   429 - 432 <=>  524 - 527   (CYS  429  - ARG  432  <=> ASN  536  - LEU  539 )                          
  91: s001-A 6rr7-B   435 - 450 <=>  534 - 549   (ARG  435  - ASP  450  <=> MET  546  - CYS  561 )                          
  91: s001-A 6rr7-B   455 - 458 <=>  629 - 632   (HIS  455  - LYS  458  <=> ASN  641  - VAL  644 )                          
  91: s001-A 6rr7-B   462 - 465 <=>  639 - 642   (ARG  462  - GLY  465  <=> PRO  651  - SER  654 )                          
  91: s001-A 6rr7-B   473 - 476 <=>  644 - 647   (ASP  473  - GLY  476  <=> GLU  656  - ALA  659 )                          
  92: s001-A 7f0s-A    45 -  48 <=>   12 -  15   (ILE   45  - PHE   48  <=> VAL  122  - CYS  125 )                          
  92: s001-A 7f0s-A    49 -  52 <=>   17 -  20   (GLY   49  - TRP   52  <=> ALA  127  - GLU  130 )                          
  92: s001-A 7f0s-A    60 -  65 <=>   34 -  39   (SER   60  - TRP   65  <=> SER  185  - PRO  190 )                          
  92: s001-A 7f0s-A    73 -  76 <=>   59 -  62   (PRO   73  - PHE   76  <=> GLU  214  - THR  217 )                          
  92: s001-A 7f0s-A    77 -  86 <=>   65 -  74   (ASP   77  - ASP   86  <=> SER  220  - LYS  229 )                          
  92: s001-A 7f0s-A    87 -  90 <=>   76 -  79   (MET   87  - ASP   90  <=> PHE  231  - ASN  234 )                          
  92: s001-A 7f0s-A    93 -  99 <=>   80 -  86   (SER   93  - PRO   99  <=> GLY  235  - PHE  241 )                          
  92: s001-A 7f0s-A   100 - 104 <=>   90 -  94   (LEU  100  - SER  104  <=> PRO  245  - THR  249 )                          
  92: s001-A 7f0s-A   106 - 112 <=>   95 - 101   (MET  106  - LEU  112  <=> THR  250  - TYR  256 )                          
  92: s001-A 7f0s-A   113 - 116 <=>  104 - 107   (PRO  113  - THR  116  <=> ARG  259  - GLY  262 )                          
  92: s001-A 7f0s-A   128 - 132 <=>  111 - 115   (LYS  128  - TRP  132  <=> ALA  266  - ALA  270 )                          
  92: s001-A 7f0s-A   133 - 136 <=>  117 - 120   (LYS  133  - ILE  136  <=> THR  272  - LEU  275 )                          
  92: s001-A 7f0s-A   140 - 143 <=>  126 - 129   (LYS  140  - TRP  143  <=> VAL  281  - ASP  284 )                          
  92: s001-A 7f0s-A   148 - 155 <=>  134 - 141   (ARG  148  - CYS  155  <=> ASP  289  - ILE  312 )                          
  92: s001-A 7f0s-A   180 - 199 <=>  145 - 164   (PRO  180  - PRO  199  <=> GLU  316  - LYS  335 )                          
  92: s001-A 7f0s-A   201 - 208 <=>  172 - 179   (PHE  201  - TRP  208  <=> HIS  343  - ALA  350 )                          
  92: s001-A 7f0s-A   212 - 223 <=>  180 - 191   (GLY  212  - HIS  223  <=> GLU  351  - GLN  362 )                          
  92: s001-A 7f0s-A   226 - 256 <=>  194 - 224   (ARG  226  - MET  256  <=> ASP  365  - GLY  395 )                          
  92: s001-A 7f0s-A   263 - 272 <=>  226 - 235   (GLU  263  - TYR  272  <=> ASP  397  - ALA  406 )                          
  92: s001-A 7f0s-A   275 - 278 <=>  237 - 240   (HIS  275  - LEU  278  <=> PHE  408  - ILE  411 )                          
  92: s001-A 7f0s-A   294 - 315 <=>  260 - 281   (GLY  294  - GLN  315  <=> GLY  431  - ARG  452 )                          
  92: s001-A 7f0s-A   321 - 324 <=>  283 - 286   (SER  321  - LEU  324  <=> LYS  454  - ASN  457 )                          
  92: s001-A 7f0s-A   325 - 340 <=>  288 - 303   (ASN  325  - SER  340  <=> VAL  459  - ARG  474 )                          
  92: s001-A 7f0s-A   344 - 348 <=>  305 - 309   (LYS  344  - GLU  348  <=> ASP  476  - ALA  480 )                          
  92: s001-A 7f0s-A   350 - 356 <=>  310 - 316   (ASP  350  - LYS  356  <=> GLU  481  - VAL  487 )                          
  92: s001-A 7f0s-A   359 - 363 <=>  317 - 321   (GLY  359  - ASN  363  <=> ASN  488  - LYS  492 )                          
  92: s001-A 7f0s-A   367 - 370 <=>  322 - 325   (THR  367  - GLU  370  <=> ILE  493  - ALA  496 )                          
  92: s001-A 7f0s-A   374 - 385 <=>  328 - 339   (TYR  374  - PHE  385  <=> CYS  499  - ILE  510 )                          
  92: s001-A 7f0s-A   387 - 390 <=>  340 - 343   (LEU  387  - ARG  390  <=> LEU  511  - LYS  514 )                          
  92: s001-A 7f0s-A   392 - 402 <=>  351 - 361   (PHE  392  - SER  402  <=> VAL  522  - LEU  532 )                          
  92: s001-A 7f0s-A   405 - 414 <=>  362 - 371   (ILE  405  - GLU  414  <=> GLY  533  - GLN  542 )                          
  92: s001-A 7f0s-A   417 - 431 <=>  373 - 387   (ALA  417  - GLU  431  <=> GLU  544  - ALA  558 )                          
  92: s001-A 7f0s-A   434 - 440 <=>  408 - 414   (TYR  434  - ALA  440  <=> VAL  583  - ASN  595 )                          
  93: s001-A 7el9-A     9 -  17 <=>   76 -  84   (GLN    9  - ARG   17  <=> GLU  111  - ASP  119 )                          
  93: s001-A 7el9-A    19 -  22 <=>   87 -  90   (ASN   19  - SER   22  <=> LYS  122  - ASN  125 )                          
  93: s001-A 7el9-A    38 -  43 <=>  512 - 517   (GLU   38  - VAL   43  <=> PHE  579  - SER  584 )                          
  93: s001-A 7el9-A    44 -  47 <=>  520 - 523   (ARG   44  - GLY   47  <=> VAL  587  - GLY  590 )                          
  93: s001-A 7el9-A    48 -  51 <=>  634 - 637   (PHE   48  - TYR   51  <=> TYR  701  - HIS  704 )                          
  93: s001-A 7el9-A    52 -  55 <=>  640 - 643   (TRP   52  - VAL   55  <=> THR  707  - THR  710 )                          
  93: s001-A 7el9-A    56 -  66 <=>  648 - 658   (THR   56  - PHE   66  <=> THR  715  - ILE  725 )                          
  93: s001-A 7el9-A    67 -  71 <=>  660 - 664   (ALA   67  - PRO   71  <=> PRO  727  - PHE  731 )                          
  93: s001-A 7el9-A    72 -  75 <=>  692 - 695   (ASN   72  - ASN   75  <=> PHE  759  - LYS  762 )                          
  93: s001-A 7el9-A    76 -  89 <=>  708 - 721   (PHE   76  - PHE   89  <=> VAL  775  - ASN  788 )                          
  93: s001-A 7el9-A    90 -  93 <=>  725 - 728   (ASP   90  - SER   93  <=> LEU  792  - SER  795 )                          
  93: s001-A 7el9-A    99 - 104 <=>  732 - 737   (PRO   99  - SER  104  <=> LYS  799  - ARG  804 )                          
  93: s001-A 7el9-A   149 - 152 <=>  740 - 743   (ASP  149  - LEU  152  <=> THR 1103  - THR 1106 )                          
  93: s001-A 7el9-A   153 - 166 <=>  750 - 763   (GLN  153  - ARG  166  <=> GLY 1113  - GLY 1126 )                          
  93: s001-A 7el9-A   172 - 179 <=>  764 - 771   (LYS  172  - TYR  179  <=> SER 1127  - GLY 1134 )                          
  93: s001-A 7el9-A   180 - 195 <=>  775 - 790   (PRO  180  - MET  195  <=> THR 1138  - GLY 1153 )                          
  93: s001-A 7el9-A   197 - 203 <=>  791 - 797   (ASP  197  - GLY  203  <=> ASN 1154  - CYS 1160 )                          
  93: s001-A 7el9-A   204 - 207 <=>  799 - 802   (TRP  204  - ASN  207  <=> ASN 1162  - LYS 1165 )                          
  93: s001-A 7el9-A   213 - 252 <=>  806 - 845   (LEU  213  - VAL  252  <=> ARG 1169  - LEU 1208 )                          
  93: s001-A 7el9-A   254 - 257 <=>  846 - 849   (ARG  254  - ASP  257  <=> GLU 1209  - THR 1212 )                          
  93: s001-A 7el9-A   262 - 282 <=>  857 - 877   (GLU  262  - ASN  282  <=> ASP 1220  - ILE 1240 )                          
  93: s001-A 7el9-A   283 - 295 <=>  906 - 918   (GLN  283  - SER  295  <=> SER 1282  - ILE 1294 )                          
  93: s001-A 7el9-A   298 - 317 <=>  919 - 938   (THR  298  - SER  317  <=> LEU 1295  - LEU 1314 )                          
  93: s001-A 7el9-A   318 - 323 <=>  942 - 947   (ARG  318  - SER  323  <=> TYR 1318  - VAL 1323 )                          
  93: s001-A 7el9-A   327 - 340 <=>  948 - 961   (CYS  327  - SER  340  <=> SER 1324  - THR 1337 )                          
  93: s001-A 7el9-A   341 - 364 <=>  965 - 988   (GLY  341  - GLU  364  <=> ALA 1348  - PRO 1371 )                          
  93: s001-A 7el9-A   366 - 371 <=>  989 - 994   (LYS  366  - VAL  371  <=> LYS 1372  - THR 1377 )                          
  93: s001-A 7el9-A   376 - 389 <=>  995 -1008   (MET  376  - ILE  389  <=> PHE 1378  - GLU 1391 )                          
  93: s001-A 7el9-A   392 - 406 <=> 1009 -1023   (PHE  392  - PRO  406  <=> GLU 1392  - ASN 1406 )
[truncated: 203,954 more chars]
