# Supplementary material for: Novel viruses of the family Partitiviridae discovered in Saccharomyces cerevisiae
Source: PLoS Pathog. 2023 Jun 7;19(6):e1011418. doi: 10.1371/journal.ppat.1011418 (PMC10281585; doi:10.1371/journal.ppat.1011418)
Supplement: S2 File — (ZIP) [file ppat.1011418.s012.zip › ScPV3_RdRp_DALI_PDB50.txt]

# Job: 
# Query: s001A
# No:  Chain   Z    rmsd lali nres  %id PDB  Description
   1:  1khv-B 24.6  3.1  414   497   16   MOLECULE: RNA-DIRECTED RNA POLYMERASE;                               
   2:  6qwt-A 24.5  3.3  403   471   14   MOLECULE: GENOME POLYPROTEIN;                                        
   3:  6gvv-A 24.1  3.1  397   480   19   MOLECULE: RNA POLYMERASE 3D;                                         
   4:  2ijd-1 23.7  3.1  392   644   15   MOLECULE: PICORNAIN 3C, RNA-DIRECTED RNA POLYMERASE;                 
   5:  1sh0-B 23.6  3.1  402   503   14   MOLECULE: RNA POLYMERASE;                                            
   6:  4nyz-A 23.4  3.4  399   461   15   MOLECULE: GENOME POLYPROTEIN;                                        
   7:  3gnw-B 23.3  3.5  411   568   14   MOLECULE: RNA-DIRECTED RNA POLYMERASE;                               
   8:  5i61-A 23.2  3.0  406   523   15   MOLECULE: POTENTIAL RNA-DEPENDENT RNA POLYMERASE;                    
   9:  2wk4-B 23.1  3.3  401   502   16   MOLECULE: PROTEASE-POLYMERASE P70;                                   
  10:  5y6r-A 21.0  4.0  423   667   14   MOLECULE: GENOME POLYPROTEIN;                                        
  11:  7c2k-A 20.5  3.4  413   927   14   MOLECULE: RNA-DIRECTED RNA POLYMERASE;                               
  12:  4k6m-A 19.8  3.4  424   889   10   MOLECULE: POLYPROTEIN;                                               
  13:  5cx6-B 16.9  3.3  416   665   13   MOLECULE: RNA-DEPENDENT RNA POLYMERASE;                              
  14:  6ty9-A 15.0  4.1  396  1208   12   MOLECULE: RNA-DEPENDENT RNA POLYMERASE;                              
  15:  6ogz-A 15.0  3.6  384  1082   11   MOLECULE: RNA (5'-                                                   
  16:  5d98-B 14.6  4.4  358   711    8   MOLECULE: POLYMERASE ACIDIC PROTEIN;                                 
  17:  2yia-A 14.5  3.7  406   790   10   MOLECULE: RNA-DIRECTED RNA POLYMERASE;                               
  18:  1hhs-A 14.2  3.8  384   664   11   MOLECULE: RNA-DIRECTED RNA POLYMERASE;                               
  19:  6uen-A 14.1  4.0  345  1392   11   MOLECULE: RNA-DIRECTED RNA POLYMERASE L;                             
  20:  2qj1-A 13.4  3.5  399   767   11   MOLECULE: INFECTIOUS BURSAL DISEASE VIRUS VP1 POLYMERASE;            
  21:  6ar3-D 13.2  4.4  314   419   13   MOLECULE: GSI-IIC RT;                                                
  22:  4gzk-A 13.1  4.1  384   650   14   MOLECULE: RNA-DEPENDENT RNA POLYMERASE P2;                           
  23:  6ueb-A 12.9  3.9  358  2099   11   MOLECULE: LARGE STRUCTURAL PROTEIN;                                  
  24:  6evj-B 12.8  4.1  369   752    8   MOLECULE: POLYMERASE ACIDIC PROTEIN;                                 
  25:  6u1x-A 12.7  4.2  390  2059   10   MOLECULE: RNA-DIRECTED RNA POLYMERASE L;                             
  26:  3avt-A 12.0  4.1  298  1203   13   MOLECULE: ELONGATION FACTOR TS, ELONGATION FACTOR TU, LINKE          
  27:  6klc-A 11.9  4.4  354  1436    9   MOLECULE: RNA-DIRECTED RNA POLYMERASE L;                             
  28:  5hhl-D 11.8  3.8  234   289   12   MOLECULE: RETRON-TYPE REVERSE TRANSCRIPTASE;                         
  29:  7el9-A 11.3  4.3  356  1731   11   MOLECULE: RNA-DIRECTED RNA POLYMERASE L;                             
  30:  7alp-U 11.0  4.4  375  1935    9   MOLECULE: REPLICASE;                                                 
  31:  6v85-A 10.2  4.2  363  1901    9   MOLECULE: RNA-DIRECTED RNA POLYMERASE L;                             
  32:  6zdp-A  9.9  4.7  269   683    9   MOLECULE: TELOMERASE REVERSE TRANSCRIPTASE;                          
  33:  6me0-C  9.7  4.9  293   414   10   MOLECULE: T.EL4H RNA;                                                
  34:  7elb-A  9.6  4.4  359  1937    8   MOLECULE: RNA-DIRECTED RNA POLYMERASE L;                             
  35:  6zdu-A  9.2  4.3  264   693   11   MOLECULE: TELOMERASE REVERSE TRANSCRIPTASE;                          
  36:  6pns-A  8.9  4.1  393  1291   10   MOLECULE: RNA-DIRECTED RNA POLYMERASE;                               
  37:  6icz-A  8.4  4.1  370  2253   11   MOLECULE: PROTEIN MAGO NASHI HOMOLOG 2;                              
  38:  6z8k-A  8.2  4.1  385  2158   12   MOLECULE: LA CROSSE VIRUS 5' VRNA 1-10;                              
  39:  7kfu-C  7.9  4.6  204   909    9   MOLECULE: CAS2;                                                      
  40:  5dmq-A  7.5  4.3  226   609   11   MOLECULE: REVERSE TRANSCRIPTASE/RIBONUCLEASE H P80;                  
  41:  7lma-A  7.3  4.2  279  1012   10   MOLECULE: TELOMERASE LA-RELATED PROTEIN P65;                         
  42:  7bg9-A  7.3  4.2  267   913    9   MOLECULE: TELOMERASE REVERSE TRANSCRIPTASE,TELOMERASE REVER          
  43:  1n1h-A  6.8  4.1  382  1264   11   MOLECULE: 5'-R(*AP*UP*UP*AP*GP*C)-3';                                
  44:  2a6o-A  6.7  4.0   87   152    9   MOLECULE: 5'-D(*CP*CP*CP*CP*TP*AP*GP*CP*TP*TP*TP*AP*GP*CP*T          
  45:  3du5-A  6.3  4.5  247   596   11   MOLECULE: TELOMERASE REVERSE TRANSCRIPTASE;                          
  46:  4ol8-B  5.9  4.5  201   452   13   MOLECULE: REVERSE TRANSCRIPTASE/RIBONUCLEASE H;                      
  47:  2yng-A  5.7  4.3  217   560   14   MOLECULE: REVERSE TRANSCRIPTASE/RIBONUCLEASE H;                      
  48:  5g2x-C  5.3  4.6  264   486    8   MOLECULE: GROUP II INTRON;                                           
  49:  5vo3-A  4.9 10.7  100   380   10   MOLECULE: SUCCINYL-DIAMINOPIMELATE DESUCCINYLASE;                    
  50:  5k8o-B  4.1 15.8  125   425   10   MOLECULE: 5-NITROANTHRANILIC ACID AMINOHYDROLASE;                    
  51:  6wi5-A  4.0  4.1   71    90    4   MOLECULE: DE NOVO DESIGNED PROTEIN FOLDIT4;                          
  52:  1vbk-A  3.9 16.8  101   307    7   MOLECULE: HYPOTHETICAL PROTEIN PH1313;                               
  53:  3al0-B  3.8  4.8  100   482    8   MOLECULE: GLUTAMYL-TRNA(GLN) AMIDOTRANSFERASE SUBUNIT A;             
  54:  1v3z-A  3.8  3.1   69    90    6   MOLECULE: ACYLPHOSPHATASE;                                           
  55:  6q82-A  3.5  7.7   79  1027    5   MOLECULE: IMPORTIN BETA-LIKE PROTEIN KAP122;                         
  56:  4rib-B  3.4 10.1  100   628    5   MOLECULE: FANCONI-ASSOCIATED NUCLEASE 1;                             
  57:  4xea-A  3.3  9.2  106   423   10   MOLECULE: PEPTIDASE M16 DOMAIN PROTEIN;                              
  58:  2g8l-B  3.2  8.1   76   286    8   MOLECULE: 287AA LONG HYPOTHETICAL PROTEIN;                           
  59:  6d9m-A  3.2 10.8  117   326   10   MOLECULE: FUSION PROTEIN OF ENDOLYSIN,RESPONSE RECEIVER SEN          
  60:  6s6b-J  3.1 13.8   89   475    9   MOLECULE: CRISPR-ASSOCIATED PROTEIN, CMR5 FAMILY;                    
  61:  5xgb-A  3.1  9.4  161   551   11   MOLECULE: UNCHARACTERIZED PROTEIN;                                   
  62:  6tc0-C  3.1 15.1  104   994    6   MOLECULE: PROBABLE CYTOSOLIC IRON-SULFUR PROTEIN ASSEMBLY P          
  63:  3ife-A  3.0 12.7  104   416   10   MOLECULE: PEPTIDASE T;                                               
  64:  6slf-A  2.9 13.8  105   398    7   MOLECULE: N-ALPHA-ACYL-GLUTAMINE AMINOACYLASE;                       
  65:  3s4w-A  2.7  4.8  125  1206   10   MOLECULE: FANCONI ANEMIA GROUP I PROTEIN HOMOLOG;                    
  66:  7bln-A  2.7 12.3  128   769    9   MOLECULE: VACUOLAR PROTEIN SORTING-ASSOCIATED PROTEIN 29;            
  67:  6ted-Z  2.6  6.6   93   510    4   MOLECULE: DNA-DIRECTED RNA POLYMERASE SUBUNIT;                       
  68:  6imu-A  2.5  8.8   97   494    9   MOLECULE: ENDO-BETA-1,2-GLUCANASE;                                   
  69:  6n88-A  2.4 12.8   93   619    9   MOLECULE: MGC52556 PROTEIN;                                          
  70:  6w1s-S  2.4  3.4   89   901    7   MOLECULE: MEDIATOR OF RNA POLYMERASE II TRANSCRIPTION SUBUN          
  71:  6ygb-B  2.4 17.6  106   725    7   MOLECULE: N-ALPHA-ACETYLTRANSFERASE 30;                              
  72:  2w4m-A  2.3 13.9   83   250   10   MOLECULE: N-ACYLNEURAMINATE-9-PHOSPHATASE;                           

# Structural equivalences
   1: s001-A 1khv-B     6 -   9 <=>   18 -  21   (PHE    6  - PHE    9  <=> GLY   22  - PRO   25 )                          
   1: s001-A 1khv-B    12 -  18 <=>   22 -  28   (LEU   12  - PHE   18  <=> ARG   26  - THR   32 )                          
   1: s001-A 1khv-B    26 -  35 <=>   33 -  42   (SER   26  - LYS   35  <=> VAL   37  - THR   46 )                          
   1: s001-A 1khv-B    37 -  43 <=>   43 -  49   (GLU   37  - THR   43  <=> GLY   47  - LEU   53 )                          
   1: s001-A 1khv-B    44 -  61 <=>   60 -  77   (SER   44  - GLN   61  <=> LEU   64  - LEU   81 )                          
   1: s001-A 1khv-B    62 -  65 <=>   79 -  82   (SER   62  - GLU   65  <=> LYS   83  - GLU   86 )                          
   1: s001-A 1khv-B    67 -  84 <=>   83 - 100   (LYS   67  - SER   84  <=> PHE   87  - LYS  104 )                          
   1: s001-A 1khv-B    85 - 100 <=>  102 - 117   (GLU   85  - PRO  100  <=> GLU  106  - ASP  121 )                          
   1: s001-A 1khv-B   102 - 106 <=>  118 - 122   (ASP  102  - GLY  106  <=> LEU  122  - CYS  126 )                          
   1: s001-A 1khv-B   107 - 110 <=>  126 - 129   (ALA  107  - LEU  110  <=> VAL  130  - LYS  133 )                          
   1: s001-A 1khv-B   114 - 117 <=>  132 - 135   (LYS  114  - GLU  117  <=> ASP  136  - LYS  139 )                          
   1: s001-A 1khv-B   118 - 134 <=>  139 - 155   (VAL  118  - GLU  134  <=> MET  143  - ASN  159 )                          
   1: s001-A 1khv-B   136 - 158 <=>  156 - 178   (LYS  136  - ASN  158  <=> SER  160  - VAL  182 )                          
   1: s001-A 1khv-B   159 - 186 <=>  182 - 209   (LYS  159  - PRO  186  <=> LYS  186  - LYS  213 )                          
   1: s001-A 1khv-B   187 - 197 <=>  215 - 225   (PRO  187  - ASP  197  <=> GLY  219  - SER  229 )                          
   1: s001-A 1khv-B   200 - 211 <=>  226 - 237   (THR  200  - SER  211  <=> ARG  230  - SER  241 )                          
   1: s001-A 1khv-B   212 - 246 <=>  239 - 273   (GLY  212  - SER  246  <=> ALA  243  - THR  277 )                          
   1: s001-A 1khv-B   248 - 259 <=>  274 - 285   (LEU  248  - TYR  259  <=> GLU  278  - SER  289 )                          
   1: s001-A 1khv-B   262 - 306 <=>  286 - 330   (HIS  262  - GLU  306  <=> HIS  290  - ALA  334 )                          
   1: s001-A 1khv-B   310 - 313 <=>  338 - 341   (LEU  310  - SER  313  <=> ASN  342  - GLU  345 )                          
   1: s001-A 1khv-B   314 - 330 <=>  344 - 360   (SER  314  - PRO  330  <=> PRO  348  - MET  364 )                          
   1: s001-A 1khv-B   332 - 335 <=>  361 - 364   (LYS  332  - VAL  335  <=> VAL  365  - LEU  368 )                          
   1: s001-A 1khv-B   337 - 350 <=>  365 - 378   (ASP  337  - ALA  350  <=> PRO  369  - PRO  382 )                          
   1: s001-A 1khv-B   353 - 356 <=>  379 - 382   (GLU  353  - LEU  356  <=> THR  383  - ASP  386 )                          
   1: s001-A 1khv-B   357 - 360 <=>  389 - 392   (TYR  357  - VAL  360  <=> VAL  393  - LEU  396 )                          
   1: s001-A 1khv-B   364 - 376 <=>  393 - 405   (MET  364  - GLY  376  <=> ASN  397  - THR  409 )                          
   1: s001-A 1khv-B   377 - 397 <=>  408 - 428   (VAL  377  - GLN  397  <=> GLY  412  - THR  432 )                          
   1: s001-A 1khv-B   399 - 402 <=>  439 - 442   (LYS  399  - SER  402  <=> ASP  443  - LYS  446 )                          
   1: s001-A 1khv-B   403 - 419 <=>  444 - 460   (ASP  403  - LEU  419  <=> GLU  448  - GLY  464 )                          
   1: s001-A 1khv-B   420 - 435 <=>  462 - 477   (ASP  420  - TYR  435  <=> GLU  466  - TYR  481 )                          
   1: s001-A 1khv-B   463 - 478 <=>  480 - 495   (SER  463  - THR  478  <=> PHE  484  - ARG  499 )                          
   2: s001-A 6qwt-A     6 -   9 <=>    9 -  12   (PHE    6  - PHE    9  <=> GLY    9  - PRO   12 )                          
   2: s001-A 6qwt-A    12 -  18 <=>   13 -  19   (LEU   12  - PHE   18  <=> PRO   13  - SER   19 )                          
   2: s001-A 6qwt-A    26 -  30 <=>   23 -  27   (SER   26  - GLN   30  <=> LYS   23  - TYR   27 )                          
   2: s001-A 6qwt-A    32 -  45 <=>   28 -  41   (ARG   32  - ARG   45  <=> GLY   28  - ARG   41 )                          
   2: s001-A 6qwt-A    46 -  60 <=>   49 -  63   (SER   46  - SER   60  <=> ASP   49  - ILE   63 )                          
   2: s001-A 6qwt-A    62 -  65 <=>   65 -  68   (SER   62  - GLU   65  <=> GLU   65  - PRO   68 )                          
   2: s001-A 6qwt-A    67 -  81 <=>   69 -  83   (LYS   67  - SER   81  <=> SER   69  - PHE   83 )                          
   2: s001-A 6qwt-A    85 -  97 <=>   84 -  96   (GLU   85  - GLN   97  <=> PRO   84  - ASN   96 )                          
   2: s001-A 6qwt-A    98 - 106 <=>  103 - 111   (LEU   98  - GLY  106  <=> GLY  103  - GLY  111 )                          
   2: s001-A 6qwt-A   107 - 111 <=>  114 - 118   (ALA  107  - PRO  111  <=> TRP  114  - LEU  118 )                          
   2: s001-A 6qwt-A   115 - 119 <=>  120 - 124   (LYS  115  - ARG  119  <=> ARG  120  - PHE  124 )                          
   2: s001-A 6qwt-A   120 - 130 <=>  136 - 146   (ASN  120  - TRP  130  <=> PRO  136  - LEU  146 )                          
   2: s001-A 6qwt-A   138 - 158 <=>  147 - 167   (PHE  138  - ASN  158  <=> HIS  147  - VAL  167 )                          
   2: s001-A 6qwt-A   159 - 185 <=>  171 - 197   (LYS  159  - ALA  185  <=> LYS  171  - MET  197 )                          
   2: s001-A 6qwt-A   186 - 196 <=>  203 - 213   (PRO  186  - LEU  196  <=> MET  203  - ASP  213 )                          
   2: s001-A 6qwt-A   200 - 247 <=>  214 - 261   (THR  200  - ASP  247  <=> TYR  214  - PRO  261 )                          
   2: s001-A 6qwt-A   248 - 280 <=>  263 - 295   (LEU  248  - SER  280  <=> ILE  263  - SER  295 )                          
   2: s001-A 6qwt-A   282 - 308 <=>  296 - 322   (SER  282  - GLY  308  <=> CYS  297  - ASP  323 )                          
   2: s001-A 6qwt-A   309 - 312 <=>  324 - 327   (ASP  309  - LEU  312  <=> SER  325  - ARG  328 )                          
   2: s001-A 6qwt-A   315 - 330 <=>  328 - 343   (CYS  315  - PRO  330  <=> ILE  329  - ILE  344 )                          
   2: s001-A 6qwt-A   335 - 344 <=>  344 - 353   (VAL  335  - ARG  344  <=> HIS  345  - HIS  354 )                          
   2: s001-A 6qwt-A   345 - 352 <=>  355 - 362   (ARG  345  - PRO  352  <=> GLN  356  - PRO  363 )                          
   2: s001-A 6qwt-A   353 - 356 <=>  367 - 370   (GLU  353  - LEU  356  <=> SER  368  - PRO  371 )                          
   2: s001-A 6qwt-A   357 - 360 <=>  372 - 375   (TYR  357  - VAL  360  <=> THR  373  - ILE  376 )                          
   2: s001-A 6qwt-A   364 - 374 <=>  376 - 386   (MET  364  - PHE  374  <=> HIS  377  - VAL  387 )                          
   2: s001-A 6qwt-A   376 - 394 <=>  393 - 411   (GLY  376  - PRO  394  <=> THR  394  - THR  412 )                          
   2: s001-A 6qwt-A   396 - 399 <=>  412 - 415   (PHE  396  - LYS  399  <=> ARG  413  - PRO  416 )                          
   2: s001-A 6qwt-A   404 - 418 <=>  416 - 430   (VAL  404  - ASN  418  <=> PHE  417  - ALA  431 )                          
   2: s001-A 6qwt-A   419 - 437 <=>  432 - 450   (LEU  419  - ARG  437  <=> PRO  433  - GLY  451 )                          
   2: s001-A 6qwt-A   464 - 478 <=>  454 - 468   (VAL  464  - THR  478  <=> ILE  455  - THR  469 )                          
   3: s001-A 6gvv-A     9 -  14 <=>   11 -  16   (PHE    9  - LEU   14  <=> GLU   11  - ALA   16 )                          
   3: s001-A 6gvv-A    16 -  19 <=>   17 -  20   (GLY   16  - SER   19  <=> ARG   17  - LYS   20 )                          
   3: s001-A 6gvv-A    26 -  35 <=>   23 -  32   (SER   26  - LYS   35  <=> PRO   23  - PRO   32 )                          
   3: s001-A 6gvv-A    37 -  45 <=>   33 -  41   (GLU   37  - ARG   45  <=> GLU   33  - ASN   41 )                          
   3: s001-A 6gvv-A    46 -  55 <=>   51 -  60   (SER   46  - PHE   55  <=> VAL   51  - HIS   60 )                          
   3: s001-A 6gvv-A    57 -  63 <=>   61 -  67   (SER   57  - VAL   63  <=> LYS   61  - SER   67 )                          
   3: s001-A 6gvv-A    64 -  97 <=>   70 - 103   (ASP   64  - GLN   97  <=> ASP   70  - LYS  103 )                          
   3: s001-A 6gvv-A    98 - 106 <=>  110 - 118   (LEU   98  - GLY  106  <=> ALA  110  - GLY  118 )                          
   3: s001-A 6gvv-A   107 - 111 <=>  121 - 125   (ALA  107  - PRO  111  <=> TRP  121  - GLY  125 )                          
   3: s001-A 6gvv-A   113 - 119 <=>  126 - 132   (VAL  113  - ARG  119  <=> LYS  126  - ILE  132 )                          
   3: s001-A 6gvv-A   120 - 131 <=>  141 - 152   (ASN  120  - ARG  131  <=> PRO  141  - LYS  152 )                          
   3: s001-A 6gvv-A   138 - 158 <=>  153 - 173   (PHE  138  - ASN  158  <=> ARG  153  - VAL  173 )                          
   3: s001-A 6gvv-A   159 - 184 <=>  177 - 202   (LYS  159  - ASN  184  <=> LYS  177  - GLN  202 )                          
   3: s001-A 6gvv-A   185 - 188 <=>  205 - 208   (ALA  185  - PHE  188  <=> SER  205  - GLY  208 )                          
   3: s001-A 6gvv-A   189 - 196 <=>  213 - 220   (LEU  189  - LEU  196  <=> SER  213  - ASP  220 )                          
   3: s001-A 6gvv-A   200 - 241 <=>  221 - 262   (THR  200  - GLU  241  <=> VAL  221  - ARG  262 )                          
   3: s001-A 6gvv-A   242 - 245 <=>  265 - 268   (LEU  242  - LEU  245  <=> PHE  265  - HIS  268 )                          
   3: s001-A 6gvv-A   251 - 306 <=>  269 - 324   (SER  251  - GLU  306  <=> PRO  269  - GLU  324 )                          
   3: s001-A 6gvv-A   309 - 312 <=>  329 - 332   (ASP  309  - LEU  312  <=> ASP  329  - THR  332 )                          
   3: s001-A 6gvv-A   315 - 330 <=>  333 - 348   (CYS  315  - PRO  330  <=> MET  333  - LEU  348 )                          
   3: s001-A 6gvv-A   334 - 337 <=>  349 - 352   (GLU  334  - ASP  337  <=> ASP  349  - ALA  352 )                          
   3: s001-A 6gvv-A   339 - 350 <=>  353 - 364   (VAL  339  - ALA  350  <=> LEU  353  - ILE  364 )                          
   3: s001-A 6gvv-A   354 - 357 <=>  365 - 368   (LYS  354  - TYR  357  <=> THR  365  - ASP  368 )                          
   3: s001-A 6gvv-A   358 - 361 <=>  376 - 379   (ASN  358  - SER  361  <=> LEU  376  - SER  379 )                          
   3: s001-A 6gvv-A   364 - 374 <=>  381 - 391   (MET  364  - PHE  374  <=> THR  381  - HIS  391 )                          
   3: s001-A 6gvv-A   376 - 393 <=>  397 - 414   (GLY  376  - PHE  393  <=> GLY  397  - PHE  414 )                          
   3: s001-A 6gvv-A   395 - 398 <=>  415 - 418   (GLU  395  - ASP  398  <=> ALA  415  - GLY  418 )                          
   3: s001-A 6gvv-A   403 - 419 <=>  419 - 435   (ASP  403  - LEU  419  <=> THR  419  - GLY  435 )                          
   3: s001-A 6gvv-A   420 - 433 <=>  437 - 450   (ASP  420  - SER  433  <=> ASP  437  - PHE  450 )                          
   3: s001-A 6gvv-A   464 - 478 <=>  451 - 465   (VAL  464  - THR  478  <=> GLU  451  - ALA  465 )                          
   4: s001-A 2ijd-1    12 -  18 <=>  200 - 206   (LEU   12  - PHE   18  <=> ILE  200  - THR  206 )                          
   4: s001-A 2ijd-1    26 -  35 <=>  210 - 219   (SER   26  - LYS   35  <=> PRO  210  - GLY  219 )                          
   4: s001-A 2ijd-1    37 -  45 <=>  220 - 228   (GLU   37  - ARG   45  <=> VAL  220  - LYS  228 )                          
   4: s001-A 2ijd-1    46 -  55 <=>  236 - 245   (SER   46  - PHE   55  <=> ASP  236  - TYR  245 )                          
   4: s001-A 2ijd-1    57 -  83 <=>  246 - 272   (SER   57  - TYR   83  <=> VAL  246  - ASP  272 )                          
   4: s001-A 2ijd-1    85 -  97 <=>  273 - 285   (GLU   85  - GLN   97  <=> ILE  273  - TYR  285 )                          
   4: s001-A 2ijd-1    98 - 106 <=>  292 - 300   (LEU   98  - GLY  106  <=> ALA  292  - GLY  300 )                          
   4: s001-A 2ijd-1   107 - 111 <=>  303 - 307   (ALA  107  - PRO  111  <=> TYR  303  - GLY  307 )                          
   4: s001-A 2ijd-1   113 - 119 <=>  308 - 314   (VAL  113  - ARG  119  <=> LYS  308  - LEU  314 )                          
   4: s001-A 2ijd-1   120 - 130 <=>  322 - 332   (ASN  120  - TRP  130  <=> LYS  322  - GLY  332 )                          
   4: s001-A 2ijd-1   140 - 158 <=>  333 - 351   (PRO  140  - ASN  158  <=> ILE  333  - VAL  351 )                          
   4: s001-A 2ijd-1   159 - 184 <=>  355 - 380   (LYS  159  - ASN  184  <=> LYS  355  - ALA  380 )                          
   4: s001-A 2ijd-1   185 - 188 <=>  383 - 386   (ALA  185  - PHE  188  <=> LYS  383  - GLY  386 )                          
   4: s001-A 2ijd-1   189 - 196 <=>  391 - 398   (LEU  189  - LEU  196  <=> SER  391  - ASP  398 )                          
   4: s001-A 2ijd-1   200 - 209 <=>  399 - 408   (THR  200  - ILE  209  <=> LEU  399  - MET  408 )                          
   4: s001-A 2ijd-1   212 - 243 <=>  409 - 440   (GLY  212  - MET  243  <=> GLU  409  - GLY  440 )                          
   4: s001-A 2ijd-1   250 - 254 <=>  442 - 446   (LYS  250  - ASP  254  <=> GLY  442  - ASP  446 )                          
   4: s001-A 2ijd-1   256 - 308 <=>  447 - 499   (LEU  256  - GLY  308  <=> TYR  447  - ILE  499 )                          
   4: s001-A 2ijd-1   309 - 312 <=>  501 - 504   (ASP  309  - LEU  312  <=> LEU  501  - LEU  504 )                          
   4: s001-A 2ijd-1   314 - 330 <=>  505 - 521   (SER  314  - PRO  330  <=> LYS  505  - VAL  521 )                          
   4: s001-A 2ijd-1   334 - 337 <=>  522 - 525   (GLU  334  - ASP  337  <=> ASP  522  - LEU  525 )                          
   4: s001-A 2ijd-1   339 - 354 <=>  526 - 541   (VAL  339  - LYS  354  <=> LEU  526  - ASP  541 )                          
   4: s001-A 2ijd-1   357 - 360 <=>  548 - 551   (TYR  357  - VAL  360  <=> THR  548  - TRP  551 )                          
   4: s001-A 2ijd-1   364 - 374 <=>  552 - 562   (MET  364  - PHE  374  <=> GLU  552  - ARG  562 )                          
   4: s001-A 2ijd-1   376 - 394 <=>  569 - 587   (GLY  376  - PRO  394  <=> PHE  569  - THR  587 )                          
   4: s001-A 2ijd-1   396 - 399 <=>  588 - 591   (PHE  396  - LYS  399  <=> LYS  588  - ARG  591 )                          
   4: s001-A 2ijd-1   403 - 418 <=>  592 - 607   (ASP  403  - ASN  418  <=> ASN  592  - ASN  607 )                          
   4: s001-A 2ijd-1   419 - 430 <=>  609 - 620   (LEU  419  - ASP  430  <=> GLU  609  - ARG  620 )                          
   4: s001-A 2ijd-1   431 - 434 <=>  624 - 627   (PHE  431  - ARG  434  <=> ILE  624  - ALA  627 )                          
   4: s001-A 2ijd-1   463 - 478 <=>  628 - 643   (SER  463  - THR  478  <=> LEU  628  - SER  643 )                          
   5: s001-A 1sh0-B    12 -  18 <=>   16 -  22   (LEU   12  - PHE   18  <=> PRO   20  - THR   26 )                          
   5: s001-A 1sh0-B    29 -  37 <=>   27 -  35   (ILE   29  - GLU   37  <=> SER   31  - GLY   39 )                          
   5: s001-A 1sh0-B    38 -  43 <=>   37 -  42   (TYR   38  - THR   43  <=> TYR   41  - LEU   46 )                          
   5: s001-A 1sh0-B    44 -  83 <=>   55 -  94   (SER   44  - TYR   83  <=> LEU   59  - ILE   98 )                          
   5: s001-A 1sh0-B    85 - 106 <=>   95 - 116   (GLU   85  - GLY  106  <=> ASP   99  - GLY  120 )                          
   5: s001-A 1sh0-B   107 - 110 <=>  119 - 122   (ALA  107  - LEU  110  <=> HIS  123  - ARG  126 )                          
   5: s001-A 1sh0-B   113 - 116 <=>  124 - 127   (VAL  113  - GLY  116  <=> ASN  128  - TRP  131 )                          
   5: s001-A 1sh0-B   117 - 133 <=>  134 - 150   (GLU  117  - LEU  133  <=> GLY  138  - GLY  154 )                          
   5: s001-A 1sh0-B   138 - 157 <=>  151 - 170   (PHE  138  - THR  157  <=> LYS  155  - LYS  174 )                          
   5: s001-A 1sh0-B   158 - 176 <=>  175 - 193   (ASN  158  - GLN  176  <=> ILE  179  - ARG  197 )                          
   5: s001-A 1sh0-B   177 - 183 <=>  195 - 201   (PHE  177  - GLU  183  <=> PHE  199  - GLU  205 )                          
   5: s001-A 1sh0-B   184 - 187 <=>  204 - 207   (ASN  184  - PRO  187  <=> THR  208  - VAL  211 )                          
   5: s001-A 1sh0-B   188 - 195 <=>  210 - 217   (PHE  188  - TRP  195  <=> PRO  214  - MET  221 )                          
   5: s001-A 1sh0-B   199 - 246 <=>  218 - 265   (GLY  199  - SER  246  <=> ASN  222  - PRO  269 )                          
   5: s001-A 1sh0-B   248 - 259 <=>  266 - 277   (LEU  248  - TYR  259  <=> HIS  270  - SER  281 )                          
   5: s001-A 1sh0-B   262 - 306 <=>  278 - 322   (HIS  262  - GLU  306  <=> PRO  282  - ASN  326 )                          
   5: s001-A 1sh0-B   309 - 312 <=>  330 - 333   (ASP  309  - LEU  312  <=> ALA  334  - LEU  337 )                          
   5: s001-A 1sh0-B   315 - 330 <=>  334 - 349   (CYS  315  - PRO  330  <=> PHE  338  - LEU  353 )                          
   5: s001-A 1sh0-B   334 - 337 <=>  350 - 353   (GLU  334  - ASP  337  <=> ASP  354  - LYS  357 )                          
   5: s001-A 1sh0-B   339 - 354 <=>  354 - 369   (VAL  339  - LYS  354  <=> LEU  358  - ASP  373 )                          
   5: s001-A 1sh0-B   355 - 360 <=>  375 - 380   (THR  355  - VAL  360  <=> LEU  379  - ASP  384 )                          
   5: s001-A 1sh0-B   364 - 377 <=>  382 - 395   (MET  364  - VAL  377  <=> ASN  386  - PRO  399 )                          
   5: s001-A 1sh0-B   379 - 383 <=>  401 - 405   (TYR  379  - ASP  383  <=> LYS  405  - SER  409 )                          
   5: s001-A 1sh0-B   386 - 397 <=>  406 - 417   (LYS  386  - GLN  397  <=> SER  410  - PRO  421 )                          
   5: s001-A 1sh0-B   398 - 418 <=>  426 - 446   (ASP  398  - ASN  418  <=> MET  430  - HIS  450 )                          
   5: s001-A 1sh0-B   419 - 434 <=>  452 - 467   (LEU  419  - ARG  434  <=> SER  456  - MET  471 )                          
   5: s001-A 1sh0-B   464 - 479 <=>  470 - 485   (VAL  464  - VAL  479  <=> TYR  474  - ASP  489 )                          
   6: s001-A 4nyz-A     9 -  18 <=>    9 -  18   (PHE    9  - PHE   18  <=> GLY    9  - THR   18 )                          
   6: s001-A 4nyz-A    26 -  35 <=>   22 -  31   (SER   26  - LYS   35  <=> PRO   22  - PRO   31 )                          
   6: s001-A 4nyz-A    37 -  45 <=>   32 -  40   (GLU   37  - ARG   45  <=> ALA   32  - LYS   40 )                          
   6: s001-A 4nyz-A    46 -  60 <=>   48 -  62   (SER   46  - SER   60  <=> ASP   48  - GLU   62 )                          
   6: s001-A 4nyz-A    62 -  65 <=>   63 -  66   (SER   62  - GLU   65  <=> THR   63  - PRO   66 )                          
   6: s001-A 4nyz-A    67 -  98 <=>   67 -  98   (LYS   67  - LEU   98  <=> VAL   67  - GLY   98 )                          
   6: s001-A 4nyz-A    99 - 106 <=>  105 - 112   (LEU   99  - GLY  106  <=> MET  105  - GLY  112 )                          
   6: s001-A 4nyz-A   107 - 111 <=>  115 - 119   (ALA  107  - PRO  111  <=> TYR  115  - GLY  119 )                          
   6: s001-A 4nyz-A   113 - 120 <=>  120 - 127   (VAL  113  - ASN  120  <=> MET  120  - ASP  127 )                          
   6: s001-A 4nyz-A   121 - 131 <=>  136 - 146   (HIS  121  - ARG  131  <=> PHE  136  - ASN  146 )                          
   6: s001-A 4nyz-A   138 - 141 <=>  147 - 150   (PHE  138  - VAL  141  <=> LYS  147  - SER  150 )                          
   6: s001-A 4nyz-A   142 - 158 <=>  152 - 168   (THR  142  - ASN  158  <=> ILE  152  - VAL  168 )                          
   6: s001-A 4nyz-A   159 - 184 <=>  172 - 197   (LYS  159  - ASN  184  <=> LYS  172  - LYS  197 )                          
   6: s001-A 4nyz-A   185 - 188 <=>  200 - 203   (ALA  185  - PHE  188  <=> THR  200  - GLY  203 )                          
   6: s001-A 4nyz-A   189 - 196 <=>  208 - 215   (LEU  189  - LEU  196  <=> SER  208  - ASP  215 )                          
   6: s001-A 4nyz-A   200 - 236 <=>  216 - 252   (THR  200  - PHE  236  <=> VAL  216  - ALA  252 )                          
   6: s001-A 4nyz-A   237 - 240 <=>  254 - 257   (GLN  237  - GLU  240  <=> GLU  254  - SER  257 )                          
   6: s001-A 4nyz-A   241 - 244 <=>  259 - 262   (GLU  241  - ASP  244  <=> GLU  259  - PHE  262 )                          
   6: s001-A 4nyz-A   250 - 303 <=>  263 - 316   (LYS  250  - CYS  303  <=> ASP  263  - LEU  316 )                          
   6: s001-A 4nyz-A   304 - 307 <=>  318 - 321   (SER  304  - TYR  307  <=> TYR  318  - PHE  321 )                          
   6: s001-A 4nyz-A   309 - 312 <=>  325 - 328   (ASP  309  - LEU  312  <=> ASP  325  - VAL  328 )                          
   6: s001-A 4nyz-A   316 - 330 <=>  329 - 343   (ILE  316  - PRO  330  <=> LEU  329  - LEU  343 )                          
   6: s001-A 4nyz-A   334 - 337 <=>  344 - 347   (GLU  334  - ASP  337  <=> ASN  344  - ARG  347 )                          
   6: s001-A 4nyz-A   339 - 352 <=>  348 - 361   (VAL  339  - PRO  352  <=> VAL  348  - PRO  361 )                          
   6: s001-A 4nyz-A   353 - 356 <=>  366 - 369   (GLU  353  - LEU  356  <=> SER  366  - PRO  369 )                          
   6: s001-A 4nyz-A   357 - 360 <=>  371 - 374   (TYR  357  - VAL  360  <=> GLU  371  - LEU  374 )                          
   6: s001-A 4nyz-A   364 - 375 <=>  375 - 386   (MET  364  - LEU  375  <=> GLU  375  - LYS  386 )                          
   6: s001-A 4nyz-A   376 - 393 <=>  389 - 406   (GLY  376  - PHE  393  <=> PRO  389  - TYR  406 )                          
   6: s001-A 4nyz-A   396 - 399 <=>  407 - 410   (PHE  396  - LYS  399  <=> TYR  407  - GLY  410 )                          
   6: s001-A 4nyz-A   403 - 418 <=>  411 - 426   (ASP  403  - ASN  418  <=> THR  411  - SER  426 )                          
   6: s001-A 4nyz-A   419 - 433 <=>  428 - 442   (LEU  419  - SER  433  <=> LYS  428  - GLY  442 )                          
   6: s001-A 4nyz-A   464 - 478 <=>  444 - 458   (VAL  464  - THR  478  <=> ILE  444  - LEU  458 )                          
   7: s001-A 3gnw-B    14 -  18 <=>   12 -  16   (LEU   14  - PHE   18  <=> THR   12  - ALA   16 )                          
   7: s001-A 3gnw-B    27 -  34 <=>   24 -  31   (ARG   27  - VAL   34  <=> ASN   24  - LEU   31 )                          
   7: s001-A 3gnw-B    35 -  44 <=>   34 -  43   (LYS   35  - SER   44  <=> HIS   34  - ARG   43 )                          
   7: s001-A 3gnw-B    47 -  64 <=>   44 -  61   (ALA   47  - ASP   64  <=> SER   44  - ASP   61 )                          
   7: s001-A 3gnw-B    66 -  80 <=>   62 -  76   (SER   66  - GLN   80  <=> ASP   62  - SER   76 )                          
   7: s001-A 3gnw-B    84 - 104 <=>   77 -  97   (SER   84  - SER  104  <=> THR   77  - ALA   97 )                          
   7: s001-A 3gnw-B   107 - 111 <=>   98 - 102   (ALA  107  - PRO  111  <=> LYS   98  - GLY  102 )                          
   7: s001-A 3gnw-B   115 - 119 <=>  104 - 108   (LYS  115  - ARG  119  <=> GLY  104  - VAL  108 )                          
   7: s001-A 3gnw-B   120 - 134 <=>  113 - 127   (ASN  120  - GLU  134  <=> SER  113  - LEU  127 )                          
   7: s001-A 3gnw-B   136 - 155 <=>  128 - 147   (LYS  136  - LYS  155  <=> GLU  128  - VAL  147 )                          
   7: s001-A 3gnw-B   156 - 176 <=>  150 - 170   (GLY  156  - GLN  176  <=> GLY  153  - MET  173 )                          
   7: s001-A 3gnw-B   177 - 186 <=>  172 - 181   (PHE  177  - PRO  186  <=> LEU  175  - GLN  184 )                          
   7: s001-A 3gnw-B   187 - 195 <=>  186 - 194   (PRO  187  - TRP  195  <=> SER  189  - PRO  197 )                          
   7: s001-A 3gnw-B   199 - 212 <=>  195 - 208   (GLY  199  - GLY  212  <=> LYS  198  - LYS  211 )                          
   7: s001-A 3gnw-B   213 - 242 <=>  211 - 240   (ARG  213  - LEU  242  <=> PRO  214  - CYS  243 )                          
   7: s001-A 3gnw-B   244 - 258 <=>  241 - 255   (ASP  244  - THR  258  <=> ASP  244  - GLU  258 )                          
   7: s001-A 3gnw-B   259 - 267 <=>  257 - 265   (TYR  259  - TYR  267  <=> LEU  260  - ASN  268 )                          
   7: s001-A 3gnw-B   268 - 275 <=>  268 - 275   (TYR  268  - HIS  275  <=> GLY  271  - ARG  278 )                          
   7: s001-A 3gnw-B   277 - 305 <=>  276 - 304   (GLY  277  - PRO  305  <=> CYS  279  - LYS  307 )                          
   7: s001-A 3gnw-B   307 - 310 <=>  305 - 308   (TYR  307  - LEU  310  <=> LEU  308  - CYS  311 )                          
   7: s001-A 3gnw-B   314 - 328 <=>  309 - 323   (SER  314  - TYR  328  <=> THR  312  - SER  326 )                          
   7: s001-A 3gnw-B   331 - 353 <=>  328 - 350   (PRO  331  - GLU  353  <=> GLU  331  - PRO  353 )                          
   7: s001-A 3gnw-B   355 - 360 <=>  351 - 356   (THR  355  - VAL  360  <=> PRO  354  - ASP  359 )                          
   7: s001-A 3gnw-B   364 - 374 <=>  358 - 368   (MET  364  - PHE  374  <=> GLU  361  - SER  371 )                          
   7: s001-A 3gnw-B   377 - 393 <=>  378 - 394   (VAL  377  - PHE  393  <=> VAL  381  - TRP  397 )                          
   7: s001-A 3gnw-B   394 - 397 <=>  398 - 401   (PRO  394  - GLN  397  <=> ARG  401  - PRO  404 )                          
   7: s001-A 3gnw-B   406 - 437 <=>  403 - 434   (GLN  406  - ARG  437  <=> ASN  406  - GLU  437 )                          
   7: s001-A 3gnw-B   444 - 448 <=>  437 - 441   (ILE  444  - SER  448  <=> GLU  440  - ASP  444 )                          
   7: s001-A 3gnw-B   450 - 453 <=>  447 - 450   (ARG  450  - GLN  453  <=> ALA  450  - SER  453 )                          
   7: s001-A 3gnw-B   461 - 467 <=>  451 - 457   (ASN  461  - SER  467  <=> ILE  454  - PRO  460 )                          
   7: s001-A 3gnw-B   470 - 478 <=>  459 - 467   (GLU  470  - THR  478  <=> ILE  462  - SER  470 )                          
   7: s001-A 3gnw-B   479 - 485 <=>  470 - 476   (VAL  479  - LEU  485  <=> THR  473  - PRO  479 )                          
   8: s001-A 5i61-A     1 -   4 <=>    6 -   9   (MET    1  - ARG    4  <=> ASN    6  - SER    9 )                          
   8: s001-A 5i61-A     5 -   8 <=>   14 -  17   (ASN    5  - ASN    8  <=> ILE   14  - PRO   17 )                          
   8: s001-A 5i61-A     9 -  15 <=>   20 -  26   (PHE    9  - GLY   15  <=> ARG   20  - VAL   26 )                          
   8: s001-A 5i61-A    16 -  19 <=>   29 -  32   (GLY   16  - SER   19  <=> GLY   29  - GLU   32 )                          
   8: s001-A 5i61-A    29 -  32 <=>   37 -  40   (ILE   29  - ARG   32  <=> PRO   37  - LYS   40 )                          
   8: s001-A 5i61-A    34 -  37 <=>   43 -  46   (VAL   34  - GLU   37  <=> SER   43  - SER   46 )                          
   8: s001-A 5i61-A    38 -  41 <=>   76 -  79   (TYR   38  - ASP   41  <=> VAL   76  - UNK   79 )                          
   8: s001-A 5i61-A    42 -  45 <=>   81 -  84   (VAL   42  - ARG   45  <=> VAL   81  - PRO   84 )                          
   8: s001-A 5i61-A    46 -  57 <=>   86 -  97   (SER   46  - SER   57  <=> LYS   86  - ASP   97 )                          
   8: s001-A 5i61-A    58 -  63 <=>  100 - 105   (PRO   58  - VAL   63  <=> SER  100  - PRO  105 )                          
   8: s001-A 5i61-A    68 -  78 <=>  107 - 117   (MET   68  - LEU   78  <=> ASP  107  - GLU  117 )                          
   8: s001-A 5i61-A    80 -  83 <=>  118 - 121   (GLN   80  - TYR   83  <=> TRP  118  - VAL  121 )                          
   8: s001-A 5i61-A    85 - 106 <=>  122 - 143   (GLU   85  - GLY  106  <=> SER  122  - GLY  143 )                          
   8: s001-A 5i61-A   107 - 110 <=>  146 - 149   (ALA  107  - LEU  110  <=> TYR  146  - LYS  149 )                          
   8: s001-A 5i61-A   116 - 123 <=>  151 - 158   (GLY  116  - LYS  123  <=> LYS  151  - ILE  158 )                          
   8: s001-A 5i61-A   126 - 129 <=>  159 - 162   (SER  126  - ALA  129  <=> PRO  159  - VAL  162 )                          
   8: s001-A 5i61-A   138 - 141 <=>  168 - 171   (PHE  138  - VAL  141  <=> TYR  168  - UNK  171 )                          
   8: s001-A 5i61-A   142 - 156 <=>  180 - 194   (THR  142  - GLY  156  <=> GLY  180  - LYS  194 )                          
   8: s001-A 5i61-A   157 - 185 <=>  197 - 225   (THR  157  - ALA  185  <=> ASP  197  - PHE  225 )                          
   8: s001-A 5i61-A   186 - 189 <=>  228 - 231   (PRO  186  - LEU  189  <=> LEU  228  - VAL  231 )                          
   8: s001-A 5i61-A   190 - 195 <=>  233 - 238   (GLY  190  - TRP  195  <=> ALA  233  - GLU  238 )                          
   8: s001-A 5i61-A   200 - 213 <=>  239 - 252   (THR  200  - ARG  213  <=> ALA  239  - GLY  252 )                          
   8: s001-A 5i61-A   214 - 246 <=>  256 - 288   (VAL  214  - SER  246  <=> VAL  256  - GLN  288 )                          
   8: s001-A 5i61-A   248 - 268 <=>  289 - 309   (LEU  248  - TYR  268  <=> GLU  289  - ASN  309 )                          
   8: s001-A 5i61-A   269 - 305 <=>  311 - 347   (ASN  269  - PRO  305  <=> GLY  311  - HIS  347 )                          
   8: s001-A 5i61-A   308 - 312 <=>  348 - 352   (GLY  308  - LEU  312  <=> THR  348  - PRO  352 )                          
   8: s001-A 5i61-A   314 - 329 <=>  353 - 368   (SER  314  - GLY  329  <=> ASN  353  - ILE  368 )                          
   8: s001-A 5i61-A   335 - 359 <=>  369 - 393   (VAL  335  - PHE  359  <=> SER  369  - LYS  393 )                          
   8: s001-A 5i61-A   364 - 378 <=>  394 - 408   (MET  364  - ARG  378  <=> GLN  394  - ARG  408 )                          
   8: s001-A 5i61-A   379 - 398 <=>  414 - 433   (TYR  379  - ASP  398  <=> VAL  414  - TYR  433 )                          
   8: s001-A 5i61-A   399 - 417 <=>  438 - 456   (LYS  399  - CYS  417  <=> TRP  438  - TYR  456 )                          
   8: s001-A 5i61-A   418 - 428 <=>  460 - 470   (ASN  418  - ALA  428  <=> LYS  460  - GLY  470 )                          
   8: s001-A 5i61-A   430 - 433 <=>  471 - 474   (ASP  430  - SER  433  <=> ASP  471  - ARG  474 )                          
   8: s001-A 5i61-A   434 - 439 <=>  477 - 482   (ARG  434  - GLU  439  <=> LEU  477  - PHE  482 )                          
   8: s001-A 5i61-A   442 - 448 <=>  488 - 494   (ASP  442  - SER  448  <=> GLY  488  - ILE  494 )                          
   8: s001-A 5i61-A   457 - 461 <=>  507 - 511   (ILE  457  - ASN  461  <=> ALA  518  - GLU  522 )                          
   8: s001-A 5i61-A   465 - 468 <=>  515 - 518   (PHE  465  - TYR  468  <=> VAL  526  - ALA  529 )                          
   9: s001-A 2wk4-B    12 -  18 <=>   18 -  24   (LEU   12  - PHE   18  <=> GLY   18  - THR   24 )                          
   9: s001-A 2wk4-B    26 -  29 <=>   29 -  32   (SER   26  - ILE   29  <=> SER   29  - TRP   32 )                          
   9: s001-A 2wk4-B    31 -  34 <=>   33 -  36   (TYR   31  - VAL   34  <=> PRO   33  - GLN   36 )                          
   9: s001-A 2wk4-B    35 -  44 <=>   38 -  47   (LYS   35  - SER   44  <=> GLY   38  - GLY   47 )                          
   9: s001-A 2wk4-B    45 -  61 <=>   58 -  74   (ARG   45  - GLN   61  <=> THR   58  - GLY   74 )                          
   9: s001-A 2wk4-B    63 -  84 <=>   75 -  96   (VAL   63  - SER   84  <=> VAL   75  - GLY   96 )                          
   9: s001-A 2wk4-B    85 - 101 <=>   98 - 114   (GLU   85  - SER  101  <=> HIS   98  - ARG  114 )                          
   9: s001-A 2wk4-B   103 - 106 <=>  115 - 118   (THR  103  - GLY  106  <=> THR  115  - CYS  118 )                          
   9: s001-A 2wk4-B   107 - 110 <=>  122 - 125   (ALA  107  - LEU  110  <=> VAL  122  - LEU  125 )                          
   9: s001-A 2wk4-B   115 - 118 <=>  127 - 130   (LYS  115  - VAL  118  <=> GLY  127  - TRP  130 )                          
   9: s001-A 2wk4-B   120 - 134 <=>  139 - 153   (ASN  120  - GLU  134  <=> GLY  139  - ASN  153 )                          
   9: s001-A 2wk4-B   136 - 158 <=>  154 - 176   (LYS  136  - ASN  158  <=> LYS  154  - ASN  176 )                          
   9: s001-A 2wk4-B   159 - 186 <=>  180 - 207   (LYS  159  - PRO  186  <=> LYS  180  - GLN  207 )                          
   9: s001-A 2wk4-B   187 - 196 <=>  213 - 222   (PRO  187  - LEU  196  <=> THR  213  - ASP  222 )                          
   9: s001-A 2wk4-B   199 - 212 <=>  223 - 236   (GLY  199  - GLY  212  <=> SER  223  - GLY  236 )                          
   9: s001-A 2wk4-B   214 - 246 <=>  237 - 269   (VAL  214  - SER  246  <=> VAL  237  - HIS  269 )                          
   9: s001-A 2wk4-B   248 - 259 <=>  270 - 281   (LEU  248  - TYR  259  <=> PRO  270  - SER  281 )                          
   9: s001-A 2wk4-B   262 - 306 <=>  282 - 326   (HIS  262  - GLU  306  <=> PRO  282  - GLU  326 )                          
   9: s001-A 2wk4-B   310 - 313 <=>  335 - 338   (LEU  310  - SER  313  <=> ASN  335  - GLN  338 )                          
   9: s001-A 2wk4-B   314 - 327 <=>  341 - 354   (SER  314  - ARG  327  <=> THR  341  - CYS  354 )                          
   9: s001-A 2wk4-B   328 - 331 <=>  356 - 359   (TYR  328  - PRO  331  <=> ALA  356  - SER  359 )                          
   9: s001-A 2wk4-B   334 - 337 <=>  360 - 363   (GLU  334  - ASP  337  <=> ILE  360  - THR  363 )                          
   9: s001-A 2wk4-B   339 - 352 <=>  364 - 377   (VAL  339  - PRO  352  <=> VAL  364  - ALA  377 )                          
   9: s001-A 2wk4-B   353 - 358 <=>  382 - 387   (GLU  353  - ASN  358  <=> ASP  382  - THR  387 )                          
   9: s001-A 2wk4-B   364 - 374 <=>  388 - 398   (MET  364  - PHE  374  <=> ASN  388  - THR  398 )                          
   9: s001-A 2wk4-B   377 - 397 <=>  403 - 423   (VAL  377  - GLN  397  <=> GLY  403  - ASN  423 )                          
   9: s001-A 2wk4-B   399 - 418 <=>  434 - 453   (LYS  399  - ASN  418  <=> PHE  434  - HIS  453 )                          
   9: s001-A 2wk4-B   419 - 433 <=>  459 - 473   (LEU  419  - SER  433  <=> ASP  459  - GLY  473 )                          
   9: s001-A 2wk4-B   463 - 466 <=>  475 - 478   (SER  463  - PRO  466  <=> VAL  475  - ASN  478 )                          
   9: s001-A 2wk4-B   467 - 477 <=>  484 - 494   (SER  467  - GLY  477  <=> ALA  484  - GLY  494 )                          
  10: s001-A 5y6r-A     5 -   8 <=>   91 -  94   (ASN    5  - ASN    8  <=> GLY  102  - LYS  105 )                          
  10: s001-A 5y6r-A     9 -  17 <=>  110 - 118   (PHE    9  - GLY   17  <=> VAL  121  - GLY  129 )                          
  10: s001-A 5y6r-A    26 -  33 <=>  125 - 132   (SER   26  - PHE   33  <=> ASN  136  - MET  143 )                          
  10: s001-A 5y6r-A    34 -  37 <=>  139 - 142   (VAL   34  - GLU   37  <=> LEU  150  - LEU  153 )                          
  10: s001-A 5y6r-A    38 -  44 <=>  144 - 150   (TYR   38  - SER   44  <=> VAL  155  - ASP  161 )                          
  10: s001-A 5y6r-A    45 -  53 <=>  155 - 163   (ARG   45  - ASN   53  <=> HIS  166  - ASP  174 )                          
  10: s001-A 5y6r-A    56 -  65 <=>  164 - 173   (HIS   56  - GLU   65  <=> LYS  175  - LEU  184 )                          
  10: s001-A 5y6r-A    66 -  76 <=>  175 - 185   (SER   66  - LEU   76  <=> LYS  186  - LYS  196 )                          
  10: s001-A 5y6r-A    80 - 106 <=>  186 - 212   (GLN   80  - GLY  106  <=> ARG  197  - GLY  223 )                          
  10: s001-A 5y6r-A   107 - 110 <=>  214 - 217   (ALA  107  - LEU  110  <=> PHE  225  - LYS  228 )                          
  10: s001-A 5y6r-A   116 - 133 <=>  220 - 237   (GLY  116  - LEU  133  <=> GLY  231  - LEU  248 )                          
  10: s001-A 5y6r-A   136 - 155 <=>  239 - 258   (LYS  136  - LYS  155  <=> LYS  250  - VAL  269 )                          
  10: s001-A 5y6r-A   156 - 181 <=>  269 - 294   (GLY  156  - PHE  181  <=> GLU  280  - TRP  305 )                          
  10: s001-A 5y6r-A   182 - 186 <=>  297 - 301   (SER  182  - PRO  186  <=> GLN  308  - VAL  312 )                          
  10: s001-A 5y6r-A   187 - 196 <=>  303 - 312   (PRO  187  - LEU  196  <=> PRO  314  - PHE  323 )                          
  10: s001-A 5y6r-A   200 - 212 <=>  313 - 325   (THR  200  - GLY  212  <=> GLN  324  - PHE  336 )                          
  10: s001-A 5y6r-A   213 - 246 <=>  328 - 361   (ARG  213  - SER  246  <=> PRO  339  - LYS  372 )                          
  10: s001-A 5y6r-A   249 - 267 <=>  362 - 380   (GLU  249  - TYR  267  <=> TRP  373  - SER  391 )                          
  10: s001-A 5y6r-A   268 - 307 <=>  382 - 421   (TYR  268  - TYR  307  <=> ASP  393  - VAL  432 )                          
  10: s001-A 5y6r-A   309 - 312 <=>  428 - 431   (ASP  309  - LEU  312  <=> ARG  439  - LYS  442 )                          
  10: s001-A 5y6r-A   315 - 327 <=>  432 - 444   (CYS  315  - ARG  327  <=> ILE  443  - GLU  455 )                          
  10: s001-A 5y6r-A   328 - 331 <=>  446 - 449   (TYR  328  - PRO  331  <=> ALA  457  - GLU  460 )                          
  10: s001-A 5y6r-A   334 - 353 <=>  450 - 469   (GLU  334  - GLU  353  <=> LYS  461  - THR  480 )                          
  10: s001-A 5y6r-A   355 - 361 <=>  474 - 480   (THR  355  - SER  361  <=> MET  485  - PHE  491 )                          
  10: s001-A 5y6r-A   364 - 374 <=>  481 - 491   (MET  364  - PHE  374  <=> ASP  492  - ILE  502 )                          
  10: s001-A 5y6r-A   377 - 397 <=>  501 - 521   (VAL  377  - GLN  397  <=> SER  512  - SER  532 )                          
  10: s001-A 5y6r-A   398 - 431 <=>  525 - 558   (ASP  398  - PHE  431  <=> ARG  536  - THR  569 )                          
  10: s001-A 5y6r-A   433 - 436 <=>  559 - 562   (SER  433  - LYS  436  <=> GLU  570  - VAL  573 )                          
  10: s001-A 5y6r-A   448 - 452 <=>  565 - 569   (SER  448  - LEU  452  <=> GLY  576  - THR  580 )                          
  10: s001-A 5y6r-A   460 - 467 <=>  571 - 578   (VAL  460  - SER  467  <=> TYR  582  - SER  589 )                          
  10: s001-A 5y6r-A   468 - 474 <=>  580 - 586   (TYR  468  - ARG  474  <=> TYR  591  - HIS  597 )                          
  10: s001-A 5y6r-A   479 - 485 <=>  590 - 596   (VAL  479  - LEU  485  <=> ASP  601  - PHE  607 )                          
  11: s001-A 7c2k-A     1 -   4 <=>  340 - 343   (MET    1  - ARG    4  <=> PHE  340  - SER  343 )                          
  11: s001-A 7c2k-A    14 -  17 <=>  408 - 411   (LEU   14  - GLY   17  <=> GLN  408  - LYS  411 )                          
  11: s001-A 7c2k-A    26 -  33 <=>  416 - 423   (SER   26  - PHE   33  <=> ASN  416  - ALA  423 )                          
  11: s001-A 7c2k-A    35 -  83 <=>  436 - 484   (LYS   35  - TYR   83  <=> GLU  436  - ASP  484 )                          
  11: s001-A 7c2k-A    87 -  95 <=>  485 - 493   (LEU   87  - ALA   95  <=> GLY  485  - VAL  493 )                          
  11: s001-A 7c2k-A    97 - 106 <=>  494 - 503   (GLN   97  - GLY  106  <=> ILE  494  - GLY  503 )                          
  11: s001-A 7c2k-A   107 - 111 <=>  506 - 510   (ALA  107  - PRO  111  <=> PHE  506  - GLY  510 )                          
  11: s001-A 7c2k-A   116 - 121 <=>  513 - 518   (GLY  116  - HIS  121  <=> ARG  513  - SER  518 )                          
  11: s001-A 7c2k-A   124 - 133 <=>  522 - 531   (ALA  124  - LEU  133  <=> GLU  522  - THR  531 )                          
  11: s001-A 7c2k-A   137 - 154 <=>  533 - 550   (GLY  137  - ALA  154  <=> ARG  533  - ALA  550 )                          
  11: s001-A 7c2k-A   157 - 186 <=>  551 - 580   (THR  157  - PRO  186  <=> LYS  551  - ALA  580 )                          
  11: s001-A 7c2k-A   187 - 196 <=>  585 - 594   (PRO  187  - LEU  196  <=> ALA  585  - PHE  594 )                          
  11: s001-A 7c2k-A   198 - 212 <=>  595 - 609   (TYR  198  - GLY  212  <=> TYR  595  - VAL  609 )                          
  11: s001-A 7c2k-A   213 - 243 <=>  612 - 642   (ARG  213  - MET  243  <=> PRO  612  - HIS  642 )                          
  11: s001-A 7c2k-A   244 - 247 <=>  645 - 648   (ASP  244  - ASP  247  <=> CYS  645  - LEU  648 )                          
  11: s001-A 7c2k-A   248 - 306 <=>  650 - 708   (LEU  248  - GLU  306  <=> HIS  650  - LEU  708 )                          
  11: s001-A 7c2k-A   308 - 311 <=>  751 - 754   (GLY  308  - VAL  311  <=> LYS  751  - SER  754 )                          
  11: s001-A 7c2k-A   315 - 328 <=>  755 - 768   (CYS  315  - TYR  328  <=> MET  755  - SER  768 )                          
  11: s001-A 7c2k-A   330 - 333 <=>  771 - 774   (PRO  330  - ASP  333  <=> ALA  771  - GLY  774 )                          
  11: s001-A 7c2k-A   335 - 349 <=>  778 - 792   (VAL  335  - GLN  349  <=> SER  778  - VAL  792 )                          
  11: s001-A 7c2k-A   350 - 361 <=>  794 - 805   (ALA  350  - SER  361  <=> MET  794  - LEU  805 )                          
  11: s001-A 7c2k-A   363 - 366 <=>  806 - 809   (SER  363  - TYR  366  <=> THR  806  - PRO  809 )                          
  11: s001-A 7c2k-A   367 - 375 <=>  811 - 819   (HIS  367  - LEU  375  <=> GLU  811  - LEU  819 )                          
  11: s001-A 7c2k-A   376 - 397 <=>  826 - 847   (GLY  376  - GLN  397  <=> TYR  826  - ILE  847 )                          
  11: s001-A 7c2k-A   398 - 419 <=>  849 - 870   (ASP  398  - LEU  419  <=> LYS  849  - THR  870 )                          
  11: s001-A 7c2k-A   420 - 439 <=>  879 - 898   (ASP  420  - GLU  439  <=> ASP  879  - HIS  898 )                          
  11: s001-A 7c2k-A   464 - 478 <=>  912 - 926   (VAL  464  - THR  478  <=> ARG  914  - HIS  928 )                          
  12: s001-A 4k6m-A     3 -   6 <=>  280 - 283   (ARG    3  - PHE    6  <=> LYS  287  - PHE  290 )                          
  12: s001-A 4k6m-A     9 -  18 <=>  304 - 313   (PHE    9  - PHE   18  <=> TYR  311  - SER  320 )                          
  12: s001-A 4k6m-A    26 -  33 <=>  317 - 324   (SER   26  - PHE   33  <=> ASN  324  - SER  331 )                          
  12: s001-A 4k6m-A    35 -  42 <=>  333 - 340   (LYS   35  - VAL   42  <=> VAL  340  - ASP  347 )                          
  12: s001-A 4k6m-A    43 -  54 <=>  345 - 356   (THR   43  - ALA   54  <=> GLY  352  - THR  363 )                          
  12: s001-A 4k6m-A    57 -  62 <=>  357 - 362   (SER   57  - SER   62  <=> LYS  364  - PRO  369 )                          
  12: s001-A 4k6m-A    63 -  81 <=>  364 - 382   (VAL   63  - SER   81  <=> GLY  371  - ARG  389 )                          
  12: s001-A 4k6m-A    84 - 110 <=>  383 - 409   (SER   84  - LEU  110  <=> GLU  390  - ALA  416 )                          
  12: s001-A 4k6m-A   111 - 115 <=>  412 - 416   (PRO  111  - LYS  115  <=> ASN  419  - THR  423 )                          
  12: s001-A 4k6m-A   116 - 121 <=>  418 - 423   (GLY  116  - HIS  121  <=> ARG  425  - ASP  430 )                          
  12: s001-A 4k6m-A   122 - 134 <=>  426 - 438   (LEU  122  - GLU  134  <=> PHE  433  - LEU  445 )                          
  12: s001-A 4k6m-A   136 - 156 <=>  439 - 459   (LYS  136  - GLY  156  <=> ARG  446  - GLU  466 )                          
  12: s001-A 4k6m-A   157 - 176 <=>  463 - 482   (THR  157  - GLN  176  <=> ALA  470  - GLU  489 )                          
  12: s001-A 4k6m-A   177 - 183 <=>  484 - 490   (PHE  177  - GLU  183  <=> LEU  491  - ASP  497 )                          
  12: s001-A 4k6m-A   184 - 187 <=>  492 - 495   (ASN  184  - PRO  187  <=> TRP  499  - ARG  502 )                          
  12: s001-A 4k6m-A   188 - 195 <=>  500 - 507   (PHE  188  - TRP  195  <=> GLY  507  - VAL  514 )                          
  12: s001-A 4k6m-A   199 - 213 <=>  508 - 522   (GLY  199  - ARG  213  <=> GLN  515  - GLY  529 )                          
  12: s001-A 4k6m-A   214 - 237 <=>  524 - 547   (VAL  214  - GLN  237  <=> LYS  531  - LYS  554 )                          
  12: s001-A 4k6m-A   239 - 242 <=>  548 - 551   (VAL  239  - LEU  242  <=> VAL  555  - LEU  558 )                          
  12: s001-A 4k6m-A   245 - 258 <=>  552 - 565   (LEU  245  - THR  258  <=> LEU  559  - GLU  572 )                          
  12: s001-A 4k6m-A   259 - 268 <=>  567 - 576   (TYR  259  - TYR  268  <=> THR  574  - MET  583 )                          
  12: s001-A 4k6m-A   269 - 307 <=>  586 - 624   (ASN  269  - TYR  307  <=> MET  593  - VAL  631 )                          
  12: s001-A 4k6m-A   311 - 329 <=>  652 - 670   (VAL  311  - GLY  329  <=> ARG  659  - ASP  677 )                          
  12: s001-A 4k6m-A   334 - 337 <=>  671 - 674   (GLU  334  - ASP  337  <=> ARG  678  - THR  681 )                          
  12: s001-A 4k6m-A   339 - 353 <=>  675 - 689   (VAL  339  - GLU  353  <=> ALA  682  - ILE  696 )                          
  12: s001-A 4k6m-A   355 - 360 <=>  695 - 700   (THR  355  - VAL  360  <=> SER  702  - ASP  707 )                          
  12: s001-A 4k6m-A   364 - 376 <=>  702 - 714   (MET  364  - GLY  376  <=> GLN  709  - ILE  721 )                          
  12: s001-A 4k6m-A   377 - 415 <=>  722 - 760   (VAL  377  - PHE  415  <=> ILE  729  - TRP  767 )                          
  12: s001-A 4k6m-A   416 - 419 <=>  762 - 765   (GLY  416  - LEU  419  <=> LEU  769  - PHE  772 )                          
  12: s001-A 4k6m-A   420 - 434 <=>  769 - 783   (ASP  420  - ARG  434  <=> ASP  776  - VAL  790 )                          
  12: s001-A 4k6m-A   455 - 458 <=>  797 - 800   (TYR  455  - GLN  458  <=> SER  804  - GLU  807 )                          
  12: s001-A 4k6m-A   460 - 463 <=>  802 - 805   (VAL  460  - SER  463  <=> MET  809  - GLU  812 )                          
  12: s001-A 4k6m-A   466 - 471 <=>  806 - 811   (PRO  466  - ILE  471  <=> ASP  813  - TRP  818 )                          
  12: s001-A 4k6m-A   473 - 478 <=>  812 - 817   (TYR  473  - THR  478  <=> ASN  819  - GLU  824 )                          
  12: s001-A 4k6m-A   481 - 485 <=>  834 - 838   (TYR  481  - LEU  485  <=> VAL  841  - GLY  845 )                          
  13: s001-A 5cx6-B     1 -   4 <=>   84 -  87   (MET    1  - ARG    4  <=> PRO   93  - GLY   96 )                          
  13: s001-A 5cx6-B     5 -   9 <=>   97 - 101   (ASN    5  - PHE    9  <=> PRO  106  - HIS  110 )                          
  13: s001-A 5cx6-B    12 -  20 <=>  109 - 117   (LEU   12  - THR   20  <=> VAL  118  - VAL  126 )                          
  13: s001-A 5cx6-B    26 -  33 <=>  119 - 126   (SER   26  - PHE   33  <=> THR  128  - ALA  135 )                          
  13: s001-A 5cx6-B    34 -  61 <=>  138 - 165   (VAL   34  - GLN   61  <=> THR  147  - VAL  174 )                          
  13: s001-A 5cx6-B    69 -  80 <=>  168 - 179   (ASP   69  - GLN   80  <=> LYS  177  - PRO  188 )                          
  13: s001-A 5cx6-B    82 -  85 <=>  180 - 183   (HIS   82  - GLU   85  <=> TYR  189  - GLN  192 )                          
  13: s001-A 5cx6-B    86 -  89 <=>  185 - 188   (PRO   86  - THR   89  <=> LEU  194  - VAL  197 )                          
  13: s001-A 5cx6-B    91 -  95 <=>  195 - 199   (THR   91  - ALA   95  <=> LEU  204  - ILE  208 )                          
  13: s001-A 5cx6-B    98 - 106 <=>  200 - 208   (LEU   98  - GLY  106  <=> LYS  209  - GLY  217 )                          
  13: s001-A 5cx6-B   107 - 110 <=>  211 - 214   (ALA  107  - LEU  110  <=> TYR  220  - THR  223 )                          
  13: s001-A 5cx6-B   116 - 123 <=>  216 - 223   (GLY  116  - LYS  123  <=> ARG  225  - LEU  232 )                          
  13: s001-A 5cx6-B   124 - 138 <=>  225 - 239   (ALA  124  - PHE  138  <=> CYS  234  - LEU  248 )                          
  13: s001-A 5cx6-B   141 - 158 <=>  249 - 266   (VAL  141  - ASN  158  <=> LEU  258  - LEU  275 )                          
  13: s001-A 5cx6-B   159 - 188 <=>  269 - 298   (LYS  159  - PHE  188  <=> LYS  278  - MET  307 )                          
  13: s001-A 5cx6-B   189 - 196 <=>  306 - 313   (LEU  189  - LEU  196  <=> ASN  315  - THR  322 )                          
  13: s001-A 5cx6-B   199 - 213 <=>  314 - 328   (GLY  199  - ARG  213  <=> ASN  323  - GLY  337 )                          
  13: s001-A 5cx6-B   214 - 244 <=>  355 - 385   (VAL  214  - ASP  244  <=> TYR  364  - VAL  394 )                          
  13: s001-A 5cx6-B   245 - 269 <=>  391 - 415   (LEU  245  - ASN  269  <=> ALA  400  - GLY  424 )                          
  13: s001-A 5cx6-B   270 - 274 <=>  417 - 421   (SER  270  - LYS  274  <=> LYS  426  - LYS  430 )                          
  13: s001-A 5cx6-B   275 - 304 <=>  424 - 453   (HIS  275  - SER  304  <=> LYS  433  - LEU  462 )                          
  13: s001-A 5cx6-B   305 - 308 <=>  455 - 458   (PRO  305  - GLY  308  <=> PHE  464  - LEU  467 )                          
  13: s001-A 5cx6-B   334 - 344 <=>  461 - 471   (GLU  334  - ARG  344  <=> LEU  470  - LYS  480 )                          
  13: s001-A 5cx6-B   345 - 363 <=>  473 - 491   (ARG  345  - SER  363  <=> LYS  482  - ASP  500 )                          
  13: s001-A 5cx6-B   364 - 374 <=>  499 - 509   (MET  364  - PHE  374  <=> THR  508  - LYS  518 )                          
  13: s001-A 5cx6-B   378 - 397 <=>  519 - 538   (ARG  378  - GLN  397  <=> TYR  528  - LYS  547 )                          
  13: s001-A 5cx6-B   399 - 415 <=>  547 - 563   (LYS  399  - PHE  415  <=> MET  556  - GLY  572 )                          
  13: s001-A 5cx6-B   416 - 432 <=>  565 - 581   (GLY  416  - CYS  432  <=> VAL  574  - THR  590 )                          
  13: s001-A 5cx6-B   436 - 440 <=>  582 - 586   (LYS  436  - ILE  440  <=> ALA  591  - VAL  595 )                          
  13: s001-A 5cx6-B   441 - 446 <=>  588 - 593   (GLU  441  - TYR  446  <=> MET  597  - GLY  602 )                          
  13: s001-A 5cx6-B   448 - 451 <=>  598 - 601   (SER  448  - LEU  451  <=> ALA  607  - ALA  610 )                          
  13: s001-A 5cx6-B   454 - 457 <=>  608 - 611   (MET  454  - ILE  457  <=> ASP  617  - PHE  620 )                          
  13: s001-A 5cx6-B   459 - 463 <=>  612 - 616   (ASP  459  - SER  463  <=> GLU  621  - SER  625 )                          
  13: s001-A 5cx6-B   464 - 479 <=>  618 - 633   (VAL  464  - VAL  479  <=> GLY  627  - HIS  642 )                          
  14: s001-A 6ty9-A    17 -  20 <=>  131 - 134   (GLY   17  - THR   20  <=> VAL  135  - ARG  138 )                          
  14: s001-A 6ty9-A    25 -  28 <=>  138 - 141   (LEU   25  - PHE   28  <=> PHE  142  - LEU  145 )                          
  14: s001-A 6ty9-A    29 -  32 <=>  143 - 146   (ILE   29  - ARG   32  <=> ARG  147  - CYS  150 )                          
  14: s001-A 6ty9-A    33 -  36 <=>  207 - 210   (PHE   33  - GLU   36  <=> CYS  211  - GLY  214 )                          
  14: s001-A 6ty9-A    37 -  44 <=>  337 - 344   (GLU   37  - SER   44  <=> ASP  341  - LEU  348 )                          
  14: s001-A 6ty9-A    45 -  52 <=>  346 - 353   (ARG   45  - TRP   52  <=> GLU  350  - VAL  357 )                          
  14: s001-A 6ty9-A    54 -  57 <=>  354 - 357   (ALA   54  - SER   57  <=> PHE  358  - ILE  361 )                          
  14: s001-A 6ty9-A    59 -  63 <=>  358 - 362   (ILE   59  - VAL   63  <=> GLU  362  - VAL  366 )                          
  14: s001-A 6ty9-A    65 -  68 <=>  382 - 385   (GLU   65  - MET   68  <=> ALA  386  - VAL  389 )                          
  14: s001-A 6ty9-A    69 -  77 <=>  387 - 395   (ASP   69  - ASP   77  <=> SER  391  - SER  399 )                          
  14: s001-A 6ty9-A    79 -  88 <=>  396 - 405   (PHE   79  - ASN   88  <=> PHE  400  - ASN  409 )                          
  14: s001-A 6ty9-A    90 - 104 <=>  408 - 422   (VAL   90  - SER  104  <=> HIS  412  - PRO  426 )                          
  14: s001-A 6ty9-A   107 - 111 <=>  423 - 427   (ALA  107  - PRO  111  <=> GLY  427  - THR  431 )                          
  14: s001-A 6ty9-A   112 - 115 <=>  439 - 442   (GLY  112  - LYS  115  <=> ALA  443  - SER  446 )                          
  14: s001-A 6ty9-A   116 - 121 <=>  446 - 451   (GLY  116  - HIS  121  <=> ILE  450  - VAL  455 )                          
  14: s001-A 6ty9-A   127 - 132 <=>  456 - 461   (ARG  127  - ASN  132  <=> TYR  460  - ARG  465 )                          
  14: s001-A 6ty9-A   139 - 142 <=>  463 - 466   (LEU  139  - THR  142  <=> PHE  467  - LEU  470 )                          
  14: s001-A 6ty9-A   143 - 153 <=>  469 - 479   (PRO  143  - ARG  153  <=> PRO  473  - ASP  483 )                          
  14: s001-A 6ty9-A   158 - 186 <=>  480 - 508   (ASN  158  - PRO  186  <=> ARG  484  - ASP  512 )                          
  14: s001-A 6ty9-A   187 - 190 <=>  511 - 514   (PRO  187  - GLY  190  <=> ASP  515  - ALA  518 )                          
  14: s001-A 6ty9-A   192 - 211 <=>  515 - 534   (SER  192  - SER  211  <=> GLN  519  - GLN  538 )                          
  14: s001-A 6ty9-A   213 - 244 <=>  537 - 568   (ARG  213  - ASP  244  <=> VAL  541  - SER  572 )                          
  14: s001-A 6ty9-A   246 - 260 <=>  598 - 612   (SER  246  - PHE  260  <=> VAL  602  - SER  616 )                          
  14: s001-A 6ty9-A   262 - 268 <=>  613 - 619   (HIS  262  - TYR  268  <=> GLN  617  - GLU  623 )                          
  14: s001-A 6ty9-A   269 - 274 <=>  625 - 630   (ASN  269  - LYS  274  <=> GLN  629  - GLU  634 )                          
  14: s001-A 6ty9-A   276 - 305 <=>  631 - 660   (ARG  276  - PRO  305  <=> GLY  635  - ALA  664 )                          
  14: s001-A 6ty9-A   306 - 311 <=>  664 - 669   (GLU  306  - VAL  311  <=> LYS  668  - THR  673 )                          
  14: s001-A 6ty9-A   314 - 328 <=>  670 - 684   (SER  314  - TYR  328  <=> THR  674  - GLY  688 )                          
  14: s001-A 6ty9-A   330 - 336 <=>  688 - 694   (PRO  330  - GLU  336  <=> ASP  692  - VAL  698 )                          
  14: s001-A 6ty9-A   338 - 351 <=>  695 - 708   (PHE  338  - ASN  351  <=> SER  699  - THR  712 )                          
  14: s001-A 6ty9-A   355 - 359 <=>  709 - 713   (THR  355  - PHE  359  <=> ALA  713  - GLN  717 )                          
  14: s001-A 6ty9-A   364 - 377 <=>  714 - 727   (MET  364  - VAL  377  <=> ASN  718  - THR  731 )                          
  14: s001-A 6ty9-A   379 - 382 <=>  728 - 731   (TYR  379  - VAL  382  <=> PHE  732  - PHE  735 )                          
  14: s001-A 6ty9-A   384 - 387 <=>  732 - 735   (LEU  384  - LEU  387  <=> ALA  736  - ILE  739 )                          
  14: s001-A 6ty9-A   390 - 395 <=>  736 - 741   (GLN  390  - GLU  395  <=> SER  740  - GLU  745 )                          
  14: s001-A 6ty9-A   396 - 399 <=>  743 - 746   (PHE  396  - LYS  399  <=> THR  747  - ILE  750 )                          
  14: s001-A 6ty9-A   400 - 435 <=>  748 - 783   (SER  400  - TYR  435  <=> ARG  752  - ILE  787 )                          
  14: s001-A 6ty9-A   437 - 440 <=>  830 - 833   (ARG  437  - ILE  440  <=> LEU  834  - LEU  837 )                          
  14: s001-A 6ty9-A   441 - 444 <=>  835 - 838   (GLU  441  - ILE  444  <=> MET  839  - GLY  842 )                          
  14: s001-A 6ty9-A   454 - 460 <=> 1079 -1085   (MET  454  - VAL  460  <=> TYR 1083  - ASP 1089 )                          
  14: s001-A 6ty9-A   470 - 473 <=> 1143 -1146   (GLU  470  - TYR  473  <=> GLN 1147  - PHE 1150 )                          
  14: s001-A 6ty9-A   478 - 481 <=> 1147 -1150   (THR  478  - TYR  481  <=> LEU 1151  - ASN 1154 )                          
  15: s001-A 6ogz-A    17 -  20 <=>  127 - 130   (GLY   17  - THR   20  <=> LEU  128  - ASP  131 )                          
  15: s001-A 6ogz-A    25 -  28 <=>  134 - 137   (LEU   25  - PHE   28  <=> LEU  135  - LEU  138 )                          
  15: s001-A 6ogz-A    30 -  35 <=>  208 - 213   (GLN   30  - LYS   35  <=> SER  209  - LEU  214 )                          
  15: s001-A 6ogz-A    38 -  44 <=>  331 - 337   (TYR   38  - SER   44  <=> VAL  332  - LYS  338 )                          
  15: s001-A 6ogz-A    45 -  54 <=>  339 - 348   (ARG   45  - ALA   54  <=> LEU  340  - THR  349 )                          
  15: s001-A 6ogz-A    58 -  61 <=>  349 - 352   (PRO   58  - GLN   61  <=> GLU  350  - GLU  353 )                          
  15: s001-A 6ogz-A    62 -  65 <=>  354 - 357   (SER   62  - GLU   65  <=> VAL  355  - GLU  358 )                          
  15: s001-A 6ogz-A    67 -  81 <=>  358 - 372   (LYS   67  - SER   81  <=> MET  359  - LYS  373 )                          
  15: s001-A 6ogz-A    85 -  88 <=>  375 - 378   (GLU   85  - ASN   88  <=> GLU  376  - VAL  379 )                          
  15: s001-A 6ogz-A    90 - 101 <=>  387 - 398   (VAL   90  - SER  101  <=> ASP  388  - SER  399 )                          
  15: s001-A 6ogz-A   103 - 106 <=>  399 - 402   (THR  103  - GLY  106  <=> ALA  400  - GLY  403 )                          
  15: s001-A 6ogz-A   108 - 111 <=>  403 - 406   (PRO  108  - PRO  111  <=> GLU  404  - GLN  407 )                          
  15: s001-A 6ogz-A   112 - 115 <=>  414 - 417   (GLY  112  - LYS  115  <=> ILE  415  - THR  418 )                          
  15: s001-A 6ogz-A   117 - 121 <=>  421 - 425   (GLU  117  - HIS  121  <=> MET  422  - ASP  426 )                          
  15: s001-A 6ogz-A   127 - 130 <=>  432 - 435   (ARG  127  - TRP  130  <=> TYR  433  - GLY  436 )                          
  15: s001-A 6ogz-A   138 - 142 <=>  436 - 440   (PHE  138  - THR  142  <=> ILE  437  - VAL  441 )                          
  15: s001-A 6ogz-A   143 - 153 <=>  445 - 455   (PRO  143  - ARG  153  <=> PRO  446  - GLY  456 )                          
  15: s001-A 6ogz-A   158 - 185 <=>  456 - 483   (ASN  158  - ALA  185  <=> ARG  457  - ALA  484 )                          
  15: s001-A 6ogz-A   186 - 194 <=>  486 - 494   (PRO  186  - ASN  194  <=> THR  487  - SER  495 )                          
  15: s001-A 6ogz-A   197 - 200 <=>  495 - 498   (ASP  197  - THR  200  <=> GLN  496  - GLN  499 )                          
  15: s001-A 6ogz-A   202 - 206 <=>  499 - 503   (TYR  202  - VAL  206  <=> LEU  500  - GLY  504 )                          
  15: s001-A 6ogz-A   208 - 212 <=>  504 - 508   (ARG  208  - GLY  212  <=> ASP  505  - PHE  509 )                          
  15: s001-A 6ogz-A   213 - 226 <=>  513 - 526   (ARG  213  - THR  226  <=> SER  514  - SER  527 )                          
  15: s001-A 6ogz-A   227 - 234 <=>  529 - 536   (VAL  227  - ILE  234  <=> ASN  530  - GLY  537 )                          
  15: s001-A 6ogz-A   236 - 244 <=>  537 - 545   (PHE  236  - ASP  244  <=> ILE  538  - ALA  546 )                          
  15: s001-A 6ogz-A   246 - 268 <=>  553 - 575   (SER  246  - TYR  268  <=> VAL  554  - PRO  576 )                          
  15: s001-A 6ogz-A   269 - 275 <=>  580 - 586   (ASN  269  - HIS  275  <=> ILE  581  - GLY  587 )                          
  15: s001-A 6ogz-A   277 - 306 <=>  587 - 616   (GLY  277  - GLU  306  <=> ALA  588  - ASN  617 )                          
  15: s001-A 6ogz-A   307 - 311 <=>  619 - 623   (TYR  307  - VAL  311  <=> SER  620  - LYS  624 )                          
  15: s001-A 6ogz-A   314 - 328 <=>  624 - 638   (SER  314  - TYR  328  <=> ILE  625  - PHE  639 )                          
  15: s001-A 6ogz-A   331 - 351 <=>  646 - 666   (PRO  331  - ASN  351  <=> MET  647  - LYS  667 )                          
  15: s001-A 6ogz-A   355 - 359 <=>  667 - 671   (THR  355  - PHE  359  <=> ALA  668  - THR  672 )                          
  15: s001-A 6ogz-A   364 - 377 <=>  672 - 685   (MET  364  - VAL  377  <=> VAL  673  - LYS  686 )                          
  15: s001-A 6ogz-A   379 - 384 <=>  686 - 691   (TYR  379  - LEU  384  <=> ILE  687  - GLY  692 )                          
  15: s001-A 6ogz-A   389 - 398 <=>  692 - 701   (ALA  389  - ASP  398  <=> ILE  693  - GLY  702 )                          
  15: s001-A 6ogz-A   399 - 421 <=>  703 - 725   (LYS  399  - ALA  421  <=> SER  704  - GLU  726 )                          
  15: s001-A 6ogz-A   424 - 439 <=>  726 - 741   (VAL  424  - GLU  439  <=> THR  727  - VAL  742 )                          
  15: s001-A 6ogz-A   441 - 444 <=>  759 - 762   (GLU  441  - ILE  444  <=> ASN  760  - PHE  763 )                          
  15: s001-A 6ogz-A   462 - 465 <=>  763 - 766   (LEU  462  - PHE  465  <=> LYS  764  - ASP  767 )                          
  15: s001-A 6ogz-A   466 - 469 <=>  768 - 771   (PRO  466  - GLU  469  <=> GLU  769  - ILE  772 )                          
  15: s001-A 6ogz-A   470 - 473 <=> 1000 -1003   (GLU  470  - TYR  473  <=> TYR 1001  - TYR 1004 )                          
  15: s001-A 6ogz-A   476 - 479 <=> 1004 -1007   (TYR  476  - VAL  479  <=> GLN 1005  - ASP 1008 )                          
  16: s001-A 5d98-B    37 -  44 <=>   25 -  32   (GLU   37  - SER   44  <=> THR   25  - HIS   32 )                          
  16: s001-A 5d98-B    45 -  60 <=>   36 -  51   (ARG   45  - SER   60  <=> THR   36  - ARG   51 )                          
  16: s001-A 5d98-B    61 -  65 <=>   84 -  88   (GLN   61  - GLU   65  <=> ASN   84  - SER   88 )                          
  16: s001-A 5d98-B    67 -  83 <=>   89 - 105   (LYS   67  - TYR   83  <=> SER   89  - PHE  105 )                          
  16: s001-A 5d98-B    86 -  89 <=>  111 - 114   (PRO   86  - THR   89  <=> MET  111  - GLU  114 )                          
  16: s001-A 5d98-B    90 -  94 <=>  117 - 121   (VAL   90  - GLU   94  <=> ILE  117  - HIS  121 )                          
  16: s001-A 5d98-B    96 - 101 <=>  122 - 127   (ILE   96  - SER  101  <=> PHE  122  - GLU  127 )                          
  16: s001-A 5d98-B   103 - 106 <=>  128 - 131   (THR  103  - GLY  106  <=> GLY  128  - THR  131 )                          
  16: s001-A 5d98-B   107 - 110 <=>  133 - 136   (ALA  107  - LEU  110  <=> ASP  133  - SER  136 )                          
  16: s001-A 5d98-B   116 - 123 <=>  143 - 150   (GLY  116  - LYS  123  <=> ALA  143  - VAL  150 )                          
  16: s001-A 5d98-B   125 - 136 <=>  168 - 179   (MET  125  - LYS  136  <=> TYR  168  - LYS  179 )                          
  16: s001-A 5d98-B   141 - 153 <=>  206 - 218   (VAL  141  - ARG  153  <=> ALA  223  - ARG  235 )                          
  16: s001-A 5d98-B   157 - 183 <=>  220 - 246   (THR  157  - GLU  183  <=> LYS  237  - LYS  263 )                          
  16: s001-A 5d98-B   184 - 190 <=>  249 - 255   (ASN  184  - GLY  190  <=> GLU  266  - GLY  272 )                          
  16: s001-A 5d98-B   191 - 195 <=>  257 - 261   (TRP  191  - TRP  195  <=> PRO  274  - ASN  278 )                          
  16: s001-A 5d98-B   200 - 212 <=>  262 - 274   (THR  200  - GLY  212  <=> GLU  279  - LEU  291 )                          
  16: s001-A 5d98-B   213 - 241 <=>  284 - 312   (ARG  213  - GLU  241  <=> ALA  301  - LYS  329 )                          
  16: s001-A 5d98-B   244 - 247 <=>  314 - 317   (ASP  244  - ASP  247  <=> SER  331  - LEU  334 )                          
  16: s001-A 5d98-B   249 - 269 <=>  318 - 338   (GLU  249  - ASN  269  <=> MET  335  - GLN  355 )                          
  16: s001-A 5d98-B   270 - 282 <=>  383 - 395   (SER  270  - SER  282  <=> ASP  400  - MET  412 )                          
  16: s001-A 5d98-B   285 - 298 <=>  396 - 409   (THR  285  - VAL  298  <=> PHE  413  - CYS  426 )                          
  16: s001-A 5d98-B   304 - 307 <=>  411 - 414   (SER  304  - TYR  307  <=> GLU  431  - ALA  434 )                          
  16: s001-A 5d98-B   308 - 311 <=>  417 - 420   (GLY  308  - VAL  311  <=> CYS  437  - THR  440 )                          
  16: s001-A 5d98-B   315 - 328 <=>  421 - 434   (CYS  315  - TYR  328  <=> GLY  441  - ALA  454 )                          
  16: s001-A 5d98-B   331 - 360 <=>  439 - 468   (PRO  331  - VAL  360  <=> ASN  459  - PRO  488 )                          
  16: s001-A 5d98-B   364 - 374 <=>  469 - 479   (MET  364  - PHE  374  <=> GLU  489  - ASP  499 )                          
  16: s001-A 5d98-B   376 - 384 <=>  480 - 488   (GLY  376  - LEU  384  <=> GLY  500  - MET  508 )                          
  16: s001-A 5d98-B   387 - 392 <=>  489 - 494   (LEU  387  - CYS  392  <=> GLU  509  - THR  514 )                          
  16: s001-A 5d98-B   398 - 415 <=>  497 - 514   (ASP  398  - PHE  415  <=> GLY  517  - ASN  534 )                          
  16: s001-A 5d98-B   416 - 420 <=>  518 - 522   (GLY  416  - ASP  420  <=> ASN  538  - PRO  542 )                          
  16: s001-A 5d98-B   421 - 437 <=>  524 - 540   (ALA  421  - ARG  437  <=> THR  544  - TYR  560 )                          
  16: s001-A 5d98-B   440 - 444 <=>  615 - 619   (ILE  440  - ILE  444  <=> VAL  657  - SER  661 )                          
  17: s001-A 2yia-A     2 -   5 <=>   64 -  67   (LEU    2  - ASN    5  <=> PRO   66  - VAL   69 )                          
  17: s001-A 2yia-A     6 -   9 <=>   99 - 102   (PHE    6  - PHE    9  <=> ALA  101  - PRO  104 )                          
  17: s001-A 2yia-A    13 -  17 <=>  105 - 109   (LYS   13  - GLY   17  <=> TYR  107  - LYS  111 )                          
  17: s001-A 2yia-A    19 -  22 <=>  114 - 117   (SER   19  - ARG   22  <=> GLU  116  - THR  119 )                          
  17: s001-A 2yia-A    30 -  34 <=>  122 - 126   (GLN   30  - VAL   34  <=> ASP  124  - LEU  128 )                          
  17: s001-A 2yia-A    35 -  57 <=>  152 - 174   (LYS   35  - SER   57  <=> ILE  154  - GLY  176 )                          
  17: s001-A 2yia-A    58 -  61 <=>  177 - 180   (PRO   58  - GLN   61  <=> THR  179  - ASN  182 )                          
  17: s001-A 2yia-A    62 -  65 <=>  187 - 190   (SER   62  - GLU   65  <=> THR  189  - TYR  192 )                          
  17: s001-A 2yia-A    69 -  80 <=>  193 - 204   (ASP   69  - GLN   80  <=> GLU  195  - PRO  206 )                          
  17: s001-A 2yia-A    85 -  88 <=>  206 - 209   (GLU   85  - ASN   88  <=> ASN  208  - LYS  211 )                          
  17: s001-A 2yia-A    90 -  93 <=>  217 - 220   (VAL   90  - GLU   93  <=> TRP  219  - SER  222 )                          
  17: s001-A 2yia-A    94 -  97 <=>  235 - 238   (GLU   94  - GLN   97  <=> TYR  237  - HIS  240 )                          
  17: s001-A 2yia-A    99 - 106 <=>  239 - 246   (LEU   99  - GLY  106  <=> VAL  241  - GLY  248 )                          
  17: s001-A 2yia-A   107 - 110 <=>  249 - 252   (ALA  107  - LEU  110  <=> TYR  251  - LYS  254 )                          
  17: s001-A 2yia-A   116 - 137 <=>  255 - 276   (GLY  116  - GLY  137  <=> GLY  257  - ALA  278 )                          
  17: s001-A 2yia-A   139 - 142 <=>  291 - 294   (LEU  139  - THR  142  <=> ASP  293  - TYR  296 )                          
  17: s001-A 2yia-A   143 - 158 <=>  297 - 312   (PRO  143  - ASN  158  <=> CYS  299  - TRP  314 )                          
  17: s001-A 2yia-A   159 - 183 <=>  315 - 339   (LYS  159  - GLU  183  <=> LYS  317  - ASN  341 )                          
  17: s001-A 2yia-A   184 - 187 <=>  341 - 344   (ASN  184  - PRO  187  <=> SER  343  - ASN  346 )                          
  17: s001-A 2yia-A   188 - 196 <=>  351 - 359   (PHE  188  - LEU  196  <=> PRO  353  - PHE  361 )                          
  17: s001-A 2yia-A   199 - 213 <=>  360 - 374   (GLY  199  - ARG  213  <=> HIS  362  - LEU  376 )                          
  17: s001-A 2yia-A   214 - 243 <=>  395 - 424   (VAL  214  - MET  243  <=> THR  397  - GLY  426 )                          
  17: s001-A 2yia-A   244 - 253 <=>  433 - 442   (ASP  244  - LEU  253  <=> ARG  435  - ALA  444 )                          
  17: s001-A 2yia-A   254 - 275 <=>  444 - 465   (ASP  254  - HIS  275  <=> ASN  446  - TYR  467 )                          
  17: s001-A 2yia-A   277 - 305 <=>  466 - 494   (GLY  277  - PRO  305  <=> GLY  468  - LYS  496 )                          
  17: s001-A 2yia-A   334 - 337 <=>  496 - 499   (GLU  334  - ASP  337  <=> ASN  498  - THR  501 )                          
  17: s001-A 2yia-A   338 - 352 <=>  501 - 515   (PHE  338  - PRO  352  <=> GLU  503  - ILE  517 )                          
  17: s001-A 2yia-A   355 - 359 <=>  516 - 520   (THR  355  - PHE  359  <=> GLU  518  - LYS  522 )                          
  17: s001-A 2yia-A   360 - 364 <=>  522 - 526   (VAL  360  - MET  364  <=> LEU  524  - ILE  528 )                          
  17: s001-A 2yia-A   365 - 374 <=>  555 - 564   (GLN  365  - PHE  374  <=> GLU  557  - ILE  566 )                          
  17: s001-A 2yia-A   377 - 380 <=>  572 - 575   (VAL  377  - TRP  380  <=> PHE  574  - VAL  577 )                          
  17: s001-A 2yia-A   381 - 384 <=>  577 - 580   (GLU  381  - LEU  384  <=> GLU  579  - ARG  582 )                          
  17: s001-A 2yia-A   387 - 397 <=>  581 - 591   (LEU  387  - GLN  397  <=> LEU  583  - LEU  593 )                          
  17: s001-A 2yia-A   399 - 415 <=>  602 - 618   (LYS  399  - PHE  415  <=> ALA  604  - GLY  620 )                          
  17: s001-A 2yia-A   416 - 437 <=>  620 - 641   (GLY  416  - ARG  437  <=> TRP  622  - GLU  643 )                          
  17: s001-A 2yia-A   438 - 443 <=>  645 - 650   (ASN  438  - LYS  443  <=> ILE  647  - PHE  652 )                          
  17: s001-A 2yia-A   444 - 448 <=>  653 - 657   (ILE  444  - SER  448  <=> ASP  655  - MET  659 )                          
  17: s001-A 2yia-A   455 - 477 <=>  662 - 684   (TYR  455  - GLY  477  <=> GLY  664  - PRO  686 )                          
  18: s001-A 1hhs-A     5 -   8 <=>   19 -  22   (ASN    5  - ASN    8  <=> ALA   19  - ILE   22 )                          
  18: s001-A 1hhs-A     9 -  12 <=>   25 -  28   (PHE    9  - LEU   12  <=> GLN   25  - SER   28 )                          
  18: s001-A 1hhs-A    13 -  17 <=>   30 -  34   (LYS   13  - GLY   17  <=> ARG   30  - GLU   34 )                          
  18: s001-A 1hhs-A    19 -  22 <=>   35 -  38   (SER   19  - ARG   22  <=> GLY   35  - GLU   38 )                          
  18: s001-A 1hhs-A    23 -  27 <=>   41 -  45   (ALA   23  - ARG   27  <=> GLU   41  - SER   45 )                          
  18: s001-A 1hhs-A    30 -  35 <=>   50 -  55   (GLN   30  - LYS   35  <=> PHE   50  - ASN   55 )                          
  18: s001-A 1hhs-A    37 -  40 <=>   86 -  89   (GLU   37  - ARG   40  <=> GLY   86  - HIS   89 )                          
  18: s001-A 1hhs-A    42 -  45 <=>   94 -  97   (VAL   42  - ARG   45  <=> PRO   94  - PRO   97 )                          
  18: s001-A 1hhs-A    48 -  51 <=>   98 - 101   (MET   48  - ARG   51  <=> ALA   98  - PRO  101 )                          
  18: s001-A 1hhs-A    54 -  57 <=>  102 - 105   (ALA   54  - SER   57  <=> LEU  102  - ASN  105 )                          
  18: s001-A 1hhs-A    58 -  61 <=>  108 - 111   (PRO   58  - GLN   61  <=> LYS  108  - ASP  111 )                          
  18: s001-A 1hhs-A    63 -  79 <=>  118 - 134   (VAL   63  - PHE   79  <=> PRO  118  - MET  134 )                          
  18: s001-A 1hhs-A    86 -  90 <=>  137 - 141   (PRO   86  - VAL   90  <=> ASP  137  - VAL  141 )                          
  18: s001-A 1hhs-A    94 -  97 <=>  142 - 145   (GLU   94  - GLN   97  <=> PRO  142  - ILE  145 )                          
  18: s001-A 1hhs-A   100 - 106 <=>  146 - 152   (PRO  100  - GLY  106  <=> ARG  146  - CYS  152 )                          
  18: s001-A 1hhs-A   107 - 110 <=>  154 - 157   (ALA  107  - LEU  110  <=> PRO  154  - SER  157 )                          
  18: s001-A 1hhs-A   114 - 135 <=>  159 - 180   (LYS  114  - SER  135  <=> ASP  159  - LEU  180 )                          
  18: s001-A 1hhs-A   136 - 139 <=>  183 - 186   (LYS  136  - LEU  139  <=> GLN  183  - PHE  186 )                          
  18: s001-A 1hhs-A   140 - 151 <=>  195 - 206   (PRO  140  - THR  151  <=> MET  195  - GLN  206 )                          
  18: s001-A 1hhs-A   152 - 155 <=>  208 - 211   (ILE  152  - LYS  155  <=> THR  208  - ILE  211 )                          
  18: s001-A 1hhs-A   156 - 159 <=>  222 - 225   (GLY  156  - LYS  159  <=> SER  222  - ARG  225 )                          
  18: s001-A 1hhs-A   160 - 185 <=>  269 - 294   (PRO  160  - ALA  185  <=> ARG  269  - ILE  294 )                          
  18: s001-A 1hhs-A   186 - 189 <=>  299 - 302   (PRO  186  - LEU  189  <=> ALA  299  - PHE  302 )                          
  18: s001-A 1hhs-A   192 - 195 <=>  303 - 306   (SER  192  - TRP  195  <=> HIS  303  - THR  306 )                          
  18: s001-A 1hhs-A   202 - 243 <=>  307 - 348   (TYR  202  - MET  243  <=> ARG  307  - GLY  348 )                          
  18: s001-A 1hhs-A   249 - 260 <=>  350 - 361   (GLU  249  - PHE  260  <=> ALA  350  - LEU  361 )                          
  18: s001-A 1hhs-A   262 - 267 <=>  362 - 367   (HIS  262  - TYR  267  <=> LYS  362  - VAL  367 )                          
  18: s001-A 1hhs-A   268 - 273 <=>  375 - 380   (TYR  268  - TYR  273  <=> GLY  375  - GLY  380 )                          
  18: s001-A 1hhs-A   274 - 306 <=>  387 - 419   (LYS  274  - GLU  306  <=> LEU  387  - ALA  419 )                          
  18: s001-A 1hhs-A   311 - 314 <=>  439 - 442   (VAL  311  - SER  314  <=> TYR  439  - GLY  442 )                          
  18: s001-A 1hhs-A   315 - 327 <=>  448 - 460   (CYS  315  - ARG  327  <=> GLN  448  - THR  460 )                          
  18: s001-A 1hhs-A   328 - 331 <=>  467 - 470   (TYR  328  - PRO  331  <=> GLY  467  - ARG  470 )                          
  18: s001-A 1hhs-A   332 - 335 <=>  472 - 475   (LYS  332  - VAL  335  <=> PHE  472  - LEU  475 )                          
  18: s001-A 1hhs-A   336 - 343 <=>  478 - 485   (GLU  336  - LEU  343  <=> GLY  478  - TYR  485 )                          
  18: s001-A 1hhs-A   348 - 354 <=>  486 - 492   (LEU  348  - LYS  354  <=> MET  486  - HIS  492 )                          
  18: s001-A 1hhs-A   365 - 376 <=>  493 - 504   (GLN  365  - GLY  376  <=> GLY  493  - ASP  504 )                          
  18: s001-A 1hhs-A   379 - 383 <=>  515 - 519   (TYR  379  - ASP  383  <=> VAL  515  - ASN  519 )                          
  18: s001-A 1hhs-A   386 - 400 <=>  520 - 534   (LYS  386  - SER  400  <=> SER  520  - SER  534 )                          
  18: s001-A 1hhs-A   403 - 417 <=>  546 - 560   (ASP  403  - CYS  417  <=> PHE  546  - ALA  560 )                          
  18: s001-A 1hhs-A   418 - 426 <=>  564 - 572   (ASN  418  - ASN  426  <=> TYR  564  - GLU  572 )                          
  18: s001-A 1hhs-A   427 - 434 <=>  582 - 589   (GLU  427  - ARG  434  <=> SER  582  - ASP  589 )                          
  18: s001-A 1hhs-A   439 - 444 <=>  593 - 598   (GLU  439  - ILE  444  <=> ARG  593  - LEU  598 )                          
  18: s001-A 1hhs-A   448 - 451 <=>  622 - 625   (SER  448  - LEU  451  <=> LEU  622  - PRO  625 )                          
  18: s001-A 1hhs-A   454 - 459 <=>  634 - 639   (MET  454  - ASP  459  <=> GLU  634  - ALA  639 )                          
  19: s001-A 6uen-A    16 -  19 <=>   16 -  19   (GLY   16  - SER   19  <=> PHE   25  - CYS   28 )                          
  19: s001-A 6uen-A    20 -  23 <=>  227 - 230   (THR   20  - ALA   23  <=> THR  264  - ASN  267 )                          
  19: s001-A 6uen-A    24 -  34 <=>  232 - 242   (GLU   24  - VAL   34  <=> PHE  269  - ARG  279 )                          
  19: s001-A 6uen-A    37 -  65 <=>  392 - 420   (GLU   37  - GLU   65  <=> PHE  429  - SER  457 )                          
  19: s001-A 6uen-A    66 -  84 <=>  422 - 440   (SER   66  - SER   84  <=> SER  459  - TYR  477 )                          
  19: s001-A 6uen-A    86 -  94 <=>  487 - 495   (PRO   86  - GLU   94  <=> GLU  524  - ASP  532 )                          
  19: s001-A 6uen-A    96 - 104 <=>  496 - 504   (ILE   96  - SER  104  <=> LEU  533  - ALA  541 )                          
  19: s001-A 6uen-A   106 - 109 <=>  505 - 508   (GLY  106  - TYR  109  <=> ILE  542  - PRO  545 )                          
  19: s001-A 6uen-A   111 - 114 <=>  536 - 539   (PRO  111  - LYS  114  <=> PHE  573  - SER  576 )                          
  19: s001-A 6uen-A   116 - 120 <=>  546 - 550   (GLY  116  - ASN  120  <=> LEU  583  - LEU  587 )                          
  19: s001-A 6uen-A   125 - 133 <=>  559 - 567   (MET  125  - LEU  133  <=> ASP  596  - GLN  604 )                          
  19: s001-A 6uen-A   138 - 141 <=>  568 - 571   (PHE  138  - VAL  141  <=> SER  605  - ASN  608 )                          
  19: s001-A 6uen-A   142 - 148 <=>  575 - 581   (THR  142  - ALA  148  <=> HIS  612  - GLY  618 )                          
  19: s001-A 6uen-A   149 - 153 <=>  583 - 587   (ARG  149  - ARG  153  <=> GLU  620  - SER  624 )                          
  19: s001-A 6uen-A   159 - 180 <=>  588 - 609   (LYS  159  - ALA  180  <=> VAL  625  - MET  646 )                          
  19: s001-A 6uen-A   181 - 186 <=>  611 - 616   (PHE  181  - PRO  186  <=> ALA  648  - GLN  653 )                          
  19: s001-A 6uen-A   187 - 190 <=>  619 - 622   (PRO  187  - GLY  190  <=> PRO  656  - LEU  659 )                          
  19: s001-A 6uen-A   213 - 244 <=>  625 - 656   (ARG  213  - ASP  244  <=> LYS  694  - GLY  725 )                          
  19: s001-A 6uen-A   250 - 254 <=>  657 - 661   (LYS  250  - ASP  254  <=> VAL  726  - PHE  730 )                          
  19: s001-A 6uen-A   257 - 263 <=>  662 - 668   (MET  257  - THR  263  <=> SER  731  - ILE  737 )                          
  19: s001-A 6uen-A   264 - 268 <=>  671 - 675   (PRO  264  - TYR  268  <=> VAL  740  - CYS  744 )                          
  19: s001-A 6uen-A   269 - 275 <=>  699 - 705   (ASN  269  - HIS  275  <=> GLY  768  - MET  774 )                          
  19: s001-A 6uen-A   277 - 282 <=>  706 - 711   (GLY  277  - SER  282  <=> GLY  775  - TRP  780 )                          
  19: s001-A 6uen-A   285 - 305 <=>  712 - 732   (THR  285  - PRO  305  <=> CYS  781  - LYS  801 )                          
  19: s001-A 6uen-A   308 - 311 <=>  733 - 736   (GLY  308  - VAL  311  <=> PHE  802  - THR  805 )                          
  19: s001-A 6uen-A   315 - 328 <=>  737 - 750   (CYS  315  - TYR  328  <=> ALA  806  - LYS  819 )                          
  19: s001-A 6uen-A   331 - 359 <=>  767 - 795   (PRO  331  - PHE  359  <=> LEU  836  - ARG  864 )                          
  19: s001-A 6uen-A   364 - 368 <=>  796 - 800   (MET  364  - PHE  368  <=> ASP  865  - MET  869 )                          
  19: s001-A 6uen-A   370 - 380 <=>  801 - 811   (GLY  370  - TRP  380  <=> SER  870  - TYR  880 )                          
  19: s001-A 6uen-A   417 - 422 <=>  812 - 817   (CYS  417  - TYR  422  <=> PRO  881  - LYS  886 )                          
  19: s001-A 6uen-A   425 - 428 <=>  818 - 821   (LEU  425  - ALA  428  <=> VAL  887  - VAL  890 )                          
  19: s001-A 6uen-A   431 - 434 <=>  822 - 825   (PHE  431  - ARG  434  <=> GLY  891  - ILE  894 )                          
  19: s001-A 6uen-A   437 - 444 <=>  827 - 834   (ARG  437  - ILE  444  <=> THR  896  - VAL  903 )                          
  19: s001-A 6uen-A   461 - 465 <=>  837 - 841   (ASN  461  - PHE  465  <=> GLU  906  - SER  910 )                          
  19: s001-A 6uen-A   466 - 473 <=>  844 - 851   (PRO  466  - TYR  473  <=> GLN  913  - GLU  920 )                          
  19: s001-A 6uen-A   477 - 480 <=> 1282 -1285   (GLY  477  - LEU  480  <=> ALA 1351  - PRO 1354 )                          
  19: s001-A 6uen-A   484 - 488 <=> 1287 -1291   (ARG  484  - GLU  488  <=> TYR 1356  - ASN 1360 )                          
  20: s001-A 2qj1-A     2 -   5 <=>   42 -  45   (LEU    2  - ASN    5  <=> PRO   68  - GLU   71 )                          
  20: s001-A 2qj1-A    13 -  17 <=>   84 -  88   (LYS   13  - GLY   17  <=> TYR  111  - ARG  115 )                          
  20: s001-A 2qj1-A    19 -  22 <=>   93 -  96   (SER   19  - ARG   22  <=> LYS  120  - ALA  123 )                          
  20: s001-A 2qj1-A    30 -  34 <=>  100 - 104   (GLN   30  - VAL   34  <=> ASP  127  - LEU  131 )                          
  20: s001-A 2qj1-A    35 -  57 <=>  132 - 154   (LYS   35  - SER   57  <=> ILE  159  - GLU  181 )                          
  20: s001-A 2qj1-A    58 -  61 <=>  157 - 160   (PRO   58  - GLN   61  <=> THR  184  - ASN  187 )                          
  20: s001-A 2qj1-A    63 -  66 <=>  167 - 170   (VAL   63  - SER   66  <=> LYS  194  - TYR  197 )                          
  20: s001-A 2qj1-A    69 -  80 <=>  173 - 184   (ASP   69  - GLN   80  <=> GLU  200  - PRO  211 )                          
  20: s001-A 2qj1-A    86 -  89 <=>  186 - 189   (PRO   86  - THR   89  <=> GLY  213  - GLY  216 )                          
  20: s001-A 2qj1-A    93 -  96 <=>  214 - 217   (GLU   93  - ILE   96  <=> TYR  248  - LYS  251 )                          
  20: s001-A 2qj1-A    99 - 106 <=>  218 - 225   (LEU   99  - GLY  106  <=> ILE  252  - GLY  259 )                          
  20: s001-A 2qj1-A   107 - 110 <=>  228 - 231   (ALA  107  - LEU  110  <=> TYR  262  - ARG  265 )                          
  20: s001-A 2qj1-A   116 - 137 <=>  234 - 255   (GLY  116  - GLY  137  <=> GLY  268  - LEU  289 )                          
  20: s001-A 2qj1-A   139 - 142 <=>  275 - 278   (LEU  139  - THR  142  <=> ASP  309  - TYR  312 )                          
  20: s001-A 2qj1-A   143 - 158 <=>  281 - 296   (PRO  143  - ASN  158  <=> CYS  315  - TRP  330 )                          
  20: s001-A 2qj1-A   159 - 179 <=>  299 - 319   (LYS  159  - ALA  179  <=> LYS  333  - TRP  353 )                          
  20: s001-A 2qj1-A   180 - 187 <=>  321 - 328   (ALA  180  - PRO  187  <=> VAL  355  - ASN  362 )                          
  20: s001-A 2qj1-A   188 - 197 <=>  336 - 345   (PHE  188  - ASP  197  <=> PRO  370  - ARG  379 )                          
  20: s001-A 2qj1-A   200 - 214 <=>  346 - 360   (THR  200  - VAL  214  <=> GLY  380  - GLU  394 )                          
  20: s001-A 2qj1-A   215 - 244 <=>  378 - 407   (TRP  215  - ASP  244  <=> TRP  412  - TRP  441 )                          
  20: s001-A 2qj1-A   245 - 253 <=>  415 - 423   (LEU  245  - LEU  253  <=> PHE  449  - ALA  457 )                          
  20: s001-A 2qj1-A   254 - 275 <=>  425 - 446   (ASP  254  - HIS  275  <=> ASN  459  - TYR  480 )                          
  20: s001-A 2qj1-A   277 - 302 <=>  447 - 472   (GLY  277  - GLU  302  <=> GLY  481  - LEU  506 )                          
  20: s001-A 2qj1-A   304 - 307 <=>  473 - 476   (SER  304  - TYR  307  <=> MET  507  - PRO  510 )                          
  20: s001-A 2qj1-A   334 - 337 <=>  477 - 480   (GLU  334  - ASP  337  <=> ARG  511  - SER  514 )                          
  20: s001-A 2qj1-A   338 - 351 <=>  482 - 495   (PHE  338  - ASN  351  <=> GLU  516  - LYS  529 )                          
  20: s001-A 2qj1-A   354 - 359 <=>  496 - 501   (LYS  354  - PHE  359  <=> ILE  530  - ASP  535 )                          
  20: s001-A 2qj1-A   360 - 364 <=>  503 - 507   (VAL  360  - MET  364  <=> ILE  537  - LEU  541 )                          
  20: s001-A 2qj1-A   365 - 374 <=>  533 - 542   (GLN  365  - PHE  374  <=> GLU  567  - THR  576 )                          
  20: s001-A 2qj1-A   379 - 382 <=>  553 - 556   (TYR  379  - VAL  382  <=> VAL  587  - LYS  590 )                          
  20: s001-A 2qj1-A   383 - 386 <=>  558 - 561   (ASP  383  - LYS  386  <=> ARG  592  - CYS  595 )                          
  20: s001-A 2qj1-A   390 - 397 <=>  562 - 569   (GLN  390  - GLN  397  <=> SER  596  - VAL  603 )                          
  20: s001-A 2qj1-A   399 - 415 <=>  580 - 596   (LYS  399  - PHE  415  <=> ILE  614  - GLY  630 )                          
  20: s001-A 2qj1-A   416 - 437 <=>  598 - 619   (GLY  416  - ARG  437  <=> TRP  632  - GLU  653 )                          
  20: s001-A 2qj1-A   438 - 446 <=>  623 - 631   (ASN  438  - TYR  446  <=> PHE  657  - GLU  665 )                          
  20: s001-A 2qj1-A   448 - 451 <=>  632 - 635   (SER  448  - LEU  451  <=> TRP  666  - LEU  669 )                          
  20: s001-A 2qj1-A   452 - 462 <=>  639 - 649   (LEU  452  - LEU  462  <=> GLY  673  - LEU  683 )                          
  20: s001-A 2qj1-A   465 - 477 <=>  650 - 662   (PHE  465  - GLY  477  <=> THR  684  - PRO  696 )                          
  21: s001-A 6ar3-D    87 -  90 <=>    4 -   7   (LEU   87  - VAL   90  <=> GLU    5  - LEU    8 )                          
  21: s001-A 6ar3-D    91 - 101 <=>   11 -  21   (THR   91  - SER  101  <=> ASN   12  - ALA   22 )                          
  21: s001-A 6ar3-D   102 - 106 <=>   23 -  27   (ASP  102  - GLY  106  <=> GLN   24  - GLY   28 )                          
  21: s001-A 6ar3-D   107 - 110 <=>   29 -  32   (ALA  107  - LEU  110  <=> ASP   30  - SER   33 )                          
  21: s001-A 6ar3-D   116 - 121 <=>   34 -  39   (GLY  116  - HIS  121  <=> ASP   35  - TYR   40 )                          
  21: s001-A 6ar3-D   123 - 127 <=>   40 -  44   (LYS  123  - ARG  127  <=> ILE   41  - TRP   45 )                          
  21: s001-A 6ar3-D   128 - 134 <=>   46 -  52   (TYR  128  - GLU  134  <=> THR   47  - LEU   53 )                          
  21: s001-A 6ar3-D   136 - 152 <=>   53 -  69   (LYS  136  - ILE  152  <=> ALA   54  - PRO   70 )                          
  21: s001-A 6ar3-D   158 - 183 <=>   71 -  96   (ASN  158  - GLU  183  <=> GLY   72  - PRO   97 )                          
  21: s001-A 6ar3-D   187 - 193 <=>  106 - 112   (PRO  187  - VAL  193  <=> SER  107  - GLY  113 )                          
  21: s001-A 6ar3-D   201 - 212 <=>  114 - 125   (THR  201  - GLY  212  <=> ASN  115  - TYR  126 )                          
  21: s001-A 6ar3-D   213 - 241 <=>  131 - 159   (ARG  213  - GLU  241  <=> ARG  132  - LYS  160 )                          
  21: s001-A 6ar3-D   250 - 295 <=>  160 - 205   (LYS  250  - LEU  295  <=> ASP  161  - ASP  206 )                          
  21: s001-A 6ar3-D   297 - 303 <=>  206 - 212   (CYS  297  - CYS  303  <=> LEU  207  - LYS  213 )                          
  21: s001-A 6ar3-D   308 - 311 <=>  213 - 216   (GLY  308  - VAL  311  <=> ARG  214  - LYS  217 )                          
  21: s001-A 6ar3-D   314 - 318 <=>  217 - 221   (SER  314  - LEU  318  <=> PHE  218  - ALA  222 )                          
  21: s001-A 6ar3-D   320 - 328 <=>  222 - 230   (ASP  320  - TYR  328  <=> ASP  223  - SER  231 )                          
  21: s001-A 6ar3-D   331 - 345 <=>  233 - 247   (PRO  331  - ARG  345  <=> ALA  234  - LYS  248 )                          
  21: s001-A 6ar3-D   346 - 361 <=>  249 - 264   (LEU  346  - SER  361  <=> LEU  250  - TRP  265 )                          
  21: s001-A 6ar3-D   364 - 368 <=>  265 - 269   (MET  364  - PHE  368  <=> LYS  266  - LEU  270 )                          
  21: s001-A 6ar3-D   371 - 375 <=>  270 - 274   (ARG  371  - LEU  375  <=> GLY  271  - THR  275 )                          
  21: s001-A 6ar3-D   376 - 382 <=>  279 - 285   (GLY  376  - VAL  382  <=> ALA  280  - PRO  286 )                          
  21: s001-A 6ar3-D   383 - 393 <=>  287 - 297   (ASP  383  - PHE  393  <=> SER  288  - GLN  298 )                          
  21: s001-A 6ar3-D   399 - 416 <=>  305 - 322   (LYS  399  - GLY  416  <=> ILE  306  - ILE  323 )                          
  21: s001-A 6ar3-D   418 - 438 <=>  334 - 354   (ASN  418  - ASN  438  <=> LEU  335  - LYS  355 )                          
  21: s001-A 6ar3-D   463 - 474 <=>  405 - 416   (SER  463  - ARG  474  <=> GLY  406  - LEU  417 )                          
  22: s001-A 4gzk-A     2 -   6 <=>   42 -  46   (LEU    2  - PHE    6  <=> PRO   51  - TYR   55 )                          
  22: s001-A 4gzk-A     7 -  12 <=>   56 -  61   (ALA    7  - LEU   12  <=> ALA   65  - THR   70 )                          
  22: s001-A 4gzk-A    13 -  22 <=>   64 -  73   (LYS   13  - ARG   22  <=> GLN   73  - GLU   82 )                          
  22: s001-A 4gzk-A    23 -  26 <=>   76 -  79   (ALA   23  - SER   26  <=> THR   85  - TYR   88 )                          
  22: s001-A 4gzk-A    30 -  35 <=>   85 -  90   (GLN   30  - LYS   35  <=> VAL   94  - ARG   99 )                          
  22: s001-A 4gzk-A    37 -  40 <=>  121 - 124   (GLU   37  - ARG   40  <=> ILE  130  - VAL  133 )                          
  22: s001-A 4gzk-A    42 -  45 <=>  128 - 131   (VAL   42  - ARG   45  <=> PRO  137  - PRO  140 )                          
  22: s001-A 4gzk-A    50 -  53 <=>  133 - 136   (GLU   50  - ASN   53  <=> SER  142  - PRO  145 )                          
  22: s001-A 4gzk-A    54 -  60 <=>  138 - 144   (ALA   54  - SER   60  <=> SER  147  - ARG  153 )                          
  22: s001-A 4gzk-A    61 -  79 <=>  149 - 167   (GLN   61  - PHE   79  <=> GLN  158  - VAL  176 )                          
  22: s001-A 4gzk-A    86 -  90 <=>  170 - 174   (PRO   86  - VAL   90  <=> HIS  179  - THR  183 )                          
  22: s001-A 4gzk-A    94 -  97 <=>  175 - 178   (GLU   94  - GLN   97  <=> ALA  184  - ILE  187 )                          
  22: s001-A 4gzk-A   100 - 106 <=>  179 - 185   (PRO  100  - GLY  106  <=> PRO  188  - GLY  194 )                          
  22: s001-A 4gzk-A   107 - 110 <=>  187 - 190   (ALA  107  - LEU  110  <=> PRO  196  - VAL  199 )                          
  22: s001-A 4gzk-A   115 - 127 <=>  192 - 204   (LYS  115  - ARG  127  <=> ASP  201  - PHE  213 )                          
  22: s001-A 4gzk-A   128 - 133 <=>  208 - 213   (TYR  128  - LEU  133  <=> ARG  217  - LEU  222 )                          
  22: s001-A 4gzk-A   135 - 138 <=>  214 - 217   (SER  135  - PHE  138  <=> ASP  223  - LYS  226 )                          
  22: s001-A 4gzk-A   140 - 157 <=>  230 - 247   (PRO  140  - THR  157  <=> ALA  239  - LYS  256 )                          
  22: s001-A 4gzk-A   158 - 186 <=>  285 - 313   (ASN  158  - PRO  186  <=> MET  294  - PHE  322 )                          
  22: s001-A 4gzk-A   187 - 190 <=>  318 - 321   (PRO  187  - GLY  190  <=> ALA  327  - HIS  330 )                          
  22: s001-A 4gzk-A   201 - 212 <=>  323 - 334   (THR  201  - GLY  212  <=> ASP  332  - LYS  343 )                          
  22: s001-A 4gzk-A   214 - 243 <=>  335 - 364   (VAL  214  - MET  243  <=> HIS  344  - ILE  373 )                          
  22: s001-A 4gzk-A   249 - 260 <=>  365 - 376   (GLU  249  - PHE  260  <=> SER  374  - PHE  385 )                          
  22: s001-A 4gzk-A   262 - 268 <=>  377 - 383   (HIS  262  - TYR  268  <=> TYR  386  - ARG  392 )                          
  22: s001-A 4gzk-A   269 - 272 <=>  391 - 394   (ASN  269  - GLU  272  <=> PRO  400  - VAL  403 )                          
  22: s001-A 4gzk-A   273 - 306 <=>  404 - 437   (TYR  273  - GLU  306  <=> GLN  413  - TYR  446 )                          
  22: s001-A 4gzk-A   311 - 314 <=>  446 - 449   (VAL  311  - SER  314  <=> ILE  455  - GLY  458 )                          
  22: s001-A 4gzk-A   315 - 327 <=>  455 - 467   (CYS  315  - ARG  327  <=> CYS  464  - LYS  476 )                          
  22: s001-A 4gzk-A   328 - 331 <=>  471 - 474   (TYR  328  - PRO  331  <=> ASP  480  - LEU  483 )                          
  22: s001-A 4gzk-A   332 - 338 <=>  476 - 482   (LYS  332  - PHE  338  <=> LEU  485  - GLN  491 )                          
  22: s001-A 4gzk-A   341 - 344 <=>  484 - 487   (PRO  341  - ARG  344  <=> GLN  493  - ARG  496 )                          
  22: s001-A 4gzk-A   347 - 350 <=>  488 - 491   (GLY  347  - ALA  350  <=> MET  497  - VAL  500 )                          
  22: s001-A 4gzk-A   354 - 357 <=>  492 - 495   (LYS  354  - TYR  357  <=> GLY  501  - GLU  504 )                          
  22: s001-A 4gzk-A   365 - 376 <=>  496 - 507   (GLN  365  - GLY  376  <=> GLY  505  - ILE  516 )                          
  22: s001-A 4gzk-A   379 - 383 <=>  515 - 519   (TYR  379  - ASP  383  <=> VAL  524  - THR  528 )                          
  22: s001-A 4gzk-A   386 - 399 <=>  520 - 533   (LYS  386  - LYS  399  <=> THR  529  - GLY  542 )                          
  22: s001-A 4gzk-A   403 - 417 <=>  539 - 553   (ASP  403  - CYS  417  <=> PHE  548  - SER  562 )                          
  22: s001-A 4gzk-A   418 - 427 <=>  557 - 566   (ASN  418  - GLU  427  <=> LEU  566  - ASP  575 )                          
  22: s001-A 4gzk-A   431 - 435 <=>  578 - 582   (PHE  431  - TYR  435  <=> SER  587  - ILE  591 )                          
  22: s001-A 4gzk-A   437 - 445 <=>  584 - 592   (ARG  437  - ASN  445  <=> GLN  593  - PHE  601 )                          
  22: s001-A 4gzk-A   448 - 451 <=>  602 - 605   (SER  448  - LEU  451  <=> ILE  611  - LEU  614 )                          
  22: s001-A 4gzk-A   452 - 455 <=>  607 - 610   (LEU  452  - TYR  455  <=> ASP  616  - LYS  619 )                          
  22: s001-A 4gzk-A   456 - 459 <=>  619 - 622   (GLY  456  - ASP  459  <=> GLU  628  - ASP  631 )                          
  23: s001-A 6ueb-A    16 -  20 <=>   15 -  19   (GLY   16  - THR   20  <=> ILE   43  - ALA   47 )                          
  23: s001-A 6ueb-A    21 -  24 <=>  199 - 202   (LYS   21  - GLU   24  <=> ASP  227  - TYR  230 )                          
  23: s001-A 6ueb-A    28 -  35 <=>  215 - 222   (PHE   28  - LYS   35  <=> THR  243  - PHE  250 )                          
  23: s001-A 6ueb-A    36 -  64 <=>  342 - 370   (GLU   36  - ASP   64  <=> HIS  370  - SER  398 )                          
  23: s001-A 6ueb-A    67 -  84 <=>  371 - 388   (LYS   67  - SER   84  <=> TYR  399  - PHE  416 )                          
  23: s001-A 6ueb-A    86 -  94 <=>  437 - 445   (PRO   86  - GLU   94  <=> ILE  465  - ASP  473 )                          
  23: s001-A 6ueb-A    96 - 107 <=>  446 - 457   (ILE   96  - ALA  107  <=> PRO  474  - PHE  485 )                          
  23: s001-A 6ueb-A   108 - 111 <=>  475 - 478   (PRO  108  - PRO  111  <=> PRO  503  - LYS  506 )                          
  23: s001-A 6ueb-A   116 - 119 <=>  480 - 483   (GLY  116  - ARG  119  <=> ILE  508  - ALA  511 )                          
  23: s001-A 6ueb-A   120 - 123 <=>  486 - 489   (ASN  120  - LYS  123  <=> LYS  514  - VAL  517 )                          
  23: s001-A 6ueb-A   128 - 133 <=>  493 - 498   (TYR  128  - LEU  133  <=> GLU  521  - ILE  526 )                          
  23: s001-A 6ueb-A   136 - 140 <=>  500 - 504   (LYS  136  - PRO  140  <=> LEU  528  - PRO  532 )                          
  23: s001-A 6ueb-A   141 - 153 <=>  507 - 519   (VAL  141  - ARG  153  <=> ASP  535  - LEU  547 )                          
  23: s001-A 6ueb-A   157 - 182 <=>  520 - 545   (THR  157  - SER  182  <=> LYS  548  - ALA  573 )                          
  23: s001-A 6ueb-A   183 - 186 <=>  547 - 550   (GLU  183  - PRO  186  <=> TYR  575  - PRO  578 )                          
  23: s001-A 6ueb-A   187 - 195 <=>  553 - 561   (PRO  187  - TRP  195  <=> ASP  581  - LEU  589 )                          
  23: s001-A 6ueb-A   199 - 211 <=>  562 - 574   (GLY  199  - SER  211  <=> ASN  590  - GLY  602 )                          
  23: s001-A 6ueb-A   213 - 245 <=>  584 - 616   (ARG  213  - LEU  245  <=> THR  612  - LEU  644 )                          
  23: s001-A 6ueb-A   254 - 258 <=>  618 - 622   (ASP  254  - THR  258  <=> ARG  646  - ARG  650 )                          
  23: s001-A 6ueb-A   260 - 263 <=>  623 - 626   (PHE  260  - THR  263  <=> THR  651  - PHE  654 )                          
  23: s001-A 6ueb-A   264 - 268 <=>  630 - 634   (PRO  264  - TYR  268  <=> ALA  658  - TYR  662 )                          
  23: s001-A 6ueb-A   269 - 275 <=>  658 - 664   (ASN  269  - HIS  275  <=> THR  686  - ASP  692 )                          
  23: s001-A 6ueb-A   277 - 282 <=>  665 - 670   (GLY  277  - SER  282  <=> GLY  693  - LEU  698 )                          
  23: s001-A 6ueb-A   285 - 301 <=>  671 - 687   (THR  285  - PHE  301  <=> ARG  699  - SER  715 )                          
  23: s001-A 6ueb-A   305 - 311 <=>  688 - 694   (PRO  305  - VAL  311  <=> GLN  716  - THR  722 )                          
  23: s001-A 6ueb-A   314 - 328 <=>  695 - 709   (SER  314  - TYR  328  <=> LYS  723  - TYR  737 )                          
  23: s001-A 6ueb-A   331 - 359 <=>  730 - 758   (PRO  331  - PHE  359  <=> ASN  758  - TYR  786 )                          
  23: s001-A 6ueb-A   364 - 380 <=>  759 - 775   (MET  364  - TRP  380  <=> ASP  787  - VAL  803 )                          
  23: s001-A 6ueb-A   418 - 428 <=>  776 - 786   (ASN  418  - ALA  428  <=> PRO  804  - CYS  814 )                          
  23: s001-A 6ueb-A   446 - 449 <=>  789 - 792   (TYR  446  - ARG  449  <=> ASN  817  - ILE  820 )                          
  23: s001-A 6ueb-A   461 - 465 <=>  796 - 800   (ASN  461  - PHE  465  <=> ALA  824  - SER  828 )                          
  23: s001-A 6ueb-A   466 - 475 <=>  803 - 812   (PRO  466  - TYR  475  <=> SER  831  - HIS  840 )                          
  23: s001-A 6ueb-A   479 - 482 <=>  813 - 816   (VAL  479  - PRO  482  <=> SER  841  - LEU  844 )                          
  23: s001-A 6ueb-A   485 - 490 <=> 1130 -1135   (LEU  485  - CYS  490  <=> SER 1158  - LYS 1163 )                          
  24: s001-A 6evj-B    35 -  45 <=>   24 -  34   (LYS   35  - ARG   45  <=> TYR   24  - THR   34 )                          
  24: s001-A 6evj-B    46 -  58 <=>   37 -  49   (SER   46  - PRO   58  <=> GLY   37  - TYR   49 )                          
  24: s001-A 6evj-B    59 -  64 <=>   81 -  86   (ILE   59  - ASP   64  <=> GLY   81  - ASP   86 )                          
  24: s001-A 6evj-B    67 -  85 <=>   87 - 105   (LYS   67  - GLU   85  <=> CYS   87  - THR  105 )                          
  24: s001-A 6evj-B    86 -  89 <=>  108 - 111   (PRO   86  - THR   89  <=> GLN  108  - ILE  111 )                          
  24: s001-A 6evj-B    90 -  94 <=>  114 - 118   (VAL   90  - GLU   94  <=> ILE  114  - ARG  118 )                          
  24: s001-A 6evj-B    96 - 110 <=>  119 - 133   (ILE   96  - LEU  110  <=> VAL  119  - LEU  133 )                          
  24: s001-A 6evj-B   116 - 123 <=>  140 - 147   (GLY  116  - LYS  123  <=> ALA  140  - ILE  147 )                          
  24: s001-A 6evj-B   125 - 132 <=>  166 - 173   (MET  125  - ASN  132  <=> PHE  166  - SER  173 )                          
  24: s001-A 6evj-B   141 - 153 <=>  216 - 228   (VAL  141  - ARG  153  <=> ALA  221  - ARG  233 )                          
  24: s001-A 6evj-B   157 - 184 <=>  230 - 257   (THR  157  - ASN  184  <=> LYS  235  - ILE  262 )                          
  24: s001-A 6evj-B   185 - 188 <=>  259 - 262   (ALA  185  - PHE  188  <=> GLU  264  - GLU  267 )                          
  24: s001-A 6evj-B   189 - 195 <=>  264 - 270   (LEU  189  - TRP  195  <=> SER  269  - GLY  275 )                          
  24: s001-A 6evj-B   199 - 212 <=>  271 - 284   (GLY  199  - GLY  212  <=> ASN  276  - MET  289 )                          
  24: s001-A 6evj-B   213 - 241 <=>  294 - 322   (ARG  213  - GLU  241  <=> SER  299  - ALA  327 )                          
  24: s001-A 6evj-B   245 - 269 <=>  324 - 348   (LEU  245  - ASN  269  <=> GLN  329  - ARG  353 )                          
  24: s001-A 6evj-B   270 - 282 <=>  394 - 406   (SER  270  - SER  282  <=> GLY  399  - MET  411 )                          
  24: s001-A 6evj-B   285 - 299 <=>  407 - 421   (THR  285  - TYR  299  <=> PHE  412  - LEU  426 )                          
  24: s001-A 6evj-B   304 - 311 <=>  427 - 434   (SER  304  - VAL  311  <=> LEU  432  - ASP  439 )                          
  24: s001-A 6evj-B   315 - 328 <=>  435 - 448   (CYS  315  - TYR  328  <=> GLY  440  - GLY  453 )                          
  24: s001-A 6evj-B   331 - 360 <=>  453 - 482   (PRO  331  - VAL  360  <=> ASP  458  - THR  487 )                          
  24: s001-A 6evj-B   364 - 376 <=>  483 - 495   (MET  364  - GLY  376  <=> GLY  488  - GLY  500 )                          
  24: s001-A 6evj-B   378 - 384 <=>  496 - 502   (ARG  378  - LEU  384  <=> PHE  501  - MET  507 )                          
  24: s001-A 6evj-B   387 - 391 <=>  503 - 507   (LEU  387  - ILE  391  <=> GLU  508  - PHE  512 )                          
  24: s001-A 6evj-B   398 - 415 <=>  511 - 528   (ASP  398  - PHE  415  <=> GLY  516  - ASN  533 )                          
  24: s001-A 6evj-B   416 - 420 <=>  531 - 535   (GLY  416  - ASP  420  <=> ASN  536  - GLY  540 )                          
  24: s001-A 6evj-B   422 - 437 <=>  539 - 554   (TYR  422  - ARG  437  <=> ALA  544  - TYR  559 )                          
  24: s001-A 6evj-B   438 - 441 <=>  585 - 588   (ASN  438  - GLU  441  <=> LEU  590  - ASP  593 )                          
  24: s001-A 6evj-B   445 - 448 <=>  636 - 639   (ASN  445  - SER  448  <=> ASN  641  - VAL  644 )                          
  24: s001-A 6evj-B   450 - 453 <=>  647 - 650   (ARG  450  - GLN  453  <=> ALA  652  - LEU  655 )                          
  24: s001-A 6evj-B   460 - 463 <=>  651 - 654   (VAL  460  - SER  463  <=> GLU  656  - ALA  659 )                          
  25: s001-A 6u1x-A    18 -  22 <=>  194 - 198   (PHE   18  - ARG   22  <=> ARG  228  - LEU  232 )                          
  25: s001-A 6u1x-A    26 -  35 <=>  202 - 211   (SER   26  - LYS   35  <=> ASP  236  - VAL  245 )                          
  25: s001-A 6u1x-A    36 -  39 <=>  323 - 326   (GLU   36  - TRP   39  <=> HIS  357  - HIS  360 )                          
  25: s001-A 6u1x-A    42 -  65 <=>  329 - 352   (VAL   42  - GLU   65  <=> ILE  363  - TYR  386 )                          
  25: s001-A 6u1x-A    68 -  84 <=>  353 - 369   (MET   68  - SER   84  <=> ALA  387  - PHE  403 )                          
  25: s001-A 6u1x-A    86 -  94 <=>  418 - 426   (PRO   86  - GLU   94  <=> CYS  452  - ASP  460 )                          
  25: s001-A 6u1x-A    96 - 107 <=>  427 - 438   (ILE   96  - ALA  107  <=> PRO  461  - MET  472 )                          
  25: s001-A 6u1x-A   108 - 111 <=>  456 - 459   (PRO  108  - PRO  111  <=> PRO  490  - LYS  493 )                          
  25: s001-A 6u1x-A   116 - 121 <=>  461 - 466   (GLY  116  - HIS  121  <=> LEU  495  - ASP  500 )                          
  25: s001-A 6u1x-A   124 - 127 <=>  468 - 471   (ALA  124  - ARG  127  <=> LYS  502  - ASN  505 )                          
  25: s001-A 6u1x-A   130 - 133 <=>  475 - 478   (TRP  130  - LEU  133  <=> PHE  509  - GLU  512 )                          
  25: s001-A 6u1x-A   137 - 140 <=>  481 - 484   (GLY  137  - PRO  140  <=> GLU  515  - LEU  518 )                          
  25: s001-A 6u1x-A   141 - 153 <=>  488 - 500   (VAL  141  - ARG  153  <=> ASP  522  - LEU  534 )                          
  25: s001-A 6u1x-A   157 - 180 <=>  501 - 524   (THR  157  - ALA  180  <=> LYS  535  - LEU  558 )                          
  25: s001-A 6u1x-A   181 - 186 <=>  526 - 531   (PHE  181  - PRO  186  <=> LYS  560  - PRO  565 )                          
  25: s001-A 6u1x-A   187 - 195 <=>  534 - 542   (PRO  187  - TRP  195  <=> LYS  568  - LEU  576 )                          
  25: s001-A 6u1x-A   199 - 210 <=>  543 - 554   (GLY  199  - TYR  210  <=> THR  577  - SER  588 )                          
  25: s001-A 6u1x-A   213 - 245 <=>  565 - 597   (ARG  213  - LEU  245  <=> CYS  599  - TYR  631 )                          
  25: s001-A 6u1x-A   254 - 258 <=>  599 - 603   (ASP  254  - THR  258  <=> SER  633  - ARG  637 )                          
  25: s001-A 6u1x-A   260 - 263 <=>  604 - 607   (PHE  260  - THR  263  <=> THR  638  - PHE  641 )                          
  25: s001-A 6u1x-A   264 - 268 <=>  611 - 615   (PRO  264  - TYR  268  <=> SER  645  - TYR  649 )                          
  25: s001-A 6u1x-A   269 - 275 <=>  637 - 643   (ASN  269  - HIS  275  <=> VAL  671  - GLU  677 )                          
  25: s001-A 6u1x-A   277 - 282 <=>  644 - 649   (GLY  277  - SER  282  <=> GLY  678  - LEU  683 )                          
  25: s001-A 6u1x-A   285 - 302 <=>  650 - 667   (THR  285  - GLU  302  <=> ARG  684  - LYS  701 )                          
  25: s001-A 6u1x-A   305 - 310 <=>  668 - 673   (PRO  305  - LEU  310  <=> ILE  702  - VAL  707 )                          
  25: s001-A 6u1x-A   314 - 328 <=>  674 - 688   (SER  314  - TYR  328  <=> LYS  708  - TYR  722 )                          
  25: s001-A 6u1x-A   331 - 359 <=>  709 - 737   (PRO  331  - PHE  359  <=> ASN  743  - ALA  771 )                          
  25: s001-A 6u1x-A   364 - 377 <=>  738 - 751   (MET  364  - VAL  377  <=> ASP  772  - VAL  785 )                          
  25: s001-A 6u1x-A   379 - 384 <=>  752 - 757   (TYR  379  - LEU  384  <=> ILE  786  - THR  791 )                          
  25: s001-A 6u1x-A   386 - 400 <=>  758 - 772   (LYS  386  - SER  400  <=> LYS  792  - PRO  806 )                          
  25: s001-A 6u1x-A   401 - 415 <=>  774 - 788   (ILE  401  - PHE  415  <=> CYS  808  - VAL  822 )                          
  25: s001-A 6u1x-A   416 - 419 <=>  790 - 793   (GLY  416  - LEU  419  <=> HIS  824  - GLU  827 )                          
  25: s001-A 6u1x-A   420 - 442 <=>  797 - 819   (ASP  420  - ASP  442  <=> ASN  831  - ALA  853 )                          
  25: s001-A 6u1x-A   463 - 466 <=>  854 - 857   (SER  463  - PRO  466  <=> SER  888  - SER  891 )                          
  25: s001-A 6u1x-A   467 - 471 <=>  860 - 864   (SER  467  - ILE  471  <=> ARG  894  - ARG  898 )                          
  25: s001-A 6u1x-A   482 - 490 <=> 1108 -1116   (PRO  482  - CYS  490  <=> VAL 1142  - PRO 1150 )                          
  26: s001-A 3avt-A    24 -  27 <=>  672 - 675   (GLU   24  - ARG   27  <=> ARG  716  - VAL  719 )                          
  26: s001-A 3avt-A    31 -  35 <=>  677 - 681   (TYR   31  - LYS   35  <=> GLY  721  - LEU  725 )                          
  26: s001-A 3avt-A    37 -  40 <=>  727 - 730   (GLU   37  - ARG   40  <=> SER  771  - ASP  774 )                          
  26: s001-A 3avt-A    41 -  44 <=>  737 - 740   (ASP   41  - SER   44  <=> ASP  781  - ALA  784 )                          
  26: s001-A 3avt-A    46 -  56 <=>  741 - 751   (SER   46  - HIS   56  <=> VAL  785  - ALA  795 )                          
  26: s001-A 3avt-A    57 -  60 <=>  754 - 757   (SER   57  - SER   60  <=> ALA  798  - ASN  801 )                          
  26: s001-A 3avt-A    62 -  80 <=>  772 - 790   (SER   62  - GLN   80  <=> SER  816  - GLY  834 )                          
  26: s001-A 3avt-A    86 -  91 <=>  794 - 799   (PRO   86  - THR   91  <=> SER  838  - LEU  843 )                          
  26: s001-A 3avt-A    98 - 101 <=>  803 - 806   (LEU   98  - SER  101  <=> ARG  847  - GLY  850 )                          
  26: s001-A 3avt-A   103 - 106 <=>  807 - 810   (THR  103  - GLY  106  <=> GLY  851  - THR  854 )                          
  26: s001-A 3avt-A   107 - 110 <=>  812 - 815   (ALA  107  - LEU  110  <=> ASN  856  - SER  859 )                          
  26: s001-A 3avt-A   115 - 119 <=>  818 - 822   (LYS  115  - ARG  119  <=> HIS  862  - LYS  866 )                          
  26: s001-A 3avt-A   120 - 123 <=>  824 - 827   (ASN  120  - LYS  123  <=> ALA  868  - GLN  871 )                          
  26: s001-A 3avt-A   127 - 135 <=>  834 - 842   (ARG  127  - SER  135  <=> LEU  878  - ALA  886 )                          
  26: s001-A 3avt-A   140 - 153 <=>  853 - 866   (PRO  140  - ARG  153  <=> ILE  897  - SER  910 )                          
  26: s001-A 3avt-A   158 - 182 <=>  867 - 891   (ASN  158  - SER  182  <=> LYS  911  - ARG  935 )                          
  26: s001-A 3avt-A   184 - 187 <=>  892 - 895   (ASN  184  - PRO  187  <=> ASP  936  - ARG  939 )                          
  26: s001-A 3avt-A   188 - 195 <=>  898 - 905   (PHE  188  - TRP  195  <=> GLY  942  - THR  949 )                          
  26: s001-A 3avt-A   213 - 235 <=>  918 - 940   (ARG  213  - ALA  235  <=> ASN  962  - LEU  984 )                          
  26: s001-A 3avt-A   237 - 241 <=>  941 - 945   (GLN  237  - GLU  241  <=> LEU  985  - TRP  989 )                          
  26: s001-A 3avt-A   254 - 260 <=>  947 - 953   (ASP  254  - PHE  260  <=> GLU  991  - ARG  997 )                          
  26: s001-A 3avt-A   263 - 267 <=>  955 - 959   (THR  263  - TYR  267  <=> PRO  999  - LEU 1003 )                          
  26: s001-A 3avt-A   268 - 305 <=>  961 - 998   (TYR  268  - PRO  305  <=> ASP 1005  - ASP 1042 )                          
  26: s001-A 3avt-A   308 - 312 <=>  999 -1003   (GLY  308  - LEU  312  <=> LEU 1043  - GLU 1047 )                          
  26: s001-A 3avt-A   315 - 326 <=> 1004 -1015   (CYS  315  - PHE  326  <=> VAL 1048  - SER 1059 )                          
  26: s001-A 3avt-A   337 - 359 <=> 1019 -1041   (ASP  337  - PHE  359  <=> PRO 1063  - GLY 1085 )                          
  26: s001-A 3avt-A   364 - 377 <=> 1042 -1055   (MET  364  - VAL  377  <=> PRO 1086  - VAL 1099 )                          
  26: s001-A 3avt-A   379 - 384 <=> 1056 -1061   (TYR  379  - LEU  384  <=> ASP 1100  - TYR 1105 )                          
  26: s001-A 3avt-A   389 - 392 <=> 1062 -1065   (ALA  389  - CYS  392  <=> ILE 1106  - ARG 1109 )                          
  26: s001-A 3avt-A   404 - 408 <=> 1068 -1072   (VAL  404  - LEU  408  <=> SER 1112  - LEU 1116 )                          
  26: s001-A 3avt-A   417 - 420 <=> 1081 -1084   (CYS  417  - ASP  420  <=> ARG 1125  - THR 1128 )                          
  26: s001-A 3avt-A   428 - 431 <=> 1119 -1122   (ALA  428  - PHE  431  <=> ASP 1163  - LEU 1166 )                          
  26: s001-A 3avt-A   439 - 443 <=> 1192 -1196   (GLU  439  - LYS  443  <=> LYS 1253  - GLN 1257 )                          
  27: s001-A 6klc-A     4 -   7 <=>  118 - 121   (ARG    4  - ALA    7  <=> GLU  118  - LYS  121 )                          
  27: s001-A 6klc-A    19 -  22 <=>  505 - 508   (SER   19  - ARG   22  <=> ALA  577  - LYS  580 )                          
  27: s001-A 6klc-A    27 -  33 <=>  510 - 516   (ARG   27  - PHE   33  <=> TYR  582  - SER  588 )                          
  27: s001-A 6klc-A    35 -  38 <=>  635 - 638   (LYS   35  - TYR   38  <=> MET  707  - PHE  710 )                          
  27: s001-A 6klc-A    39 -  42 <=>  640 - 643   (TRP   39  - VAL   42  <=> THR  712  - THR  715 )                          
  27: s001-A 6klc-A    43 -  58 <=>  649 - 664   (THR   43  - PRO   58  <=> ASP  721  - PHE  736 )                          
  27: s001-A 6klc-A    59 -  62 <=>  690 - 693   (ILE   59  - SER   62  <=> PHE  762  - LYS  765 )                          
  27: s001-A 6klc-A    63 -  73 <=>  712 - 722   (VAL   63  - GLU   73  <=> LYS  784  - ASN  794 )                          
  27: s001-A 6klc-A    74 -  77 <=>  725 - 728   (LYS   74  - ASP   77  <=> SER  797  - LYS  800 )                          
  27: s001-A 6klc-A   107 - 111 <=>  781 - 785   (ALA  107  - PRO  111  <=> GLU  897  - ASP  901 )                          
  27: s001-A 6klc-A   127 - 130 <=>  829 - 832   (ARG  127  - TRP  130  <=> GLU 1104  - GLN 1107 )                          
  27: s001-A 6klc-A   136 - 139 <=>  833 - 836   (LYS  136  - LEU  139  <=> SER 1108  - SER 1111 )                          
  27: s001-A 6klc-A   140 - 153 <=>  842 - 855   (PRO  140  - ARG  153  <=> GLY 1117  - GLY 1130 )                          
  27: s001-A 6klc-A   159 - 183 <=>  856 - 880   (LYS  159  - GLU  183  <=> GLY 1131  - ALA 1155 )                          
  27: s001-A 6klc-A   184 - 194 <=>  883 - 893   (ASN  184  - ASN  194  <=> SER 1158  - GLU 1168 )                          
  27: s001-A 6klc-A   200 - 212 <=>  894 - 906   (THR  200  - GLY  212  <=> LYS 1169  - ASN 1181 )                          
  27: s001-A 6klc-A   213 - 237 <=>  911 - 935   (ARG  213  - GLN  237  <=> HIS 1186  - GLN 1210 )                          
  27: s001-A 6klc-A   241 - 246 <=>  938 - 943   (GLU  241  - SER  246  <=> ILE 1213  - LYS 1224 )                          
  27: s001-A 6klc-A   249 - 269 <=>  944 - 964   (GLU  249  - ASN  269  <=> GLY 1225  - PHE 1245 )                          
  27: s001-A 6klc-A   270 - 282 <=> 1001 -1013   (SER  270  - SER  282  <=> SER 1286  - ILE 1298 )                          
  27: s001-A 6klc-A   285 - 305 <=> 1014 -1034   (THR  285  - PRO  305  <=> LEU 1299  - SER 1319 )                          
  27: s001-A 6klc-A   306 - 311 <=> 1037 -1042   (GLU  306  - VAL  311  <=> CYS 1322  - ASP 1327 )                          
  27: s001-A 6klc-A   315 - 328 <=> 1043 -1056   (CYS  315  - TYR  328  <=> ALA 1328  - GLN 1341 )                          
  27: s001-A 6klc-A   331 - 335 <=> 1069 -1073   (PRO  331  - VAL  335  <=> PHE 1354  - MET 1358 )                          
  27: s001-A 6klc-A   337 - 351 <=> 1074 -1088   (ASP  337  - ASN  351  <=> GLU 1359  - SER 1373 )                          
  27: s001-A 6klc-A   353 - 359 <=> 1089 -1095   (GLU  353  - PHE  359  <=> PRO 1374  - ARG 1380 )                          
  27: s001-A 6klc-A   364 - 377 <=> 1096 -1109   (MET  364  - VAL  377  <=> PHE 1381  - ASP 1394 )                          
  27: s001-A 6klc-A   379 - 382 <=> 1110 -1113   (TYR  379  - VAL  382  <=> GLU 1395  - LEU 1398 )                          
  27: s001-A 6klc-A   384 - 394 <=> 1114 -1124   (LEU  384  - PRO  394  <=> LEU 1399  - ASN 1409 )                          
  27: s001-A 6klc-A   398 - 402 <=> 1126 -1130   (ASP  398  - SER  402  <=> LYS 1411  - PRO 1415 )                          
  27: s001-A 6klc-A   403 - 415 <=> 1132 -1144   (ASP  403  - PHE  415  <=> GLN 1417  - SER 1429 )                          
  27: s001-A 6klc-A   416 - 420 <=> 1146 -1150   (GLY  416  - ASP  420  <=> ALA 1431  - PRO 1435 )                          
  27: s001-A 6klc-A   422 - 437 <=> 1151 -1166   (TYR  422  - ARG  437  <=> VAL 1436  - GLN 1451 )                          
  27: s001-A 6klc-A   438 - 443 <=> 1170 -1175   (ASN  438  - LYS  443  <=> TYR 1455  - PHE 1460 )                          
  27: s001-A 6klc-A   462 - 465 <=> 1176 -1179   (LEU  462  - PHE  465  <=> LEU 1461  - CYS 1464 )                          
  27: s001-A 6klc-A   467 - 470 <=> 1185 -1188   (SER  467  - GLU  470  <=> ASP 1470  - ASP 1473 )                          
  27: s001-A 6klc-A   478 - 482 <=> 1424 -1428   (THR  478  - PRO  482  <=> HIS 1809  - LEU 1813 )                          
  28: s001-A 5hhl-D    88 -  91 <=>    9 -  12   (ASN   88  - THR   91  <=> GLN    9  - SER   12 )                          
  28: s001-A 5hhl-D    92 - 101 <=>   16 -  25   (ILE   92  - SER  101  <=> LEU   16  - ARG   25 )                          
  28: s001-A 5hhl-D   102 - 106 <=>   27 -  31   (ASP  102  - GLY  106  <=> LYS   27  - GLY   31 )                          
  28: s001-A 5hhl-D   107 - 110 <=>   33 -  36   (ALA  107  - LEU  110  <=> ASP   33  - LYS   36 )                          
  28: s001-A 5hhl-D   117 - 124 <=>   38 -  45   (GLU  117  - ALA  124  <=> THR   38  - ALA   45 )                          
  28: s001-A 5hhl-D   125 - 134 <=>   47 -  56   (MET  125  - GLU  134  <=> ASN   47  - ARG   56 )                          
  28: s001-A 5hhl-D   136 - 152 <=>   57 -  73   (LYS  136  - ILE  152  <=> THR   57  - PRO   73 )                          
  28: s001-A 5hhl-D   160 - 183 <=>   74 -  97   (PRO  160  - GLU  183  <=> VAL   77  - PRO  100 )                          
  28: s001-A 5hhl-D   186 - 191 <=>  104 - 109   (PRO  186  - TRP  191  <=> HIS  107  - GLY  112 )                          
  28: s001-A 5hhl-D   192 - 195 <=>  114 - 117   (SER  192  - TRP  195  <=> ARG  117  - GLN  120 )                          
  28: s001-A 5hhl-D   202 - 211 <=>  120 - 129   (TYR  202  - SER  211  <=> ILE  123  - ASP  132 )                          
  28: s001-A 5hhl-D   212 - 241 <=>  131 - 160   (GLY  212  - GLU  241  <=> ASN  134  - LYS  163 )                          
  28: s001-A 5hhl-D   250 - 263 <=>  161 - 174   (LYS  250  - THR  263  <=> ASP  164  - SER  177 )                          
  28: s001-A 5hhl-D   281 - 295 <=>  192 - 206   (GLY  281  - LEU  295  <=> GLY  195  - GLU  209 )                          
  28: s001-A 5hhl-D   297 - 303 <=>  207 - 213   (CYS  297  - CYS  303  <=> LEU  210  - LYS  216 )                          
  28: s001-A 5hhl-D   308 - 311 <=>  214 - 217   (GLY  308  - VAL  311  <=> ARG  217  - ASN  220 )                          
  28: s001-A 5hhl-D   315 - 328 <=>  218 - 231   (CYS  315  - TYR  328  <=> PHE  221  - SER  234 )                          
  28: s001-A 5hhl-D   331 - 345 <=>  234 - 248   (PRO  331  - ARG  345  <=> SER  237  - GLU  251 )                          
  28: s001-A 5hhl-D   346 - 360 <=>  250 - 264   (LEU  346  - VAL  360  <=> LEU  253  - PRO  267 )                          
  28: s001-A 5hhl-D   364 - 369 <=>  265 - 270   (MET  364  - LEU  369  <=> SER  268  - LEU  273 )                          
  28: s001-A 5hhl-D   371 - 376 <=>  271 - 276   (ARG  371  - GLY  376  <=> GLY  274  - PHE  279 )                          
  28: s001-A 5hhl-D   377 - 382 <=>  284 - 289   (VAL  377  - VAL  382  <=> LYS  287  - ALA  292 )                          
  29: s001-A 7el9-A     4 -   7 <=>   80 -  83   (ARG    4  - ALA    7  <=> LYS  115  - ALA  118 )                          
  29: s001-A 7el9-A     8 -  11 <=>   85 -  88   (ASN    8  - ASP   11  <=> MET  120  - LEU  123 )                          
  29: s001-A 7el9-A    19 -  22 <=>  506 - 509   (SER   19  - ARG   22  <=> CYS  573  - LYS  576 )                          
  29: s001-A 7el9-A    27 -  33 <=>  511 - 517   (ARG   27  - PHE   33  <=> PHE  578  - SER  584 )                          
  29: s001-A 7el9-A    37 -  42 <=>  638 - 643   (GLU   37  - VAL   42  <=> LEU  705  - THR  710 )                          
  29: s001-A 7el9-A    43 -  59 <=>  648 - 664   (THR   43  - ILE   59  <=> THR  715  - PHE  731 )                          
  29: s001-A 7el9-A    61 -  64 <=>  694 - 697   (GLN   61  - ASP   64  <=> SER  761  - LEU  764 )                          
  29: s001-A 7el9-A    65 -  77 <=>  710 - 722   (GLU   65  - ASP   77  <=> LYS  777  - ARG  789 )                          
  29: s001-A 7el9-A    78 -  81 <=>  727 - 730   (LEU   78  - SER   81  <=> VAL  794  - GLU  797 )                          
  29: s001-A 7el9-A    86 -  91 <=>  732 - 737   (PRO   86  - THR   91  <=> LYS  799  - ARG  804 )                          
  29: s001-A 7el9-A   136 - 139 <=>  740 - 743   (LYS  136  - LEU  139  <=> THR 1103  - THR 1106 )                          
  29: s001-A 7el9-A   140 - 152 <=>  750 - 762   (PRO  140  - ILE  152  <=> GLY 1113  - VAL 1125 )                          
  29: s001-A 7el9-A   158 - 166 <=>  763 - 771   (ASN  158  - TYR  166  <=> GLY 1126  - GLY 1134 )                          
  29: s001-A 7el9-A   167 - 182 <=>  775 - 790   (PRO  167  - SER  182  <=> THR 1138  - GLY 1153 )                          
  29: s001-A 7el9-A   184 - 190 <=>  791 - 797   (ASN  184  - GLY  190  <=> ASN 1154  - CYS 1160 )                          
  29: s001-A 7el9-A   191 - 194 <=>  799 - 802   (TRP  191  - ASN  194  <=> ASN 1162  - LYS 1165 )                          
  29: s001-A 7el9-A   203 - 212 <=>  805 - 814   (ASP  203  - GLY  212  <=> GLU 1168  - ALA 1177 )                          
  29: s001-A 7el9-A   213 - 239 <=>  819 - 845   (ARG  213  - VAL  239  <=> ASP 1182  - LEU 1208 )                          
  29: s001-A 7el9-A   241 - 244 <=>  846 - 849   (GLU  241  - ASP  244  <=> GLU 1209  - THR 1212 )                          
  29: s001-A 7el9-A   249 - 269 <=>  857 - 877   (GLU  249  - ASN  269  <=> ASP 1220  - ILE 1240 )                          
  29: s001-A 7el9-A   270 - 282 <=>  906 - 918   (SER  270  - SER  282  <=> SER 1282  - ILE 1294 )                          
  29: s001-A 7el9-A   285 - 305 <=>  919 - 939   (THR  285  - PRO  305  <=> LEU 1295  - ASP 1315 )                          
  29: s001-A 7el9-A   306 - 311 <=>  942 - 947   (GLU  306  - VAL  311  <=> TYR 1318  - VAL 1323 )                          
  29: s001-A 7el9-A   315 - 328 <=>  948 - 961   (CYS  315  - TYR  328  <=> SER 1324  - THR 1337 )                          
  29: s001-A 7el9-A   331 - 352 <=>  967 - 988   (PRO  331  - PRO  352  <=> GLU 1350  - PRO 1371 )                          
  29: s001-A 7el9-A   354 - 359 <=>  989 - 994   (LYS  354  - PHE  359  <=> LYS 1372  - THR 1377 )                          
  29: s001-A 7el9-A   364 - 377 <=>  995 -1008   (MET  364  - VAL  377  <=> PHE 1378  - GLU 1391 )                          
  29: s001-A 7el9-A   380 - 394 <=> 1009 -1023   (TRP  380  - PRO  394  <=> GLU 1392  - ASN 1406 )                          
  29: s001-A 7el9-A   397 - 415 <=> 1025 -1043   (GLN  397  - PHE  415  <=> LYS 1408  - CYS 1426 )                          
  29: s001-A 7el9-A   416 - 420 <=> 1045 -1049   (GLY  416  - ASP  420  <=> ALA 1428  - SER 1432 )                          
  29: s001-A 7el9-A   422 - 437 <=> 1050 -1065   (TYR  422  - ARG  437  <=> THR 1433  - ARG 1448 )                          
  29: s001-A 7el9-A   438 - 442 <=> 1069 -1073   (ASN  438  - ASP  442  <=> TYR 1452  - PRO 1456 )                          
  29: s001-A 7el9-A   444 - 447 <=> 1367 -1370   (ILE  444  - LYS  447  <=> ASN 1785  - ILE 1788 )                          
  29: s001-A 7el9-A   457 - 460 <=> 1375 -1378   (ILE  457  - VAL  460  <=> LEU 1793  - ARG 1796 )                          
  29: s001-A 7el9-A   474 - 477 <=> 1379 -1382   (ARG  474  - GLY  477  <=> ASP 1797  - VAL 1800 )                          
  29: s001-A 7el9-A   479 - 482 <=> 1385 -1388   (VAL  479  - PRO  482  <=> VAL 1803  - SER 1806 )                          
  30: s001-A 7alp-U    16 -  20 <=>  546 - 550   (GLY   16  - THR   20  <=> THR  603  - THR  607 )                          
  30: s001-A 7alp-U    26 -  34 <=>  554 - 562   (SER   26  - VAL   34  <=> ASN  611  - SER  619 )                          
  30: s001-A 7alp-U    36 -  41 <=>  695 - 700   (GLU   36  - ASP   41  <=> ILE  752  - ASN  757 )                          
  30: s001-A 7alp-U    42 -  58 <=>  704 - 720   (VAL   42  - PRO   58  <=> SER  761  - MET  777 )                          
  30: s001-A 7alp-U    59 -  63 <=>  741 - 745   (ILE   59  - VAL   63  <=> LYS  798  - SER  802 )                          
  30: s001-A 7alp-U    69 -  84 <=>  746 - 761   (ASP   69  - SER   84  <=> ARG  803  - ALA  818 )                          
  30: s001-A 7alp-U    85 -  88 <=>  770 - 773   (GLU   85  - ASN   88  <=> GLN  827  - GLU  830 )                          
  30: s001-A 7alp-U    90 -  94 <=>  779 - 783   (VAL   90  - GLU   94  <=> GLU  836  - LYS  840 )                          
  30: s001-A 7alp-U    99 - 103 <=>  788 - 792   (LEU   99  - THR  103  <=> LEU  845  - LYS  849 )                          
  30: s001-A 7alp-U   106 - 109 <=>  793 - 796   (GLY  106  - TYR  109  <=> ALA  850  - ASN  853 )                          
  30: s001-A 7alp-U   115 - 120 <=>  817 - 822   (LYS  115  - ASN  120  <=> LEU  874  - ALA  879 )                          
  30: s001-A 7alp-U   123 - 130 <=>  833 - 840   (LYS  123  - TRP  130  <=> ILE  890  - TRP  897 )                          
  30: s001-A 7alp-U   137 - 140 <=>  841 - 844   (GLY  137  - PRO  140  <=> LYS  898  - LEU  901 )                          
  30: s001-A 7alp-U   141 - 151 <=>  848 - 858   (VAL  141  - THR  151  <=> CYS  905  - GLN  915 )                          
  30: s001-A 7alp-U   157 - 166 <=>  859 - 868   (THR  157  - TYR  166  <=> HIS  916  - MET  925 )                          
  30: s001-A 7alp-U   167 - 182 <=>  872 - 887   (PRO  167  - SER  182  <=> ALA  929  - CYS  944 )                          
  30: s001-A 7alp-U   184 - 190 <=>  888 - 894   (ASN  184  - GLY  190  <=> GLU  945  - THR  951 )                          
  30: s001-A 7alp-U   191 - 194 <=>  896 - 899   (TRP  191  - ASN  194  <=> ALA  953  - ARG  956 )                          
  30: s001-A 7alp-U   201 - 212 <=>  901 - 912   (THR  201  - GLY  212  <=> LYS  958  - SER  969 )                          
  30: s001-A 7alp-U   213 - 228 <=>  922 - 937   (ARG  213  - SER  228  <=> ASN  979  - TYR  994 )                          
  30: s001-A 7alp-U   232 - 246 <=>  938 - 952   (ILE  232  - SER  246  <=> THR  995  - LYS 1009 )                          
  30: s001-A 7alp-U   249 - 269 <=>  953 - 973   (GLU  249  - ASN  269  <=> PHE 1010  - LEU 1030 )                          
  30: s001-A 7alp-U   270 - 282 <=> 1005 -1017   (SER  270  - SER  282  <=> THR 1070  - ILE 1082 )                          
  30: s001-A 7alp-U   285 - 308 <=> 1018 -1041   (THR  285  - GLY  308  <=> LEU 1083  - LEU 1106 )                          
  30: s001-A 7alp-U   314 - 328 <=> 1055 -1069   (SER  314  - TYR  328  <=> ASP 1120  - ILE 1134 )                          
  30: s001-A 7alp-U   331 - 336 <=> 1084 -1089   (PRO  331  - GLU  336  <=> VAL 1149  - HIS 1154 )                          
  30: s001-A 7alp-U   338 - 352 <=> 1090 -1104   (PHE  338  - PRO  352  <=> SER 1155  - GLU 1169 )                          
  30: s001-A 7alp-U   354 - 360 <=> 1105 -1111   (LYS  354  - VAL  360  <=> LYS 1170  - VAL 1176 )                          
  30: s001-A 7alp-U   364 - 377 <=> 1112 -1125   (MET  364  - VAL  377  <=> TYR 1177  - HIS 1190 )                          
  30: s001-A 7alp-U   379 - 384 <=> 1126 -1131   (TYR  379  - LEU  384  <=> LEU 1191  - LEU 1196 )                          
  30: s001-A 7alp-U   386 - 394 <=> 1132 -1140   (LYS  386  - PRO  394  <=> ARG 1197  - ILE 1205 )                          
  30: s001-A 7alp-U   396 - 399 <=> 1141 -1144   (PHE  396  - LYS  399  <=> SER 1206  - GLU 1209 )                          
  30: s001-A 7alp-U   400 - 403 <=> 1146 -1149   (SER  400  - ASP  403  <=> LEU 1211  - ARG 1214 )                          
  30: s001-A 7alp-U   405 - 415 <=> 1150 -1160   (ILE  405  - PHE  415  <=> GLN 1215  - CYS 1225 )                          
  30: s001-A 7alp-U   416 - 420 <=> 1162 -1166   (GLY  416  - ASP  420  <=> GLU 1227  - SER 1231 )                          
  30: s001-A 7alp-U   422 - 433 <=> 1167 -1178   (TYR  422  - SER  433  <=> PHE 1232  - LEU 1243 )                          
  30: s001-A 7alp-U   438 - 441 <=> 1205 -1208   (ASN  438  - GLU  441  <=> ASP 1270  - LEU 1273 )                          
  30: s001-A 7alp-U   442 - 445 <=> 1264 -1267   (ASP  442  - ASN  445  <=> THR 1329  - GLY 1332 )                          
  30: s001-A 7alp-U   458 - 461 <=> 1495 -1498   (GLN  458  - ASN  461  <=> ALA 1576  - ARG 1579 )                          
  30: s001-A 7alp-U   470 - 473 <=> 1499 -1502   (GLU  470  - TYR  473  <=> SER 1580  - LEU 1583 )                          
  30: s001-A 7alp-U   479 - 482 <=> 1503 -1506   (VAL  479  - PRO  482  <=> LEU 1584  - PRO 1587 )                          
  30: s001-A 7alp-U   487 - 490 <=> 1877 -1880   (PHE  487  - CYS  490  <=> GLU 1992  - GLU 1995 )                          
  31: s001-A 6v85-A    19 -  22 <=>    5 -   8   (SER   19  - ARG   22  <=> LEU    9  - VAL   12 )                          
  31: s001-A 6v85-A    33 -  36 <=>  217 - 220   (PHE   33  - GLU   36  <=> GLU  246  - HIS  249 )                          
  31: s001-A 6v85-A    37 -  65 <=>  336 - 364   (GLU   37  - GLU   65  <=> LEU  365  - PRO  393 )                          
  31: s001-A 6v85-A    67 -  84 <=>  365 - 382   (LYS   67  - SER   84  <=> THR  394  - ARG  411 )                          
  31: s001-A 6v85-A    86 -  89 <=>  433 - 436   (PRO   86  - THR   89  <=> PHE  462  - ASP  465 )                          
  31: s001-A 6v85-A    91 -  94 <=>  437 - 440   (THR   91  - GLU   94  <=> ALA  466  - GLU  469 )                          
  31: s001-A 6v85-A    97 - 106 <=>  441 - 450   (GLN   97  - GLY  106  <=> LEU  470  - ILE  479 )                          
  31: s001-A 6v85-A   110 - 115 <=>  469 - 474   (LEU  110  - LYS  115  <=> PHE  510  - LEU  515 )                          
  31: s001-A 6v85-A   117 - 120 <=>  475 - 478   (GLU  117  - ASN  120  <=> LEU  516  - LEU  519 )                          
  31: s001-A 6v85-A   124 - 133 <=>  483 - 492   (ALA  124  - LEU  133  <=> PHE  524  - VAL  533 )                          
  31: s001-A 6v85-A   137 - 140 <=>  494 - 497   (GLY  137  - PRO  140  <=> SER  535  - ASP  541 )                          
  31: s001-A 6v85-A   142 - 147 <=>  500 - 505   (THR  142  - ALA  147  <=> PHE  544  - SER  549 )                          
  31: s001-A 6v85-A   163 - 166 <=>  506 - 509   (VAL  163  - TYR  166  <=> PHE  562  - LEU  565 )                          
  31: s001-A 6v85-A   167 - 174 <=>  513 - 520   (PRO  167  - GLU  174  <=> MET  569  - ALA  576 )                          
  31: s001-A 6v85-A   175 - 182 <=>  522 - 529   (THR  175  - SER  182  <=> SER  578  - GLY  585 )                          
  31: s001-A 6v85-A   184 - 195 <=>  530 - 541   (ASN  184  - TRP  195  <=> LYS  586  - GLN  597 )                          
  31: s001-A 6v85-A   199 - 212 <=>  542 - 555   (GLY  199  - GLY  212  <=> LEU  598  - GLY  611 )                          
  31: s001-A 6v85-A   213 - 241 <=>  560 - 588   (ARG  213  - GLU  241  <=> ALA  657  - ARG  685 )                          
  31: s001-A 6v85-A   243 - 246 <=>  589 - 592   (MET  243  - SER  246  <=> MET  686  - TYR  689 )                          
  31: s001-A 6v85-A   250 - 253 <=>  593 - 596   (LYS  250  - LEU  253  <=> PRO  690  - PHE  693 )                          
  31: s001-A 6v85-A   257 - 263 <=>  597 - 603   (MET  257  - THR  263  <=> GLU  694  - LEU  700 )                          
  31: s001-A 6v85-A   264 - 268 <=>  606 - 610   (PRO  264  - TYR  268  <=> SER  703  - VAL  707 )                          
  31: s001-A 6v85-A   270 - 274 <=>  625 - 629   (SER  270  - LYS  274  <=> PHE  731  - PRO  735 )                          
  31: s001-A 6v85-A   277 - 281 <=>  630 - 634   (GLY  277  - GLY  281  <=> GLY  738  - LEU  742 )                          
  31: s001-A 6v85-A   285 - 304 <=>  635 - 654   (THR  285  - SER  304  <=> CYS  743  - SER  762 )                          
  31: s001-A 6v85-A   307 - 310 <=>  655 - 658   (TYR  307  - LEU  310  <=> GLY  763  - VAL  766 )                          
  31: s001-A 6v85-A   314 - 328 <=>  659 - 673   (SER  314  - TYR  328  <=> MET  767  - THR  781 )                          
  31: s001-A 6v85-A   330 - 359 <=>  690 - 719   (PRO  330  - PHE  359  <=> ARG  798  - SER  827 )                          
  31: s001-A 6v85-A   364 - 377 <=>  720 - 733   (MET  364  - VAL  377  <=> HIS  828  - ARG  841 )                          
  31: s001-A 6v85-A   379 - 384 <=>  734 - 739   (TYR  379  - LEU  384  <=> ILE  842  - LEU  847 )                          
  31: s001-A 6v85-A   386 - 392 <=>  740 - 746   (LYS  386  - CYS  392  <=> LYS  848  - CYS  854 )                          
  31: s001-A 6v85-A   399 - 415 <=>  754 - 770   (LYS  399  - PHE  415  <=> GLU  862  - LEU  878 )                          
  31: s001-A 6v85-A   417 - 420 <=>  772 - 775   (CYS  417  - ASP  420  <=> GLU  880  - VAL  883 )                          
  31: s001-A 6v85-A   422 - 435 <=>  777 - 790   (TYR  422  - TYR  435  <=> LYS  885  - LYS  898 )                          
  31: s001-A 6v85-A   436 - 439 <=>  792 - 795   (LYS  436  - GLU  439  <=> LEU  900  - ASP  903 )                          
  31: s001-A 6v85-A   441 - 445 <=>  898 - 902   (GLU  441  - ASN  445  <=> GLN 1006  - THR 1010 )                          
  31: s001-A 6v85-A   453 - 457 <=> 1180 -1184   (GLN  453  - ILE  457  <=> THR 1299  - PHE 1303 )                          
  31: s001-A 6v85-A   474 - 477 <=> 1186 -1189   (ARG  474  - GLY  477  <=> PRO 1305  - SER 1308 )                          
  31: s001-A 6v85-A   483 - 488 <=> 1191 -1196   (PRO  483  - GLU  488  <=> THR 1310  - THR 1315 )                          
  32: s001-A 6zdp-A    11 -  14 <=>    9 -  12   (ASP   11  - LEU   14  <=> LEU  166  - SER  169 )                          
  32: s001-A 6zdp-A    18 -  21 <=>  195 - 198   (PHE   18  - LYS   21  <=> VAL  352  - PHE  355 )                          
  32: s001-A 6zdp-A    43 -  56 <=>  223 - 236   (THR   43  - HIS   56  <=> LEU  380  - LEU  393 )                          
  32: s001-A 6zdp-A   141 - 152 <=>  243 - 254   (VAL  141  - ILE  152  <=> PHE  405  - ARG  416 )                          
  32: s001-A 6zdp-A   158 - 168 <=>  255 - 265   (ASN  158  - GLY  168  <=> GLY  417  - LYS  427 )                          
  32: s001-A 6zdp-A   172 - 186 <=>  293 - 307   (ILE  172  - PRO  186  <=> TYR  455  - ASN  469 )                          
  32: s001-A 6zdp-A   187 - 190 <=>  317 - 320   (PRO  187  - GLY  190  <=> ARG  479  - VAL  482 )                          
  32: s001-A 6zdp-A   192 - 195 <=>  321 - 324   (SER  192  - TRP  195  <=> ASN  483  - ASN  486 )                          
  32: s001-A 6zdp-A   201 - 208 <=>  326 - 333   (THR  201  - ARG  208  <=> VAL  488  - PHE  495 )                          
  32: s001-A 6zdp-A   213 - 247 <=>  347 - 381   (ARG  213  - ASP  247  <=> LEU  509  - THR  543 )                          
  32: s001-A 6zdp-A   248 - 268 <=>  407 - 427   (LEU  248  - TYR  268  <=> SER  603  - LYS  623 )                          
  32: s001-A 6zdp-A   269 - 302 <=>  433 - 466   (ASN  269  - GLU  302  <=> TYR  629  - LYS  662 )                          
  32: s001-A 6zdp-A   314 - 329 <=>  476 - 491   (SER  314  - GLY  329  <=> LEU  672  - LYS  687 )                          
  32: s001-A 6zdp-A   331 - 341 <=>  493 - 503   (PRO  331  - PRO  341  <=> THR  689  - SER  699 )                          
  32: s001-A 6zdp-A   342 - 360 <=>  505 - 523   (HIS  342  - VAL  360  <=> GLU  701  - GLY  719 )                          
  32: s001-A 6zdp-A   363 - 368 <=>  529 - 534   (SER  363  - PHE  368  <=> ASN  725  - VAL  730 )                          
  32: s001-A 6zdp-A   371 - 375 <=>  535 - 539   (ARG  371  - LEU  375  <=> GLY  731  - ASN  735 )                          
  32: s001-A 6zdp-A   376 - 381 <=>  543 - 548   (GLY  376  - GLU  381  <=> LEU  739  - ASP  744 )                          
  32: s001-A 6zdp-A   413 - 416 <=>  549 - 552   (TRP  413  - GLY  416  <=> SER  745  - PHE  748 )                          
  32: s001-A 6zdp-A   428 - 431 <=>  556 - 559   (ALA  428  - PHE  431  <=> THR  752  - PHE  755 )                          
  32: s001-A 6zdp-A   434 - 441 <=>  560 - 567   (ARG  434  - GLU  441  <=> ARG  756  - SER  763 )                          
  32: s001-A 6zdp-A   443 - 454 <=>  571 - 582   (LYS  443  - MET  454  <=> GLN  767  - LEU  778 )                          
  32: s001-A 6zdp-A   455 - 459 <=>  592 - 596   (TYR  455  - ASP  459  <=> ILE  788  - VAL  792 )                          
  32: s001-A 6zdp-A   460 - 466 <=>  600 - 606   (VAL  460  - PRO  466  <=> LEU  796  - ALA  802 )                          
  33: s001-A 6me0-C    83 -  86 <=>   17 -  20   (TYR   83  - PRO   86  <=> ALA   43  - VAL   46 )                          
  33: s001-A 6me0-C    87 -  90 <=>   33 -  36   (LEU   87  - VAL   90  <=> TRP   59  - THR   62 )                          
  33: s001-A 6me0-C    91 - 104 <=>   41 -  54   (THR   91  - SER  104  <=> GLY   67  - GLY   80 )                          
  33: s001-A 6me0-C   107 - 110 <=>   59 -  62   (ALA  107  - LEU  110  <=> GLY   85  - GLY   88 )                          
  33: s001-A 6me0-C   114 - 132 <=>   64 -  82   (LYS  114  - ASN  132  <=> THR   90  - GLY  108 )                          
  33: s001-A 6me0-C   139 - 149 <=>   83 -  93   (LEU  139  - ARG  149  <=> TYR  109  - ILE  119 )                          
  33: s001-A 6me0-C   150 - 153 <=>   95 -  98   (ARG  150  - ARG  153  <=> LYS  121  - GLY  124 )                          
  33: s001-A 6me0-C   159 - 183 <=>   99 - 123   (LYS  159  - GLU  183  <=> LYS  125  - PRO  149 )                          
  33: s001-A 6me0-C   186 - 191 <=>  131 - 136   (PRO  186  - TRP  191  <=> ARG  157  - PHE  162 )                          
  33: s001-A 6me0-C   192 - 195 <=>  140 - 143   (SER  192  - TRP  195  <=> ARG  166  - ALA  169 )                          
  33: s001-A 6me0-C   200 - 209 <=>  144 - 153   (THR  200  - ILE  209  <=> ASP  170  - LEU  179 )                          
  33: s001-A 6me0-C   210 - 234 <=>  157 - 181   (TYR  210  - ILE  234  <=> ASP  183  - ASP  207 )                          
  33: s001-A 6me0-C   237 - 240 <=>  182 - 185   (GLN  237  - GLU  240  <=> ASN  208  - LEU  211 )                          
  33: s001-A 6me0-C   249 - 259 <=>  186 - 196   (GLU  249  - TYR  259  <=> ASP  212  - SER  222 )                          
  33: s001-A 6me0-C   262 - 265 <=>  197 - 200   (HIS  262  - LEU  265  <=> GLY  223  - TRP  226 )                          
  33: s001-A 6me0-C   282 - 296 <=>  207 - 221   (SER  282  - ALA  296  <=> GLY  241  - MET  255 )                          
  33: s001-A 6me0-C   300 - 306 <=>  224 - 230   (ALA  300  - GLU  306  <=> LEU  258  - ARG  264 )                          
  33: s001-A 6me0-C   315 - 318 <=>  237 - 240   (CYS  315  - LEU  318  <=> ILE  271  - ALA  274 )                          
  33: s001-A 6me0-C   320 - 361 <=>  241 - 282   (ASP  320  - SER  361  <=> ASP  275  - GLU  316 )                          
  33: s001-A 6me0-C   364 - 368 <=>  283 - 287   (MET  364  - PHE  368  <=> GLU  317  - PHE  321 )                          
  33: s001-A 6me0-C   370 - 375 <=>  288 - 293   (GLY  370  - LEU  375  <=> LEU  322  - ARG  327 )                          
  33: s001-A 6me0-C   376 - 382 <=>  299 - 305   (GLY  376  - VAL  382  <=> LEU  333  - LYS  339 )                          
  33: s001-A 6me0-C   383 - 394 <=>  307 - 318   (ASP  383  - PRO  394  <=> ASN  341  - ALA  352 )                          
  33: s001-A 6me0-C   399 - 415 <=>  329 - 345   (LYS  399  - PHE  415  <=> ALA  363  - HIS  379 )                          
  33: s001-A 6me0-C   417 - 420 <=>  350 - 353   (CYS  417  - ASP  420  <=> SER  384  - ILE  387 )                          
  33: s001-A 6me0-C   421 - 431 <=>  357 - 367   (ALA  421  - PHE  431  <=> ALA  391  - ARG  401 )                          
  33: s001-A 6me0-C   434 - 438 <=>  395 - 399   (ARG  434  - ASN  438  <=> VAL  429  - TRP  433 )                          
  33: s001-A 6me0-C   464 - 468 <=>  405 - 409   (VAL  464  - TYR  468  <=> ILE  447  - ASP  451 )                          
  33: s001-A 6me0-C   470 - 473 <=>  410 - 413   (GLU  470  - TYR  473  <=> THR  452  - GLN  455 )                          
  34: s001-A 7elb-A     1 -   4 <=>  109 - 112   (MET    1  - ARG    4  <=> ASP  110  - GLU  113 )                          
  34: s001-A 7elb-A     5 -   8 <=>  115 - 118   (ASN    5  - ASN    8  <=> TRP  116  - ASP  119 )                          
  34: s001-A 7elb-A    27 -  33 <=>  539 - 545   (ARG   27  - PHE   33  <=> PHE  578  - SER  584 )                          
  34: s001-A 7elb-A    37 -  42 <=>  666 - 671   (GLU   37  - VAL   42  <=> LEU  705  - THR  710 )                          
  34: s001-A 7elb-A    43 -  58 <=>  677 - 692   (THR   43  - PRO   58  <=> ASP  716  - PHE  731 )                          
  34: s001-A 7elb-A    59 -  62 <=>  734 - 737   (ILE   59  - SER   62  <=> PRO  773  - CYS  776 )                          
  34: s001-A 7elb-A    65 -  76 <=>  738 - 749   (GLU   65  - LEU   76  <=> LYS  777  - ASN  788 )                          
  34: s001-A 7elb-A    77 -  80 <=>  753 - 756   (ASP   77  - GLN   80  <=> LEU  792  - SER  795 )                          
  34: s001-A 7elb-A    83 -  91 <=>  757 - 765   (TYR   83  - THR   91  <=> GLY  796  - ARG  804 )                          
  34: s001-A 7elb-A   110 - 113 <=>  779 - 782   (LEU  110  - VAL  113  <=> TYR  835  - GLU  838 )                          
  34: s001-A 7elb-A   135 - 139 <=>  945 - 949   (SER  135  - LEU  139  <=> THR 1103  - SER 1107 )                          
  34: s001-A 7elb-A   140 - 152 <=>  955 - 967   (PRO  140  - ILE  152  <=> GLY 1113  - VAL 1125 )                          
  34: s001-A 7elb-A   158 - 166 <=>  968 - 976   (ASN  158  - TYR  166  <=> GLY 1126  - GLY 1134 )                          
  34: s001-A 7elb-A   167 - 186 <=>  980 - 999   (PRO  167  - PRO  186  <=> THR 1138  - LYS 1157 )                          
  34: s001-A 7elb-A   188 - 194 <=> 1000 -1006   (PHE  188  - ASN  194  <=> TYR 1158  - GLU 1164 )                          
  34: s001-A 7elb-A   200 - 212 <=> 1007 -1019   (THR  200  - GLY  212  <=> LYS 1165  - ALA 1177 )                          
  34: s001-A 7elb-A   213 - 238 <=> 1024 -1049   (ARG  213  - VAL  238  <=> ASP 1182  - MET 1207 )                          
  34: s001-A 7elb-A   240 - 244 <=> 1050 -1054   (GLU  240  - ASP  244  <=> LEU 1208  - THR 1212 )                          
  34: s001-A 7elb-A   249 - 269 <=> 1062 -1082   (GLU  249  - ASN  269  <=> ASP 1220  - ILE 1240 )                          
  34: s001-A 7elb-A   270 - 282 <=> 1112 -1124   (SER  270  - SER  282  <=> SER 1282  - ILE 1294 )                          
  34: s001-A 7elb-A   285 - 305 <=> 1125 -1145   (THR  285  - PRO  305  <=> LEU 1295  - ASP 1315 )                          
  34: s001-A 7elb-A   306 - 311 <=> 1148 -1153   (GLU  306  - VAL  311  <=> TYR 1318  - VAL 1323 )                          
  34: s001-A 7elb-A   315 - 328 <=> 1154 -1167   (CYS  315  - TYR  328  <=> SER 1324  - THR 1337 )                          
  34: s001-A 7elb-A   331 - 336 <=> 1174 -1179   (PRO  331  - GLU  336  <=> TRP 1351  - CYS 1356 )                          
  34: s001-A 7elb-A   338 - 351 <=> 1180 -1193   (PHE  338  - ASN  351  <=> PHE 1357  - SER 1370 )                          
  34: s001-A 7elb-A   353 - 359 <=> 1194 -1200   (GLU  353  - PHE  359  <=> PRO 1371  - THR 1377 )                          
  34: s001-A 7elb-A   364 - 377 <=> 1201 -1214   (MET  364  - VAL  377  <=> PHE 1378  - GLU 1391 )                          
  34: s001-A 7elb-A   380 - 394 <=> 1215 -1229   (TRP  380  - PRO  394  <=> GLU 1392  - ASN 1406 )                          
  34: s001-A 7elb-A   397 - 415 <=> 1231 -1249   (GLN  397  - PHE  415  <=> LYS 1408  - CYS 1426 )                          
  34: s001-A 7elb-A   416 - 420 <=> 1251 -1255   (GLY  416  - ASP  420  <=> ALA 1428  - SER 1432 )                          
  34: s001-A 7elb-A   422 - 436 <=> 1256 -1270   (TYR  422  - LYS  436  <=> THR 1433  - ILE 1447 )                          
  34: s001-A 7elb-A   437 - 440 <=> 1278 -1281   (ARG  437  - ILE  440  <=> THR 1455  - GLY 1458 )                          
  34: s001-A 7elb-A   442 - 446 <=> 1572 -1576   (ASP  442  - TYR  446  <=> GLU 1784  - ILE 1788 )                          
  34: s001-A 7elb-A   457 - 460 <=> 1582 -1585   (ILE  457  - VAL  460  <=> LYS 1794  - ASP 1797 )                          
  34: s001-A 7elb-A   471 - 474 <=> 1586 -1589   (ILE  471  - ARG  474  <=> ASN 1798  - TYR 1801 )                          
  34: s001-A 7elb-A   479 - 482 <=> 1590 -1593   (VAL  479  - PRO  482  <=> ILE 1802  - GLN 1805 )                          
  35: s001-A 6zdu-A    15 -  18 <=>   12 -  15   (GLY   15  - PHE   18  <=> TYR  166  - TYR  169 )                          
  35: s001-A 6zdu-A    24 -  30 <=>  127 - 133   (GLU   24  - GLN   30  <=> ARG  281  - LEU  287 )                          
  35: s001-A 6zdu-A    37 -  40 <=>  207 - 210   (GLU   37  - ARG   40  <=> LEU  361  - ASN  364 )                          
  35: s001-A 6zdu-A    43 -  56 <=>  220 - 233   (THR   43  - HIS   56  <=> LEU  374  - LEU  387 )                          
  35: s001-A 6zdu-A   140 - 151 <=>  244 - 255   (PRO  140  - THR  151  <=> GLN  398  - LYS  409 )                          
  35: s001-A 6zdu-A   157 - 168 <=>  256 - 267   (THR  157  - GLY  168  <=> ARG  410  - LYS  421 )                          
  35: s001-A 6zdu-A   169 - 172 <=>  291 - 294   (TYR  169  - ILE  172  <=> ARG  445  - LYS  448 )                          
  35: s001-A 6zdu-A   173 - 183 <=>  296 - 306   (ILE  173  - GLU  183  <=> VAL  450  - LEU  460 )                          
  35: s001-A 6zdu-A   187 - 194 <=>  319 - 326   (PRO  187  - ASN  194  <=> ARG  473  - SER  480 )                          
  35: s001-A 6zdu-A   202 - 208 <=>  329 - 335   (TYR  202  - ARG  208  <=> ALA  483  - TYR  489 )                          
  35: s001-A 6zdu-A   213 - 241 <=>  349 - 377   (ARG  213  - GLU  241  <=> LEU  503  - GLU  531 )                          
  35: s001-A 6zdu-A   244 - 248 <=>  380 - 384   (ASP  244  - LEU  248  <=> ASP  534  - SER  538 )                          
  35: s001-A 6zdu-A   249 - 262 <=>  418 - 431   (GLU  249  - HIS  262  <=> GLN  592  - TYR  605 )                          
  35: s001-A 6zdu-A   263 - 268 <=>  433 - 438   (THR  263  - TYR  268  <=> VAL  607  - LYS  612 )                          
  35: s001-A 6zdu-A   269 - 305 <=>  444 - 480   (ASN  269  - PRO  305  <=> LEU  618  - TRP  654 )                          
  35: s001-A 6zdu-A   314 - 340 <=>  487 - 513   (SER  314  - ILE  340  <=> LEU  661  - SER  687 )                          
  35: s001-A 6zdu-A   341 - 359 <=>  515 - 533   (PRO  341  - PHE  359  <=> LYS  689  - ASN  707 )                          
  35: s001-A 6zdu-A   361 - 368 <=>  537 - 544   (SER  361  - PHE  368  <=> THR  711  - VAL  718 )                          
  35: s001-A 6zdu-A   371 - 375 <=>  545 - 549   (ARG  371  - LEU  375  <=> GLY  719  - ASN  723 )                          
  35: s001-A 6zdu-A   376 - 384 <=>  553 - 561   (GLY  376  - LEU  384  <=> LEU  727  - SER  735 )                          
  35: s001-A 6zdu-A   403 - 406 <=>  566 - 569   (ASP  403  - GLN  406  <=> THR  740  - PHE  743 )                          
  35: s001-A 6zdu-A   461 - 467 <=>  574 - 580   (ASN  461  - SER  467  <=> THR  748  - LYS  754 )                          
  35: s001-A 6zdu-A   470 - 476 <=>  583 - 589   (GLU  470  - TYR  476  <=> TYR  757  - GLY  763 )                          
  35: s001-A 6zdu-A   481 - 484 <=>  599 - 602   (TYR  481  - ARG  484  <=> LEU  773  - VAL  776 )                          
  36: s001-A 6pns-A    17 -  20 <=>  136 - 139   (GLY   17  - THR   20  <=> ASN  137  - GLN  140 )                          
  36: s001-A 6pns-A    25 -  28 <=>  143 - 146   (LEU   25  - PHE   28  <=> ASP  144  - ILE  147 )                          
  36: s001-A 6pns-A    34 -  37 <=>  208 - 211   (VAL   34  - GLU   37  <=> CYS  209  - SER  212 )                          
  36: s001-A 6pns-A    38 -  44 <=>  379 - 385   (TYR   38  - SER   44  <=> THR  380  - TRP  386 )                          
  36: s001-A 6pns-A    48 -  51 <=>  386 - 389   (MET   48  - ARG   51  <=> VAL  387  - VAL  390 )                          
  36: s001-A 6pns-A    54 -  57 <=>  390 - 393   (ALA   54  - SER   57  <=> SER  391  - PHE  394 )                          
  36: s001-A 6pns-A    58 -  61 <=>  395 - 398   (PRO   58  - GLN   61  <=> LYS  396  - LYS  399 )                          
  36: s001-A 6pns-A    62 -  65 <=>  403 - 406   (SER   62  - GLU   65  <=> ASN  404  - GLN  407 )                          
  36: s001-A 6pns-A    67 -  83 <=>  407 - 423   (LYS   67  - TYR   83  <=> ASP  408  - ALA  424 )                          
  36: s001-A 6pns-A    84 -  90 <=>  425 - 431   (SER   84  - VAL   90  <=> GLU  426  - VAL  432 )                          
  36: s001-A 6pns-A    91 - 103 <=>  436 - 448   (THR   91  - THR  103  <=> LEU  437  - SER  449 )                          
  36: s001-A 6pns-A   104 - 107 <=>  452 - 455   (SER  104  - ALA  107  <=> SER  453  - ILE  456 )                          
  36: s001-A 6pns-A   109 - 112 <=>  456 - 459   (TYR  109  - GLY  112  <=> TYR  457  - LYS  460 )                          
  36: s001-A 6pns-A   113 - 116 <=>  469 - 472   (VAL  113  - GLY  116  <=> SER  476  - LYS  479 )                          
  36: s001-A 6pns-A   117 - 127 <=>  474 - 484   (GLU  117  - ARG  127  <=> LEU  481  - PHE  491 )                          
  36: s001-A 6pns-A   130 - 133 <=>  485 - 488   (TRP  130  - LEU  133  <=> THR  492  - GLU  495 )                          
  36: s001-A 6pns-A   138 - 142 <=>  489 - 493   (PHE  138  - THR  142  <=> LEU  496  - TYR  500 )                          
  36: s001-A 6pns-A   143 - 153 <=>  499 - 509   (PRO  143  - ARG  153  <=> TYR  506  - ILE  516 )                          
  36: s001-A 6pns-A   158 - 185 <=>  510 - 537   (ASN  158  - ALA  185  <=> LYS  517  - PHE  544 )                          
  36: s001-A 6pns-A   186 - 192 <=>  552 - 558   (PRO  186  - SER  192  <=> GLY  559  - GLY  565 )                          
  36: s001-A 6pns-A   196 - 199 <=>  559 - 562   (LEU  196  - GLY  199  <=> THR  570  - ARG  573 )                          
  36: s001-A 6pns-A   200 - 208 <=>  564 - 572   (THR  200  - ARG  208  <=> MET  575  - ASN  583 )                          
  36: s001-A 6pns-A   210 - 227 <=>  575 - 592   (TYR  210  - VAL  227  <=> ASP  586  - LEU  603 )                          
  36: s001-A 6pns-A   228 - 243 <=>  594 - 609   (SER  228  - MET  243  <=> ARG  605  - MET  620 )                          
  36: s001-A 6pns-A   244 - 247 <=>  611 - 614   (ASP  244  - ASP  247  <=> PRO  622  - ASP  625 )                          
  36: s001-A 6pns-A   248 - 258 <=>  621 - 631   (LEU  248  - THR  258  <=> THR  632  - GLY  642 )                          
  36: s001-A 6pns-A   259 - 269 <=>  634 - 644   (TYR  259  - ASN  269  <=> ARG  645  - ARG  655 )                          
  36: s001-A 6pns-A   270 - 275 <=>  702 - 707   (SER  270  - HIS  275  <=> ASP  713  - ASP  718 )                          
  36: s001-A 6pns-A   277 - 306 <=>  708 - 737   (GLY  277  - GLU  306  <=> THR  719  - ARG  748 )                          
  36: s001-A 6pns-A   307 - 311 <=>  742 - 746   (TYR  307  - VAL  311  <=> VAL  753  - LEU  757 )                          
  36: s001-A 6pns-A   314 - 328 <=>  747 - 761   (SER  314  - TYR  328  <=> SER  758  - LEU  772 )                          
  36: s001-A 6pns-A   331 - 335 <=>  769 - 773   (PRO  331  - VAL  335  <=> PHE  780  - ALA  784 )                          
  36: s001-A 6pns-A   337 - 359 <=>  774 - 796   (ASP  337  - PHE  359  <=> ALA  785  - PRO  807 )                          
  36: s001-A 6pns-A   364 - 377 <=>  797 - 810   (MET  364  - VAL  377  <=> TYR  808  - CYS  821 )                          
  36: s001-A 6pns-A   379 - 383 <=>  811 - 815   (TYR  379  - ASP  383  <=> TYR  822  - ASP  826 )                          
  36: s001-A 6pns-A   386 - 389 <=>  816 - 819   (LYS  386  - ALA  389  <=> ARG  827  - ILE  830 )                          
  36: s001-A 6pns-A   392 - 400 <=>  820 - 828   (CYS  392  - SER  400  <=> ILE  831  - ILE  839 )                          
  36: s001-A 6pns-A   401 - 415 <=>  831 - 845   (ILE  401  - PHE  415  <=> VAL  842  - LYS  856 )                          
  36: s001-A 6pns-A   416 - 420 <=>  847 - 851   (GLY  416  - ASP  420  <=> SER  858  - CYS  862 )                          
  36: s001-A 6pns-A   422 - 438 <=>  852 - 868   (TYR  422  - ASN  438  <=> HIS  863  - ALA  879 )                          
  36: s001-A 6pns-A   441 - 444 <=>  956 - 959   (GLU  441  - ILE  444  <=> CYS  967  - GLU  970 )                          
  36: s001-A 6pns-A   458 - 461 <=> 1184 -1187   (GLN  458  - ASN  461  <=> LYS 1195  - ILE 1198 )                          
  36: s001-A 6pns-A   470 - 474 <=> 1190 -1194   (GLU  470  - ARG  474  <=> ASP 1201  - MET 1205 )                          
  36: s001-A 6pns-A   477 - 480 <=> 1195 -1198   (GLY  477  - LEU  480  <=> SER 1206  - VAL 1209 )                          
  37: s001-A 6icz-A    36 -  39 <=>  728 - 731   (GLU   36  - TRP   39  <=> GLU  759  - ARG  762 )                          
  37: s001-A 6icz-A    42 -  45 <=>  745 - 748   (VAL   42  - ARG   45  <=> LEU  776  - LEU  779 )                          
  37: s001-A 6icz-A    46 -  58 <=>  750 - 762   (SER   46  - PRO   58  <=> ARG  781  - ASN  793 )                          
  37: s001-A 6icz-A    59 -  63 <=>  768 - 772   (ILE   59  - VAL   63  <=> PRO  799  - ALA  803 )                          
  37: s001-A 6icz-A    64 -  78 <=>  774 - 788   (ASP   64  - LEU   78  <=> GLU  805  - SER  819 )                          
  37: s001-A 6icz-A    80 -  83 <=>  789 - 792   (GLN   80  - TYR   83  <=> ARG  820  - SER  823 )                          
  37: s001-A 6icz-A    86 -  89 <=>  793 - 796   (PRO   86  - THR   89  <=> PRO  824  - PHE  827 )                          
  37: s001-A 6icz-A    91 -  98 <=>  803 - 810   (THR   91  - LEU   98  <=> HIS  834  - LEU  841 )                          
  37: s001-A 6icz-A    99 - 104 <=>  814 - 819   (LEU   99  - SER  104  <=> ARG  845  - TYR  850 )                          
  37: s001-A 6icz-A   108 - 111 <=>  828 - 831   (PRO  108  - PRO  111  <=> SER  859  - GLU  862 )                          
  37: s001-A 6icz-A   115 - 122 <=>  832 - 839   (LYS  115  - LEU  122  <=> GLU  863  - ALA  870 )                          
  37: s001-A 6icz-A   124 - 134 <=>  845 - 855   (ALA  124  - GLU  134  <=> GLU  876  - LEU  886 )                          
  37: s001-A 6icz-A   137 - 153 <=>  856 - 872   (GLY  137  - ARG  153  <=> THR  887  - SER  903 )                          
  37: s001-A 6icz-A   159 - 166 <=>  873 - 880   (LYS  159  - TYR  166  <=> HIS  904  - VAL  911 )                          
  37: s001-A 6icz-A   167 - 183 <=>  885 - 901   (PRO  167  - GLU  183  <=> LYS  916  - LYS  932 )                          
  37: s001-A 6icz-A   185 - 191 <=>  905 - 911   (ALA  185  - TRP  191  <=> PHE  936  - PRO  942 )                          
  37: s001-A 6icz-A   192 - 195 <=>  914 - 917   (SER  192  - TRP  195  <=> THR  945  - PRO  948 )                          
  37: s001-A 6icz-A   199 - 211 <=>  918 - 930   (GLY  199  - SER  211  <=> PRO  949  - ASN  961 )                          
  37: s001-A 6icz-A   213 - 240 <=>  943 - 970   (ARG  213  - GLU  240  <=> ASN  974  - VAL 1001 )                          
  37: s001-A 6icz-A   249 - 260 <=>  971 - 982   (GLU  249  - PHE  260  <=> ASP 1002  - ASN 1013 )                          
  37: s001-A 6icz-A   262 - 302 <=>  983 -1023   (HIS  262  - GLU  302  <=> ASN 1014  - GLY 1054 )                          
  37: s001-A 6icz-A   308 - 311 <=> 1052 -1055   (GLY  308  - VAL  311  <=> HIS 1083  - ARG 1086 )                          
  37: s001-A 6icz-A   314 - 328 <=> 1056 -1070   (SER  314  - TYR  328  <=> LEU 1087  - PHE 1101 )                          
  37: s001-A 6icz-A   331 - 360 <=> 1118 -1147   (PRO  331  - VAL  360  <=> LEU 1149  - TYR 1178 )                          
  37: s001-A 6icz-A   361 - 376 <=> 1151 -1166   (SER  361  - GLY  376  <=> ASN 1182  - LEU 1197 )                          
  37: s001-A 6icz-A   377 - 383 <=> 1197 -1203   (VAL  377  - ASP  383  <=> CYS 1228  - ASP 1234 )                          
  37: s001-A 6icz-A   384 - 394 <=> 1206 -1216   (LEU  384  - PRO  394  <=> MET 1237  - ILE 1247 )                          
  37: s001-A 6icz-A   399 - 417 <=> 1227 -1245   (LYS  399  - CYS  417  <=> LYS 1258  - GLU 1276 )                          
  37: s001-A 6icz-A   418 - 436 <=> 1250 -1268   (ASN  418  - LYS  436  <=> THR 1281  - ILE 1299 )                          
  37: s001-A 6icz-A   438 - 442 <=> 1284 -1288   (ASN  438  - ASP  442  <=> VAL 1315  - PRO 1319 )                          
  37: s001-A 6icz-A   451 - 461 <=> 1425 -1435   (LEU  451  - ASN  461  <=> THR 1456  - ASN 1466 )                          
  38: s001-A 6z8k-A    19 -  22 <=>  574 - 577   (SER   19  - ARG   22  <=> LEU  596  - GLU  599 )                          
  38: s001-A 6z8k-A    24 -  30 <=>  579 - 585   (GLU   24  - GLN   30  <=> CYS  601  - SER  607 )                          
  38: s001-A 6z8k-A    32 -  35 <=>  586 - 589   (ARG   32  - LYS   35  <=> PRO  608  - PHE  611 )                          
  38: s001-A 6z8k-A    38 -  42 <=>  730 - 734   (TYR   38  - VAL   42  <=> ASN  752  - LEU  756 )                          
  38: s001-A 6z8k-A    43 -  58 <=>  740 - 755   (THR   43  - PRO   58  <=> VAL  762  - GLN  777 )                          
  38: s001-A 6z8k-A    60 -  88 <=>  769 - 797   (SER   60  - ASN   88  <=> LYS  791  - ASN  819 )                          
  38: s001-A 6z8k-A    90 -  94 <=>  803 - 807   (VAL   90  - GLU   94  <=> ASN  825  - ARG  829 )                          
  38: s001-A 6z8k-A    97 - 106 <=>  812 - 821   (GLN   97  - GLY  106  <=> ILE  834  - CYS  843 )                          
  38: s001-A 6z8k-A   107 - 110 <=>  864 - 867   (ALA  107  - LEU  110  <=> ILE  907  - LYS  910 )                          
  38: s001-A 6z8k-A   116 - 121 <=>  869 - 874   (GLY  116  - HIS  121  <=> PHE  912  - GLU  917 )                          
  38: s001-A 6z8k-A   127 - 132 <=>  888 - 893   (ARG  127  - ASN  132  <=> GLU  931  - MET  936 )                          
  38: s001-A 6z8k-A   137 - 152 <=>  895 - 910   (GLY  137  - ILE  152  <=> ILE  938  - LYS  953 )                          
  38: s001-A 6z8k-A   157 - 183 <=>  911 - 937   (THR  157  - GLU  183  <=> THR  954  - GLU  980 )                          
  38: s001-A 6z8k-A   184 - 190 <=>  940 - 946   (ASN  184  - GLY  190  <=> LYS  983  - MET  989 )                          
  38: s001-A 6z8k-A   191 - 195 <=>  948 - 952   (TRP  191  - TRP  195  <=> SER  991  - ASP  995 )                          
  38: s001-A 6z8k-A   200 - 212 <=>  953 - 965   (THR  200  - GLY  212  <=> GLY  996  - GLU 1008 )                          
  38: s001-A 6z8k-A   213 - 238 <=> 1001 -1026   (ARG  213  - VAL  238  <=> LYS 1054  - LEU 1079 )                          
  38: s001-A 6z8k-A   240 - 243 <=> 1027 -1030   (GLU  240  - MET  243  <=> ASP 1080  - LEU 1083 )                          
  38: s001-A 6z8k-A   246 - 268 <=> 1031 -1053   (SER  246  - TYR  268  <=> TYR 1084  - PRO 1106 )                          
  38: s001-A 6z8k-A   269 - 282 <=> 1081 -1094   (ASN  269  - SER  282  <=> SER 1134  - ASN 1147 )                          
  38: s001-A 6z8k-A   285 - 307 <=> 1095 -1117   (THR  285  - TYR  307  <=> PHE 1148  - ALA 1170 )                          
  38: s001-A 6z8k-A   308 - 311 <=> 1125 -1128   (GLY  308  - VAL  311  <=> ILE 1178  - ASN 1181 )                          
  38: s001-A 6z8k-A   315 - 328 <=> 1129 -1142   (CYS  315  - TYR  328  <=> SER 1182  - ILE 1195 )                          
  38: s001-A 6z8k-A   331 - 359 <=> 1152 -1180   (PRO  331  - PHE  359  <=> ILE 1205  - ASN 1233 )                          
  38: s001-A 6z8k-A   364 - 378 <=> 1181 -1195   (MET  364  - ARG  378  <=> CYS 1234  - PRO 1248 )                          
  38: s001-A 6z8k-A   380 - 388 <=> 1196 -1204   (TRP  380  - HIS  388  <=> PHE 1249  - LEU 1257 )                          
  38: s001-A 6z8k-A   390 - 393 <=> 1205 -1208   (GLN  390  - PHE  393  <=> THR 1258  - GLY 1261 )                          
  38: s001-A 6z8k-A   397 - 400 <=> 1209 -1212   (GLN  397  - SER  400  <=> ASP 1262  - TYR 1265 )                          
  38: s001-A 6z8k-A   401 - 415 <=> 1215 -1229   (ILE  401  - PHE  415  <=> PRO 1268  - ALA 1282 )                          
  38: s001-A 6z8k-A   416 - 419 <=> 1232 -1235   (GLY  416  - LEU  419  <=> HIS 1285  - PRO 1288 )                          
  38: s001-A 6z8k-A   420 - 438 <=> 1237 -1255   (ASP  420  - ASN  438  <=> SER 1290  - ASN 1308 )                          
  38: s001-A 6z8k-A   441 - 444 <=> 1375 -1378   (GLU  441  - ILE  444  <=> THR 1428  - LYS 1431 )                          
  38: s001-A 6z8k-A   474 - 479 <=> 1634 -1639   (ARG  474  - VAL  479  <=> LYS 1707  - PRO 1712 )                          
  38: s001-A 6z8k-A   480 - 483 <=> 1652 -1655   (LEU  480  - PRO  483  <=> MET 1725  - ASN 1728 )                          
  39: s001-A 7kfu-C    82 -  85 <=>   25 -  28   (HIS   82  - GLU   85  <=> SER   25  - HIS   28 )                          
  39: s001-A 7kfu-C    89 -  99 <=>  293 - 303   (THR   89  - LEU   99  <=> CYS  329  - ALA  339 )                          
  39: s001-A 7kfu-C   100 - 104 <=>  307 - 311   (PRO  100  - SER  104  <=> ILE  343  - THR  347 )                          
  39: s001-A 7kfu-C   108 - 111 <=>  313 - 316   (PRO  108  - PRO  111  <=> ILE  349  - LEU  352 )                          
  39: s001-A 7kfu-C   115 - 133 <=>  317 - 335   (LYS  115  - LEU  133  <=> ASN  353  - GLN  371 )                          
  39: s001-A 7kfu-C   139 - 149 <=>  336 - 346   (LEU  139  - ARG  149  <=> TYR  372  - ILE  382 )                          
  39: s001-A 7kfu-C   160 - 184 <=>  347 - 371   (PRO  160  - ASN  184  <=> GLU  389  - GLY  413 )                          
  39: s001-A 7kfu-C   185 - 188 <=>  373 - 376   (ALA  185  - PHE  188  <=> ASP  415  - MET  418 )                          
  39: s001-A 7kfu-C   204 - 207 <=>  386 - 389   (ASP  204  - ARG  207  <=> GLY  428  - ARG  431 )                          
  39: s001-A 7kfu-C   209 - 213 <=>  392 - 396   (ILE  209  - ARG  213  <=> VAL  434  - ILE  438 )                          
  39: s001-A 7kfu-C   216 - 220 <=>  407 - 411   (MET  216  - PHE  220  <=> VAL  449  - ASP  453 )                          
  39: s001-A 7kfu-C   222 - 227 <=>  414 - 419   (SER  222  - VAL  227  <=> ASP  456  - VAL  461 )                          
  39: s001-A 7kfu-C   231 - 245 <=>  420 - 434   (LEU  231  - LEU  245  <=> TYR  462  - ASN  476 )                          
  39: s001-A 7kfu-C   250 - 260 <=>  435 - 445   (LYS  250  - PHE  260  <=> ASP  477  - LEU  487 )                          
  39: s001-A 7kfu-C   262 - 275 <=>  446 - 459   (HIS  262  - HIS  275  <=> GLY  488  - THR  501 )                          
  39: s001-A 7kfu-C   276 - 296 <=>  462 - 482   (ARG  276  - ALA  296  <=> LEU  504  - PHE  524 )                          
  39: s001-A 7kfu-C   298 - 305 <=>  483 - 490   (VAL  298  - PRO  305  <=> ASP  525  - GLY  532 )                          
  39: s001-A 7kfu-C   310 - 313 <=>  493 - 496   (LEU  310  - SER  313  <=> ILE  535  - PHE  538 )                          
  39: s001-A 7kfu-C   321 - 324 <=>  499 - 502   (ASP  321  - LEU  324  <=> ASP  541  - ILE  544 )                          
  39: s001-A 7kfu-C   334 - 338 <=>  505 - 509   (GLU  334  - PHE  338  <=> LYS  547  - GLU  551 )                          
  39: s001-A 7kfu-C   345 - 348 <=>  553 - 556   (ARG  345  - LEU  348  <=> LEU  619  - TRP  622 )                          
  39: s001-A 7kfu-C   349 - 358 <=>  559 - 568   (GLN  349  - ASN  358  <=> ASN  625  - LEU  634 )                          
  39: s001-A 7kfu-C   479 - 483 <=>  832 - 836   (VAL  479  - PRO  483  <=> HIS  904  - LYS  908 )                          
  40: s001-A 5dmq-A    14 -  17 <=>   42 -  45   (LEU   14  - GLY   17  <=> PRO   65  - GLN   68 )                          
  40: s001-A 5dmq-A    42 -  52 <=>   49 -  59   (VAL   42  - TRP   52  <=> LEU   72  - LEU   82 )                          
  40: s001-A 5dmq-A    53 -  56 <=>   61 -  64   (ASN   53  - HIS   56  <=> GLN   84  - LEU   87 )                          
  40: s001-A 5dmq-A   141 - 149 <=>   70 -  78   (VAL  141  - ARG  149  <=> PRO   93  - VAL  101 )                          
  40: s001-A 5dmq-A   156 - 160 <=>   80 -  84   (GLY  156  - PRO  160  <=> THR  106  - ARG  110 )                          
  40: s001-A 5dmq-A   162 - 168 <=>   85 -  91   (LEU  162  - GLY  168  <=> PRO  111  - GLU  117 )                          
  40: s001-A 5dmq-A   170 - 174 <=>   92 -  96   (LEU  170  - GLU  174  <=> VAL  118  - VAL  122 )                          
  40: s001-A 5dmq-A   176 - 179 <=>   97 - 100   (GLN  176  - ALA  179  <=> GLU  123  - HIS  126 )                          
  40: s001-A 5dmq-A   190 - 193 <=>  103 - 106   (GLY  190  - VAL  193  <=> VAL  129  - PRO  132 )                          
  40: s001-A 5dmq-A   202 - 229 <=>  107 - 134   (TYR  202  - ALA  229  <=> TYR  133  - LEU  160 )                          
  40: s001-A 5dmq-A   257 - 262 <=>  135 - 140   (MET  257  - HIS  262  <=> HIS  161  - PRO  166 )                          
  40: s001-A 5dmq-A   263 - 268 <=>  142 - 147   (THR  263  - TYR  268  <=> PHE  168  - ARG  173 )                          
  40: s001-A 5dmq-A   269 - 277 <=>  154 - 162   (ASN  269  - GLY  277  <=> SER  180  - LEU  188 )                          
  40: s001-A 5dmq-A   279 - 303 <=>  163 - 187   (PRO  279  - CYS  303  <=> PRO  189  - GLN  213 )                          
  40: s001-A 5dmq-A   308 - 311 <=>  189 - 192   (GLY  308  - VAL  311  <=> PRO  215  - ILE  218 )                          
  40: s001-A 5dmq-A   315 - 327 <=>  193 - 205   (CYS  315  - ARG  327  <=> LEU  219  - THR  231 )                          
  40: s001-A 5dmq-A   328 - 331 <=>  209 - 212   (TYR  328  - PRO  331  <=> ASP  235  - GLN  238 )                          
  40: s001-A 5dmq-A   332 - 336 <=>  214 - 218   (LYS  332  - GLU  336  <=> THR  240  - LEU  244 )                          
  40: s001-A 5dmq-A   338 - 344 <=>  219 - 225   (PHE  338  - ARG  344  <=> GLN  245  - GLY  251 )                          
  40: s001-A 5dmq-A   348 - 360 <=>  226 - 238   (LEU  348  - VAL  360  <=> TYR  252  - LYS  264 )                          
  40: s001-A 5dmq-A   365 - 369 <=>  239 - 243   (GLN  365  - LEU  369  <=> GLN  265  - LEU  269 )                          
  40: s001-A 5dmq-A   371 - 375 <=>  244 - 248   (ARG  371  - LEU  375  <=> GLY  270  - LYS  274 )                          
  40: s001-A 5dmq-A   376 - 382 <=>  251 - 257   (GLY  376  - VAL  382  <=> GLN  277  - ALA  283 )                          
  40: s001-A 5dmq-A   411 - 414 <=>  261 - 264   (LEU  411  - ALA  414  <=> THR  287  - GLY  290 )                          
  40: s001-A 5dmq-A   444 - 457 <=>  269 - 282   (ILE  444  - ILE  457  <=> LYS  295  - GLY  308 )                          
  40: s001-A 5dmq-A   459 - 462 <=>  295 - 298   (ASP  459  - LEU  462  <=> ALA  321  - LEU  324 )                          
  40: s001-A 5dmq-A   464 - 467 <=>  315 - 318   (VAL  464  - SER  467  <=> ALA  343  - GLU  346 )                          
  40: s001-A 5dmq-A   468 - 473 <=>  320 - 325   (TYR  468  - TYR  473  <=> LYS  348  - THR  353 )                          
  40: s001-A 5dmq-A   483 - 486 <=>  327 - 330   (PRO  483  - ILE  486  <=> PRO  355  - GLY  358 )                          
  41: s001-A 7lma-A    11 -  14 <=>  184 - 187   (ASP   11  - LEU   14  <=> PHE  230  - ASN  233 )                          
  41: s001-A 7lma-A    22 -  27 <=>  331 - 336   (ARG   22  - ARG   27  <=> TYR  406  - MET  411 )                          
  41: s001-A 7lma-A    39 -  42 <=>  405 - 408   (TRP   39  - VAL   42  <=> GLU  480  - LYS  483 )                          
  41: s001-A 7lma-A    43 -  56 <=>  424 - 437   (THR   43  - HIS   56  <=> VAL  499  - LEU  512 )                          
  41: s001-A 7lma-A   136 - 139 <=>  446 - 449   (LYS  136  - LEU  139  <=> PRO  521  - SER  524 )                          
  41: s001-A 7lma-A   140 - 151 <=>  452 - 463   (PRO  140  - THR  151  <=> LYS  527  - LYS  538 )                          
  41: s001-A 7lma-A   157 - 166 <=>  464 - 473   (THR  157  - TYR  166  <=> LYS  539  - PHE  548 )                          
  41: s001-A 7lma-A   167 - 187 <=>  486 - 506   (PRO  167  - PRO  187  <=> LEU  561  - GLN  581 )                          
  41: s001-A 7lma-A   188 - 194 <=>  510 - 516   (PHE  188  - ASN  194  <=> TYR  585  - LYS  591 )                          
  41: s001-A 7lma-A   201 - 208 <=>  518 - 525   (THR  201  - ARG  208  <=> ILE  593  - PHE  600 )                          
  41: s001-A 7lma-A   213 - 239 <=>  537 - 563   (ARG  213  - VAL  239  <=> LEU  612  - SER  638 )                          
  41: s001-A 7lma-A   241 - 246 <=>  564 - 569   (GLU  241  - SER  246  <=> ASP  639  - THR  644 )                          
  41: s001-A 7lma-A   248 - 262 <=>  642 - 656   (LEU  248  - HIS  262  <=> ILE  740  - GLN  754 )                          
  41: s001-A 7lma-A   263 - 302 <=>  658 - 697   (THR  263  - GLU  302  <=> ASN  756  - GLN  795 )                          
  41: s001-A 7lma-A   314 - 359 <=>  711 - 756   (SER  314  - PHE  359  <=> LEU  809  - PHE  854 )                          
  41: s001-A 7lma-A   363 - 368 <=>  774 - 779   (SER  363  - PHE  368  <=> ASN  872  - ILE  877 )                          
  41: s001-A 7lma-A   371 - 375 <=>  780 - 784   (ARG  371  - LEU  375  <=> GLY  878  - ASP  882 )                          
  41: s001-A 7lma-A   376 - 385 <=>  788 - 797   (GLY  376  - ASP  385  <=> LEU  886  - THR  895 )                          
  41: s001-A 7lma-A   386 - 391 <=>  800 - 805   (LYS  386  - ILE  391  <=> GLU  898  - ILE  903 )                          
  41: s001-A 7lma-A   403 - 406 <=>  806 - 809   (ASP  403  - GLN  406  <=> ASN  904  - ILE  907 )                          
  41: s001-A 7lma-A   436 - 441 <=>  810 - 815   (LYS  436  - GLU  441  <=> SER  908  - LYS  913 )                          
  41: s001-A 7lma-A   461 - 468 <=>  819 - 826   (ASN  461  - TYR  468  <=> LYS  917  - PHE  924 )                          
  41: s001-A 7lma-A   473 - 478 <=>  830 - 835   (TYR  473  - THR  478  <=> LEU  928  - ASN  933 )                          
  41: s001-A 7lma-A   480 - 483 <=>  844 - 847   (LEU  480  - PRO  483  <=> LEU  942  - GLN  945 )                          
  42: s001-A 7bg9-A    11 -  14 <=>  139 - 142   (ASP   11  - LEU   14  <=> HIS  330  - TYR  333 )                          
  42: s001-A 7bg9-A    16 -  19 <=>  143 - 146   (GLY   16  - SER   19  <=> SER  334  - ASP  337 )                          
  42: s001-A 7bg9-A    43 -  56 <=>  365 - 378   (THR   43  - HIS   56  <=> LEU  584  - GLN  597 )                          
  42: s001-A 7bg9-A   138 - 151 <=>  394 - 407   (PHE  138  - THR  151  <=> ARG  613  - LYS  626 )                          
  42: s001-A 7bg9-A   157 - 168 <=>  408 - 419   (THR  157  - GLY  168  <=> PRO  627  - TYR  638 )                          
  42: s001-A 7bg9-A   169 - 180 <=>  434 - 445   (TYR  169  - ALA  180  <=> ARG  653  - VAL  664 )                          
  42: s001-A 7bg9-A   181 - 185 <=>  447 - 451   (PHE  181  - ALA  185  <=> ASN  666  - ALA  670 )                          
  42: s001-A 7bg9-A   188 - 194 <=>  459 - 465   (PHE  188  - ASN  194  <=> ALA  678  - ASP  684 )                          
  42: s001-A 7bg9-A   201 - 210 <=>  466 - 475   (THR  201  - TYR  210  <=> ASP  685  - VAL  694 )                          
  42: s001-A 7bg9-A   213 - 241 <=>  487 - 515   (ARG  213  - GLU  241  <=> LEU  706  - LYS  734 )                          
  42: s001-A 7bg9-A   243 - 246 <=>  517 - 520   (MET  243  - SER  246  <=> GLN  736  - TYR  739 )                          
  42: s001-A 7bg9-A   247 - 302 <=>  581 - 636   (ASP  247  - GLU  302  <=> GLU  800  - ALA  855 )                          
  42: s001-A 7bg9-A   308 - 311 <=>  637 - 640   (GLY  308  - VAL  311  <=> GLY  856  - ARG  859 )                          
  42: s001-A 7bg9-A   314 - 322 <=>  643 - 651   (SER  314  - SER  322  <=> LEU  862  - PHE  870 )                          
  42: s001-A 7bg9-A   331 - 348 <=>  660 - 677   (PRO  331  - LEU  348  <=> HIS  879  - CYS  896 )                          
  42: s001-A 7bg9-A   349 - 359 <=>  679 - 689   (GLN  349  - PHE  359  <=> VAL  898  - PRO  908 )                          
  42: s001-A 7bg9-A   362 - 367 <=>  706 - 711   (PRO  362  - HIS  367  <=> HIS  925  - TRP  930 )                          
  42: s001-A 7bg9-A   370 - 375 <=>  712 - 717   (GLY  370  - LEU  375  <=> CYS  931  - ASP  936 )                          
  42: s001-A 7bg9-A   376 - 385 <=>  722 - 731   (GLY  376  - ASP  385  <=> GLU  941  - ALA  950 )                          
  42: s001-A 7bg9-A   388 - 391 <=>  732 - 735   (HIS  388  - ILE  391  <=> ARG  951  - ILE  954 )                          
  42: s001-A 7bg9-A   407 - 410 <=>  737 - 740   (ARG  407  - GLY  410  <=> ALA  956  - THR  959 )                          
  42: s001-A 7bg9-A   440 - 444 <=>  743 - 747   (ILE  440  - ILE  444  <=> ARG  962  - ALA  966 )                          
  42: s001-A 7bg9-A   461 - 471 <=>  751 - 761   (ASN  461  - ILE  471  <=> MET  970  - LEU  980 )                          
  42: s001-A 7bg9-A   473 - 476 <=>  762 - 765   (TYR  473  - TYR  476  <=> LYS  981  - SER  984 )                          
  42: s001-A 7bg9-A   480 - 483 <=>  778 - 781   (LEU  480  - PRO  483  <=> VAL  997  - ASN 1000 )                          
  43: s001-A 1n1h-A    17 -  20 <=>  141 - 144   (GLY   17  - THR   20  <=> SER  142  - ARG  145 )                          
  43: s001-A 1n1h-A    25 -  32 <=>  148 - 155   (LEU   25  - ARG   32  <=> ALA  149  - LEU  156 )                          
  43: s001-A 1n1h-A    33 -  36 <=>  233 - 236   (PHE   33  - GLU   36  <=> VAL  234  - ALA  237 )                          
  43: s001-A 1n1h-A    37 -  44 <=>  372 - 379   (GLU   37  - SER   44  <=> SER  373  - THR  380 )                          
  43: s001-A 1n1h-A    45 -  55 <=>  381 - 391   (ARG   45  - PHE   55  <=> THR  382  - SER  392 )                          
  43: s001-A 1n1h-A    59 -  63 <=>  392 - 396   (ILE   59  - VAL   63  <=> PRO  393  - VAL  397 )                          
  43: s001-A 1n1h-A    65 -  69 <=>  418 - 422   (GLU   65  - ASP   69  <=> SER  419  - ARG  423 )                          
  43: s001-A 1n1h-A    71 -  76 <=>  423 - 428   (ALA   71  - LEU   76  <=> TYR  424  - TRP  429 )                          
  43: s001-A 1n1h-A    85 -  88 <=>  433 - 436   (GLU   85  - ASN   88  <=> ALA  434  - ALA  437 )                          
  43: s001-A 1n1h-A    91 - 103 <=>  446 - 458   (THR   91  - THR  103  <=> PHE  447  - ARG  459 )                          
  43: s001-A 1n1h-A   105 - 109 <=>  459 - 463   (ALA  105  - TYR  109  <=> GLY  460  - ALA  464 )                          
  43: s001-A 1n1h-A   112 - 115 <=>  483 - 486   (GLY  112  - LYS  115  <=> PRO  484  - ALA  487 )                          
  43: s001-A 1n1h-A   116 - 124 <=>  490 - 498   (GLY  116  - ALA  124  <=> ILE  491  - ASN  499 )                          
  43: s001-A 1n1h-A   128 - 131 <=>  500 - 503   (TYR  128  - ARG  131  <=> PRO  501  - HIS  504 )                          
  43: s001-A 1n1h-A   138 - 141 <=>  504 - 507   (PHE  138  - VAL  141  <=> THR  505  - ALA  508 )                          
  43: s001-A 1n1h-A   142 - 153 <=>  510 - 521   (THR  142  - ARG  153  <=> ALA  511  - GLN  522 )                          
  43: s001-A 1n1h-A   158 - 186 <=>  522 - 550   (ASN  158  - PRO  186  <=> ARG  523  - TYR  551 )                          
  43: s001-A 1n1h-A   188 - 193 <=>  554 - 559   (PHE  188  - VAL  193  <=> LEU  555  - GLY  560 )                          
  43: s001-A 1n1h-A   194 - 197 <=>  561 - 564   (ASN  194  - ASP  197  <=> ALA  562  - GLU  565 )                          
  43: s001-A 1n1h-A   201 - 229 <=>  566 - 594   (THR  201  - ALA  229  <=> VAL  567  - TRP  595 )                          
  43: s001-A 1n1h-A   230 - 243 <=>  596 - 609   (TYR  230  - MET  243  <=> PHE  597  - VAL  610 )                          
  43: s001-A 1n1h-A   244 - 247 <=>  612 - 615   (ASP  244  - ASP  247  <=> SER  613  - GLY  616 )                          
  43: s001-A 1n1h-A   248 - 261 <=>  642 - 655   (LEU  248  - ILE  261  <=> GLY  643  - LYS  656 )                          
  43: s001-A 1n1h-A   262 - 268 <=>  657 - 663   (HIS  262  - TYR  268  <=> GLY  658  - ASN  664 )                          
  43: s001-A 1n1h-A   269 - 275 <=>  671 - 677   (ASN  269  - HIS  275  <=> ASP  672  - THR  678 )                          
  43: s001-A 1n1h-A   277 - 301 <=>  678 - 702   (GLY  277  - PHE  301  <=> THR  679  - LEU  703 )                          
  43: s001-A 1n1h-A   302 - 305 <=>  704 - 707   (GLU  302  - PRO  305  <=> VAL  705  - PRO  708 )                          
  43: s001-A 1n1h-A   306 - 309 <=>  717 - 720   (GLU  306  - ASP  309  <=> ARG  718  - LYS  721 )                          
  43: s001-A 1n1h-A   310 - 314 <=>  722 - 726   (LEU  310  - SER  314  <=> LEU  723  - ARG  727 )                          
  43: s001-A 1n1h-A   315 - 327 <=>  728 - 740   (CYS  315  - ARG  327  <=> TYR  729  - ASP  741 )                          
  43: s001-A 1n1h-A   331 - 351 <=>  751 - 771   (PRO  331  - ASN  351  <=> THR  752  - ASP  772 )                          
  43: s001-A 1n1h-A   355 - 358 <=>  772 - 775   (THR  355  - ASN  358  <=> ILE  773  - ASP  776 )                          
  43: s001-A 1n1h-A   364 - 377 <=>  776 - 789   (MET  364  - VAL  377  <=> GLY  777  - CYS  790 )                          
  43: s001-A 1n1h-A   380 - 387 <=>  790 - 797   (TRP  380  - LEU  387  <=> ARG  791  - HIS  798 )                          
  43: s001-A 1n1h-A   390 - 396 <=>  798 - 804   (GLN  390  - PHE  396  <=> PRO  799  - ARG  805 )                          
  43: s001-A 1n1h-A   397 - 400 <=>  810 - 813   (GLN  397  - SER  400  <=> GLU  811  - TRP  814 )                          
  43: s001-A 1n1h-A   402 - 415 <=>  814 - 827   (SER  402  - PHE  415  <=> PRO  815  - GLY  828 )                          
  43: s001-A 1n1h-A   416 - 420 <=>  829 - 833   (GLY  416  - ASP  420  <=> HIS  830  - GLN  834 )                          
  43: s001-A 1n1h-A   422 - 439 <=>  834 - 851   (TYR  422  - GLU  439  <=> TRP  835  - GLN  852 )                          
  43: s001-A 1n1h-A   441 - 446 <=>  949 - 954   (GLU  441  - TYR  446  <=> GLN  950  - PRO  955 )                          
  43: s001-A 1n1h-A   469 - 474 <=> 1179 -1184   (GLU  469  - ARG  474  <=> VAL 1180  - MET 1185 )                          
  43: s001-A 1n1h-A   476 - 479 <=> 1185 -1188   (TYR  476  - VAL  479  <=> SER 1186  - PHE 1189 )                          
  44: s001-A 2a6o-A   211 - 224 <=>   13 -  26   (SER  211  - ASP  224  <=> SER   16  - ARG   29 )                          
  44: s001-A 2a6o-A   289 - 307 <=>   30 -  48   (GLY  289  - TYR  307  <=> VAL   33  - LEU   51 )                          
  44: s001-A 2a6o-A   308 - 312 <=>   50 -  54   (GLY  308  - LEU  312  <=> VAL   53  - GLU   57 )                          
  44: s001-A 2a6o-A   315 - 328 <=>   55 -  68   (CYS  315  - TYR  328  <=> MET   58  - ILE   71 )                          
  44: s001-A 2a6o-A   331 - 347 <=>   73 -  89   (PRO  331  - GLY  347  <=> GLY   76  - LEU   92 )                          
  44: s001-A 2a6o-A   349 - 352 <=>  103 - 106   (GLN  349  - PRO  352  <=> LEU  106  - ASN  109 )                          
  44: s001-A 2a6o-A   354 - 362 <=>  107 - 115   (LYS  354  - PRO  362  <=> SER  110  - GLY  118 )                          
  44: s001-A 2a6o-A   486 - 490 <=>  117 - 121   (ILE  486  - CYS  490  <=> PRO  120  - VAL  124 )                          
  45: s001-A 3du5-A    19 -  22 <=>    5 -   8   (SER   19  - ARG   22  <=> TYR    5  - SER    8 )                          
  45: s001-A 3du5-A   150 - 153 <=>  139 - 142   (ARG  150  - ARG  153  <=> LYS  139  - ASN  142 )                          
  45: s001-A 3du5-A   157 - 165 <=>  190 - 198   (THR  157  - ALA  165  <=> GLN  190  - SER  198 )                          
  45: s001-A 3du5-A   167 - 186 <=>  206 - 225   (PRO  167  - PRO  186  <=> LYS  206  - LYS  225 )                          
  45: s001-A 3du5-A   191 - 194 <=>  226 - 229   (TRP  191  - ASN  194  <=> THR  226  - SER  229 )                          
  45: s001-A 3du5-A   201 - 211 <=>  230 - 240   (THR  201  - SER  211  <=> LEU  230  - LYS  240 )                          
  45: s001-A 3du5-A   213 - 239 <=>  245 - 271   (ARG  213  - VAL  239  <=> ILE  245  - ILE  271 )                          
  45: s001-A 3du5-A   242 - 245 <=>  272 - 275   (LEU  242  - LEU  245  <=> PRO  272  - LEU  275 )                          
  45: s001-A 3du5-A   249 - 253 <=>  276 - 280   (GLU  249  - LEU  253  <=> LEU  276  - LYS  280 )                          
  45: s001-A 3du5-A   254 - 281 <=>  282 - 309   (ASP  254  - GLY  281  <=> ASN  282  - GLY  309 )                          
  45: s001-A 3du5-A   282 - 298 <=>  314 - 330   (SER  282  - VAL  298  <=> GLY  314  - SER  330 )                          
  45: s001-A 3du5-A   311 - 314 <=>  333 - 336   (VAL  311  - SER  314  <=> ASP  333  - ALA  336 )                          
  45: s001-A 3du5-A   315 - 331 <=>  338 - 354   (CYS  315  - PRO  331  <=> ILE  338  - LYS  354 )                          
  45: s001-A 3du5-A   338 - 343 <=>  360 - 365   (PHE  338  - LEU  343  <=> LEU  360  - VAL  365 )                          
  45: s001-A 3du5-A   348 - 359 <=>  366 - 377   (LEU  348  - PHE  359  <=> TYR  366  - LEU  377 )                          
  45: s001-A 3du5-A   364 - 375 <=>  385 - 396   (MET  364  - LEU  375  <=> ASP  385  - LEU  396 )                          
  45: s001-A 3du5-A   376 - 384 <=>  399 - 407   (GLY  376  - LEU  384  <=> ARG  399  - LEU  407 )                          
  45: s001-A 3du5-A   389 - 392 <=>  415 - 418   (ALA  389  - CYS  392  <=> HIS  415  - LYS  418 )                          
  45: s001-A 3du5-A   400 - 406 <=>  434 - 440   (SER  400  - GLN  406  <=> PHE  434  - ASP  440 )                          
  45: s001-A 3du5-A   409 - 417 <=>  441 - 449   (ILE  409  - CYS  417  <=> PHE  441  - THR  449 )                          
  45: s001-A 3du5-A   418 - 432 <=>  466 - 480   (ASN  418  - CYS  432  <=> ASN  466  - ALA  480 )                          
  45: s001-A 3du5-A   435 - 438 <=>  496 - 499   (TYR  435  - ASN  438  <=> PHE  496  - LEU  499 )                          
  45: s001-A 3du5-A   463 - 466 <=>  505 - 508   (SER  463  - PRO  466  <=> VAL  505  - TYR  508 )                          
  45: s001-A 3du5-A   467 - 473 <=>  511 - 517   (SER  467  - TYR  473  <=> ARG  511  - VAL  517 )                          
  45: s001-A 3du5-A   477 - 480 <=>  518 - 521   (GLY  477  - LEU  480  <=> THR  518  - GLY  521 )                          
  46: s001-A 4ol8-B    14 -  17 <=>   49 -  52   (LEU   14  - GLY   17  <=> HIS   68  - GLU   71 )                          
  46: s001-A 4ol8-B    43 -  52 <=>   57 -  66   (THR   43  - TRP   52  <=> GLU   76  - LEU   85 )                          
  46: s001-A 4ol8-B    53 -  56 <=>   68 -  71   (ASN   53  - HIS   56  <=> ASN   87  - ILE   90 )                          
  46: s001-A 4ol8-B   141 - 153 <=>   77 -  89   (VAL  141  - ARG  153  <=> PRO   96  - ASP  108 )                          
  46: s001-A 4ol8-B   158 - 168 <=>   90 - 100   (ASN  158  - GLY  168  <=> GLY  109  - THR  119 )                          
  46: s001-A 4ol8-B   170 - 178 <=>  101 - 109   (LEU  170  - THR  178  <=> LEU  120  - PRO  128 )                          
  46: s001-A 4ol8-B   201 - 229 <=>  114 - 142   (THR  201  - ALA  229  <=> ARG  133  - UNK  161 )                          
  46: s001-A 4ol8-B   257 - 260 <=>  144 - 147   (MET  257  - PHE  260  <=> PRO  163  - ARG  166 )                          
  46: s001-A 4ol8-B   262 - 277 <=>  149 - 164   (HIS  262  - GLY  277  <=> LYS  168  - UNK  183 )                          
  46: s001-A 4ol8-B   279 - 298 <=>  165 - 184   (PRO  279  - VAL  298  <=> PRO  184  - ARG  203 )                          
  46: s001-A 4ol8-B   312 - 327 <=>  186 - 201   (LEU  312  - ARG  327  <=> LEU  205  - GLU  220 )                          
  46: s001-A 4ol8-B   328 - 331 <=>  205 - 208   (TYR  328  - PRO  331  <=> GLU  224  - LYS  227 )                          
  46: s001-A 4ol8-B   338 - 359 <=>  212 - 233   (PHE  338  - PHE  359  <=> THR  231  - SER  252 )                          
  46: s001-A 4ol8-B   364 - 369 <=>  234 - 239   (MET  364  - LEU  369  <=> GLU  253  - LEU  258 )                          
  46: s001-A 4ol8-B   371 - 375 <=>  240 - 244   (ARG  371  - LEU  375  <=> GLY  259  - GLY  263 )                          
  46: s001-A 4ol8-B   376 - 382 <=>  246 - 252   (GLY  376  - VAL  382  <=> GLN  265  - GLN  271 )                          
  46: s001-A 4ol8-B   406 - 409 <=>  339 - 342   (GLN  406  - ILE  409  <=> ASP  358  - LYS  361 )                          
  46: s001-A 4ol8-B   411 - 414 <=>  365 - 368   (LEU  411  - ALA  414  <=> PHE  384  - SER  387 )                          
  46: s001-A 4ol8-B   446 - 450 <=>  399 - 403   (TYR  446  - ARG  450  <=> LEU  423  - HIS  427 )                          
  46: s001-A 4ol8-B   461 - 464 <=>  443 - 446   (ASN  461  - VAL  464  <=> VAL  467  - ALA  470 )                          
  46: s001-A 4ol8-B   465 - 468 <=>  449 - 452   (PHE  465  - TYR  468  <=> ARG  473  - TYR  476 )                          
  47: s001-A 2yng-A    12 -  17 <=>   26 -  31   (LEU   12  - GLY   17  <=> TRP   24  - GLU   29 )                          
  47: s001-A 2yng-A    45 -  56 <=>   37 -  48   (ARG   45  - HIS   56  <=> VAL   35  - LYS   46 )                          
  47: s001-A 2yng-A   141 - 149 <=>   57 -  65   (VAL  141  - ARG  149  <=> PRO   55  - ILE   63 )                          
  47: s001-A 2yng-A   155 - 158 <=>   69 -  72   (LYS  155  - ASN  158  <=> ASP   67  - LYS   70 )                          
  47: s001-A 2yng-A   160 - 168 <=>   73 -  81   (PRO  160  - GLY  168  <=> TRP   71  - GLU   79 )                          
  47: s001-A 2yng-A   170 - 174 <=>   82 -  86   (LEU  170  - GLU  174  <=> LEU   80  - THR   84 )                          
  47: s001-A 2yng-A   176 - 179 <=>   87 -  90   (GLN  176  - ALA  179  <=> GLN   85  - TRP   88 )                          
  47: s001-A 2yng-A   189 - 193 <=>   92 -  96   (LEU  189  - VAL  193  <=> VAL   90  - ILE   94 )                          
  47: s001-A 2yng-A   204 - 208 <=>   98 - 102   (ASP  204  - ARG  208  <=> HIS   96  - LEU  100 )                          
  47: s001-A 2yng-A   210 - 229 <=>  103 - 122   (TYR  210  - ALA  229  <=> LYS  101  - LEU  120 )                          
  47: s001-A 2yng-A   257 - 260 <=>  124 - 127   (MET  257  - PHE  260  <=> GLU  122  - ARG  125 )                          
  47: s001-A 2yng-A   263 - 268 <=>  130 - 135   (THR  263  - TYR  268  <=> THR  128  - PRO  133 )                          
  47: s001-A 2yng-A   269 - 276 <=>  143 - 150   (ASN  269  - ARG  276  <=> GLY  141  - VAL  148 )                          
  47: s001-A 2yng-A   278 - 299 <=>  151 - 172   (ILE  278  - TYR  299  <=> LEU  149  - PRO  170 )                          
  47: s001-A 2yng-A   301 - 305 <=>  173 - 177   (PHE  301  - PRO  305  <=> PHE  171  - ASN  175 )                          
  47: s001-A 2yng-A   308 - 311 <=>  178 - 181   (GLY  308  - VAL  311  <=> PRO  176  - VAL  179 )                          
  47: s001-A 2yng-A   315 - 328 <=>  182 - 195   (CYS  315  - TYR  328  <=> ILE  180  - LEU  193 )                          
  47: s001-A 2yng-A   331 - 336 <=>  200 - 205   (PRO  331  - GLU  336  <=> HIS  198  - GLU  203 )                          
  47: s001-A 2yng-A   338 - 353 <=>  206 - 221   (PHE  338  - GLU  353  <=> GLU  204  - LYS  219 )                          
  47: s001-A 2yng-A   354 - 358 <=>  223 - 227   (LYS  354  - ASN  358  <=> HIS  221  - PRO  225 )                          
  47: s001-A 2yng-A   364 - 367 <=>  228 - 231   (MET  364  - HIS  367  <=> PRO  226  - TRP  229 )                          
  47: s001-A 2yng-A   371 - 375 <=>  232 - 236   (ARG  371  - LEU  375  <=> MET  230  - LEU  234 )                          
  47: s001-A 2yng-A   376 - 380 <=>  241 - 245   (GLY  376  - TRP  380  <=> TRP  239  - PRO  243 )                          
  47: s001-A 2yng-A   417 - 420 <=>  246 - 249   (CYS  417  - ASP  420  <=> ILE  244  - PRO  247 )                          
  47: s001-A 2yng-A   425 - 429 <=>  250 - 254   (LEU  425  - TYR  429  <=> GLU  248  - TRP  252 )                          
  47: s001-A 2yng-A   464 - 477 <=>  257 - 270   (VAL  464  - GLY  477  <=> ASN  255  - SER  268 )                          
  47: s001-A 2yng-A   480 - 486 <=>  312 - 318   (LEU  480  - ILE  486  <=> LEU  310  - GLY  316 )                          
  47: s001-A 2yng-A   487 - 490 <=>  342 - 345   (PHE  487  - CYS  490  <=> GLN  340  - GLN  343 )                          
  48: s001-A 5g2x-C    83 -  86 <=>   29 -  32   (TYR   83  - PRO   86  <=> ARG   32  - ILE   35 )                          
  48: s001-A 5g2x-C    88 -  91 <=>   39 -  42   (ASN   88  - THR   91  <=> ASN   42  - SER   45 )                          
  48: s001-A 5g2x-C    97 - 103 <=>   48 -  54   (GLN   97  - THR  103  <=> THR   51  - ASP   57 )                          
  48: s001-A 5g2x-C   118 - 121 <=>   56 -  59   (VAL  118  - HIS  121  <=> ALA   59  - PHE   62 )                          
  48: s001-A 5g2x-C   127 - 134 <=>   63 -  70   (ARG  127  - GLU  134  <=> LYS   66  - SER   73 )                          
  48: s001-A 5g2x-C   136 - 139 <=>   71 -  74   (LYS  136  - LEU  139  <=> LEU   74  - GLY   77 )                          
  48: s001-A 5g2x-C   140 - 152 <=>   77 -  89   (PRO  140  - ILE  152  <=> TYR   80  - LYS   92 )                          
  48: s001-A 5g2x-C   163 - 183 <=>   96 - 116   (VAL  163  - GLU  183  <=> PRO   99  - GLU  119 )                          
  48: s001-A 5g2x-C   186 - 190 <=>  124 - 128   (PRO  186  - GLY  190  <=> GLU  127  - HIS  131 )                          
  48: s001-A 5g2x-C   192 - 195 <=>  135 - 138   (SER  192  - TRP  195  <=> SER  138  - THR  141 )                          
  48: s001-A 5g2x-C   201 - 207 <=>  139 - 145   (THR  201  - ARG  207  <=> ALA  142  - ARG  148 )                          
  48: s001-A 5g2x-C   210 - 213 <=>  147 - 150   (TYR  210  - ARG  213  <=> PHE  150  - ALA  153 )                          
  48: s001-A 5g2x-C   214 - 241 <=>  152 - 179   (VAL  214  - GLU  241  <=> TRP  155  - LYS  182 )                          
  48: s001-A 5g2x-C   253 - 259 <=>  187 - 193   (LEU  253  - TYR  259  <=> ILE  190  - ALA  196 )                          
  48: s001-A 5g2x-C   263 - 268 <=>  194 - 199   (THR  263  - TYR  268  <=> GLY  197  - TRP  202 )                          
  48: s001-A 5g2x-C   273 - 276 <=>  201 - 204   (TYR  273  - ARG  276  <=> TYR  204  - THR  207 )                          
  48: s001-A 5g2x-C   278 - 281 <=>  205 - 208   (ILE  278  - GLY  281  <=> TYR  208  - THR  211 )                          
  48: s001-A 5g2x-C   282 - 299 <=>  212 - 229   (SER  282  - TYR  299  <=> GLY  215  - PHE  232 )                          
  48: s001-A 5g2x-C   301 - 304 <=>  230 - 233   (PHE  301  - SER  304  <=> VAL  233  - LEU  236 )                          
  48: s001-A 5g2x-C   305 - 308 <=>  235 - 238   (PRO  305  - GLY  308  <=> MET  238  - ASP  241 )                          
  48: s001-A 5g2x-C   314 - 318 <=>  250 - 254   (SER  314  - LEU  318  <=> TYR  303  - ALA  307 )                          
  48: s001-A 5g2x-C   321 - 328 <=>  255 - 262   (ASP  321  - TYR  328  <=> ASP  308  - LYS  315 )                          
  48: s001-A 5g2x-C   331 - 346 <=>  267 - 282   (PRO  331  - LEU  346  <=> ASP  320  - LYS  335 )                          
  48: s001-A 5g2x-C   347 - 360 <=>  284 - 297   (GLY  347  - VAL  360  <=> LYS  337  - SER  350 )                          
  48: s001-A 5g2x-C   370 - 375 <=>  304 - 309   (GLY  370  - LEU  375  <=> LEU  357  - ARG  362 )                          
  48: s001-A 5g2x-C   376 - 381 <=>  322 - 327   (GLY  376  - GLU  381  <=> LEU  386  - GLN  391 )                          
  48: s001-A 5g2x-C   382 - 386 <=>  329 - 333   (VAL  382  - LYS  386  <=> LYS  393  - PHE  397 )                          
  48: s001-A 5g2x-C   388 - 392 <=>  334 - 338   (HIS  388  - CYS  392  <=> ILE  398  - LYS  402 )                          
  48: s001-A 5g2x-C   399 - 407 <=>  362 - 370   (LYS  399  - ARG  407  <=> LEU  426  - SER  434 )                          
  48: s001-A 5g2x-C   410 - 414 <=>  371 - 375   (GLY  410  - ALA  414  <=> GLU  435  - ILE  439 )                          
  48: s001-A 5g2x-C   418 - 431 <=>  388 - 401   (ASN  418  - PHE  431  <=> LEU  452  - LYS  465 )                          
  48: s001-A 5g2x-C   433 - 438 <=>  402 - 407   (SER  433  - ASN  438  <=> THR  466  - HIS  471 )                          
  48: s001-A 5g2x-C   476 - 480 <=>  440 - 444   (TYR  476  - LEU  480  <=> LEU  526  - ALA  530 )                          
  49: s001-A 5vo3-A    29 -  33 <=>   38 -  42   (ILE   29  - PHE   33  <=> GLU   34  - PHE   38 )                          
  49: s001-A 5vo3-A   195 - 198 <=>   76 -  79   (TRP  195  - TYR  198  <=> PRO   72  - ASP   75 )                          
  49: s001-A 5vo3-A   204 - 207 <=>  139 - 142   (ASP  204  - ARG  207  <=> GLU  135  - ALA  138 )                          
  49: s001-A 5vo3-A   213 - 222 <=>  185 - 194   (ARG  213  - SER  222  <=> SER  181  - GLY  190 )                          
  49: s001-A 5vo3-A   259 - 263 <=>  198 - 202   (TYR  259  - THR  263  <=> HIS  194  - PRO  198 )                          
  49: s001-A 5vo3-A   274 - 278 <=>  203 - 207   (LYS  274  - ILE  278  <=> HIS  199  - ASN  203 )                          
  49: s001-A 5vo3-A   291 - 299 <=>  213 - 221   (ILE  291  - TYR  299  <=> ALA  209  - THR  217 )                          
  49: s001-A 5vo3-A   303 - 306 <=>  222 - 225   (CYS  303  - GLU  306  <=> TYR  218  - ASP  221 )                          
  49: s001-A 5vo3-A   309 - 312 <=>  235 - 238   (ASP  309  - LEU  312  <=> SER  231  - ILE  234 )                          
  49: s001-A 5vo3-A   315 - 319 <=>  239 - 243   (CYS  315  - GLY  319  <=> ALA  235  - ALA  239 )                          
  49: s001-A 5vo3-A   320 - 328 <=>  255 - 263   (ASP  320  - TYR  328  <=> LEU  251  - TYR  259 )                          
  49: s001-A 5vo3-A   330 - 351 <=>  267 - 288   (PRO  330  - ASN  351  <=> VAL  263  - ARG  284 )                          
  49: s001-A 5vo3-A   355 - 361 <=>  289 - 295   (THR  355  - SER  361  <=> ILE  285  - GLY  291 )                          
  49: s001-A 5vo3-A   476 - 482 <=>  354 - 360   (TYR  476  - PRO  482  <=> LYS  350  - SER  356 )                          
  50: s001-A 5k8o-B    22 -  34 <=>    8 -  20   (ARG   22  - VAL   34  <=> ALA    8  - GLY   20 )                          
  50: s001-A 5k8o-B   192 - 198 <=>   97 - 103   (SER  192  - TYR  198  <=> ALA   97  - ASN  103 )                          
  50: s001-A 5k8o-B   206 - 209 <=>  159 - 162   (VAL  206  - ILE  209  <=> ILE  159  - GLU  162 )                          
  50: s001-A 5k8o-B   213 - 222 <=>  209 - 218   (ARG  213  - SER  222  <=> LYS  209  - ALA  218 )                          
  50: s001-A 5k8o-B   255 - 259 <=>  223 - 227   (GLU  255  - TYR  259  <=> TYR  223  - VAL  227 )                          
  50: s001-A 5k8o-B   273 - 276 <=>  229 - 232   (TYR  273  - ARG  276  <=> ARG  229  - ALA  232 )                          
  50: s001-A 5k8o-B   277 - 280 <=>  235 - 238   (GLY  277  - SER  280  <=> ASP  235  - ASN  238 )                          
  50: s001-A 5k8o-B   287 - 306 <=>  240 - 259   (LEU  287  - GLU  306  <=> ILE  240  - LYS  259 )                          
  50: s001-A 5k8o-B   308 - 311 <=>  272 - 275   (GLY  308  - VAL  311  <=> PRO  272  - ALA  275 )                          
  50: s001-A 5k8o-B   315 - 318 <=>  277 - 280   (CYS  315  - LEU  318  <=> GLY  277  - ARG  280 )                          
  50: s001-A 5k8o-B   320 - 328 <=>  294 - 302   (ASP  320  - TYR  328  <=> CYS  294  - LEU  302 )                          
  50: s001-A 5k8o-B   331 - 350 <=>  307 - 326   (PRO  331  - ALA  350  <=> ASN  307  - ALA  326 )                          
  50: s001-A 5k8o-B   354 - 357 <=>  327 - 330   (LYS  354  - TYR  357  <=> GLU  327  - PRO  330 )                          
  50: s001-A 5k8o-B   358 - 361 <=>  332 - 335   (ASN  358  - SER  361  <=> LEU  332  - ARG  335 )                          
  50: s001-A 5k8o-B   417 - 420 <=>  398 - 401   (CYS  417  - ASP  420  <=> ASN  398  - PHE  401 )                          
  50: s001-A 5k8o-B   423 - 431 <=>  402 - 410   (GLU  423  - PHE  431  <=> LEU  402  - ALA  410 )                          
  51: s001-A 6wi5-A   213 - 224 <=>    4 -  15   (ARG  213  - ASP  224  <=> VAL    4  - GLU   15 )                          
  51: s001-A 6wi5-A   291 - 306 <=>   18 -  33   (ILE  291  - GLU  306  <=> ARG   18  - ASN   33 )                          
  51: s001-A 6wi5-A   308 - 311 <=>   35 -  38   (GLY  308  - VAL  311  <=> VAL   35  - HIS   38 )                          
  51: s001-A 6wi5-A   315 - 319 <=>   39 -  43   (CYS  315  - GLY  319  <=> VAL   39  - LYS   43 )                          
  51: s001-A 6wi5-A   320 - 328 <=>   48 -  56   (ASP  320  - TYR  328  <=> VAL   48  - HIS   56 )                          
  51: s001-A 6wi5-A   333 - 347 <=>   63 -  77   (ASP  333  - GLY  347  <=> GLU   63  - ASP   77 )                          
  51: s001-A 6wi5-A   354 - 363 <=>   81 -  90   (LYS  354  - SER  363  <=> GLU   81  - ARG   90 )                          
  52: s001-A 1vbk-A   213 - 222 <=>    1 -  10   (ARG  213  - SER  222  <=> MET    1  - GLU   10 )                          
  52: s001-A 1vbk-A   275 - 279 <=>   12 -  16   (HIS  275  - PRO  279  <=> GLY   12  - ARG   16 )                          
  52: s001-A 1vbk-A   285 - 305 <=>   18 -  38   (THR  285  - PRO  305  <=> THR   18  - GLU   38 )                          
  52: s001-A 1vbk-A   308 - 312 <=>   39 -  43   (GLY  308  - LEU  312  <=> VAL   39  - GLU   43 )                          
  52: s001-A 1vbk-A   315 - 318 <=>   44 -  47   (CYS  315  - LEU  318  <=> ILE   44  - ARG   47 )                          
  52: s001-A 1vbk-A   321 - 330 <=>   50 -  59   (ASP  321  - PRO  330  <=> ARG   50  - LYS   59 )                          
  52: s001-A 1vbk-A   338 - 343 <=>   63 -  68   (PHE  338  - LEU  343  <=> ASN   63  - VAL   68 )                          
  52: s001-A 1vbk-A   348 - 352 <=>   69 -  73   (LEU  348  - PRO  352  <=> PHE   69  - SER   73 )                          
  52: s001-A 1vbk-A   355 - 363 <=>   74 -  82   (THR  355  - SER  363  <=> ILE   74  - ALA   82 )                          
  52: s001-A 1vbk-A   370 - 373 <=>  112 - 115   (GLY  370  - ALA  373  <=> THR  112  - ARG  115 )                          
  52: s001-A 1vbk-A   377 - 382 <=>  120 - 125   (VAL  377  - VAL  382  <=> PHE  120  - LEU  125 )                          
  52: s001-A 1vbk-A   385 - 388 <=>  144 - 147   (ASP  385  - HIS  388  <=> ASP  144  - ASN  147 )                          
  52: s001-A 1vbk-A   398 - 404 <=>  241 - 247   (ASP  398  - VAL  404  <=> ALA  241  - VAL  247 )                          
  52: s001-A 1vbk-A   446 - 450 <=>  280 - 284   (TYR  446  - ARG  450  <=> LYS  280  - VAL  284 )                          
  53: s001-A 3al0-B   213 - 220 <=>    8 -  15   (ARG  213  - PHE  220  <=> GLY    8  - LEU   15 )                          
  53: s001-A 3al0-B   222 - 225 <=>   16 -  19   (SER  222  - SER  225  <=> SER   16  - THR   19 )                          
  53: s001-A 3al0-B   278 - 281 <=>   22 -  25   (ILE  278  - GLY  281  <=> PHE   22  - CYS   25 )                          
  53: s001-A 3al0-B   283 - 286 <=>   50 -  53   (GLY  283  - GLN  286  <=> PRO   50  - ASN   53 )                          
  53: s001-A 3al0-B   288 - 302 <=>   54 -  68   (ILE  288  - GLU  302  <=> GLU   54  - ASN   68 )                          
  53: s001-A 3al0-B   304 - 307 <=>  106 - 109   (SER  304  - TYR  307  <=> LEU  106  - ASP  109 )                          
  53: s001-A 3al0-B   308 - 312 <=>  117 - 121   (GLY  308  - LEU  312  <=> VAL  117  - ARG  121 )                          
  53: s001-A 3al0-B   315 - 318 <=>  122 - 125   (CYS  315  - LEU  318  <=> LEU  122  - GLU  125 )                          
  53: s001-A 3al0-B   320 - 328 <=>  154 - 162   (ASP  320  - TYR  328  <=> PRO  154  - PRO  162 )                          
  53: s001-A 3al0-B   331 - 348 <=>  169 - 186   (PRO  331  - LEU  348  <=> GLU  169  - VAL  186 )                          
  53: s001-A 3al0-B   349 - 352 <=>  188 - 191   (GLN  349  - PRO  352  <=> THR  188  - MET  191 )                          
  53: s001-A 3al0-B   353 - 360 <=>  194 - 201   (GLU  353  - VAL  360  <=> GLY  194  - ASN  201 )                          
  53: s001-A 3al0-B   361 - 365 <=>  215 - 219   (SER  361  - GLN  365  <=> ARG  215  - LYS  219 )                          
  53: s001-A 3al0-B   377 - 384 <=>  268 - 275   (VAL  377  - LEU  384  <=> LYS  268  - ARG  275 )                          
  54: s001-A 1v3z-A   213 - 221 <=>    4 -  12   (ARG  213  - SER  221  <=> ARG    5  - ARG   13 )                          
  54: s001-A 1v3z-A   293 - 305 <=>   14 -  26   (ASN  293  - PRO  305  <=> GLN   15  - ALA   27 )                          
  54: s001-A 1v3z-A   306 - 311 <=>   29 -  34   (GLU  306  - VAL  311  <=> LEU   30  - TRP   35 )                          
  54: s001-A 1v3z-A   315 - 319 <=>   35 -  39   (CYS  315  - GLY  319  <=> VAL   36  - PRO   40 )                          
  54: s001-A 1v3z-A   320 - 328 <=>   41 -  49   (ASP  320  - TYR  328  <=> GLY   42  - GLY   50 )                          
  54: s001-A 1v3z-A   330 - 335 <=>   53 -  58   (PRO  330  - VAL  335  <=> ARG   54  - ILE   59 )                          
  54: s001-A 1v3z-A   337 - 341 <=>   59 -  63   (ASP  337  - PRO  341  <=> GLY   60  - GLN   64 )                          
  54: s001-A 1v3z-A   343 - 346 <=>   64 -  67   (LEU  343  - LEU  346  <=> GLY   65  - LEU   68 )                          
  54: s001-A 1v3z-A   348 - 351 <=>   68 -  71   (LEU  348  - ASN  351  <=> ALA   69  - THR   72 )                          
  54: s001-A 1v3z-A   354 - 361 <=>   72 -  79   (LYS  354  - SER  361  <=> ARG   73  - GLN   80 )                          
  55: s001-A 6q82-A   153 - 156 <=>    5 -   8   (ARG  153  - GLY  156  <=> VAL    7  - LEU   10 )                          
  55: s001-A 6q82-A   158 - 161 <=>   24 -  27   (ASN  158  - ARG  161  <=> ILE   26  - SER   29 )                          
  55: s001-A 6q82-A   383 - 394 <=>   51 -  62   (ASP  383  - PRO  394  <=> SER   53  - LEU   64 )                          
  55: s001-A 6q82-A   399 - 416 <=>   70 -  87   (LYS  399  - GLY  416  <=> TRP   80  - TYR   97 )                          
  55: s001-A 6q82-A   418 - 437 <=>   97 - 116   (ASN  418  - ARG  437  <=> SER  107  - ASN  126 )                          
  55: s001-A 6q82-A   438 - 441 <=>  123 - 126   (ASN  438  - GLU  441  <=> LYS  140  - ASN  143 )                          
  55: s001-A 6q82-A   447 - 452 <=>  139 - 144   (LYS  447  - LEU  452  <=> ALA  162  - LEU  167 )                          
  55: s001-A 6q82-A   475 - 480 <=>  160 - 165   (TYR  475  - LEU  480  <=> VAL  183  - LYS  188 )                          
  55: s001-A 6q82-A   486 - 490 <=>  213 - 217   (ILE  486  - CYS  490  <=> ASN  236  - GLN  240 )                          
  56: s001-A 4rib-B    42 -  46 <=>   56 -  60   (VAL   42  - SER   46  <=> LYS  425  - ILE  429 )                          
  56: s001-A 4rib-B    49 -  54 <=>   87 -  92   (ASP   49  - ALA   54  <=> LEU  456  - GLU  461 )                          
  56: s001-A 4rib-B   104 - 109 <=>  129 - 134   (SER  104  - TYR  109  <=> ASP  498  - LEU  503 )                          
  56: s001-A 4rib-B   142 - 145 <=>  143 - 146   (THR  142  - ILE  145  <=> ALA  521  - LEU  524 )                          
  56: s001-A 4rib-B   152 - 158 <=>  189 - 195   (ILE  152  - ASN  158  <=> GLY  567  - THR  573 )                          
  56: s001-A 4rib-B   211 - 214 <=>  208 - 211   (SER  211  - VAL  214  <=> SER  586  - ILE  589 )                          
  56: s001-A 4rib-B   363 - 366 <=>  213 - 216   (SER  363  - TYR  366  <=> ARG  591  - HIS  594 )                          
  56: s001-A 4rib-B   368 - 371 <=>  219 - 222   (PHE  368  - ARG  371  <=> GLN  597  - ASP  600 )                          
  56: s001-A 4rib-B   383 - 393 <=>  226 - 236   (ASP  383  - PHE  393  <=> ARG  604  - ASP  614 )                          
  56: s001-A 4rib-B   397 - 416 <=>  242 - 261   (GLN  397  - GLY  416  <=> ALA  620  - ASN  639 )                          
  56: s001-A 4rib-B   418 - 438 <=>  284 - 304   (ASN  418  - ASN  438  <=> VAL  662  - MET  682 )                          
  56: s001-A 4rib-B   479 - 482 <=>  317 - 320   (VAL  479  - PRO  482  <=> SER  695  - ILE  698 )                          
  56: s001-A 4rib-B   487 - 490 <=>  494 - 497   (PHE  487  - CYS  490  <=> PHE  875  - SER  878 )                          
  57: s001-A 4xea-A    85 -  89 <=>    1 -   5   (GLU   85  - THR   89  <=> VAL    7  - LEU   11 )                          
  57: s001-A 4xea-A    91 -  94 <=>    8 -  11   (THR   91  - GLU   94  <=> GLU   14  - THR   17 )                          
  57: s001-A 4xea-A   130 - 133 <=>   25 -  28   (TRP  130  - LEU  133  <=> ARG   31  - LEU   34 )                          
  57: s001-A 4xea-A   138 - 141 <=>   29 -  32   (PHE  138  - VAL  141  <=> HIS   35  - TYR   38 )                          
  57: s001-A 4xea-A   194 - 198 <=>   41 -  45   (ASN  194  - TYR  198  <=> SER   47  - ALA   51 )                          
  57: s001-A 4xea-A   206 - 210 <=>  145 - 149   (VAL  206  - TYR  210  <=> ASP  151  - TYR  155 )                          
  57: s001-A 4xea-A   213 - 219 <=>  252 - 258   (ARG  213  - ASP  219  <=> ARG  258  - LYS  264 )                          
  57: s001-A 4xea-A   282 - 301 <=>  264 - 283   (SER  282  - PHE  301  <=> PHE  270  - PHE  289 )                          
  57: s001-A 4xea-A   302 - 306 <=>  287 - 291   (GLU  302  - GLU  306  <=> SER  293  - GLN  297 )                          
  57: s001-A 4xea-A   309 - 312 <=>  302 - 305   (ASP  309  - LEU  312  <=> GLY  308  - ALA  311 )                          
  57: s001-A 4xea-A   316 - 319 <=>  306 - 309   (ILE  316  - GLY  319  <=> ASN  312  - LEU  315 )                          
  57: s001-A 4xea-A   320 - 328 <=>  314 - 322   (ASP  320  - TYR  328  <=> GLY  320  - ALA  328 )                          
  57: s001-A 4xea-A   331 - 338 <=>  328 - 335   (PRO  331  - PHE  338  <=> LEU  334  - HIS  341 )                          
  57: s001-A 4xea-A   340 - 343 <=>  336 - 339   (ILE  340  - LEU  343  <=> LEU  342  - VAL  345 )                          
  57: s001-A 4xea-A   346 - 349 <=>  403 - 406   (LEU  346  - GLN  349  <=> ASN  409  - PHE  412 )                          
  57: s001-A 4xea-A   350 - 363 <=>  410 - 423   (ALA  350  - SER  363  <=> LEU  416  - SER  429 )                          
  58: s001-A 2g8l-B   225 - 263 <=>    3 -  41   (SER  225  - THR  263  <=> GLN    4  - LYS   42 )                          
  58: s001-A 2g8l-B   285 - 288 <=>   53 -  56   (THR  285  - ILE  288  <=> GLY   54  - ILE   57 )                          
  58: s001-A 2g8l-B   307 - 310 <=>  101 - 104   (TYR  307  - LEU  310  <=> LYS  102  - ILE  105 )                          
  58: s001-A 2g8l-B   311 - 314 <=>  106 - 109   (VAL  311  - SER  314  <=> GLY  107  - ILE  110 )                          
  58: s001-A 2g8l-B   323 - 326 <=>  159 - 162   (CYS  323  - PHE  326  <=> GLU  160  - PHE  163 )                          
  58: s001-A 2g8l-B   358 - 361 <=>  167 - 170   (ASN  358  - SER  361  <=> ILE  168  - ILE  171 )                          
  58: s001-A 2g8l-B   362 - 370 <=>  176 - 184   (PRO  362  - GLY  370  <=> ALA  177  - GLU  185 )                          
  58: s001-A 2g8l-B   377 - 380 <=>  233 - 236   (VAL  377  - TRP  380  <=> ALA  234  - ILE  237 )                          
  58: s001-A 2g8l-B   473 - 476 <=>  250 - 253   (TYR  473  - TYR  476  <=> ILE  251  - SER  254 )                          
  59: s001-A 6d9m-A    83 -  86 <=>    1 -   4   (TYR   83  - PRO   86  <=> MET -162  - PHE -159 )                          
  59: s001-A 6d9m-A   114 - 120 <=>  112 - 118   (LYS  114  - ASN  120  <=> ALA  -51  - LEU  -45 )                          
  59: s001-A 6d9m-A   180 - 187 <=>  158 - 165   (ALA  180  - PRO  187  <=> TRP   -5  - ILE    2 )                          
  59: s001-A 6d9m-A   188 - 191 <=>  172 - 175   (PHE  188  - TRP  191  <=> PHE    9  - ARG   12 )                          
  59: s001-A 6d9m-A   203 - 210 <=>  178 - 185   (ASP  203  - TYR  210  <=> ASP   15  - ILE   22 )                          
  59: s001-A 6d9m-A   213 - 225 <=>  195 - 207   (ARG  213  - SER  225  <=> VAL   32  - GLY   44 )                          
  59: s001-A 6d9m-A   279 - 282 <=>  212 - 215   (PRO  279  - SER  282  <=> HIS   49  - LEU   52 )                          
  59: s001-A 6d9m-A   288 - 301 <=>  219 - 232   (ILE  288  - PHE  301  <=> GLN   56  - VAL   69 )                          
  59: s001-A 6d9m-A   308 - 311 <=>  233 - 236   (GLY  308  - VAL  311  <=> ARG   70  - ASP   73 )                          
  59: s001-A 6d9m-A   314 - 317 <=>  237 - 240   (SER  314  - TRP  317  <=> ILE   74  - ARG   77 )                          
  59: s001-A 6d9m-A   318 - 329 <=>  242 - 253   (LEU  318  - GLY  329  <=> GLY   79  - THR   90 )                          
  59: s001-A 6d9m-A   331 - 346 <=>  257 - 272   (PRO  331  - LEU  346  <=> GLY   94  - HIS  109 )                          
  59: s001-A 6d9m-A   347 - 351 <=>  283 - 287   (GLY  347  - ASN  351  <=> ARG  120  - SER  124 )                          
  59: s001-A 6d9m-A   355 - 360 <=>  288 - 293   (THR  355  - VAL  360  <=> LEU  125  - TYR  130 )                          
  59: s001-A 6d9m-A   361 - 364 <=>  300 - 303   (SER  361  - MET  364  <=> LYS  137  - LEU  140 )                          
  59: s001-A 6d9m-A   365 - 368 <=>  306 - 309   (GLN  365  - PHE  368  <=> LEU  143  - LYS  146 )                          
  60: s001-A 6s6b-J   211 - 224 <=>    2 -  15   (SER  211  - ASP  224  <=> GLU    3  - LEU   16 )                          
  60: s001-A 6s6b-J   234 - 238 <=>   17 -  21   (ILE  234  - VAL  238  <=> GLY   18  - ARG   22 )                          
  60: s001-A 6s6b-J   282 - 286 <=>   25 -  29   (SER  282  - GLN  286  <=> ASN   26  - GLU   30 )                          
  60: s001-A 6s6b-J   291 - 294 <=>   30 -  33   (ILE  291  - MET  294  <=> GLU   31  - ARG   34 )                          
  60: s001-A 6s6b-J   295 - 306 <=>   35 -  46   (LEU  295  - GLU  306  <=> THR   36  - ARG   47 )                          
  60: s001-A 6s6b-J   309 - 312 <=>   83 -  86   (ASP  309  - LEU  312  <=> VAL   84  - GLU   87 )                          
  60: s001-A 6s6b-J   315 - 318 <=>   87 -  90   (CYS  315  - LEU  318  <=> VAL   88  - ASP   91 )                          
  60: s001-A 6s6b-J   320 - 327 <=>  205 - 212   (ASP  320  - ARG  327  <=> VAL  206  - TYR  213 )                          
  60: s001-A 6s6b-J   333 - 343 <=>  232 - 242   (ASP  333  - LEU  343  <=> TYR  233  - GLY  243 )                          
  60: s001-A 6s6b-J   344 - 347 <=>  247 - 250   (ARG  344  - GLY  347  <=> THR  248  - GLY  251 )                          
  60: s001-A 6s6b-J   348 - 351 <=>  252 - 255   (LEU  348  - ASN  351  <=> GLY  253  - SER  256 )                          
  60: s001-A 6s6b-J   354 - 363 <=>  256 - 265   (LYS  354  - SER  363  <=> ILE  257  - SER  266 )                          
  60: s001-A 6s6b-J   399 - 402 <=>  383 - 386   (LYS  399  - SER  402  <=> LYS  384  - ASP  387 )                          
  61: s001-A 5xgb-A     1 -   5 <=>   16 -  20   (MET    1  - ASN    5  <=> ASP  256  - THR  260 )                          
  61: s001-A 5xgb-A     7 -  10 <=>   96 -  99   (ALA    7  - SER   10  <=> ALA  342  - HIS  345 )                          
  61: s001-A 5xgb-A    80 -  83 <=>  124 - 127   (GLN   80  - TYR   83  <=> LEU  370  - GLN  373 )                          
  61: s001-A 5xgb-A   185 - 188 <=>  128 - 131   (ALA  185  - PHE  188  <=> ALA  374  - ASP  377 )                          
  61: s001-A 5xgb-A   204 - 212 <=>  141 - 149   (ASP  204  - GLY  212  <=> GLU  387  - ALA  395 )                          
  61: s001-A 5xgb-A   213 - 225 <=>  160 - 172   (ARG  213  - SER  225  <=> HIS  406  - LEU  418 )                          
  61: s001-A 5xgb-A   277 - 302 <=>  173 - 198   (GLY  277  - GLU  302  <=> VAL  419  - ARG  444 )                          
  61: s001-A 5xgb-A   309 - 312 <=>  200 - 203   (ASP  309  - LEU  312  <=> GLY  446  - LEU  449 )                          
  61: s001-A 5xgb-A   315 - 329 <=>  204 - 218   (CYS  315  - GLY  329  <=> ALA  450  - CYS  464 )                          
  61: s001-A 5xgb-A   331 - 346 <=>  222 - 237   (PRO  331  - LEU  346  <=> LYS  468  - LEU  483 )                          
  61: s001-A 5xgb-A   347 - 351 <=>  247 - 251   (GLY  347  - ASN  351  <=> ASN  493  - SER  497 )                          
  61: s001-A 5xgb-A   355 - 361 <=>  252 - 258   (THR  355  - SER  361  <=> VAL  498  - LEU  504 )                          
  61: s001-A 5xgb-A   364 - 367 <=>  269 - 272   (MET  364  - HIS  367  <=> ARG  515  - ASP  518 )                          
  61: s001-A 5xgb-A   382 - 385 <=>  363 - 366   (VAL  382  - ASP  385  <=> ARG  609  - LEU  612 )                          
  61: s001-A 5xgb-A   387 - 395 <=>  367 - 375   (LEU  387  - GLU  395  <=> MET  613  - VAL  621 )                          
  61: s001-A 5xgb-A   411 - 414 <=>  401 - 404   (LEU  411  - ALA  414  <=> LEU  647  - ALA  650 )                          
  61: s001-A 5xgb-A   425 - 436 <=>  408 - 419   (LEU  425  - LYS  436  <=> ASP  654  - PHE  665 )                          
  61: s001-A 5xgb-A   438 - 442 <=>  424 - 428   (ASN  438  - ASP  442  <=> ILE  670  - THR  674 )                          
  61: s001-A 5xgb-A   454 - 458 <=>  439 - 443   (MET  454  - GLN  458  <=> VAL  685  - ALA  689 )                          
  61: s001-A 5xgb-A   460 - 465 <=>  447 - 452   (VAL  460  - PHE  465  <=> ARG  693  - LEU  698 )                          
  62: s001-A 6tc0-C     1 -   5 <=>  107 - 111   (MET    1  - ASN    5  <=> VAL  121  - PRO  125 )                          
  62: s001-A 6tc0-C     6 -   9 <=>  151 - 154   (PHE    6  - PHE    9  <=> GLU  165  - LYS  168 )                          
  62: s001-A 6tc0-C    13 -  16 <=>  186 - 189   (LYS   13  - GLY   16  <=> ASP  200  - SER  203 )                          
  62: s001-A 6tc0-C    17 -  24 <=>  238 - 245   (GLY   17  - GLU   24  <=> SER  252  - PHE  259 )                          
  62: s001-A 6tc0-C    26 -  29 <=>  247 - 250   (SER   26  - ILE   29  <=> LEU  261  - LEU  264 )                          
  62: s001-A 6tc0-C   382 - 394 <=>  257 - 269   (VAL  382  - PRO  394  <=> GLU  271  - LEU  283 )                          
  62: s001-A 6tc0-C   399 - 415 <=>  283 - 299   (LYS  399  - PHE  415  <=> ASP  297  - THR  313 )                          
  62: s001-A 6tc0-C   417 - 436 <=>  300 - 319   (CYS  417  - LYS  436  <=> ALA  314  - LEU  333 )                          
  62: s001-A 6tc0-C   437 - 444 <=>  332 - 339   (ARG  437  - ILE  444  <=> LEU  346  - ILE  353 )                          
  62: s001-A 6tc0-C   448 - 455 <=>  342 - 349   (SER  448  - TYR  455  <=> ASP  356  - GLU  363 )                          
  62: s001-A 6tc0-C   456 - 460 <=>  351 - 355   (GLY  456  - VAL  460  <=> ASP  365  - VAL  369 )                          
  62: s001-A 6tc0-C   464 - 467 <=>  360 - 363   (VAL  464  - SER  467  <=> LYS  374  - GLN  377 )                          
  62: s001-A 6tc0-C   487 - 490 <=>  487 - 490   (PHE  487  - CYS  490  <=> GLN  501  - ARG  504 )                          
  63: s001-A 3ife-A    21 -  25 <=>  109 - 113   (LYS   21  - LEU   25  <=> ALA  103  - ASN  107 )                          
  63: s001-A 3ife-A    27 -  30 <=>  140 - 143   (ARG   27  - GLN   30  <=> ASP  134  - THR  137 )                          
  63: s001-A 3ife-A    32 -  35 <=>  144 - 147   (ARG   32  - LYS   35  <=> LEU  138  - ALA  141 )                          
  63: s001-A 3ife-A   213 - 220 <=>  219 - 226   (ARG  213  - PHE  220  <=> ALA  213  - PHE  220 )                          
  63: s001-A 3ife-A   223 - 226 <=>  227 - 230   (PHE  223  - THR  226  <=> ASN  221  - ASN  224 )                          
  63: s001-A 3ife-A   261 - 264 <=>  231 - 234   (ILE  261  - PRO  264  <=> THR  225  - GLY  228 )                          
  63: s001-A 3ife-A   273 - 276 <=>  235 - 238   (TYR  273  - ARG  276  <=> THR  229  - ASN  232 )                          
  63: s001-A 3ife-A   277 - 280 <=>  240 - 243   (GLY  277  - SER  280  <=> MET  234  - ALA  237 )                          
  63: s001-A 3ife-A   291 - 302 <=>  244 - 255   (ILE  291  - GLU  302  <=> THR  238  - PRO  249 )                          
  63: s001-A 3ife-A   309 - 312 <=>  268 - 271   (ASP  309  - LEU  312  <=> GLY  262  - HIS  265 )                          
  63: s001-A 3ife-A   315 - 319 <=>  273 - 277   (CYS  315  - GLY  319  <=> LEU  267  - GLY  271 )                          
  63: s001-A 3ife-A   320 - 328 <=>  282 - 290   (ASP  320  - TYR  328  <=> SER  276  - ASP  284 )                          
  63: s001-A 3ife-A   330 - 336 <=>  298 - 304   (PRO  330  - GLU  336  <=> ALA  292  - GLU  298 )                          
  63: s001-A 3ife-A   338 - 349 <=>  305 - 316   (PHE  338  - GLN  349  <=> ASN  299  - GLN  310 )                          
  63: s001-A 3ife-A   355 - 362 <=>  321 - 328   (THR  355  - PRO  362  <=> LEU  315  - TYR  322 )                          
  63: s001-A 3ife-A   478 - 483 <=>  336 - 341   (THR  478  - PRO  483  <=> PRO  330  - VAL  335 )                          
  63: s001-A 3ife-A   487 - 490 <=>  365 - 368   (PHE  487  - CYS  490  <=> ASP  359  - GLN  362 )                          
  64: s001-A 6slf-A    22 -  34 <=>    5 -  17   (ARG   22  - VAL   34  <=> LEU    5  - ALA   17 )                          
  64: s001-A 6slf-A   196 - 200 <=>   97 - 101   (LEU  196  - THR  200  <=> PRO   97  - MET  101 )                          
  64: s001-A 6slf-A   213 - 220 <=>  189 - 196   (ARG  213  - PHE  220  <=> ALA  189  - ILE  196 )                          
  64: s001-A 6slf-A   222 - 225 <=>  197 - 200   (SER  222  - SER  225  <=> HIS  197  - GLY  200 )                          
  64: s001-A 6slf-A   274 - 278 <=>  206 - 210   (LYS  274  - ILE  278  <=> PRO  206  - LYS  210 )                          
  64: s001-A 6slf-A   291 - 306 <=>  213 - 228   (ILE  291  - GLU  306  <=> ILE  213  - SER  228 )                          
  64: s001-A 6slf-A   315 - 319 <=>  242 - 246   (CYS  315  - GLY  319  <=> GLY  242  - GLY  246 )                          
  64: s001-A 6slf-A   321 - 328 <=>  258 - 265   (ASP  321  - TYR  328  <=> THR  258  - ALA  265 )                          
  64: s001-A 6slf-A   330 - 336 <=>  273 - 279   (PRO  330  - GLU  336  <=> TYR  273  - LYS  279 )                          
  64: s001-A 6slf-A   338 - 347 <=>  280 - 289   (PHE  338  - GLY  347  <=> ARG  280  - ALA  289 )                          
  64: s001-A 6slf-A   349 - 352 <=>  294 - 297   (GLN  349  - PRO  352  <=> GLU  294  - PHE  297 )                          
  64: s001-A 6slf-A   356 - 361 <=>  298 - 303   (LEU  356  - SER  361  <=> GLU  298  - VAL  303 )                          
  64: s001-A 6slf-A   377 - 380 <=>  369 - 372   (VAL  377  - TRP  380  <=> ASN  369  - ASP  372 )                          
  64: s001-A 6slf-A   416 - 419 <=>  373 - 376   (GLY  416  - LEU  419  <=> LYS  373  - PRO  376 )                          
  64: s001-A 6slf-A   422 - 427 <=>  377 - 382   (TYR  422  - GLU  427  <=> GLU  377  - LEU  382 )                          
  65: s001-A 3s4w-A    17 -  20 <=>  335 - 338   (GLY   17  - THR   20  <=> GLN  342  - GLN  345 )                          
  65: s001-A 3s4w-A    21 -  24 <=>  344 - 347   (LYS   21  - GLU   24  <=> GLN  351  - VAL  354 )                          
  65: s001-A 3s4w-A    44 -  57 <=>  899 - 912   (SER   44  - SER   57  <=> THR  948  - SER  961 )                          
  65: s001-A 3s4w-A    60 -  63 <=>  919 - 922   (SER   60  - VAL   63  <=> SER  968  - ASP  971 )                          
  65: s001-A 3s4w-A   146 - 149 <=>  948 - 951   (ALA  146  - ARG  149  <=> PRO  997  - VAL 1000 )                          
  65: s001-A 3s4w-A   161 - 164 <=>  952 - 955   (ARG  161  - PHE  164  <=> GLN 1001  - SER 1004 )                          
  65: s001-A 3s4w-A   319 - 322 <=>  962 - 965   (GLY  319  - SER  322  <=> LYS 1011  - SER 1014 )                          
  65: s001-A 3s4w-A   351 - 355 <=>  968 - 972   (ASN  351  - THR  355  <=> ASP 1017  - CYS 1021 )                          
  65: s001-A 3s4w-A   370 - 373 <=>  999 -1002   (GLY  370  - ALA  373  <=> ASP 1048  - GLY 1051 )                          
  65: s001-A 3s4w-A   375 - 378 <=> 1004 -1007   (LEU  375  - ARG  378  <=> LEU 1053  - ILE 1056 )                          
  65: s001-A 3s4w-A   383 - 393 <=> 1035 -1045   (ASP  383  - PHE  393  <=> VAL 1084  - GLU 1094 )                          
  65: s001-A 3s4w-A   399 - 416 <=> 1061 -1078   (LYS  399  - GLY  416  <=> LEU 1130  - HIS 1147 )                          
  65: s001-A 3s4w-A   418 - 438 <=> 1094 -1114   (ASN  418  - ASN  438  <=> LEU 1163  - GLN 1183 )                          
  65: s001-A 3s4w-A   441 - 444 <=> 1122 -1125   (GLU  441  - ILE  444  <=> ILE 1191  - THR 1194 )                          
  65: s001-A 3s4w-A   461 - 466 <=> 1128 -1133   (ASN  461  - PRO  466  <=> LYS 1197  - SER 1202 )                          
  65: s001-A 3s4w-A   467 - 472 <=> 1137 -1142   (SER  467  - CYS  472  <=> LEU 1206  - TYR 1211 )                          
  65: s001-A 3s4w-A   479 - 482 <=> 1143 -1146   (VAL  479  - PRO  482  <=> SER 1212  - SER 1215 )                          
  65: s001-A 3s4w-A   483 - 486 <=> 1148 -1151   (PRO  483  - ILE  486  <=> VAL 1217  - LYS 1220 )                          
  66: s001-A 7bln-A     2 -   6 <=>  257 - 261   (LEU    2  - PHE    6  <=> GLN  268  - ASP  272 )                          
  66: s001-A 7bln-A     8 -  11 <=>  297 - 300   (ASN    8  - ASP   11  <=> LEU  308  - HIS  311 )                          
  66: s001-A 7bln-A    12 -  15 <=>  349 - 352   (LEU   12  - GLY   15  <=> LYS  360  - PRO  363 )                          
  66: s001-A 7bln-A    44 -  57 <=>  355 - 368   (SER   44  - SER   57  <=> VAL  366  - ILE  379 )                          
  66: s001-A 7bln-A    58 -  61 <=>  371 - 374   (PRO   58  - GLN   61  <=> LYS  382  - LEU  385 )                          
  66: s001-A 7bln-A   155 - 158 <=>  400 - 403   (LYS  155  - ASN  158  <=> ASN  411  - THR  414 )                          
  66: s001-A 7bln-A   159 - 162 <=>  406 - 409   (LYS  159  - LEU  162  <=> LYS  417  - HIS  420 )                          
  66: s001-A 7bln-A   221 - 224 <=>  412 - 415   (SER  221  - ASP  224  <=> PRO  423  - GLU  426 )                          
  66: s001-A 7bln-A   319 - 322 <=>  421 - 424   (GLY  319  - SER  322  <=> SER  432  - SER  435 )                          
  66: s001-A 7bln-A   369 - 372 <=>  455 - 458   (LEU  369  - LYS  372  <=> THR  466  - GLN  469 )                          
  66: s001-A 7bln-A   383 - 394 <=>  476 - 487   (ASP  383  - PRO  394  <=> GLU  487  - LEU  498 )                          
  66: s001-A 7bln-A   398 - 416 <=>  489 - 507   (ASP  398  - GLY  416  <=> SER  500  - GLY  518 )                          
  66: s001-A 7bln-A   418 - 439 <=>  514 - 535   (ASN  418  - GLU  439  <=> ILE  525  - ASN  546 )                          
  66: s001-A 7bln-A   441 - 444 <=>  542 - 545   (GLU  441  - ILE  444  <=> TRP  553  - LYS  556 )                          
  66: s001-A 7bln-A   464 - 467 <=>  552 - 555   (VAL  464  - SER  467  <=> PHE  563  - GLN  566 )                          
  66: s001-A 7bln-A   468 - 472 <=>  557 - 561   (TYR  468  - CYS  472  <=> ILE  568  - ILE  572 )                          
  66: s001-A 7bln-A   479 - 483 <=>  562 - 566   (VAL  479  - PRO  483  <=> LYS  573  - ALA  577 )                          
  66: s001-A 7bln-A   485 - 490 <=>  606 - 611   (LEU  485  - CYS  490  <=> GLU  617  - LYS  622 )                          
  67: s001-A 6ted-Z   213 - 220 <=>    2 -   9   (ARG  213  - PHE  220  <=> PRO  177  - CYS  184 )                          
  67: s001-A 6ted-Z   288 - 305 <=>   12 -  29   (ILE  288  - PRO  305  <=> GLY  187  - GLN  204 )                          
  67: s001-A 6ted-Z   307 - 311 <=>   34 -  38   (TYR  307  - VAL  311  <=> PRO  209  - LYS  213 )                          
  67: s001-A 6ted-Z   315 - 318 <=>   40 -  43   (CYS  315  - LEU  318  <=> VAL  215  - PRO  218 )                          
  67: s001-A 6ted-Z   319 - 326 <=>   47 -  54   (GLY  319  - PHE  326  <=> LYS  222  - ALA  229 )                          
  67: s001-A 6ted-Z   331 - 337 <=>   56 -  62   (PRO  331  - ASP  337  <=> LYS  231  - GLN  237 )                          
  67: s001-A 6ted-Z   339 - 343 <=>   63 -  67   (VAL  339  - LEU  343  <=> ALA  238  - VAL  242 )                          
  67: s001-A 6ted-Z   347 - 350 <=>   68 -  71   (GLY  347  - ALA  350  <=> GLY  243  - ARG  246 )                          
  67: s001-A 6ted-Z   351 - 358 <=>   73 -  80   (ASN  351  - ASN  358  <=> GLY  248  - VAL  255 )                          
  67: s001-A 6ted-Z   361 - 365 <=>   81 -  85   (SER  361  - GLN  365  <=> PRO  256  - MET  260 )                          
  67: s001-A 6ted-Z   410 - 413 <=>   97 - 100   (GLY  410  - TRP  413  <=> LYS  274  - SER  277 )                          
  67: s001-A 6ted-Z   445 - 449 <=>  109 - 113   (ASN  445  - ARG  449  <=> TYR  286  - ILE  290 )                          
  67: s001-A 6ted-Z   454 - 461 <=>  189 - 196   (MET  454  - ASN  461  <=> ILE  382  - THR  389 )                          
  67: s001-A 6ted-Z   462 - 465 <=>  199 - 202   (LEU  462  - PHE  465  <=> GLU  392  - LYS  395 )                          
  68: s001-A 6imu-A   164 - 167 <=>    5 -   8   (PHE  164  - PRO  167  <=> ARG   28  - HIS   31 )                          
  68: s001-A 6imu-A   170 - 178 <=>   10 -  18   (LEU  170  - THR  178  <=> TYR   33  - ASN   41 )                          
  68: s001-A 6imu-A   282 - 290 <=>   20 -  28   (SER  282  - SER  290  <=> SER   43  - PHE   51 )                          
  68: s001-A 6imu-A   302 - 305 <=>   54 -  57   (GLU  302  - PRO  305  <=> ASP   77  - THR   80 )                          
  68: s001-A 6imu-A   320 - 323 <=>   94 -  97   (ASP  320  - CYS  323  <=> SER  117  - ASN  120 )                          
  68: s001-A 6imu-A   367 - 371 <=>   99 - 103   (HIS  367  - ARG  371  <=> SER  122  - GLY  126 )                          
  68: s001-A 6imu-A   382 - 388 <=>  108 - 114   (VAL  382  - HIS  388  <=> ILE  131  - GLN  137 )                          
  68: s001-A 6imu-A   399 - 417 <=>  153 - 171   (LYS  399  - CYS  417  <=> LEU  176  - ASN  194 )                          
  68: s001-A 6imu-A   418 - 437 <=>  177 - 196   (ASN  418  - ARG  437  <=> PHE  200  - ALA  219 )                          
  68: s001-A 6imu-A   441 - 444 <=>  239 - 242   (GLU  441  - ILE  444  <=> GLU  262  - LEU  265 )                          
  68: s001-A 6imu-A   445 - 450 <=>  297 - 302   (ASN  445  - ARG  450  <=> LYS  320  - PRO  325 )                          
  68: s001-A 6imu-A   452 - 457 <=>  430 - 435   (LEU  452  - ILE  457  <=> ASN  453  - GLY  458 )                          
  69: s001-A 6n88-A     1 -   7 <=>   57 -  63   (MET    1  - ALA    7  <=> TRP  339  - HIS  345 )                          
  69: s001-A 6n88-A     8 -  11 <=>   67 -  70   (ASN    8  - ASP   11  <=> ILE  349  - ASP  352 )                          
  69: s001-A 6n88-A    12 -  19 <=>  116 - 123   (LEU   12  - SER   19  <=> LEU  408  - CYS  415 )                          
  69: s001-A 6n88-A    36 -  39 <=>  130 - 133   (GLU   36  - TRP   39  <=> PRO  422  - ASP  425 )                          
  69: s001-A 6n88-A   383 - 393 <=>  177 - 187   (ASP  383  - PHE  393  <=> LEU  469  - VAL  479 )                          
  69: s001-A 6n88-A   399 - 415 <=>  201 - 217   (LYS  399  - PHE  415  <=> ASN  493  - ARG  509 )                          
  69: s001-A 6n88-A   418 - 438 <=>  218 - 238   (ASN  418  - ASN  438  <=> GLU  510  - LYS  530 )                          
  69: s001-A 6n88-A   441 - 444 <=>  240 - 243   (GLU  441  - ILE  444  <=> LYS  532  - ILE  535 )                          
  69: s001-A 6n88-A   461 - 466 <=>  245 - 250   (ASN  461  - PRO  466  <=> PRO  537  - VAL  542 )                          
  69: s001-A 6n88-A   467 - 473 <=>  253 - 259   (SER  467  - TYR  473  <=> ALA  545  - ARG  551 )                          
  69: s001-A 6n88-A   484 - 487 <=>  306 - 309   (ARG  484  - PHE  487  <=> GLU  598  - SER  601 )                          
  70: s001-A 6w1s-S   155 - 159 <=>  224 - 228   (LYS  155  - LYS  159  <=> LYS  238  - PRO  242 )                          
  70: s001-A 6w1s-S   160 - 163 <=>  231 - 234   (PRO  160  - VAL  163  <=> HIS  245  - ILE  248 )                          
  70: s001-A 6w1s-S   279 - 283 <=>  240 - 244   (PRO  279  - GLY  283  <=> MET  254  - GLY  258 )                          
  70: s001-A 6w1s-S   317 - 321 <=>  246 - 250   (TRP  317  - ASP  321  <=> MET  260  - VAL  264 )                          
  70: s001-A 6w1s-S   368 - 371 <=>  300 - 303   (PHE  368  - ARG  371  <=> PRO  314  - LEU  317 )                          
  70: s001-A 6w1s-S   380 - 393 <=>  317 - 330   (TRP  380  - PHE  393  <=> THR  331  - LEU  344 )                          
  70: s001-A 6w1s-S   397 - 400 <=>  336 - 339   (GLN  397  - SER  400  <=> LYS  350  - GLN  353 )                          
  70: s001-A 6w1s-S   402 - 415 <=>  343 - 356   (SER  402  - PHE  415  <=> CYS  357  - GLN  370 )                          
  70: s001-A 6w1s-S   416 - 431 <=>  359 - 374   (GLY  416  - PHE  431  <=> LEU  373  - ASP  388 )                          
  70: s001-A 6w1s-S   433 - 436 <=>  375 - 378   (SER  433  - LYS  436  <=> ARG  389  - GLN  392 )                          
  70: s001-A 6w1s-S   442 - 445 <=>  379 - 382   (ASP  442  - ASN  445  <=> ILE  408  - ALA  411 )                          
  70: s001-A 6w1s-S   447 - 456 <=>  383 - 392   (LYS  447  - GLY  456  <=> GLU  412  - THR  421 )                          
  71: s001-A 6ygb-B     1 -   8 <=>   37 -  44   (MET    1  - ASN    8  <=> GLU   36  - ARG   43 )                          
  71: s001-A 6ygb-B    80 -  84 <=>   58 -  62   (GLN   80  - SER   84  <=> ASN   57  - ASP   61 )                          
  71: s001-A 6ygb-B   206 - 210 <=>  103 - 107   (VAL  206  - TYR  210  <=> LEU  102  - GLN  106 )                          
  71: s001-A 6ygb-B   332 - 347 <=>  115 - 130   (LYS  332  - GLY  347  <=> SER  114  - THR  129 )                          
  71: s001-A 6ygb-B   351 - 356 <=>  152 - 157   (ASN  351  - LEU  356  <=> VAL  153  - LYS  158 )                          
  71: s001-A 6ygb-B   367 - 371 <=>  162 - 166   (HIS  367  - ARG  371  <=> LEU  163  - GLY  167 )                          
  71: s001-A 6ygb-B   372 - 375 <=>  169 - 172   (LYS  372  - LEU  375  <=> PHE  170  - GLU  173 )                          
  71: s001-A 6ygb-B   393 - 396 <=>  356 - 359   (PHE  393  - PHE  396  <=> SER  357  - GLN  360 )                          
  71: s001-A 6ygb-B   399 - 416 <=>  378 - 395   (LYS  399  - GLY  416  <=> ASN  383  - CYS  400 )                          
  71: s001-A 6ygb-B   418 - 437 <=>  402 - 421   (ASN  418  - ARG  437  <=> TYR  407  - GLU  426 )                          
  71: s001-A 6ygb-B   438 - 441 <=>  424 - 427   (ASN  438  - GLU  441  <=> ASN  429  - VAL  432 )                          
  71: s001-A 6ygb-B   466 - 470 <=>  438 - 442   (PRO  466  - GLU  470  <=> SER  443  - GLU  447 )                          
  71: s001-A 6ygb-B   479 - 484 <=>  445 - 450   (VAL  479  - ARG  484  <=> LEU  450  - LEU  455 )                          
  72: s001-A 2w4m-A    28 -  32 <=>    4 -   8   (PHE   28  - ARG   32  <=> PHE   -2  - GLY    2 )                          
  72: s001-A 2w4m-A    60 -  63 <=>   18 -  21   (SER   60  - VAL   63  <=> ASP   12  - ASN   15 )                          
  72: s001-A 2w4m-A   228 - 243 <=>   26 -  41   (SER  228  - MET  243  <=> THR   20  - LEU   35 )                          
  72: s001-A 2w4m-A   244 - 260 <=>   46 -  62   (ASP  244  - PHE  260  <=> HIS   40  - LEU   56 )                          
  72: s001-A 2w4m-A   262 - 270 <=>   63 -  71   (HIS  262  - SER  270  <=> SER   57  - ASN   65 )                          
  72: s001-A 2w4m-A   283 - 297 <=>  101 - 115   (GLY  283  - CYS  297  <=> GLU   95  - THR  109 )                          
  72: s001-A 2w4m-A   302 - 305 <=>  117 - 120   (GLU  302  - PRO  305  <=> ALA  111  - VAL  114 )                          
  72: s001-A 2w4m-A   330 - 333 <=>  125 - 128   (PRO  330  - ASP  333  <=> THR  119  - ARG  122 )                          
  72: s001-A 2w4m-A   348 - 352 <=>  151 - 155   (LEU  348  - PRO  352  <=> CYS  145  - SER  149 )                          
  72: s001-A 2w4m-A   362 - 365 <=>  180 - 183   (PRO  362  - GLN  365  <=> CYS  174  - LEU  177 )                          

# Translation-rotation matrices
-matrix  "s001-A 1khv-B  U(1,.)   0.827830  0.468566  0.308452          -90.150757"
-matrix  "s001-A 1khv-B  U(2,.)  -0.383603  0.071625  0.920717           63.562611"
-matrix  "s001-A 1khv-B  U(3,.)   0.409324 -0.880520  0.239036           68.952126"
-matrix  "s001-A 6qwt-A  U(1,.)   0.200690 -0.182393  0.962526          -43.904915"
-matrix  "s001-A 6qwt-A  U(2,.)   0.286889  0.950384  0.120274           45.154697"
-matrix  "s001-A 6qwt-A  U(3,.)  -0.936706  0.252000  0.243059          125.533623"
-matrix  "s001-A 6gvv-A  U(1,.)   0.290317 -0.469728  0.833709          -20.872202"
-matrix  "s001-A 6gvv-A  U(2,.)   0.039949  0.876423  0.479883           62.086826"
-matrix  "s001-A 6gvv-A  U(3,.)  -0.956096 -0.106012  0.273206           52.594826"
-matrix  "s001-A 2ijd-1  U(1,.)  -0.811016  0.098095  0.576741          -49.552383"
-matrix  "s001-A 2ijd-1  U(2,.)   0.443387 -0.540074  0.715352          117.693947"
-matrix  "s001-A 2ijd-1  U(3,.)   0.381655  0.835881  0.394514          -21.342896"
-matrix  "s001-A 1sh0-B  U(1,.)  -0.848993 -0.458137  0.263290           -6.785496"
-matrix  "s001-A 1sh0-B  U(2,.)  -0.527466  0.764473 -0.370622          106.280373"
-matrix  "s001-A 1sh0-B  U(3,.)  -0.031483 -0.453532 -0.890684          103.623734"
-matrix  "s001-A 4nyz-A  U(1,.)   0.231140 -0.956398  0.178540          -23.400244"
-matrix  "s001-A 4nyz-A  U(2,.)   0.972906  0.226203 -0.047813          113.166496"
-matrix  "s001-A 4nyz-A  U(3,.)   0.005342  0.184754  0.982770           66.192184"
-matrix  "s001-A 3gnw-B  U(1,.)  -0.598540 -0.719870 -0.351480           64.909554"
-matrix  "s001-A 3gnw-B  U(2,.)  -0.731609  0.669935 -0.126236           82.490952"
-matrix  "s001-A 3gnw-B  U(3,.)   0.326342  0.181589 -0.927646           25.104073"
-matrix  "s001-A 5i61-A  U(1,.)  -0.476051  0.583516 -0.657939           28.256317"
-matrix  "s001-A 5i61-A  U(2,.)   0.232090  0.804991  0.546007           33.506577"
-matrix  "s001-A 5i61-A  U(3,.)   0.848239  0.107226 -0.518645           27.184238"
-matrix  "s001-A 2wk4-B  U(1,.)   0.680886  0.295755  0.670017           -9.309649"
-matrix  "s001-A 2wk4-B  U(2,.)  -0.682349  0.588525  0.433635          136.529221"
-matrix  "s001-A 2wk4-B  U(3,.)  -0.266072 -0.752441  0.602526           35.062172"
-matrix  "s001-A 5y6r-A  U(1,.)  -0.906836 -0.245574 -0.342550            8.539755"
-matrix  "s001-A 5y6r-A  U(2,.)  -0.253924  0.966996 -0.021024           47.910866"
-matrix  "s001-A 5y6r-A  U(3,.)   0.336408  0.067917 -0.939264           37.127449"
-matrix  "s001-A 7c2k-A  U(1,.)   0.265722  0.948836  0.170594         -193.771042"
-matrix  "s001-A 7c2k-A  U(2,.)   0.957723 -0.280052  0.065857           -6.827755"
-matrix  "s001-A 7c2k-A  U(3,.)   0.110263  0.145883 -0.983138          141.787292"
-matrix  "s001-A 4k6m-A  U(1,.)  -0.476110  0.213387 -0.853103           41.097466"
-matrix  "s001-A 4k6m-A  U(2,.)   0.793382  0.522657 -0.312049          125.311554"
-matrix  "s001-A 4k6m-A  U(3,.)   0.379293 -0.825407 -0.418140            7.248621"
-matrix  "s001-A 5cx6-B  U(1,.)   0.711648  0.004391 -0.702523            7.885453"
-matrix  "s001-A 5cx6-B  U(2,.)  -0.215984  0.952918 -0.212833          103.067520"
-matrix  "s001-A 5cx6-B  U(3,.)   0.668512  0.303196  0.679090          -29.773022"
-matrix  "s001-A 6ty9-A  U(1,.)   0.113996 -0.811180  0.573578           26.332561"
-matrix  "s001-A 6ty9-A  U(2,.)   0.732397  0.458711  0.503169         -108.949318"
-matrix  "s001-A 6ty9-A  U(3,.)  -0.671267  0.362728  0.646397            0.280325"
-matrix  "s001-A 6ogz-A  U(1,.)  -0.766158 -0.302167 -0.567183          329.004700"
-matrix  "s001-A 6ogz-A  U(2,.)  -0.099116  0.927566 -0.360274           50.631321"
-matrix  "s001-A 6ogz-A  U(3,.)   0.634962 -0.219810 -0.740612           89.894104"
-matrix  "s001-A 5d98-B  U(1,.)  -0.484926  0.049539  0.873151          -88.605888"
-matrix  "s001-A 5d98-B  U(2,.)   0.851714 -0.199937  0.484364          134.691635"
-matrix  "s001-A 5d98-B  U(3,.)   0.198570  0.978556  0.054762           31.558886"
-matrix  "s001-A 2yia-A  U(1,.)   0.680522  0.727299 -0.089026          -53.715904"
-matrix  "s001-A 2yia-A  U(2,.)   0.703922 -0.682658 -0.196142          117.583733"
-matrix  "s001-A 2yia-A  U(3,.)  -0.203428  0.070812 -0.976526          104.010391"
-matrix  "s001-A 1hhs-A  U(1,.)   0.709224  0.130901 -0.692723           11.101166"
-matrix  "s001-A 1hhs-A  U(2,.)   0.293295 -0.948324  0.121081           92.968506"
-matrix  "s001-A 1hhs-A  U(3,.)  -0.641076 -0.289046 -0.710967           60.890072"
-matrix  "s001-A 6uen-A  U(1,.)   0.404055  0.460136 -0.790579           -0.893018"
-matrix  "s001-A 6uen-A  U(2,.)   0.875773  0.054960  0.479584          -43.615322"
-matrix  "s001-A 6uen-A  U(3,.)   0.264124 -0.886146 -0.380767          134.201889"
-matrix  "s001-A 2qj1-A  U(1,.)  -0.350552  0.825032  0.443212          -32.363098"
-matrix  "s001-A 2qj1-A  U(2,.)   0.805177  0.507202 -0.307305          179.445740"
-matrix  "s001-A 2qj1-A  U(3,.)  -0.478334  0.249138 -0.842097          128.387634"
-matrix  "s001-A 6ar3-D  U(1,.)  -0.029928 -0.139394 -0.989785           78.730728"
-matrix  "s001-A 6ar3-D  U(2,.)   0.417310  0.898056 -0.139094           37.174267"
-matrix  "s001-A 6ar3-D  U(3,.)   0.908271 -0.417210  0.031294         -161.094986"
-matrix  "s001-A 4gzk-A  U(1,.)   0.091593 -0.922658  0.374584          -36.550076"
-matrix  "s001-A 4gzk-A  U(2,.)  -0.892470  0.090798  0.441874          158.660156"
-matrix  "s001-A 4gzk-A  U(3,.)  -0.441710 -0.374778 -0.815128          139.231033"
-matrix  "s001-A 6ueb-A  U(1,.)  -0.519853 -0.596711 -0.611301          139.258774"
-matrix  "s001-A 6ueb-A  U(2,.)  -0.475734  0.796583 -0.373005          102.126511"
-matrix  "s001-A 6ueb-A  U(3,.)   0.709528  0.096909 -0.697982           33.243237"
-matrix  "s001-A 6evj-B  U(1,.)   0.112424 -0.030243  0.993200          317.934967"
-matrix  "s001-A 6evj-B  U(2,.)  -0.637774  0.764285  0.095465         -442.629303"
-matrix  "s001-A 6evj-B  U(3,.)  -0.761975 -0.644169  0.066635          613.952820"
-matrix  "s001-A 6u1x-A  U(1,.)  -0.051059 -0.804226  0.592126           69.862869"
-matrix  "s001-A 6u1x-A  U(2,.)  -0.622823  0.489120  0.610617            5.195676"
-matrix  "s001-A 6u1x-A  U(3,.)  -0.780695 -0.337613 -0.525864          362.094788"
-matrix  "s001-A 3avt-A  U(1,.)  -0.680496 -0.511610  0.524577           67.017296"
-matrix  "s001-A 3avt-A  U(2,.)   0.462671 -0.855142 -0.233814          128.608475"
-matrix  "s001-A 3avt-A  U(3,.)   0.568209  0.083597  0.818627            0.153301"
-matrix  "s001-A 6klc-A  U(1,.)  -0.051714  0.994678  0.089113         -115.658264"
-matrix  "s001-A 6klc-A  U(2,.)  -0.935933 -0.017145 -0.351760          242.065002"
-matrix  "s001-A 6klc-A  U(3,.)  -0.348360 -0.101595  0.931839          -31.679594"
-matrix  "s001-A 5hhl-D  U(1,.)   0.977514 -0.210747 -0.007263           -0.478169"
-matrix  "s001-A 5hhl-D  U(2,.)   0.174401  0.827329 -0.533958           72.523552"
-matrix  "s001-A 5hhl-D  U(3,.)   0.118539  0.520684  0.845480         -131.034149"
-matrix  "s001-A 7el9-A  U(1,.)   0.283173  0.058134  0.957305         -156.984283"
-matrix  "s001-A 7el9-A  U(2,.)   0.659234  0.713175 -0.238311           -8.910478"
-matrix  "s001-A 7el9-A  U(3,.)  -0.696580  0.698571  0.163628           -7.450036"
-matrix  "s001-A 7alp-U  U(1,.)  -0.559564 -0.037598 -0.827934          183.688568"
-matrix  "s001-A 7alp-U  U(2,.)   0.824599  0.075045 -0.560718           63.877026"
-matrix  "s001-A 7alp-U  U(3,.)   0.083215 -0.996471 -0.010989          139.804871"
-matrix  "s001-A 6v85-A  U(1,.)  -0.313372 -0.944056  0.102738          252.158600"
-matrix  "s001-A 6v85-A  U(2,.)  -0.747249  0.311903  0.586801           72.681702"
-matrix  "s001-A 6v85-A  U(3,.)  -0.586018  0.107116 -0.803187          292.621033"
-matrix  "s001-A 6zdp-A  U(1,.)  -0.332491 -0.494831 -0.802865           88.278381"
-matrix  "s001-A 6zdp-A  U(2,.)  -0.391631  0.846872 -0.359768           68.428459"
-matrix  "s001-A 6zdp-A  U(3,.)   0.857948  0.194807 -0.475369           31.854557"
-matrix  "s001-A 6me0-C  U(1,.)   0.569074 -0.782120 -0.253857           77.086372"
-matrix  "s001-A 6me0-C  U(2,.)   0.739481  0.351755  0.573966         -178.351517"
-matrix  "s001-A 6me0-C  U(3,.)  -0.359615 -0.514351  0.778537           16.722780"
-matrix  "s001-A 7elb-A  U(1,.)  -0.275936 -0.047644  0.959995          -68.552277"
-matrix  "s001-A 7elb-A  U(2,.)  -0.645873 -0.730486 -0.221900          355.265137"
-matrix  "s001-A 7elb-A  U(3,.)   0.711834 -0.681264  0.170795          -14.703033"
-matrix  "s001-A 6zdu-A  U(1,.)  -0.341534  0.912689  0.224395           -7.662587"
-matrix  "s001-A 6zdu-A  U(2,.)   0.026743  0.248091 -0.968367          130.445908"
-matrix  "s001-A 6zdu-A  U(3,.)  -0.939489 -0.324730 -0.109140           68.833443"
-matrix  "s001-A 6pns-A  U(1,.)  -0.612737  0.508218  0.605201          -27.509947"
-matrix  "s001-A 6pns-A  U(2,.)  -0.247672 -0.850710  0.463629          289.805023"
-matrix  "s001-A 6pns-A  U(3,.)   0.750475  0.134191  0.647133         -237.676315"
-matrix  "s001-A 6icz-A  U(1,.)   0.047191  0.994210 -0.096533         -280.776855"
-matrix  "s001-A 6icz-A  U(2,.)   0.204472  0.084979  0.975177         -262.031189"
-matrix  "s001-A 6icz-A  U(3,.)   0.977734 -0.065758 -0.199278         -194.819168"
-matrix  "s001-A 6z8k-A  U(1,.)   0.245025  0.880165  0.406536         -181.181870"
-matrix  "s001-A 6z8k-A  U(2,.)  -0.898810  0.049023  0.435589          150.490967"
-matrix  "s001-A 6z8k-A  U(3,.)   0.363460 -0.472129  0.803113          -61.344685"
-matrix  "s001-A 7kfu-C  U(1,.)   0.311208  0.665228  0.678691         -387.332703"
-matrix  "s001-A 7kfu-C  U(2,.)   0.127133  0.678593 -0.723428           49.824078"
-matrix  "s001-A 7kfu-C  U(3,.)  -0.941800  0.311421  0.126611          155.278473"
-matrix  "s001-A 5dmq-A  U(1,.)   0.726477  0.048198 -0.685499          237.139542"
-matrix  "s001-A 5dmq-A  U(2,.)  -0.423586 -0.754084 -0.501928          350.296448"
-matrix  "s001-A 5dmq-A  U(3,.)  -0.541116  0.655007 -0.527409          133.056534"
-matrix  "s001-A 7lma-A  U(1,.)   0.168053  0.610753 -0.773782           -0.393481"
-matrix  "s001-A 7lma-A  U(2,.)   0.868129 -0.463570 -0.177357           69.118347"
-matrix  "s001-A 7lma-A  U(3,.)  -0.467023 -0.641937 -0.608117          317.172424"
-matrix  "s001-A 7bg9-A  U(1,.)  -0.265261 -0.784445  0.560609           73.591187"
-matrix  "s001-A 7bg9-A  U(2,.)  -0.420521  0.617348  0.664864           -3.437558"
-matrix  "s001-A 7bg9-A  U(3,.)  -0.867640 -0.059385 -0.493634          196.872299"
-matrix  "s001-A 1n1h-A  U(1,.)   0.519041  0.398682  0.756075          -49.266369"
-matrix  "s001-A 1n1h-A  U(2,.)   0.456964 -0.876964  0.148725          178.865158"
-matrix  "s001-A 1n1h-A  U(3,.)   0.722344  0.268304 -0.637363           28.646908"
-matrix  "s001-A 2a6o-A  U(1,.)   0.565046  0.730144 -0.384204          -18.441721"
-matrix  "s001-A 2a6o-A  U(2,.)   0.635170 -0.682159 -0.362240          127.287926"
-matrix  "s001-A 2a6o-A  U(3,.)  -0.526576 -0.039352 -0.849217          118.522980"
-matrix  "s001-A 3du5-A  U(1,.)   0.744530 -0.639328 -0.192183          -71.304413"
-matrix  "s001-A 3du5-A  U(2,.)  -0.060246 -0.351047  0.934418           85.249969"
-matrix  "s001-A 3du5-A  U(3,.)  -0.664865 -0.684124 -0.299882           49.895535"
-matrix  "s001-A 4ol8-B  U(1,.)  -0.041179  0.122716 -0.991587            9.783448"
-matrix  "s001-A 4ol8-B  U(2,.)   0.572656 -0.810353 -0.124069          150.197601"
-matrix  "s001-A 4ol8-B  U(3,.)  -0.818761 -0.572947 -0.036905          -24.006140"
-matrix  "s001-A 2yng-A  U(1,.)   0.839557 -0.310260 -0.445962           49.500946"
-matrix  "s001-A 2yng-A  U(2,.)  -0.337408 -0.941155  0.019574          149.572266"
-matrix  "s001-A 2yng-A  U(3,.)  -0.425792  0.134038 -0.894838           52.319344"
-matrix  "s001-A 5g2x-C  U(1,.)   0.028463 -0.770361  0.636972           13.318813"
-matrix  "s001-A 5g2x-C  U(2,.)   0.516502  0.556905  0.650448         -135.234970"
-matrix  "s001-A 5g2x-C  U(3,.)  -0.855813  0.310483  0.413745           16.551365"
-matrix  "s001-A 5vo3-A  U(1,.)   0.747748  0.056179  0.661602           18.335379"
-matrix  "s001-A 5vo3-A  U(2,.)   0.654179  0.108261 -0.748551          119.092239"
-matrix  "s001-A 5vo3-A  U(3,.)  -0.113678  0.992534  0.044201           15.705789"
-matrix  "s001-A 5k8o-B  U(1,.)  -0.559397 -0.063838  0.826438           52.238735"
-matrix  "s001-A 5k8o-B  U(2,.)  -0.413934 -0.842297 -0.345246          134.603546"
-matrix  "s001-A 5k8o-B  U(3,.)   0.718146 -0.535220  0.444754           37.718658"
-matrix  "s001-A 6wi5-A  U(1,.)  -0.293389  0.902218  0.316111           18.378519"
-matrix  "s001-A 6wi5-A  U(2,.)   0.727707 -0.003671  0.685878           93.688179"
-matrix  "s001-A 6wi5-A  U(3,.)   0.619972  0.431265 -0.655473           39.654587"
-matrix  "s001-A 1vbk-A  U(1,.)   0.622880 -0.540386  0.565688          -41.744823"
-matrix  "s001-A 1vbk-A  U(2,.)   0.769899  0.295096 -0.565840          101.485435"
-matrix  "s001-A 1vbk-A  U(3,.)   0.138840  0.787973  0.599852            9.262130"
-matrix  "s001-A 3al0-B  U(1,.)   0.246690  0.953146  0.175090          -27.499691"
-matrix  "s001-A 3al0-B  U(2,.)  -0.607163  0.292831 -0.738650           75.432579"
-matrix  "s001-A 3al0-B  U(3,.)  -0.755313  0.075909  0.650953           45.321346"
-matrix  "s001-A 1v3z-A  U(1,.)  -0.257898 -0.113279  0.959508          -16.315769"
-matrix  "s001-A 1v3z-A  U(2,.)   0.235401  0.955809  0.176114           57.945225"
-matrix  "s001-A 1v3z-A  U(3,.)  -0.937056  0.271289 -0.219835          103.078743"
-matrix  "s001-A 6q82-A  U(1,.)  -0.621336  0.283986 -0.730269           89.786705"
-matrix  "s001-A 6q82-A  U(2,.)  -0.684149  0.257686  0.682304           -6.475778"
-matrix  "s001-A 6q82-A  U(3,.)   0.381945  0.923553  0.034179         -120.656754"
-matrix  "s001-A 4rib-B  U(1,.)   0.981134  0.186599 -0.050571          -42.194420"
-matrix  "s001-A 4rib-B  U(2,.)  -0.193281  0.940832 -0.278349           83.847549"
-matrix  "s001-A 4rib-B  U(3,.)  -0.004361  0.282872  0.959148           -5.718034"
-matrix  "s001-A 4xea-A  U(1,.)   0.254759  0.831812 -0.493139           -2.759264"
-matrix  "s001-A 4xea-A  U(2,.)  -0.901610  0.019973 -0.432088          151.481949"
-matrix  "s001-A 4xea-A  U(3,.)  -0.349567  0.554697  0.755059           24.328615"
-matrix  "s001-A 2g8l-B  U(1,.)   0.536987 -0.830671 -0.147075           16.763861"
-matrix  "s001-A 2g8l-B  U(2,.)   0.059420 -0.136667  0.988833           78.947174"
-matrix  "s001-A 2g8l-B  U(3,.)  -0.841495 -0.539730 -0.024029          117.995445"
-matrix  "s001-A 6d9m-A  U(1,.)  -0.376776  0.571083 -0.729318          -10.739565"
-matrix  "s001-A 6d9m-A  U(2,.)   0.123665  0.811305  0.571394           31.942236"
-matrix  "s001-A 6d9m-A  U(3,.)   0.918012  0.125096 -0.376303           51.427540"
-matrix  "s001-A 6s6b-J  U(1,.)  -0.696336 -0.714525  0.067604          258.944794"
-matrix  "s001-A 6s6b-J  U(2,.)  -0.716798  0.697117 -0.015148          127.677185"
-matrix  "s001-A 6s6b-J  U(3,.)  -0.036304 -0.059007 -0.997597          335.874451"
-matrix  "s001-A 5xgb-A  U(1,.)  -0.766161  0.380944  0.517571          -18.336498"
-matrix  "s001-A 5xgb-A  U(2,.)   0.377388 -0.385180  0.842149           10.481791"
-matrix  "s001-A 5xgb-A  U(3,.)   0.520169  0.840546  0.151346           -3.059599"
-matrix  "s001-A 6tc0-C  U(1,.)   0.765692  0.148657  0.625793           39.587326"
-matrix  "s001-A 6tc0-C  U(2,.)  -0.544851  0.666973  0.508217          128.522171"
-matrix  "s001-A 6tc0-C  U(3,.)  -0.341837 -0.730102  0.591692           57.303867"
-matrix  "s001-A 3ife-A  U(1,.)  -0.382985  0.865698  0.322319           17.257999"
-matrix  "s001-A 3ife-A  U(2,.)  -0.404166 -0.470787  0.784225          111.466240"
-matrix  "s001-A 3ife-A  U(3,.)   0.830646  0.170076  0.530190          -46.987495"
-matrix  "s001-A 6slf-A  U(1,.)  -0.095200  0.340813 -0.935299           37.755741"
-matrix  "s001-A 6slf-A  U(2,.)  -0.994077 -0.082028  0.071292           78.254181"
-matrix  "s001-A 6slf-A  U(3,.)  -0.052423  0.936546  0.346603          -11.071082"
-matrix  "s001-A 3s4w-A  U(1,.)  -0.909224  0.240887  0.339538          -25.382544"
-matrix  "s001-A 3s4w-A  U(2,.)  -0.280207 -0.957296 -0.071188          111.511307"
-matrix  "s001-A 3s4w-A  U(3,.)   0.307890 -0.159866  0.937895          -40.653629"
-matrix  "s001-A 7bln-A  U(1,.)   0.084838 -0.885401  0.457020           73.046204"
-matrix  "s001-A 7bln-A  U(2,.)  -0.866500  0.160886  0.472540          109.134109"
-matrix  "s001-A 7bln-A  U(3,.)  -0.491916 -0.436097 -0.753550          302.518127"
-matrix  "s001-A 6ted-Z  U(1,.)   0.215034  0.160124  0.963390         -274.279755"
-matrix  "s001-A 6ted-Z  U(2,.)  -0.729649 -0.629344  0.267465          264.546936"
-matrix  "s001-A 6ted-Z  U(3,.)   0.649132 -0.760451 -0.018496           36.535534"
-matrix  "s001-A 6imu-A  U(1,.)   0.718472 -0.078390  0.691124           19.004368"
-matrix  "s001-A 6imu-A  U(2,.)  -0.353282 -0.897047  0.265516          112.751129"
-matrix  "s001-A 6imu-A  U(3,.)   0.599157 -0.434928 -0.672197           37.889488"
-matrix  "s001-A 6n88-A  U(1,.)  -0.295094  0.451904  0.841845         -129.441467"
-matrix  "s001-A 6n88-A  U(2,.)   0.137148  0.891991 -0.430747           42.629353"
-matrix  "s001-A 6n88-A  U(3,.)  -0.945574 -0.011654 -0.325199          130.337570"
-matrix  "s001-A 6w1s-S  U(1,.)  -0.388298  0.903422 -0.181804         -146.904129"
-matrix  "s001-A 6w1s-S  U(2,.)  -0.553751 -0.386437 -0.737581          559.155151"
-matrix  "s001-A 6w1s-S  U(3,.)  -0.736603 -0.185728  0.650324          144.875122"
-matrix  "s001-A 6ygb-B  U(1,.)  -0.471181  0.730412  0.494456          -36.694515"
-matrix  "s001-A 6ygb-B  U(2,.)   0.842236  0.539073  0.006270           51.620838"
-matrix  "s001-A 6ygb-B  U(3,.)  -0.261968  0.419402 -0.869180          142.301071"
-matrix  "s001-A 2w4m-A  U(1,.)   0.532706 -0.137316 -0.835086           32.422829"
-matrix  "s001-A 2w4m-A  U(2,.)   0.137612  0.987671 -0.074622           78.978088"
-matrix  "s001-A 2w4m-A  U(3,.)   0.835037 -0.075166  0.545035           86.421539"
