# Supplementary material for: Novel viruses of the family Partitiviridae discovered in Saccharomyces cerevisiae
Source: PLoS Pathog. 2023 Jun 7;19(6):e1011418. doi: 10.1371/journal.ppat.1011418 (PMC10281585; doi:10.1371/journal.ppat.1011418)
Supplement: S2 File — (ZIP) [file ppat.1011418.s012.zip › ScPV1_capsid_DALI_PDBFULL.txt]

# Job: ScPV5509_capsid
# Query: s001A
# No:  Chain   Z    rmsd lali nres  %id PDB  Description
   1:  7ncr-A  9.2  7.2  195   334    8   MOLECULE: COAT PROTEIN;                                              
   2:  7ncr-B  8.7  7.6  191   334    8   MOLECULE: COAT PROTEIN;                                              
   3:  3es5-B  7.5  7.9  171   378    8   MOLECULE: PUTATIVE CAPSID PROTEIN;                                   
   4:  3es5-A  7.2  7.7  171   379    8   MOLECULE: PUTATIVE CAPSID PROTEIN;                                   
   5:  3iym-A  5.9  3.5  168   396    4   MOLECULE: CAPSID PROTEIN;                                            

# Structural equivalences
   1: s001-A 7ncr-A    10 -  13 <=>   20 -  23   (VAL   10  - ASN   13  <=> ARG   48  - LYS   51 )                          
   1: s001-A 7ncr-A    14 -  29 <=>   25 -  40   (ILE   14  - ILE   29  <=> ARG   53  - VAL   68 )                          
   1: s001-A 7ncr-A    30 -  40 <=>   42 -  52   (GLU   30  - GLN   40  <=> ILE   70  - GLN   80 )                          
   1: s001-A 7ncr-A    42 -  75 <=>   70 - 103   (VAL   42  - PRO   75  <=> PRO   98  - GLU  131 )                          
   1: s001-A 7ncr-A    76 -  79 <=>  106 - 109   (PRO   76  - THR   79  <=> SER  134  - LEU  137 )                          
   1: s001-A 7ncr-A    85 - 108 <=>  110 - 133   (LEU   85  - ILE  108  <=> LEU  138  - GLN  161 )                          
   1: s001-A 7ncr-A   109 - 117 <=>  137 - 145   (ASP  109  - VAL  117  <=> GLU  165  - LEU  173 )                          
   1: s001-A 7ncr-A   118 - 121 <=>  148 - 151   (GLU  118  - SER  121  <=> ASN  176  - TRP  179 )                          
   1: s001-A 7ncr-A   124 - 127 <=>  155 - 158   (GLY  124  - TYR  127  <=> GLU  183  - HIS  186 )                          
   1: s001-A 7ncr-A   128 - 143 <=>  168 - 183   (VAL  128  - VAL  143  <=> LEU  196  - ARG  211 )                          
   1: s001-A 7ncr-A   144 - 155 <=>  185 - 196   (ASP  144  - LEU  155  <=> GLU  213  - ILE  224 )                          
   1: s001-A 7ncr-A   161 - 167 <=>  202 - 208   (SER  161  - THR  167  <=> LEU  230  - ASN  236 )                          
   1: s001-A 7ncr-A   168 - 175 <=>  210 - 217   (LYS  168  - GLU  175  <=> GLN  238  - ARG  245 )                          
   1: s001-A 7ncr-A   176 - 194 <=>  221 - 239   (PRO  176  - GLU  194  <=> PHE  249  - LYS  267 )                          
   1: s001-A 7ncr-A   195 - 202 <=>  241 - 248   (VAL  195  - GLY  202  <=> GLY  269  - TRP  276 )                          
   1: s001-A 7ncr-A   204 - 209 <=>  259 - 264   (GLN  204  - LEU  209  <=> THR  287  - GLU  292 )                          
   1: s001-A 7ncr-A   223 - 227 <=>  273 - 277   (ASP  223  - SER  227  <=> TYR  301  - GLU  305 )                          
   1: s001-A 7ncr-A   276 - 279 <=>  331 - 334   (SER  276  - LYS  279  <=> MET  408  - ILE  411 )                          
   2: s001-A 7ncr-B    10 -  29 <=>   21 -  40   (VAL   10  - ILE   29  <=> TYR   49  - VAL   68 )                          
   2: s001-A 7ncr-B    30 -  40 <=>   42 -  52   (GLU   30  - GLN   40  <=> ILE   70  - GLN   80 )                          
   2: s001-A 7ncr-B    42 -  75 <=>   70 - 103   (VAL   42  - PRO   75  <=> PRO   98  - GLU  131 )                          
   2: s001-A 7ncr-B    76 -  79 <=>  106 - 109   (PRO   76  - THR   79  <=> SER  134  - LEU  137 )                          
   2: s001-A 7ncr-B    85 - 103 <=>  110 - 128   (LEU   85  - ALA  103  <=> LEU  138  - LYS  156 )                          
   2: s001-A 7ncr-B   105 - 108 <=>  130 - 133   (PRO  105  - ILE  108  <=> THR  158  - GLN  161 )                          
   2: s001-A 7ncr-B   109 - 117 <=>  137 - 145   (ASP  109  - VAL  117  <=> GLU  165  - LEU  173 )                          
   2: s001-A 7ncr-B   118 - 121 <=>  147 - 150   (GLU  118  - SER  121  <=> GLU  175  - ASP  178 )                          
   2: s001-A 7ncr-B   127 - 143 <=>  167 - 183   (TYR  127  - VAL  143  <=> THR  195  - ARG  211 )                          
   2: s001-A 7ncr-B   144 - 155 <=>  185 - 196   (ASP  144  - LEU  155  <=> GLU  213  - ILE  224 )                          
   2: s001-A 7ncr-B   161 - 167 <=>  202 - 208   (SER  161  - THR  167  <=> LEU  230  - ASN  236 )                          
   2: s001-A 7ncr-B   168 - 175 <=>  210 - 217   (LYS  168  - GLU  175  <=> GLN  238  - ARG  245 )                          
   2: s001-A 7ncr-B   176 - 194 <=>  221 - 239   (PRO  176  - GLU  194  <=> PHE  249  - LYS  267 )                          
   2: s001-A 7ncr-B   195 - 203 <=>  241 - 249   (VAL  195  - SER  203  <=> GLY  269  - LYS  277 )                          
   2: s001-A 7ncr-B   207 - 212 <=>  258 - 263   (VAL  207  - GLU  212  <=> PRO  286  - THR  291 )                          
   2: s001-A 7ncr-B   223 - 226 <=>  273 - 276   (ASP  223  - THR  226  <=> TYR  301  - TYR  304 )                          
   2: s001-A 7ncr-B   276 - 279 <=>  330 - 333   (SER  276  - LYS  279  <=> ARG  407  - ILE  410 )                          
   3: s001-A 3es5-B    10 -  14 <=>   24 -  28   (VAL   10  - ILE   14  <=> VAL   65  - PRO   69 )                          
   3: s001-A 3es5-B    15 -  39 <=>   30 -  54   (LYS   15  - ASN   39  <=> GLY   71  - GLY   95 )                          
   3: s001-A 3es5-B    40 -  65 <=>   62 -  87   (GLN   40  - HIS   65  <=> ASP  103  - MET  128 )                          
   3: s001-A 3es5-B    68 -  71 <=>   88 -  91   (PHE   68  - LEU   71  <=> LEU  129  - GLU  132 )                          
   3: s001-A 3es5-B    75 -  79 <=>   93 -  97   (PRO   75  - THR   79  <=> ALA  134  - PRO  138 )                          
   3: s001-A 3es5-B    80 -  85 <=>   99 - 104   (SER   80  - LEU   85  <=> LYS  140  - ASP  145 )                          
   3: s001-A 3es5-B    88 - 103 <=>  105 - 120   (ARG   88  - ALA  103  <=> GLU  146  - GLY  161 )                          
   3: s001-A 3es5-B   105 - 109 <=>  122 - 126   (PRO  105  - ASP  109  <=> MET  163  - VAL  167 )                          
   3: s001-A 3es5-B   111 - 117 <=>  127 - 133   (THR  111  - VAL  117  <=> GLY  168  - ASP  174 )                          
   3: s001-A 3es5-B   118 - 123 <=>  137 - 142   (GLU  118  - ILE  123  <=> LEU  178  - THR  183 )                          
   3: s001-A 3es5-B   124 - 127 <=>  278 - 281   (GLY  124  - TYR  127  <=> ARG  319  - PHE  322 )                          
   3: s001-A 3es5-B   128 - 143 <=>  284 - 299   (VAL  128  - VAL  143  <=> LEU  325  - ILE  340 )                          
   3: s001-A 3es5-B   145 - 155 <=>  300 - 310   (VAL  145  - LEU  155  <=> PHE  341  - THR  351 )                          
   3: s001-A 3es5-B   161 - 165 <=>  316 - 320   (SER  161  - ALA  165  <=> THR  357  - THR  361 )                          
   3: s001-A 3es5-B   167 - 188 <=>  321 - 342   (THR  167  - GLN  188  <=> GLY  362  - SER  383 )                          
   3: s001-A 3es5-B   190 - 193 <=>  343 - 346   (LEU  190  - LYS  193  <=> PRO  384  - SER  387 )                          
   3: s001-A 3es5-B   276 - 279 <=>  368 - 371   (SER  276  - LYS  279  <=> PHE  409  - SER  412 )                          
   4: s001-A 3es5-A    10 -  39 <=>   25 -  54   (VAL   10  - ASN   39  <=> GLU   66  - GLY   95 )                          
   4: s001-A 3es5-A    40 -  65 <=>   62 -  87   (GLN   40  - HIS   65  <=> ASP  103  - MET  128 )                          
   4: s001-A 3es5-A    68 -  71 <=>   88 -  91   (PHE   68  - LEU   71  <=> LEU  129  - GLU  132 )                          
   4: s001-A 3es5-A    75 -  79 <=>   93 -  97   (PRO   75  - THR   79  <=> ALA  134  - PRO  138 )                          
   4: s001-A 3es5-A    80 -  85 <=>   99 - 104   (SER   80  - LEU   85  <=> LYS  140  - ASP  145 )                          
   4: s001-A 3es5-A    88 - 109 <=>  105 - 126   (ARG   88  - ASP  109  <=> GLU  146  - VAL  167 )                          
   4: s001-A 3es5-A   111 - 116 <=>  127 - 132   (THR  111  - LYS  116  <=> GLY  168  - LYS  173 )                          
   4: s001-A 3es5-A   117 - 122 <=>  137 - 142   (VAL  117  - TRP  122  <=> LEU  178  - THR  183 )                          
   4: s001-A 3es5-A   124 - 127 <=>  278 - 281   (GLY  124  - TYR  127  <=> ARG  319  - PHE  322 )                          
   4: s001-A 3es5-A   128 - 143 <=>  284 - 299   (VAL  128  - VAL  143  <=> LEU  325  - ILE  340 )                          
   4: s001-A 3es5-A   145 - 155 <=>  300 - 310   (VAL  145  - LEU  155  <=> PHE  341  - THR  351 )                          
   4: s001-A 3es5-A   161 - 165 <=>  316 - 320   (SER  161  - ALA  165  <=> THR  357  - THR  361 )                          
   4: s001-A 3es5-A   167 - 188 <=>  321 - 342   (THR  167  - GLN  188  <=> GLY  362  - SER  383 )                          
   4: s001-A 3es5-A   190 - 193 <=>  343 - 346   (LEU  190  - LYS  193  <=> PRO  384  - SER  387 )                          
   4: s001-A 3es5-A   276 - 279 <=>  369 - 372   (SER  276  - LYS  279  <=> ALA  410  - ASP  413 )                          
   5: s001-A 3iym-A    10 -  28 <=>   10 -  28   (VAL   10  - THR   28  <=> ALA   48  - PHE   66 )                          
   5: s001-A 3iym-A    29 -  40 <=>   30 -  41   (ILE   29  - GLN   40  <=> THR   68  - PHE   79 )                          
   5: s001-A 3iym-A    43 -  59 <=>   44 -  60   (ARG   43  - LEU   59  <=> PRO   82  - ARG   98 )                          
   5: s001-A 3iym-A    60 -  65 <=>   62 -  67   (TYR   60  - HIS   65  <=> ASN  100  - GLU  105 )                          
   5: s001-A 3iym-A    66 -  69 <=>   69 -  72   (ARG   66  - HIS   69  <=> ARG  107  - SER  110 )                          
   5: s001-A 3iym-A    74 -  77 <=>   73 -  76   (HIS   74  - LEU   77  <=> GLU  111  - ASP  114 )                          
   5: s001-A 3iym-A    79 -  85 <=>   77 -  83   (THR   79  - LEU   85  <=> GLY  115  - LEU  121 )                          
   5: s001-A 3iym-A    87 -  90 <=>   84 -  87   (MET   87  - GLN   90  <=> ALA  122  - SER  125 )                          
   5: s001-A 3iym-A    91 - 107 <=>   89 - 105   (VAL   91  - THR  107  <=> LEU  127  - PRO  143 )                          
   5: s001-A 3iym-A   109 - 114 <=>  108 - 113   (ASP  109  - ILE  114  <=> ASP  146  - ALA  151 )                          
   5: s001-A 3iym-A   117 - 122 <=>  119 - 124   (VAL  117  - TRP  122  <=> ILE  157  - ALA  162 )                          
   5: s001-A 3iym-A   124 - 128 <=>  291 - 295   (GLY  124  - VAL  128  <=> THR  329  - PHE  333 )                          
   5: s001-A 3iym-A   129 - 133 <=>  297 - 301   (ASP  129  - TYR  133  <=> PHE  335  - THR  339 )                          
   5: s001-A 3iym-A   134 - 139 <=>  303 - 308   (LEU  134  - LEU  139  <=> ALA  341  - ALA  346 )                          
   5: s001-A 3iym-A   141 - 152 <=>  309 - 320   (ARG  141  - GLU  152  <=> TYR  347  - ALA  358 )                          
   5: s001-A 3iym-A   153 - 159 <=>  323 - 329   (GLU  153  - PRO  159  <=> GLN  361  - HIS  367 )                          
   5: s001-A 3iym-A   161 - 167 <=>  332 - 338   (SER  161  - THR  167  <=> MET  370  - VAL  376 )                          
   5: s001-A 3iym-A   168 - 187 <=>  341 - 360   (LYS  168  - LEU  187  <=> VAL  379  - CYS  398 )                          
   5: s001-A 3iym-A   190 - 193 <=>  362 - 365   (LEU  190  - LYS  193  <=> PRO  400  - CYS  403 )                          

# Translation-rotation matrices
-matrix  "s001-A 7ncr-A  U(1,.)   0.786699  0.609823 -0.096027         -257.070496"
-matrix  "s001-A 7ncr-A  U(2,.)  -0.429631  0.429132 -0.794521          340.010803"
-matrix  "s001-A 7ncr-A  U(3,.)  -0.443309  0.666304  0.599596         -245.628616"
-matrix  "s001-A 7ncr-B  U(1,.)  -0.798266 -0.601350 -0.033917          489.612274"
-matrix  "s001-A 7ncr-B  U(2,.)   0.205575 -0.219097 -0.953800          388.703064"
-matrix  "s001-A 7ncr-B  U(3,.)   0.566137 -0.768359  0.298520          -45.050270"
-matrix  "s001-A 3es5-B  U(1,.)   0.884403  0.223458 -0.409754           69.055519"
-matrix  "s001-A 3es5-B  U(2,.)  -0.455462  0.221511 -0.862257          102.929321"
-matrix  "s001-A 3es5-B  U(3,.)  -0.101913  0.949210  0.297682          -36.811218"
-matrix  "s001-A 3es5-A  U(1,.)  -0.840270 -0.175240  0.513066           97.085266"
-matrix  "s001-A 3es5-A  U(2,.)  -0.127677 -0.855751 -0.501387          111.577667"
-matrix  "s001-A 3es5-A  U(3,.)   0.526920 -0.486807  0.696688          -28.234421"
-matrix  "s001-A 3iym-A  U(1,.)  -0.807462  0.588354 -0.042943          100.867180"
-matrix  "s001-A 3iym-A  U(2,.)  -0.350438 -0.536953 -0.767382          121.667099"
-matrix  "s001-A 3iym-A  U(3,.)  -0.474550 -0.604583  0.639751          -18.502882"
