# Supplementary material for: Novel viruses of the family Partitiviridae discovered in Saccharomyces cerevisiae
Source: PLoS Pathog. 2023 Jun 7;19(6):e1011418. doi: 10.1371/journal.ppat.1011418 (PMC10281585; doi:10.1371/journal.ppat.1011418)
Supplement: S2 File — (ZIP) [file ppat.1011418.s012.zip › ScPV2_RdRp_DALI_PDB25.txt]

# Job: YO858_RdRp
# Query: s001A
# No:  Chain   Z    rmsd lali nres  %id PDB  Description
   1:  2ijd-1 25.2  3.0  399   644   19   MOLECULE: PICORNAIN 3C, RNA-DIRECTED RNA POLYMERASE;                 
   2:  5i61-A 25.0  3.0  423   523   14   MOLECULE: POTENTIAL RNA-DEPENDENT RNA POLYMERASE;                    
   3:  1sh0-B 23.4  3.3  410   503   16   MOLECULE: RNA POLYMERASE;                                            
   4:  3gnw-B 23.2  3.6  424   568   14   MOLECULE: RNA-DIRECTED RNA POLYMERASE;                               
   5:  5y6r-A 21.6  3.5  427   667   14   MOLECULE: GENOME POLYPROTEIN;                                        
   6:  7c2k-A 19.9  3.4  425   927   13   MOLECULE: RNA-DIRECTED RNA POLYMERASE;                               
   7:  4k6m-A 19.5  3.5  434   889   11   MOLECULE: POLYPROTEIN;                                               
   8:  5cx6-B 19.2  3.1  431   665   17   MOLECULE: RNA-DEPENDENT RNA POLYMERASE;                              
   9:  6ogz-A 15.7  3.7  384  1082   13   MOLECULE: RNA (5'-                                                   
  10:  2yia-A 14.5  3.6  424   790   13   MOLECULE: RNA-DIRECTED RNA POLYMERASE;                               
  11:  6ar3-D 14.0  4.3  319   419   13   MOLECULE: GSI-IIC RT;                                                
  12:  1hhs-A 14.0  3.8  394   664   11   MOLECULE: RNA-DIRECTED RNA POLYMERASE;                               
  13:  6ty9-A 13.9  4.1  392  1208   10   MOLECULE: RNA-DEPENDENT RNA POLYMERASE;                              
  14:  6ueb-A 13.6  4.0  392  2099   13   MOLECULE: LARGE STRUCTURAL PROTEIN;                                  
  15:  6evj-B 13.4  4.1  376   752    9   MOLECULE: POLYMERASE ACIDIC PROTEIN;                                 
  16:  4gzk-A 12.9  3.7  371   650   16   MOLECULE: RNA-DEPENDENT RNA POLYMERASE P2;                           
  17:  3avt-A 12.5  4.0  296  1203   13   MOLECULE: ELONGATION FACTOR TS, ELONGATION FACTOR TU, LINKE          
  18:  6uen-A 12.2  3.8  337  1392   10   MOLECULE: RNA-DIRECTED RNA POLYMERASE L;                             
  19:  6klc-A 11.4  4.5  355  1436    9   MOLECULE: RNA-DIRECTED RNA POLYMERASE L;                             
  20:  6v85-A 10.8  4.1  340  1901   10   MOLECULE: RNA-DIRECTED RNA POLYMERASE L;                             
  21:  6pns-A 10.8  4.1  390  1291    8   MOLECULE: RNA-DIRECTED RNA POLYMERASE;                               
  22:  7alp-U 10.6  4.0  374  1935    9   MOLECULE: REPLICASE;                                                 
  23:  7el9-A 10.3  4.5  358  1731   11   MOLECULE: RNA-DIRECTED RNA POLYMERASE L;                             
  24:  6zdu-A  9.4  4.7  276   693    9   MOLECULE: TELOMERASE REVERSE TRANSCRIPTASE;                          
  25:  6icz-A  9.2  4.0  373  2253    8   MOLECULE: PROTEIN MAGO NASHI HOMOLOG 2;                              
  26:  6z8k-A  8.2  4.1  381  2158   10   MOLECULE: LA CROSSE VIRUS 5' VRNA 1-10;                              
  27:  7elb-A  7.9  4.2  332  1937    8   MOLECULE: RNA-DIRECTED RNA POLYMERASE L;                             
  28:  7bg9-A  7.4  4.4  292   913    9   MOLECULE: TELOMERASE REVERSE TRANSCRIPTASE,TELOMERASE REVER          
  29:  1n1h-A  7.1  4.0  380  1264   12   MOLECULE: 5'-R(*AP*UP*UP*AP*GP*C)-3';                                
  30:  7kfu-C  6.1  8.0  205   909   10   MOLECULE: CAS2;                                                      
  31:  7lma-A  5.8  4.5  294  1012   10   MOLECULE: TELOMERASE LA-RELATED PROTEIN P65;                         
  32:  4ol8-F  5.8  4.4  207   427   12   MOLECULE: REVERSE TRANSCRIPTASE/RIBONUCLEASE H;                      
  33:  3du5-A  5.7  5.0  268   596   10   MOLECULE: TELOMERASE REVERSE TRANSCRIPTASE;                          
  34:  5vo3-A  5.4 13.5  108   380    9   MOLECULE: SUCCINYL-DIAMINOPIMELATE DESUCCINYLASE;                    
  35:  2yng-A  5.2  4.3  213   560   11   MOLECULE: REVERSE TRANSCRIPTASE/RIBONUCLEASE H;                      
  36:  5g2x-C  4.7  5.0  261   486    5   MOLECULE: GROUP II INTRON;                                           
  37:  5k8o-B  3.8 13.6  106   425    6   MOLECULE: 5-NITROANTHRANILIC ACID AMINOHYDROLASE;                    
  38:  5xgc-A  3.7  7.9   85   473    8   MOLECULE: RAP1 GTPASE-GDP DISSOCIATION STIMULATOR 1;                 
  39:  6d9m-A  3.4  4.1  109   326   13   MOLECULE: FUSION PROTEIN OF ENDOLYSIN,RESPONSE RECEIVER SEN          
  40:  3al0-B  3.4  4.9  101   482   13   MOLECULE: GLUTAMYL-TRNA(GLN) AMIDOTRANSFERASE SUBUNIT A;             
  41:  5xgb-A  3.4  7.7  170   551    9   MOLECULE: UNCHARACTERIZED PROTEIN;                                   
  42:  6fjw-A  3.3  4.2   85   239    9   MOLECULE: CAS6 PROTEIN;                                              
  43:  6q82-A  3.3  7.6   82  1027    5   MOLECULE: IMPORTIN BETA-LIKE PROTEIN KAP122;                         
  44:  7bln-A  3.3  9.7  125   769    9   MOLECULE: VACUOLAR PROTEIN SORTING-ASSOCIATED PROTEIN 29;            
  45:  4wvz-D  3.1 10.3   55   203    0   MOLECULE: THIOL DIOXYGENASE;                                         
  46:  5hqm-A  3.1  7.6  127   459    5   MOLECULE: RIBULOSE BISPHOSPHATE CARBOXYLASE (R. PALUSTRIS/R          
  47:  2g8l-B  2.9  3.8   70   286    7   MOLECULE: 287AA LONG HYPOTHETICAL PROTEIN;                           
  48:  4m9s-B  2.7 12.9   76   511    5   MOLECULE: CELL DEATH PROTEIN 4;                                      
  49:  6lsu-A  2.7  3.1   71   676   11   MOLECULE: INTRACELLULAR PROTEIN TRANSPORT PROTEIN USO1;              
  50:  6n8e-A  2.7 10.7   98  1332    8   MOLECULE: HOLO-OBIF1;                                                
  51:  6e6y-A  2.7  4.1   75   268    8   MOLECULE: DIECKMANN CYCLASE, NCMC;                                   
  52:  6kbn-C  2.4  6.0   73   504   10   MOLECULE: VACUOLAR PROTEIN 8;                                        
  53:  2d1c-A  2.3  5.8   98   495    3   MOLECULE: ISOCITRATE DEHYDROGENASE;                                  
  54:  6slf-A  2.3  8.1  101   398    7   MOLECULE: N-ALPHA-ACYL-GLUTAMINE AMINOACYLASE;                       

# Structural equivalences
   1: s001-A 2ijd-1     3 -   8 <=>  191 - 196   (ASN    3  - ILE    8  <=> PRO  191  - GLY  196 )                          
   1: s001-A 2ijd-1    27 -  40 <=>  198 - 211   (ALA   27  - SER   40  <=> PRO  198  - SER  211 )                          
   1: s001-A 2ijd-1    43 -  46 <=>  212 - 215   (VAL   43  - LYS   46  <=> ALA  212  - TYR  215 )                          
   1: s001-A 2ijd-1    47 -  58 <=>  217 - 228   (GLY   47  - ARG   58  <=> PHE  217  - LYS  228 )                          
   1: s001-A 2ijd-1    59 -  68 <=>  236 - 245   (ALA   59  - PHE   68  <=> ASP  236  - TYR  245 )                          
   1: s001-A 2ijd-1    70 -  96 <=>  246 - 272   (LYS   70  - TYR   96  <=> VAL  246  - ASP  272 )                          
   1: s001-A 2ijd-1    98 - 110 <=>  273 - 285   (GLU   98  - HIS  110  <=> ILE  273  - TYR  285 )                          
   1: s001-A 2ijd-1   111 - 124 <=>  292 - 305   (LEU  111  - PRO  124  <=> ALA  292  - ALA  305 )                          
   1: s001-A 2ijd-1   125 - 132 <=>  307 - 314   (GLY  125  - TRP  132  <=> GLY  307  - LEU  314 )                          
   1: s001-A 2ijd-1   133 - 142 <=>  322 - 331   (LYS  133  - SER  142  <=> LYS  322  - TYR  331 )                          
   1: s001-A 2ijd-1   153 - 171 <=>  333 - 351   (GLN  153  - ASN  171  <=> ILE  333  - VAL  351 )                          
   1: s001-A 2ijd-1   172 - 198 <=>  355 - 381   (LYS  172  - PRO  198  <=> LYS  355  - PHE  381 )                          
   1: s001-A 2ijd-1   199 - 209 <=>  388 - 398   (PRO  199  - LEU  209  <=> ILE  388  - ASP  398 )                          
   1: s001-A 2ijd-1   213 - 222 <=>  399 - 408   (LEU  213  - LEU  222  <=> LEU  399  - MET  408 )                          
   1: s001-A 2ijd-1   225 - 256 <=>  409 - 440   (SER  225  - MET  256  <=> GLU  409  - GLY  440 )                          
   1: s001-A 2ijd-1   263 - 267 <=>  442 - 446   (GLU  263  - SER  267  <=> GLY  442  - ASP  446 )                          
   1: s001-A 2ijd-1   269 - 319 <=>  447 - 497   (LEU  269  - GLU  319  <=> TYR  447  - LYS  497 )                          
   1: s001-A 2ijd-1   321 - 324 <=>  501 - 504   (SER  321  - LEU  324  <=> LEU  501  - LEU  504 )                          
   1: s001-A 2ijd-1   326 - 341 <=>  505 - 520   (GLN  326  - GLY  341  <=> LYS  505  - GLU  520 )                          
   1: s001-A 2ijd-1   347 - 366 <=>  522 - 541   (PHE  347  - LYS  366  <=> ASP  522  - ASP  541 )                          
   1: s001-A 2ijd-1   368 - 371 <=>  547 - 550   (LEU  368  - VAL  371  <=> GLU  547  - THR  550 )                          
   1: s001-A 2ijd-1   376 - 386 <=>  552 - 562   (MET  376  - LYS  386  <=> GLU  552  - ARG  562 )                          
   1: s001-A 2ijd-1   388 - 406 <=>  569 - 587   (GLY  388  - PRO  406  <=> PHE  569  - THR  587 )                          
   1: s001-A 2ijd-1   408 - 411 <=>  588 - 591   (ASN  408  - ARG  411  <=> LYS  588  - ARG  591 )                          
   1: s001-A 2ijd-1   415 - 430 <=>  592 - 607   (ASP  415  - ASP  430  <=> ASN  592  - ASN  607 )                          
   1: s001-A 2ijd-1   431 - 442 <=>  609 - 620   (GLU  431  - ILE  442  <=> GLU  609  - ARG  620 )                          
   1: s001-A 2ijd-1   443 - 446 <=>  624 - 627   (GLN  443  - ARG  446  <=> ILE  624  - ALA  627 )                          
   1: s001-A 2ijd-1   476 - 486 <=>  629 - 639   (GLY  476  - ARG  486  <=> ASP  629  - ARG  639 )                          
   1: s001-A 2ijd-1   488 - 492 <=>  640 - 644   (TYR  488  - LEU  492  <=> TRP  640  - PHE  644 )                          
   2: s001-A 5i61-A     3 -   6 <=>    2 -   5   (ASN    3  - TYR    6  <=> GLN    2  - PRO    5 )                          
   2: s001-A 5i61-A     7 -  12 <=>    7 -  12   (PHE    7  - TRP   12  <=> VAL    7  - PHE   12 )                          
   2: s001-A 5i61-A    23 -  26 <=>   13 -  16   (TYR   23  - VAL   26  <=> ASN   13  - ASN   16 )                          
   2: s001-A 5i61-A    27 -  30 <=>   19 -  22   (ALA   27  - HIS   30  <=> LEU   19  - TYR   22 )                          
   2: s001-A 5i61-A    31 -  35 <=>   26 -  30   (GLY   31  - LYS   35  <=> VAL   26  - GLN   30 )                          
   2: s001-A 5i61-A    36 -  40 <=>   32 -  36   (ARG   36  - SER   40  <=> GLU   32  - THR   36 )                          
   2: s001-A 5i61-A    42 -  45 <=>   37 -  40   (PHE   42  - ILE   45  <=> PRO   37  - LYS   40 )                          
   2: s001-A 5i61-A    46 -  49 <=>   42 -  45   (LYS   46  - GLY   49  <=> UNK   42  - GLU   45 )                          
   2: s001-A 5i61-A    50 -  53 <=>   76 -  79   (LYS   50  - ARG   53  <=> VAL   76  - UNK   79 )                          
   2: s001-A 5i61-A    54 -  71 <=>   81 -  98   (ASP   54  - PRO   71  <=> VAL   81  - SER   98 )                          
   2: s001-A 5i61-A    72 -  77 <=>  100 - 105   (ASN   72  - ASP   77  <=> SER  100  - PRO  105 )                          
   2: s001-A 5i61-A    80 -  91 <=>  106 - 117   (LEU   80  - LEU   91  <=> PHE  106  - GLU  117 )                          
   2: s001-A 5i61-A    93 -  96 <=>  118 - 121   (SER   93  - TYR   96  <=> TRP  118  - VAL  121 )                          
   2: s001-A 5i61-A    98 - 123 <=>  122 - 147   (GLU   98  - SER  123  <=> SER  122  - PHE  147 )                          
   2: s001-A 5i61-A   126 - 136 <=>  148 - 158   (VAL  126  - ILE  136  <=> SER  148  - ILE  158 )                          
   2: s001-A 5i61-A   140 - 143 <=>  159 - 162   (LYS  140  - TRP  143  <=> PRO  159  - VAL  162 )                          
   2: s001-A 5i61-A   151 - 154 <=>  168 - 171   (LYS  151  - ILE  154  <=> TYR  168  - UNK  171 )                          
   2: s001-A 5i61-A   155 - 169 <=>  180 - 194   (CYS  155  - GLY  169  <=> GLY  180  - LYS  194 )                          
   2: s001-A 5i61-A   170 - 198 <=>  197 - 225   (THR  170  - PRO  198  <=> ASP  197  - PHE  225 )                          
   2: s001-A 5i61-A   199 - 202 <=>  228 - 231   (PRO  199  - LEU  202  <=> LEU  228  - VAL  231 )                          
   2: s001-A 5i61-A   203 - 207 <=>  233 - 237   (GLY  203  - ASN  207  <=> ALA  233  - UNK  237 )                          
   2: s001-A 5i61-A   212 - 226 <=>  238 - 252   (GLY  212  - ARG  226  <=> GLU  238  - GLY  252 )                          
   2: s001-A 5i61-A   227 - 259 <=>  256 - 288   (ALA  227  - SER  259  <=> VAL  256  - GLN  288 )                          
   2: s001-A 5i61-A   261 - 282 <=>  289 - 310   (ILE  261  - ASN  282  <=> GLU  289  - TRP  310 )                          
   2: s001-A 5i61-A   283 - 318 <=>  312 - 347   (GLN  283  - ARG  318  <=> GLU  312  - HIS  347 )                          
   2: s001-A 5i61-A   320 - 324 <=>  348 - 352   (PHE  320  - LEU  324  <=> THR  348  - PRO  352 )                          
   2: s001-A 5i61-A   326 - 340 <=>  353 - 367   (GLN  326  - SER  340  <=> ASN  353  - GLY  367 )                          
   2: s001-A 5i61-A   347 - 371 <=>  369 - 393   (PHE  347  - VAL  371  <=> SER  369  - LYS  393 )                          
   2: s001-A 5i61-A   376 - 391 <=>  394 - 409   (MET  376  - TYR  391  <=> GLN  394  - VAL  409 )                          
   2: s001-A 5i61-A   392 - 410 <=>  415 - 433   (PHE  392  - ASP  410  <=> GLY  415  - TYR  433 )                          
   2: s001-A 5i61-A   411 - 429 <=>  438 - 456   (ARG  411  - CYS  429  <=> TRP  438  - TYR  456 )                          
   2: s001-A 5i61-A   430 - 441 <=>  460 - 471   (ASP  430  - TRP  441  <=> LYS  460  - ASP  471 )                          
   2: s001-A 5i61-A   442 - 452 <=>  473 - 483   (ILE  442  - SER  452  <=> THR  473  - LEU  483 )                          
   2: s001-A 5i61-A   454 - 457 <=>  491 - 494   (VAL  454  - GLN  457  <=> GLN  491  - ILE  494 )                          
   2: s001-A 5i61-A   465 - 468 <=>  495 - 498   (GLY  465  - ASN  468  <=> PHE  500  - TYR  503 )                          
   2: s001-A 5i61-A   470 - 474 <=>  507 - 511   (GLU  470  - PHE  474  <=> ALA  518  - GLU  522 )                          
   2: s001-A 5i61-A   477 - 480 <=>  515 - 518   (PHE  477  - TYR  480  <=> VAL  526  - ALA  529 )                          
   3: s001-A 1sh0-B     2 -   5 <=>    8 -  11   (THR    2  - GLU    5  <=> PRO   12  - GLY   15 )                          
   3: s001-A 1sh0-B    27 -  30 <=>   12 -  15   (ALA   27  - HIS   30  <=> PRO   16  - ALA   19 )                          
   3: s001-A 1sh0-B    31 -  40 <=>   17 -  26   (GLY   31  - SER   40  <=> LYS   21  - ARG   30 )                          
   3: s001-A 1sh0-B    43 -  49 <=>   28 -  34   (VAL   43  - GLY   49  <=> SER   32  - PRO   38 )                          
   3: s001-A 1sh0-B    50 -  56 <=>   36 -  42   (LYS   50  - THR   56  <=> THR   40  - LEU   46 )                          
   3: s001-A 1sh0-B    57 -  96 <=>   55 -  94   (SER   57  - TYR   96  <=> LEU   59  - ILE   98 )                          
   3: s001-A 1sh0-B    98 - 123 <=>   95 - 120   (GLU   98  - SER  123  <=> ASP   99  - HIS  124 )                          
   3: s001-A 1sh0-B   126 - 132 <=>  121 - 127   (VAL  126  - TRP  132  <=> MET  125  - TRP  131 )                          
   3: s001-A 1sh0-B   133 - 149 <=>  134 - 150   (LYS  133  - ASP  149  <=> GLY  138  - GLY  154 )                          
   3: s001-A 1sh0-B   151 - 170 <=>  151 - 170   (LYS  151  - THR  170  <=> LYS  155  - LYS  174 )                          
   3: s001-A 1sh0-B   171 - 189 <=>  175 - 193   (ASN  171  - GLN  189  <=> ILE  179  - ARG  197 )                          
   3: s001-A 1sh0-B   190 - 196 <=>  195 - 201   (PHE  190  - ALA  196  <=> PHE  199  - GLU  205 )                          
   3: s001-A 1sh0-B   197 - 200 <=>  203 - 206   (ASP  197  - PRO  200  <=> LYS  207  - CYS  210 )                          
   3: s001-A 1sh0-B   201 - 208 <=>  210 - 217   (PHE  201  - TRP  208  <=> PRO  214  - MET  221 )                          
   3: s001-A 1sh0-B   212 - 260 <=>  218 - 266   (GLY  212  - LYS  260  <=> ASN  222  - HIS  270 )                          
   3: s001-A 1sh0-B   262 - 272 <=>  267 - 277   (GLU  262  - TYR  272  <=> LEU  271  - SER  281 )                          
   3: s001-A 1sh0-B   275 - 319 <=>  278 - 322   (HIS  275  - GLU  319  <=> PRO  282  - ASN  326 )                          
   3: s001-A 1sh0-B   321 - 324 <=>  328 - 331   (SER  321  - LEU  324  <=> ILE  332  - ASN  335 )                          
   3: s001-A 1sh0-B   326 - 341 <=>  333 - 348   (GLN  326  - GLY  341  <=> LEU  337  - LYS  352 )                          
   3: s001-A 1sh0-B   346 - 366 <=>  349 - 369   (LEU  346  - LYS  366  <=> LEU  353  - ASP  373 )                          
   3: s001-A 1sh0-B   367 - 372 <=>  375 - 380   (THR  367  - ARG  372  <=> LEU  379  - ASP  384 )                          
   3: s001-A 1sh0-B   376 - 382 <=>  382 - 388   (MET  376  - GLY  382  <=> ASN  386  - ARG  392 )                          
   3: s001-A 1sh0-B   384 - 389 <=>  389 - 394   (SER  384  - ILE  389  <=> ARG  393  - ASP  398 )                          
   3: s001-A 1sh0-B   391 - 395 <=>  401 - 405   (TYR  391  - ASP  395  <=> LYS  405  - SER  409 )                          
   3: s001-A 1sh0-B   396 - 402 <=>  407 - 413   (CYS  396  - SER  402  <=> ILE  411  - TRP  417 )                          
   3: s001-A 1sh0-B   406 - 409 <=>  414 - 417   (PRO  406  - LYS  409  <=> THR  418  - PRO  421 )                          
   3: s001-A 1sh0-B   412 - 415 <=>  427 - 430   (CYS  412  - ASP  415  <=> ILE  431  - SER  434 )                          
   3: s001-A 1sh0-B   418 - 430 <=>  431 - 443   (GLN  418  - ASP  430  <=> GLN  435  - ALA  447 )                          
   3: s001-A 1sh0-B   431 - 446 <=>  452 - 467   (GLU  431  - ARG  446  <=> SER  456  - MET  471 )                          
   3: s001-A 1sh0-B   476 - 491 <=>  470 - 485   (GLY  476  - VAL  491  <=> TYR  474  - ASP  489 )                          
   4: s001-A 3gnw-B    29 -  32 <=>   10 -  13   (LYS   29  - PHE   32  <=> LEU   10  - PRO   13 )                          
   4: s001-A 3gnw-B    33 -  39 <=>   15 -  21   (GLY   33  - PRO   39  <=> ALA   15  - LEU   21 )                          
   4: s001-A 3gnw-B    40 -  43 <=>   24 -  27   (SER   40  - VAL   43  <=> ASN   24  - SER   27 )                          
   4: s001-A 3gnw-B    44 -  47 <=>   29 -  32   (ARG   44  - GLY   47  <=> SER   29  - ARG   32 )                          
   4: s001-A 3gnw-B    48 -  57 <=>   34 -  43   (PHE   48  - SER   57  <=> HIS   34  - ARG   43 )                          
   4: s001-A 3gnw-B    60 -  77 <=>   44 -  61   (SER   60  - ASP   77  <=> SER   44  - ASP   61 )                          
   4: s001-A 3gnw-B    79 -  93 <=>   62 -  76   (VAL   79  - SER   93  <=> ASP   62  - SER   76 )                          
   4: s001-A 3gnw-B    97 - 118 <=>   77 -  98   (THR   97  - ALA  118  <=> THR   77  - LYS   98 )                          
   4: s001-A 3gnw-B   120 - 123 <=>   99 - 102   (LEU  120  - SER  123  <=> SER   99  - GLY  102 )                          
   4: s001-A 3gnw-B   126 - 132 <=>  103 - 109   (VAL  126  - TRP  132  <=> TYR  103  - ARG  109 )                          
   4: s001-A 3gnw-B   133 - 146 <=>  113 - 126   (LYS  133  - VAL  146  <=> SER  113  - LEU  126 )                          
   4: s001-A 3gnw-B   149 - 152 <=>  127 - 130   (ASP  149  - LEU  152  <=> LEU  127  - THR  130 )                          
   4: s001-A 3gnw-B   153 - 168 <=>  132 - 147   (GLN  153  - VAL  168  <=> THR  132  - VAL  147 )                          
   4: s001-A 3gnw-B   169 - 193 <=>  150 - 174   (GLY  169  - ALA  193  <=> GLY  153  - ASP  177 )                          
   4: s001-A 3gnw-B   194 - 199 <=>  176 - 181   (PHE  194  - PRO  199  <=> VAL  179  - GLN  184 )                          
   4: s001-A 3gnw-B   200 - 208 <=>  186 - 194   (PRO  200  - TRP  208  <=> SER  189  - PRO  197 )                          
   4: s001-A 3gnw-B   212 - 225 <=>  195 - 208   (GLY  212  - SER  225  <=> LYS  198  - LYS  211 )                          
   4: s001-A 3gnw-B   226 - 254 <=>  211 - 239   (ARG  226  - ARG  254  <=> PRO  214  - CYS  242 )                          
   4: s001-A 3gnw-B   256 - 271 <=>  240 - 255   (MET  256  - GLU  271  <=> CYS  243  - GLU  258 )                          
   4: s001-A 3gnw-B   272 - 281 <=>  257 - 266   (TYR  272  - TYR  281  <=> LEU  260  - SER  269 )                          
   4: s001-A 3gnw-B   282 - 288 <=>  269 - 275   (ASN  282  - SER  288  <=> GLN  272  - ARG  278 )                          
   4: s001-A 3gnw-B   290 - 318 <=>  276 - 304   (GLY  290  - ARG  318  <=> CYS  279  - LYS  307 )                          
   4: s001-A 3gnw-B   320 - 323 <=>  305 - 308   (PHE  320  - SER  323  <=> LEU  308  - CYS  311 )                          
   4: s001-A 3gnw-B   326 - 343 <=>  309 - 326   (GLN  326  - ALA  343  <=> THR  312  - THR  329 )                          
   4: s001-A 3gnw-B   344 - 365 <=>  329 - 350   (LYS  344  - GLU  365  <=> ASP  332  - PRO  353 )                          
   4: s001-A 3gnw-B   367 - 372 <=>  351 - 356   (THR  367  - ARG  372  <=> PRO  354  - ASP  359 )                          
   4: s001-A 3gnw-B   376 - 386 <=>  358 - 368   (MET  376  - LYS  386  <=> GLU  361  - SER  371 )                          
   4: s001-A 3gnw-B   389 - 406 <=>  378 - 395   (ILE  389  - PRO  406  <=> VAL  381  - GLU  398 )                          
   4: s001-A 3gnw-B   407 - 410 <=>  398 - 401   (GLU  407  - ASP  410  <=> ARG  401  - PRO  404 )                          
   4: s001-A 3gnw-B   418 - 449 <=>  403 - 434   (GLN  418  - ALA  449  <=> ASN  406  - GLU  437 )                          
   4: s001-A 3gnw-B   451 - 456 <=>  435 - 440   (LEU  451  - MET  456  <=> GLN  438  - LEU  443 )                          
   4: s001-A 3gnw-B   460 - 463 <=>  441 - 444   (ILE  460  - ILE  463  <=> ASP  444  - ILE  447 )                          
   4: s001-A 3gnw-B   465 - 468 <=>  445 - 448   (GLY  465  - ASN  468  <=> TYR  448  - CYS  451 )                          
   4: s001-A 3gnw-B   474 - 490 <=>  451 - 467   (PHE  474  - THR  490  <=> ILE  454  - SER  470 )                          
   4: s001-A 3gnw-B   492 - 495 <=>  470 - 473   (LEU  492  - VAL  495  <=> THR  473  - SER  476 )                          
   5: s001-A 5y6r-A     6 -  10 <=>   87 -  91   (TYR    6  - THR   10  <=> GLU   98  - GLY  102 )                          
   5: s001-A 5y6r-A    27 -  33 <=>  111 - 117   (ALA   27  - GLY   33  <=> ALA  122  - GLU  128 )                          
   5: s001-A 5y6r-A    34 -  44 <=>  119 - 129   (THR   34  - ARG   44  <=> HIS  130  - GLY  140 )                          
   5: s001-A 5y6r-A    46 -  49 <=>  137 - 140   (LYS   46  - GLY   49  <=> ILE  148  - GLU  151 )                          
   5: s001-A 5y6r-A    50 -  56 <=>  143 - 149   (LYS   50  - THR   56  <=> PRO  154  - THR  160 )                          
   5: s001-A 5y6r-A    57 -  63 <=>  153 - 159   (SER   57  - GLU   63  <=> ASN  164  - ARG  170 )                          
   5: s001-A 5y6r-A    64 -  67 <=>  161 - 164   (LYS   64  - ALA   67  <=> LYS  172  - LYS  175 )                          
   5: s001-A 5y6r-A    70 -  78 <=>  165 - 173   (LYS   70  - ASP   78  <=> GLU  176  - LEU  184 )                          
   5: s001-A 5y6r-A    79 -  89 <=>  175 - 185   (VAL   79  - PHE   89  <=> LYS  186  - LYS  196 )                          
   5: s001-A 5y6r-A    95 -  98 <=>  186 - 189   (HIS   95  - GLU   98  <=> ARG  197  - LEU  200 )                          
   5: s001-A 5y6r-A    99 - 123 <=>  192 - 216   (PRO   99  - SER  123  <=> SER  203  - ARG  227 )                          
   5: s001-A 5y6r-A   126 - 147 <=>  217 - 238   (VAL  126  - LYS  147  <=> LYS  228  - LYS  249 )                          
   5: s001-A 5y6r-A   149 - 168 <=>  239 - 258   (ASP  149  - VAL  168  <=> LYS  250  - VAL  269 )                          
   5: s001-A 5y6r-A   169 - 194 <=>  269 - 294   (GLY  169  - PHE  194  <=> GLU  280  - TRP  305 )                          
   5: s001-A 5y6r-A   195 - 199 <=>  297 - 301   (MET  195  - PRO  199  <=> GLN  308  - VAL  312 )                          
   5: s001-A 5y6r-A   200 - 210 <=>  303 - 313   (PRO  200  - ASP  210  <=> PRO  314  - GLN  324 )                          
   5: s001-A 5y6r-A   214 - 225 <=>  314 - 325   (SER  214  - SER  225  <=> ILE  325  - PHE  336 )                          
   5: s001-A 5y6r-A   226 - 259 <=>  328 - 361   (ARG  226  - SER  259  <=> PRO  339  - LYS  372 )                          
   5: s001-A 5y6r-A   262 - 280 <=>  362 - 380   (GLU  262  - MET  280  <=> TRP  373  - SER  391 )                          
   5: s001-A 5y6r-A   281 - 319 <=>  382 - 420   (TYR  281  - GLU  319  <=> ASP  393  - GLY  431 )                          
   5: s001-A 5y6r-A   321 - 324 <=>  425 - 428   (SER  321  - LEU  324  <=> SER  436  - ARG  439 )                          
   5: s001-A 5y6r-A   326 - 338 <=>  431 - 443   (GLN  326  - LEU  338  <=> LYS  442  - THR  454 )                          
   5: s001-A 5y6r-A   340 - 365 <=>  444 - 469   (SER  340  - GLU  365  <=> GLU  455  - THR  480 )                          
   5: s001-A 5y6r-A   367 - 373 <=>  474 - 480   (THR  367  - ARG  373  <=> MET  485  - PHE  491 )                          
   5: s001-A 5y6r-A   376 - 386 <=>  481 - 491   (MET  376  - LYS  386  <=> ASP  492  - ILE  502 )                          
   5: s001-A 5y6r-A   389 - 392 <=>  500 - 503   (ILE  389  - PHE  392  <=> SER  511  - MET  514 )                          
   5: s001-A 5y6r-A   393 - 409 <=>  505 - 521   (ASP  393  - LYS  409  <=> GLY  516  - SER  532 )                          
   5: s001-A 5y6r-A   410 - 443 <=>  525 - 558   (ASP  410  - GLN  443  <=> ARG  536  - THR  569 )                          
   5: s001-A 5y6r-A   448 - 451 <=>  559 - 562   (ASN  448  - LEU  451  <=> GLU  570  - VAL  573 )                          
   5: s001-A 5y6r-A   453 - 456 <=>  563 - 566   (SER  453  - MET  456  <=> LYS  574  - LYS  577 )                          
   5: s001-A 5y6r-A   459 - 462 <=>  567 - 570   (ASP  459  - ARG  462  <=> SER  578  - TYR  581 )                          
   5: s001-A 5y6r-A   473 - 479 <=>  572 - 578   (ASP  473  - SER  479  <=> TYR  583  - SER  589 )                          
   5: s001-A 5y6r-A   480 - 485 <=>  580 - 585   (TYR  480  - ALA  485  <=> TYR  591  - GLY  596 )                          
   5: s001-A 5y6r-A   492 - 495 <=>  590 - 593   (LEU  492  - VAL  495  <=> ASP  601  - ARG  604 )                          
   6: s001-A 7c2k-A     3 -   7 <=>  381 - 385   (ASN    3  - PHE    7  <=> HIS  381  - GLY  385 )                          
   6: s001-A 7c2k-A    29 -  44 <=>  405 - 420   (LYS   29  - ARG   44  <=> VAL  405  - TYR  420 )                          
   6: s001-A 7c2k-A    47 -  96 <=>  435 - 484   (GLY   47  - TYR   96  <=> VAL  435  - ASP  484 )                          
   6: s001-A 7c2k-A   100 - 108 <=>  485 - 493   (LEU  100  - ALA  108  <=> GLY  485  - VAL  493 )                          
   6: s001-A 7c2k-A   110 - 134 <=>  494 - 518   (HIS  110  - GLU  134  <=> ILE  494  - SER  518 )                          
   6: s001-A 7c2k-A   136 - 147 <=>  521 - 532   (ILE  136  - LYS  147  <=> TYR  521  - LYS  532 )                          
   6: s001-A 7c2k-A   150 - 167 <=>  533 - 550   (GLY  150  - VAL  167  <=> ARG  533  - ALA  550 )                          
   6: s001-A 7c2k-A   170 - 199 <=>  551 - 580   (THR  170  - PRO  199  <=> LYS  551  - ALA  580 )                          
   6: s001-A 7c2k-A   200 - 209 <=>  585 - 594   (PRO  200  - LEU  209  <=> ALA  585  - PHE  594 )                          
   6: s001-A 7c2k-A   211 - 225 <=>  595 - 609   (ASP  211  - SER  225  <=> TYR  595  - VAL  609 )                          
   6: s001-A 7c2k-A   226 - 256 <=>  612 - 642   (ARG  226  - MET  256  <=> PRO  612  - HIS  642 )                          
   6: s001-A 7c2k-A   257 - 260 <=>  645 - 648   (ASP  257  - LYS  260  <=> CYS  645  - LEU  648 )                          
   6: s001-A 7c2k-A   261 - 318 <=>  650 - 707   (ILE  261  - ARG  318  <=> HIS  650  - LEU  707 )                          
   6: s001-A 7c2k-A   320 - 323 <=>  747 - 750   (PHE  320  - SER  323  <=> ALA  747  - ARG  750 )                          
   6: s001-A 7c2k-A   326 - 338 <=>  754 - 766   (GLN  326  - LEU  338  <=> SER  754  - PHE  766 )                          
   6: s001-A 7c2k-A   340 - 345 <=>  767 - 772   (SER  340  - GLN  345  <=> ASN  767  - SER  772 )                          
   6: s001-A 7c2k-A   347 - 361 <=>  778 - 792   (PHE  347  - VAL  361  <=> SER  778  - VAL  792 )                          
   6: s001-A 7c2k-A   362 - 387 <=>  794 - 819   (VAL  362  - LEU  387  <=> MET  794  - LEU  819 )                          
   6: s001-A 7c2k-A   389 - 409 <=>  827 - 847   (ILE  389  - LYS  409  <=> VAL  827  - ILE  847 )                          
   6: s001-A 7c2k-A   410 - 431 <=>  849 - 870   (ASP  410  - GLU  431  <=> LYS  849  - THR  870 )                          
   6: s001-A 7c2k-A   432 - 450 <=>  879 - 897   (ARG  432  - ASP  450  <=> ASP  879  - GLY  897 )                          
   6: s001-A 7c2k-A   476 - 491 <=>  912 - 927   (GLY  476  - VAL  491  <=> ARG  914  - THR  929 )                          
   7: s001-A 4k6m-A     5 -  11 <=>  276 - 282   (GLU    5  - ASN   11  <=> ILE  283  - GLU  289 )                          
   7: s001-A 4k6m-A    27 -  44 <=>  304 - 321   (ALA   27  - ARG   44  <=> TYR  311  - LYS  328 )                          
   7: s001-A 4k6m-A    47 -  55 <=>  332 - 340   (GLY   47  - VAL   55  <=> ASN  339  - ASP  347 )                          
   7: s001-A 4k6m-A    56 -  67 <=>  345 - 356   (THR   56  - ALA   67  <=> GLY  352  - THR  363 )                          
   7: s001-A 4k6m-A    71 -  76 <=>  357 - 362   (PRO   71  - PHE   76  <=> LYS  364  - PRO  369 )                          
   7: s001-A 4k6m-A    77 -  94 <=>  365 - 382   (ASP   77  - SER   94  <=> ALA  372  - ARG  389 )                          
   7: s001-A 4k6m-A    97 - 120 <=>  383 - 406   (THR   97  - LEU  120  <=> GLU  390  - ALA  413 )                          
   7: s001-A 4k6m-A   121 - 124 <=>  411 - 414   (PRO  121  - PRO  124  <=> GLN  418  - TRP  421 )                          
   7: s001-A 4k6m-A   126 - 132 <=>  415 - 421   (VAL  126  - TRP  132  <=> SER  422  - VAL  428 )                          
   7: s001-A 4k6m-A   133 - 147 <=>  424 - 438   (LYS  133  - LYS  147  <=> PRO  431  - LEU  445 )                          
   7: s001-A 4k6m-A   149 - 169 <=>  439 - 459   (ASP  149  - GLY  169  <=> ARG  446  - GLU  466 )                          
   7: s001-A 4k6m-A   170 - 189 <=>  463 - 482   (THR  170  - GLN  189  <=> ALA  470  - GLU  489 )                          
   7: s001-A 4k6m-A   190 - 196 <=>  484 - 490   (PHE  190  - ALA  196  <=> LEU  491  - ASP  497 )                          
   7: s001-A 4k6m-A   197 - 200 <=>  492 - 495   (ASP  197  - PRO  200  <=> TRP  499  - ARG  502 )                          
   7: s001-A 4k6m-A   201 - 208 <=>  500 - 507   (PHE  201  - TRP  208  <=> GLY  507  - VAL  514 )                          
   7: s001-A 4k6m-A   212 - 226 <=>  508 - 522   (GLY  212  - ARG  226  <=> GLN  515  - GLY  529 )                          
   7: s001-A 4k6m-A   227 - 250 <=>  524 - 547   (ALA  227  - SER  250  <=> LYS  531  - LYS  554 )                          
   7: s001-A 4k6m-A   252 - 255 <=>  548 - 551   (VAL  252  - LEU  255  <=> VAL  555  - LEU  558 )                          
   7: s001-A 4k6m-A   258 - 271 <=>  552 - 565   (LEU  258  - GLU  271  <=> LEU  559  - GLU  572 )                          
   7: s001-A 4k6m-A   272 - 281 <=>  567 - 576   (TYR  272  - TYR  281  <=> THR  574  - MET  583 )                          
   7: s001-A 4k6m-A   282 - 319 <=>  586 - 623   (ASN  282  - GLU  319  <=> MET  593  - GLY  630 )                          
   7: s001-A 4k6m-A   323 - 340 <=>  652 - 669   (SER  323  - SER  340  <=> ARG  659  - ASP  676 )                          
   7: s001-A 4k6m-A   345 - 348 <=>  670 - 673   (GLN  345  - GLU  348  <=> ASP  677  - ALA  680 )                          
   7: s001-A 4k6m-A   350 - 365 <=>  674 - 689   (ASP  350  - GLU  365  <=> THR  681  - ILE  696 )                          
   7: s001-A 4k6m-A   367 - 372 <=>  695 - 700   (THR  367  - ARG  372  <=> SER  702  - ASP  707 )                          
   7: s001-A 4k6m-A   376 - 387 <=>  702 - 713   (MET  376  - LEU  387  <=> GLN  709  - GLU  720 )                          
   7: s001-A 4k6m-A   389 - 427 <=>  722 - 760   (ILE  389  - PHE  427  <=> ILE  729  - TRP  767 )                          
   7: s001-A 4k6m-A   428 - 431 <=>  762 - 765   (GLY  428  - GLU  431  <=> LEU  769  - PHE  772 )                          
   7: s001-A 4k6m-A   432 - 444 <=>  769 - 781   (ARG  432  - VAL  444  <=> ASP  776  - VAL  788 )                          
   7: s001-A 4k6m-A   451 - 457 <=>  782 - 788   (LEU  451  - GLN  457  <=> PRO  789  - THR  795 )                          
   7: s001-A 4k6m-A   460 - 464 <=>  789 - 793   (ILE  460  - PHE  464  <=> GLY  796  - TRP  800 )                          
   7: s001-A 4k6m-A   465 - 468 <=>  797 - 800   (GLY  465  - ASN  468  <=> SER  804  - GLU  807 )                          
   7: s001-A 4k6m-A   472 - 475 <=>  801 - 804   (ILE  472  - SER  475  <=> TRP  808  - THR  811 )                          
   7: s001-A 4k6m-A   478 - 486 <=>  806 - 814   (PRO  478  - ARG  486  <=> ASP  813  - VAL  821 )                          
   7: s001-A 4k6m-A   488 - 491 <=>  815 - 818   (TYR  488  - VAL  491  <=> TRP  822  - GLU  825 )                          
   7: s001-A 4k6m-A   492 - 495 <=>  822 - 825   (LEU  492  - VAL  495  <=> MET  829  - LYS  832 )                          
   8: s001-A 5cx6-B     2 -   5 <=>   79 -  82   (THR    2  - GLU    5  <=> GLN   88  - GLU   91 )                          
   8: s001-A 5cx6-B     8 -  11 <=>   83 -  86   (ILE    8  - ASN   11  <=> TYR   92  - CYS   95 )                          
   8: s001-A 5cx6-B    16 -  19 <=>   87 -  90   (LEU   16  - ASN   19  <=> GLY   96  - HIS   99 )                          
   8: s001-A 5cx6-B    20 -  23 <=>   93 -  96   (ARG   20  - TYR   23  <=> HIS  102  - HIS  105 )                          
   8: s001-A 5cx6-B    24 -  27 <=>   98 - 101   (ARG   24  - ALA   27  <=> SER  107  - HIS  110 )                          
   8: s001-A 5cx6-B    28 -  39 <=>  108 - 119   (LEU   28  - PRO   39  <=> SER  117  - THR  128 )                          
   8: s001-A 5cx6-B    41 -  44 <=>  120 - 123   (ASN   41  - ARG   44  <=> SER  129  - LEU  132 )                          
   8: s001-A 5cx6-B    45 -  48 <=>  135 - 138   (ILE   45  - PHE   48  <=> VAL  144  - THR  147 )                          
   8: s001-A 5cx6-B    49 -  74 <=>  140 - 165   (GLY   49  - LEU   74  <=> LEU  149  - VAL  174 )                          
   8: s001-A 5cx6-B    81 -  93 <=>  167 - 179   (LEU   81  - SER   93  <=> GLU  176  - PRO  188 )                          
   8: s001-A 5cx6-B    95 -  98 <=>  180 - 183   (HIS   95  - GLU   98  <=> TYR  189  - GLN  192 )                          
   8: s001-A 5cx6-B    99 - 102 <=>  185 - 188   (PRO   99  - THR  102  <=> LEU  194  - VAL  197 )                          
   8: s001-A 5cx6-B   104 - 108 <=>  195 - 199   (SER  104  - ALA  108  <=> LEU  204  - ILE  208 )                          
   8: s001-A 5cx6-B   111 - 123 <=>  200 - 212   (LEU  111  - SER  123  <=> LYS  209  - TRP  221 )                          
   8: s001-A 5cx6-B   126 - 136 <=>  213 - 223   (VAL  126  - ILE  136  <=> ARG  222  - LEU  232 )                          
   8: s001-A 5cx6-B   137 - 151 <=>  225 - 239   (LYS  137  - LYS  151  <=> CYS  234  - LEU  248 )                          
   8: s001-A 5cx6-B   154 - 171 <=>  249 - 266   (ILE  154  - ASN  171  <=> LEU  258  - LEU  275 )                          
   8: s001-A 5cx6-B   172 - 201 <=>  269 - 298   (LYS  172  - PHE  201  <=> LYS  278  - MET  307 )                          
   8: s001-A 5cx6-B   202 - 209 <=>  306 - 313   (LEU  202  - LEU  209  <=> ASN  315  - THR  322 )                          
   8: s001-A 5cx6-B   212 - 226 <=>  314 - 328   (GLY  212  - ARG  226  <=> ASN  323  - GLY  337 )                          
   8: s001-A 5cx6-B   227 - 257 <=>  355 - 385   (ALA  227  - ASP  257  <=> TYR  364  - VAL  394 )                          
   8: s001-A 5cx6-B   258 - 282 <=>  391 - 415   (LEU  258  - ASN  282  <=> ALA  400  - GLY  424 )                          
   8: s001-A 5cx6-B   283 - 287 <=>  417 - 421   (GLN  283  - LYS  287  <=> LYS  426  - LYS  430 )                          
   8: s001-A 5cx6-B   288 - 316 <=>  424 - 452   (SER  288  - ARG  316  <=> LYS  433  - GLN  461 )                          
   8: s001-A 5cx6-B   317 - 320 <=>  457 - 460   (SER  317  - PHE  320  <=> SER  466  - LEU  469 )                          
   8: s001-A 5cx6-B   346 - 356 <=>  461 - 471   (LEU  346  - LYS  356  <=> LEU  470  - LYS  480 )                          
   8: s001-A 5cx6-B   357 - 374 <=>  473 - 490   (GLU  357  - TYR  374  <=> LYS  482  - GLU  499 )                          
   8: s001-A 5cx6-B   375 - 386 <=>  498 - 509   (GLY  375  - LYS  386  <=> TRP  507  - LYS  518 )                          
   8: s001-A 5cx6-B   390 - 409 <=>  519 - 538   (ARG  390  - LYS  409  <=> TYR  528  - LYS  547 )                          
   8: s001-A 5cx6-B   411 - 427 <=>  547 - 563   (ARG  411  - PHE  427  <=> MET  556  - GLY  572 )                          
   8: s001-A 5cx6-B   428 - 444 <=>  565 - 581   (GLY  428  - VAL  444  <=> VAL  574  - THR  590 )                          
   8: s001-A 5cx6-B   448 - 451 <=>  582 - 585   (ASN  448  - LEU  451  <=> ALA  591  - VAL  594 )                          
   8: s001-A 5cx6-B   452 - 457 <=>  588 - 593   (SER  452  - GLN  457  <=> MET  597  - GLY  602 )                          
   8: s001-A 5cx6-B   460 - 465 <=>  598 - 603   (ILE  460  - GLY  465  <=> ALA  607  - ALA  612 )                          
   8: s001-A 5cx6-B   467 - 470 <=>  609 - 612   (TYR  467  - GLU  470  <=> GLY  618  - GLU  621 )                          
   8: s001-A 5cx6-B   472 - 475 <=>  613 - 616   (ILE  472  - SER  475  <=> PHE  622  - SER  625 )                          
   8: s001-A 5cx6-B   476 - 491 <=>  618 - 633   (GLY  476  - VAL  491  <=> GLY  627  - HIS  642 )                          
   9: s001-A 6ogz-A    34 -  42 <=>  127 - 135   (THR   34  - PHE   42  <=> LEU  128  - THR  136 )                          
   9: s001-A 6ogz-A    44 -  47 <=>  210 - 213   (ARG   44  - GLY   47  <=> ILE  211  - LEU  214 )                          
   9: s001-A 6ogz-A    50 -  61 <=>  330 - 341   (LYS   50  - MET   61  <=> HIS  331  - ALA  342 )                          
   9: s001-A 6ogz-A    62 -  67 <=>  343 - 348   (GLU   62  - ALA   67  <=> LEU  344  - THR  349 )                          
   9: s001-A 6ogz-A    71 -  94 <=>  349 - 372   (PRO   71  - SER   94  <=> GLU  350  - LYS  373 )                          
   9: s001-A 6ogz-A    98 - 101 <=>  375 - 378   (GLU   98  - LYS  101  <=> GLU  376  - VAL  379 )                          
   9: s001-A 6ogz-A   103 - 113 <=>  387 - 397   (VAL  103  - PRO  113  <=> ASP  388  - SER  398 )                          
   9: s001-A 6ogz-A   115 - 118 <=>  398 - 401   (ASP  115  - ALA  118  <=> SER  399  - ASN  402 )                          
   9: s001-A 6ogz-A   120 - 123 <=>  402 - 405   (LEU  120  - SER  123  <=> GLY  403  - ARG  406 )                          
   9: s001-A 6ogz-A   125 - 134 <=>  416 - 425   (GLY  125  - GLU  134  <=> SER  417  - ASP  426 )                          
   9: s001-A 6ogz-A   140 - 143 <=>  432 - 435   (LYS  140  - TRP  143  <=> TYR  433  - GLY  436 )                          
   9: s001-A 6ogz-A   151 - 154 <=>  436 - 439   (LYS  151  - ILE  154  <=> ILE  437  - PRO  440 )                          
   9: s001-A 6ogz-A   155 - 166 <=>  444 - 455   (CYS  155  - ARG  166  <=> LYS  445  - GLY  456 )                          
   9: s001-A 6ogz-A   171 - 198 <=>  456 - 483   (ASN  171  - PRO  198  <=> ARG  457  - ALA  484 )                          
   9: s001-A 6ogz-A   199 - 219 <=>  486 - 506   (PRO  199  - VAL  219  <=> THR  487  - THR  507 )                          
   9: s001-A 6ogz-A   221 - 224 <=>  507 - 510   (ARG  221  - ARG  224  <=> ARG  508  - SER  511 )                          
   9: s001-A 6ogz-A   226 - 239 <=>  513 - 526   (ARG  226  - SER  239  <=> SER  514  - SER  527 )                          
   9: s001-A 6ogz-A   240 - 257 <=>  528 - 545   (VAL  240  - ASP  257  <=> HIS  529  - ALA  546 )                          
   9: s001-A 6ogz-A   259 - 281 <=>  553 - 575   (SER  259  - TYR  281  <=> VAL  554  - PRO  576 )                          
   9: s001-A 6ogz-A   282 - 289 <=>  580 - 587   (ASN  282  - ARG  289  <=> ILE  581  - ALA  588 )                          
   9: s001-A 6ogz-A   291 - 318 <=>  588 - 615   (ILE  291  - ARG  318  <=> VAL  589  - SER  616 )                          
   9: s001-A 6ogz-A   319 - 323 <=>  619 - 623   (GLU  319  - SER  323  <=> SER  620  - LYS  624 )                          
   9: s001-A 6ogz-A   326 - 340 <=>  624 - 638   (GLN  326  - SER  340  <=> ILE  625  - PHE  639 )                          
   9: s001-A 6ogz-A   342 - 363 <=>  645 - 666   (VAL  342  - ASN  363  <=> GLN  646  - LYS  667 )                          
   9: s001-A 6ogz-A   367 - 371 <=>  667 - 671   (THR  367  - VAL  371  <=> ALA  668  - THR  672 )                          
   9: s001-A 6ogz-A   376 - 389 <=>  672 - 685   (MET  376  - ILE  389  <=> VAL  673  - LYS  686 )                          
   9: s001-A 6ogz-A   391 - 396 <=>  686 - 691   (TYR  391  - CYS  396  <=> ILE  687  - GLY  692 )                          
   9: s001-A 6ogz-A   401 - 410 <=>  692 - 701   (ALA  401  - ASP  410  <=> ILE  693  - GLY  702 )                          
   9: s001-A 6ogz-A   411 - 430 <=>  703 - 722   (ARG  411  - ASP  430  <=> SER  704  - ARG  723 )                          
   9: s001-A 6ogz-A   433 - 436 <=>  723 - 726   (ALA  433  - MET  436  <=> GLY  724  - THR  727 )                          
   9: s001-A 6ogz-A   439 - 449 <=>  730 - 740   (HIS  439  - ALA  449  <=> PHE  731  - SER  741 )                          
   9: s001-A 6ogz-A   450 - 453 <=>  755 - 758   (ASP  450  - SER  453  <=> VAL  756  - THR  759 )                          
   9: s001-A 6ogz-A   475 - 478 <=>  763 - 766   (SER  475  - PRO  478  <=> LYS  764  - ASP  767 )                          
   9: s001-A 6ogz-A   481 - 486 <=>  999 -1004   (ASN  481  - ARG  486  <=> ASN 1000  - GLN 1005 )                          
   9: s001-A 6ogz-A   489 - 494 <=> 1005 -1010   (GLY  489  - PRO  494  <=> LEU 1006  - SER 1011 )                          
  10: s001-A 2yia-A     3 -   6 <=>   59 -  62   (ASN    3  - TYR    6  <=> ARG   61  - ALA   64 )                          
  10: s001-A 2yia-A    11 -  14 <=>   63 -  66   (ASN   11  - SER   14  <=> ILE   65  - MET   68 )                          
  10: s001-A 2yia-A    15 -  18 <=>   93 -  96   (LEU   15  - ASN   18  <=> VAL   95  - GLY   98 )                          
  10: s001-A 2yia-A    27 -  36 <=>  101 - 110   (ALA   27  - ARG   36  <=> TYR  103  - PRO  112 )                          
  10: s001-A 2yia-A    37 -  40 <=>  119 - 122   (SER   37  - SER   40  <=> GLY  121  - ASP  124 )                          
  10: s001-A 2yia-A    44 -  47 <=>  124 - 127   (ARG   44  - GLY   47  <=> THR  126  - LYS  129 )                          
  10: s001-A 2yia-A    48 -  69 <=>  152 - 173   (PHE   48  - VAL   69  <=> ILE  154  - LYS  175 )                          
  10: s001-A 2yia-A    70 -  73 <=>  176 - 179   (LYS   70  - PRO   73  <=> ALA  178  - ARG  181 )                          
  10: s001-A 2yia-A    75 -  79 <=>  187 - 191   (ASN   75  - VAL   79  <=> THR  189  - THR  193 )                          
  10: s001-A 2yia-A    82 -  93 <=>  193 - 204   (GLU   82  - SER   93  <=> GLU  195  - PRO  206 )                          
  10: s001-A 2yia-A    98 - 101 <=>  206 - 209   (GLU   98  - LYS  101  <=> ASN  208  - LYS  211 )                          
  10: s001-A 2yia-A   104 - 107 <=>  218 - 221   (SER  104  - GLU  107  <=> ALA  220  - TRP  223 )                          
  10: s001-A 2yia-A   109 - 124 <=>  236 - 251   (VAL  109  - PRO  124  <=> LEU  238  - GLY  253 )                          
  10: s001-A 2yia-A   126 - 150 <=>  252 - 276   (VAL  126  - GLY  150  <=> LYS  254  - ALA  278 )                          
  10: s001-A 2yia-A   152 - 155 <=>  291 - 294   (LEU  152  - CYS  155  <=> ASP  293  - TYR  296 )                          
  10: s001-A 2yia-A   156 - 171 <=>  297 - 312   (PRO  156  - ASN  171  <=> CYS  299  - TRP  314 )                          
  10: s001-A 2yia-A   172 - 196 <=>  315 - 339   (LYS  172  - ALA  196  <=> LYS  317  - ASN  341 )                          
  10: s001-A 2yia-A   197 - 200 <=>  341 - 344   (ASP  197  - PRO  200  <=> SER  343  - ASN  346 )                          
  10: s001-A 2yia-A   201 - 208 <=>  351 - 358   (PHE  201  - TRP  208  <=> PRO  353  - PRO  360 )                          
  10: s001-A 2yia-A   210 - 213 <=>  359 - 362   (ASP  210  - LEU  213  <=> PHE  361  - GLY  364 )                          
  10: s001-A 2yia-A   215 - 226 <=>  363 - 374   (TYR  215  - ARG  226  <=> MET  365  - LEU  376 )                          
  10: s001-A 2yia-A   227 - 256 <=>  395 - 424   (ALA  227  - MET  256  <=> THR  397  - GLY  426 )                          
  10: s001-A 2yia-A   257 - 266 <=>  433 - 442   (ASP  257  - LEU  266  <=> ARG  435  - ALA  444 )                          
  10: s001-A 2yia-A   267 - 288 <=>  444 - 465   (SER  267  - SER  288  <=> ASN  446  - TYR  467 )                          
  10: s001-A 2yia-A   290 - 315 <=>  466 - 491   (GLY  290  - GLN  315  <=> GLY  468  - LYS  493 )                          
  10: s001-A 2yia-A   317 - 320 <=>  492 - 495   (SER  317  - PHE  320  <=> ALA  494  - PRO  497 )                          
  10: s001-A 2yia-A   346 - 349 <=>  496 - 499   (LEU  346  - GLU  349  <=> ASN  498  - THR  501 )                          
  10: s001-A 2yia-A   350 - 364 <=>  501 - 515   (ASP  350  - GLU  364  <=> GLU  503  - ILE  517 )                          
  10: s001-A 2yia-A   367 - 371 <=>  516 - 520   (THR  367  - VAL  371  <=> GLU  518  - LYS  522 )                          
  10: s001-A 2yia-A   372 - 375 <=>  523 - 526   (ARG  372  - GLY  375  <=> ARG  525  - ILE  528 )                          
  10: s001-A 2yia-A   376 - 386 <=>  554 - 564   (MET  376  - LYS  386  <=> VAL  556  - ILE  566 )                          
  10: s001-A 2yia-A   389 - 409 <=>  571 - 591   (ILE  389  - LYS  409  <=> MET  573  - LEU  593 )                          
  10: s001-A 2yia-A   412 - 427 <=>  603 - 618   (CYS  412  - PHE  427  <=> GLU  605  - GLY  620 )                          
  10: s001-A 2yia-A   428 - 449 <=>  620 - 641   (GLY  428  - ALA  449  <=> TRP  622  - GLU  643 )                          
  10: s001-A 2yia-A   450 - 454 <=>  646 - 650   (ASP  450  - VAL  454  <=> ASP  648  - PHE  652 )                          
  10: s001-A 2yia-A   455 - 458 <=>  653 - 656   (HIS  455  - LYS  458  <=> ASP  655  - ASN  658 )                          
  10: s001-A 2yia-A   461 - 464 <=>  657 - 660   (ARG  461  - PHE  464  <=> MET  659  - PHE  662 )                          
  10: s001-A 2yia-A   466 - 491 <=>  661 - 686   (LEU  466  - VAL  491  <=> GLY  663  - ASP  688 )                          
  11: s001-A 6ar3-D   101 - 104 <=>    5 -   8   (LYS  101  - SER  104  <=> ARG    6  - ALA    9 )                          
  11: s001-A 6ar3-D   105 - 112 <=>   12 -  19   (VAL  105  - LEU  112  <=> LEU   13  - VAL   20 )                          
  11: s001-A 6ar3-D   113 - 122 <=>   21 -  30   (PRO  113  - PHE  122  <=> ALA   22  - GLY   31 )                          
  11: s001-A 6ar3-D   126 - 135 <=>   31 -  40   (VAL  126  - ILE  135  <=> VAL   32  - ILE   41 )                          
  11: s001-A 6ar3-D   137 - 147 <=>   42 -  52   (LYS  137  - LYS  147  <=> ALA   43  - LEU   53 )                          
  11: s001-A 6ar3-D   149 - 165 <=>   53 -  69   (ASP  149  - LEU  165  <=> ALA   54  - PRO   70 )                          
  11: s001-A 6ar3-D   171 - 196 <=>   71 -  96   (ASN  171  - ALA  196  <=> GLY   72  - PRO   97 )                          
  11: s001-A 6ar3-D   200 - 203 <=>  104 - 107   (PRO  200  - GLY  203  <=> SER  105  - PHE  108 )                          
  11: s001-A 6ar3-D   204 - 207 <=>  111 - 114   (TRP  204  - ASN  207  <=> PRO  112  - ASN  115 )                          
  11: s001-A 6ar3-D   214 - 224 <=>  115 - 125   (SER  214  - ARG  224  <=> ALA  116  - TYR  126 )                          
  11: s001-A 6ar3-D   225 - 254 <=>  130 - 159   (SER  225  - ARG  254  <=> TYR  131  - LYS  160 )                          
  11: s001-A 6ar3-D   263 - 315 <=>  160 - 212   (GLU  263  - GLN  315  <=> ASP  161  - LYS  213 )                          
  11: s001-A 6ar3-D   320 - 323 <=>  213 - 216   (PHE  320  - SER  323  <=> ARG  214  - LYS  217 )                          
  11: s001-A 6ar3-D   326 - 330 <=>  217 - 221   (GLN  326  - LEU  330  <=> PHE  218  - ALA  222 )                          
  11: s001-A 6ar3-D   332 - 357 <=>  222 - 247   (ASP  332  - GLU  357  <=> ASP  223  - LYS  248 )                          
  11: s001-A 6ar3-D   358 - 371 <=>  249 - 262   (LEU  358  - VAL  371  <=> LEU  250  - ARG  263 )                          
  11: s001-A 6ar3-D   375 - 380 <=>  264 - 269   (GLY  375  - PHE  380  <=> TRP  265  - LEU  270 )                          
  11: s001-A 6ar3-D   384 - 388 <=>  270 - 274   (SER  384  - GLY  388  <=> GLY  271  - THR  275 )                          
  11: s001-A 6ar3-D   389 - 394 <=>  280 - 285   (ILE  389  - VAL  394  <=> ARG  281  - PRO  286 )                          
  11: s001-A 6ar3-D   395 - 406 <=>  287 - 298   (ASP  395  - PRO  406  <=> SER  288  - LEU  299 )                          
  11: s001-A 6ar3-D   411 - 428 <=>  305 - 322   (ARG  411  - GLY  428  <=> ILE  306  - ILE  323 )                          
  11: s001-A 6ar3-D   430 - 449 <=>  334 - 353   (ASP  430  - ALA  449  <=> LEU  335  - TRP  354 )                          
  11: s001-A 6ar3-D   475 - 485 <=>  404 - 414   (SER  475  - ALA  485  <=> GLN  405  - PHE  415 )                          
  11: s001-A 6ar3-D   489 - 492 <=>  416 - 419   (GLY  489  - LEU  492  <=> LEU  417  - GLY  420 )                          
  12: s001-A 1hhs-A     1 -   8 <=>   10 -  17   (MET    1  - ILE    8  <=> SER   10  - LEU   17 )                          
  12: s001-A 1hhs-A    22 -  27 <=>   20 -  25   (SER   22  - ALA   27  <=> ASN   20  - GLN   25 )                          
  12: s001-A 1hhs-A    28 -  41 <=>   28 -  41   (LEU   28  - ASN   41  <=> SER   28  - GLU   41 )                          
  12: s001-A 1hhs-A    48 -  51 <=>   84 -  87   (PHE   48  - TYR   51  <=> PHE   84  - MET   87 )                          
  12: s001-A 1hhs-A    53 -  60 <=>   91 -  98   (ARG   53  - SER   60  <=> ASN   91  - ALA   98 )                          
  12: s001-A 1hhs-A    63 -  66 <=>   99 - 102   (GLU   63  - PHE   66  <=> THR   99  - LEU  102 )                          
  12: s001-A 1hhs-A    69 -  73 <=>  103 - 107   (VAL   69  - PRO   73  <=> ALA  103  - LYS  107 )                          
  12: s001-A 1hhs-A    74 -  92 <=>  116 - 134   (LEU   74  - PHE   92  <=> ASP  116  - MET  134 )                          
  12: s001-A 1hhs-A    99 - 103 <=>  137 - 141   (PRO   99  - VAL  103  <=> ASP  137  - VAL  141 )                          
  12: s001-A 1hhs-A   107 - 110 <=>  142 - 145   (GLU  107  - HIS  110  <=> PRO  142  - ILE  145 )                          
  12: s001-A 1hhs-A   113 - 122 <=>  146 - 155   (PRO  113  - PHE  122  <=> ARG  146  - TYR  155 )                          
  12: s001-A 1hhs-A   124 - 127 <=>  156 - 159   (PRO  124  - ARG  127  <=> PHE  156  - ASP  159 )                          
  12: s001-A 1hhs-A   129 - 132 <=>  160 - 163   (GLY  129  - TRP  132  <=> MET  160  - LYS  163 )                          
  12: s001-A 1hhs-A   133 - 148 <=>  165 - 180   (LYS  133  - ARG  148  <=> GLU  165  - LEU  180 )                          
  12: s001-A 1hhs-A   149 - 152 <=>  183 - 186   (ASP  149  - LEU  152  <=> GLN  183  - PHE  186 )                          
  12: s001-A 1hhs-A   153 - 168 <=>  195 - 210   (GLN  153  - VAL  168  <=> MET  195  - ALA  210 )                          
  12: s001-A 1hhs-A   169 - 172 <=>  222 - 225   (GLY  169  - LYS  172  <=> SER  222  - ARG  225 )                          
  12: s001-A 1hhs-A   173 - 198 <=>  269 - 294   (PRO  173  - PRO  198  <=> ARG  269  - ILE  294 )                          
  12: s001-A 1hhs-A   199 - 203 <=>  298 - 302   (PRO  199  - GLY  203  <=> TYR  298  - PHE  302 )                          
  12: s001-A 1hhs-A   205 - 208 <=>  303 - 306   (SER  205  - TRP  208  <=> HIS  303  - THR  306 )                          
  12: s001-A 1hhs-A   215 - 256 <=>  307 - 348   (TYR  215  - MET  256  <=> ARG  307  - GLY  348 )                          
  12: s001-A 1hhs-A   262 - 273 <=>  350 - 361   (GLU  262  - PHE  273  <=> ALA  350  - LEU  361 )                          
  12: s001-A 1hhs-A   275 - 281 <=>  362 - 368   (HIS  275  - TYR  281  <=> LYS  362  - GLY  368 )                          
  12: s001-A 1hhs-A   282 - 286 <=>  376 - 380   (ASN  282  - TYR  286  <=> HIS  376  - GLY  380 )                          
  12: s001-A 1hhs-A   287 - 319 <=>  387 - 419   (LYS  287  - GLU  319  <=> LEU  387  - ALA  419 )                          
  12: s001-A 1hhs-A   323 - 326 <=>  439 - 442   (SER  323  - GLN  326  <=> TYR  439  - GLY  442 )                          
  12: s001-A 1hhs-A   327 - 340 <=>  448 - 461   (CYS  327  - SER  340  <=> GLN  448  - LYS  461 )                          
  12: s001-A 1hhs-A   341 - 350 <=>  465 - 474   (GLY  341  - ASP  350  <=> LEU  465  - MET  474 )                          
  12: s001-A 1hhs-A   353 - 356 <=>  481 - 484   (SER  353  - LYS  356  <=> ASN  481  - PRO  484 )                          
  12: s001-A 1hhs-A   359 - 366 <=>  485 - 492   (GLY  359  - LYS  366  <=> TYR  485  - HIS  492 )                          
  12: s001-A 1hhs-A   377 - 387 <=>  493 - 503   (PRO  377  - LEU  387  <=> GLY  493  - TYR  503 )                          
  12: s001-A 1hhs-A   388 - 396 <=>  511 - 519   (GLY  388  - CYS  396  <=> SER  511  - ASN  519 )                          
  12: s001-A 1hhs-A   398 - 412 <=>  520 - 534   (LYS  398  - CYS  412  <=> SER  520  - SER  534 )                          
  12: s001-A 1hhs-A   415 - 429 <=>  546 - 560   (ASP  415  - CYS  429  <=> PHE  546  - ALA  560 )                          
  12: s001-A 1hhs-A   430 - 435 <=>  564 - 569   (ASP  430  - ARG  435  <=> TYR  564  - GLU  569 )                          
  12: s001-A 1hhs-A   439 - 447 <=>  582 - 590   (HIS  439  - CYS  447  <=> SER  582  - MET  590 )                          
  12: s001-A 1hhs-A   451 - 454 <=>  595 - 598   (LEU  451  - VAL  454  <=> THR  595  - LEU  598 )                          
  12: s001-A 1hhs-A   456 - 465 <=>  619 - 628   (MET  456  - GLY  465  <=> LEU  619  - LEU  628 )                          
  12: s001-A 1hhs-A   467 - 472 <=>  636 - 641   (TYR  467  - ILE  472  <=> ASP  636  - ILE  641 )                          
  13: s001-A 6ty9-A    35 -  42 <=>  132 - 139   (LYS   35  - PHE   42  <=> LYS  136  - ALA  143 )                          
  13: s001-A 6ty9-A    46 -  49 <=>  206 - 209   (LYS   46  - GLY   49  <=> CYS  210  - VAL  213 )                          
  13: s001-A 6ty9-A    50 -  57 <=>  337 - 344   (LYS   50  - SER   57  <=> ASP  341  - LEU  348 )                          
  13: s001-A 6ty9-A    58 -  67 <=>  346 - 355   (ARG   58  - ALA   67  <=> GLU  350  - PRO  359 )                          
  13: s001-A 6ty9-A    70 -  76 <=>  356 - 362   (LYS   70  - PHE   76  <=> ARG  360  - VAL  366 )                          
  13: s001-A 6ty9-A    78 -  81 <=>  382 - 385   (ASP   78  - LEU   81  <=> ALA  386  - VAL  389 )                          
  13: s001-A 6ty9-A    82 -  90 <=>  387 - 395   (GLU   82  - ASP   90  <=> SER  391  - SER  399 )                          
  13: s001-A 6ty9-A    92 -  96 <=>  396 - 400   (PHE   92  - TYR   96  <=> PHE  400  - ILE  404 )                          
  13: s001-A 6ty9-A    98 - 101 <=>  402 - 405   (GLU   98  - LYS  101  <=> LYS  406  - ASN  409 )                          
  13: s001-A 6ty9-A   104 - 117 <=>  409 - 422   (SER  104  - SER  117  <=> HIS  413  - PRO  426 )                          
  13: s001-A 6ty9-A   120 - 123 <=>  423 - 426   (LEU  120  - SER  123  <=> GLY  427  - LEU  430 )                          
  13: s001-A 6ty9-A   126 - 134 <=>  443 - 451   (VAL  126  - GLU  134  <=> ASN  447  - VAL  455 )                          
  13: s001-A 6ty9-A   140 - 145 <=>  456 - 461   (LYS  140  - THR  145  <=> TYR  460  - ARG  465 )                          
  13: s001-A 6ty9-A   151 - 154 <=>  463 - 466   (LYS  151  - ILE  154  <=> PHE  467  - LEU  470 )                          
  13: s001-A 6ty9-A   155 - 166 <=>  468 - 479   (CYS  155  - ARG  166  <=> ALA  472  - ASP  483 )                          
  13: s001-A 6ty9-A   171 - 199 <=>  480 - 508   (ASN  171  - PRO  199  <=> ARG  484  - ASP  512 )                          
  13: s001-A 6ty9-A   200 - 203 <=>  511 - 514   (PRO  200  - GLY  203  <=> ASP  515  - ALA  518 )                          
  13: s001-A 6ty9-A   205 - 224 <=>  515 - 534   (SER  205  - ARG  224  <=> GLN  519  - GLN  538 )                          
  13: s001-A 6ty9-A   226 - 257 <=>  537 - 568   (ARG  226  - ASP  257  <=> VAL  541  - SER  572 )                          
  13: s001-A 6ty9-A   259 - 273 <=>  598 - 612   (SER  259  - PHE  273  <=> VAL  602  - SER  616 )                          
  13: s001-A 6ty9-A   275 - 281 <=>  613 - 619   (HIS  275  - TYR  281  <=> GLN  617  - GLU  623 )                          
  13: s001-A 6ty9-A   282 - 287 <=>  625 - 630   (ASN  282  - LYS  287  <=> GLN  629  - GLU  634 )                          
  13: s001-A 6ty9-A   289 - 317 <=>  631 - 659   (ARG  289  - SER  317  <=> GLY  635  - ARG  663 )                          
  13: s001-A 6ty9-A   318 - 323 <=>  664 - 669   (ARG  318  - SER  323  <=> LYS  668  - THR  673 )                          
  13: s001-A 6ty9-A   326 - 343 <=>  670 - 687   (GLN  326  - ALA  343  <=> THR  674  - ASN  691 )                          
  13: s001-A 6ty9-A   344 - 363 <=>  689 - 708   (LYS  344  - ASN  363  <=> THR  693  - THR  712 )                          
  13: s001-A 6ty9-A   367 - 371 <=>  709 - 713   (THR  367  - VAL  371  <=> ALA  713  - GLN  717 )                          
  13: s001-A 6ty9-A   376 - 389 <=>  714 - 727   (MET  376  - ILE  389  <=> ASN  718  - THR  731 )                          
  13: s001-A 6ty9-A   391 - 394 <=>  728 - 731   (TYR  391  - VAL  394  <=> PHE  732  - PHE  735 )                          
  13: s001-A 6ty9-A   396 - 399 <=>  732 - 735   (CYS  396  - LEU  399  <=> ALA  736  - ILE  739 )                          
  13: s001-A 6ty9-A   402 - 408 <=>  736 - 742   (SER  402  - ASN  408  <=> SER  740  - ASP  746 )                          
  13: s001-A 6ty9-A   409 - 412 <=>  744 - 747   (LYS  409  - CYS  412  <=> LYS  748  - GLY  751 )                          
  13: s001-A 6ty9-A   413 - 429 <=>  749 - 765   (PRO  413  - CYS  429  <=> LEU  753  - PHE  769 )                          
  13: s001-A 6ty9-A   430 - 433 <=>  767 - 770   (ASP  430  - ALA  433  <=> VAL  771  - PRO  774 )                          
  13: s001-A 6ty9-A   435 - 446 <=>  772 - 783   (ARG  435  - ARG  446  <=> GLY  776  - ILE  787 )                          
  13: s001-A 6ty9-A   447 - 450 <=>  785 - 788   (CYS  447  - ASP  450  <=> LEU  789  - PHE  792 )                          
  13: s001-A 6ty9-A   452 - 455 <=>  837 - 840   (SER  452  - HIS  455  <=> ARG  841  - GLU  844 )                          
  13: s001-A 6ty9-A   467 - 473 <=> 1080 -1086   (TYR  467  - ASP  473  <=> HIS 1084  - ASP 1090 )                          
  13: s001-A 6ty9-A   481 - 486 <=> 1140 -1145   (ASN  481  - ARG  486  <=> SER 1144  - PHE 1149 )                          
  13: s001-A 6ty9-A   489 - 494 <=> 1146 -1151   (GLY  489  - PRO  494  <=> PHE 1150  - PRO 1155 )                          
  14: s001-A 6ueb-A    33 -  36 <=>   13 -  16   (GLY   33  - ARG   36  <=> PRO   41  - GLU   44 )                          
  14: s001-A 6ueb-A    37 -  40 <=>  217 - 220   (SER   37  - SER   40  <=> MET  245  - ASP  248 )                          
  14: s001-A 6ueb-A    44 -  47 <=>  226 - 229   (ARG   44  - GLY   47  <=> PHE  254  - LEU  257 )                          
  14: s001-A 6ueb-A    49 -  52 <=>  339 - 342   (GLY   49  - TRP   52  <=> CYS  367  - HIS  370 )                          
  14: s001-A 6ueb-A    53 -  57 <=>  345 - 349   (ARG   53  - SER   57  <=> HIS  373  - ASP  377 )                          
  14: s001-A 6ueb-A    58 -  74 <=>  351 - 367   (ARG   58  - LEU   74  <=> ARG  379  - ILE  395 )                          
  14: s001-A 6ueb-A    76 -  79 <=>  368 - 371   (PHE   76  - VAL   79  <=> ASP  396  - TYR  399 )                          
  14: s001-A 6ueb-A    81 -  97 <=>  372 - 388   (LEU   81  - THR   97  <=> GLN  400  - PHE  416 )                          
  14: s001-A 6ueb-A    99 - 107 <=>  437 - 445   (PRO   99  - GLU  107  <=> ILE  465  - ASP  473 )                          
  14: s001-A 6ueb-A   109 - 121 <=>  446 - 458   (VAL  109  - PRO  121  <=> PRO  474  - THR  486 )                          
  14: s001-A 6ueb-A   123 - 132 <=>  474 - 483   (SER  123  - TRP  132  <=> VAL  502  - ALA  511 )                          
  14: s001-A 6ueb-A   133 - 136 <=>  486 - 489   (LYS  133  - ILE  136  <=> LYS  514  - VAL  517 )                          
  14: s001-A 6ueb-A   141 - 147 <=>  493 - 499   (HIS  141  - LYS  147  <=> GLU  521  - ASP  527 )                          
  14: s001-A 6ueb-A   149 - 153 <=>  500 - 504   (ASP  149  - GLN  153  <=> LEU  528  - PRO  532 )                          
  14: s001-A 6ueb-A   154 - 166 <=>  507 - 519   (ILE  154  - ARG  166  <=> ASP  535  - LEU  547 )                          
  14: s001-A 6ueb-A   170 - 197 <=>  520 - 547   (THR  170  - ASP  197  <=> LYS  548  - TYR  575 )                          
  14: s001-A 6ueb-A   198 - 201 <=>  550 - 553   (PRO  198  - PHE  201  <=> PRO  578  - ASP  581 )                          
  14: s001-A 6ueb-A   202 - 208 <=>  555 - 561   (LEU  202  - TRP  208  <=> LEU  583  - LEU  589 )                          
  14: s001-A 6ueb-A   212 - 224 <=>  562 - 574   (GLY  212  - ARG  224  <=> ASN  590  - GLY  602 )                          
  14: s001-A 6ueb-A   226 - 258 <=>  584 - 616   (ARG  226  - LEU  258  <=> THR  612  - LEU  644 )                          
  14: s001-A 6ueb-A   263 - 280 <=>  617 - 634   (GLU  263  - MET  280  <=> LYS  645  - TYR  662 )                          
  14: s001-A 6ueb-A   282 - 285 <=>  657 - 660   (ASN  282  - ARG  285  <=> PRO  685  - TRP  688 )                          
  14: s001-A 6ueb-A   286 - 289 <=>  662 - 665   (TYR  286  - ARG  289  <=> GLY  690  - GLY  693 )                          
  14: s001-A 6ueb-A   291 - 295 <=>  666 - 670   (ILE  291  - SER  295  <=> GLY  694  - LEU  698 )                          
  14: s001-A 6ueb-A   298 - 317 <=>  671 - 690   (THR  298  - SER  317  <=> ARG  699  - ARG  718 )                          
  14: s001-A 6ueb-A   320 - 323 <=>  691 - 694   (PHE  320  - SER  323  <=> ASN  719  - THR  722 )                          
  14: s001-A 6ueb-A   326 - 340 <=>  695 - 709   (GLN  326  - SER  340  <=> LYS  723  - TYR  737 )                          
  14: s001-A 6ueb-A   341 - 344 <=>  727 - 730   (GLY  341  - LYS  344  <=> ILE  755  - ASN  758 )                          
  14: s001-A 6ueb-A   345 - 348 <=>  732 - 735   (GLN  345  - GLU  348  <=> LEU  760  - TYR  763 )                          
  14: s001-A 6ueb-A   350 - 354 <=>  736 - 740   (ASP  350  - TYR  354  <=> ARG  764  - GLU  768 )                          
  14: s001-A 6ueb-A   355 - 371 <=>  742 - 758   (PHE  355  - VAL  371  <=> ALA  770  - TYR  786 )                          
  14: s001-A 6ueb-A   376 - 389 <=>  759 - 772   (MET  376  - ILE  389  <=> ASP  787  - ASN  800 )                          
  14: s001-A 6ueb-A   391 - 394 <=>  773 - 776   (TYR  391  - VAL  394  <=> ILE  801  - PRO  804 )                          
  14: s001-A 6ueb-A   396 - 403 <=>  777 - 784   (CYS  396  - ILE  403  <=> GLU  805  - VAL  812 )                          
  14: s001-A 6ueb-A   406 - 409 <=>  786 - 789   (PRO  406  - LYS  409  <=> CYS  814  - ASN  817 )                          
  14: s001-A 6ueb-A   411 - 414 <=>  792 - 795   (ARG  411  - GLU  414  <=> ILE  820  - LEU  823 )                          
  14: s001-A 6ueb-A   415 - 430 <=>  797 - 812   (ASP  415  - ASP  430  <=> ASN  825  - HIS  840 )                          
  14: s001-A 6ueb-A   431 - 449 <=>  817 - 835   (GLU  431  - ALA  449  <=> ILE  845  - LEU  863 )                          
  14: s001-A 6ueb-A   452 - 455 <=>  872 - 875   (SER  452  - HIS  455  <=> GLY  900  - GLY  903 )                          
  14: s001-A 6ueb-A   467 - 470 <=> 1143 -1146   (TYR  467  - GLU  470  <=> SER 1171  - THR 1174 )                          
  14: s001-A 6ueb-A   484 - 488 <=> 1226 -1230   (ALA  484  - TYR  488  <=> SER 1254  - PRO 1258 )                          
  14: s001-A 6ueb-A   491 - 495 <=> 1232 -1236   (VAL  491  - VAL  495  <=> LEU 1260  - ILE 1264 )                          
  15: s001-A 6evj-B    48 -  58 <=>   24 -  34   (PHE   48  - ARG   58  <=> TYR   24  - THR   34 )                          
  15: s001-A 6evj-B    59 -  72 <=>   37 -  50   (ALA   59  - ASN   72  <=> GLY   37  - SER   50 )                          
  15: s001-A 6evj-B    74 -  78 <=>   82 -  86   (LEU   74  - ASP   78  <=> TYR   82  - ASP   86 )                          
  15: s001-A 6evj-B    80 -  98 <=>   87 - 105   (LEU   80  - GLU   98  <=> CYS   87  - THR  105 )                          
  15: s001-A 6evj-B    99 - 102 <=>  108 - 111   (PRO   99  - THR  102  <=> GLN  108  - ILE  111 )                          
  15: s001-A 6evj-B   103 - 107 <=>  114 - 118   (VAL  103  - GLU  107  <=> ILE  114  - ARG  118 )                          
  15: s001-A 6evj-B   109 - 123 <=>  119 - 133   (VAL  109  - SER  123  <=> VAL  119  - LEU  133 )                          
  15: s001-A 6evj-B   124 - 136 <=>  135 - 147   (PRO  124  - ILE  136  <=> ARG  135  - ILE  147 )                          
  15: s001-A 6evj-B   138 - 145 <=>  166 - 173   (ILE  138  - THR  145  <=> PHE  166  - SER  173 )                          
  15: s001-A 6evj-B   154 - 167 <=>  216 - 229   (ILE  154  - VAL  167  <=> ALA  221  - GLY  234 )                          
  15: s001-A 6evj-B   170 - 197 <=>  230 - 257   (THR  170  - ASP  197  <=> LYS  235  - ILE  262 )                          
  15: s001-A 6evj-B   198 - 201 <=>  259 - 262   (PRO  198  - PHE  201  <=> GLU  264  - GLU  267 )                          
  15: s001-A 6evj-B   202 - 208 <=>  264 - 270   (LEU  202  - TRP  208  <=> SER  269  - GLY  275 )                          
  15: s001-A 6evj-B   212 - 225 <=>  271 - 284   (GLY  212  - SER  225  <=> ASN  276  - MET  289 )                          
  15: s001-A 6evj-B   226 - 254 <=>  294 - 322   (ARG  226  - ARG  254  <=> SER  299  - ALA  327 )                          
  15: s001-A 6evj-B   257 - 282 <=>  323 - 348   (ASP  257  - ASN  282  <=> GLY  328  - ARG  353 )                          
  15: s001-A 6evj-B   283 - 295 <=>  394 - 406   (GLN  283  - SER  295  <=> GLY  399  - MET  411 )                          
  15: s001-A 6evj-B   298 - 314 <=>  407 - 423   (THR  298  - SER  314  <=> PHE  412  - GLN  428 )                          
  15: s001-A 6evj-B   316 - 319 <=>  426 - 429   (ARG  316  - GLU  319  <=> ILE  431  - ARG  434 )                          
  15: s001-A 6evj-B   320 - 323 <=>  431 - 434   (PHE  320  - SER  323  <=> TYR  436  - ASP  439 )                          
  15: s001-A 6evj-B   327 - 340 <=>  435 - 448   (CYS  327  - SER  340  <=> GLY  440  - GLY  453 )                          
  15: s001-A 6evj-B   342 - 374 <=>  452 - 484   (VAL  342  - TYR  374  <=> GLU  457  - THR  489 )                          
  15: s001-A 6evj-B   378 - 381 <=>  485 - 488   (VAL  378  - LEU  381  <=> PHE  490  - THR  493 )                          
  15: s001-A 6evj-B   383 - 396 <=>  489 - 502   (HIS  383  - CYS  396  <=> SER  494  - MET  507 )                          
  15: s001-A 6evj-B   399 - 403 <=>  503 - 507   (LEU  399  - ILE  403  <=> GLU  508  - PHE  512 )                          
  15: s001-A 6evj-B   410 - 428 <=>  511 - 529   (ASP  410  - GLY  428  <=> GLY  516  - MET  534 )                          
  15: s001-A 6evj-B   429 - 432 <=>  532 - 535   (CYS  429  - ARG  432  <=> ASN  537  - GLY  540 )                          
  15: s001-A 6evj-B   434 - 438 <=>  539 - 543   (TYR  434  - LEU  438  <=> ALA  544  - ILE  548 )                          
  15: s001-A 6evj-B   439 - 450 <=>  545 - 556   (HIS  439  - ASP  450  <=> LEU  550  - CYS  561 )                          
  15: s001-A 6evj-B   455 - 458 <=>  636 - 639   (HIS  455  - LYS  458  <=> ASN  641  - VAL  644 )                          
  15: s001-A 6evj-B   462 - 465 <=>  646 - 649   (ARG  462  - GLY  465  <=> PRO  651  - SER  654 )                          
  15: s001-A 6evj-B   473 - 476 <=>  651 - 654   (ASP  473  - GLY  476  <=> GLU  656  - ALA  659 )                          
  16: s001-A 4gzk-A     3 -   9 <=>   47 -  53   (ASN    3  - GLN    9  <=> ASP   56  - THR   62 )                          
  16: s001-A 4gzk-A    26 -  29 <=>   59 -  62   (VAL   26  - LYS   29  <=> ARG   68  - GLY   71 )                          
  16: s001-A 4gzk-A    31 -  42 <=>   65 -  76   (GLY   31  - PHE   42  <=> LEU   74  - THR   85 )                          
  16: s001-A 4gzk-A    46 -  49 <=>   87 -  90   (LYS   46  - GLY   49  <=> ALA   96  - ARG   99 )                          
  16: s001-A 4gzk-A    50 -  53 <=>  122 - 125   (LYS   50  - ARG   53  <=> ARG  131  - SER  134 )                          
  16: s001-A 4gzk-A    54 -  59 <=>  127 - 132   (ASP   54  - ALA   59  <=> TYR  136  - VAL  141 )                          
  16: s001-A 4gzk-A    63 -  66 <=>  133 - 136   (GLU   63  - PHE   66  <=> SER  142  - PRO  145 )                          
  16: s001-A 4gzk-A    69 -  73 <=>  137 - 141   (VAL   69  - PRO   73  <=> LYS  146  - GLY  150 )                          
  16: s001-A 4gzk-A    74 -  92 <=>  149 - 167   (LEU   74  - PHE   92  <=> GLN  158  - VAL  176 )                          
  16: s001-A 4gzk-A    99 - 103 <=>  170 - 174   (PRO   99  - VAL  103  <=> HIS  179  - THR  183 )                          
  16: s001-A 4gzk-A   107 - 110 <=>  175 - 178   (GLU  107  - HIS  110  <=> ALA  184  - ILE  187 )                          
  16: s001-A 4gzk-A   113 - 123 <=>  179 - 189   (PRO  113  - SER  123  <=> PRO  188  - ASN  198 )                          
  16: s001-A 4gzk-A   126 - 140 <=>  190 - 204   (VAL  126  - LYS  140  <=> VAL  199  - PHE  213 )                          
  16: s001-A 4gzk-A   141 - 146 <=>  208 - 213   (HIS  141  - VAL  146  <=> ARG  217  - LEU  222 )                          
  16: s001-A 4gzk-A   149 - 152 <=>  214 - 217   (ASP  149  - LEU  152  <=> ASP  223  - LYS  226 )                          
  16: s001-A 4gzk-A   153 - 170 <=>  230 - 247   (GLN  153  - THR  170  <=> ALA  239  - LYS  256 )                          
  16: s001-A 4gzk-A   172 - 199 <=>  286 - 313   (LYS  172  - PRO  199  <=> ARG  295  - PHE  322 )                          
  16: s001-A 4gzk-A   200 - 203 <=>  318 - 321   (PRO  200  - GLY  203  <=> ALA  327  - HIS  330 )                          
  16: s001-A 4gzk-A   213 - 216 <=>  323 - 326   (LEU  213  - ASP  216  <=> ASP  332  - LYS  335 )                          
  16: s001-A 4gzk-A   218 - 225 <=>  327 - 334   (LEU  218  - SER  225  <=> ILE  336  - LYS  343 )                          
  16: s001-A 4gzk-A   227 - 256 <=>  335 - 364   (ALA  227  - MET  256  <=> HIS  344  - ILE  373 )                          
  16: s001-A 4gzk-A   262 - 273 <=>  365 - 376   (GLU  262  - PHE  273  <=> SER  374  - PHE  385 )                          
  16: s001-A 4gzk-A   275 - 281 <=>  377 - 383   (HIS  275  - TYR  281  <=> TYR  386  - ARG  392 )                          
  16: s001-A 4gzk-A   282 - 285 <=>  391 - 394   (ASN  282  - ARG  285  <=> PRO  400  - VAL  403 )                          
  16: s001-A 4gzk-A   286 - 319 <=>  404 - 437   (TYR  286  - GLU  319  <=> GLN  413  - TYR  446 )                          
  16: s001-A 4gzk-A   323 - 326 <=>  446 - 449   (SER  323  - GLN  326  <=> ILE  455  - GLY  458 )                          
  16: s001-A 4gzk-A   327 - 343 <=>  455 - 471   (CYS  327  - ALA  343  <=> CYS  464  - ASP  480 )                          
  16: s001-A 4gzk-A   345 - 348 <=>  473 - 476   (GLN  345  - GLU  348  <=> ARG  482  - LEU  485 )                          
  16: s001-A 4gzk-A   350 - 353 <=>  477 - 480   (ASP  350  - SER  353  <=> ARG  486  - GLU  489 )                          
  16: s001-A 4gzk-A   357 - 366 <=>  486 - 495   (GLU  357  - LYS  366  <=> GLN  495  - GLU  504 )                          
  16: s001-A 4gzk-A   377 - 388 <=>  496 - 507   (PRO  377  - GLY  388  <=> GLY  505  - ILE  516 )                          
  16: s001-A 4gzk-A   390 - 396 <=>  513 - 519   (ARG  390  - CYS  396  <=> GLN  522  - THR  528 )                          
  16: s001-A 4gzk-A   398 - 411 <=>  520 - 533   (LYS  398  - ARG  411  <=> THR  529  - GLY  542 )                          
  16: s001-A 4gzk-A   418 - 429 <=>  539 - 550   (GLN  418  - CYS  429  <=> PHE  548  - LYS  559 )                          
  16: s001-A 4gzk-A   430 - 435 <=>  557 - 562   (ASP  430  - ARG  435  <=> LEU  566  - ARG  571 )                          
  16: s001-A 4gzk-A   439 - 446 <=>  578 - 585   (HIS  439  - ARG  446  <=> SER  587  - ARG  594 )                          
  16: s001-A 4gzk-A   452 - 456 <=>  588 - 592   (SER  452  - MET  456  <=> LYS  597  - PHE  601 )                          
  16: s001-A 4gzk-A   459 - 463 <=>  604 - 608   (ASP  459  - ILE  463  <=> VAL  613  - PRO  617 )                          
  16: s001-A 4gzk-A   468 - 471 <=>  619 - 622   (ASN  468  - ASP  471  <=> GLU  628  - ASP  631 )                          
  17: s001-A 3avt-A    43 -  46 <=>  682 - 685   (VAL   43  - LYS   46  <=> SER  726  - ASN  729 )                          
  17: s001-A 3avt-A    50 -  54 <=>  726 - 730   (LYS   50  - ASP   54  <=> MET  770  - ASP  774 )                          
  17: s001-A 3avt-A    56 -  71 <=>  737 - 752   (THR   56  - PRO   71  <=> ASP  781  - GLU  796 )                          
  17: s001-A 3avt-A    72 -  75 <=>  757 - 760   (ASN   72  - ASN   75  <=> ASN  801  - LEU  804 )                          
  17: s001-A 3avt-A    77 -  93 <=>  774 - 790   (ASP   77  - SER   93  <=> GLY  818  - GLY  834 )                          
  17: s001-A 3avt-A    99 - 104 <=>  794 - 799   (PRO   99  - SER  104  <=> SER  838  - LEU  843 )                          
  17: s001-A 3avt-A   111 - 114 <=>  803 - 806   (LEU  111  - SER  114  <=> ARG  847  - GLY  850 )                          
  17: s001-A 3avt-A   116 - 119 <=>  807 - 810   (THR  116  - GLY  119  <=> GLY  851  - THR  854 )                          
  17: s001-A 3avt-A   121 - 131 <=>  811 - 821   (PRO  121  - VAL  131  <=> THR  855  - PHE  865 )                          
  17: s001-A 3avt-A   132 - 135 <=>  823 - 826   (TRP  132  - ILE  135  <=> PHE  867  - PRO  870 )                          
  17: s001-A 3avt-A   140 - 148 <=>  834 - 842   (LYS  140  - ARG  148  <=> LEU  878  - ALA  886 )                          
  17: s001-A 3avt-A   153 - 166 <=>  853 - 866   (GLN  153  - ARG  166  <=> ILE  897  - SER  910 )                          
  17: s001-A 3avt-A   171 - 195 <=>  867 - 891   (ASN  171  - MET  195  <=> LYS  911  - ARG  935 )                          
  17: s001-A 3avt-A   197 - 200 <=>  892 - 895   (ASP  197  - PRO  200  <=> ASP  936  - ARG  939 )                          
  17: s001-A 3avt-A   201 - 208 <=>  898 - 905   (PHE  201  - TRP  208  <=> GLY  942  - THR  949 )                          
  17: s001-A 3avt-A   227 - 248 <=>  919 - 940   (ALA  227  - ALA  248  <=> ASN  963  - LEU  984 )                          
  17: s001-A 3avt-A   250 - 254 <=>  941 - 945   (SER  250  - ARG  254  <=> LEU  985  - TRP  989 )                          
  17: s001-A 3avt-A   267 - 273 <=>  947 - 953   (SER  267  - PHE  273  <=> GLU  991  - ARG  997 )                          
  17: s001-A 3avt-A   276 - 280 <=>  955 - 959   (THR  276  - MET  280  <=> PRO  999  - LEU 1003 )                          
  17: s001-A 3avt-A   281 - 318 <=>  961 - 998   (TYR  281  - ARG  318  <=> ASP 1005  - ASP 1042 )                          
  17: s001-A 3avt-A   320 - 323 <=>  999 -1002   (PHE  320  - SER  323  <=> LEU 1043  - SER 1046 )                          
  17: s001-A 3avt-A   326 - 338 <=> 1003 -1015   (GLN  326  - LEU  338  <=> GLU 1047  - SER 1059 )                          
  17: s001-A 3avt-A   347 - 370 <=> 1017 -1040   (PHE  347  - GLU  370  <=> ALA 1061  - GLU 1084 )                          
  17: s001-A 3avt-A   376 - 387 <=> 1042 -1053   (MET  376  - LEU  387  <=> PRO 1086  - SER 1097 )                          
  17: s001-A 3avt-A   390 - 395 <=> 1054 -1059   (ARG  390  - ASP  395  <=> GLY 1098  - PRO 1103 )                          
  17: s001-A 3avt-A   399 - 402 <=> 1060 -1063   (LEU  399  - SER  402  <=> PHE 1104  - ARG 1107 )                          
  17: s001-A 3avt-A   412 - 424 <=> 1067 -1079   (CYS  412  - ALA  424  <=> VAL 1111  - LEU 1123 )                          
  17: s001-A 3avt-A   432 - 435 <=> 1081 -1084   (ARG  432  - ARG  435  <=> ARG 1125  - THR 1128 )                          
  17: s001-A 3avt-A   452 - 455 <=> 1142 -1145   (SER  452  - HIS  455  <=> PRO 1186  - THR 1189 )                          
  18: s001-A 6uen-A    34 -  37 <=>   16 -  19   (THR   34  - SER   37  <=> PHE   25  - CYS   28 )                          
  18: s001-A 6uen-A    38 -  41 <=>  230 - 233   (GLU   38  - ASN   41  <=> ASN  267  - LEU  270 )                          
  18: s001-A 6uen-A    43 -  46 <=>  236 - 239   (VAL   43  - LYS   46  <=> LYS  273  - SER  276 )                          
  18: s001-A 6uen-A    48 -  75 <=>  390 - 417   (PHE   48  - ASN   75  <=> ARG  427  - LEU  454 )                          
  18: s001-A 6uen-A    76 -  97 <=>  419 - 440   (PHE   76  - THR   97  <=> SER  456  - TYR  477 )                          
  18: s001-A 6uen-A    99 - 107 <=>  487 - 495   (PRO   99  - GLU  107  <=> GLU  524  - ASP  532 )                          
  18: s001-A 6uen-A   110 - 121 <=>  497 - 508   (HIS  110  - PRO  121  <=> GLU  534  - PRO  545 )                          
  18: s001-A 6uen-A   122 - 125 <=>  540 - 543   (PHE  122  - GLY  125  <=> ASP  577  - ARG  580 )                          
  18: s001-A 6uen-A   127 - 132 <=>  544 - 549   (ARG  127  - TRP  132  <=> ARG  581  - TYR  586 )                          
  18: s001-A 6uen-A   138 - 146 <=>  559 - 567   (ILE  138  - VAL  146  <=> ASP  596  - GLN  604 )                          
  18: s001-A 6uen-A   150 - 154 <=>  568 - 572   (GLY  150  - ILE  154  <=> SER  605  - ASN  609 )                          
  18: s001-A 6uen-A   155 - 161 <=>  575 - 581   (CYS  155  - ALA  161  <=> HIS  612  - GLY  618 )                          
  18: s001-A 6uen-A   162 - 166 <=>  583 - 587   (ARG  162  - ARG  166  <=> GLU  620  - SER  624 )                          
  18: s001-A 6uen-A   172 - 199 <=>  588 - 615   (LYS  172  - PRO  199  <=> VAL  625  - LEU  652 )                          
  18: s001-A 6uen-A   200 - 203 <=>  619 - 622   (PRO  200  - GLY  203  <=> PRO  656  - LEU  659 )                          
  18: s001-A 6uen-A   226 - 257 <=>  625 - 656   (ARG  226  - ASP  257  <=> LYS  694  - GLY  725 )                          
  18: s001-A 6uen-A   263 - 267 <=>  657 - 661   (GLU  263  - SER  267  <=> VAL  726  - PHE  730 )                          
  18: s001-A 6uen-A   270 - 276 <=>  662 - 668   (CYS  270  - THR  276  <=> SER  731  - ILE  737 )                          
  18: s001-A 6uen-A   277 - 281 <=>  671 - 675   (PRO  277  - TYR  281  <=> VAL  740  - CYS  744 )                          
  18: s001-A 6uen-A   282 - 288 <=>  699 - 705   (ASN  282  - SER  288  <=> GLY  768  - MET  774 )                          
  18: s001-A 6uen-A   290 - 295 <=>  706 - 711   (GLY  290  - SER  295  <=> GLY  775  - TRP  780 )                          
  18: s001-A 6uen-A   298 - 318 <=>  712 - 732   (THR  298  - ARG  318  <=> CYS  781  - LYS  801 )                          
  18: s001-A 6uen-A   320 - 323 <=>  733 - 736   (PHE  320  - SER  323  <=> PHE  802  - THR  805 )                          
  18: s001-A 6uen-A   327 - 340 <=>  737 - 750   (CYS  327  - SER  340  <=> ALA  806  - LYS  819 )                          
  18: s001-A 6uen-A   342 - 372 <=>  766 - 796   (VAL  342  - ARG  372  <=> LEU  835  - ASP  865 )                          
  18: s001-A 6uen-A   377 - 380 <=>  797 - 800   (PRO  377  - PHE  380  <=> MET  866  - MET  869 )                          
  18: s001-A 6uen-A   382 - 392 <=>  801 - 811   (GLY  382  - PHE  392  <=> SER  870  - TYR  880 )                          
  18: s001-A 6uen-A   429 - 437 <=>  812 - 820   (CYS  429  - LEU  437  <=> PRO  881  - ARG  889 )                          
  18: s001-A 6uen-A   441 - 444 <=>  821 - 824   (TRP  441  - VAL  444  <=> VAL  890  - TRP  893 )                          
  18: s001-A 6uen-A   448 - 454 <=>  828 - 834   (ASN  448  - VAL  454  <=> ILE  897  - VAL  903 )                          
  18: s001-A 6uen-A   474 - 477 <=>  836 - 839   (PHE  474  - PHE  477  <=> LEU  905  - ILE  908 )                          
  18: s001-A 6uen-A   478 - 485 <=>  844 - 851   (PRO  478  - ALA  485  <=> GLN  913  - GLU  920 )                          
  18: s001-A 6uen-A   488 - 494 <=> 1285 -1291   (TYR  488  - PRO  494  <=> PRO 1354  - ASN 1360 )                          
  19: s001-A 6klc-A    14 -  17 <=>  109 - 112   (SER   14  - ARG   17  <=> PRO  109  - PHE  112 )                          
  19: s001-A 6klc-A    20 -  25 <=>  115 - 120   (ARG   20  - ASP   25  <=> LYS  115  - PHE  120 )                          
  19: s001-A 6klc-A    38 -  41 <=>  511 - 514   (GLU   38  - ASN   41  <=> PHE  583  - ILE  586 )                          
  19: s001-A 6klc-A    44 -  47 <=>  518 - 521   (ARG   44  - GLY   47  <=> GLU  590  - GLN  593 )                          
  19: s001-A 6klc-A    48 -  51 <=>  635 - 638   (PHE   48  - TYR   51  <=> MET  707  - PHE  710 )                          
  19: s001-A 6klc-A    52 -  55 <=>  640 - 643   (TRP   52  - VAL   55  <=> THR  712  - THR  715 )                          
  19: s001-A 6klc-A    57 -  72 <=>  649 - 664   (SER   57  - ASN   72  <=> ASP  721  - PHE  736 )                          
  19: s001-A 6klc-A    73 -  76 <=>  690 - 693   (PRO   73  - PHE   76  <=> PHE  762  - LYS  765 )                          
  19: s001-A 6klc-A    77 -  89 <=>  710 - 722   (ASP   77  - PHE   89  <=> SER  782  - ASN  794 )                          
  19: s001-A 6klc-A    90 -  93 <=>  725 - 728   (ASP   90  - SER   93  <=> SER  797  - LYS  800 )                          
  19: s001-A 6klc-A   121 - 124 <=>  781 - 784   (PRO  121  - PRO  124  <=> GLU  897  - LEU  900 )                          
  19: s001-A 6klc-A   137 - 140 <=>  829 - 832   (LYS  137  - LYS  140  <=> GLU 1104  - GLN 1107 )                          
  19: s001-A 6klc-A   149 - 152 <=>  833 - 836   (ASP  149  - LEU  152  <=> SER 1108  - SER 1111 )                          
  19: s001-A 6klc-A   153 - 166 <=>  842 - 855   (GLN  153  - ARG  166  <=> GLY 1117  - GLY 1130 )                          
  19: s001-A 6klc-A   172 - 192 <=>  856 - 876   (LYS  172  - ALA  192  <=> GLY 1131  - ASP 1151 )                          
  19: s001-A 6klc-A   193 - 197 <=>  880 - 884   (ALA  193  - ASP  197  <=> ALA 1155  - GLN 1159 )                          
  19: s001-A 6klc-A   199 - 207 <=>  885 - 893   (PRO  199  - ASN  207  <=> LEU 1160  - GLU 1168 )                          
  19: s001-A 6klc-A   212 - 224 <=>  897 - 909   (GLY  212  - ARG  224  <=> GLU 1172  - MET 1184 )                          
  19: s001-A 6klc-A   226 - 251 <=>  911 - 936   (ARG  226  - ILE  251  <=> HIS 1186  - ASN 1211 )                          
  19: s001-A 6klc-A   254 - 260 <=>  938 - 944   (ARG  254  - LYS  260  <=> ILE 1213  - GLY 1225 )                          
  19: s001-A 6klc-A   263 - 282 <=>  945 - 964   (GLU  263  - ASN  282  <=> ARG 1226  - PHE 1245 )                          
  19: s001-A 6klc-A   283 - 295 <=> 1001 -1013   (GLN  283  - SER  295  <=> SER 1286  - ILE 1298 )                          
  19: s001-A 6klc-A   298 - 317 <=> 1014 -1033   (THR  298  - SER  317  <=> LEU 1299  - ILE 1318 )                          
  19: s001-A 6klc-A   318 - 323 <=> 1037 -1042   (ARG  318  - SER  323  <=> CYS 1322  - ASP 1327 )                          
  19: s001-A 6klc-A   327 - 339 <=> 1043 -1055   (CYS  327  - GLU  339  <=> ALA 1328  - ASP 1340 )                          
  19: s001-A 6klc-A   340 - 343 <=> 1058 -1061   (SER  340  - ALA  343  <=> LEU 1343  - LEU 1346 )                          
  19: s001-A 6klc-A   344 - 364 <=> 1069 -1089   (LYS  344  - GLU  364  <=> PHE 1354  - PRO 1374 )                          
  19: s001-A 6klc-A   366 - 371 <=> 1090 -1095   (LYS  366  - VAL  371  <=> LYS 1375  - ARG 1380 )                          
  19: s001-A 6klc-A   376 - 384 <=> 1096 -1104   (MET  376  - SER  384  <=> PHE 1381  - PHE 1389 )                          
  19: s001-A 6klc-A   386 - 394 <=> 1105 -1113   (LYS  386  - VAL  394  <=> PHE 1390  - LEU 1398 )                          
  19: s001-A 6klc-A   396 - 406 <=> 1114 -1124   (CYS  396  - PRO  406  <=> LEU 1399  - ASN 1409 )                          
  19: s001-A 6klc-A   409 - 412 <=> 1125 -1128   (LYS  409  - CYS  412  <=> ILE 1410  - LYS 1413 )                          
  19: s001-A 6klc-A   413 - 428 <=> 1130 -1145   (PRO  413  - GLY  428  <=> PRO 1415  - VAL 1430 )                          
  19: s001-A 6klc-A   429 - 432 <=> 1147 -1150   (CYS  429  - ARG  432  <=> ASN 1432  - PRO 1435 )                          
  19: s001-A 6klc-A   434 - 449 <=> 1151 -1166   (TYR  434  - ALA  449  <=> VAL 1436  - GLN 1451 )                          
  19: s001-A 6klc-A   450 - 454 <=> 1172 -1176   (ASP  450  - VAL  454  <=> ILE 1457  - LEU 1461 )                          
  19: s001-A 6klc-A   471 - 474 <=> 1188 -1191   (ASP  471  - PHE  474  <=> ASP 1473  - ARG 1476 )                          
  19: s001-A 6klc-A   482 - 485 <=> 1424 -1427   (GLU  482  - ALA  485  <=> HIS 1809  - VAL 1812 )                          
  20: s001-A 6v85-A    33 -  36 <=>   15 -  18   (GLY   33  - ARG   36  <=> VAL   19  - LYS   22 )                          
  20: s001-A 6v85-A    37 -  40 <=>  207 - 210   (SER   37  - SER   40  <=> GLU  236  - LEU  239 )                          
  20: s001-A 6v85-A    44 -  47 <=>  213 - 216   (ARG   44  - GLY   47  <=> SER  242  - TYR  245 )                          
  20: s001-A 6v85-A    49 -  54 <=>  336 - 341   (GLY   49  - ASP   54  <=> LEU  365  - MET  370 )                          
  20: s001-A 6v85-A    56 -  74 <=>  342 - 360   (THR   56  - LEU   74  <=> LEU  371  - VAL  389 )                          
  20: s001-A 6v85-A    76 -  97 <=>  361 - 382   (PHE   76  - THR   97  <=> LEU  390  - ARG  411 )                          
  20: s001-A 6v85-A    99 - 105 <=>  433 - 439   (PRO   99  - VAL  105  <=> PHE  462  - GLU  468 )                          
  20: s001-A 6v85-A   106 - 110 <=>  441 - 445   (MET  106  - HIS  110  <=> LEU  470  - MET  474 )                          
  20: s001-A 6v85-A   114 - 121 <=>  446 - 453   (SER  114  - PRO  121  <=> LYS  475  - PRO  482 )                          
  20: s001-A 6v85-A   124 - 133 <=>  469 - 478   (PRO  124  - LYS  133  <=> PHE  510  - LEU  519 )                          
  20: s001-A 6v85-A   137 - 146 <=>  483 - 492   (LYS  137  - VAL  146  <=> PHE  524  - VAL  533 )                          
  20: s001-A 6v85-A   150 - 153 <=>  494 - 497   (GLY  150  - GLN  153  <=> SER  535  - ASP  541 )                          
  20: s001-A 6v85-A   155 - 160 <=>  500 - 505   (CYS  155  - GLY  160  <=> PHE  544  - SER  549 )                          
  20: s001-A 6v85-A   176 - 180 <=>  506 - 510   (VAL  176  - PRO  180  <=> PHE  562  - THR  566 )                          
  20: s001-A 6v85-A   181 - 191 <=>  514 - 524   (ALA  181  - THR  191  <=> ARG  570  - LEU  580 )                          
  20: s001-A 6v85-A   192 - 195 <=>  526 - 529   (ALA  192  - MET  195  <=> ASN  582  - GLY  585 )                          
  20: s001-A 6v85-A   197 - 208 <=>  530 - 541   (ASP  197  - TRP  208  <=> LYS  586  - GLN  597 )                          
  20: s001-A 6v85-A   212 - 225 <=>  542 - 555   (GLY  212  - SER  225  <=> LEU  598  - GLY  611 )                          
  20: s001-A 6v85-A   226 - 254 <=>  560 - 588   (ARG  226  - ARG  254  <=> ALA  657  - ARG  685 )                          
  20: s001-A 6v85-A   256 - 259 <=>  589 - 592   (MET  256  - SER  259  <=> MET  686  - TYR  689 )                          
  20: s001-A 6v85-A   263 - 266 <=>  593 - 596   (GLU  263  - LEU  266  <=> PRO  690  - PHE  693 )                          
  20: s001-A 6v85-A   270 - 276 <=>  597 - 603   (CYS  270  - THR  276  <=> GLU  694  - LEU  700 )                          
  20: s001-A 6v85-A   277 - 281 <=>  606 - 610   (PRO  277  - TYR  281  <=> SER  703  - VAL  707 )                          
  20: s001-A 6v85-A   283 - 287 <=>  625 - 629   (GLN  283  - LYS  287  <=> PHE  731  - PRO  735 )                          
  20: s001-A 6v85-A   290 - 294 <=>  630 - 634   (GLY  290  - GLY  294  <=> GLY  738  - LEU  742 )                          
  20: s001-A 6v85-A   298 - 317 <=>  635 - 654   (THR  298  - SER  317  <=> CYS  743  - SER  762 )                          
  20: s001-A 6v85-A   319 - 322 <=>  655 - 658   (GLU  319  - LEU  322  <=> GLY  763  - VAL  766 )                          
  20: s001-A 6v85-A   326 - 340 <=>  659 - 673   (GLN  326  - SER  340  <=> MET  767  - THR  781 )                          
  20: s001-A 6v85-A   341 - 344 <=>  688 - 691   (GLY  341  - LYS  344  <=> ALA  796  - SER  799 )                          
  20: s001-A 6v85-A   345 - 348 <=>  693 - 696   (GLN  345  - GLU  348  <=> ASN  801  - PHE  804 )                          
  20: s001-A 6v85-A   350 - 353 <=>  697 - 700   (ASP  350  - SER  353  <=> GLU  805  - LYS  808 )                          
  20: s001-A 6v85-A   354 - 372 <=>  702 - 720   (TYR  354  - ARG  372  <=> ASN  810  - HIS  828 )                          
  20: s001-A 6v85-A   377 - 381 <=>  721 - 725   (PRO  377  - LEU  381  <=> PHE  829  - SER  833 )                          
  20: s001-A 6v85-A   383 - 387 <=>  726 - 730   (HIS  383  - LEU  387  <=> LYS  834  - TYR  838 )                          
  20: s001-A 6v85-A   388 - 392 <=>  732 - 736   (GLY  388  - PHE  392  <=> GLY  840  - THR  844 )                          
  20: s001-A 6v85-A   430 - 438 <=>  737 - 745   (ASP  430  - LEU  438  <=> GLN  845  - LEU  853 )                          
  20: s001-A 6v85-A   441 - 445 <=>  746 - 750   (TRP  441  - ARG  445  <=> CYS  854  - ASP  858 )                          
  20: s001-A 6v85-A   447 - 454 <=>  751 - 758   (CYS  447  - VAL  454  <=> VAL  859  - SER  866 )                          
  20: s001-A 6v85-A   474 - 477 <=>  760 - 763   (PHE  474  - PHE  477  <=> CYS  868  - LEU  871 )                          
  20: s001-A 6v85-A   478 - 484 <=>  767 - 773   (PRO  478  - ALA  484  <=> VAL  875  - ASN  881 )                          
  20: s001-A 6v85-A   486 - 489 <=> 1186 -1189   (ARG  486  - GLY  489  <=> PRO 1305  - SER 1308 )                          
  20: s001-A 6v85-A   492 - 495 <=> 1191 -1194   (LEU  492  - VAL  495  <=> THR 1310  - SER 1313 )                          
  21: s001-A 6pns-A    34 -  42 <=>  136 - 144   (THR   34  - PHE   42  <=> ASN  137  - ILE  145 )                          
  21: s001-A 6pns-A    46 -  49 <=>  207 - 210   (LYS   46  - GLY   49  <=> CYS  208  - GLU  211 )                          
  21: s001-A 6pns-A    50 -  56 <=>  378 - 384   (LYS   50  - THR   56  <=> ILE  379  - ALA  385 )                          
  21: s001-A 6pns-A    60 -  63 <=>  385 - 388   (SER   60  - GLU   63  <=> TRP  386  - ASN  389 )                          
  21: s001-A 6pns-A    67 -  71 <=>  389 - 393   (ALA   67  - PRO   71  <=> VAL  390  - PHE  394 )                          
  21: s001-A 6pns-A    72 -  75 <=>  396 - 399   (ASN   72  - ASN   75  <=> GLN  397  - PRO  400 )                          
  21: s001-A 6pns-A    76 -  96 <=>  403 - 423   (PHE   76  - TYR   96  <=> ASN  404  - ALA  424 )                          
  21: s001-A 6pns-A    97 - 103 <=>  425 - 431   (THR   97  - VAL  103  <=> GLU  426  - VAL  432 )                          
  21: s001-A 6pns-A   104 - 114 <=>  436 - 446   (SER  104  - SER  114  <=> LEU  437  - ASN  447 )                          
  21: s001-A 6pns-A   116 - 120 <=>  452 - 456   (THR  116  - LEU  120  <=> SER  453  - TYR  457 )                          
  21: s001-A 6pns-A   124 - 127 <=>  469 - 472   (PRO  124  - ARG  127  <=> SER  476  - LYS  479 )                          
  21: s001-A 6pns-A   129 - 133 <=>  473 - 477   (GLY  129  - LYS  133  <=> ALA  480  - PHE  484 )                          
  21: s001-A 6pns-A   134 - 138 <=>  479 - 483   (GLU  134  - ILE  138  <=> LYS  486  - VAL  490 )                          
  21: s001-A 6pns-A   142 - 145 <=>  484 - 487   (SER  142  - THR  145  <=> PHE  491  - GLU  494 )                          
  21: s001-A 6pns-A   151 - 155 <=>  489 - 493   (LYS  151  - CYS  155  <=> LEU  496  - TYR  500 )                          
  21: s001-A 6pns-A   156 - 166 <=>  499 - 509   (PRO  156  - ARG  166  <=> TYR  506  - ILE  516 )                          
  21: s001-A 6pns-A   171 - 198 <=>  510 - 537   (ASN  171  - PRO  198  <=> LYS  517  - PHE  544 )                          
  21: s001-A 6pns-A   199 - 205 <=>  552 - 558   (PRO  199  - SER  205  <=> GLY  559  - GLY  565 )                          
  21: s001-A 6pns-A   208 - 221 <=>  559 - 572   (TRP  208  - ARG  221  <=> THR  570  - ASN  583 )                          
  21: s001-A 6pns-A   223 - 240 <=>  575 - 592   (HIS  223  - VAL  240  <=> ASP  586  - LEU  603 )                          
  21: s001-A 6pns-A   241 - 256 <=>  594 - 609   (SER  241  - MET  256  <=> ARG  605  - MET  620 )                          
  21: s001-A 6pns-A   257 - 260 <=>  611 - 614   (ASP  257  - LYS  260  <=> PRO  622  - ASP  625 )                          
  21: s001-A 6pns-A   261 - 271 <=>  621 - 631   (ILE  261  - GLU  271  <=> THR  632  - GLY  642 )                          
  21: s001-A 6pns-A   272 - 282 <=>  634 - 644   (TYR  272  - ASN  282  <=> ARG  645  - ARG  655 )                          
  21: s001-A 6pns-A   283 - 288 <=>  702 - 707   (GLN  283  - SER  288  <=> ASP  713  - ASP  718 )                          
  21: s001-A 6pns-A   290 - 318 <=>  708 - 736   (GLY  290  - ARG  318  <=> THR  719  - GLY  747 )                          
  21: s001-A 6pns-A   319 - 323 <=>  742 - 746   (GLU  319  - SER  323  <=> VAL  753  - LEU  757 )                          
  21: s001-A 6pns-A   326 - 341 <=>  747 - 762   (GLN  326  - GLY  341  <=> SER  758  - HIS  773 )                          
  21: s001-A 6pns-A   343 - 372 <=>  768 - 797   (ALA  343  - ARG  372  <=> VAL  779  - TYR  808 )                          
  21: s001-A 6pns-A   377 - 381 <=>  798 - 802   (PRO  377  - LEU  381  <=> SER  809  - THR  813 )                          
  21: s001-A 6pns-A   383 - 387 <=>  803 - 807   (HIS  383  - LEU  387  <=> GLN  814  - LYS  818 )                          
  21: s001-A 6pns-A   388 - 395 <=>  809 - 816   (GLY  388  - ASP  395  <=> GLY  820  - ARG  827 )                          
  21: s001-A 6pns-A   402 - 412 <=>  818 - 828   (SER  402  - CYS  412  <=> MET  829  - ILE  839 )                          
  21: s001-A 6pns-A   413 - 450 <=>  831 - 868   (PRO  413  - ASP  450  <=> VAL  842  - ALA  879 )                          
  21: s001-A 6pns-A   452 - 455 <=>  912 - 915   (SER  452  - HIS  455  <=> ASN  923  - GLY  926 )                          
  21: s001-A 6pns-A   478 - 481 <=>  920 - 923   (PRO  478  - ASN  481  <=> ALA  931  - ILE  934 )                          
  21: s001-A 6pns-A   482 - 486 <=> 1190 -1194   (GLU  482  - ARG  486  <=> ASP 1201  - MET 1205 )                          
  21: s001-A 6pns-A   489 - 492 <=> 1195 -1198   (GLY  489  - LEU  492  <=> SER 1206  - VAL 1209 )                          
  22: s001-A 7alp-U    35 -  39 <=>  547 - 551   (LYS   35  - PRO   39  <=> CYS  604  - ASN  608 )                          
  22: s001-A 7alp-U    44 -  47 <=>  557 - 560   (ARG   44  - GLY   47  <=> CYS  614  - LEU  617 )                          
  22: s001-A 7alp-U    49 -  55 <=>  695 - 701   (GLY   49  - VAL   55  <=> ILE  752  - LYS  758 )                          
  22: s001-A 7alp-U    57 -  72 <=>  709 - 724   (SER   57  - ASN   72  <=> ALA  766  - LYS  781 )                          
  22: s001-A 7alp-U    73 -  97 <=>  741 - 765   (PRO   73  - THR   97  <=> LYS  798  - GLY  822 )                          
  22: s001-A 7alp-U    98 - 101 <=>  770 - 773   (GLU   98  - LYS  101  <=> GLN  827  - GLU  830 )                          
  22: s001-A 7alp-U   103 - 107 <=>  779 - 783   (VAL  103  - GLU  107  <=> GLU  836  - LYS  840 )                          
  22: s001-A 7alp-U   112 - 121 <=>  788 - 797   (LEU  112  - PRO  121  <=> LEU  845  - PHE  854 )                          
  22: s001-A 7alp-U   123 - 133 <=>  812 - 822   (SER  123  - LYS  133  <=> TYR  869  - ALA  879 )                          
  22: s001-A 7alp-U   136 - 143 <=>  833 - 840   (ILE  136  - TRP  143  <=> ILE  890  - TRP  897 )                          
  22: s001-A 7alp-U   150 - 153 <=>  841 - 844   (GLY  150  - GLN  153  <=> LYS  898  - LEU  901 )                          
  22: s001-A 7alp-U   154 - 164 <=>  848 - 858   (ILE  154  - ALA  164  <=> CYS  905  - GLN  915 )                          
  22: s001-A 7alp-U   170 - 180 <=>  859 - 869   (THR  170  - PRO  180  <=> HIS  916  - ASP  926 )                          
  22: s001-A 7alp-U   181 - 195 <=>  873 - 887   (ALA  181  - MET  195  <=> ARG  930  - CYS  944 )                          
  22: s001-A 7alp-U   197 - 203 <=>  888 - 894   (ASP  197  - GLY  203  <=> GLU  945  - THR  951 )                          
  22: s001-A 7alp-U   204 - 207 <=>  896 - 899   (TRP  204  - ASN  207  <=> ALA  953  - ARG  956 )                          
  22: s001-A 7alp-U   214 - 225 <=>  901 - 912   (SER  214  - SER  225  <=> LYS  958  - SER  969 )                          
  22: s001-A 7alp-U   226 - 252 <=>  922 - 948   (ARG  226  - VAL  252  <=> ASN  979  - PHE 1005 )                          
  22: s001-A 7alp-U   256 - 259 <=>  949 - 952   (MET  256  - SER  259  <=> MET 1006  - LYS 1009 )                          
  22: s001-A 7alp-U   262 - 272 <=>  953 - 963   (GLU  262  - TYR  272  <=> PHE 1010  - MET 1020 )                          
  22: s001-A 7alp-U   274 - 281 <=>  964 - 971   (ILE  274  - TYR  281  <=> PHE 1021  - VAL 1028 )                          
  22: s001-A 7alp-U   282 - 288 <=> 1005 -1011   (ASN  282  - SER  288  <=> THR 1070  - THR 1076 )                          
  22: s001-A 7alp-U   290 - 295 <=> 1012 -1017   (GLY  290  - SER  295  <=> GLY 1077  - ILE 1082 )                          
  22: s001-A 7alp-U   298 - 316 <=> 1018 -1036   (THR  298  - ARG  316  <=> LEU 1083  - TYR 1101 )                          
  22: s001-A 7alp-U   317 - 320 <=> 1038 -1041   (SER  317  - PHE  320  <=> VAL 1103  - LEU 1106 )                          
  22: s001-A 7alp-U   326 - 340 <=> 1055 -1069   (GLN  326  - SER  340  <=> ASP 1120  - ILE 1134 )                          
  22: s001-A 7alp-U   342 - 348 <=> 1083 -1089   (VAL  342  - GLU  348  <=> PHE 1148  - HIS 1154 )                          
  22: s001-A 7alp-U   350 - 364 <=> 1090 -1104   (ASP  350  - GLU  364  <=> SER 1155  - GLU 1169 )                          
  22: s001-A 7alp-U   366 - 373 <=> 1105 -1112   (LYS  366  - ARG  373  <=> LYS 1170  - TYR 1177 )                          
  22: s001-A 7alp-U   377 - 381 <=> 1113 -1117   (PRO  377  - LEU  381  <=> CYS 1178  - ASN 1182 )                          
  22: s001-A 7alp-U   383 - 396 <=> 1118 -1131   (HIS  383  - CYS  396  <=> SER 1183  - LEU 1196 )                          
  22: s001-A 7alp-U   398 - 406 <=> 1132 -1140   (LYS  398  - PRO  406  <=> ARG 1197  - ILE 1205 )                          
  22: s001-A 7alp-U   408 - 428 <=> 1141 -1161   (ASN  408  - GLY  428  <=> SER 1206  - LEU 1226 )                          
  22: s001-A 7alp-U   429 - 432 <=> 1163 -1166   (CYS  429  - ARG  432  <=> GLY 1228  - SER 1231 )                          
  22: s001-A 7alp-U   434 - 443 <=> 1170 -1179   (TYR  434  - GLN  443  <=> THR 1235  - LEU 1244 )                          
  22: s001-A 7alp-U   444 - 448 <=> 1181 -1185   (VAL  444  - ASN  448  <=> HIS 1246  - LEU 1250 )                          
  22: s001-A 7alp-U   449 - 452 <=> 1209 -1212   (ALA  449  - SER  452  <=> GLY 1274  - LEU 1277 )                          
  22: s001-A 7alp-U   473 - 476 <=> 1222 -1225   (ASP  473  - GLY  476  <=> ALA 1287  - ARG 1290 )                          
  22: s001-A 7alp-U   488 - 491 <=> 1417 -1420   (TYR  488  - VAL  491  <=> SER 1498  - ASP 1501 )                          
  22: s001-A 7alp-U   492 - 495 <=> 1503 -1506   (LEU  492  - VAL  495  <=> LEU 1584  - PRO 1587 )                          
  23: s001-A 7el9-A     9 -  17 <=>   76 -  84   (GLN    9  - ARG   17  <=> GLU  111  - ASP  119 )                          
  23: s001-A 7el9-A    19 -  22 <=>   87 -  90   (ASN   19  - SER   22  <=> LYS  122  - ASN  125 )                          
  23: s001-A 7el9-A    38 -  43 <=>  512 - 517   (GLU   38  - VAL   43  <=> PHE  579  - SER  584 )                          
  23: s001-A 7el9-A    44 -  47 <=>  520 - 523   (ARG   44  - GLY   47  <=> VAL  587  - GLY  590 )                          
  23: s001-A 7el9-A    48 -  51 <=>  634 - 637   (PHE   48  - TYR   51  <=> TYR  701  - HIS  704 )                          
  23: s001-A 7el9-A    52 -  55 <=>  640 - 643   (TRP   52  - VAL   55  <=> THR  707  - THR  710 )                          
  23: s001-A 7el9-A    56 -  66 <=>  648 - 658   (THR   56  - PHE   66  <=> THR  715  - ILE  725 )                          
  23: s001-A 7el9-A    67 -  71 <=>  660 - 664   (ALA   67  - PRO   71  <=> PRO  727  - PHE  731 )                          
  23: s001-A 7el9-A    72 -  75 <=>  692 - 695   (ASN   72  - ASN   75  <=> PHE  759  - LYS  762 )                          
  23: s001-A 7el9-A    76 -  89 <=>  708 - 721   (PHE   76  - PHE   89  <=> VAL  775  - ASN  788 )                          
  23: s001-A 7el9-A    90 -  93 <=>  725 - 728   (ASP   90  - SER   93  <=> LEU  792  - SER  795 )                          
  23: s001-A 7el9-A    99 - 104 <=>  732 - 737   (PRO   99  - SER  104  <=> LYS  799  - ARG  804 )                          
  23: s001-A 7el9-A   149 - 152 <=>  740 - 743   (ASP  149  - LEU  152  <=> THR 1103  - THR 1106 )                          
  23: s001-A 7el9-A   153 - 166 <=>  750 - 763   (GLN  153  - ARG  166  <=> GLY 1113  - GLY 1126 )                          
  23: s001-A 7el9-A   172 - 179 <=>  764 - 771   (LYS  172  - TYR  179  <=> SER 1127  - GLY 1134 )                          
  23: s001-A 7el9-A   180 - 195 <=>  775 - 790   (PRO  180  - MET  195  <=> THR 1138  - GLY 1153 )                          
  23: s001-A 7el9-A   197 - 203 <=>  791 - 797   (ASP  197  - GLY  203  <=> ASN 1154  - CYS 1160 )                          
  23: s001-A 7el9-A   204 - 207 <=>  799 - 802   (TRP  204  - ASN  207  <=> ASN 1162  - LYS 1165 )                          
  23: s001-A 7el9-A   213 - 252 <=>  806 - 845   (LEU  213  - VAL  252  <=> ARG 1169  - LEU 1208 )                          
  23: s001-A 7el9-A   254 - 257 <=>  846 - 849   (ARG  254  - ASP  257  <=> GLU 1209  - THR 1212 )                          
  23: s001-A 7el9-A   262 - 282 <=>  857 - 877   (GLU  262  - ASN  282  <=> ASP 1220  - ILE 1240 )                          
  23: s001-A 7el9-A   283 - 295 <=>  906 - 918   (GLN  283  - SER  295  <=> SER 1282  - ILE 1294 )                          
  23: s001-A 7el9-A   298 - 317 <=>  919 - 938   (THR  298  - SER  317  <=> LEU 1295  - LEU 1314 )                          
  23: s001-A 7el9-A   318 - 323 <=>  942 - 947   (ARG  318  - SER  323  <=> TYR 1318  - VAL 1323 )                          
  23: s001-A 7el9-A   327 - 340 <=>  948 - 961   (CYS  327  - SER  340  <=> SER 1324  - THR 1337 )                          
  23: s001-A 7el9-A   341 - 364 <=>  965 - 988   (GLY  341  - GLU  364  <=> ALA 1348  - PRO 1371 )                          
  23: s001-A 7el9-A   366 - 371 <=>  989 - 994   (LYS  366  - VAL  371  <=> LYS 1372  - THR 1377 )                          
  23: s001-A 7el9-A   376 - 389 <=>  995 -1008   (MET  376  - ILE  389  <=> PHE 1378  - GLU 1391 )                          
  23: s001-A 7el9-A   392 - 406 <=> 1009 -1023   (PHE  392  - PRO  406  <=> GLU 1392  - ASN 1406 )                          
  23: s001-A 7el9-A   409 - 430 <=> 1025 -1046   (LYS  409  - ASP  430  <=> LYS 1408  - ASN 1429 )                          
  23: s001-A 7el9-A   432 - 435 <=> 1047 -1050   (ARG  432  - ARG  435  <=> GLY 1430  - THR 1433 )                          
  23: s001-A 7el9-A   436 - 449 <=> 1052 -1065   (MET  436  - ALA  449  <=> ILE 1435  - ARG 1448 )                          
  23: s001-A 7el9-A   450 - 454 <=> 1071 -1075   (ASP  450  - VAL  454  <=> GLU 1454  - GLY 1458 )                          
  23: s001-A 7el9-A   469 - 472 <=> 1375 -1378   (ILE  469  - ILE  472  <=> LEU 1793  - ARG 1796 )                          
  23: s001-A 7el9-A   484 - 487 <=> 1380 -1383   (ALA  484  - TYR  487  <=> ASN 1798  - TYR 1801 )                          
  24: s001-A 6zdu-A    35 -  39 <=>   91 -  95   (LYS   35  - PRO   39  <=> ASN  245  - ILE  249 )                          
  24: s001-A 6zdu-A    41 -  46 <=>  132 - 137   (ASN   41  - LYS   46  <=> LEU  286  - ASN  291 )                          
  24: s001-A 6zdu-A    51 -  54 <=>  209 - 212   (TYR   51  - ASP   54  <=> LEU  363  - PHE  366 )                          
  24: s001-A 6zdu-A    56 -  70 <=>  220 - 234   (THR   56  - LYS   70  <=> LEU  374  - VAL  388 )                          
  24: s001-A 6zdu-A   153 - 166 <=>  244 - 257   (GLN  153  - ARG  166  <=> GLN  398  - SER  411 )                          
  24: s001-A 6zdu-A   172 - 181 <=>  258 - 267   (LYS  172  - ALA  181  <=> SER  412  - LYS  421 )                          
  24: s001-A 6zdu-A   182 - 185 <=>  291 - 294   (TYR  182  - VAL  185  <=> ARG  445  - LYS  448 )                          
  24: s001-A 6zdu-A   186 - 196 <=>  296 - 306   (LEU  186  - ALA  196  <=> VAL  450  - LEU  460 )                          
  24: s001-A 6zdu-A   199 - 203 <=>  318 - 322   (PRO  199  - GLY  203  <=> TYR  472  - VAL  476 )                          
  24: s001-A 6zdu-A   205 - 208 <=>  323 - 326   (SER  205  - TRP  208  <=> HIS  477  - SER  480 )                          
  24: s001-A 6zdu-A   214 - 224 <=>  328 - 338   (SER  214  - ARG  224  <=> VAL  482  - SER  492 )                          
  24: s001-A 6zdu-A   226 - 254 <=>  349 - 377   (ARG  226  - ARG  254  <=> LEU  503  - GLU  531 )                          
  24: s001-A 6zdu-A   257 - 261 <=>  380 - 384   (ASP  257  - ILE  261  <=> ASP  534  - SER  538 )                          
  24: s001-A 6zdu-A   262 - 275 <=>  418 - 431   (GLU  262  - HIS  275  <=> GLN  592  - TYR  605 )                          
  24: s001-A 6zdu-A   276 - 281 <=>  433 - 438   (THR  276  - TYR  281  <=> VAL  607  - LYS  612 )                          
  24: s001-A 6zdu-A   282 - 317 <=>  444 - 479   (ASN  282  - SER  317  <=> LEU  618  - LEU  653 )                          
  24: s001-A 6zdu-A   326 - 348 <=>  487 - 509   (GLN  326  - GLU  348  <=> LEU  661  - HIS  683 )                          
  24: s001-A 6zdu-A   350 - 353 <=>  510 - 513   (ASP  350  - SER  353  <=> ASN  684  - SER  687 )                          
  24: s001-A 6zdu-A   354 - 372 <=>  516 - 534   (TYR  354  - ARG  372  <=> ILE  690  - GLN  708 )                          
  24: s001-A 6zdu-A   373 - 380 <=>  537 - 544   (ARG  373  - PHE  380  <=> THR  711  - VAL  718 )                          
  24: s001-A 6zdu-A   384 - 387 <=>  545 - 548   (SER  384  - LEU  387  <=> GLY  719  - VAL  722 )                          
  24: s001-A 6zdu-A   388 - 394 <=>  553 - 559   (GLY  388  - VAL  394  <=> LEU  727  - SER  733 )                          
  24: s001-A 6zdu-A   426 - 429 <=>  560 - 563   (ALA  426  - CYS  429  <=> GLY  734  - SER  737 )                          
  24: s001-A 6zdu-A   437 - 441 <=>  564 - 568   (LEU  437  - TRP  441  <=> LEU  738  - ASN  742 )                          
  24: s001-A 6zdu-A   451 - 454 <=>  571 - 574   (LEU  451  - VAL  454  <=> THR  745  - THR  748 )                          
  24: s001-A 6zdu-A   475 - 478 <=>  576 - 579   (SER  475  - PRO  478  <=> VAL  750  - LEU  753 )                          
  24: s001-A 6zdu-A   479 - 489 <=>  581 - 591   (SER  479  - GLY  489  <=> THR  755  - LEU  765 )                          
  24: s001-A 6zdu-A   492 - 495 <=>  601 - 604   (LEU  492  - VAL  495  <=> ASN  775  - GLU  778 )                          
  25: s001-A 6icz-A    49 -  52 <=>  729 - 732   (GLY   49  - TRP   52  <=> ARG  760  - ARG  763 )                          
  25: s001-A 6icz-A    55 -  58 <=>  745 - 748   (VAL   55  - ARG   58  <=> LEU  776  - LEU  779 )                          
  25: s001-A 6icz-A    59 -  66 <=>  750 - 757   (ALA   59  - PHE   66  <=> ARG  781  - GLN  788 )                          
  25: s001-A 6icz-A    67 -  71 <=>  759 - 763   (ALA   67  - PRO   71  <=> ARG  790  - TYR  794 )                          
  25: s001-A 6icz-A    72 -  76 <=>  768 - 772   (ASN   72  - PHE   76  <=> PRO  799  - ALA  803 )                          
  25: s001-A 6icz-A    77 -  90 <=>  774 - 787   (ASP   77  - ASP   90  <=> GLU  805  - GLU  818 )                          
  25: s001-A 6icz-A    93 -  96 <=>  789 - 792   (SER   93  - TYR   96  <=> ARG  820  - SER  823 )                          
  25: s001-A 6icz-A    99 - 103 <=>  793 - 797   (PRO   99  - VAL  103  <=> PRO  824  - PRO  828 )                          
  25: s001-A 6icz-A   104 - 112 <=>  803 - 811   (SER  104  - LEU  112  <=> HIS  834  - ALA  842 )                          
  25: s001-A 6icz-A   113 - 116 <=>  815 - 818   (PRO  113  - THR  116  <=> LEU  846  - ALA  849 )                          
  25: s001-A 6icz-A   123 - 135 <=>  827 - 839   (SER  123  - ILE  135  <=> GLN  858  - ALA  870 )                          
  25: s001-A 6icz-A   137 - 147 <=>  845 - 855   (LYS  137  - LYS  147  <=> GLU  876  - LEU  886 )                          
  25: s001-A 6icz-A   150 - 166 <=>  856 - 872   (GLY  150  - ARG  166  <=> THR  887  - SER  903 )                          
  25: s001-A 6icz-A   172 - 179 <=>  873 - 880   (LYS  172  - TYR  179  <=> HIS  904  - VAL  911 )                          
  25: s001-A 6icz-A   180 - 197 <=>  885 - 902   (PRO  180  - ASP  197  <=> LYS  916  - ARG  933 )                          
  25: s001-A 6icz-A   198 - 203 <=>  905 - 910   (PRO  198  - GLY  203  <=> PHE  936  - LYS  941 )                          
  25: s001-A 6icz-A   204 - 208 <=>  912 - 916   (TRP  204  - TRP  208  <=> ALA  943  - PRO  947 )                          
  25: s001-A 6icz-A   212 - 224 <=>  918 - 930   (GLY  212  - ARG  224  <=> PRO  949  - ASN  961 )                          
  25: s001-A 6icz-A   226 - 253 <=>  943 - 970   (ARG  226  - ARG  253  <=> ASN  974  - VAL 1001 )                          
  25: s001-A 6icz-A   262 - 273 <=>  971 - 982   (GLU  262  - PHE  273  <=> ASP 1002  - ASN 1013 )                          
  25: s001-A 6icz-A   275 - 315 <=>  983 -1023   (HIS  275  - GLN  315  <=> ASN 1014  - GLY 1054 )                          
  25: s001-A 6icz-A   320 - 323 <=> 1052 -1055   (PHE  320  - SER  323  <=> HIS 1083  - ARG 1086 )                          
  25: s001-A 6icz-A   326 - 340 <=> 1056 -1070   (GLN  326  - SER  340  <=> LEU 1087  - PHE 1101 )                          
  25: s001-A 6icz-A   342 - 372 <=> 1117 -1147   (VAL  342  - ARG  372  <=> ASN 1148  - TYR 1178 )                          
  25: s001-A 6icz-A   373 - 380 <=> 1152 -1159   (ARG  373  - PHE  380  <=> PRO 1183  - CYS 1190 )                          
  25: s001-A 6icz-A   383 - 388 <=> 1160 -1165   (HIS  383  - GLY  388  <=> GLY 1191  - ILE 1196 )                          
  25: s001-A 6icz-A   389 - 395 <=> 1197 -1203   (ILE  389  - ASP  395  <=> CYS 1228  - ASP 1234 )                          
  25: s001-A 6icz-A   396 - 409 <=> 1206 -1219   (CYS  396  - LYS  409  <=> MET 1237  - ALA 1250 )                          
  25: s001-A 6icz-A   411 - 429 <=> 1227 -1245   (ARG  411  - CYS  429  <=> LYS 1258  - GLU 1276 )                          
  25: s001-A 6icz-A   430 - 446 <=> 1250 -1266   (ASP  430  - ARG  446  <=> THR 1281  - THR 1297 )                          
  25: s001-A 6icz-A   447 - 450 <=> 1285 -1288   (CYS  447  - ASP  450  <=> PHE 1316  - PRO 1319 )                          
  25: s001-A 6icz-A   462 - 468 <=> 1420 -1426   (ARG  462  - ASN  468  <=> ASN 1451  - HIS 1457 )                          
  25: s001-A 6icz-A   469 - 475 <=> 1430 -1436   (ILE  469  - SER  475  <=> ASP 1461  - LEU 1467 )                          
  26: s001-A 6z8k-A    38 -  41 <=>  580 - 583   (GLU   38  - ASN   41  <=> GLN  602  - VAL  605 )                          
  26: s001-A 6z8k-A    44 -  47 <=>  587 - 590   (ARG   44  - GLY   47  <=> GLY  609  - LEU  612 )                          
  26: s001-A 6z8k-A    50 -  56 <=>  729 - 735   (LYS   50  - THR   56  <=> PHE  751  - HIS  757 )                          
  26: s001-A 6z8k-A    57 -  66 <=>  740 - 749   (SER   57  - PHE   66  <=> VAL  762  - LEU  771 )                          
  26: s001-A 6z8k-A    67 -  71 <=>  751 - 755   (ALA   67  - PRO   71  <=> ILE  773  - GLN  777 )                          
  26: s001-A 6z8k-A    72 -  76 <=>  760 - 764   (ASN   72  - PHE   76  <=> LYS  782  - SER  786 )                          
  26: s001-A 6z8k-A    77 - 100 <=>  773 - 796   (ASP   77  - LEU  100  <=> ASN  795  - ARG  818 )                          
  26: s001-A 6z8k-A   103 - 106 <=>  803 - 806   (VAL  103  - MET  106  <=> ASN  825  - ARG  828 )                          
  26: s001-A 6z8k-A   110 - 113 <=>  812 - 815   (HIS  110  - PRO  113  <=> ILE  834  - PHE  837 )                          
  26: s001-A 6z8k-A   114 - 121 <=>  817 - 824   (SER  114  - PRO  121  <=> SER  839  - ILE  846 )                          
  26: s001-A 6z8k-A   123 - 134 <=>  863 - 874   (SER  123  - GLU  134  <=> TYR  906  - GLU  917 )                          
  26: s001-A 6z8k-A   140 - 146 <=>  888 - 894   (LYS  140  - VAL  146  <=> GLU  931  - MET  937 )                          
  26: s001-A 6z8k-A   150 - 166 <=>  895 - 911   (GLY  150  - ARG  166  <=> ILE  938  - THR  954 )                          
  26: s001-A 6z8k-A   171 - 199 <=>  912 - 940   (ASN  171  - PRO  199  <=> SER  955  - LYS  983 )                          
  26: s001-A 6z8k-A   200 - 204 <=>  943 - 947   (PRO  200  - TRP  204  <=> PRO  986  - ILE  990 )                          
  26: s001-A 6z8k-A   205 - 208 <=>  949 - 952   (SER  205  - TRP  208  <=> GLU  992  - ASP  995 )                          
  26: s001-A 6z8k-A   213 - 225 <=>  953 - 965   (LEU  213  - SER  225  <=> GLY  996  - GLU 1008 )                          
  26: s001-A 6z8k-A   226 - 241 <=> 1001 -1016   (ARG  226  - SER  241  <=> LYS 1054  - VAL 1069 )                          
  26: s001-A 6z8k-A   245 - 282 <=> 1017 -1054   (ILE  245  - ASN  282  <=> PHE 1070  - ASP 1107 )                          
  26: s001-A 6z8k-A   283 - 295 <=> 1082 -1094   (GLN  283  - SER  295  <=> ASN 1135  - ASN 1147 )                          
  26: s001-A 6z8k-A   298 - 319 <=> 1095 -1116   (THR  298  - GLU  319  <=> PHE 1148  - GLU 1169 )                          
  26: s001-A 6z8k-A   320 - 323 <=> 1125 -1128   (PHE  320  - SER  323  <=> ILE 1178  - ASN 1181 )                          
  26: s001-A 6z8k-A   327 - 340 <=> 1129 -1142   (CYS  327  - SER  340  <=> SER 1182  - ILE 1195 )                          
  26: s001-A 6z8k-A   343 - 371 <=> 1152 -1180   (ALA  343  - VAL  371  <=> ILE 1205  - ASN 1233 )                          
  26: s001-A 6z8k-A   376 - 381 <=> 1181 -1186   (MET  376  - LEU  381  <=> CYS 1234  - VAL 1239 )                          
  26: s001-A 6z8k-A   383 - 387 <=> 1187 -1191   (HIS  383  - LEU  387  <=> SER 1240  - LEU 1244 )                          
  26: s001-A 6z8k-A   388 - 394 <=> 1193 -1199   (GLY  388  - VAL  394  <=> GLY 1246  - TYR 1252 )                          
  26: s001-A 6z8k-A   396 - 400 <=> 1200 -1204   (CYS  396  - SER  400  <=> GLY 1253  - LEU 1257 )                          
  26: s001-A 6z8k-A   402 - 405 <=> 1205 -1208   (SER  402  - ILE  405  <=> THR 1258  - GLY 1261 )                          
  26: s001-A 6z8k-A   409 - 412 <=> 1209 -1212   (LYS  409  - CYS  412  <=> ASP 1262  - TYR 1265 )                          
  26: s001-A 6z8k-A   413 - 428 <=> 1215 -1230   (PRO  413  - GLY  428  <=> PRO 1268  - ILE 1283 )                          
  26: s001-A 6z8k-A   429 - 432 <=> 1233 -1236   (CYS  429  - ARG  432  <=> GLY 1286  - PRO 1289 )                          
  26: s001-A 6z8k-A   433 - 441 <=> 1238 -1246   (ALA  433  - TRP  441  <=> LEU 1291  - SER 1299 )                          
  26: s001-A 6z8k-A   442 - 450 <=> 1248 -1256   (ILE  442  - ASP  450  <=> TRP 1301  - MET 1309 )                          
  26: s001-A 6z8k-A   472 - 475 <=> 1293 -1296   (ILE  472  - SER  475  <=> THR 1346  - LEU 1349 )                          
  26: s001-A 6z8k-A   485 - 494 <=> 1634 -1643   (ALA  485  - PRO  494  <=> LYS 1707  - TYR 1716 )                          
  27: s001-A 7elb-A    13 -  17 <=>  107 - 111   (LYS   13  - ARG   17  <=> ASN  108  - PHE  112 )                          
  27: s001-A 7elb-A    19 -  25 <=>  114 - 120   (ASN   19  - ASP   25  <=> LYS  115  - SER  121 )                          
  27: s001-A 7elb-A    38 -  44 <=>  536 - 542   (GLU   38  - ARG   44  <=> PRO  575  - PRO  581 )                          
  27: s001-A 7elb-A    45 -  50 <=>  582 - 587   (ILE   45  - LYS   50  <=> LEU  621  - LYS  626 )                          
  27: s001-A 7elb-A    51 -  54 <=>  668 - 671   (TYR   51  - ASP   54  <=> THR  707  - THR  710 )                          
  27: s001-A 7elb-A    56 -  70 <=>  676 - 690   (THR   56  - LYS   70  <=> THR  715  - VAL  729 )                          
  27: s001-A 7elb-A    72 -  75 <=>  720 - 723   (ASN   72  - ASN   75  <=> PHE  759  - LYS  762 )                          
  27: s001-A 7elb-A    76 -  90 <=>  736 - 750   (PHE   76  - ASP   90  <=> VAL  775  - ARG  789 )                          
  27: s001-A 7elb-A    91 -  94 <=>  755 - 758   (LEU   91  - SER   94  <=> VAL  794  - GLU  797 )                          
  27: s001-A 7elb-A    96 - 101 <=>  759 - 764   (TYR   96  - LYS  101  <=> LEU  798  - PHE  803 )                          
  27: s001-A 7elb-A   122 - 125 <=>  766 - 769   (PHE  122  - GLY  125  <=> ILE  822  - LEU  825 )                          
  27: s001-A 7elb-A   147 - 152 <=>  944 - 949   (LYS  147  - LEU  152  <=> PRO 1102  - SER 1107 )                          
  27: s001-A 7elb-A   153 - 166 <=>  955 - 968   (GLN  153  - ARG  166  <=> GLY 1113  - GLY 1126 )                          
  27: s001-A 7elb-A   172 - 198 <=>  969 - 995   (LYS  172  - PRO  198  <=> SER 1127  - GLY 1153 )                          
  27: s001-A 7elb-A   199 - 207 <=>  998 -1006   (PRO  199  - ASN  207  <=> MET 1156  - GLU 1164 )                          
  27: s001-A 7elb-A   213 - 225 <=> 1007 -1019   (LEU  213  - SER  225  <=> LYS 1165  - ALA 1177 )                          
  27: s001-A 7elb-A   226 - 252 <=> 1024 -1050   (ARG  226  - VAL  252  <=> ASP 1182  - LEU 1208 )                          
  27: s001-A 7elb-A   254 - 257 <=> 1051 -1054   (ARG  254  - ASP  257  <=> GLU 1209  - THR 1212 )                          
  27: s001-A 7elb-A   263 - 282 <=> 1063 -1082   (GLU  263  - ASN  282  <=> LEU 1221  - ILE 1240 )                          
  27: s001-A 7elb-A   283 - 295 <=> 1112 -1124   (GLN  283  - SER  295  <=> SER 1282  - ILE 1294 )                          
  27: s001-A 7elb-A   298 - 317 <=> 1125 -1144   (THR  298  - SER  317  <=> LEU 1295  - LEU 1314 )                          
  27: s001-A 7elb-A   318 - 323 <=> 1148 -1153   (ARG  318  - SER  323  <=> TYR 1318  - VAL 1323 )                          
  27: s001-A 7elb-A   327 - 340 <=> 1154 -1167   (CYS  327  - SER  340  <=> SER 1324  - THR 1337 )                          
  27: s001-A 7elb-A   343 - 363 <=> 1173 -1193   (ALA  343  - ASN  363  <=> GLU 1350  - SER 1370 )                          
  27: s001-A 7elb-A   365 - 371 <=> 1194 -1200   (GLU  365  - VAL  371  <=> PRO 1371  - THR 1377 )                          
  27: s001-A 7elb-A   376 - 381 <=> 1201 -1206   (MET  376  - LEU  381  <=> PHE 1378  - LYS 1383 )                          
  27: s001-A 7elb-A   383 - 388 <=> 1207 -1212   (HIS  383  - GLY  388  <=> SER 1384  - MET 1389 )                          
  27: s001-A 7elb-A   389 - 392 <=> 1214 -1217   (ILE  389  - PHE  392  <=> GLU 1391  - PRO 1394 )                          
  27: s001-A 7elb-A   430 - 442 <=> 1218 -1230   (ASP  430  - ILE  442  <=> LEU 1395  - VAL 1407 )                          
  27: s001-A 7elb-A   449 - 454 <=> 1232 -1237   (ALA  449  - VAL  454  <=> CYS 1409  - GLN 1414 )                          
  27: s001-A 7elb-A   474 - 477 <=> 1239 -1242   (PHE  474  - PHE  477  <=> SER 1416  - ILE 1419 )                          
  27: s001-A 7elb-A   478 - 485 <=> 1244 -1251   (PRO  478  - ALA  485  <=> THR 1421  - ALA 1428 )                          
  27: s001-A 7elb-A   489 - 495 <=> 1586 -1592   (GLY  489  - VAL  495  <=> ASN 1798  - LYS 1804 )                          
  28: s001-A 7bg9-A    33 -  36 <=>  343 - 346   (GLY   33  - ARG   36  <=> TYR  562  - GLU  565 )                          
  28: s001-A 7bg9-A    50 -  53 <=>  349 - 352   (LYS   50  - ARG   53  <=> PHE  568  - ASN  571 )                          
  28: s001-A 7bg9-A    57 -  62 <=>  365 - 370   (SER   57  - GLU   62  <=> LEU  584  - ILE  589 )                          
  28: s001-A 7bg9-A    63 -  70 <=>  372 - 379   (GLU   63  - LYS   70  <=> GLN  591  - LEU  598 )                          
  28: s001-A 7bg9-A   150 - 164 <=>  393 - 407   (GLY  150  - ALA  164  <=> ALA  612  - LYS  626 )                          
  28: s001-A 7bg9-A   170 - 181 <=>  408 - 419   (THR  170  - ALA  181  <=> PRO  627  - TYR  638 )                          
  28: s001-A 7bg9-A   182 - 199 <=>  434 - 451   (TYR  182  - PRO  199  <=> ARG  653  - ALA  670 )                          
  28: s001-A 7bg9-A   201 - 207 <=>  459 - 465   (PHE  201  - ASN  207  <=> ALA  678  - ASP  684 )                          
  28: s001-A 7bg9-A   214 - 223 <=>  466 - 475   (SER  214  - HIS  223  <=> ASP  685  - VAL  694 )                          
  28: s001-A 7bg9-A   226 - 251 <=>  487 - 512   (ARG  226  - ILE  251  <=> LEU  706  - SER  731 )                          
  28: s001-A 7bg9-A   254 - 257 <=>  513 - 516   (ARG  254  - ASP  257  <=> ILE  732  - PRO  735 )                          
  28: s001-A 7bg9-A   258 - 272 <=>  582 - 596   (LEU  258  - TYR  272  <=> ALA  801  - HIS  815 )                          
  28: s001-A 7bg9-A   276 - 315 <=>  597 - 636   (THR  276  - GLN  315  <=> HIS  816  - ALA  855 )                          
  28: s001-A 7bg9-A   320 - 323 <=>  637 - 640   (PHE  320  - SER  323  <=> GLY  856  - ARG  859 )                          
  28: s001-A 7bg9-A   326 - 354 <=>  643 - 671   (GLN  326  - TYR  354  <=> LEU  862  - GLY  890 )                          
  28: s001-A 7bg9-A   356 - 360 <=>  672 - 676   (LYS  356  - LEU  360  <=> VAL  891  - GLY  895 )                          
  28: s001-A 7bg9-A   361 - 371 <=>  679 - 689   (VAL  361  - VAL  371  <=> VAL  898  - PRO  908 )                          
  28: s001-A 7bg9-A   374 - 379 <=>  707 - 712   (TYR  374  - SER  379  <=> GLY  926  - CYS  931 )                          
  28: s001-A 7bg9-A   384 - 387 <=>  713 - 716   (SER  384  - LEU  387  <=> GLY  932  - LEU  935 )                          
  28: s001-A 7bg9-A   388 - 398 <=>  721 - 731   (GLY  388  - LYS  398  <=> LEU  940  - ALA  950 )                          
  28: s001-A 7bg9-A   401 - 406 <=>  733 - 738   (ALA  401  - PRO  406  <=> THR  952  - SER  957 )                          
  28: s001-A 7bg9-A   410 - 413 <=>  740 - 743   (ASP  410  - PRO  413  <=> THR  959  - ARG  962 )                          
  28: s001-A 7bg9-A   418 - 427 <=>  753 - 762   (GLN  418  - PHE  427  <=> ARG  972  - LYS  981 )                          
  28: s001-A 7bg9-A   429 - 448 <=>  781 - 800   (CYS  429  - ASN  448  <=> ASN 1000  - LEU 1019 )                          
  28: s001-A 7bg9-A   474 - 477 <=>  814 - 817   (PHE  474  - PHE  477  <=> LEU 1033  - ILE 1036 )                          
  28: s001-A 7bg9-A   479 - 482 <=>  821 - 824   (SER  479  - GLU  482  <=> ALA 1040  - CYS 1043 )                          
  28: s001-A 7bg9-A   490 - 494 <=>  830 - 834   (THR  490  - PRO  494  <=> ALA 1049  - GLY 1053 )                          
  29: s001-A 1n1h-A    34 -  41 <=>  141 - 148   (THR   34  - ASN   41  <=> SER  142  - ALA  149 )                          
  29: s001-A 1n1h-A    46 -  49 <=>  232 - 235   (LYS   46  - GLY   49  <=> LEU  233  - LEU  236 )                          
  29: s001-A 1n1h-A    50 -  61 <=>  372 - 383   (LYS   50  - MET   61  <=> SER  373  - THR  384 )                          
  29: s001-A 1n1h-A    62 -  67 <=>  385 - 390   (GLU   62  - ALA   67  <=> LEU  386  - GLN  391 )                          
  29: s001-A 1n1h-A    71 -  78 <=>  391 - 398   (PRO   71  - ASP   78  <=> SER  392  - ILE  399 )                          
  29: s001-A 1n1h-A    79 -  82 <=>  419 - 422   (VAL   79  - GLU   82  <=> SER  420  - ARG  423 )                          
  29: s001-A 1n1h-A    84 -  89 <=>  423 - 428   (SER   84  - PHE   89  <=> TYR  424  - TRP  429 )                          
  29: s001-A 1n1h-A    99 - 102 <=>  434 - 437   (PRO   99  - THR  102  <=> ARG  435  - ALA  438 )                          
  29: s001-A 1n1h-A   104 - 117 <=>  446 - 459   (SER  104  - SER  117  <=> PHE  447  - GLY  460 )                          
  29: s001-A 1n1h-A   119 - 122 <=>  460 - 463   (GLY  119  - PHE  122  <=> GLY  461  - ALA  464 )                          
  29: s001-A 1n1h-A   125 - 137 <=>  486 - 498   (GLY  125  - LYS  137  <=> ALA  487  - ASN  499 )                          
  29: s001-A 1n1h-A   141 - 144 <=>  500 - 503   (HIS  141  - ARG  144  <=> PRO  501  - HIS  504 )                          
  29: s001-A 1n1h-A   151 - 154 <=>  504 - 507   (LYS  151  - ILE  154  <=> THR  505  - ALA  508 )                          
  29: s001-A 1n1h-A   155 - 166 <=>  510 - 521   (CYS  155  - ARG  166  <=> ALA  511  - GLN  522 )                          
  29: s001-A 1n1h-A   171 - 199 <=>  522 - 550   (ASN  171  - PRO  199  <=> ARG  523  - TYR  551 )                          
  29: s001-A 1n1h-A   200 - 206 <=>  553 - 559   (PRO  200  - VAL  206  <=> ASN  554  - GLY  560 )                          
  29: s001-A 1n1h-A   207 - 210 <=>  561 - 564   (ASN  207  - ASP  210  <=> ALA  562  - GLU  565 )                          
  29: s001-A 1n1h-A   214 - 223 <=>  566 - 575   (SER  214  - HIS  223  <=> VAL  567  - SER  576 )                          
  29: s001-A 1n1h-A   226 - 242 <=>  578 - 594   (ARG  226  - PRO  242  <=> ASN  579  - TRP  595 )                          
  29: s001-A 1n1h-A   243 - 256 <=>  596 - 609   (LYS  243  - MET  256  <=> PHE  597  - VAL  610 )                          
  29: s001-A 1n1h-A   257 - 260 <=>  612 - 615   (ASP  257  - LYS  260  <=> SER  613  - GLY  616 )                          
  29: s001-A 1n1h-A   261 - 274 <=>  642 - 655   (ILE  261  - ILE  274  <=> GLY  643  - LYS  656 )                          
  29: s001-A 1n1h-A   275 - 281 <=>  657 - 663   (HIS  275  - TYR  281  <=> GLY  658  - ASN  664 )                          
  29: s001-A 1n1h-A   282 - 288 <=>  671 - 677   (ASN  282  - SER  288  <=> ASP  672  - THR  678 )                          
  29: s001-A 1n1h-A   290 - 314 <=>  678 - 702   (GLY  290  - SER  314  <=> THR  679  - LEU  703 )                          
  29: s001-A 1n1h-A   315 - 318 <=>  704 - 707   (GLN  315  - ARG  318  <=> VAL  705  - PRO  708 )                          
  29: s001-A 1n1h-A   322 - 325 <=>  722 - 725   (LEU  322  - ASN  325  <=> LEU  723  - GLN  726 )                          
  29: s001-A 1n1h-A   326 - 339 <=>  727 - 740   (GLN  326  - GLU  339  <=> ASN  728  - ASP  741 )                          
  29: s001-A 1n1h-A   341 - 363 <=>  749 - 771   (GLY  341  - ASN  363  <=> SER  750  - ASP  772 )                          
  29: s001-A 1n1h-A   367 - 370 <=>  772 - 775   (THR  367  - GLU  370  <=> ILE  773  - ASP  776 )                          
  29: s001-A 1n1h-A   376 - 389 <=>  776 - 789   (MET  376  - ILE  389  <=> GLY  777  - CYS  790 )                          
  29: s001-A 1n1h-A   392 - 399 <=>  790 - 797   (PHE  392  - LEU  399  <=> ARG  791  - HIS  798 )                          
  29: s001-A 1n1h-A   402 - 408 <=>  798 - 804   (SER  402  - ASN  408  <=> PRO  799  - ARG  805 )                          
  29: s001-A 1n1h-A   409 - 412 <=>  810 - 813   (LYS  409  - CYS  412  <=> GLU  811  - TRP  814 )                          
  29: s001-A 1n1h-A   414 - 432 <=>  814 - 832   (GLU  414  - ARG  432  <=> PRO  815  - LEU  833 )                          
  29: s001-A 1n1h-A   435 - 448 <=>  836 - 849   (ARG  435  - ASN  448  <=> ARG  837  - SER  850 )                          
  29: s001-A 1n1h-A   449 - 453 <=>  864 - 868   (ALA  449  - SER  453  <=> TYR  865  - SER  869 )                          
  29: s001-A 1n1h-A   475 - 478 <=>  871 - 874   (SER  475  - PRO  478  <=> TYR  872  - LEU  875 )                          
  29: s001-A 1n1h-A   479 - 482 <=>  888 - 891   (SER  479  - GLU  482  <=> SER  889  - MET  892 )                          
  29: s001-A 1n1h-A   483 - 486 <=> 1181 -1184   (VAL  483  - ARG  486  <=> ASP 1182  - MET 1185 )                          
  29: s001-A 1n1h-A   488 - 494 <=> 1185 -1191   (TYR  488  - PRO  494  <=> SER 1186  - MET 1192 )                          
  30: s001-A 7kfu-C    79 -  82 <=>  212 - 215   (VAL   79  - GLU   82  <=> HIS  238  - LEU  241 )                          
  30: s001-A 7kfu-C   104 - 116 <=>  299 - 311   (SER  104  - THR  116  <=> ILE  335  - THR  347 )                          
  30: s001-A 7kfu-C   127 - 150 <=>  312 - 335   (ARG  127  - GLY  150  <=> ASN  348  - GLN  371 )                          
  30: s001-A 7kfu-C   152 - 163 <=>  336 - 347   (LEU  152  - ARG  163  <=> TYR  372  - GLU  389 )                          
  30: s001-A 7kfu-C   174 - 197 <=>  348 - 371   (ARG  174  - ASP  197  <=> ARG  390  - GLY  413 )                          
  30: s001-A 7kfu-C   198 - 201 <=>  373 - 376   (PRO  198  - PHE  201  <=> ASP  415  - MET  418 )                          
  30: s001-A 7kfu-C   214 - 217 <=>  385 - 388   (SER  214  - ARG  217  <=> LYS  427  - SER  430 )                          
  30: s001-A 7kfu-C   219 - 226 <=>  390 - 397   (VAL  219  - ARG  226  <=> GLN  432  - GLN  439 )                          
  30: s001-A 7kfu-C   229 - 233 <=>  407 - 411   (ALA  229  - PHE  233  <=> VAL  449  - ASP  453 )                          
  30: s001-A 7kfu-C   235 - 241 <=>  414 - 420   (SER  235  - SER  241  <=> ASP  456  - TYR  462 )                          
  30: s001-A 7kfu-C   245 - 258 <=>  421 - 434   (ILE  245  - LEU  258  <=> ARG  463  - ASN  476 )                          
  30: s001-A 7kfu-C   263 - 273 <=>  435 - 445   (GLU  263  - PHE  273  <=> ASP  477  - LEU  487 )                          
  30: s001-A 7kfu-C   275 - 288 <=>  446 - 459   (HIS  275  - SER  288  <=> GLY  488  - THR  501 )                          
  30: s001-A 7kfu-C   289 - 309 <=>  462 - 482   (ARG  289  - GLY  309  <=> LEU  504  - PHE  524 )                          
  30: s001-A 7kfu-C   311 - 317 <=>  483 - 489   (CYS  311  - SER  317  <=> ASP  525  - HIS  531 )                          
  30: s001-A 7kfu-C   322 - 325 <=>  493 - 496   (LEU  322  - ASN  325  <=> ILE  535  - PHE  538 )                          
  30: s001-A 7kfu-C   333 - 336 <=>  499 - 502   (ASP  333  - LEU  336  <=> ASP  541  - ILE  544 )                          
  30: s001-A 7kfu-C   346 - 349 <=>  505 - 508   (LEU  346  - GLU  349  <=> LYS  547  - HIS  550 )                          
  30: s001-A 7kfu-C   357 - 360 <=>  553 - 556   (GLU  357  - LEU  360  <=> LEU  619  - TRP  622 )                          
  30: s001-A 7kfu-C   361 - 364 <=>  559 - 562   (VAL  361  - GLU  364  <=> ASN  625  - THR  628 )                          
  30: s001-A 7kfu-C   366 - 369 <=>  563 - 566   (LYS  366  - TYR  369  <=> LYS  629  - GLN  632 )                          
  30: s001-A 7kfu-C   438 - 442 <=>  780 - 784   (LEU  438  - ILE  442  <=> LEU  852  - THR  856 )                          
  30: s001-A 7kfu-C   492 - 495 <=>  832 - 835   (LEU  492  - VAL  495  <=> HIS  904  - ILE  907 )                          
  31: s001-A 7lma-A    33 -  36 <=>  402 - 405   (GLY   33  - ARG   36  <=> TYR  477  - GLU  480 )                          
  31: s001-A 7lma-A    50 -  53 <=>  408 - 411   (LYS   50  - ARG   53  <=> LYS  483  - SER  486 )                          
  31: s001-A 7lma-A    56 -  69 <=>  424 - 437   (THR   56  - VAL   69  <=> VAL  499  - LEU  512 )                          
  31: s001-A 7lma-A   149 - 152 <=>  446 - 449   (ASP  149  - LEU  152  <=> PRO  521  - SER  524 )                          
  31: s001-A 7lma-A   153 - 164 <=>  452 - 463   (GLN  153  - ALA  164  <=> LYS  527  - LYS  538 )                          
  31: s001-A 7lma-A   170 - 179 <=>  464 - 473   (THR  170  - TYR  179  <=> LYS  539  - PHE  548 )                          
  31: s001-A 7lma-A   180 - 200 <=>  486 - 506   (PRO  180  - PRO  200  <=> LEU  561  - GLN  581 )                          
  31: s001-A 7lma-A   201 - 207 <=>  510 - 516   (PHE  201  - ASN  207  <=> TYR  585  - LYS  591 )                          
  31: s001-A 7lma-A   214 - 223 <=>  517 - 526   (SER  214  - HIS  223  <=> GLN  592  - ILE  601 )                          
  31: s001-A 7lma-A   226 - 252 <=>  537 - 563   (ARG  226  - VAL  252  <=> LEU  612  - SER  638 )                          
  31: s001-A 7lma-A   254 - 259 <=>  564 - 569   (ARG  254  - SER  259  <=> ASP  639  - THR  644 )                          
  31: s001-A 7lma-A   261 - 275 <=>  642 - 656   (ILE  261  - HIS  275  <=> ILE  740  - GLN  754 )                          
  31: s001-A 7lma-A   276 - 315 <=>  658 - 697   (THR  276  - GLN  315  <=> ASN  756  - GLN  795 )                          
  31: s001-A 7lma-A   326 - 348 <=>  711 - 733   (GLN  326  - GLU  348  <=> LEU  809  - ILE  831 )                          
  31: s001-A 7lma-A   350 - 353 <=>  734 - 737   (ASP  350  - SER  353  <=> VAL  832  - GLN  835 )                          
  31: s001-A 7lma-A   354 - 371 <=>  739 - 756   (TYR  354  - VAL  371  <=> CYS  837  - PHE  854 )                          
  31: s001-A 7lma-A   376 - 380 <=>  775 - 779   (MET  376  - PHE  380  <=> GLU  873  - ILE  877 )                          
  31: s001-A 7lma-A   383 - 387 <=>  780 - 784   (HIS  383  - LEU  387  <=> GLY  878  - ASP  882 )                          
  31: s001-A 7lma-A   388 - 397 <=>  787 - 796   (GLY  388  - LYS  397  <=> THR  885  - GLN  894 )                          
  31: s001-A 7lma-A   402 - 406 <=>  800 - 804   (SER  402  - PRO  406  <=> GLU  898  - THR  902 )                          
  31: s001-A 7lma-A   410 - 413 <=>  806 - 809   (ASP  410  - PRO  413  <=> ASN  904  - ILE  907 )                          
  31: s001-A 7lma-A   418 - 428 <=>  820 - 830   (GLN  418  - GLY  428  <=> ASN  918  - LEU  928 )                          
  31: s001-A 7lma-A   429 - 449 <=>  847 - 867   (CYS  429  - ALA  449  <=> GLN  945  - PHE  965 )                          
  31: s001-A 7lma-A   450 - 454 <=>  890 - 894   (ASP  450  - VAL  454  <=> PHE  988  - ILE  992 )                          
  31: s001-A 7lma-A   482 - 485 <=>  902 - 905   (GLU  482  - ALA  485  <=> VAL 1000  - ILE 1003 )                          
  31: s001-A 7lma-A   490 - 494 <=>  908 - 912   (THR  490  - PRO  494  <=> TYR 1006  - GLU 1010 )                          
  32: s001-A 4ol8-F    30 -  34 <=>   48 -  52   (HIS   30  - THR   34  <=> TYR   67  - GLU   71 )                          
  32: s001-A 4ol8-F    57 -  71 <=>   54 -  68   (SER   57  - PRO   71  <=> ASN   73  - ASN   87 )                          
  32: s001-A 4ol8-F   154 - 166 <=>   77 -  89   (ILE  154  - ARG  166  <=> PRO   96  - ASP  108 )                          
  32: s001-A 4ol8-F   171 - 181 <=>   90 - 100   (ASN  171  - ALA  181  <=> GLY  109  - THR  119 )                          
  32: s001-A 4ol8-F   183 - 186 <=>  101 - 104   (LEU  183  - LEU  186  <=> LEU  120  - ALA  123 )                          
  32: s001-A 4ol8-F   188 - 191 <=>  105 - 108   (THR  188  - THR  191  <=> THR  124  - ASP  127 )                          
  32: s001-A 4ol8-F   198 - 201 <=>  110 - 113   (PRO  198  - PHE  201  <=> PHE  129  - PRO  132 )                          
  32: s001-A 4ol8-F   214 - 234 <=>  114 - 134   (SER  214  - SER  234  <=> ARG  133  - HIS  153 )                          
  32: s001-A 4ol8-F   236 - 242 <=>  136 - 142   (PHE  236  - PRO  242  <=> GLY  155  - UNK  161 )                          
  32: s001-A 4ol8-F   270 - 273 <=>  144 - 147   (CYS  270  - PHE  273  <=> PRO  163  - ARG  166 )                          
  32: s001-A 4ol8-F   276 - 289 <=>  150 - 163   (THR  276  - ARG  289  <=> THR  169  - VAL  182 )                          
  32: s001-A 4ol8-F   291 - 311 <=>  164 - 184   (ILE  291  - CYS  311  <=> UNK  183  - ARG  203 )                          
  32: s001-A 4ol8-F   321 - 324 <=>  186 - 189   (SER  321  - LEU  324  <=> LEU  205  - VAL  208 )                          
  32: s001-A 4ol8-F   327 - 330 <=>  190 - 193   (CYS  327  - LEU  330  <=> ASN  209  - LEU  212 )                          
  32: s001-A 4ol8-F   333 - 340 <=>  194 - 201   (ASP  333  - SER  340  <=> ASP  213  - GLU  220 )                          
  32: s001-A 4ol8-F   341 - 370 <=>  203 - 232   (GLY  341  - GLU  370  <=> PRO  222  - ALA  251 )                          
  32: s001-A 4ol8-F   376 - 380 <=>  235 - 239   (MET  376  - PHE  380  <=> GLU  254  - LEU  258 )                          
  32: s001-A 4ol8-F   384 - 387 <=>  240 - 243   (SER  384  - LEU  387  <=> GLY  259  - ILE  262 )                          
  32: s001-A 4ol8-F   388 - 392 <=>  248 - 252   (GLY  388  - PHE  392  <=> ILE  267  - GLN  271 )                          
  32: s001-A 4ol8-F   402 - 406 <=>  354 - 358   (SER  402  - PRO  406  <=> TYR  395  - GLU  399 )                          
  32: s001-A 4ol8-F   420 - 427 <=>  360 - 367   (VAL  420  - PHE  427  <=> GLU  401  - ALA  408 )                          
  32: s001-A 4ol8-F   455 - 461 <=>  384 - 390   (HIS  455  - ARG  461  <=> THR  425  - LEU  431 )                          
  32: s001-A 4ol8-F   476 - 479 <=>  422 - 425   (GLY  476  - SER  479  <=> ALA  468  - ILE  471 )                          
  33: s001-A 3du5-A    36 -  39 <=>   81 -  84   (ARG   36  - PRO   39  <=> SER   81  - GLU   84 )                          
  33: s001-A 3du5-A    50 -  54 <=>  142 - 146   (LYS   50  - ASP   54  <=> ASN  142  - ILE  146 )                          
  33: s001-A 3du5-A    57 -  66 <=>  154 - 163   (SER   57  - PHE   66  <=> TYR  154  - HIS  163 )                          
  33: s001-A 3du5-A    69 -  72 <=>  166 - 169   (VAL   69  - ASN   72  <=> LYS  166  - LYS  169 )                          
  33: s001-A 3du5-A   176 - 179 <=>  196 - 199   (VAL  176  - TYR  179  <=> ILE  196  - ILE  199 )                          
  33: s001-A 3du5-A   180 - 199 <=>  206 - 225   (PRO  180  - PRO  199  <=> LYS  206  - LYS  225 )                          
  33: s001-A 3du5-A   204 - 207 <=>  226 - 229   (TRP  204  - ASN  207  <=> THR  226  - SER  229 )                          
  33: s001-A 3du5-A   214 - 224 <=>  230 - 240   (SER  214  - ARG  224  <=> LEU  230  - LYS  240 )                          
  33: s001-A 3du5-A   226 - 240 <=>  245 - 259   (ARG  226  - VAL  240  <=> ILE  245  - VAL  259 )                          
  33: s001-A 3du5-A   244 - 257 <=>  260 - 273   (LEU  244  - ASP  257  <=> LYS  260  - THR  273 )                          
  33: s001-A 3du5-A   258 - 272 <=>  276 - 290   (LEU  258  - TYR  272  <=> LEU  276  - ASN  290 )                          
  33: s001-A 3du5-A   276 - 294 <=>  291 - 309   (THR  276  - GLY  294  <=> GLN  291  - GLY  309 )                          
  33: s001-A 3du5-A   295 - 308 <=>  314 - 327   (SER  295  - LEU  308  <=> GLY  314  - LEU  327 )                          
  33: s001-A 3du5-A   312 - 315 <=>  328 - 331   (TYR  312  - GLN  315  <=> TYR  328  - ASN  331 )                          
  33: s001-A 3du5-A   322 - 325 <=>  332 - 335   (LEU  322  - ASN  325  <=> LEU  332  - ASP  335 )                          
  33: s001-A 3du5-A   326 - 342 <=>  337 - 353   (GLN  326  - VAL  342  <=> PHE  337  - HIS  353 )                          
  33: s001-A 3du5-A   350 - 355 <=>  360 - 365   (ASP  350  - PHE  355  <=> LEU  360  - VAL  365 )                          
  33: s001-A 3du5-A   360 - 371 <=>  366 - 377   (LEU  360  - VAL  371  <=> TYR  366  - LEU  377 )                          
  33: s001-A 3du5-A   376 - 381 <=>  385 - 390   (MET  376  - LEU  381  <=> ASP  385  - CYS  390 )                          
  33: s001-A 3du5-A   383 - 387 <=>  391 - 395   (HIS  383  - LEU  387  <=> GLY  391  - ASN  395 )                          
  33: s001-A 3du5-A   388 - 398 <=>  398 - 408   (GLY  388  - LYS  398  <=> THR  398  - PRO  408 )                          
  33: s001-A 3du5-A   401 - 404 <=>  415 - 418   (ALA  401  - THR  404  <=> HIS  415  - LYS  418 )                          
  33: s001-A 3du5-A   408 - 411 <=>  419 - 422   (ASN  408  - ARG  411  <=> LEU  419  - PHE  422 )                          
  33: s001-A 3du5-A   412 - 418 <=>  434 - 440   (CYS  412  - GLN  418  <=> PHE  434  - ASP  440 )                          
  33: s001-A 3du5-A   421 - 429 <=>  441 - 449   (ILE  421  - CYS  429  <=> PHE  441  - THR  449 )                          
  33: s001-A 3du5-A   430 - 443 <=>  466 - 479   (ASP  430  - GLN  443  <=> ASN  466  - ASP  479 )                          
  33: s001-A 3du5-A   447 - 450 <=>  496 - 499   (CYS  447  - ASP  450  <=> PHE  496  - LEU  499 )                          
  33: s001-A 3du5-A   451 - 454 <=>  501 - 504   (LEU  451  - VAL  454  <=> LEU  501  - THR  504 )                          
  33: s001-A 3du5-A   475 - 478 <=>  506 - 509   (SER  475  - PRO  478  <=> ARG  506  - ALA  509 )                          
  33: s001-A 3du5-A   479 - 485 <=>  511 - 517   (SER  479  - ALA  485  <=> ARG  511  - VAL  517 )                          
  33: s001-A 3du5-A   489 - 495 <=>  519 - 525   (GLY  489  - VAL  495  <=> TYR  519  - ARG  525 )                          
  34: s001-A 5vo3-A    41 -  44 <=>    1 -   4   (ASN   41  - ARG   44  <=> ALA   -3  - ALA    0 )                          
  34: s001-A 5vo3-A   209 - 213 <=>   19 -  23   (LEU  209  - LEU  213  <=> ARG   15  - SER   19 )                          
  34: s001-A 5vo3-A   216 - 220 <=>  138 - 142   (ASP  216  - ALA  220  <=> GLU  134  - ALA  138 )                          
  34: s001-A 5vo3-A   226 - 234 <=>  185 - 193   (ARG  226  - SER  234  <=> SER  181  - GLN  189 )                          
  34: s001-A 5vo3-A   237 - 240 <=>  194 - 197   (ASP  237  - VAL  240  <=> GLY  190  - GLY  193 )                          
  34: s001-A 5vo3-A   272 - 275 <=>  200 - 203   (TYR  272  - HIS  275  <=> ALA  196  - HIS  199 )                          
  34: s001-A 5vo3-A   288 - 291 <=>  204 - 207   (SER  288  - ILE  291  <=> LEU  200  - ASN  203 )                          
  34: s001-A 5vo3-A   308 - 314 <=>  214 - 220   (LEU  308  - SER  314  <=> LEU  210  - THR  216 )                          
  34: s001-A 5vo3-A   316 - 319 <=>  221 - 224   (ARG  316  - GLU  319  <=> THR  217  - TRP  220 )                          
  34: s001-A 5vo3-A   321 - 324 <=>  235 - 238   (SER  321  - LEU  324  <=> SER  231  - ILE  234 )                          
  34: s001-A 5vo3-A   327 - 331 <=>  239 - 243   (CYS  327  - GLY  331  <=> ALA  235  - ALA  239 )                          
  34: s001-A 5vo3-A   332 - 340 <=>  255 - 263   (ASP  332  - SER  340  <=> LEU  251  - TYR  259 )                          
  34: s001-A 5vo3-A   342 - 363 <=>  267 - 288   (VAL  342  - ASN  363  <=> VAL  263  - ARG  284 )                          
  34: s001-A 5vo3-A   367 - 373 <=>  289 - 295   (THR  367  - ARG  373  <=> ILE  285  - GLY  291 )                          
  34: s001-A 5vo3-A   390 - 393 <=>  352 - 355   (ARG  390  - ASP  393  <=> ILE  348  - VAL  351 )                          
  34: s001-A 5vo3-A   429 - 432 <=>  356 - 359   (CYS  429  - ARG  432  <=> ASN  352  - VAL  355 )                          
  34: s001-A 5vo3-A   435 - 441 <=>  360 - 366   (ARG  435  - TRP  441  <=> SER  356  - LYS  362 )                          
  35: s001-A 2yng-A    30 -  35 <=>   26 -  31   (HIS   30  - LYS   35  <=> TRP   24  - GLU   29 )                          
  35: s001-A 2yng-A    58 -  65 <=>   37 -  44   (ARG   58  - TRP   65  <=> VAL   35  - GLU   42 )                          
  35: s001-A 2yng-A    66 -  69 <=>   46 -  49   (PHE   66  - VAL   69  <=> GLU   44  - ILE   47 )                          
  35: s001-A 2yng-A   154 - 162 <=>   57 -  65   (ILE  154  - ARG  162  <=> PRO   55  - ILE   63 )                          
  35: s001-A 2yng-A   166 - 171 <=>   67 -  72   (ARG  166  - ASN  171  <=> LYS   65  - LYS   70 )                          
  35: s001-A 2yng-A   173 - 181 <=>   73 -  81   (PRO  173  - ALA  181  <=> TRP   71  - GLU   79 )                          
  35: s001-A 2yng-A   183 - 188 <=>   82 -  87   (LEU  183  - THR  188  <=> LEU   80  - GLN   85 )                          
  35: s001-A 2yng-A   191 - 194 <=>   88 -  91   (THR  191  - PHE  194  <=> ASP   86  - GLU   89 )                          
  35: s001-A 2yng-A   204 - 207 <=>   93 -  96   (TRP  204  - ASN  207  <=> GLN   91  - ILE   94 )                          
  35: s001-A 2yng-A   217 - 221 <=>   98 - 102   (ARG  217  - ARG  221  <=> HIS   96  - LEU  100 )                          
  35: s001-A 2yng-A   223 - 242 <=>  103 - 122   (HIS  223  - PRO  242  <=> LYS  101  - LEU  120 )                          
  35: s001-A 2yng-A   270 - 275 <=>  123 - 128   (CYS  270  - HIS  275  <=> ASP  121  - LYS  126 )                          
  35: s001-A 2yng-A   276 - 281 <=>  130 - 135   (THR  276  - TYR  281  <=> THR  128  - PRO  133 )                          
  35: s001-A 2yng-A   282 - 289 <=>  143 - 150   (ASN  282  - ARG  289  <=> GLY  141  - VAL  148 )                          
  35: s001-A 2yng-A   291 - 317 <=>  151 - 177   (ILE  291  - SER  317  <=> LEU  149  - ASN  175 )                          
  35: s001-A 2yng-A   321 - 324 <=>  179 - 182   (SER  321  - LEU  324  <=> ASP  177  - ILE  180 )                          
  35: s001-A 2yng-A   327 - 330 <=>  183 - 186   (CYS  327  - LEU  330  <=> TYR  181  - MET  184 )                          
  35: s001-A 2yng-A   332 - 343 <=>  187 - 198   (ASP  332  - ALA  343  <=> ASP  185  - GLY  196 )                          
  35: s001-A 2yng-A   344 - 364 <=>  200 - 220   (LYS  344  - GLU  364  <=> HIS  198  - ASP  218 )                          
  35: s001-A 2yng-A   365 - 368 <=>  222 - 225   (GLU  365  - LEU  368  <=> LYS  220  - LYS  223 )                          
  35: s001-A 2yng-A   375 - 378 <=>  228 - 231   (GLY  375  - VAL  378  <=> PRO  226  - TRP  229 )                          
  35: s001-A 2yng-A   383 - 387 <=>  232 - 236   (HIS  383  - LEU  387  <=> MET  230  - LEU  234 )                          
  35: s001-A 2yng-A   388 - 392 <=>  241 - 245   (GLY  388  - PHE  392  <=> TRP  239  - PRO  243 )                          
  35: s001-A 2yng-A   429 - 432 <=>  246 - 249   (CYS  429  - ARG  432  <=> ILE  244  - PRO  247 )                          
  35: s001-A 2yng-A   438 - 441 <=>  251 - 254   (LEU  438  - TRP  441  <=> LYS  249  - TRP  252 )                          
  35: s001-A 2yng-A   476 - 489 <=>  257 - 270   (GLY  476  - GLY  489  <=> ASN  255  - SER  268 )                          
  35: s001-A 2yng-A   491 - 494 <=>  272 - 275   (VAL  491  - PRO  494  <=> ILE  270  - GLY  273 )                          
  36: s001-A 5g2x-C    90 -  94 <=>   18 -  22   (ASP   90  - SER   94  <=> GLU   21  - ARG   25 )                          
  36: s001-A 5g2x-C    96 -  99 <=>   29 -  32   (TYR   96  - PRO   99  <=> ARG   32  - ILE   35 )                          
  36: s001-A 5g2x-C   101 - 104 <=>   39 -  42   (LYS  101  - SER  104  <=> ASN   42  - SER   45 )                          
  36: s001-A 5g2x-C   110 - 115 <=>   48 -  53   (HIS  110  - ASP  115  <=> THR   51  - ASP   56 )                          
  36: s001-A 5g2x-C   129 - 141 <=>   56 -  68   (GLY  129  - HIS  141  <=> ALA   59  - ILE   71 )                          
  36: s001-A 5g2x-C   143 - 146 <=>   69 -  72   (TRP  143  - VAL  146  <=> GLN   72  - LYS   75 )                          
  36: s001-A 5g2x-C   151 - 165 <=>   75 -  89   (LYS  151  - LEU  165  <=> THR   78  - LYS   92 )                          
  36: s001-A 5g2x-C   177 - 185 <=>   98 - 106   (PHE  177  - VAL  185  <=> GLY  101  - LEU  109 )                          
  36: s001-A 5g2x-C   187 - 199 <=>  107 - 119   (GLU  187  - PRO  199  <=> ILE  110  - TYR  122 )                          
  36: s001-A 5g2x-C   200 - 203 <=>  124 - 127   (PRO  200  - GLY  203  <=> GLU  127  - SER  130 )                          
  36: s001-A 5g2x-C   205 - 208 <=>  134 - 137   (SER  205  - TRP  208  <=> ARG  137  - HIS  140 )                          
  36: s001-A 5g2x-C   213 - 220 <=>  138 - 145   (LEU  213  - ALA  220  <=> THR  141  - ARG  148 )                          
  36: s001-A 5g2x-C   226 - 233 <=>  152 - 159   (ARG  226  - PHE  233  <=> TRP  155  - LYS  162 )                          
  36: s001-A 5g2x-C   235 - 254 <=>  160 - 179   (SER  235  - ARG  254  <=> GLY  163  - LYS  182 )                          
  36: s001-A 5g2x-C   260 - 263 <=>  184 - 187   (LYS  260  - GLU  263  <=> SER  187  - ILE  190 )                          
  36: s001-A 5g2x-C   267 - 272 <=>  188 - 193   (SER  267  - TYR  272  <=> TYR  191  - ALA  196 )                          
  36: s001-A 5g2x-C   275 - 278 <=>  194 - 197   (HIS  275  - LEU  278  <=> GLY  197  - GLU  200 )                          
  36: s001-A 5g2x-C   284 - 288 <=>  199 - 203   (ILE  284  - SER  288  <=> TRP  202  - LYS  206 )                          
  36: s001-A 5g2x-C   290 - 293 <=>  204 - 207   (GLY  290  - SER  293  <=> THR  207  - GLY  210 )                          
  36: s001-A 5g2x-C   294 - 312 <=>  211 - 229   (GLY  294  - TYR  312  <=> GLY  214  - PHE  232 )                          
  36: s001-A 5g2x-C   314 - 318 <=>  230 - 234   (SER  314  - ARG  318  <=> VAL  233  - LYS  237 )                          
  36: s001-A 5g2x-C   343 - 373 <=>  267 - 297   (ALA  343  - ARG  373  <=> ASP  320  - SER  350 )                          
  36: s001-A 5g2x-C   375 - 379 <=>  300 - 304   (GLY  375  - SER  379  <=> PRO  353  - LEU  357 )                          
  36: s001-A 5g2x-C   384 - 388 <=>  305 - 309   (SER  384  - GLY  388  <=> GLY  358  - ARG  362 )                          
  36: s001-A 5g2x-C   389 - 393 <=>  323 - 327   (ILE  389  - ASP  393  <=> LEU  387  - GLN  391 )                          
  36: s001-A 5g2x-C   394 - 404 <=>  329 - 339   (VAL  394  - THR  404  <=> LYS  393  - ILE  403 )                          
  36: s001-A 5g2x-C   411 - 427 <=>  359 - 375   (ARG  411  - PHE  427  <=> SER  423  - ILE  439 )                          
  36: s001-A 5g2x-C   430 - 448 <=>  388 - 406   (ASP  430  - ASN  448  <=> LEU  452  - LYS  470 )                          
  36: s001-A 5g2x-C   452 - 455 <=>  482 - 485   (SER  452  - HIS  455  <=> CYS  587  - CYS  590 )                          
  37: s001-A 5k8o-B   205 - 211 <=>   97 - 103   (SER  205  - ASP  211  <=> ALA   97  - ASN  103 )                          
  37: s001-A 5k8o-B   219 - 222 <=>  159 - 162   (VAL  219  - LEU  222  <=> ILE  159  - GLU  162 )                          
  37: s001-A 5k8o-B   226 - 235 <=>  209 - 218   (ARG  226  - SER  235  <=> LYS  209  - ALA  218 )                          
  37: s001-A 5k8o-B   277 - 280 <=>  223 - 226   (PRO  277  - MET  280  <=> TYR  223  - TYR  226 )                          
  37: s001-A 5k8o-B   286 - 289 <=>  229 - 232   (TYR  286  - ARG  289  <=> ARG  229  - ALA  232 )                          
  37: s001-A 5k8o-B   290 - 293 <=>  235 - 238   (GLY  290  - SER  293  <=> ASP  235  - ASN  238 )                          
  37: s001-A 5k8o-B   301 - 318 <=>  241 - 258   (ILE  301  - ARG  318  <=> VAL  241  - GLU  258 )                          
  37: s001-A 5k8o-B   327 - 331 <=>  277 - 281   (CYS  327  - GLY  331  <=> GLY  277  - GLY  281 )                          
  37: s001-A 5k8o-B   332 - 340 <=>  294 - 302   (ASP  332  - SER  340  <=> CYS  294  - LEU  302 )                          
  37: s001-A 5k8o-B   342 - 363 <=>  306 - 327   (VAL  342  - ASN  363  <=> THR  306  - GLU  327 )                          
  37: s001-A 5k8o-B   367 - 373 <=>  328 - 334   (THR  367  - ARG  373  <=> VAL  328  - ARG  334 )                          
  37: s001-A 5k8o-B   435 - 441 <=>  352 - 358   (ARG  435  - TRP  441  <=> ALA  352  - GLY  358 )                          
  37: s001-A 5k8o-B   491 - 495 <=>  397 - 401   (VAL  491  - VAL  495  <=> GLY  397  - PHE  401 )                          
  38: s001-A 5xgc-A    28 -  36 <=>    1 -   9   (LEU   28  - ARG   36  <=> GLU   79  - ASP   87 )                          
  38: s001-A 5xgc-A    37 -  40 <=>   14 -  17   (SER   37  - SER   40  <=> SER   92  - VAL   95 )                          
  38: s001-A 5xgc-A   395 - 406 <=>   24 -  35   (ASP  395  - PRO  406  <=> ASP  102  - LEU  113 )                          
  38: s001-A 5xgc-A   409 - 412 <=>   48 -  51   (LYS  409  - CYS  412  <=> GLN  126  - ASN  129 )                          
  38: s001-A 5xgc-A   415 - 445 <=>   53 -  83   (ASP  415  - ARG  445  <=> GLY  131  - ALA  161 )                          
  38: s001-A 5xgc-A   447 - 450 <=>   84 -  87   (CYS  447  - ASP  450  <=> GLU  162  - SER  165 )                          
  38: s001-A 5xgc-A   451 - 454 <=>   89 -  92   (LEU  451  - VAL  454  <=> LYS  167  - PHE  170 )                          
  38: s001-A 5xgc-A   474 - 478 <=>   94 -  98   (PHE  474  - PRO  478  <=> SER  172  - ALA  176 )                          
  38: s001-A 5xgc-A   479 - 486 <=>  100 - 107   (SER  479  - ARG  486  <=> GLU  178  - LYS  185 )                          
  38: s001-A 5xgc-A   489 - 492 <=>  108 - 111   (GLY  489  - LEU  492  <=> GLN  186  - HIS  189 )                          
  39: s001-A 6d9m-A    96 -  99 <=>    1 -   4   (TYR   96  - PRO   99  <=> MET -162  - PHE -159 )                          
  39: s001-A 6d9m-A   197 - 200 <=>  162 - 165   (ASP  197  - PRO  200  <=> GLY   -1  - ILE    2 )                          
  39: s001-A 6d9m-A   201 - 204 <=>  172 - 175   (PHE  201  - TRP  204  <=> PHE    9  - ARG   12 )                          
  39: s001-A 6d9m-A   218 - 224 <=>  177 - 183   (LEU  218  - ARG  224  <=> LEU   14  - ARG   20 )                          
  39: s001-A 6d9m-A   226 - 238 <=>  195 - 207   (ARG  226  - THR  238  <=> VAL   32  - GLY   44 )                          
  39: s001-A 6d9m-A   290 - 295 <=>  208 - 213   (GLY  290  - SER  295  <=> VAL   45  - GLY   50 )                          
  39: s001-A 6d9m-A   297 - 314 <=>  215 - 232   (PHE  297  - SER  314  <=> LEU   52  - VAL   69 )                          
  39: s001-A 6d9m-A   321 - 324 <=>  234 - 237   (SER  321  - LEU  324  <=> GLU   71  - ILE   74 )                          
  39: s001-A 6d9m-A   327 - 330 <=>  238 - 241   (CYS  327  - LEU  330  <=> VAL   75  - TYR   78 )                          
  39: s001-A 6d9m-A   331 - 339 <=>  243 - 251   (GLY  331  - GLU  339  <=> GLY   80  - VAL   88 )                          
  39: s001-A 6d9m-A   340 - 343 <=>  253 - 256   (SER  340  - ALA  343  <=> THR   90  - LYS   93 )                          
  39: s001-A 6d9m-A   344 - 359 <=>  258 - 273   (LYS  344  - GLY  359  <=> ALA   95  - THR  110 )                          
  39: s001-A 6d9m-A   360 - 363 <=>  284 - 287   (LEU  360  - ASN  363  <=> LEU  121  - SER  124 )                          
  39: s001-A 6d9m-A   367 - 373 <=>  288 - 294   (THR  367  - ARG  373  <=> LEU  125  - PRO  131 )                          
  39: s001-A 6d9m-A   374 - 378 <=>  300 - 304   (TYR  374  - VAL  378  <=> LYS  137  - LEU  141 )                          
  40: s001-A 3al0-B   226 - 233 <=>    8 -  15   (ARG  226  - PHE  233  <=> GLY    8  - LEU   15 )                          
  40: s001-A 3al0-B   235 - 238 <=>   16 -  19   (SER  235  - THR  238  <=> SER   16  - THR   19 )                          
  40: s001-A 3al0-B   291 - 294 <=>   22 -  25   (ILE  291  - GLY  294  <=> PHE   22  - CYS   25 )                          
  40: s001-A 3al0-B   296 - 299 <=>   50 -  53   (ALA  296  - GLN  299  <=> PRO   50  - ASN   53 )                          
  40: s001-A 3al0-B   301 - 315 <=>   54 -  68   (ILE  301  - GLN  315  <=> GLU   54  - ASN   68 )                          
  40: s001-A 3al0-B   319 - 323 <=>  116 - 120   (GLU  319  - SER  323  <=> LYS  116  - ARG  120 )                          
  40: s001-A 3al0-B   326 - 330 <=>  121 - 125   (GLN  326  - LEU  330  <=> ARG  121  - GLU  125 )                          
  40: s001-A 3al0-B   332 - 342 <=>  154 - 164   (ASP  332  - VAL  342  <=> PRO  154  - ILE  164 )                          
  40: s001-A 3al0-B   343 - 360 <=>  169 - 186   (ALA  343  - LEU  360  <=> GLU  169  - VAL  186 )                          
  40: s001-A 3al0-B   361 - 364 <=>  188 - 191   (VAL  361  - GLU  364  <=> THR  188  - MET  191 )                          
  40: s001-A 3al0-B   365 - 372 <=>  194 - 201   (GLU  365  - ARG  372  <=> GLY  194  - ASN  201 )                          
  40: s001-A 3al0-B   373 - 376 <=>  217 - 220   (ARG  373  - MET  376  <=> GLU  217  - ASN  220 )                          
  40: s001-A 3al0-B   389 - 395 <=>  268 - 274   (ILE  389  - ASP  395  <=> LYS  268  - TYR  274 )                          
  40: s001-A 3al0-B   464 - 467 <=>  277 - 280   (PHE  464  - TYR  467  <=> PHE  277  - PRO  280 )                          
  41: s001-A 5xgb-A     1 -   4 <=>   71 -  74   (MET    1  - ASN    4  <=> ILE  317  - GLY  320 )                          
  41: s001-A 5xgb-A     7 -  10 <=>   75 -  78   (PHE    7  - THR   10  <=> ARG  321  - SER  324 )                          
  41: s001-A 5xgb-A    16 -  19 <=>   80 -  83   (LEU   16  - ASN   19  <=> LEU  326  - ARG  329 )                          
  41: s001-A 5xgb-A    97 - 100 <=>  120 - 123   (THR   97  - LEU  100  <=> TYR  366  - ARG  369 )                          
  41: s001-A 5xgb-A   197 - 201 <=>  127 - 131   (ASP  197  - PHE  201  <=> GLN  373  - ASP  377 )                          
  41: s001-A 5xgb-A   216 - 224 <=>  140 - 148   (ASP  216  - ARG  224  <=> ARG  386  - ILE  394 )                          
  41: s001-A 5xgb-A   226 - 238 <=>  160 - 172   (ARG  226  - THR  238  <=> HIS  406  - LEU  418 )                          
  41: s001-A 5xgb-A   290 - 314 <=>  173 - 197   (GLY  290  - SER  314  <=> VAL  419  - LEU  443 )                          
  41: s001-A 5xgb-A   321 - 324 <=>  198 - 201   (SER  321  - LEU  324  <=> ARG  444  - ASP  447 )                          
  41: s001-A 5xgb-A   326 - 329 <=>  202 - 205   (GLN  326  - TRP  329  <=> THR  448  - ARG  451 )                          
  41: s001-A 5xgb-A   330 - 342 <=>  207 - 219   (LEU  330  - VAL  342  <=> GLY  453  - PRO  465 )                          
  41: s001-A 5xgb-A   343 - 358 <=>  222 - 237   (ALA  343  - LEU  358  <=> LYS  468  - LEU  483 )                          
  41: s001-A 5xgb-A   359 - 363 <=>  247 - 251   (GLY  359  - ASN  363  <=> ASN  493  - SER  497 )                          
  41: s001-A 5xgb-A   367 - 373 <=>  252 - 258   (THR  367  - ARG  373  <=> VAL  498  - LEU  504 )                          
  41: s001-A 5xgb-A   376 - 379 <=>  269 - 272   (MET  376  - SER  379  <=> ARG  515  - ASP  518 )                          
  41: s001-A 5xgb-A   394 - 405 <=>  363 - 374   (VAL  394  - ILE  405  <=> ARG  609  - VAL  620 )                          
  41: s001-A 5xgb-A   409 - 412 <=>  378 - 381   (LYS  409  - CYS  412  <=> ALA  624  - THR  627 )                          
  41: s001-A 5xgb-A   424 - 427 <=>  401 - 404   (ALA  424  - PHE  427  <=> LEU  647  - ALA  650 )                          
  41: s001-A 5xgb-A   437 - 449 <=>  408 - 420   (LEU  437  - ALA  449  <=> ASP  654  - ALA  666 )                          
  41: s001-A 5xgb-A   460 - 470 <=>  433 - 443   (ILE  460  - GLU  470  <=> VAL  679  - ALA  689 )                          
  41: s001-A 5xgb-A   474 - 478 <=>  449 - 453   (PHE  474  - PRO  478  <=> ILE  695  - LYS  699 )                          
  42: s001-A 6fjw-A   226 - 237 <=>    1 -  12   (ARG  226  - ASP  237  <=> UNK    1  - ASP   12 )                          
  42: s001-A 6fjw-A   301 - 318 <=>   14 -  31   (ILE  301  - ARG  318  <=> PRO   14  - ASP   31 )                          
  42: s001-A 6fjw-A   326 - 331 <=>   47 -  52   (GLN  326  - GLY  331  <=> ALA   47  - GLN   52 )                          
  42: s001-A 6fjw-A   332 - 339 <=>   57 -  64   (ASP  332  - GLU  339  <=> THR   57  - LEU   64 )                          
  42: s001-A 6fjw-A   340 - 343 <=>   68 -  71   (SER  340  - ALA  343  <=> HIS   68  - LYS   71 )                          
  42: s001-A 6fjw-A   344 - 349 <=>   73 -  78   (LYS  344  - GLU  349  <=> PHE   73  - GLN   78 )                          
  42: s001-A 6fjw-A   355 - 358 <=>   81 -  84   (PHE  355  - LEU  358  <=> GLU   81  - LEU   84 )                          
  42: s001-A 6fjw-A   359 - 363 <=>   89 -  93   (GLY  359  - ASN  363  <=> LYS   89  - GLU   93 )                          
  42: s001-A 6fjw-A   366 - 370 <=>   94 -  98   (LYS  366  - GLU  370  <=> LYS   94  - GLN   98 )                          
  42: s001-A 6fjw-A   372 - 375 <=>   99 - 102   (ARG  372  - GLY  375  <=> GLU   99  - ALA  102 )                          
  42: s001-A 6fjw-A   387 - 391 <=>  104 - 108   (LEU  387  - TYR  391  <=> LYS  104  - ILE  108 )                          
  42: s001-A 6fjw-A   484 - 487 <=>  117 - 120   (ALA  484  - TYR  487  <=> TYR  117  - ILE  120 )                          
  42: s001-A 6fjw-A   492 - 495 <=>  209 - 212   (LEU  492  - VAL  495  <=> LYS  210  - VAL  213 )                          
  43: s001-A 6q82-A   167 - 170 <=>    2 -   5   (VAL  167  - THR  170  <=> ILE    4  - VAL    7 )                          
  43: s001-A 6q82-A   232 - 235 <=>   17 -  20   (ASP  232  - SER  235  <=> PRO   19  - ASP   22 )                          
  43: s001-A 6q82-A   395 - 406 <=>   51 -  62   (ASP  395  - PRO  406  <=> SER   53  - LEU   64 )                          
  43: s001-A 6q82-A   411 - 428 <=>   70 -  87   (ARG  411  - GLY  428  <=> TRP   80  - TYR   97 )                          
  43: s001-A 6q82-A   430 - 449 <=>   97 - 116   (ASP  430  - ALA  449  <=> SER  107  - ASN  126 )                          
  43: s001-A 6q82-A   450 - 453 <=>  124 - 127   (ASP  450  - SER  453  <=> GLN  141  - ASN  144 )                          
  43: s001-A 6q82-A   466 - 471 <=>  135 - 140   (LEU  466  - ASP  471  <=> LEU  152  - ASP  163 )                          
  43: s001-A 6q82-A   472 - 475 <=>  142 - 145   (ILE  472  - SER  475  <=> LEU  165  - ASP  168 )                          
  43: s001-A 6q82-A   485 - 488 <=>  164 - 167   (ALA  485  - TYR  488  <=> GLN  187  - ASN  190 )                          
  43: s001-A 6q82-A   490 - 495 <=>  219 - 224   (THR  490  - VAL  495  <=> VAL  242  - VAL  247 )                          
  44: s001-A 7bln-A     1 -  14 <=>  265 - 278   (MET    1  - SER   14  <=> LEU  276  - LEU  289 )                          
  44: s001-A 7bln-A    28 -  31 <=>  311 - 314   (LEU   28  - GLY   31  <=> ILE  322  - PHE  325 )                          
  44: s001-A 7bln-A    57 -  69 <=>  352 - 364   (SER   57  - VAL   69  <=> PRO  363  - THR  375 )                          
  44: s001-A 7bln-A   239 - 242 <=>  368 - 371   (SER  239  - PRO  242  <=> ILE  379  - LYS  382 )                          
  44: s001-A 7bln-A   305 - 308 <=>  373 - 376   (VAL  305  - LEU  308  <=> ASN  384  - HIS  387 )                          
  44: s001-A 7bln-A   361 - 364 <=>  382 - 385   (VAL  361  - GLU  364  <=> ALA  393  - LYS  396 )                          
  44: s001-A 7bln-A   366 - 369 <=>  417 - 420   (LYS  366  - TYR  369  <=> PHE  428  - GLU  431 )                          
  44: s001-A 7bln-A   381 - 384 <=>  455 - 458   (LEU  381  - SER  384  <=> THR  466  - GLN  469 )                          
  44: s001-A 7bln-A   387 - 390 <=>  467 - 470   (LEU  387  - ARG  390  <=> ASP  478  - PRO  481 )                          
  44: s001-A 7bln-A   393 - 406 <=>  474 - 487   (ASP  393  - PRO  406  <=> ALA  485  - LEU  498 )                          
  44: s001-A 7bln-A   410 - 427 <=>  489 - 506   (ASP  410  - PHE  427  <=> SER  500  - PHE  517 )                          
  44: s001-A 7bln-A   430 - 449 <=>  514 - 533   (ASP  430  - ALA  449  <=> ILE  525  - LYS  544 )                          
  44: s001-A 7bln-A   450 - 454 <=>  545 - 549   (ASP  450  - VAL  454  <=> LYS  556  - ILE  560 )                          
  44: s001-A 7bln-A   474 - 477 <=>  550 - 553   (PHE  474  - PHE  477  <=> PHE  561  - ALA  564 )                          
  44: s001-A 7bln-A   478 - 486 <=>  555 - 563   (PRO  478  - ARG  486  <=> GLN  566  - ALA  574 )                          
  45: s001-A 4wvz-D   238 - 256 <=>    4 -  22   (THR  238  - MET  256  <=> ARG    6  - ARG   24 )                          
  45: s001-A 4wvz-D   258 - 276 <=>   23 -  41   (LEU  258  - THR  276  <=> PRO   25  - HIS   43 )                          
  45: s001-A 4wvz-D   286 - 289 <=>   42 -  45   (TYR  286  - ARG  289  <=> GLN   44  - TRP   47 )                          
  45: s001-A 4wvz-D   296 - 299 <=>   71 -  74   (ALA  296  - GLN  299  <=> PHE   73  - VAL   76 )                          
  45: s001-A 4wvz-D   333 - 336 <=>  183 - 186   (ASP  333  - LEU  336  <=> SER  185  - ARG  188 )                          
  45: s001-A 4wvz-D   356 - 360 <=>  198 - 202   (LYS  356  - LEU  360  <=> PRO  200  - TRP  204 )                          
  46: s001-A 5hqm-A    87 -  90 <=>    1 -   4   (MET   87  - ASP   90  <=> GLN    3  - ARG    6 )                          
  46: s001-A 5hqm-A   217 - 224 <=>   11 -  18   (ARG  217  - ARG  224  <=> LYS   13  - GLY   20 )                          
  46: s001-A 5hqm-A   225 - 233 <=>   20 -  28   (SER  225  - PHE  233  <=> ARG   22  - MET   30 )                          
  46: s001-A 5hqm-A   239 - 244 <=>   30 -  35   (SER  239  - LEU  244  <=> PRO   32  - GLY   37 )                          
  46: s001-A 5hqm-A   301 - 316 <=>   36 -  51   (ILE  301  - ARG  316  <=> ASN   38  - GLY   53 )                          
  46: s001-A 5hqm-A   321 - 324 <=>   66 -  69   (SER  321  - LEU  324  <=> VAL   68  - LEU   71 )                          
  46: s001-A 5hqm-A   327 - 331 <=>   71 -  75   (CYS  327  - GLY  331  <=> TYR   73  - GLU   77 )                          
  46: s001-A 5hqm-A   332 - 340 <=>   78 -  86   (ASP  332  - SER  340  <=> SER   80  - ILE   88 )                          
  46: s001-A 5hqm-A   343 - 359 <=>   99 - 115   (ALA  343  - GLY  359  <=> MET  101  - GLY  117 )                          
  46: s001-A 5hqm-A   360 - 363 <=>  118 - 121   (LEU  360  - ASN  363  <=> GLU  120  - LYS  123 )                          
  46: s001-A 5hqm-A   367 - 373 <=>  123 - 129   (THR  367  - ARG  373  <=> TYR  125  - PRO  131 )                          
  46: s001-A 5hqm-A   375 - 379 <=>  347 - 351   (GLY  375  - SER  379  <=> ALA  349  - TYR  353 )                          
  46: s001-A 5hqm-A   386 - 389 <=>  353 - 356   (LYS  386  - ILE  389  <=> HIS  355  - TRP  358 )                          
  46: s001-A 5hqm-A   395 - 398 <=>  363 - 366   (ASP  395  - LYS  398  <=> THR  365  - ILE  368 )                          
  46: s001-A 5hqm-A   401 - 404 <=>  367 - 370   (ALA  401  - THR  404  <=> SER  369  - MET  372 )                          
  46: s001-A 5hqm-A   418 - 421 <=>  372 - 375   (GLN  418  - ILE  421  <=> ALA  374  - MET  377 )                          
  46: s001-A 5hqm-A   428 - 432 <=>  380 - 384   (GLY  428  - ARG  432  <=> ASP  382  - HIS  386 )                          
  46: s001-A 5hqm-A   442 - 453 <=>  441 - 452   (ILE  442  - SER  453  <=> GLN  443  - ALA  454 )                          
  47: s001-A 2g8l-B    70 -  73 <=>    1 -   4   (LYS   70  - PRO   73  <=> LYS    2  - TYR    5 )                          
  47: s001-A 2g8l-B   241 - 276 <=>    6 -  41   (SER  241  - THR  276  <=> CYS    7  - LYS   42 )                          
  47: s001-A 2g8l-B   298 - 301 <=>   53 -  56   (THR  298  - ILE  301  <=> GLY   54  - ILE   57 )                          
  47: s001-A 2g8l-B   318 - 321 <=>  100 - 103   (ARG  318  - SER  321  <=> VAL  101  - ALA  104 )                          
  47: s001-A 2g8l-B   324 - 327 <=>  157 - 160   (LEU  324  - CYS  327  <=> VAL  158  - HIS  161 )                          
  47: s001-A 2g8l-B   330 - 333 <=>  214 - 217   (LEU  330  - ASP  333  <=> ILE  215  - VAL  218 )                          
  47: s001-A 2g8l-B   351 - 355 <=>  258 - 262   (TYR  351  - PHE  355  <=> LEU  259  - LYS  263 )                          
  47: s001-A 2g8l-B   357 - 361 <=>  263 - 267   (GLU  357  - VAL  361  <=> CYS  264  - ALA  268 )                          
  47: s001-A 2g8l-B   364 - 367 <=>  280 - 283   (GLU  364  - THR  367  <=> UNK  281  - LYS  284 )                          
  48: s001-A 4m9s-B   243 - 257 <=>    3 -  17   (LYS  243  - ASP  257  <=> CYS    3  - LEU   17 )                          
  48: s001-A 4m9s-B   260 - 276 <=>   80 -  96   (LYS  260  - THR  276  <=> GLN   80  - ASN   96 )                          
  48: s001-A 4m9s-B   287 - 291 <=>   97 - 101   (LYS  287  - ILE  291  <=> GLU   97  - LEU  101 )                          
  48: s001-A 4m9s-B   330 - 333 <=>  105 - 108   (LEU  330  - ASP  333  <=> VAL  105  - PRO  108 )                          
  48: s001-A 4m9s-B   334 - 337 <=>  110 - 113   (SER  334  - SER  337  <=> PHE  110  - GLN  113 )                          
  48: s001-A 4m9s-B   369 - 372 <=>  119 - 122   (TYR  369  - ARG  372  <=> LEU  119  - GLY  122 )                          
  48: s001-A 4m9s-B   373 - 376 <=>  124 - 127   (ARG  373  - MET  376  <=> VAL  124  - GLN  127 )                          
  48: s001-A 4m9s-B   377 - 382 <=>  174 - 179   (PRO  377  - GLY  382  <=> SER  174  - LEU  179 )                          
  48: s001-A 4m9s-B   403 - 406 <=>  281 - 284   (ILE  403  - PRO  406  <=> ALA  281  - THR  284 )                          
  48: s001-A 4m9s-B   429 - 432 <=>  288 - 291   (CYS  429  - ARG  432  <=> ILE  288  - THR  291 )                          
  48: s001-A 4m9s-B   448 - 452 <=>  420 - 424   (ASN  448  - SER  452  <=> GLU  429  - ARG  433 )                          
  48: s001-A 4m9s-B   476 - 479 <=>  429 - 432   (GLY  476  - SER  479  <=> SER  438  - GLY  441 )                          
  49: s001-A 6lsu-A   380 - 384 <=>    3 -   7   (PHE  380  - SER  384  <=> LEU    7  - PRO   11 )                          
  49: s001-A 6lsu-A   395 - 398 <=>   11 -  14   (ASP  395  - LYS  398  <=> SER   15  - GLU   18 )                          
  49: s001-A 6lsu-A   399 - 404 <=>   16 -  21   (LEU  399  - THR  404  <=> ILE   20  - ASP   25 )                          
  49: s001-A 6lsu-A   410 - 423 <=>   26 -  39   (ASP  410  - LEU  423  <=> SER   30  - LEU   43 )                          
  49: s001-A 6lsu-A   425 - 428 <=>   40 -  43   (TRP  425  - GLY  428  <=> LYS   44  - SER   47 )                          
  49: s001-A 6lsu-A   429 - 435 <=>   45 -  51   (CYS  429  - ARG  435  <=> GLN   49  - ILE   55 )                          
  49: s001-A 6lsu-A   436 - 454 <=>   53 -  71   (MET  436  - VAL  454  <=> SER   57  - SER   75 )                          
  49: s001-A 6lsu-A   475 - 478 <=>   73 -  76   (SER  475  - PRO  478  <=> LYS   77  - LEU   80 )                          
  49: s001-A 6lsu-A   479 - 482 <=>   81 -  84   (SER  479  - GLU  482  <=> ILE   85  - ILE   88 )                          
  49: s001-A 6lsu-A   489 - 492 <=>   86 -  89   (GLY  489  - LEU  492  <=> GLY   90  - HIS   93 )                          
  50: s001-A 6n8e-A    72 -  93 <=>   37 -  58   (ASN   72  - SER   93  <=> VAL   40  - ASP   61 )                          
  50: s001-A 6n8e-A    95 -  98 <=>   61 -  64   (HIS   95  - GLU   98  <=> ARG   64  - PHE   67 )                          
  50: s001-A 6n8e-A   100 - 103 <=>  110 - 113   (LEU  100  - VAL  103  <=> ILE  117  - SER  120 )                          
  50: s001-A 6n8e-A   243 - 246 <=>  130 - 133   (LYS  243  - ARG  246  <=> TYR  137  - LEU  140 )                          
  50: s001-A 6n8e-A   297 - 318 <=>  141 - 162   (PHE  297  - ARG  318  <=> ASP  148  - GLY  169 )                          
  50: s001-A 6n8e-A   320 - 323 <=>  163 - 166   (PHE  320  - SER  323  <=> ARG  170  - ALA  173 )                          
  50: s001-A 6n8e-A   326 - 329 <=>  167 - 170   (GLN  326  - TRP  329  <=> ALA  174  - PHE  177 )                          
  50: s001-A 6n8e-A   394 - 407 <=>  232 - 245   (VAL  394  - GLU  407  <=> VAL  239  - HIS  252 )                          
  50: s001-A 6n8e-A   416 - 419 <=>  309 - 312   (ALA  416  - ARG  419  <=> GLU  316  - ASP  319 )                          
  50: s001-A 6n8e-A   459 - 462 <=>  315 - 318   (ASP  459  - ARG  462  <=> LEU  322  - MET  325 )                          
  50: s001-A 6n8e-A   465 - 471 <=>  320 - 326   (GLY  465  - ASP  471  <=> ARG  327  - ALA  333 )                          
  50: s001-A 6n8e-A   489 - 493 <=>  335 - 339   (GLY  489  - TYR  493  <=> LEU  342  - GLY  346 )                          
  51: s001-A 6e6y-A   214 - 217 <=>    1 -   4   (SER  214  - ARG  217  <=> ARG    5  - ARG    8 )                          
  51: s001-A 6e6y-A   221 - 224 <=>    5 -   8   (ARG  221  - ARG  224  <=> PRO    9  - GLY   12 )                          
  51: s001-A 6e6y-A   226 - 230 <=>   15 -  19   (ARG  226  - ASN  230  <=> LEU   19  - VAL   23 )                          
  51: s001-A 6e6y-A   231 - 234 <=>   87 -  90   (LEU  231  - SER  234  <=> GLY   91  - PHE   94 )                          
  51: s001-A 6e6y-A   240 - 256 <=>  116 - 132   (VAL  240  - MET  256  <=> PRO  120  - LEU  136 )                          
  51: s001-A 6e6y-A   257 - 276 <=>  135 - 154   (ASP  257  - THR  276  <=> VAL  139  - ARG  158 )                          
  51: s001-A 6e6y-A   287 - 292 <=>  155 - 160   (LYS  287  - PRO  292  <=> ILE  159  - GLY  164 )                          
  51: s001-A 6e6y-A   298 - 306 <=>  195 - 203   (THR  298  - ASN  306  <=> ARG  199  - ALA  207 )                          
  51: s001-A 6e6y-A   349 - 354 <=>  215 - 220   (GLU  349  - TYR  354  <=> GLY  219  - SER  224 )                          
  52: s001-A 6kbn-C   393 - 406 <=>   14 -  27   (ASP  393  - PRO  406  <=> LEU   61  - ILE   74 )                          
  52: s001-A 6kbn-C   411 - 425 <=>   34 -  48   (ARG  411  - TRP  425  <=> GLN   81  - GLN   95 )                          
  52: s001-A 6kbn-C   428 - 446 <=>   49 -  67   (GLY  428  - ARG  446  <=> SER   96  - VAL  114 )                          
  52: s001-A 6kbn-C   447 - 450 <=>   70 -  73   (CYS  447  - ASP  450  <=> GLU  117  - LEU  120 )                          
  52: s001-A 6kbn-C   451 - 454 <=>   75 -  78   (LEU  451  - VAL  454  <=> ILE  122  - MET  125 )                          
  52: s001-A 6kbn-C   475 - 478 <=>   79 -  82   (SER  475  - PRO  478  <=> GLY  126  - GLU  129 )                          
  52: s001-A 6kbn-C   479 - 482 <=>   84 -  87   (SER  479  - GLU  482  <=> LEU  131  - GLN  134 )                          
  52: s001-A 6kbn-C   484 - 487 <=>   88 -  91   (ALA  484  - TYR  487  <=> MET  135  - ASP  138 )                          
  52: s001-A 6kbn-C   491 - 495 <=>  127 - 131   (VAL  491  - VAL  495  <=> LYS  174  - SER  178 )                          
  53: s001-A 2d1c-A    36 -  39 <=>   92 -  95   (ARG   36  - PRO   39  <=> GLY   93  - GLU   96 )                          
  53: s001-A 2d1c-A    44 -  47 <=>   98 - 101   (ARG   44  - GLY   47  <=> ALA   99  - THR  102 )                          
  53: s001-A 2d1c-A   172 - 175 <=>  152 - 155   (LYS  172  - LEU  175  <=> PRO  153  - ALA  156 )                          
  53: s001-A 2d1c-A   209 - 216 <=>  190 - 197   (LEU  209  - ASP  216  <=> LYS  191  - ALA  198 )                          
  53: s001-A 2d1c-A   227 - 233 <=>  389 - 395   (ALA  227  - PHE  233  <=> VAL  390  - VAL  396 )                          
  53: s001-A 2d1c-A   235 - 238 <=>  396 - 399   (SER  235  - THR  238  <=> GLU  397  - LEU  400 )                          
  53: s001-A 2d1c-A   298 - 309 <=>  400 - 411   (THR  298  - GLY  309  <=> LEU  401  - LEU  412 )                          
  53: s001-A 2d1c-A   311 - 314 <=>  412 - 415   (CYS  311  - SER  314  <=> ALA  413  - THR  416 )                          
  53: s001-A 2d1c-A   327 - 330 <=>  420 - 423   (CYS  327  - LEU  330  <=> LYS  421  - SER  424 )                          
  53: s001-A 2d1c-A   332 - 340 <=>  443 - 451   (ASP  332  - SER  340  <=> TYR  444  - GLY  452 )                          
  53: s001-A 2d1c-A   341 - 348 <=>  454 - 461   (GLY  341  - GLU  348  <=> GLU  455  - LEU  462 )                          
  53: s001-A 2d1c-A   350 - 356 <=>  462 - 468   (ASP  350  - LYS  356  <=> ASP  463  - ALA  469 )                          
  53: s001-A 2d1c-A   358 - 363 <=>  469 - 474   (LEU  358  - ASN  363  <=> SER  470  - MET  475 )                          
  53: s001-A 2d1c-A   366 - 370 <=>  475 - 479   (LYS  366  - GLU  370  <=> HIS  476  - LEU  480 )                          
  53: s001-A 2d1c-A   372 - 375 <=>  480 - 483   (ARG  372  - GLY  375  <=> GLN  481  - ASP  484 )                          
  53: s001-A 2d1c-A   376 - 383 <=>  487 - 494   (MET  376  - HIS  383  <=> GLY  488  - GLU  495 )                          
  54: s001-A 6slf-A    42 -  48 <=>   50 -  56   (PHE   42  - PHE   48  <=> LEU   50  - ASN   56 )                          
  54: s001-A 6slf-A   206 - 209 <=>   84 -  87   (VAL  206  - LEU  209  <=> PRO   84  - GLU   87 )                          
  54: s001-A 6slf-A   211 - 214 <=>   98 - 101   (ASP  211  - SER  214  <=> GLU   98  - MET  101 )                          
  54: s001-A 6slf-A   226 - 233 <=>  188 - 195   (ARG  226  - PHE  233  <=> ALA  188  - HIS  195 )                          
  54: s001-A 6slf-A   239 - 242 <=>  197 - 200   (SER  239  - PRO  242  <=> HIS  197  - GLY  200 )                          
  54: s001-A 6slf-A   269 - 274 <=>  202 - 207   (LEU  269  - ILE  274  <=> HIS  202  - HIS  207 )                          
  54: s001-A 6slf-A   288 - 291 <=>  208 - 211   (SER  288  - ILE  291  <=> LEU  208  - ASP  211 )                          
  54: s001-A 6slf-A   304 - 313 <=>  214 - 223   (ILE  304  - ALA  313  <=> VAL  214  - LEU  223 )                          
  54: s001-A 6slf-A   315 - 318 <=>  224 - 227   (GLN  315  - ARG  318  <=> GLN  224  - VAL  227 )                          
  54: s001-A 6slf-A   321 - 324 <=>  238 - 241   (SER  321  - LEU  324  <=> VAL  238  - VAL  241 )                          
  54: s001-A 6slf-A   327 - 331 <=>  242 - 246   (CYS  327  - GLY  331  <=> GLY  242  - GLY  246 )                          
  54: s001-A 6slf-A   332 - 340 <=>  257 - 265   (ASP  332  - SER  340  <=> VAL  257  - ALA  265 )                          
  54: s001-A 6slf-A   342 - 359 <=>  269 - 286   (VAL  342  - GLY  359  <=> GLU  269  - CYS  286 )                          
  54: s001-A 6slf-A   366 - 371 <=>  298 - 303   (LYS  366  - VAL  371  <=> GLU  298  - VAL  303 )                          
  54: s001-A 6slf-A   372 - 375 <=>  338 - 341   (ARG  372  - GLY  375  <=> SER  338  - TYR  341 )                          
  54: s001-A 6slf-A   492 - 495 <=>  375 - 378   (LEU  492  - VAL  495  <=> ALA  375  - LEU  378 )                          

# Translation-rotation matrices
-matrix  "s001-A 2ijd-1  U(1,.)  -0.785498  0.522274 -0.331999           60.984093"
-matrix  "s001-A 2ijd-1  U(2,.)  -0.028605  0.505251  0.862498           34.064796"
-matrix  "s001-A 2ijd-1  U(3,.)   0.618203  0.686987 -0.381934           22.285378"
-matrix  "s001-A 5i61-A  U(1,.)  -0.423099 -0.415941 -0.804972          173.034195"
-matrix  "s001-A 5i61-A  U(2,.)   0.435830  0.685461 -0.583263           87.253204"
-matrix  "s001-A 5i61-A  U(3,.)   0.794380 -0.597609 -0.108738           33.428883"
-matrix  "s001-A 1sh0-B  U(1,.)   0.036319 -0.897872  0.438757           93.580032"
-matrix  "s001-A 1sh0-B  U(2,.)  -0.703409 -0.334834 -0.626979          147.637482"
-matrix  "s001-A 1sh0-B  U(3,.)   0.709857 -0.285854 -0.643732           82.462532"
-matrix  "s001-A 3gnw-B  U(1,.)   0.340732 -0.936513 -0.082729          148.632736"
-matrix  "s001-A 3gnw-B  U(2,.)  -0.354599 -0.046519 -0.933861          122.729660"
-matrix  "s001-A 3gnw-B  U(3,.)   0.870724  0.347532 -0.347937           -8.929645"
-matrix  "s001-A 5y6r-A  U(1,.)  -0.214368 -0.960608 -0.176856          150.668930"
-matrix  "s001-A 5y6r-A  U(2,.)  -0.349441  0.244506 -0.904493           87.223137"
-matrix  "s001-A 5y6r-A  U(3,.)   0.912106 -0.132094 -0.388090           47.726082"
-matrix  "s001-A 7c2k-A  U(1,.)  -0.697940  0.716152  0.002653          100.936943"
-matrix  "s001-A 7c2k-A  U(2,.)   0.567267  0.555094 -0.608341           29.742649"
-matrix  "s001-A 7c2k-A  U(3,.)  -0.437137 -0.423081 -0.793671          269.250122"
-matrix  "s001-A 4k6m-A  U(1,.)  -0.912184 -0.377135 -0.160280           98.468193"
-matrix  "s001-A 4k6m-A  U(2,.)   0.290752 -0.320038 -0.901686          109.836807"
-matrix  "s001-A 4k6m-A  U(3,.)   0.288762 -0.869106  0.401587          -20.806446"
-matrix  "s001-A 5cx6-B  U(1,.)   0.549171 -0.821564 -0.153115          101.561707"
-matrix  "s001-A 5cx6-B  U(2,.)   0.832958  0.552955  0.020561           56.882504"
-matrix  "s001-A 5cx6-B  U(3,.)   0.067773 -0.138830  0.987994          -16.346191"
-matrix  "s001-A 6ogz-A  U(1,.)  -0.288521 -0.957125  0.025825          307.687988"
-matrix  "s001-A 6ogz-A  U(2,.)   0.018027 -0.032397 -0.999312          309.243225"
-matrix  "s001-A 6ogz-A  U(3,.)   0.957304 -0.287857  0.026601         -130.041473"
-matrix  "s001-A 2yia-A  U(1,.)  -0.271895  0.957212  0.099084           60.927826"
-matrix  "s001-A 2yia-A  U(2,.)   0.482626  0.224714 -0.846508          125.992920"
-matrix  "s001-A 2yia-A  U(3,.)  -0.832553 -0.182341 -0.523075          108.372627"
-matrix  "s001-A 6ar3-D  U(1,.)  -0.367308 -0.855179 -0.365724          192.348480"
-matrix  "s001-A 6ar3-D  U(2,.)   0.803875 -0.094106 -0.587307          -24.523693"
-matrix  "s001-A 6ar3-D  U(3,.)   0.467835 -0.509719  0.722023         -124.938263"
-matrix  "s001-A 1hhs-A  U(1,.)   0.099260  0.872950 -0.477604          113.818993"
-matrix  "s001-A 1hhs-A  U(2,.)   0.019504 -0.481589 -0.876180          121.605164"
-matrix  "s001-A 1hhs-A  U(3,.)  -0.994870  0.077654 -0.064828           46.513065"
-matrix  "s001-A 6ty9-A  U(1,.)  -0.580462 -0.800374 -0.149881          295.666290"
-matrix  "s001-A 6ty9-A  U(2,.)  -0.175253 -0.056957  0.982875           18.074648"
-matrix  "s001-A 6ty9-A  U(3,.)  -0.795204  0.596789 -0.107207           68.909988"
-matrix  "s001-A 6ueb-A  U(1,.)   0.141003 -0.988980 -0.045136          174.428894"
-matrix  "s001-A 6ueb-A  U(2,.)   0.170423  0.069158 -0.982941          162.397141"
-matrix  "s001-A 6ueb-A  U(3,.)   0.975230  0.130905  0.178297          -63.717117"
-matrix  "s001-A 6evj-B  U(1,.)   0.599486 -0.687081  0.410531          737.731812"
-matrix  "s001-A 6evj-B  U(2,.)  -0.716324 -0.231752  0.658158          525.322083"
-matrix  "s001-A 6evj-B  U(3,.)  -0.357066 -0.688630 -0.631104          412.712311"
-matrix  "s001-A 4gzk-A  U(1,.)   0.812940 -0.554929 -0.176583           31.831928"
-matrix  "s001-A 4gzk-A  U(2,.)  -0.582324 -0.777337 -0.238003          175.540283"
-matrix  "s001-A 4gzk-A  U(3,.)  -0.005189  0.296311 -0.955077          104.137215"
-matrix  "s001-A 3avt-A  U(1,.)  -0.695235  0.501312  0.515106          105.879868"
-matrix  "s001-A 3avt-A  U(2,.)   0.223698 -0.530142  0.817868          119.377159"
-matrix  "s001-A 3avt-A  U(3,.)   0.683087  0.683839  0.256431          -44.395008"
-matrix  "s001-A 6uen-A  U(1,.)  -0.572767  0.164326 -0.803078          227.752487"
-matrix  "s001-A 6uen-A  U(2,.)   0.713089 -0.383297 -0.587016          126.822670"
-matrix  "s001-A 6uen-A  U(3,.)  -0.404279 -0.908890  0.102361          150.599350"
-matrix  "s001-A 6klc-A  U(1,.)   0.801207  0.479785  0.357595          -79.353256"
-matrix  "s001-A 6klc-A  U(2,.)  -0.578404  0.467805  0.668287           24.825035"
-matrix  "s001-A 6klc-A  U(3,.)   0.153349 -0.742270  0.652318           19.882820"
-matrix  "s001-A 6v85-A  U(1,.)   0.519596 -0.710469 -0.474610          241.989594"
-matrix  "s001-A 6v85-A  U(2,.)  -0.854352 -0.438632 -0.278719          430.312622"
-matrix  "s001-A 6v85-A  U(3,.)  -0.010158  0.550305 -0.834902           78.165451"
-matrix  "s001-A 6pns-A  U(1,.)  -0.068068  0.992001 -0.106308          -82.010788"
-matrix  "s001-A 6pns-A  U(2,.)   0.125717  0.114234  0.985467          -58.377632"
-matrix  "s001-A 6pns-A  U(3,.)   0.989728  0.053714 -0.132487         -196.229324"
-matrix  "s001-A 7alp-U  U(1,.)  -0.991232 -0.089049  0.097619          221.543625"
-matrix  "s001-A 7alp-U  U(2,.)  -0.008561 -0.693962 -0.719961          274.975739"
-matrix  "s001-A 7alp-U  U(3,.)   0.131856 -0.714484  0.687115            7.298652"
-matrix  "s001-A 7el9-A  U(1,.)  -0.450865 -0.552844  0.700774          112.174118"
-matrix  "s001-A 7el9-A  U(2,.)  -0.122380  0.815973  0.564988          -59.783714"
-matrix  "s001-A 7el9-A  U(3,.)  -0.884163  0.168973 -0.435550          147.490051"
-matrix  "s001-A 6zdu-A  U(1,.)  -0.196723  0.228245  0.953522           71.306763"
-matrix  "s001-A 6zdu-A  U(2,.)  -0.881766  0.384051 -0.273850          129.654373"
-matrix  "s001-A 6zdu-A  U(3,.)  -0.428706 -0.894656  0.125707           49.978714"
-matrix  "s001-A 6icz-A  U(1,.)  -0.146357  0.428765 -0.891482          270.422852"
-matrix  "s001-A 6icz-A  U(2,.)   0.826521  0.548170  0.127954         -356.405304"
-matrix  "s001-A 6icz-A  U(3,.)   0.543546 -0.718102 -0.434612          197.371002"
-matrix  "s001-A 6z8k-A  U(1,.)   0.907352  0.384330 -0.170300          -32.910580"
-matrix  "s001-A 6z8k-A  U(2,.)   0.118526  0.154783  0.980813          -59.777298"
-matrix  "s001-A 6z8k-A  U(3,.)   0.403316 -0.910128  0.094890           72.265808"
-matrix  "s001-A 7elb-A  U(1,.)   0.446561  0.592200  0.670733         -155.319855"
-matrix  "s001-A 7elb-A  U(2,.)   0.038819 -0.761746  0.646712          122.911705"
-matrix  "s001-A 7elb-A  U(3,.)   0.893911 -0.262759 -0.363155          -43.479679"
-matrix  "s001-A 7bg9-A  U(1,.)   0.199191 -0.943039 -0.266458          230.269135"
-matrix  "s001-A 7bg9-A  U(2,.)  -0.968401 -0.231067  0.093854          230.838867"
-matrix  "s001-A 7bg9-A  U(3,.)  -0.150078  0.239344 -0.959266          123.526649"
-matrix  "s001-A 1n1h-A  U(1,.)  -0.137546  0.962662  0.233159            8.441818"
-matrix  "s001-A 1n1h-A  U(2,.)   0.989936  0.141515 -0.000294           91.832329"
-matrix  "s001-A 1n1h-A  U(3,.)  -0.033279  0.230772 -0.972439           33.451160"
-matrix  "s001-A 7kfu-C  U(1,.)  -0.183425 -0.255557  0.949234            6.723142"
-matrix  "s001-A 7kfu-C  U(2,.)  -0.418385  0.894090  0.159865          -61.884529"
-matrix  "s001-A 7kfu-C  U(3,.)  -0.889556 -0.367822 -0.270920          396.550995"
-matrix  "s001-A 7lma-A  U(1,.)  -0.679855  0.679799 -0.275084          140.969284"
-matrix  "s001-A 7lma-A  U(2,.)   0.047953 -0.333096 -0.941673          302.276245"
-matrix  "s001-A 7lma-A  U(3,.)  -0.731777 -0.653392  0.193858          227.153015"
-matrix  "s001-A 4ol8-F  U(1,.)   0.822715 -0.214370  0.526484          112.719292"
-matrix  "s001-A 4ol8-F  U(2,.)  -0.538613 -0.590103  0.601394           63.738750"
-matrix  "s001-A 4ol8-F  U(3,.)   0.181759 -0.778347 -0.600949           10.043573"
-matrix  "s001-A 3du5-A  U(1,.)   0.420874 -0.054415 -0.905486           76.445366"
-matrix  "s001-A 3du5-A  U(2,.)  -0.124768 -0.992185  0.001633           66.809761"
-matrix  "s001-A 3du5-A  U(3,.)  -0.898498  0.112288 -0.424373           95.657791"
-matrix  "s001-A 5vo3-A  U(1,.)  -0.313139 -0.204898  0.927341           95.349426"
-matrix  "s001-A 5vo3-A  U(2,.)   0.166502  0.949481  0.266013           83.033951"
-matrix  "s001-A 5vo3-A  U(3,.)  -0.934998  0.237703 -0.263203            9.746740"
-matrix  "s001-A 2yng-A  U(1,.)   0.702872  0.674128 -0.226987           81.866600"
-matrix  "s001-A 2yng-A  U(2,.)   0.062475 -0.376381 -0.924356          156.332001"
-matrix  "s001-A 2yng-A  U(3,.)  -0.708568  0.635523 -0.306663           -5.775023"
-matrix  "s001-A 5g2x-C  U(1,.)  -0.425854 -0.870488 -0.246776          312.614471"
-matrix  "s001-A 5g2x-C  U(2,.)  -0.477076 -0.015719  0.878721           18.050014"
-matrix  "s001-A 5g2x-C  U(3,.)  -0.768796  0.491938 -0.408595          103.938263"
-matrix  "s001-A 5k8o-B  U(1,.)   0.133650  0.917167  0.375424           81.574303"
-matrix  "s001-A 5k8o-B  U(2,.)  -0.281235 -0.328148  0.901790          154.550461"
-matrix  "s001-A 5k8o-B  U(3,.)   0.950287 -0.226107  0.214082            3.795586"
-matrix  "s001-A 5xgc-A  U(1,.)  -0.074417  0.914015 -0.398797          125.073814"
-matrix  "s001-A 5xgc-A  U(2,.)   0.581299  0.364695  0.727385           52.720470"
-matrix  "s001-A 5xgc-A  U(3,.)   0.810280 -0.177691 -0.558455          -31.440687"
-matrix  "s001-A 6d9m-A  U(1,.)  -0.308068 -0.031831 -0.950832          135.541092"
-matrix  "s001-A 6d9m-A  U(2,.)   0.189434  0.977374 -0.094095           56.681362"
-matrix  "s001-A 6d9m-A  U(3,.)   0.932314 -0.209107 -0.295068           61.890869"
-matrix  "s001-A 3al0-B  U(1,.)   0.657423  0.186902  0.729975          110.632530"
-matrix  "s001-A 3al0-B  U(2,.)  -0.595063  0.723085  0.350782           81.972939"
-matrix  "s001-A 3al0-B  U(3,.)  -0.462272 -0.664993  0.586591           66.428680"
-matrix  "s001-A 5xgb-A  U(1,.)  -0.637231  0.599019 -0.484884          167.094589"
-matrix  "s001-A 5xgb-A  U(2,.)   0.155642  0.716234  0.680282           28.108774"
-matrix  "s001-A 5xgb-A  U(3,.)   0.754793  0.358029 -0.549639           53.258881"
-matrix  "s001-A 6fjw-A  U(1,.)   0.254745 -0.383542  0.887694           93.879829"
-matrix  "s001-A 6fjw-A  U(2,.)  -0.687373 -0.717500 -0.112749          129.588120"
-matrix  "s001-A 6fjw-A  U(3,.)   0.680165 -0.581454 -0.446416           13.143608"
-matrix  "s001-A 6q82-A  U(1,.)   0.296802 -0.131510 -0.945840          242.519730"
-matrix  "s001-A 6q82-A  U(2,.)  -0.085505  0.982834 -0.163485          -14.129788"
-matrix  "s001-A 6q82-A  U(3,.)   0.951103  0.129396  0.280463          -68.529800"
-matrix  "s001-A 7bln-A  U(1,.)   0.798553 -0.585322 -0.140397          123.286247"
-matrix  "s001-A 7bln-A  U(2,.)  -0.595202 -0.733096 -0.329096          365.066040"
-matrix  "s001-A 7bln-A  U(3,.)   0.089703  0.346365 -0.933801          108.168770"
-matrix  "s001-A 4wvz-D  U(1,.)   0.275252 -0.742468 -0.610719          419.420563"
-matrix  "s001-A 4wvz-D  U(2,.)   0.866297 -0.083895  0.492435         -119.554337"
-matrix  "s001-A 4wvz-D  U(3,.)  -0.416853 -0.664607  0.620105         -143.665924"
-matrix  "s001-A 5hqm-A  U(1,.)  -0.859213 -0.456503  0.230992          140.658173"
-matrix  "s001-A 5hqm-A  U(2,.)  -0.416942  0.363130 -0.833244          118.593750"
-matrix  "s001-A 5hqm-A  U(3,.)   0.296499 -0.812245 -0.502341           64.958389"
-matrix  "s001-A 2g8l-B  U(1,.)   0.364208 -0.335785 -0.868678          120.206490"
-matrix  "s001-A 2g8l-B  U(2,.)  -0.459240 -0.876207  0.146152          171.181015"
-matrix  "s001-A 2g8l-B  U(3,.)  -0.810217  0.345702 -0.473327           81.836304"
-matrix  "s001-A 4m9s-B  U(1,.)  -0.104254  0.515474 -0.850540          141.160690"
-matrix  "s001-A 4m9s-B  U(2,.)  -0.950643  0.199650  0.237523          181.286545"
-matrix  "s001-A 4m9s-B  U(3,.)   0.292247  0.833323  0.469217           40.416054"
-matrix  "s001-A 6lsu-A  U(1,.)  -0.760904 -0.603516  0.238314          101.283470"
-matrix  "s001-A 6lsu-A  U(2,.)  -0.429845  0.743966  0.511613          133.745361"
-matrix  "s001-A 6lsu-A  U(3,.)  -0.486064  0.286850 -0.825505          -43.617905"
-matrix  "s001-A 6n8e-A  U(1,.)  -0.793143 -0.599850  0.105380           50.821865"
-matrix  "s001-A 6n8e-A  U(2,.)  -0.142740  0.014877 -0.989648          117.562950"
-matrix  "s001-A 6n8e-A  U(3,.)   0.592073 -0.799974 -0.097422           18.989784"
-matrix  "s001-A 6e6y-A  U(1,.)   0.151079 -0.984597 -0.087998          129.016174"
-matrix  "s001-A 6e6y-A  U(2,.)  -0.322484  0.035059 -0.945926           95.631699"
-matrix  "s001-A 6e6y-A  U(3,.)   0.934441  0.171287 -0.312220           51.680630"
-matrix  "s001-A 6kbn-C  U(1,.)  -0.318495  0.934138  0.161085          -45.548676"
-matrix  "s001-A 6kbn-C  U(2,.)  -0.929849 -0.274850 -0.244619          304.770996"
-matrix  "s001-A 6kbn-C  U(3,.)  -0.184233 -0.227694  0.956145         -130.390015"
-matrix  "s001-A 2d1c-A  U(1,.)   0.543174  0.021142  0.839354           53.710228"
-matrix  "s001-A 2d1c-A  U(2,.)  -0.228022  0.965826  0.123233           17.580616"
-matrix  "s001-A 2d1c-A  U(3,.)  -0.808065 -0.258328  0.529432           16.033670"
-matrix  "s001-A 6slf-A  U(1,.)   0.881907 -0.023888 -0.470818          146.764679"
-matrix  "s001-A 6slf-A  U(2,.)  -0.379831  0.555544 -0.739662          121.350479"
-matrix  "s001-A 6slf-A  U(3,.)   0.279229  0.831144  0.480865          -14.213636"
