# Supplementary material for: Novel viruses of the family Partitiviridae discovered in Saccharomyces cerevisiae
Source: PLoS Pathog. 2023 Jun 7;19(6):e1011418. doi: 10.1371/journal.ppat.1011418 (PMC10281585; doi:10.1371/journal.ppat.1011418)
Supplement: S2 File — (ZIP) [file ppat.1011418.s012.zip › ScPV1_RdRp_DALI_PDB90.txt]

# Job: 5509_RdRp
# Query: s001A
# No:  Chain   Z    rmsd lali nres  %id PDB  Description
   1:  1khv-B 27.7  2.9  418   497   14   MOLECULE: RNA-DIRECTED RNA POLYMERASE;                               
   2:  5xe0-A 27.6  2.9  395   457   17   MOLECULE: GENOME POLYPROTEIN;                                        
   3:  1xr6-A 27.2  2.9  399   460   17   MOLECULE: GENOME POLYPROTEIN;                                        
   4:  1sh0-B 27.1  3.2  424   503   14   MOLECULE: RNA POLYMERASE;                                            
   5:  3cdu-A 27.1  3.0  399   468   18   MOLECULE: RNA-DIRECTED RNA POLYMERASE 3D-POL;                        
   6:  6qwt-A 27.0  3.2  411   471   14   MOLECULE: GENOME POLYPROTEIN;                                        
   7:  2wk4-B 26.8  3.4  419   502   16   MOLECULE: PROTEASE-POLYMERASE P70;                                   
   8:  2ijd-1 26.7  2.9  394   644   18   MOLECULE: PICORNAIN 3C, RNA-DIRECTED RNA POLYMERASE;                 
   9:  3qid-A 26.7  3.2  418   492   14   MOLECULE: RNA DEPENDENT RNA POLYMERASE;                              
  10:  1tp7-A 26.7  2.9  398   460   16   MOLECULE: GENOME POLYPROTEIN;                                        
  11:  6r1i-A 26.7  3.3  402   468   15   MOLECULE: GENOME POLYPROTEIN;                                        
  12:  4nyz-A 26.6  3.2  407   461   15   MOLECULE: GENOME POLYPROTEIN;                                        
  13:  5i61-A 26.4  3.0  420   523   16   MOLECULE: POTENTIAL RNA-DEPENDENT RNA POLYMERASE;                    
  14:  1xr5-A 26.4  3.0  401   460   17   MOLECULE: GENOME POLYPROTEIN;                                        
  15:  6gvv-A 26.3  3.0  400   480   19   MOLECULE: RNA POLYMERASE 3D;                                         
  16:  6gp9-A 26.0  3.2  421   553   13   MOLECULE: RNA-DIRECTED RNA POLYMERASE;                               
  17:  3gsz-A 25.0  3.5  418   558   12   MOLECULE: RNA-DIRECTED RNA POLYMERASE;                               
  18:  2xi2-A 24.5  3.4  417   562   13   MOLECULE: RNA-DIRECTED RNA POLYMERASE;                               
  19:  3gnw-B 24.4  3.4  416   568   12   MOLECULE: RNA-DIRECTED RNA POLYMERASE;                               
  20:  5y6r-A 24.3  3.4  434   667   13   MOLECULE: GENOME POLYPROTEIN;                                        
  21:  3i5k-A 24.1  3.4  419   566   13   MOLECULE: RNA-DIRECTED RNA POLYMERASE;                               
  22:  2cjq-A 23.9  4.2  407   546   13   MOLECULE: RNA-DIRECTED RNA POLYMERASE;                               
  23:  1s48-A 23.2  3.4  402   588   13   MOLECULE: RNA-DEPENDENT RNA POLYMERASE;                              
  24:  6ae4-A 22.5  3.1  401   637   13   MOLECULE: RDRP CATALYTIC;                                            
  25:  6qsn-B 22.4  3.2  430   885   10   MOLECULE: GENOME POLYPROTEIN;                                        
  26:  4k6m-A 21.5  3.2  433   889   11   MOLECULE: POLYPROTEIN;                                               
  27:  6ld3-A 21.0  3.5  410   578   11   MOLECULE: RNA-DIRECTED RNA POLYMERASE NS5;                           
  28:  4v0r-A 20.6  3.5  417   853    9   MOLECULE: NS5 POLYMERASE;                                            
  29:  4mtp-C 20.1  3.4  410   585   11   MOLECULE: RNA DEPENDENT RNA POLYMERASE;                              
  30:  7d6n-D 20.1  3.2  406   589   11   MOLECULE: TICK-BORNE ENCEPHALITIS VIRUS RNA-DEPENDENT RNA P          
  31:  6izz-A 19.8  3.3  401   568   10   MOLECULE: GENOME POLYPROTEIN;                                        
  32:  5zqk-B 19.7  3.2  430   876   10   MOLECULE: NON STRUCTURAL PROTEIN 5;                                  
  33:  7om9-A 19.7  3.0  392   616   14   MOLECULE: RNA-DEPENDENT RNA POLYMERASE;                              
  34:  2yib-D 19.5  3.6  417   761   12   MOLECULE: RNA-DIRECTED RNA POLYMERASE;                               
  35:  5cx6-B 19.4  3.0  423   665   15   MOLECULE: RNA-DEPENDENT RNA POLYMERASE;                              
  36:  5k5m-A 19.3  3.6  399   563    9   MOLECULE: RNA DEPENDENT RNA POLYMERASE;                              
  37:  6nus-A 19.2  3.0  367   715   14   MOLECULE: NSP12;                                                     
  38:  5m2x-A 19.1  3.2  436   884   11   MOLECULE: NS5;                                                       
  39:  2yia-A 18.5  3.6  425   790   12   MOLECULE: RNA-DIRECTED RNA POLYMERASE;                               
  40:  1rdr-A 18.4  3.0  275   316   15   MOLECULE: POLIOVIRUS 3D POLYMERASE;                                  
  41:  5ccv-H 18.3  3.3  350   767   10   MOLECULE: RNA-DIRECTED RNA POLYMERASE NS5;                           
  42:  2hfz-A 17.6  3.6  392   608   10   MOLECULE: RNA-DIRECTED RNA POLYMERASE(NS5);                          
  43:  2hcn-A 16.1  3.5  335   486   11   MOLECULE: RNA-DIRECTED RNA POLYMERASE (NS5);                         
  44:  1hhs-A 15.9  3.7  393   664   12   MOLECULE: RNA-DIRECTED RNA POLYMERASE;                               
  45:  7k9y-A 15.9  4.2  330   425   12   MOLECULE: TRT;                                                       
  46:  7thm-A 15.9  3.0  412   860   14   MOLECULE: RNA-DIRECTED RNA POLYMERASE;                               
  47:  4mtp-D 15.9  3.4  378   546   10   MOLECULE: RNA DEPENDENT RNA POLYMERASE;                              
  48:  7dte-A 15.8  3.2  432   928   13   MOLECULE: RNA-DIRECTED RNA POLYMERASE;                               
  49:  2qj1-A 15.8  3.4  420   767   11   MOLECULE: INFECTIOUS BURSAL DISEASE VIRUS VP1 POLYMERASE;            
  50:  7oro-A 15.7  4.0  383  2008   10   MOLECULE: RNA (5'-R(P*AP*CP*GP*AP*GP*UP*GP*UP*CP*GP*UP*AP*C          
  51:  6ogz-A 15.6  3.6  379  1082   13   MOLECULE: RNA (5'-                                                   
  52:  5a22-A 15.6  4.3  395  2002   10   MOLECULE: VESICULAR STOMATITIS VIRUS L POLYMERASE;                   
  53:  6ty9-A 15.5  3.8  399  1208   13   MOLECULE: RNA-DEPENDENT RNA POLYMERASE;                              
  54:  6ueb-A 15.3  3.7  358  2099   10   MOLECULE: LARGE STRUCTURAL PROTEIN;                                  
  55:  5tit-A 15.3  3.8  342   478    9   MOLECULE: ZIKA VIRUS NS5 RDRP;                                       
  56:  6uen-A 15.2  3.8  334  1392   12   MOLECULE: RNA-DIRECTED RNA POLYMERASE L;                             
  57:  1raj-A 15.0  2.9  231   257   14   MOLECULE: GENOME POLYPROTEIN;                                        
  58:  5fmz-B 14.9  4.2  369   708    9   MOLECULE: POLYMERASE ACIDIC PROTEIN;                                 
  59:  7nhc-B 14.9  4.2  364   717    9   MOLECULE: POLYMERASE ACIDIC PROTEIN;                                 
  60:  6kuj-B 14.8  4.3  360   705   10   MOLECULE: POLYMERASE 3;                                              
  61:  4f5x-W 14.4  3.6  349   975   13   MOLECULE: VP2 PROTEIN;                                               
  62:  7ojl-L 14.4  4.1  375  1498   12   MOLECULE: RNA-DIRECTED RNA POLYMERASE L;                             
  63:  4gzk-A 14.3  3.9  378   650   13   MOLECULE: RNA-DEPENDENT RNA POLYMERASE P2;                           
  64:  5d98-B 14.3  4.1  337   711    9   MOLECULE: POLYMERASE ACIDIC PROTEIN;                                 
  65:  7z42-B 14.0  4.1  373   754    9   MOLECULE: POLYMERASE ACIDIC PROTEIN;                                 
  66:  7eei-A 14.0  4.0  374  1372   10   MOLECULE: REPLICASE;                                                 
  67:  6kr2-B 13.8  3.2  411   844   10   MOLECULE: GENOME POLYPROTEIN;                                        
  68:  3jb6-A 13.6  4.3  382  1196   13   MOLECULE: RNA-DEPENDENT RNA POLYMERASE;                              
  69:  6qpg-E 13.5  4.2  322   666    9   MOLECULE: POLYMERASE ACIDIC PROTEIN;                                 
  70:  3avt-A 13.4  4.2  322  1203   15   MOLECULE: ELONGATION FACTOR TS, ELONGATION FACTOR TU, LINKE          
  71:  5gan-A 13.4  4.0  380  2196    9   MOLECULE: SACCHAROMYCES CEREVISIAE STRAIN UOA_M2 CHROMOSOME          
  72:  6u1x-A 13.1  3.8  355  2059   11   MOLECULE: RNA-DIRECTED RNA POLYMERASE L;                             
  73:  7orm-A 13.1  4.1  378  2145   11   MOLECULE: RNA (5'-R(P*AP*CP*GP*AP*GP*UP*GP*UP*CP*GP*UP*AP*C          
  74:  5hhj-A 12.9  4.2  252   296   12   MOLECULE: RETRON-TYPE REVERSE TRANSCRIPTASE;                         
  75:  6evj-B 12.8  4.2  374   752    8   MOLECULE: POLYMERASE ACIDIC PROTEIN;                                 
  76:  6qpf-B 12.7  4.4  316   685    9   MOLECULE: POLYMERASE ACIDIC PROTEIN;                                 
  77:  6j6g-A 12.5  3.9  373  1913    9   MOLECULE: PRE-MRNA-SPLICING FACTOR 8;                                
  78:  7el9-A 12.4  4.1  358  1731   12   MOLECULE: RNA-DIRECTED RNA POLYMERASE L;                             
  79:  6klc-A 12.4  4.3  342  1436   12   MOLECULE: RNA-DIRECTED RNA POLYMERASE L;                             
  80:  6qwl-K 12.2  4.3  286   539    8   MOLECULE: POLYMERASE ACIDIC PROTEIN;                                 
  81:  6qpf-H 12.2  4.6  338   673    9   MOLECULE: POLYMERASE ACIDIC PROTEIN;                                 
  82:  6xzq-E 12.0  3.6  279   448    8   MOLECULE: RNA (5'-                                                   
  83:  3jcm-A 12.0  4.1  377  2174    9   MOLECULE: PRE-MRNA-SPLICING FACTOR 8;                                
  84:  6zd2-A 11.9  3.7  228   526   11   MOLECULE: TELOMERASE REVERSE TRANSCRIPTASE;                          
  85:  7ckl-A 11.9  4.2  332  1415   13   MOLECULE: RNA-DIRECTED RNA POLYMERASE L;                             
  86:  7eju-A 11.6  4.3  352  1648   12   MOLECULE: RNA-DIRECTED RNA POLYMERASE L;                             
  87:  7alp-U 11.5  4.3  374  1935    9   MOLECULE: REPLICASE;                                                 
  88:  6pns-A 11.4  4.0  391  1291   10   MOLECULE: RNA-DIRECTED RNA POLYMERASE;                               
  89:  3jb9-A 11.4  4.0  375  1964    8   MOLECULE: PRE-MRNA-SPLICING FACTOR SPP42;                            
  90:  6me0-C 11.0  4.6  292   414   10   MOLECULE: T.EL4H RNA;                                                
  91:  6v85-A 11.0  4.2  358  1901   12   MOLECULE: RNA-DIRECTED RNA POLYMERASE L;                             
  92:  6rr7-B 11.0  4.3  372   744    9   MOLECULE: POLYMERASE ACIDIC PROTEIN;                                 
  93:  6zdp-A 10.8  4.4  270   683   11   MOLECULE: TELOMERASE REVERSE TRANSCRIPTASE;                          
  94:  3zef-E 10.6  3.9  332  1420    9   MOLECULE: PRE-MRNA-SPLICING FACTOR 8;                                
  95:  7f0s-A 10.5  4.9  283   419   12   MOLECULE: RNA-DIRECTED RNA POLYMERASE NSP4;                          
  96:  6z6g-A 10.4  4.1  382  2142   11   MOLECULE: 5'VRNA 1-10;                                               
  97:  7ojk-L 10.1  4.4  354  1843   12   MOLECULE: RNA-DIRECTED RNA POLYMERASE L;                             
  98:  6y6k-A  9.9  4.2  369  1299    8   MOLECULE: RNA-DEPENDENT RNA POLYMERASE;                              
  99:  5o9z-A  9.8  4.0  373  2185    8   MOLECULE: PRE-MRNA-PROCESSING-SPLICING FACTOR 8;                     
 100:  6zdu-A  9.6  4.2  257   693   11   MOLECULE: TELOMERASE REVERSE TRANSCRIPTASE;                          
 101:  6icz-A  9.6  4.1  375  2253    8   MOLECULE: PROTEIN MAGO NASHI HOMOLOG 2;                              
 102:  6po2-A  9.3  4.0  369  1244   10   MOLECULE: RNA-DIRECTED RNA POLYMERASE;                               
 103:  6l42-A  9.2  4.1  364  1864    9   MOLECULE: RNA POLYMERASE;                                            
 104:  3du5-A  9.1  4.0  253   596    8   MOLECULE: TELOMERASE REVERSE TRANSCRIPTASE;                          
 105:  7elb-A  9.1  4.6  349  1937   12   MOLECULE: RNA-DIRECTED RNA POLYMERASE L;                             
 106:  7orj-A  9.1  3.9  381  2129   10   MOLECULE: RNA-DIRECTED RNA POLYMERASE L;                             
 107:  6klh-A  9.1  4.4  348  1884   11   MOLECULE: RNA-DIRECTED RNA POLYMERASE L;                             
 108:  7och-L  9.0  4.4  324  1181   12   MOLECULE: RNA-DIRECTED RNA POLYMERASE L;                             
 109:  7vw5-B  8.7  4.6  268   466    9   MOLECULE: RNA-DIRECTED RNA POLYMERASE NSP4;                          
 110:  6u5o-L  8.6  4.1  372  1354   12   MOLECULE: RNA-DIRECTED RNA POLYMERASE L;                             
 111:  7ojj-L  8.5  4.5  371  1784   12   MOLECULE: RNA-DIRECTED RNA POLYMERASE L;                             
 112:  7vgq-A  8.5  4.3  347  1612   12   MOLECULE: RNA-DIRECTED RNA POLYMERASE L;                             
 113:  7orl-A  8.2  3.9  379  2183   12   MOLECULE: RNA (5'-D(*(GTG))-R(P*AP*AP*UP*AP*CP*UP*AP*UP*AP*          
 114:  5dmq-A  8.2  4.4  230   609   10   MOLECULE: REVERSE TRANSCRIPTASE/RIBONUCLEASE H P80;                  
 115:  1mu2-A  8.2  4.2  222   538   12   MOLECULE: HIV-2 RT;                                                  
 116:  6d6v-A  8.2  4.1  268   980   10   MOLECULE: TELOMERASE REVERSE TRANSCRIPTASE;                          
 117:  7qxa-A  8.0  3.9  266   954   12   MOLECULE: TELOMERASE REVERSE TRANSCRIPTASE;                          
 118:  6z8k-A  8.0  4.1  378  2158   11   MOLECULE: LA CROSSE VIRUS 5' VRNA 1-10;                              
 119:  1n1h-A  7.7  3.9  380  1264   12   MOLECULE: 5'-R(*AP*UP*UP*AP*GP*C)-3';                                
 120:  4ol8-A  7.3  4.3  217   390   14   MOLECULE: REVERSE TRANSCRIPTASE/RIBONUCLEASE H;                      
 121:  7ojn-L  7.1  4.1  368  2010   13   MOLECULE: RNA-DIRECTED RNA POLYMERASE L;                             
 122:  7lma-A  6.9  4.6  291  1012   12   MOLECULE: TELOMERASE LA-RELATED PROTEIN P65;                         
 123:  2yng-A  6.5  4.3  212   560   13   MOLECULE: REVERSE TRANSCRIPTASE/RIBONUCLEASE H;                      
 124:  4ol8-B  6.4  4.5  218   452   15   MOLECULE: REVERSE TRANSCRIPTASE/RIBONUCLEASE H;                      
 125:  7kfu-C  5.8  6.6  203   909   10   MOLECULE: CAS2;                                                      
 126:  3fds-A  5.6  5.1  125   352   12   MOLECULE: DNA POLYMERASE IV;                                         
 127:  5g2x-C  5.6  4.5  272   486    9   MOLECULE: GROUP II INTRON;                                           
 128:  7kse-A  5.5  4.9  225   742   10   MOLECULE: PEPTIDASE A9/REVERSE TRANSCRIPTASE/RNASE H;                
 129:  5yhf-A  5.3  5.3  104   734   12   MOLECULE: PROTEIN TRANSLOCASE SUBUNIT SECDF;                         
 130:  2d1c-A  5.2  6.1  104   495    4   MOLECULE: ISOCITRATE DEHYDROGENASE;                                  
 131:  2zkt-B  4.9  4.4  116   381    7   MOLECULE: 2,3-BISPHOSPHOGLYCERATE-INDEPENDENT PHOSPHOGLYCER          
 132:  5vo3-A  4.8 13.3  112   380    6   MOLECULE: SUCCINYL-DIAMINOPIMELATE DESUCCINYLASE;                    
 133:  3al0-B  4.5  3.6  100   482   14   MOLECULE: GLUTAMYL-TRNA(GLN) AMIDOTRANSFERASE SUBUNIT A;             
 134:  7v99-A  4.3  4.3  274   991   12   MOLECULE: TELOMERASE REVERSE TRANSCRIPTASE;                          
 135:  7pbk-A  4.1  5.2  142   624    6   MOLECULE: DNA POLYMERASE I;                                          
 136:  7n7s-B  3.8  7.9   98   441    9   MOLECULE: HYDROXYMETHYLGLUTARYL-COA REDUCTASE;                       
 137:  6bq1-B  3.6  6.5   94   728    5   MOLECULE: PHOSPHATIDYLINOSITOL 4-KINASE III ALPHA (PI4KA);           
 138:  1k8w-A  3.5  7.5  103   303    4   MOLECULE: 5'-R(*GP*GP*CP*AP*AP*CP*GP*GP*UP*(FHU)                     
 139:  2rb7-A  3.5 12.9  111   360    5   MOLECULE: PEPTIDASE, M20/M25/M40 FAMILY;                             
 140:  4yim-B  3.3 16.5   72   586    6   MOLECULE: PUTATIVE SOLUBLE LYTIC MUREIN TRANSGLYCOSYLASE;            
 141:  5ovn-B  3.3  4.0  142   405   11   MOLECULE: POL PROTEIN;                                               
 142:  6pwj-A  3.2 14.4  123   408    7   MOLECULE: GGDEF AND EAL DOMAIN-CONTAINING PROTEIN;                   
 143:  7bln-A  3.2  4.2   74   769    5   MOLECULE: VACUOLAR PROTEIN SORTING-ASSOCIATED PROTEIN 29;            
 144:  4fgv-A  3.2  4.7   70  1067    7   MOLECULE: CHROMOSOME REGION MAINTENANCE 1 (CRM1) OR EXPORTI          
 145:  4dnr-A  3.2  7.0  110  1031    7   MOLECULE: CATION EFFLUX SYSTEM PROTEIN CUSB;                         
 146:  3oha-A  3.1  4.8  133   516    9   MOLECULE: DNA POLYMERASE ETA;                                        
 147:  2yyy-A  3.0  9.6   94   342   14   MOLECULE: GLYCERALDEHYDE-3-PHOSPHATE DEHYDROGENASE;                  
 148:  7mpy-B  2.9  4.7   94   430    5   MOLECULE: FOLATE SYNTHESIS BIFUNCTIONAL PROTEIN;                     
 149:  6n1z-A  2.9  6.3   78   961    6   MOLECULE: IMPORTIN-9;                                                
 150:  6q82-A  2.7  7.3   73  1027    4   MOLECULE: IMPORTIN BETA-LIKE PROTEIN KAP122;                         
 151:  6icz-J  2.5  7.1   81   571   10   MOLECULE: PROTEIN MAGO NASHI HOMOLOG 2;                              
 152:  6yj6-A  2.5  4.8   65   819    5   MOLECULE: TRANSCRIPTION FACTOR TAU 131 KDA SUBUNIT;                  
 153:  7nhr-C  2.4 10.6   96   565   11   MOLECULE: PUTATIVE TRANSMEMBRANE PROTEIN WZC;                        
 154:  5hqm-A  2.1  9.2  119   459    6   MOLECULE: RIBULOSE BISPHOSPHATE CARBOXYLASE (R. PALUSTRIS/R          

# Structural equivalences
   1: s001-A 1khv-B     5 -   8 <=>    1 -   4   (TYR    5  - LEU    8  <=> PHE    5  - GLU    8 )                          
   1: s001-A 1khv-B    20 -  29 <=>   19 -  28   (ASP   20  - ARG   29  <=> ALA   23  - THR   32 )                          
   1: s001-A 1khv-B    30 -  35 <=>   30 -  35   (VAL   30  - PHE   35  <=> TYR   34  - GLY   39 )                          
   1: s001-A 1khv-B    37 -  40 <=>   36 -  39   (LYS   37  - GLY   40  <=> VAL   40  - GLU   43 )                          
   1: s001-A 1khv-B    41 -  49 <=>   41 -  49   (TYR   41  - THR   49  <=> LYS   45  - LEU   53 )                          
   1: s001-A 1khv-B    50 -  67 <=>   60 -  77   (ASP   50  - MET   67  <=> LEU   64  - LEU   81 )                          
   1: s001-A 1khv-B    68 -  71 <=>   79 -  82   (HIS   68  - GLU   71  <=> LYS   83  - GLU   86 )                          
   1: s001-A 1khv-B    73 -  90 <=>   83 - 100   (LEU   73  - GLY   90  <=> PHE   87  - LYS  104 )                          
   1: s001-A 1khv-B    91 - 116 <=>  102 - 127   (ALA   91  - LYS  116  <=> GLU  106  - PRO  131 )                          
   1: s001-A 1khv-B   119 - 125 <=>  128 - 134   (VAL  119  - TRP  125  <=> GLY  132  - VAL  138 )                          
   1: s001-A 1khv-B   126 - 140 <=>  141 - 155   (SER  126  - LYS  140  <=> GLN  145  - ASN  159 )                          
   1: s001-A 1khv-B   142 - 164 <=>  156 - 178   (SER  142  - ASN  164  <=> SER  160  - VAL  182 )                          
   1: s001-A 1khv-B   165 - 192 <=>  182 - 209   (LYS  165  - PRO  192  <=> LYS  186  - LYS  213 )                          
   1: s001-A 1khv-B   193 - 203 <=>  215 - 225   (PRO  193  - ASP  203  <=> GLY  219  - SER  229 )                          
   1: s001-A 1khv-B   206 - 217 <=>  226 - 237   (CYS  206  - LYS  217  <=> ARG  230  - SER  241 )                          
   1: s001-A 1khv-B   218 - 252 <=>  239 - 273   (GLY  218  - ASN  252  <=> ALA  243  - THR  277 )                          
   1: s001-A 1khv-B   254 - 265 <=>  274 - 285   (THR  254  - TYR  265  <=> GLU  278  - SER  289 )                          
   1: s001-A 1khv-B   268 - 311 <=>  286 - 329   (HIS  268  - SER  311  <=> HIS  290  - CYS  333 )                          
   1: s001-A 1khv-B   315 - 318 <=>  339 - 342   (ILE  315  - ASP  318  <=> LEU  343  - ASP  346 )                          
   1: s001-A 1khv-B   319 - 333 <=>  344 - 358   (HIS  319  - GLN  333  <=> PRO  348  - PRO  362 )                          
   1: s001-A 1khv-B   335 - 340 <=>  359 - 364   (LEU  335  - PHE  340  <=> MET  363  - LEU  368 )                          
   1: s001-A 1khv-B   342 - 355 <=>  365 - 378   (GLU  342  - VAL  355  <=> PRO  369  - PRO  382 )                          
   1: s001-A 1khv-B   358 - 361 <=>  379 - 382   (ASP  358  - GLU  361  <=> THR  383  - ASP  386 )                          
   1: s001-A 1khv-B   362 - 365 <=>  389 - 392   (TYR  362  - PRO  365  <=> VAL  393  - LEU  396 )                          
   1: s001-A 1khv-B   369 - 380 <=>  393 - 404   (CYS  369  - TYR  380  <=> ASN  397  - LEU  408 )                          
   1: s001-A 1khv-B   382 - 402 <=>  408 - 428   (LYS  382  - LYS  402  <=> GLY  412  - THR  432 )                          
   1: s001-A 1khv-B   404 - 407 <=>  439 - 442   (LYS  404  - ALA  407  <=> ASP  443  - LYS  446 )                          
   1: s001-A 1khv-B   408 - 424 <=>  444 - 460   (ASP  408  - GLU  424  <=> GLU  448  - GLY  464 )                          
   1: s001-A 1khv-B   425 - 440 <=>  462 - 477   (GLN  425  - LYS  440  <=> GLU  466  - TYR  481 )                          
   1: s001-A 1khv-B   467 - 470 <=>  480 - 483   (SER  467  - PRO  470  <=> PHE  484  - TYR  487 )                          
   1: s001-A 1khv-B   471 - 481 <=>  487 - 497   (ASN  471  - GLY  481  <=> ALA  491  - ARG  501 )                          
   2: s001-A 5xe0-A    20 -  29 <=>   10 -  19   (ASP   20  - ARG   29  <=> GLY   10  - THR   19 )                          
   2: s001-A 5xe0-A    30 -  33 <=>   21 -  24   (VAL   30  - SER   33  <=> LEU   21  - SER   24 )                          
   2: s001-A 5xe0-A    35 -  38 <=>   25 -  28   (PHE   35  - VAL   38  <=> VAL   25  - GLN   28 )                          
   2: s001-A 5xe0-A    39 -  42 <=>   30 -  33   (PRO   39  - GLU   42  <=> PHE   30  - SER   33 )                          
   2: s001-A 5xe0-A    44 -  51 <=>   34 -  41   (TRP   44  - ARG   51  <=> LYS   34  - SER   41 )                          
   2: s001-A 5xe0-A    52 -  61 <=>   49 -  58   (THR   52  - PHE   61  <=> ASP   49  - TYR   58 )                          
   2: s001-A 5xe0-A    63 -  89 <=>   59 -  85   (THR   63  - TYR   89  <=> THR   59  - ASP   85 )                          
   2: s001-A 5xe0-A    91 - 103 <=>   86 -  98   (ALA   91  - SER  103  <=> ILE   86  - TYR   98 )                          
   2: s001-A 5xe0-A   104 - 115 <=>  105 - 116   (LYS  104  - PHE  115  <=> ALA  105  - TYR  116 )                          
   2: s001-A 5xe0-A   116 - 125 <=>  118 - 127   (LYS  116  - TRP  125  <=> LEU  118  - PHE  127 )                          
   2: s001-A 5xe0-A   126 - 135 <=>  135 - 144   (SER  126  - SER  135  <=> THR  135  - TYR  144 )                          
   2: s001-A 5xe0-A   145 - 164 <=>  145 - 164   (LEU  145  - ASN  164  <=> GLY  145  - VAL  164 )                          
   2: s001-A 5xe0-A   165 - 191 <=>  168 - 194   (LYS  165  - PRO  191  <=> LYS  168  - PHE  194 )                          
   2: s001-A 5xe0-A   192 - 203 <=>  201 - 212   (PRO  192  - ASP  203  <=> ALA  201  - ILE  212 )                          
   2: s001-A 5xe0-A   207 - 217 <=>  213 - 223   (SER  207  - LYS  217  <=> PHE  213  - GLY  223 )                          
   2: s001-A 5xe0-A   220 - 249 <=>  224 - 253   (SER  220  - LEU  249  <=> GLU  224  - GLY  253 )                          
   2: s001-A 5xe0-A   256 - 260 <=>  255 - 259   (SER  256  - LYS  260  <=> THR  255  - SER  259 )                          
   2: s001-A 5xe0-A   262 - 312 <=>  260 - 310   (LEU  262  - GLU  312  <=> PHE  260  - LYS  310 )                          
   2: s001-A 5xe0-A   314 - 317 <=>  314 - 317   (ARG  314  - GLN  317  <=> LEU  314  - PHE  317 )                          
   2: s001-A 5xe0-A   319 - 334 <=>  318 - 333   (HIS  319  - GLY  334  <=> LYS  318  - LYS  333 )                          
   2: s001-A 5xe0-A   340 - 360 <=>  335 - 355   (PHE  340  - THR  360  <=> ASP  335  - LYS  355 )                          
   2: s001-A 5xe0-A   362 - 365 <=>  361 - 364   (TYR  362  - PRO  365  <=> ASP  361  - TRP  364 )                          
   2: s001-A 5xe0-A   369 - 379 <=>  365 - 375   (CYS  369  - THR  379  <=> GLU  365  - ARG  375 )                          
   2: s001-A 5xe0-A   381 - 399 <=>  382 - 400   (GLY  381  - PRO  399  <=> PHE  382  - THR  400 )                          
   2: s001-A 5xe0-A   401 - 404 <=>  401 - 404   (PHE  401  - LYS  404  <=> LYS  401  - ARG  404 )                          
   2: s001-A 5xe0-A   408 - 424 <=>  405 - 421   (ASP  408  - GLU  424  <=> ASN  405  - GLY  421 )                          
   2: s001-A 5xe0-A   425 - 435 <=>  423 - 433   (GLN  425  - VAL  435  <=> GLU  423  - ARG  433 )                          
   2: s001-A 5xe0-A   436 - 439 <=>  437 - 440   (HIS  436  - LYS  439  <=> VAL  437  - ALA  440 )                          
   2: s001-A 5xe0-A   468 - 478 <=>  442 - 452   (LYS  468  - ARG  478  <=> THR  442  - LYS  452 )                          
   2: s001-A 5xe0-A   480 - 484 <=>  453 - 457   (TYR  480  - PHE  484  <=> TRP  453  - PHE  457 )                          
   3: s001-A 1xr6-A     6 -   9 <=>   10 -  13   (GLN    6  - PHE    9  <=> ASN   10  - GLY   13 )                          
   3: s001-A 1xr6-A    19 -  32 <=>   14 -  27   (VAL   19  - PRO   32  <=> LEU   14  - PRO   27 )                          
   3: s001-A 1xr6-A    34 -  37 <=>   28 -  31   (PRO   34  - LYS   37  <=> SER   28  - TYR   31 )                          
   3: s001-A 1xr6-A    38 -  41 <=>   33 -  36   (VAL   38  - TYR   41  <=> VAL   33  - GLY   36 )                          
   3: s001-A 1xr6-A    43 -  51 <=>   37 -  45   (ASP   43  - ARG   51  <=> SER   37  - ASP   45 )                          
   3: s001-A 1xr6-A    52 -  61 <=>   53 -  62   (THR   52  - PHE   61  <=> ASN   53  - TYR   62 )                          
   3: s001-A 1xr6-A    63 -  89 <=>   63 -  89   (THR   63  - TYR   89  <=> LYS   63  - ASP   89 )                          
   3: s001-A 1xr6-A    91 - 103 <=>   90 - 102   (ALA   91  - SER  103  <=> ILE   90  - PHE  102 )                          
   3: s001-A 1xr6-A   104 - 117 <=>  109 - 122   (LYS  104  - PRO  117  <=> ALA  109  - THR  122 )                          
   3: s001-A 1xr6-A   118 - 125 <=>  124 - 131   (GLY  118  - TRP  125  <=> GLY  124  - ILE  131 )                          
   3: s001-A 1xr6-A   126 - 136 <=>  139 - 149   (SER  126  - TRP  136  <=> SER  139  - GLY  149 )                          
   3: s001-A 1xr6-A   146 - 164 <=>  150 - 168   (SER  146  - ASN  164  <=> VAL  150  - ILE  168 )                          
   3: s001-A 1xr6-A   165 - 191 <=>  172 - 198   (LYS  165  - PRO  191  <=> LYS  172  - PHE  198 )                          
   3: s001-A 1xr6-A   192 - 202 <=>  205 - 215   (PRO  192  - LEU  202  <=> VAL  205  - GLU  215 )                          
   3: s001-A 1xr6-A   206 - 215 <=>  216 - 225   (CYS  206  - ALA  215  <=> THR  216  - LEU  225 )                          
   3: s001-A 1xr6-A   217 - 249 <=>  226 - 258   (LYS  217  - LEU  249  <=> ASP  226  - SER  258 )                          
   3: s001-A 1xr6-A   259 - 312 <=>  260 - 313   (LEU  259  - GLU  312  <=> GLN  260  - LYS  313 )                          
   3: s001-A 1xr6-A   314 - 317 <=>  317 - 320   (ARG  314  - GLN  317  <=> LEU  317  - LEU  320 )                          
   3: s001-A 1xr6-A   319 - 335 <=>  321 - 337   (HIS  319  - LEU  335  <=> LYS  321  - LEU  337 )                          
   3: s001-A 1xr6-A   339 - 342 <=>  338 - 341   (ASP  339  - GLU  342  <=> ASP  338  - ALA  341 )                          
   3: s001-A 1xr6-A   344 - 359 <=>  342 - 357   (PHE  344  - LYS  359  <=> ILE  342  - ASP  357 )                          
   3: s001-A 1xr6-A   362 - 365 <=>  364 - 367   (TYR  362  - PRO  365  <=> LYS  364  - TYR  367 )                          
   3: s001-A 1xr6-A   369 - 379 <=>  368 - 378   (CYS  369  - THR  379  <=> ASN  368  - LYS  378 )                          
   3: s001-A 1xr6-A   381 - 399 <=>  385 - 403   (GLY  381  - PRO  399  <=> PHE  385  - THR  403 )                          
   3: s001-A 1xr6-A   401 - 404 <=>  404 - 407   (PHE  401  - LYS  404  <=> LYS  404  - SER  407 )                          
   3: s001-A 1xr6-A   408 - 422 <=>  408 - 422   (ASP  408  - PHE  422  <=> GLN  408  - HIS  422 )                          
   3: s001-A 1xr6-A   423 - 435 <=>  424 - 436   (ASN  423  - VAL  435  <=> GLY  424  - ARG  436 )                          
   3: s001-A 1xr6-A   436 - 439 <=>  440 - 443   (HIS  436  - LYS  439  <=> ALA  440  - ALA  443 )                          
   3: s001-A 1xr6-A   468 - 478 <=>  445 - 455   (LYS  468  - ARG  478  <=> TYR  445  - GLU  455 )                          
   3: s001-A 1xr6-A   480 - 484 <=>  456 - 460   (TYR  480  - PHE  484  <=> TRP  456  - PHE  460 )                          
   4: s001-A 1sh0-B     3 -   6 <=>    8 -  11   (THR    3  - GLN    6  <=> PRO   12  - GLY   15 )                          
   4: s001-A 1sh0-B    21 -  29 <=>   14 -  22   (LEU   21  - ARG   29  <=> SER   18  - THR   26 )                          
   4: s001-A 1sh0-B    30 -  40 <=>   24 -  34   (VAL   30  - GLY   40  <=> PHE   28  - PRO   38 )                          
   4: s001-A 1sh0-B    42 -  49 <=>   35 -  42   (GLU   42  - THR   49  <=> GLY   39  - LEU   46 )                          
   4: s001-A 1sh0-B    50 -  89 <=>   55 -  94   (ASP   50  - TYR   89  <=> LEU   59  - ILE   98 )                          
   4: s001-A 1sh0-B    91 - 116 <=>   95 - 120   (ALA   91  - LYS  116  <=> ASP   99  - HIS  124 )                          
   4: s001-A 1sh0-B   119 - 125 <=>  121 - 127   (VAL  119  - TRP  125  <=> MET  125  - TRP  131 )                          
   4: s001-A 1sh0-B   126 - 141 <=>  134 - 149   (SER  126  - SER  141  <=> GLY  138  - GLU  153 )                          
   4: s001-A 1sh0-B   143 - 163 <=>  150 - 170   (HIS  143  - LYS  163  <=> GLY  154  - LYS  174 )                          
   4: s001-A 1sh0-B   164 - 189 <=>  175 - 200   (ASN  164  - VAL  189  <=> ILE  179  - ASP  204 )                          
   4: s001-A 1sh0-B   190 - 193 <=>  203 - 206   (LYS  190  - PRO  193  <=> LYS  207  - CYS  210 )                          
   4: s001-A 1sh0-B   194 - 202 <=>  210 - 218   (PHE  194  - LEU  202  <=> PRO  214  - ASN  222 )                          
   4: s001-A 1sh0-B   206 - 253 <=>  219 - 266   (CYS  206  - GLU  253  <=> GLU  223  - HIS  270 )                          
   4: s001-A 1sh0-B   255 - 265 <=>  267 - 277   (GLU  255  - TYR  265  <=> LEU  271  - SER  281 )                          
   4: s001-A 1sh0-B   268 - 312 <=>  278 - 322   (HIS  268  - GLU  312  <=> PRO  282  - ASN  326 )                          
   4: s001-A 1sh0-B   314 - 335 <=>  328 - 349   (ARG  314  - LEU  335  <=> ILE  332  - LEU  353 )                          
   4: s001-A 1sh0-B   340 - 359 <=>  350 - 369   (PHE  340  - LYS  359  <=> ASP  354  - ASP  373 )                          
   4: s001-A 1sh0-B   360 - 365 <=>  375 - 380   (THR  360  - PRO  365  <=> LEU  379  - ASP  384 )                          
   4: s001-A 1sh0-B   369 - 381 <=>  382 - 394   (CYS  369  - GLY  381  <=> ASN  386  - ASP  398 )                          
   4: s001-A 1sh0-B   382 - 401 <=>  397 - 416   (LYS  382  - PHE  401  <=> GLY  401  - GLY  420 )                          
   4: s001-A 1sh0-B   403 - 424 <=>  426 - 447   (ASP  403  - GLU  424  <=> MET  430  - GLY  451 )                          
   4: s001-A 1sh0-B   425 - 444 <=>  449 - 468   (GLN  425  - ARG  444  <=> ALA  453  - ASP  472 )                          
   4: s001-A 1sh0-B   468 - 483 <=>  470 - 485   (LYS  468  - ASP  483  <=> TYR  474  - ASP  489 )                          
   5: s001-A 3cdu-A     6 -   9 <=>   10 -  13   (GLN    6  - PHE    9  <=> LYS   10  - GLY   13 )                          
   5: s001-A 3cdu-A    20 -  29 <=>   14 -  23   (ASP   20  - ARG   29  <=> PHE   14  - THR   23 )                          
   5: s001-A 3cdu-A    30 -  33 <=>   25 -  28   (VAL   30  - SER   33  <=> LEU   25  - SER   28 )                          
   5: s001-A 3cdu-A    35 -  51 <=>   29 -  45   (PHE   35  - ARG   51  <=> VAL   29  - SER   45 )                          
   5: s001-A 3cdu-A    52 -  61 <=>   53 -  62   (THR   52  - PHE   61  <=> ASN   53  - TYR   62 )                          
   5: s001-A 3cdu-A    63 -  89 <=>   63 -  89   (THR   63  - TYR   89  <=> ILE   63  - ASP   89 )                          
   5: s001-A 3cdu-A    91 - 103 <=>   90 - 102   (ALA   91  - SER  103  <=> ILE   90  - TYR  102 )                          
   5: s001-A 3cdu-A   104 - 115 <=>  109 - 120   (LYS  104  - PHE  115  <=> ALA  109  - TYR  120 )                          
   5: s001-A 3cdu-A   116 - 125 <=>  122 - 131   (LYS  116  - TRP  125  <=> ALA  122  - LEU  131 )                          
   5: s001-A 3cdu-A   126 - 135 <=>  139 - 148   (SER  126  - SER  135  <=> THR  139  - TYR  148 )                          
   5: s001-A 3cdu-A   146 - 164 <=>  150 - 168   (SER  146  - ASN  164  <=> LEU  150  - VAL  168 )                          
   5: s001-A 3cdu-A   165 - 191 <=>  172 - 198   (LYS  165  - PRO  191  <=> LYS  172  - PHE  198 )                          
   5: s001-A 3cdu-A   192 - 203 <=>  205 - 216   (PRO  192  - ASP  203  <=> VAL  205  - LEU  216 )                          
   5: s001-A 3cdu-A   207 - 216 <=>  217 - 226   (SER  207  - CYS  216  <=> PHE  217  - ASP  226 )                          
   5: s001-A 3cdu-A   219 - 249 <=>  227 - 257   (GLY  219  - LEU  249  <=> GLY  227  - GLY  257 )                          
   5: s001-A 3cdu-A   256 - 311 <=>  259 - 314   (SER  256  - SER  311  <=> THR  259  - TYR  314 )                          
   5: s001-A 3cdu-A   314 - 317 <=>  319 - 322   (ARG  314  - GLN  317  <=> LEU  319  - PHE  322 )                          
   5: s001-A 3cdu-A   319 - 334 <=>  323 - 338   (HIS  319  - GLY  334  <=> ARG  323  - PRO  338 )                          
   5: s001-A 3cdu-A   340 - 359 <=>  340 - 359   (PHE  340  - LYS  359  <=> ASP  340  - ASP  359 )                          
   5: s001-A 3cdu-A   361 - 364 <=>  366 - 369   (GLU  361  - LYS  364  <=> GLU  366  - TRP  369 )                          
   5: s001-A 3cdu-A   369 - 379 <=>  370 - 380   (CYS  369  - THR  379  <=> THR  370  - ARG  380 )                          
   5: s001-A 3cdu-A   381 - 399 <=>  387 - 405   (GLY  381  - PRO  399  <=> PHE  387  - THR  405 )                          
   5: s001-A 3cdu-A   401 - 404 <=>  406 - 409   (PHE  401  - LYS  404  <=> LYS  406  - LYS  409 )                          
   5: s001-A 3cdu-A   408 - 423 <=>  410 - 425   (ASP  408  - ASN  423  <=> ASN  410  - ASN  425 )                          
   5: s001-A 3cdu-A   424 - 436 <=>  427 - 439   (GLU  424  - HIS  436  <=> GLU  427  - SER  439 )                          
   5: s001-A 3cdu-A   437 - 440 <=>  442 - 445   (VAL  437  - LYS  440  <=> VAL  442  - CYS  445 )                          
   5: s001-A 3cdu-A   468 - 478 <=>  447 - 457   (LYS  468  - ARG  478  <=> THR  447  - LYS  457 )                          
   5: s001-A 3cdu-A   480 - 484 <=>  458 - 462   (TYR  480  - PHE  484  <=> TRP  458  - PHE  462 )                          
   6: s001-A 6qwt-A     3 -   6 <=>    4 -   7   (THR    3  - GLN    6  <=> LEU    4  - GLU    7 )                          
   6: s001-A 6qwt-A    19 -  33 <=>   10 -  24   (VAL   19  - SER   33  <=> GLY   10  - SER   24 )                          
   6: s001-A 6qwt-A    35 -  51 <=>   25 -  41   (PHE   35  - ARG   51  <=> PRO   25  - ARG   41 )                          
   6: s001-A 6qwt-A    52 -  66 <=>   49 -  63   (THR   52  - THR   66  <=> ASP   49  - ILE   63 )                          
   6: s001-A 6qwt-A    68 -  71 <=>   65 -  68   (HIS   68  - GLU   71  <=> GLU   65  - PRO   68 )                          
   6: s001-A 6qwt-A    73 -  86 <=>   69 -  82   (LEU   73  - PHE   86  <=> SER   69  - ASN   82 )                          
   6: s001-A 6qwt-A    90 - 103 <=>   83 -  96   (GLY   90  - SER  103  <=> PHE   83  - ASN   96 )                          
   6: s001-A 6qwt-A   104 - 125 <=>  103 - 124   (LYS  104  - TRP  125  <=> GLY  103  - PHE  124 )                          
   6: s001-A 6qwt-A   126 - 136 <=>  136 - 146   (SER  126  - TRP  136  <=> PRO  136  - LEU  146 )                          
   6: s001-A 6qwt-A   144 - 164 <=>  147 - 167   (ARG  144  - ASN  164  <=> HIS  147  - VAL  167 )                          
   6: s001-A 6qwt-A   165 - 191 <=>  171 - 197   (LYS  165  - PRO  191  <=> LYS  171  - MET  197 )                          
   6: s001-A 6qwt-A   192 - 203 <=>  203 - 214   (PRO  192  - ASP  203  <=> MET  203  - TYR  214 )                          
   6: s001-A 6qwt-A   207 - 253 <=>  215 - 261   (SER  207  - GLU  253  <=> HIS  215  - PRO  261 )                          
   6: s001-A 6qwt-A   254 - 287 <=>  263 - 296   (THR  254  - GLY  287  <=> ILE  263  - CYS  297 )                          
   6: s001-A 6qwt-A   289 - 314 <=>  297 - 322   (GLY  289  - ARG  314  <=> VAL  298  - ASP  323 )                          
   6: s001-A 6qwt-A   318 - 334 <=>  326 - 342   (ASP  318  - GLY  334  <=> TRP  327  - SER  343 )                          
   6: s001-A 6qwt-A   340 - 349 <=>  344 - 353   (PHE  340  - SER  349  <=> HIS  345  - HIS  354 )                          
   6: s001-A 6qwt-A   350 - 357 <=>  355 - 362   (ASN  350  - ALA  357  <=> GLN  356  - PRO  363 )                          
   6: s001-A 6qwt-A   358 - 361 <=>  367 - 370   (ASP  358  - GLU  361  <=> SER  368  - PRO  371 )                          
   6: s001-A 6qwt-A   362 - 365 <=>  372 - 375   (TYR  362  - PRO  365  <=> THR  373  - ILE  376 )                          
   6: s001-A 6qwt-A   369 - 379 <=>  376 - 386   (CYS  369  - THR  379  <=> HIS  377  - VAL  387 )                          
   6: s001-A 6qwt-A   381 - 398 <=>  393 - 410   (GLY  381  - TRP  398  <=> THR  394  - TRP  411 )                          
   6: s001-A 6qwt-A   400 - 403 <=>  411 - 414   (GLU  400  - ASP  403  <=> THR  412  - GLY  415 )                          
   6: s001-A 6qwt-A   408 - 423 <=>  415 - 430   (ASP  408  - ASN  423  <=> PRO  416  - ALA  431 )                          
   6: s001-A 6qwt-A   424 - 443 <=>  432 - 451   (GLU  424  - ILE  443  <=> PRO  433  - PHE  452 )                          
   6: s001-A 6qwt-A   468 - 479 <=>  454 - 465   (LYS  468  - TYR  479  <=> ILE  455  - TRP  466 )                          
   6: s001-A 6qwt-A   481 - 484 <=>  466 - 469   (GLY  481  - PHE  484  <=> LEU  467  - VAL  470 )                          
   7: s001-A 2wk4-B     1 -   4 <=>    1 -   4   (MET    1  - GLY    4  <=> ASP    1  - GLN    4 )                          
   7: s001-A 2wk4-B     6 -   9 <=>   11 -  14   (GLN    6  - PHE    9  <=> VAL   11  - GLY   14 )                          
   7: s001-A 2wk4-B    19 -  36 <=>   15 -  32   (VAL   19  - ILE   36  <=> LEU   15  - TRP   32 )                          
   7: s001-A 2wk4-B    38 -  41 <=>   36 -  39   (VAL   38  - TYR   41  <=> GLN   36  - GLU   39 )                          
   7: s001-A 2wk4-B    43 -  49 <=>   40 -  46   (ASP   43  - THR   49  <=> THR   40  - PHE   46 )                          
   7: s001-A 2wk4-B    50 -  67 <=>   57 -  74   (ASP   50  - MET   67  <=> GLN   57  - GLY   74 )                          
   7: s001-A 2wk4-B    69 -  90 <=>   75 -  96   (ILE   69  - GLY   90  <=> VAL   75  - GLY   96 )                          
   7: s001-A 2wk4-B    91 - 116 <=>   98 - 123   (ALA   91  - LYS  116  <=> HIS   98  - GLN  123 )                          
   7: s001-A 2wk4-B   119 - 125 <=>  124 - 130   (VAL  119  - TRP  125  <=> GLY  124  - TRP  130 )                          
   7: s001-A 2wk4-B   126 - 141 <=>  139 - 154   (SER  126  - SER  141  <=> GLY  139  - LYS  154 )                          
   7: s001-A 2wk4-B   143 - 164 <=>  155 - 176   (HIS  143  - ASN  164  <=> GLY  155  - ASN  176 )                          
   7: s001-A 2wk4-B   165 - 192 <=>  180 - 207   (LYS  165  - PRO  192  <=> LYS  180  - GLN  207 )                          
   7: s001-A 2wk4-B   193 - 202 <=>  213 - 222   (PRO  193  - LEU  202  <=> THR  213  - ASP  222 )                          
   7: s001-A 2wk4-B   205 - 218 <=>  223 - 236   (GLY  205  - GLY  218  <=> SER  223  - GLY  236 )                          
   7: s001-A 2wk4-B   220 - 252 <=>  237 - 269   (SER  220  - ASN  252  <=> VAL  237  - HIS  269 )                          
   7: s001-A 2wk4-B   254 - 265 <=>  270 - 281   (THR  254  - TYR  265  <=> PRO  270  - SER  281 )                          
   7: s001-A 2wk4-B   268 - 311 <=>  282 - 325   (HIS  268  - SER  311  <=> PRO  282  - TYR  325 )                          
   7: s001-A 2wk4-B   315 - 318 <=>  335 - 338   (ILE  315  - ASP  318  <=> ASN  335  - GLN  338 )                          
   7: s001-A 2wk4-B   319 - 335 <=>  341 - 357   (HIS  319  - LEU  335  <=> THR  341  - THR  357 )                          
   7: s001-A 2wk4-B   338 - 341 <=>  359 - 362   (ASP  338  - ILE  341  <=> SER  359  - HIS  362 )                          
   7: s001-A 2wk4-B   343 - 357 <=>  363 - 377   (SER  343  - ALA  357  <=> THR  363  - ALA  377 )                          
   7: s001-A 2wk4-B   358 - 363 <=>  382 - 387   (ASP  358  - THR  363  <=> ASP  382  - THR  387 )                          
   7: s001-A 2wk4-B   369 - 379 <=>  388 - 398   (CYS  369  - THR  379  <=> ASN  388  - THR  398 )                          
   7: s001-A 2wk4-B   382 - 402 <=>  403 - 423   (LYS  382  - LYS  402  <=> GLY  403  - ASN  423 )                          
   7: s001-A 2wk4-B   404 - 425 <=>  434 - 455   (LYS  404  - GLN  425  <=> PHE  434  - PRO  455 )                          
   7: s001-A 2wk4-B   426 - 439 <=>  457 - 470   (ALA  426  - LYS  439  <=> MET  457  - GLN  470 )                          
   7: s001-A 2wk4-B   467 - 470 <=>  475 - 478   (SER  467  - PRO  470  <=> VAL  475  - ASN  478 )                          
   7: s001-A 2wk4-B   471 - 478 <=>  484 - 491   (ASN  471  - ARG  478  <=> ALA  484  - TRP  491 )                          
   7: s001-A 2wk4-B   480 - 483 <=>  492 - 495   (TYR  480  - ASP  483  <=> PHE  492  - GLY  495 )                          
   8: s001-A 2ijd-1     6 -   9 <=>  194 - 197   (GLN    6  - PHE    9  <=> GLU  194  - TYR  197 )                          
   8: s001-A 2ijd-1    21 -  28 <=>  198 - 205   (LEU   21  - ARG   28  <=> PRO  198  - LYS  205 )                          
   8: s001-A 2ijd-1    29 -  32 <=>  207 - 210   (ARG   29  - PRO   32  <=> LYS  207  - PRO  210 )                          
   8: s001-A 2ijd-1    34 -  37 <=>  211 - 214   (PRO   34  - LYS   37  <=> SER  211  - HIS  214 )                          
   8: s001-A 2ijd-1    38 -  41 <=>  216 - 219   (VAL   38  - TYR   41  <=> VAL  216  - GLY  219 )                          
   8: s001-A 2ijd-1    43 -  51 <=>  220 - 228   (ASP   43  - ARG   51  <=> VAL  220  - LYS  228 )                          
   8: s001-A 2ijd-1    52 -  61 <=>  236 - 245   (THR   52  - PHE   61  <=> ASP  236  - TYR  245 )                          
   8: s001-A 2ijd-1    63 -  67 <=>  246 - 250   (THR   63  - MET   67  <=> VAL  246  - ILE  250 )                          
   8: s001-A 2ijd-1    71 -  89 <=>  254 - 272   (GLU   71  - TYR   89  <=> ASP  254  - ASP  272 )                          
   8: s001-A 2ijd-1    91 - 103 <=>  273 - 285   (ALA   91  - SER  103  <=> ILE  273  - TYR  285 )                          
   8: s001-A 2ijd-1   104 - 115 <=>  292 - 303   (LYS  104  - PHE  115  <=> ALA  292  - TYR  303 )                          
   8: s001-A 2ijd-1   116 - 125 <=>  305 - 314   (LYS  116  - TRP  125  <=> ALA  305  - LEU  314 )                          
   8: s001-A 2ijd-1   126 - 136 <=>  322 - 332   (SER  126  - TRP  136  <=> LYS  322  - GLY  332 )                          
   8: s001-A 2ijd-1   146 - 164 <=>  333 - 351   (SER  146  - ASN  164  <=> ILE  333  - VAL  351 )                          
   8: s001-A 2ijd-1   165 - 191 <=>  355 - 381   (LYS  165  - PRO  191  <=> LYS  355  - PHE  381 )                          
   8: s001-A 2ijd-1   192 - 202 <=>  388 - 398   (PRO  192  - LEU  202  <=> ILE  388  - ASP  398 )                          
   8: s001-A 2ijd-1   206 - 215 <=>  399 - 408   (CYS  206  - ALA  215  <=> LEU  399  - MET  408 )                          
   8: s001-A 2ijd-1   218 - 249 <=>  409 - 440   (GLY  218  - LEU  249  <=> GLU  409  - GLY  440 )                          
   8: s001-A 2ijd-1   259 - 312 <=>  444 - 497   (LEU  259  - GLU  312  <=> ARG  444  - LYS  497 )                          
   8: s001-A 2ijd-1   314 - 317 <=>  501 - 504   (ARG  314  - GLN  317  <=> LEU  501  - LEU  504 )                          
   8: s001-A 2ijd-1   319 - 334 <=>  505 - 520   (HIS  319  - GLY  334  <=> LYS  505  - GLU  520 )                          
   8: s001-A 2ijd-1   340 - 360 <=>  522 - 542   (PHE  340  - THR  360  <=> ASP  522  - LYS  542 )                          
   8: s001-A 2ijd-1   361 - 364 <=>  548 - 551   (GLU  361  - LYS  364  <=> THR  548  - TRP  551 )                          
   8: s001-A 2ijd-1   369 - 380 <=>  552 - 563   (CYS  369  - TYR  380  <=> GLU  552  - ALA  563 )                          
   8: s001-A 2ijd-1   381 - 399 <=>  569 - 587   (GLY  381  - PRO  399  <=> PHE  569  - THR  587 )                          
   8: s001-A 2ijd-1   401 - 404 <=>  588 - 591   (PHE  401  - LYS  404  <=> LYS  588  - ARG  591 )                          
   8: s001-A 2ijd-1   408 - 423 <=>  592 - 607   (ASP  408  - ASN  423  <=> ASN  592  - ASN  607 )                          
   8: s001-A 2ijd-1   424 - 435 <=>  609 - 620   (GLU  424  - VAL  435  <=> GLU  609  - ARG  620 )                          
   8: s001-A 2ijd-1   436 - 439 <=>  624 - 627   (HIS  436  - LYS  439  <=> ILE  624  - ALA  627 )                          
   8: s001-A 2ijd-1   468 - 478 <=>  629 - 639   (LYS  468  - ARG  478  <=> ASP  629  - ARG  639 )                          
   8: s001-A 2ijd-1   480 - 484 <=>  640 - 644   (TYR  480  - PHE  484  <=> TRP  640  - PHE  644 )                          
   9: s001-A 3qid-A     2 -   5 <=>    1 -   4   (GLU    2  - TYR    5  <=> ARG    7  - GLY   10 )                          
   9: s001-A 3qid-A    21 -  29 <=>   16 -  24   (LEU   21  - ARG   29  <=> ASP   22  - THR   30 )                          
   9: s001-A 3qid-A    30 -  34 <=>   26 -  30   (VAL   30  - PRO   34  <=> PHE   32  - SER   36 )                          
   9: s001-A 3qid-A    39 -  49 <=>   34 -  44   (PRO   39  - THR   49  <=> LEU   40  - LEU   50 )                          
   9: s001-A 3qid-A    50 -  89 <=>   56 -  95   (ASP   50  - TYR   89  <=> LEU   62  - LEU  101 )                          
   9: s001-A 3qid-A    91 - 116 <=>   96 - 121   (ALA   91  - LYS  116  <=> GLU  102  - HIS  127 )                          
   9: s001-A 3qid-A   119 - 125 <=>  122 - 128   (VAL  119  - TRP  125  <=> LYS  128  - TRP  134 )                          
   9: s001-A 3qid-A   126 - 141 <=>  135 - 150   (SER  126  - SER  141  <=> GLY  141  - MET  156 )                          
   9: s001-A 3qid-A   143 - 163 <=>  151 - 171   (HIS  143  - LYS  163  <=> GLY  157  - LYS  177 )                          
   9: s001-A 3qid-A   164 - 189 <=>  176 - 201   (ASN  164  - VAL  189  <=> ILE  182  - ASP  207 )                          
   9: s001-A 3qid-A   190 - 193 <=>  204 - 207   (LYS  190  - PRO  193  <=> LYS  210  - CYS  213 )                          
   9: s001-A 3qid-A   194 - 203 <=>  211 - 220   (PHE  194  - ASP  203  <=> PRO  217  - GLU  226 )                          
   9: s001-A 3qid-A   207 - 251 <=>  221 - 265   (SER  207  - MET  251  <=> ASP  227  - GLU  271 )                          
   9: s001-A 3qid-A   254 - 265 <=>  267 - 278   (THR  254  - TYR  265  <=> ASP  273  - ALA  284 )                          
   9: s001-A 3qid-A   268 - 312 <=>  279 - 323   (HIS  268  - GLU  312  <=> PRO  285  - ARG  329 )                          
   9: s001-A 3qid-A   315 - 318 <=>  328 - 331   (ILE  315  - ASP  318  <=> ILE  334  - GLN  337 )                          
   9: s001-A 3qid-A   319 - 334 <=>  334 - 349   (HIS  319  - GLY  334  <=> GLU  340  - GLU  355 )                          
   9: s001-A 3qid-A   340 - 359 <=>  351 - 370   (PHE  340  - LYS  359  <=> ASP  357  - ASP  376 )                          
   9: s001-A 3qid-A   360 - 365 <=>  376 - 381   (THR  360  - PRO  365  <=> LEU  382  - THR  387 )                          
   9: s001-A 3qid-A   369 - 381 <=>  383 - 395   (CYS  369  - GLY  381  <=> GLN  389  - ASP  401 )                          
   9: s001-A 3qid-A   382 - 402 <=>  398 - 418   (LYS  382  - LYS  402  <=> GLY  404  - PRO  424 )                          
   9: s001-A 3qid-A   404 - 407 <=>  429 - 432   (LYS  404  - ALA  407  <=> GLY  435  - GLN  438 )                          
   9: s001-A 3qid-A   409 - 424 <=>  433 - 448   (THR  409  - GLU  424  <=> ARG  439  - GLY  454 )                          
   9: s001-A 3qid-A   425 - 444 <=>  450 - 469   (GLN  425  - ARG  444  <=> LYS  456  - GLU  475 )                          
   9: s001-A 3qid-A   467 - 483 <=>  470 - 486   (SER  467  - ASP  483  <=> MET  476  - THR  492 )                          
  10: s001-A 1tp7-A     6 -   9 <=>   11 -  14   (GLN    6  - PHE    9  <=> ASP   11  - LEU   14 )                          
  10: s001-A 1tp7-A    20 -  32 <=>   15 -  27   (ASP   20  - PRO   32  <=> PRO   15  - PRO   27 )                          
  10: s001-A 1tp7-A    34 -  37 <=>   28 -  31   (PRO   34  - LYS   37  <=> SER   28  - TYR   31 )                          
  10: s001-A 1tp7-A    38 -  41 <=>   33 -  36   (VAL   38  - TYR   41  <=> ILE   33  - GLY   36 )                          
  10: s001-A 1tp7-A    43 -  51 <=>   37 -  45   (ASP   43  - ARG   51  <=> SER   37  - GLU   45 )                          
  10: s001-A 1tp7-A    52 -  60 <=>   53 -  61   (THR   52  - ALA   60  <=> ASP   53  - LYS   61 )                          
  10: s001-A 1tp7-A    62 -  89 <=>   62 -  89   (SER   62  - TYR   89  <=> TYR   62  - ASP   89 )                          
  10: s001-A 1tp7-A    91 - 103 <=>   90 - 102   (ALA   91  - SER  103  <=> ILE   90  - PHE  102 )                          
  10: s001-A 1tp7-A   104 - 117 <=>  109 - 122   (LYS  104  - PRO  117  <=> ALA  109  - THR  122 )                          
  10: s001-A 1tp7-A   118 - 125 <=>  124 - 131   (GLY  118  - TRP  125  <=> GLY  124  - ILE  131 )                          
  10: s001-A 1tp7-A   126 - 136 <=>  139 - 149   (SER  126  - TRP  136  <=> SER  139  - ASP  149 )                          
  10: s001-A 1tp7-A   146 - 164 <=>  150 - 168   (SER  146  - ASN  164  <=> VAL  150  - ILE  168 )                          
  10: s001-A 1tp7-A   165 - 191 <=>  172 - 198   (LYS  165  - PRO  191  <=> LYS  172  - PHE  198 )                          
  10: s001-A 1tp7-A   192 - 202 <=>  205 - 215   (PRO  192  - LEU  202  <=> VAL  205  - GLU  215 )                          
  10: s001-A 1tp7-A   206 - 215 <=>  216 - 225   (CYS  206  - ALA  215  <=> THR  216  - LEU  225 )                          
  10: s001-A 1tp7-A   217 - 249 <=>  226 - 258   (LYS  217  - LEU  249  <=> ASP  226  - SER  258 )                          
  10: s001-A 1tp7-A   259 - 285 <=>  260 - 286   (LEU  259  - PRO  285  <=> ASN  260  - PRO  286 )                          
  10: s001-A 1tp7-A   286 - 289 <=>  288 - 291   (SER  286  - GLY  289  <=> GLY  288  - GLY  291 )                          
  10: s001-A 1tp7-A   291 - 312 <=>  292 - 313   (THR  291  - GLU  312  <=> THR  292  - LYS  313 )                          
  10: s001-A 1tp7-A   314 - 317 <=>  317 - 320   (ARG  314  - GLN  317  <=> LEU  317  - LEU  320 )                          
  10: s001-A 1tp7-A   319 - 335 <=>  321 - 337   (HIS  319  - LEU  335  <=> LYS  321  - LEU  337 )                          
  10: s001-A 1tp7-A   340 - 360 <=>  338 - 358   (PHE  340  - THR  360  <=> ASP  338  - LYS  358 )                          
  10: s001-A 1tp7-A   362 - 365 <=>  364 - 367   (TYR  362  - PRO  365  <=> GLU  364  - TYR  367 )                          
  10: s001-A 1tp7-A   369 - 379 <=>  368 - 378   (CYS  369  - THR  379  <=> GLY  368  - ARG  378 )                          
  10: s001-A 1tp7-A   381 - 399 <=>  385 - 403   (GLY  381  - PRO  399  <=> PHE  385  - THR  403 )                          
  10: s001-A 1tp7-A   401 - 404 <=>  404 - 407   (PHE  401  - LYS  404  <=> LYS  404  - SER  407 )                          
  10: s001-A 1tp7-A   408 - 423 <=>  408 - 423   (ASP  408  - ASN  423  <=> GLN  408  - ASN  423 )                          
  10: s001-A 1tp7-A   424 - 435 <=>  425 - 436   (GLU  424  - VAL  435  <=> PRO  425  - ARG  436 )                          
  10: s001-A 1tp7-A   436 - 439 <=>  440 - 443   (HIS  436  - LYS  439  <=> ALA  440  - ALA  443 )                          
  10: s001-A 1tp7-A   468 - 478 <=>  445 - 455   (LYS  468  - ARG  478  <=> TYR  445  - GLU  455 )                          
  10: s001-A 1tp7-A   480 - 484 <=>  456 - 460   (TYR  480  - PHE  484  <=> TRP  456  - PHE  460 )                          
  11: s001-A 6r1i-A     3 -   6 <=>    4 -   7   (THR    3  - GLN    6  <=> ILE    4  - PRO    7 )                          
  11: s001-A 6r1i-A    19 -  33 <=>   10 -  24   (VAL   19  - SER   33  <=> VAL   10  - SER   24 )                          
  11: s001-A 6r1i-A    35 -  38 <=>   25 -  28   (PHE   35  - VAL   38  <=> PRO   25  - GLY   28 )                          
  11: s001-A 6r1i-A    39 -  42 <=>   30 -  33   (PRO   39  - GLU   42  <=> PHE   30  - LYS   33 )                          
  11: s001-A 6r1i-A    44 -  50 <=>   34 -  40   (TRP   44  - ASP   50  <=> LYS   34  - THR   40 )                          
  11: s001-A 6r1i-A    51 -  54 <=>   53 -  56   (ARG   51  - MET   54  <=> ASP   53  - LEU   56 )                          
  11: s001-A 6r1i-A    58 -  66 <=>   57 -  65   (PHE   58  - THR   66  <=> PHE   57  - MET   65 )                          
  11: s001-A 6r1i-A    67 -  70 <=>   67 -  70   (MET   67  - ASP   70  <=> GLU   67  - PRO   70 )                          
  11: s001-A 6r1i-A    73 -  86 <=>   71 -  84   (LEU   73  - PHE   86  <=> GLY   71  - PRO   84 )                          
  11: s001-A 6r1i-A    91 - 103 <=>   85 -  97   (ALA   91  - SER  103  <=> THR   85  - ASN   97 )                          
  11: s001-A 6r1i-A   104 - 117 <=>  104 - 117   (LYS  104  - PRO  117  <=> GLY  104  - THR  117 )                          
  11: s001-A 6r1i-A   118 - 125 <=>  119 - 126   (GLY  118  - TRP  125  <=> GLY  119  - PHE  126 )                          
  11: s001-A 6r1i-A   126 - 136 <=>  137 - 147   (SER  126  - TRP  136  <=> PRO  137  - LEU  147 )                          
  11: s001-A 6r1i-A   144 - 164 <=>  148 - 168   (ARG  144  - ASN  164  <=> GLU  148  - VAL  168 )                          
  11: s001-A 6r1i-A   165 - 191 <=>  172 - 198   (LYS  165  - PRO  191  <=> LEU  172  - MET  198 )                          
  11: s001-A 6r1i-A   192 - 202 <=>  204 - 214   (PRO  192  - LEU  202  <=> LYS  204  - ASP  214 )                          
  11: s001-A 6r1i-A   206 - 250 <=>  215 - 259   (CYS  206  - LEU  250  <=> LEU  215  - GLY  259 )                          
  11: s001-A 6r1i-A   256 - 313 <=>  260 - 317   (SER  256  - PHE  313  <=> ASP  260  - PHE  317 )                          
  11: s001-A 6r1i-A   314 - 317 <=>  320 - 323   (ARG  314  - GLN  317  <=> GLU  320  - ARG  323 )                          
  11: s001-A 6r1i-A   320 - 334 <=>  324 - 338   (CYS  320  - GLY  334  <=> ILE  324  - PRO  338 )                          
  11: s001-A 6r1i-A   340 - 349 <=>  340 - 349   (PHE  340  - SER  349  <=> HIS  340  - ASP  349 )                          
  11: s001-A 6r1i-A   350 - 359 <=>  351 - 360   (ASN  350  - LYS  359  <=> TYR  351  - ASN  360 )                          
  11: s001-A 6r1i-A   362 - 365 <=>  368 - 371   (TYR  362  - PRO  365  <=> ASN  368  - ILE  371 )                          
  11: s001-A 6r1i-A   369 - 380 <=>  372 - 383   (CYS  369  - TYR  380  <=> TYR  372  - PRO  383 )                          
  11: s001-A 6r1i-A   381 - 398 <=>  389 - 406   (GLY  381  - TRP  398  <=> PHE  389  - TRP  406 )                          
  11: s001-A 6r1i-A   400 - 403 <=>  407 - 410   (GLU  400  - ASP  403  <=> LEU  407  - GLY  410 )                          
  11: s001-A 6r1i-A   408 - 424 <=>  411 - 427   (ASP  408  - GLU  424  <=> ASP  411  - GLY  427 )                          
  11: s001-A 6r1i-A   425 - 443 <=>  430 - 448   (GLN  425  - ILE  443  <=> THR  430  - PHE  448 )                          
  11: s001-A 6r1i-A   468 - 478 <=>  451 - 461   (LYS  468  - ARG  478  <=> THR  451  - ARG  461 )                          
  11: s001-A 6r1i-A   480 - 484 <=>  462 - 466   (TYR  480  - PHE  484  <=> TRP  462  - LEU  466 )                          
  12: s001-A 4nyz-A     3 -   6 <=>    4 -   7   (THR    3  - GLN    6  <=> GLU    4  - PRO    7 )                          
  12: s001-A 4nyz-A    20 -  33 <=>   10 -  23   (ASP   20  - SER   33  <=> PRO   10  - THR   23 )                          
  12: s001-A 4nyz-A    36 -  39 <=>   24 -  27   (ILE   36  - PRO   39  <=> VAL   24  - GLN   27 )                          
  12: s001-A 4nyz-A    40 -  51 <=>   29 -  40   (GLY   40  - ARG   51  <=> PHE   29  - LYS   40 )                          
  12: s001-A 4nyz-A    52 -  66 <=>   48 -  62   (THR   52  - THR   66  <=> ASP   48  - GLU   62 )                          
  12: s001-A 4nyz-A    68 -  71 <=>   63 -  66   (HIS   68  - GLU   71  <=> THR   63  - PRO   66 )                          
  12: s001-A 4nyz-A    73 - 104 <=>   67 -  98   (LEU   73  - LYS  104  <=> VAL   67  - GLY   98 )                          
  12: s001-A 4nyz-A   105 - 117 <=>  105 - 117   (LEU  105  - PRO  117  <=> MET  105  - THR  117 )                          
  12: s001-A 4nyz-A   118 - 125 <=>  119 - 126   (GLY  118  - TRP  125  <=> GLY  119  - VAL  126 )                          
  12: s001-A 4nyz-A   126 - 138 <=>  135 - 147   (SER  126  - GLU  138  <=> PRO  135  - LYS  147 )                          
  12: s001-A 4nyz-A   144 - 164 <=>  148 - 168   (ARG  144  - ASN  164  <=> ASP  148  - VAL  168 )                          
  12: s001-A 4nyz-A   165 - 192 <=>  172 - 199   (LYS  165  - PRO  192  <=> LYS  172  - GLN  199 )                          
  12: s001-A 4nyz-A   193 - 202 <=>  206 - 215   (PRO  193  - LEU  202  <=> LEU  206  - ASP  215 )                          
  12: s001-A 4nyz-A   206 - 242 <=>  216 - 252   (CYS  206  - PHE  242  <=> VAL  216  - ALA  252 )                          
  12: s001-A 4nyz-A   243 - 246 <=>  254 - 257   (ASP  243  - ARG  246  <=> GLU  254  - SER  257 )                          
  12: s001-A 4nyz-A   247 - 250 <=>  259 - 262   (SER  247  - LEU  250  <=> GLU  259  - PHE  262 )                          
  12: s001-A 4nyz-A   256 - 311 <=>  263 - 318   (SER  256  - SER  311  <=> ASP  263  - TYR  318 )                          
  12: s001-A 4nyz-A   314 - 317 <=>  324 - 327   (ARG  314  - GLN  317  <=> ASP  324  - LYS  327 )                          
  12: s001-A 4nyz-A   320 - 335 <=>  328 - 343   (CYS  320  - LEU  335  <=> VAL  328  - LEU  343 )                          
  12: s001-A 4nyz-A   340 - 357 <=>  344 - 361   (PHE  340  - ALA  357  <=> ASN  344  - PRO  361 )                          
  12: s001-A 4nyz-A   358 - 361 <=>  366 - 369   (ASP  358  - GLU  361  <=> SER  366  - PRO  369 )                          
  12: s001-A 4nyz-A   362 - 365 <=>  371 - 374   (TYR  362  - PRO  365  <=> GLU  371  - LEU  374 )                          
  12: s001-A 4nyz-A   369 - 380 <=>  375 - 386   (CYS  369  - TYR  380  <=> GLU  375  - LYS  386 )                          
  12: s001-A 4nyz-A   381 - 398 <=>  389 - 406   (GLY  381  - TRP  398  <=> PRO  389  - TYR  406 )                          
  12: s001-A 4nyz-A   401 - 404 <=>  407 - 410   (PHE  401  - LYS  404  <=> TYR  407  - GLY  410 )                          
  12: s001-A 4nyz-A   408 - 424 <=>  411 - 427   (ASP  408  - GLU  424  <=> THR  411  - GLY  427 )                          
  12: s001-A 4nyz-A   425 - 438 <=>  429 - 442   (GLN  425  - ASP  438  <=> GLN  429  - GLY  442 )                          
  12: s001-A 4nyz-A   468 - 479 <=>  444 - 455   (LYS  468  - TYR  479  <=> ILE  444  - TRP  455 )                          
  12: s001-A 4nyz-A   481 - 485 <=>  456 - 460   (GLY  481  - ILE  485  <=> ARG  456  - TRP  460 )                          
  13: s001-A 5i61-A     6 -  13 <=>    2 -   9   (GLN    6  - PHE   13  <=> GLN    2  - SER    9 )                          
  13: s001-A 5i61-A    16 -  19 <=>   13 -  16   (TYR   16  - VAL   19  <=> ASN   13  - ASN   16 )                          
  13: s001-A 5i61-A    20 -  23 <=>   19 -  22   (ASP   20  - GLN   23  <=> LEU   19  - TYR   22 )                          
  13: s001-A 5i61-A    24 -  28 <=>   26 -  30   (GLY   24  - ARG   28  <=> VAL   26  - GLN   30 )                          
  13: s001-A 5i61-A    29 -  32 <=>   32 -  35   (ARG   29  - PRO   32  <=> GLU   32  - ARG   35 )                          
  13: s001-A 5i61-A    35 -  38 <=>   36 -  39   (PHE   35  - VAL   38  <=> THR   36  - TYR   39 )                          
  13: s001-A 5i61-A    39 -  42 <=>   42 -  45   (PRO   39  - GLU   42  <=> UNK   42  - GLU   45 )                          
  13: s001-A 5i61-A    43 -  46 <=>   76 -  79   (ASP   43  - ARG   46  <=> VAL   76  - UNK   79 )                          
  13: s001-A 5i61-A    47 -  63 <=>   81 -  97   (ASP   47  - THR   63  <=> VAL   81  - ASP   97 )                          
  13: s001-A 5i61-A    64 -  69 <=>  100 - 105   (PRO   64  - ILE   69  <=> SER  100  - PRO  105 )                          
  13: s001-A 5i61-A    74 -  84 <=>  107 - 117   (PHE   74  - MET   84  <=> ASP  107  - GLU  117 )                          
  13: s001-A 5i61-A    86 -  89 <=>  118 - 121   (PHE   86  - TYR   89  <=> TRP  118  - VAL  121 )                          
  13: s001-A 5i61-A    91 - 116 <=>  122 - 147   (ALA   91  - LYS  116  <=> SER  122  - PHE  147 )                          
  13: s001-A 5i61-A   119 - 132 <=>  148 - 161   (VAL  119  - VAL  132  <=> SER  148  - ASP  161 )                          
  13: s001-A 5i61-A   134 - 137 <=>  172 - 175   (ARG  134  - ARG  137  <=> ARG  172  - GLY  175 )                          
  13: s001-A 5i61-A   146 - 162 <=>  178 - 194   (SER  146  - GLY  162  <=> TRP  178  - LYS  194 )                          
  13: s001-A 5i61-A   163 - 191 <=>  197 - 225   (LYS  163  - PRO  191  <=> ASP  197  - PHE  225 )                          
  13: s001-A 5i61-A   192 - 195 <=>  228 - 231   (PRO  192  - LEU  195  <=> LEU  228  - VAL  231 )                          
  13: s001-A 5i61-A   196 - 201 <=>  233 - 238   (GLY  196  - TRP  201  <=> ALA  233  - GLU  238 )                          
  13: s001-A 5i61-A   206 - 218 <=>  239 - 251   (CYS  206  - GLY  218  <=> ALA  239  - LYS  251 )                          
  13: s001-A 5i61-A   219 - 252 <=>  255 - 288   (GLY  219  - ASN  252  <=> ASP  255  - GLN  288 )                          
  13: s001-A 5i61-A   254 - 275 <=>  289 - 310   (THR  254  - ASN  275  <=> GLU  289  - TRP  310 )                          
  13: s001-A 5i61-A   276 - 311 <=>  312 - 347   (THR  276  - SER  311  <=> GLU  312  - HIS  347 )                          
  13: s001-A 5i61-A   313 - 317 <=>  348 - 352   (PHE  313  - GLN  317  <=> THR  348  - PRO  352 )                          
  13: s001-A 5i61-A   319 - 333 <=>  353 - 367   (HIS  319  - GLN  333  <=> ASN  353  - GLY  367 )                          
  13: s001-A 5i61-A   340 - 364 <=>  369 - 393   (PHE  340  - LYS  364  <=> SER  369  - LYS  393 )                          
  13: s001-A 5i61-A   369 - 384 <=>  394 - 409   (CYS  369  - GLY  384  <=> GLN  394  - VAL  409 )                          
  13: s001-A 5i61-A   385 - 403 <=>  415 - 433   (MET  385  - ASP  403  <=> GLY  415  - TYR  433 )                          
  13: s001-A 5i61-A   404 - 422 <=>  438 - 456   (LYS  404  - PHE  422  <=> TRP  438  - TYR  456 )                          
  13: s001-A 5i61-A   423 - 434 <=>  460 - 471   (ASN  423  - TYR  434  <=> LYS  460  - ASP  471 )                          
  13: s001-A 5i61-A   435 - 444 <=>  473 - 482   (VAL  435  - ARG  444  <=> THR  473  - PHE  482 )                          
  13: s001-A 5i61-A   445 - 450 <=>  489 - 494   (ARG  445  - LEU  450  <=> GLU  489  - ILE  494 )                          
  13: s001-A 5i61-A   455 - 458 <=>  495 - 498   (ARG  455  - LEU  458  <=> PHE  500  - TYR  503 )                          
  13: s001-A 5i61-A   462 - 466 <=>  507 - 511   (GLY  462  - LEU  466  <=> ALA  518  - GLU  522 )                          
  13: s001-A 5i61-A   469 - 472 <=>  515 - 518   (PHE  469  - PHE  472  <=> VAL  526  - ALA  529 )                          
  14: s001-A 1xr5-A     6 -  10 <=>    9 -  13   (GLN    6  - ARG   10  <=> VAL    9  - ASN   13 )                          
  14: s001-A 1xr5-A    19 -  33 <=>   14 -  28   (VAL   19  - SER   33  <=> ILE   14  - SER   28 )                          
  14: s001-A 1xr5-A    36 -  39 <=>   29 -  32   (ILE   36  - PRO   39  <=> VAL   29  - ASP   32 )                          
  14: s001-A 1xr5-A    40 -  51 <=>   34 -  45   (GLY   40  - ARG   51  <=> PHE   34  - ASP   45 )                          
  14: s001-A 1xr5-A    52 -  61 <=>   53 -  62   (THR   52  - PHE   61  <=> LYS   53  - TYR   62 )                          
  14: s001-A 1xr5-A    63 -  89 <=>   63 -  89   (THR   63  - TYR   89  <=> LYS   63  - ASP   89 )                          
  14: s001-A 1xr5-A    91 - 103 <=>   90 - 102   (ALA   91  - SER  103  <=> ILE   90  - TYR  102 )                          
  14: s001-A 1xr5-A   104 - 115 <=>  109 - 120   (LYS  104  - PHE  115  <=> PRO  109  - TYR  120 )                          
  14: s001-A 1xr5-A   116 - 125 <=>  122 - 131   (LYS  116  - TRP  125  <=> SER  122  - LEU  131 )                          
  14: s001-A 1xr5-A   126 - 136 <=>  139 - 149   (SER  126  - TRP  136  <=> GLU  139  - GLY  149 )                          
  14: s001-A 1xr5-A   146 - 164 <=>  150 - 168   (SER  146  - ASN  164  <=> ILE  150  - VAL  168 )                          
  14: s001-A 1xr5-A   165 - 189 <=>  172 - 196   (LYS  165  - VAL  189  <=> LYS  172  - LYS  196 )                          
  14: s001-A 1xr5-A   190 - 193 <=>  200 - 203   (LYS  190  - PRO  193  <=> GLN  200  - GLY  203 )                          
  14: s001-A 1xr5-A   194 - 202 <=>  207 - 215   (PHE  194  - LEU  202  <=> GLY  207  - ASP  215 )                          
  14: s001-A 1xr5-A   206 - 217 <=>  216 - 227   (CYS  206  - LYS  217  <=> VAL  216  - GLY  227 )                          
  14: s001-A 1xr5-A   220 - 251 <=>  228 - 259   (SER  220  - MET  251  <=> HIS  228  - ALA  259 )                          
  14: s001-A 1xr5-A   259 - 312 <=>  260 - 313   (LEU  259  - GLU  312  <=> GLY  260  - LYS  313 )                          
  14: s001-A 1xr5-A   315 - 318 <=>  318 - 321   (ILE  315  - ASP  318  <=> ASP  318  - LYS  321 )                          
  14: s001-A 1xr5-A   320 - 335 <=>  322 - 337   (CYS  320  - LEU  335  <=> ILE  322  - LEU  337 )                          
  14: s001-A 1xr5-A   340 - 357 <=>  338 - 355   (PHE  340  - ALA  357  <=> ASP  338  - PRO  355 )                          
  14: s001-A 1xr5-A   358 - 364 <=>  360 - 366   (ASP  358  - LYS  364  <=> GLU  360  - THR  366 )                          
  14: s001-A 1xr5-A   369 - 379 <=>  368 - 378   (CYS  369  - THR  379  <=> GLU  368  - LYS  378 )                          
  14: s001-A 1xr5-A   381 - 399 <=>  385 - 403   (GLY  381  - PRO  399  <=> PHE  385  - THR  403 )                          
  14: s001-A 1xr5-A   401 - 404 <=>  404 - 407   (PHE  401  - LYS  404  <=> LYS  404  - LYS  407 )                          
  14: s001-A 1xr5-A   408 - 424 <=>  408 - 424   (ASP  408  - GLU  424  <=> ASN  408  - GLY  424 )                          
  14: s001-A 1xr5-A   425 - 435 <=>  426 - 436   (GLN  425  - VAL  435  <=> LYS  426  - ARG  436 )                          
  14: s001-A 1xr5-A   436 - 439 <=>  440 - 443   (HIS  436  - LYS  439  <=> ILE  440  - CYS  443 )                          
  14: s001-A 1xr5-A   468 - 479 <=>  445 - 456   (LYS  468  - TYR  479  <=> ILE  445  - TRP  456 )                          
  14: s001-A 1xr5-A   481 - 484 <=>  457 - 460   (GLY  481  - PHE  484  <=> LEU  457  - PHE  460 )                          
  15: s001-A 6gvv-A    20 -  29 <=>   10 -  19   (ASP   20  - ARG   29  <=> GLU   10  - THR   19 )                          
  15: s001-A 6gvv-A    30 -  33 <=>   21 -  24   (VAL   30  - SER   33  <=> LEU   21  - THR   24 )                          
  15: s001-A 6gvv-A    36 -  39 <=>   25 -  28   (ILE   36  - PRO   39  <=> VAL   25  - GLY   28 )                          
  15: s001-A 6gvv-A    40 -  51 <=>   30 -  41   (GLY   40  - ARG   51  <=> PHE   30  - ASN   41 )                          
  15: s001-A 6gvv-A    52 -  68 <=>   51 -  67   (THR   52  - HIS   68  <=> VAL   51  - SER   67 )                          
  15: s001-A 6gvv-A    69 - 103 <=>   69 - 103   (ILE   69  - SER  103  <=> GLU   69  - LYS  103 )                          
  15: s001-A 6gvv-A   104 - 117 <=>  110 - 123   (LYS  104  - PRO  117  <=> ALA  110  - LEU  123 )                          
  15: s001-A 6gvv-A   118 - 125 <=>  125 - 132   (GLY  118  - TRP  125  <=> GLY  125  - ILE  132 )                          
  15: s001-A 6gvv-A   126 - 137 <=>  141 - 152   (SER  126  - ARG  137  <=> PRO  141  - LYS  152 )                          
  15: s001-A 6gvv-A   144 - 164 <=>  153 - 173   (ARG  144  - ASN  164  <=> ARG  153  - VAL  173 )                          
  15: s001-A 6gvv-A   165 - 189 <=>  177 - 201   (LYS  165  - VAL  189  <=> LYS  177  - ALA  201 )                          
  15: s001-A 6gvv-A   190 - 193 <=>  205 - 208   (LYS  190  - PRO  193  <=> SER  205  - GLY  208 )                          
  15: s001-A 6gvv-A   194 - 202 <=>  212 - 220   (PHE  194  - LEU  202  <=> GLY  212  - ASP  220 )                          
  15: s001-A 6gvv-A   206 - 247 <=>  221 - 262   (CYS  206  - SER  247  <=> VAL  221  - ARG  262 )                          
  15: s001-A 6gvv-A   248 - 251 <=>  265 - 268   (MET  248  - MET  251  <=> PHE  265  - HIS  268 )                          
  15: s001-A 6gvv-A   257 - 311 <=>  269 - 323   (GLU  257  - SER  311  <=> PRO  269  - TYR  323 )                          
  15: s001-A 6gvv-A   314 - 317 <=>  329 - 332   (ARG  314  - GLN  317  <=> ASP  329  - THR  332 )                          
  15: s001-A 6gvv-A   320 - 335 <=>  333 - 348   (CYS  320  - LEU  335  <=> MET  333  - LEU  348 )                          
  15: s001-A 6gvv-A   339 - 342 <=>  349 - 352   (ASP  339  - GLU  342  <=> ASP  349  - ALA  352 )                          
  15: s001-A 6gvv-A   344 - 359 <=>  353 - 368   (PHE  344  - LYS  359  <=> LEU  353  - ASP  368 )                          
  15: s001-A 6gvv-A   362 - 365 <=>  376 - 379   (TYR  362  - PRO  365  <=> LEU  376  - SER  379 )                          
  15: s001-A 6gvv-A   369 - 380 <=>  381 - 392   (CYS  369  - TYR  380  <=> THR  381  - MET  392 )                          
  15: s001-A 6gvv-A   381 - 398 <=>  397 - 414   (GLY  381  - TRP  398  <=> GLY  397  - PHE  414 )                          
  15: s001-A 6gvv-A   400 - 403 <=>  415 - 418   (GLU  400  - ASP  403  <=> ALA  415  - GLY  418 )                          
  15: s001-A 6gvv-A   408 - 424 <=>  419 - 435   (ASP  408  - GLU  424  <=> THR  419  - GLY  435 )                          
  15: s001-A 6gvv-A   425 - 438 <=>  437 - 450   (GLN  425  - ASP  438  <=> ASP  437  - PHE  450 )                          
  15: s001-A 6gvv-A   468 - 478 <=>  451 - 461   (LYS  468  - ARG  478  <=> GLU  451  - ARG  461 )                          
  15: s001-A 6gvv-A   480 - 483 <=>  462 - 465   (TYR  480  - ASP  483  <=> TRP  462  - ALA  465 )                          
  16: s001-A 6gp9-A    23 -  26 <=>   11 -  14   (GLN   23  - GLY   26  <=> VAL   11  - CYS   14 )                          
  16: s001-A 6gp9-A    27 -  30 <=>   16 -  19   (THR   27  - VAL   30  <=> ALA   16  - SER   19 )                          
  16: s001-A 6gp9-A    31 -  37 <=>   21 -  27   (GLU   31  - LYS   37  <=> LEU   21  - SER   27 )                          
  16: s001-A 6gp9-A    38 -  50 <=>   31 -  43   (VAL   38  - ASP   50  <=> LEU   31  - ARG   43 )                          
  16: s001-A 6gp9-A    53 -  70 <=>   44 -  61   (SER   53  - ASP   70  <=> SER   44  - ASP   61 )                          
  16: s001-A 6gp9-A    72 -  86 <=>   62 -  76   (ASP   72  - PHE   86  <=> SER   62  - SER   76 )                          
  16: s001-A 6gp9-A    90 - 115 <=>   77 - 102   (GLY   90  - PHE  115  <=> ARG   77  - GLY  102 )                          
  16: s001-A 6gp9-A   119 - 124 <=>  103 - 108   (VAL  119  - VAL  124  <=> TYR  103  - VAL  108 )                          
  16: s001-A 6gp9-A   125 - 139 <=>  112 - 126   (TRP  125  - VAL  139  <=> SER  112  - LEU  126 )                          
  16: s001-A 6gp9-A   142 - 145 <=>  127 - 130   (SER  142  - LEU  145  <=> LEU  127  - ASN  130 )                          
  16: s001-A 6gp9-A   146 - 161 <=>  132 - 147   (SER  146  - ARG  161  <=> THR  132  - VAL  147 )                          
  16: s001-A 6gp9-A   162 - 186 <=>  153 - 177   (GLY  162  - PRO  186  <=> GLY  153  - ASP  177 )                          
  16: s001-A 6gp9-A   187 - 192 <=>  179 - 184   (PHE  187  - PRO  192  <=> ILE  179  - GLU  184 )                          
  16: s001-A 6gp9-A   193 - 201 <=>  189 - 197   (PRO  193  - TRP  201  <=> ALA  189  - PRO  197 )                          
  16: s001-A 6gp9-A   205 - 218 <=>  198 - 211   (GLY  205  - GLY  218  <=> ALA  198  - LYS  211 )                          
  16: s001-A 6gp9-A   219 - 252 <=>  214 - 247   (GLY  219  - ASN  252  <=> PRO  214  - PRO  247 )                          
  16: s001-A 6gp9-A   254 - 264 <=>  248 - 258   (THR  254  - ASP  264  <=> GLU  248  - ASP  258 )                          
  16: s001-A 6gp9-A   265 - 273 <=>  260 - 268   (TYR  265  - MET  273  <=> LEU  260  - ASN  268 )                          
  16: s001-A 6gp9-A   274 - 277 <=>  270 - 273   (TYR  274  - VAL  277  <=> LYS  270  - LEU  273 )                          
  16: s001-A 6gp9-A   278 - 281 <=>  275 - 278   (ARG  278  - HIS  281  <=> GLY  275  - ARG  278 )                          
  16: s001-A 6gp9-A   283 - 311 <=>  279 - 307   (GLY  283  - SER  311  <=> CYS  279  - GLY  307 )                          
  16: s001-A 6gp9-A   313 - 316 <=>  308 - 311   (PHE  313  - MET  316  <=> LEU  308  - CYS  311 )                          
  16: s001-A 6gp9-A   319 - 336 <=>  312 - 329   (HIS  319  - SER  336  <=> THR  312  - VAL  329 )                          
  16: s001-A 6gp9-A   337 - 357 <=>  332 - 352   (LYS  337  - ALA  357  <=> ASP  332  - ASP  352 )                          
  16: s001-A 6gp9-A   359 - 365 <=>  353 - 359   (LYS  359  - PRO  365  <=> ALA  353  - ASP  359 )                          
  16: s001-A 6gp9-A   369 - 379 <=>  361 - 371   (CYS  369  - THR  379  <=> GLU  361  - SER  371 )                          
  16: s001-A 6gp9-A   381 - 399 <=>  380 - 398   (GLY  381  - PRO  399  <=> LYS  380  - GLU  398 )                          
  16: s001-A 6gp9-A   400 - 403 <=>  400 - 403   (GLU  400  - ASP  403  <=> VAL  400  - THR  403 )                          
  16: s001-A 6gp9-A   411 - 449 <=>  406 - 444   (GLN  411  - ASP  449  <=> ASN  406  - ASP  444 )                          
  16: s001-A 6gp9-A   455 - 459 <=>  446 - 450   (ARG  455  - MET  459  <=> ASP  446  - VAL  450 )                          
  16: s001-A 6gp9-A   464 - 467 <=>  452 - 455   (ILE  464  - SER  467  <=> TYR  452  - THR  455 )                          
  16: s001-A 6gp9-A   468 - 471 <=>  457 - 460   (LYS  468  - ASN  471  <=> LEU  457  - PRO  460 )                          
  16: s001-A 6gp9-A   473 - 479 <=>  461 - 467   (ASN  473  - TYR  479  <=> ALA  461  - HIS  467 )                          
  16: s001-A 6gp9-A   481 - 485 <=>  468 - 472   (GLY  481  - ILE  485  <=> GLY  468  - PHE  472 )                          
  17: s001-A 3gsz-A    23 -  26 <=>   11 -  14   (GLN   23  - GLY   26  <=> ILE   11  - CYS   14 )                          
  17: s001-A 3gsz-A    27 -  32 <=>   16 -  21   (THR   27  - PRO   32  <=> PRO   16  - LEU   21 )                          
  17: s001-A 3gsz-A    34 -  37 <=>   24 -  27   (PRO   34  - LYS   37  <=> ASN   24  - SER   27 )                          
  17: s001-A 3gsz-A    38 -  42 <=>   30 -  34   (VAL   38  - GLU   42  <=> LEU   30  - HIS   34 )                          
  17: s001-A 3gsz-A    43 -  50 <=>   36 -  43   (ASP   43  - ASP   50  <=> LYS   36  - ARG   43 )                          
  17: s001-A 3gsz-A    53 -  70 <=>   44 -  61   (SER   53  - ASP   70  <=> SER   44  - ASP   61 )                          
  17: s001-A 3gsz-A    72 -  86 <=>   62 -  76   (ASP   72  - PHE   86  <=> ALA   62  - SER   76 )                          
  17: s001-A 3gsz-A    90 - 111 <=>   77 -  98   (GLY   90  - ALA  111  <=> LYS   77  - LYS   98 )                          
  17: s001-A 3gsz-A   113 - 116 <=>   99 - 102   (LEU  113  - LYS  116  <=> SER   99  - GLY  102 )                          
  17: s001-A 3gsz-A   119 - 125 <=>  103 - 109   (VAL  119  - TRP  125  <=> PHE  103  - ARG  109 )                          
  17: s001-A 3gsz-A   126 - 139 <=>  113 - 126   (SER  126  - VAL  139  <=> ARG  113  - LEU  126 )                          
  17: s001-A 3gsz-A   142 - 145 <=>  127 - 130   (SER  142  - LEU  145  <=> LEU  127  - GLN  130 )                          
  17: s001-A 3gsz-A   146 - 186 <=>  132 - 172   (SER  146  - PRO  186  <=> THR  132  - ASP  177 )                          
  17: s001-A 3gsz-A   187 - 192 <=>  174 - 179   (PHE  187  - PRO  192  <=> ALA  179  - LYS  184 )                          
  17: s001-A 3gsz-A   193 - 201 <=>  184 - 192   (PRO  193  - TRP  201  <=> PRO  189  - PRO  197 )                          
  17: s001-A 3gsz-A   205 - 218 <=>  193 - 206   (GLY  205  - GLY  218  <=> ALA  198  - LYS  211 )                          
  17: s001-A 3gsz-A   219 - 252 <=>  209 - 242   (GLY  219  - ASN  252  <=> PRO  214  - GLN  247 )                          
  17: s001-A 3gsz-A   254 - 264 <=>  243 - 253   (THR  254  - ASP  264  <=> GLU  248  - GLU  258 )                          
  17: s001-A 3gsz-A   265 - 273 <=>  255 - 263   (TYR  265  - MET  273  <=> LEU  260  - ASN  268 )                          
  17: s001-A 3gsz-A   274 - 277 <=>  265 - 268   (TYR  274  - VAL  277  <=> LYS  270  - SER  273 )                          
  17: s001-A 3gsz-A   278 - 281 <=>  270 - 273   (ARG  278  - HIS  281  <=> GLY  275  - ARG  278 )                          
  17: s001-A 3gsz-A   283 - 311 <=>  274 - 302   (GLY  283  - SER  311  <=> CYS  279  - GLY  307 )                          
  17: s001-A 3gsz-A   313 - 316 <=>  303 - 306   (PHE  313  - MET  316  <=> ILE  308  - PRO  311 )                          
  17: s001-A 3gsz-A   319 - 335 <=>  307 - 323   (HIS  319  - LEU  335  <=> VAL  312  - GLY  328 )                          
  17: s001-A 3gsz-A   336 - 357 <=>  326 - 347   (SER  336  - ALA  357  <=> GLU  331  - ASP  352 )                          
  17: s001-A 3gsz-A   359 - 365 <=>  348 - 354   (LYS  359  - PRO  365  <=> LEU  353  - ASP  359 )                          
  17: s001-A 3gsz-A   369 - 379 <=>  356 - 366   (CYS  369  - THR  379  <=> GLU  361  - SER  371 )                          
  17: s001-A 3gsz-A   381 - 399 <=>  375 - 393   (GLY  381  - PRO  399  <=> ARG  380  - GLU  398 )                          
  17: s001-A 3gsz-A   400 - 403 <=>  395 - 398   (GLU  400  - ASP  403  <=> VAL  400  - SER  403 )                          
  17: s001-A 3gsz-A   412 - 443 <=>  402 - 433   (ARG  412  - ILE  443  <=> SER  407  - THR  438 )                          
  17: s001-A 3gsz-A   446 - 452 <=>  435 - 441   (VAL  446  - PHE  452  <=> ASN  440  - GLU  446 )                          
  17: s001-A 3gsz-A   454 - 457 <=>  445 - 448   (ARG  454  - GLN  457  <=> ALA  450  - SER  453 )                          
  17: s001-A 3gsz-A   466 - 479 <=>  449 - 462   (LEU  466  - TYR  479  <=> VAL  454  - HIS  467 )                          
  17: s001-A 3gsz-A   481 - 485 <=>  463 - 467   (GLY  481  - ILE  485  <=> GLY  468  - PHE  472 )                          
  18: s001-A 2xi2-A    23 -  26 <=>   11 -  14   (GLN   23  - GLY   26  <=> VAL   11  - CYS   14 )                          
  18: s001-A 2xi2-A    27 -  30 <=>   16 -  19   (THR   27  - VAL   30  <=> ALA   16  - GLN   19 )                          
  18: s001-A 2xi2-A    31 -  37 <=>   21 -  27   (GLU   31  - LYS   37  <=> LEU   21  - SER   27 )                          
  18: s001-A 2xi2-A    38 -  50 <=>   31 -  43   (VAL   38  - ASP   50  <=> LEU   31  - ARG   43 )                          
  18: s001-A 2xi2-A    53 -  70 <=>   44 -  61   (SER   53  - ASP   70  <=> SER   44  - ASP   61 )                          
  18: s001-A 2xi2-A    72 -  86 <=>   62 -  76   (ASP   72  - PHE   86  <=> SER   62  - SER   76 )                          
  18: s001-A 2xi2-A    90 - 115 <=>   77 - 102   (GLY   90  - PHE  115  <=> LYS   77  - GLY  102 )                          
  18: s001-A 2xi2-A   119 - 124 <=>  103 - 108   (VAL  119  - VAL  124  <=> TYR  103  - VAL  108 )                          
  18: s001-A 2xi2-A   125 - 139 <=>  112 - 126   (TRP  125  - VAL  139  <=> ALA  112  - LEU  126 )                          
  18: s001-A 2xi2-A   142 - 145 <=>  127 - 130   (SER  142  - LEU  145  <=> LEU  127  - SER  130 )                          
  18: s001-A 2xi2-A   146 - 161 <=>  132 - 147   (SER  146  - ARG  161  <=> THR  132  - VAL  147 )                          
  18: s001-A 2xi2-A   162 - 186 <=>  153 - 177   (GLY  162  - PRO  186  <=> GLY  153  - ASP  177 )                          
  18: s001-A 2xi2-A   187 - 192 <=>  179 - 184   (PHE  187  - PRO  192  <=> VAL  179  - LEU  184 )                          
  18: s001-A 2xi2-A   193 - 201 <=>  189 - 197   (PRO  193  - TRP  201  <=> SER  189  - PRO  197 )                          
  18: s001-A 2xi2-A   205 - 218 <=>  198 - 211   (GLY  205  - GLY  218  <=> GLY  198  - LYS  211 )                          
  18: s001-A 2xi2-A   219 - 252 <=>  214 - 247   (GLY  219  - ASN  252  <=> PRO  214  - PRO  247 )                          
  18: s001-A 2xi2-A   254 - 264 <=>  248 - 258   (THR  254  - ASP  264  <=> GLN  248  - GLU  258 )                          
  18: s001-A 2xi2-A   265 - 273 <=>  260 - 268   (TYR  265  - MET  273  <=> LEU  260  - ASN  268 )                          
  18: s001-A 2xi2-A   274 - 277 <=>  270 - 273   (TYR  274  - VAL  277  <=> ARG  270  - ASN  273 )                          
  18: s001-A 2xi2-A   278 - 281 <=>  275 - 278   (ARG  278  - HIS  281  <=> GLY  275  - ARG  278 )                          
  18: s001-A 2xi2-A   283 - 311 <=>  279 - 307   (GLY  283  - SER  311  <=> CYS  279  - GLY  307 )                          
  18: s001-A 2xi2-A   313 - 316 <=>  308 - 311   (PHE  313  - MET  316  <=> LEU  308  - CYS  311 )                          
  18: s001-A 2xi2-A   319 - 336 <=>  312 - 329   (HIS  319  - SER  336  <=> THR  312  - VAL  329 )                          
  18: s001-A 2xi2-A   337 - 358 <=>  332 - 353   (LYS  337  - ASP  358  <=> ASP  332  - PRO  353 )                          
  18: s001-A 2xi2-A   360 - 365 <=>  354 - 359   (THR  360  - PRO  365  <=> PRO  354  - ASP  359 )                          
  18: s001-A 2xi2-A   369 - 379 <=>  361 - 371   (CYS  369  - THR  379  <=> GLU  361  - SER  371 )                          
  18: s001-A 2xi2-A   381 - 399 <=>  380 - 398   (GLY  381  - PRO  399  <=> ARG  380  - GLU  398 )                          
  18: s001-A 2xi2-A   401 - 404 <=>  400 - 403   (PHE  401  - LYS  404  <=> ALA  400  - THR  403 )                          
  18: s001-A 2xi2-A   412 - 443 <=>  407 - 438   (ARG  412  - ILE  443  <=> SER  407  - GLN  438 )                          
  18: s001-A 2xi2-A   445 - 449 <=>  439 - 443   (ARG  445  - ASP  449  <=> LEU  439  - LEU  443 )                          
  18: s001-A 2xi2-A   453 - 456 <=>  444 - 447   (TYR  453  - PHE  456  <=> ASN  444  - ILE  447 )                          
  18: s001-A 2xi2-A   466 - 479 <=>  454 - 467   (LEU  466  - TYR  479  <=> ILE  454  - HIS  467 )                          
  18: s001-A 2xi2-A   481 - 485 <=>  468 - 472   (GLY  481  - ILE  485  <=> GLY  468  - PHE  472 )                          
  19: s001-A 3gnw-B    22 -  25 <=>   10 -  13   (LYS   22  - PHE   25  <=> LEU   10  - PRO   13 )                          
  19: s001-A 3gnw-B    26 -  32 <=>   15 -  21   (GLY   26  - PRO   32  <=> ALA   15  - LEU   21 )                          
  19: s001-A 3gnw-B    34 -  37 <=>   24 -  27   (PRO   34  - LYS   37  <=> ASN   24  - SER   27 )                          
  19: s001-A 3gnw-B    38 -  50 <=>   31 -  43   (VAL   38  - ASP   50  <=> LEU   31  - ARG   43 )                          
  19: s001-A 3gnw-B    53 -  70 <=>   44 -  61   (SER   53  - ASP   70  <=> SER   44  - ASP   61 )                          
  19: s001-A 3gnw-B    72 -  86 <=>   62 -  76   (ASP   72  - PHE   86  <=> ASP   62  - SER   76 )                          
  19: s001-A 3gnw-B    90 - 115 <=>   77 - 102   (GLY   90  - PHE  115  <=> THR   77  - GLY  102 )                          
  19: s001-A 3gnw-B   119 - 125 <=>  103 - 109   (VAL  119  - TRP  125  <=> TYR  103  - ARG  109 )                          
  19: s001-A 3gnw-B   126 - 140 <=>  113 - 127   (SER  126  - LYS  140  <=> SER  113  - LEU  127 )                          
  19: s001-A 3gnw-B   143 - 146 <=>  128 - 131   (HIS  143  - SER  146  <=> GLU  128  - GLU  131 )                          
  19: s001-A 3gnw-B   147 - 161 <=>  133 - 147   (VAL  147  - ARG  161  <=> PRO  133  - VAL  147 )                          
  19: s001-A 3gnw-B   162 - 187 <=>  150 - 175   (GLY  162  - PHE  187  <=> GLY  153  - VAL  178 )                          
  19: s001-A 3gnw-B   188 - 192 <=>  177 - 181   (THR  188  - PRO  192  <=> SER  180  - GLN  184 )                          
  19: s001-A 3gnw-B   193 - 201 <=>  186 - 194   (PRO  193  - TRP  201  <=> SER  189  - PRO  197 )                          
  19: s001-A 3gnw-B   205 - 218 <=>  195 - 208   (GLY  205  - GLY  218  <=> LYS  198  - LYS  211 )                          
  19: s001-A 3gnw-B   219 - 252 <=>  211 - 244   (GLY  219  - ASN  252  <=> PRO  214  - PRO  247 )                          
  19: s001-A 3gnw-B   254 - 264 <=>  245 - 255   (THR  254  - ASP  264  <=> GLU  248  - GLU  258 )                          
  19: s001-A 3gnw-B   265 - 273 <=>  257 - 265   (TYR  265  - MET  273  <=> LEU  260  - ASN  268 )                          
  19: s001-A 3gnw-B   274 - 277 <=>  267 - 270   (TYR  274  - VAL  277  <=> LYS  270  - ASN  273 )                          
  19: s001-A 3gnw-B   278 - 281 <=>  272 - 275   (ARG  278  - HIS  281  <=> GLY  275  - ARG  278 )                          
  19: s001-A 3gnw-B   283 - 311 <=>  276 - 304   (GLY  283  - SER  311  <=> CYS  279  - LYS  307 )                          
  19: s001-A 3gnw-B   313 - 316 <=>  305 - 308   (PHE  313  - MET  316  <=> LEU  308  - CYS  311 )                          
  19: s001-A 3gnw-B   319 - 336 <=>  309 - 326   (HIS  319  - SER  336  <=> THR  312  - THR  329 )                          
  19: s001-A 3gnw-B   337 - 358 <=>  329 - 350   (LYS  337  - ASP  358  <=> ASP  332  - PRO  353 )                          
  19: s001-A 3gnw-B   360 - 365 <=>  351 - 356   (THR  360  - PRO  365  <=> PRO  354  - ASP  359 )                          
  19: s001-A 3gnw-B   369 - 379 <=>  358 - 368   (CYS  369  - THR  379  <=> GLU  361  - SER  371 )                          
  19: s001-A 3gnw-B   381 - 399 <=>  377 - 395   (GLY  381  - PRO  399  <=> ARG  380  - GLU  398 )                          
  19: s001-A 3gnw-B   401 - 404 <=>  397 - 400   (PHE  401  - LYS  404  <=> ALA  400  - THR  403 )                          
  19: s001-A 3gnw-B   412 - 443 <=>  404 - 435   (ARG  412  - ILE  443  <=> SER  407  - GLN  438 )                          
  19: s001-A 3gnw-B   446 - 449 <=>  437 - 440   (VAL  446  - ASP  449  <=> GLU  440  - LEU  443 )                          
  19: s001-A 3gnw-B   453 - 456 <=>  441 - 444   (TYR  453  - PHE  456  <=> ASP  444  - ILE  447 )                          
  19: s001-A 3gnw-B   465 - 471 <=>  451 - 457   (ASN  465  - ASN  471  <=> ILE  454  - PRO  460 )                          
  19: s001-A 3gnw-B   473 - 479 <=>  458 - 464   (ASN  473  - TYR  479  <=> GLN  461  - HIS  467 )                          
  19: s001-A 3gnw-B   481 - 485 <=>  465 - 469   (GLY  481  - ILE  485  <=> GLY  468  - PHE  472 )                          
  20: s001-A 5y6r-A     3 -   6 <=>   84 -  87   (THR    3  - GLN    6  <=> LYS   95  - GLU   98 )                          
  20: s001-A 5y6r-A     8 -  13 <=>   88 -  93   (LEU    8  - PHE   13  <=> TRP   99  - ILE  104 )                          
  20: s001-A 5y6r-A    20 -  24 <=>  110 - 114   (ASP   20  - GLY   24  <=> VAL  121  - LEU  125 )                          
  20: s001-A 5y6r-A    25 -  29 <=>  116 - 120   (PHE   25  - ARG   29  <=> ARG  127  - ARG  131 )                          
  20: s001-A 5y6r-A    30 -  37 <=>  122 - 129   (VAL   30  - LYS   37  <=> ASN  133  - GLY  140 )                          
  20: s001-A 5y6r-A    39 -  42 <=>  137 - 140   (PRO   39  - GLU   42  <=> ILE  148  - GLU  151 )                          
  20: s001-A 5y6r-A    43 -  59 <=>  143 - 159   (ASP   43  - LYS   59  <=> PRO  154  - ARG  170 )                          
  20: s001-A 5y6r-A    60 -  64 <=>  161 - 165   (ALA   60  - PRO   64  <=> LYS  172  - GLU  176 )                          
  20: s001-A 5y6r-A    65 -  71 <=>  167 - 173   (ILE   65  - GLU   71  <=> ASN  178  - LEU  184 )                          
  20: s001-A 5y6r-A    74 -  86 <=>  174 - 186   (PHE   74  - PHE   86  <=> HIS  185  - ARG  197 )                          
  20: s001-A 5y6r-A    89 -  92 <=>  187 - 190   (TYR   89  - PRO   92  <=> PRO  198  - GLU  201 )                          
  20: s001-A 5y6r-A    93 -  99 <=>  192 - 198   (LEU   93  - ASP   99  <=> SER  203  - TRP  209 )                          
  20: s001-A 5y6r-A   100 - 116 <=>  200 - 216   (GLU  100  - LYS  116  <=> GLU  211  - ARG  227 )                          
  20: s001-A 5y6r-A   119 - 140 <=>  217 - 238   (VAL  119  - LYS  140  <=> LYS  228  - LYS  249 )                          
  20: s001-A 5y6r-A   142 - 161 <=>  239 - 258   (SER  142  - ARG  161  <=> LYS  250  - VAL  269 )                          
  20: s001-A 5y6r-A   162 - 181 <=>  269 - 288   (GLY  162  - THR  181  <=> GLU  280  - THR  299 )                          
  20: s001-A 5y6r-A   182 - 186 <=>  290 - 294   (GLN  182  - PRO  186  <=> VAL  301  - TRP  305 )                          
  20: s001-A 5y6r-A   187 - 192 <=>  296 - 301   (PHE  187  - PRO  192  <=> LYS  307  - VAL  312 )                          
  20: s001-A 5y6r-A   193 - 203 <=>  303 - 313   (PRO  193  - ASP  203  <=> PRO  314  - GLN  324 )                          
  20: s001-A 5y6r-A   207 - 218 <=>  314 - 325   (SER  207  - GLY  218  <=> ILE  325  - PHE  336 )                          
  20: s001-A 5y6r-A   219 - 252 <=>  328 - 361   (GLY  219  - ASN  252  <=> PRO  339  - LYS  372 )                          
  20: s001-A 5y6r-A   255 - 273 <=>  362 - 380   (GLU  255  - MET  273  <=> TRP  373  - SER  391 )                          
  20: s001-A 5y6r-A   274 - 312 <=>  382 - 420   (TYR  274  - GLU  312  <=> ASP  393  - GLY  431 )                          
  20: s001-A 5y6r-A   314 - 317 <=>  428 - 431   (ARG  314  - GLN  317  <=> ARG  439  - LYS  442 )                          
  20: s001-A 5y6r-A   320 - 331 <=>  432 - 443   (CYS  320  - PHE  331  <=> ILE  443  - THR  454 )                          
  20: s001-A 5y6r-A   333 - 358 <=>  444 - 469   (GLN  333  - ASP  358  <=> GLU  455  - THR  480 )                          
  20: s001-A 5y6r-A   360 - 365 <=>  474 - 479   (THR  360  - PRO  365  <=> MET  485  - GLN  490 )                          
  20: s001-A 5y6r-A   369 - 379 <=>  481 - 491   (CYS  369  - THR  379  <=> ASP  492  - ILE  502 )                          
  20: s001-A 5y6r-A   382 - 385 <=>  500 - 503   (LYS  382  - MET  385  <=> SER  511  - MET  514 )                          
  20: s001-A 5y6r-A   386 - 402 <=>  505 - 521   (THR  386  - LYS  402  <=> GLY  516  - SER  532 )                          
  20: s001-A 5y6r-A   403 - 436 <=>  525 - 558   (ASP  403  - HIS  436  <=> ARG  536  - THR  569 )                          
  20: s001-A 5y6r-A   442 - 449 <=>  559 - 566   (ARG  442  - ASP  449  <=> GLU  570  - LYS  577 )                          
  20: s001-A 5y6r-A   453 - 456 <=>  567 - 570   (TYR  453  - PHE  456  <=> SER  578  - TYR  581 )                          
  20: s001-A 5y6r-A   465 - 471 <=>  572 - 578   (ASN  465  - ASN  471  <=> TYR  583  - SER  589 )                          
  20: s001-A 5y6r-A   472 - 478 <=>  580 - 586   (PHE  472  - ARG  478  <=> TYR  591  - HIS  597 )                          
  20: s001-A 5y6r-A   482 - 485 <=>  589 - 592   (LYS  482  - ILE  485  <=> PHE  600  - LYS  603 )                          
  21: s001-A 3i5k-A    23 -  26 <=>   11 -  14   (GLN   23  - GLY   26  <=> ILE   11  - CYS   14 )                          
  21: s001-A 3i5k-A    27 -  32 <=>   16 -  21   (THR   27  - PRO   32  <=> PRO   16  - LEU   21 )                          
  21: s001-A 3i5k-A    34 -  37 <=>   25 -  28   (PRO   34  - LYS   37  <=> PRO   25  - ASN   28 )                          
  21: s001-A 3i5k-A    38 -  50 <=>   31 -  43   (VAL   38  - ASP   50  <=> LEU   31  - LYS   43 )                          
  21: s001-A 3i5k-A    53 -  70 <=>   44 -  61   (SER   53  - ASP   70  <=> SER   44  - ASP   61 )                          
  21: s001-A 3i5k-A    72 -  86 <=>   62 -  76   (ASP   72  - PHE   86  <=> ALA   62  - SER   76 )                          
  21: s001-A 3i5k-A    90 - 111 <=>   77 -  98   (GLY   90  - ALA  111  <=> LYS   77  - ARG   98 )                          
  21: s001-A 3i5k-A   113 - 116 <=>   99 - 102   (LEU  113  - LYS  116  <=> SER   99  - GLY  102 )                          
  21: s001-A 3i5k-A   119 - 124 <=>  103 - 108   (VAL  119  - VAL  124  <=> PHE  103  - VAL  108 )                          
  21: s001-A 3i5k-A   125 - 140 <=>  112 - 127   (TRP  125  - LYS  140  <=> SER  112  - LEU  127 )                          
  21: s001-A 3i5k-A   143 - 146 <=>  128 - 131   (HIS  143  - SER  146  <=> GLU  128  - GLN  131 )                          
  21: s001-A 3i5k-A   147 - 161 <=>  133 - 147   (VAL  147  - ARG  161  <=> PRO  133  - VAL  147 )                          
  21: s001-A 3i5k-A   162 - 186 <=>  153 - 177   (GLY  162  - PRO  186  <=> GLY  153  - ASP  177 )                          
  21: s001-A 3i5k-A   187 - 192 <=>  179 - 184   (PHE  187  - PRO  192  <=> THR  179  - GLN  184 )                          
  21: s001-A 3i5k-A   193 - 201 <=>  189 - 197   (PRO  193  - TRP  201  <=> ALA  189  - PRO  197 )                          
  21: s001-A 3i5k-A   205 - 218 <=>  198 - 211   (GLY  205  - GLY  218  <=> ALA  198  - LYS  211 )                          
  21: s001-A 3i5k-A   219 - 252 <=>  214 - 247   (GLY  219  - ASN  252  <=> PRO  214  - GLU  247 )                          
  21: s001-A 3i5k-A   254 - 264 <=>  248 - 258   (THR  254  - ASP  264  <=> GLU  248  - GLU  258 )                          
  21: s001-A 3i5k-A   265 - 273 <=>  260 - 268   (TYR  265  - MET  273  <=> LEU  260  - ASN  268 )                          
  21: s001-A 3i5k-A   274 - 277 <=>  270 - 273   (TYR  274  - VAL  277  <=> LYS  270  - THR  273 )                          
  21: s001-A 3i5k-A   278 - 281 <=>  275 - 278   (ARG  278  - HIS  281  <=> GLY  275  - ARG  278 )                          
  21: s001-A 3i5k-A   283 - 311 <=>  279 - 307   (GLY  283  - SER  311  <=> CYS  279  - GLY  307 )                          
  21: s001-A 3i5k-A   313 - 316 <=>  308 - 311   (PHE  313  - MET  316  <=> ILE  308  - PRO  311 )                          
  21: s001-A 3i5k-A   319 - 335 <=>  312 - 328   (HIS  319  - LEU  335  <=> THR  312  - GLY  328 )                          
  21: s001-A 3i5k-A   336 - 357 <=>  331 - 352   (SER  336  - ALA  357  <=> GLU  331  - ASP  352 )                          
  21: s001-A 3i5k-A   359 - 365 <=>  353 - 359   (LYS  359  - PRO  365  <=> PRO  353  - ASP  359 )                          
  21: s001-A 3i5k-A   369 - 379 <=>  361 - 371   (CYS  369  - THR  379  <=> GLU  361  - SER  371 )                          
  21: s001-A 3i5k-A   381 - 399 <=>  380 - 398   (GLY  381  - PRO  399  <=> ARG  380  - GLU  398 )                          
  21: s001-A 3i5k-A   400 - 403 <=>  400 - 403   (GLU  400  - ASP  403  <=> VAL  400  - SER  403 )                          
  21: s001-A 3i5k-A   412 - 443 <=>  407 - 438   (ARG  412  - ILE  443  <=> SER  407  - THR  438 )                          
  21: s001-A 3i5k-A   445 - 452 <=>  439 - 446   (ARG  445  - PHE  452  <=> LEU  439  - GLU  446 )                          
  21: s001-A 3i5k-A   454 - 457 <=>  450 - 453   (ARG  454  - GLN  457  <=> SER  450  - SER  453 )                          
  21: s001-A 3i5k-A   465 - 471 <=>  454 - 460   (ASN  465  - ASN  471  <=> VAL  454  - PRO  460 )                          
  21: s001-A 3i5k-A   473 - 479 <=>  461 - 467   (ASN  473  - TYR  479  <=> ALA  461  - HIS  467 )                          
  21: s001-A 3i5k-A   481 - 485 <=>  468 - 472   (GLY  481  - ILE  485  <=> GLY  468  - PHE  472 )                          
  22: s001-A 2cjq-A     2 -   5 <=>    1 -   4   (GLU    2  - TYR    5  <=> VAL   92  - GLU   95 )                          
  22: s001-A 2cjq-A     7 -  12 <=>    7 -  12   (THR    7  - VAL   12  <=> LYS   98  - LYS  103 )                          
  22: s001-A 2cjq-A    19 -  22 <=>   30 -  33   (VAL   19  - LYS   22  <=> LEU  121  - GLN  124 )                          
  22: s001-A 2cjq-A    30 -  37 <=>   34 -  41   (VAL   30  - LYS   37  <=> ASN  133  - GLY  140 )                          
  22: s001-A 2cjq-A    39 -  42 <=>   49 -  52   (PRO   39  - GLU   42  <=> ILE  148  - GLU  151 )                          
  22: s001-A 2cjq-A    43 -  46 <=>   54 -  57   (ASP   43  - ARG   46  <=> LEU  153  - VAL  156 )                          
  22: s001-A 2cjq-A    49 -  60 <=>   62 -  73   (THR   49  - ALA   60  <=> SER  164  - LYS  175 )                          
  22: s001-A 2cjq-A    63 -  71 <=>   74 -  82   (THR   63  - GLU   71  <=> ASN  176  - LEU  184 )                          
  22: s001-A 2cjq-A    74 -  86 <=>   83 -  95   (PHE   74  - PHE   86  <=> HIS  185  - GLN  197 )                          
  22: s001-A 2cjq-A    89 -  92 <=>   96 -  99   (TYR   89  - PRO   92  <=> PRO  198  - ARG  201 )                          
  22: s001-A 2cjq-A    93 - 116 <=>  102 - 125   (LEU   93  - LYS  116  <=> TYR  204  - LYS  227 )                          
  22: s001-A 2cjq-A   119 - 140 <=>  126 - 147   (VAL  119  - LYS  140  <=> LYS  228  - LYS  249 )                          
  22: s001-A 2cjq-A   142 - 156 <=>  148 - 162   (SER  142  - ARG  156  <=> THR  250  - ASN  264 )                          
  22: s001-A 2cjq-A   166 - 187 <=>  163 - 184   (PRO  166  - PHE  187  <=> PRO  284  - TRP  305 )                          
  22: s001-A 2cjq-A   188 - 192 <=>  187 - 191   (THR  188  - PRO  192  <=> GLN  308  - VAL  312 )                          
  22: s001-A 2cjq-A   193 - 203 <=>  193 - 203   (PRO  193  - ASP  203  <=> PRO  314  - ASN  324 )                          
  22: s001-A 2cjq-A   207 - 218 <=>  204 - 215   (SER  207  - GLY  218  <=> ILE  325  - PHE  336 )                          
  22: s001-A 2cjq-A   219 - 252 <=>  218 - 251   (GLY  219  - ASN  252  <=> PRO  339  - GLU  372 )                          
  22: s001-A 2cjq-A   255 - 273 <=>  252 - 270   (GLU  255  - MET  273  <=> TRP  373  - THR  391 )                          
  22: s001-A 2cjq-A   274 - 312 <=>  272 - 310   (TYR  274  - GLU  312  <=> ASP  393  - GLY  431 )                          
  22: s001-A 2cjq-A   319 - 331 <=>  322 - 334   (HIS  319  - PHE  331  <=> ARG  442  - THR  454 )                          
  22: s001-A 2cjq-A   333 - 358 <=>  335 - 360   (GLN  333  - ASP  358  <=> GLU  455  - THR  480 )                          
  22: s001-A 2cjq-A   360 - 365 <=>  365 - 370   (THR  360  - PRO  365  <=> MET  485  - ARG  490 )                          
  22: s001-A 2cjq-A   369 - 378 <=>  372 - 381   (CYS  369  - MET  378  <=> GLU  492  - PRO  501 )                          
  22: s001-A 2cjq-A   382 - 385 <=>  391 - 394   (LYS  382  - MET  385  <=> SER  511  - MET  514 )                          
  22: s001-A 2cjq-A   386 - 400 <=>  396 - 410   (THR  386  - GLU  400  <=> GLY  516  - LEU  530 )                          
  22: s001-A 2cjq-A   404 - 436 <=>  411 - 443   (LYS  404  - HIS  436  <=> GLY  537  - GLN  569 )                          
  22: s001-A 2cjq-A   442 - 449 <=>  444 - 451   (ARG  442  - ASP  449  <=> GLN  570  - THR  577 )                          
  22: s001-A 2cjq-A   453 - 456 <=>  452 - 455   (TYR  453  - PHE  456  <=> GLN  578  - TYR  581 )                          
  22: s001-A 2cjq-A   465 - 470 <=>  457 - 462   (ASN  465  - PRO  470  <=> TYR  583  - ILE  588 )                          
  22: s001-A 2cjq-A   471 - 477 <=>  464 - 470   (ASN  471  - ASN  477  <=> ALA  590  - GLY  596 )                          
  22: s001-A 2cjq-A   482 - 485 <=>  475 - 478   (LYS  482  - ILE  485  <=> GLU  601  - ARG  604 )                          
  23: s001-A 1s48-A    31 -  37 <=>   43 -  49   (GLU   31  - LYS   37  <=> ILE  134  - GLY  140 )                          
  23: s001-A 1s48-A    39 -  43 <=>   57 -  61   (PRO   39  - ASP   43  <=> ILE  148  - LYS  152 )                          
  23: s001-A 1s48-A    44 -  59 <=>   64 -  79   (TRP   44  - LYS   59  <=> ILE  155  - ARG  170 )                          
  23: s001-A 1s48-A    60 -  71 <=>   81 -  92   (ALA   60  - GLU   71  <=> LYS  172  - GLU  183 )                          
  23: s001-A 1s48-A    73 -  85 <=>   93 - 105   (LEU   73  - PHE   85  <=> LEU  184  - ALA  196 )                          
  23: s001-A 1s48-A    88 -  91 <=>  106 - 109   (HIS   88  - ALA   91  <=> GLN  197  - LEU  200 )                          
  23: s001-A 1s48-A    92 - 116 <=>  112 - 136   (PRO   92  - LYS  116  <=> THR  203  - LYS  227 )                          
  23: s001-A 1s48-A   119 - 139 <=>  137 - 157   (VAL  119  - VAL  139  <=> LYS  228  - LEU  248 )                          
  23: s001-A 1s48-A   142 - 155 <=>  159 - 172   (SER  142  - ARG  155  <=> ALA  250  - LYS  263 )                          
  23: s001-A 1s48-A   156 - 160 <=>  174 - 178   (ARG  156  - GLU  160  <=> GLU  265  - VAL  269 )                          
  23: s001-A 1s48-A   161 - 187 <=>  188 - 214   (ARG  161  - PHE  187  <=> VAL  279  - TRP  305 )                          
  23: s001-A 1s48-A   188 - 192 <=>  217 - 221   (THR  188  - PRO  192  <=> GLN  308  - VAL  312 )                          
  23: s001-A 1s48-A   193 - 202 <=>  223 - 232   (PRO  193  - LEU  202  <=> PRO  314  - PHE  323 )                          
  23: s001-A 1s48-A   206 - 218 <=>  233 - 245   (CYS  206  - GLY  218  <=> ASN  324  - PHE  336 )                          
  23: s001-A 1s48-A   219 - 252 <=>  248 - 281   (GLY  219  - ASN  252  <=> PRO  339  - GLU  372 )                          
  23: s001-A 1s48-A   255 - 273 <=>  282 - 300   (GLU  255  - MET  273  <=> TRP  373  - THR  391 )                          
  23: s001-A 1s48-A   274 - 313 <=>  302 - 341   (TYR  274  - PHE  313  <=> ASP  393  - VAL  432 )                          
  23: s001-A 1s48-A   314 - 317 <=>  345 - 348   (ARG  314  - GLN  317  <=> SER  436  - ARG  439 )                          
  23: s001-A 1s48-A   319 - 331 <=>  351 - 363   (HIS  319  - PHE  331  <=> ARG  442  - THR  454 )                          
  23: s001-A 1s48-A   333 - 358 <=>  364 - 389   (GLN  333  - ASP  358  <=> GLU  455  - THR  480 )                          
  23: s001-A 1s48-A   360 - 365 <=>  394 - 399   (THR  360  - PRO  365  <=> UNK  485  - ARG  490 )                          
  23: s001-A 1s48-A   369 - 378 <=>  401 - 410   (CYS  369  - MET  378  <=> GLU  492  - PRO  501 )                          
  23: s001-A 1s48-A   382 - 385 <=>  420 - 423   (LYS  382  - MET  385  <=> SER  511  - UNK  514 )                          
  23: s001-A 1s48-A   386 - 402 <=>  425 - 441   (THR  386  - LYS  402  <=> GLY  516  - SER  532 )                          
  23: s001-A 1s48-A   404 - 434 <=>  446 - 476   (LYS  404  - TYR  434  <=> GLY  537  - LEU  567 )                          
  23: s001-A 1s48-A   436 - 439 <=>  477 - 480   (HIS  436  - LYS  439  <=> SER  568  - PRO  571 )                          
  23: s001-A 1s48-A   444 - 452 <=>  481 - 489   (ARG  444  - PHE  452  <=> GLU  572  - THR  580 )                          
  23: s001-A 1s48-A   453 - 456 <=>  580 - 583   (TYR  453  - PHE  456  <=> GLY  671  - TYR  674 )                          
  23: s001-A 1s48-A   458 - 461 <=>  585 - 588   (LEU  458  - PHE  461  <=> GLN  676  - LEU  679 )                          
  24: s001-A 6ae4-A     3 -  10 <=>   85 -  92   (THR    3  - ARG   10  <=> ASP   98  - LYS  105 )                          
  24: s001-A 6ae4-A    20 -  23 <=>  108 - 111   (ASP   20  - GLN   23  <=> VAL  121  - GLN  124 )                          
  24: s001-A 6ae4-A    29 -  37 <=>  112 - 120   (ARG   29  - LYS   37  <=> HIS  132  - GLY  140 )                          
  24: s001-A 6ae4-A    39 -  43 <=>  128 - 132   (PRO   39  - ASP   43  <=> ILE  148  - LYS  152 )                          
  24: s001-A 6ae4-A    44 -  59 <=>  135 - 150   (TRP   44  - LYS   59  <=> VAL  155  - ARG  170 )                          
  24: s001-A 6ae4-A    60 -  64 <=>  152 - 156   (ALA   60  - PRO   64  <=> LYS  172  - GLU  176 )                          
  24: s001-A 6ae4-A    65 -  71 <=>  158 - 164   (ILE   65  - GLU   71  <=> ASN  178  - LEU  184 )                          
  24: s001-A 6ae4-A    74 -  86 <=>  165 - 177   (PHE   74  - PHE   86  <=> HIS  185  - ARG  197 )                          
  24: s001-A 6ae4-A    89 -  92 <=>  178 - 181   (TYR   89  - PRO   92  <=> PRO  198  - GLU  201 )                          
  24: s001-A 6ae4-A    93 - 116 <=>  184 - 207   (LEU   93  - LYS  116  <=> TYR  204  - ARG  227 )                          
  24: s001-A 6ae4-A   119 - 140 <=>  208 - 229   (VAL  119  - LYS  140  <=> LYS  228  - LYS  249 )                          
  24: s001-A 6ae4-A   142 - 156 <=>  230 - 244   (SER  142  - ARG  156  <=> LYS  250  - ASN  264 )                          
  24: s001-A 6ae4-A   167 - 187 <=>  258 - 278   (ARG  167  - PHE  187  <=> ARG  285  - TRP  305 )                          
  24: s001-A 6ae4-A   188 - 192 <=>  281 - 285   (THR  188  - PRO  192  <=> GLN  308  - VAL  312 )                          
  24: s001-A 6ae4-A   193 - 203 <=>  287 - 297   (PRO  193  - ASP  203  <=> PRO  314  - GLN  324 )                          
  24: s001-A 6ae4-A   207 - 218 <=>  298 - 309   (SER  207  - GLY  218  <=> ILE  325  - PHE  336 )                          
  24: s001-A 6ae4-A   219 - 252 <=>  312 - 345   (GLY  219  - ASN  252  <=> PRO  339  - LYS  372 )                          
  24: s001-A 6ae4-A   255 - 273 <=>  346 - 364   (GLU  255  - MET  273  <=> TRP  373  - CYS  391 )                          
  24: s001-A 6ae4-A   274 - 312 <=>  366 - 404   (TYR  274  - GLU  312  <=> ASP  393  - GLY  431 )                          
  24: s001-A 6ae4-A   314 - 317 <=>  409 - 412   (ARG  314  - GLN  317  <=> SER  436  - ARG  439 )                          
  24: s001-A 6ae4-A   319 - 331 <=>  415 - 427   (HIS  319  - PHE  331  <=> LYS  442  - THR  454 )                          
  24: s001-A 6ae4-A   333 - 358 <=>  428 - 453   (GLN  333  - ASP  358  <=> GLU  455  - THR  480 )                          
  24: s001-A 6ae4-A   360 - 365 <=>  458 - 463   (THR  360  - PRO  365  <=> MET  485  - GLN  490 )                          
  24: s001-A 6ae4-A   369 - 379 <=>  465 - 475   (CYS  369  - THR  379  <=> ASP  492  - ILE  502 )                          
  24: s001-A 6ae4-A   382 - 385 <=>  484 - 487   (LYS  382  - MET  385  <=> SER  511  - MET  514 )                          
  24: s001-A 6ae4-A   386 - 401 <=>  489 - 504   (THR  386  - PHE  401  <=> GLY  516  - ASP  531 )                          
  24: s001-A 6ae4-A   405 - 436 <=>  505 - 536   (THR  405  - HIS  436  <=> THR  538  - THR  569 )                          
  24: s001-A 6ae4-A   442 - 453 <=>  537 - 548   (ARG  442  - TYR  453  <=> GLU  570  - TYR  581 )                          
  24: s001-A 6ae4-A   462 - 465 <=>  633 - 636   (GLY  462  - ASN  465  <=> GLY  666  - LEU  669 )                          
  25: s001-A 6qsn-B     3 -  14 <=>  274 - 285   (THR    3  - GLY   14  <=> GLU  279  - MET  290 )                          
  25: s001-A 6qsn-B    21 -  37 <=>  306 - 322   (LEU   21  - LYS   37  <=> VAL  311  - LYS  327 )                          
  25: s001-A 6qsn-B    38 -  41 <=>  325 - 328   (VAL   38  - TYR   41  <=> THR  330  - TRP  333 )                          
  25: s001-A 6qsn-B    42 -  59 <=>  335 - 352   (GLU   42  - LYS   59  <=> THR  340  - LYS  357 )                          
  25: s001-A 6qsn-B    60 -  66 <=>  354 - 360   (ALA   60  - THR   66  <=> LYS  359  - LYS  365 )                          
  25: s001-A 6qsn-B    67 -  70 <=>  362 - 365   (MET   67  - ASP   70  <=> PRO  367  - GLY  370 )                          
  25: s001-A 6qsn-B    71 -  87 <=>  367 - 383   (GLU   71  - LYS   87  <=> ARG  372  - ARG  388 )                          
  25: s001-A 6qsn-B    90 - 104 <=>  384 - 398   (GLY   90  - LYS  104  <=> GLU  389  - LYS  403 )                          
  25: s001-A 6qsn-B   106 - 109 <=>  399 - 402   (PRO  106  - THR  109  <=> VAL  404  - HIS  407 )                          
  25: s001-A 6qsn-B   112 - 115 <=>  406 - 409   (GLY  112  - PHE  115  <=> GLY  411  - GLN  419 )                          
  25: s001-A 6qsn-B   119 - 125 <=>  411 - 417   (VAL  119  - TRP  125  <=> LYS  421  - VAL  427 )                          
  25: s001-A 6qsn-B   126 - 140 <=>  420 - 434   (SER  126  - LYS  140  <=> PRO  430  - GLN  444 )                          
  25: s001-A 6qsn-B   142 - 162 <=>  435 - 455   (SER  142  - GLY  162  <=> GLN  445  - GLU  465 )                          
  25: s001-A 6qsn-B   163 - 189 <=>  459 - 485   (LYS  163  - VAL  189  <=> ALA  469  - GLU  495 )                          
  25: s001-A 6qsn-B   190 - 193 <=>  487 - 490   (LYS  190  - PRO  193  <=> HIS  497  - SER  500 )                          
  25: s001-A 6qsn-B   194 - 202 <=>  496 - 504   (PHE  194  - LEU  202  <=> GLY  506  - GLN  514 )                          
  25: s001-A 6qsn-B   206 - 217 <=>  505 - 516   (CYS  206  - LYS  217  <=> TYR  515  - MET  526 )                          
  25: s001-A 6qsn-B   218 - 243 <=>  518 - 543   (GLY  218  - ASP  243  <=> GLY  528  - GLU  553 )                          
  25: s001-A 6qsn-B   245 - 252 <=>  544 - 551   (VAL  245  - ASN  252  <=> ILE  554  - HIS  561 )                          
  25: s001-A 6qsn-B   255 - 264 <=>  552 - 561   (GLU  255  - ASP  264  <=> HIS  562  - GLU  571 )                          
  25: s001-A 6qsn-B   265 - 274 <=>  563 - 572   (TYR  265  - TYR  274  <=> THR  573  - LEU  582 )                          
  25: s001-A 6qsn-B   275 - 312 <=>  582 - 619   (ASN  275  - GLU  312  <=> MET  592  - MET  629 )                          
  25: s001-A 6qsn-B   316 - 333 <=>  648 - 665   (MET  316  - GLN  333  <=> ARG  658  - ASP  675 )                          
  25: s001-A 6qsn-B   338 - 341 <=>  666 - 669   (ASP  338  - ILE  341  <=> ASP  676  - GLY  679 )                          
  25: s001-A 6qsn-B   343 - 358 <=>  670 - 685   (SER  343  - ASP  358  <=> LEU  680  - ILE  695 )                          
  25: s001-A 6qsn-B   360 - 365 <=>  691 - 696   (THR  360  - PRO  365  <=> SER  701  - ASP  706 )                          
  25: s001-A 6qsn-B   369 - 379 <=>  698 - 708   (CYS  369  - THR  379  <=> GLU  708  - HIS  718 )                          
  25: s001-A 6qsn-B   382 - 401 <=>  718 - 737   (LYS  382  - PHE  401  <=> ILE  728  - GLY  747 )                          
  25: s001-A 6qsn-B   402 - 405 <=>  740 - 743   (LYS  402  - THR  405  <=> TRP  750  - LYS  753 )                          
  25: s001-A 6qsn-B   406 - 437 <=>  746 - 777   (PRO  406  - VAL  437  <=> ALA  756  - VAL  787 )                          
  25: s001-A 6qsn-B   443 - 449 <=>  778 - 784   (ILE  443  - ASP  449  <=> PRO  788  - GLN  794 )                          
  25: s001-A 6qsn-B   454 - 457 <=>  793 - 796   (ARG  454  - GLN  457  <=> GLY  803  - GLU  806 )                          
  25: s001-A 6qsn-B   464 - 471 <=>  797 - 804   (ILE  464  - ASN  471  <=> TRP  807  - LEU  814 )                          
  25: s001-A 6qsn-B   473 - 479 <=>  805 - 811   (ASN  473  - TYR  479  <=> GLU  815  - TRP  821 )                          
  25: s001-A 6qsn-B   481 - 484 <=>  815 - 818   (GLY  481  - PHE  484  <=> ASN  825  - MET  828 )                          
  26: s001-A 4k6m-A     3 -  14 <=>  273 - 284   (THR    3  - GLY   14  <=> LYS  280  - ALA  291 )                          
  26: s001-A 4k6m-A    21 -  37 <=>  305 - 321   (LEU   21  - LYS   37  <=> GLU  312  - LYS  328 )                          
  26: s001-A 4k6m-A    38 -  41 <=>  324 - 327   (VAL   38  - TYR   41  <=> SER  331  - TRP  334 )                          
  26: s001-A 4k6m-A    42 -  50 <=>  334 - 342   (GLU   42  - ASP   50  <=> THR  341  - THR  349 )                          
  26: s001-A 4k6m-A    51 -  59 <=>  347 - 355   (ARG   51  - LYS   59  <=> GLN  354  - ASP  362 )                          
  26: s001-A 4k6m-A    63 -  66 <=>  356 - 359   (THR   63  - THR   66  <=> THR  363  - PRO  366 )                          
  26: s001-A 4k6m-A    67 -  70 <=>  361 - 364   (MET   67  - ASP   70  <=> PRO  368  - GLY  371 )                          
  26: s001-A 4k6m-A    71 -  87 <=>  366 - 382   (GLU   71  - LYS   87  <=> LYS  373  - ARG  389 )                          
  26: s001-A 4k6m-A    90 - 113 <=>  383 - 406   (GLY   90  - LEU  113  <=> GLU  390  - ALA  413 )                          
  26: s001-A 4k6m-A   114 - 117 <=>  411 - 414   (PRO  114  - PRO  117  <=> GLN  418  - TRP  421 )                          
  26: s001-A 4k6m-A   119 - 125 <=>  415 - 421   (VAL  119  - TRP  125  <=> SER  422  - VAL  428 )                          
  26: s001-A 4k6m-A   126 - 140 <=>  424 - 438   (SER  126  - LYS  140  <=> PRO  431  - LEU  445 )                          
  26: s001-A 4k6m-A   142 - 162 <=>  439 - 459   (SER  142  - GLY  162  <=> ARG  446  - GLU  466 )                          
  26: s001-A 4k6m-A   163 - 189 <=>  463 - 489   (LYS  163  - VAL  189  <=> ALA  470  - GLU  496 )                          
  26: s001-A 4k6m-A   190 - 193 <=>  491 - 494   (LYS  190  - PRO  193  <=> HIS  498  - SER  501 )                          
  26: s001-A 4k6m-A   194 - 201 <=>  500 - 507   (PHE  194  - TRP  201  <=> GLY  507  - VAL  514 )                          
  26: s001-A 4k6m-A   205 - 217 <=>  508 - 520   (GLY  205  - LYS  217  <=> GLN  515  - LYS  527 )                          
  26: s001-A 4k6m-A   218 - 243 <=>  522 - 547   (GLY  218  - ASP  243  <=> GLY  529  - LYS  554 )                          
  26: s001-A 4k6m-A   245 - 248 <=>  548 - 551   (VAL  245  - MET  248  <=> VAL  555  - LEU  558 )                          
  26: s001-A 4k6m-A   250 - 253 <=>  552 - 555   (LEU  250  - GLU  253  <=> LEU  559  - GLU  562 )                          
  26: s001-A 4k6m-A   255 - 264 <=>  556 - 565   (GLU  255  - ASP  264  <=> HIS  563  - GLU  572 )                          
  26: s001-A 4k6m-A   265 - 274 <=>  567 - 576   (TYR  265  - TYR  274  <=> THR  574  - MET  583 )                          
  26: s001-A 4k6m-A   275 - 312 <=>  586 - 623   (ASN  275  - GLU  312  <=> MET  593  - GLY  630 )                          
  26: s001-A 4k6m-A   316 - 333 <=>  652 - 669   (MET  316  - GLN  333  <=> ARG  659  - ASP  676 )                          
  26: s001-A 4k6m-A   338 - 341 <=>  670 - 673   (ASP  338  - ILE  341  <=> ASP  677  - ALA  680 )                          
  26: s001-A 4k6m-A   343 - 358 <=>  674 - 689   (SER  343  - ASP  358  <=> THR  681  - ILE  696 )                          
  26: s001-A 4k6m-A   360 - 365 <=>  695 - 700   (THR  360  - PRO  365  <=> SER  702  - ASP  707 )                          
  26: s001-A 4k6m-A   369 - 381 <=>  702 - 714   (CYS  369  - GLY  381  <=> GLN  709  - ILE  721 )                          
  26: s001-A 4k6m-A   382 - 420 <=>  722 - 760   (LYS  382  - PHE  420  <=> ILE  729  - TRP  767 )                          
  26: s001-A 4k6m-A   421 - 424 <=>  762 - 765   (GLY  421  - GLU  424  <=> LEU  769  - PHE  772 )                          
  26: s001-A 4k6m-A   425 - 438 <=>  769 - 782   (GLN  425  - ASP  438  <=> ASP  776  - PRO  789 )                          
  26: s001-A 4k6m-A   445 - 449 <=>  784 - 788   (ARG  445  - ASP  449  <=> ASP  791  - THR  795 )                          
  26: s001-A 4k6m-A   454 - 457 <=>  797 - 800   (ARG  454  - GLN  457  <=> SER  804  - GLU  807 )                          
  26: s001-A 4k6m-A   464 - 468 <=>  801 - 805   (ILE  464  - LYS  468  <=> TRP  808  - GLU  812 )                          
  26: s001-A 4k6m-A   470 - 478 <=>  806 - 814   (PRO  470  - ARG  478  <=> ASP  813  - VAL  821 )                          
  26: s001-A 4k6m-A   480 - 484 <=>  815 - 819   (TYR  480  - PHE  484  <=> TRP  822  - ASN  826 )                          
  27: s001-A 6ld3-A     3 -  14 <=>    7 -  18   (THR    3  - GLY   14  <=> GLY  279  - ALA  290 )                          
  27: s001-A 6ld3-A    19 -  22 <=>   38 -  41   (VAL   19  - LYS   22  <=> TYR  310  - PRO  313 )                          
  27: s001-A 6ld3-A    30 -  37 <=>   42 -  49   (VAL   30  - LYS   37  <=> SER  320  - ARG  327 )                          
  27: s001-A 6ld3-A    38 -  43 <=>   52 -  57   (VAL   38  - ASP   43  <=> SER  330  - VAL  335 )                          
  27: s001-A 6ld3-A    44 -  47 <=>   62 -  65   (TRP   44  - ASP   47  <=> THR  340  - ALA  343 )                          
  27: s001-A 6ld3-A    51 -  59 <=>   66 -  74   (ARG   51  - LYS   59  <=> PRO  349  - LYS  357 )                          
  27: s001-A 6ld3-A    60 -  66 <=>   76 -  82   (ALA   60  - THR   66  <=> LYS  359  - PRO  365 )                          
  27: s001-A 6ld3-A    67 -  70 <=>   84 -  87   (MET   67  - ASP   70  <=> PRO  367  - GLY  370 )                          
  27: s001-A 6ld3-A    71 -  89 <=>   89 - 107   (GLU   71  - TYR   89  <=> ARG  372  - LYS  390 )                          
  27: s001-A 6ld3-A    92 - 108 <=>  108 - 124   (PRO   92  - ASP  108  <=> ARG  391  - ASN  407 )                          
  27: s001-A 6ld3-A   120 - 125 <=>  125 - 130   (LYS  120  - TRP  125  <=> THR  422  - VAL  427 )                          
  27: s001-A 6ld3-A   126 - 140 <=>  133 - 147   (SER  126  - LYS  140  <=> PRO  430  - LEU  444 )                          
  27: s001-A 6ld3-A   142 - 155 <=>  148 - 161   (SER  142  - ARG  155  <=> ARG  445  - LYS  458 )                          
  27: s001-A 6ld3-A   165 - 191 <=>  162 - 188   (LYS  165  - PRO  191  <=> ARG  459  - HIS  497 )                          
  27: s001-A 6ld3-A   192 - 202 <=>  195 - 205   (PRO  192  - LEU  202  <=> SER  504  - GLN  514 )                          
  27: s001-A 6ld3-A   206 - 219 <=>  206 - 219   (CYS  206  - GLY  219  <=> ARG  515  - GLY  528 )                          
  27: s001-A 6ld3-A   220 - 243 <=>  221 - 244   (SER  220  - ASP  243  <=> ARG  530  - LEU  553 )                          
  27: s001-A 6ld3-A   245 - 252 <=>  245 - 252   (VAL  245  - ASN  252  <=> ILE  554  - GLY  561 )                          
  27: s001-A 6ld3-A   255 - 264 <=>  253 - 262   (GLU  255  - ASP  264  <=> HIS  562  - LYS  571 )                          
  27: s001-A 6ld3-A   265 - 274 <=>  264 - 273   (TYR  265  - TYR  274  <=> THR  573  - LEU  582 )                          
  27: s001-A 6ld3-A   275 - 312 <=>  283 - 320   (ASN  275  - GLU  312  <=> MET  592  - GLU  629 )                          
  27: s001-A 6ld3-A   316 - 333 <=>  347 - 364   (MET  316  - GLN  333  <=> ARG  656  - ASP  673 )                          
  27: s001-A 6ld3-A   338 - 341 <=>  365 - 368   (ASP  338  - ILE  341  <=> ASP  674  - ALA  677 )                          
  27: s001-A 6ld3-A   343 - 358 <=>  369 - 384   (SER  343  - ASP  358  <=> HIS  678  - THR  693 )                          
  27: s001-A 6ld3-A   360 - 365 <=>  390 - 395   (THR  360  - PRO  365  <=> SER  699  - ASN  704 )                          
  27: s001-A 6ld3-A   369 - 379 <=>  397 - 407   (CYS  369  - THR  379  <=> GLU  706  - ASN  716 )                          
  27: s001-A 6ld3-A   382 - 385 <=>  416 - 419   (LYS  382  - MET  385  <=> SER  725  - VAL  728 )                          
  27: s001-A 6ld3-A   386 - 397 <=>  421 - 432   (THR  386  - THR  397  <=> CYS  730  - ARG  741 )                          
  27: s001-A 6ld3-A   399 - 402 <=>  433 - 436   (PRO  399  - LYS  402  <=> VAL  742  - GLY  745 )                          
  27: s001-A 6ld3-A   404 - 421 <=>  443 - 460   (LYS  404  - GLY  421  <=> GLU  752  - PHE  769 )                          
  27: s001-A 6ld3-A   426 - 441 <=>  461 - 476   (ALA  426  - ASN  441  <=> HIS  770  - VAL  785 )                          
  27: s001-A 6ld3-A   443 - 452 <=>  477 - 486   (ILE  443  - PHE  452  <=> PRO  786  - THR  795 )                          
  27: s001-A 6ld3-A   454 - 457 <=>  492 - 495   (ARG  454  - GLN  457  <=> GLY  801  - GLU  804 )                          
  27: s001-A 6ld3-A   466 - 471 <=>  498 - 503   (LEU  466  - ASN  471  <=> THR  807  - LEU  812 )                          
  27: s001-A 6ld3-A   472 - 477 <=>  506 - 511   (PHE  472  - ASN  477  <=> TRP  815  - ILE  820 )                          
  27: s001-A 6ld3-A   478 - 485 <=>  513 - 520   (ARG  478  - ILE  485  <=> GLU  822  - LYS  829 )                          
  28: s001-A 4v0r-A     3 -  14 <=>  272 - 283   (THR    3  - GLY   14  <=> GLY  277  - ASN  288 )                          
  28: s001-A 4v0r-A    20 -  37 <=>  303 - 320   (ASP   20  - LYS   37  <=> TYR  308  - LYS  325 )                          
  28: s001-A 4v0r-A    38 -  42 <=>  323 - 327   (VAL   38  - GLU   42  <=> THR  328  - ASP  332 )                          
  28: s001-A 4v0r-A    43 -  46 <=>  333 - 336   (ASP   43  - ARG   46  <=> THR  338  - ALA  341 )                          
  28: s001-A 4v0r-A    47 -  59 <=>  338 - 350   (ASP   47  - LYS   59  <=> THR  343  - LYS  355 )                          
  28: s001-A 4v0r-A    60 -  66 <=>  352 - 358   (ALA   60  - THR   66  <=> LYS  357  - PRO  363 )                          
  28: s001-A 4v0r-A    67 -  70 <=>  360 - 363   (MET   67  - ASP   70  <=> PRO  365  - GLY  368 )                          
  28: s001-A 4v0r-A    71 -  87 <=>  365 - 381   (GLU   71  - LYS   87  <=> ARG  370  - ARG  386 )                          
  28: s001-A 4v0r-A    90 - 104 <=>  382 - 396   (GLY   90  - LYS  104  <=> ASN  387  - LYS  401 )                          
  28: s001-A 4v0r-A   106 - 109 <=>  397 - 400   (PRO  106  - THR  109  <=> VAL  402  - ASN  405 )                          
  28: s001-A 4v0r-A   118 - 125 <=>  401 - 408   (GLY  118  - TRP  125  <=> TYR  418  - VAL  425 )                          
  28: s001-A 4v0r-A   126 - 140 <=>  411 - 425   (SER  126  - LYS  140  <=> GLU  428  - LYS  442 )                          
  28: s001-A 4v0r-A   142 - 153 <=>  426 - 437   (SER  142  - GLY  153  <=> LEU  443  - MET  454 )                          
  28: s001-A 4v0r-A   173 - 191 <=>  446 - 464   (PRO  173  - PRO  191  <=> TRP  477  - HIS  495 )                          
  28: s001-A 4v0r-A   192 - 202 <=>  471 - 481   (PRO  192  - LEU  202  <=> SER  502  - HIS  512 )                          
  28: s001-A 4v0r-A   206 - 219 <=>  482 - 495   (CYS  206  - GLY  219  <=> LYS  513  - GLY  526 )                          
  28: s001-A 4v0r-A   220 - 243 <=>  497 - 520   (SER  220  - ASP  243  <=> ALA  528  - LYS  551 )                          
  28: s001-A 4v0r-A   245 - 252 <=>  521 - 528   (VAL  245  - ASN  252  <=> ILE  552  - GLU  559 )                          
  28: s001-A 4v0r-A   255 - 264 <=>  529 - 538   (GLU  255  - ASP  264  <=> HIS  560  - LYS  569 )                          
  28: s001-A 4v0r-A   265 - 274 <=>  540 - 549   (TYR  265  - TYR  274  <=> THR  571  - GLN  580 )                          
  28: s001-A 4v0r-A   275 - 312 <=>  558 - 595   (ASN  275  - GLU  312  <=> MET  589  - GLY  626 )                          
  28: s001-A 4v0r-A   316 - 333 <=>  623 - 640   (MET  316  - GLN  333  <=> ARG  654  - ASP  671 )                          
  28: s001-A 4v0r-A   338 - 341 <=>  641 - 644   (ASP  338  - ILE  341  <=> ASP  672  - ALA  675 )                          
  28: s001-A 4v0r-A   343 - 358 <=>  645 - 660   (SER  343  - ASP  358  <=> ASN  676  - ILE  691 )                          
  28: s001-A 4v0r-A   360 - 365 <=>  666 - 671   (THR  360  - PRO  365  <=> SER  697  - ASP  702 )                          
  28: s001-A 4v0r-A   369 - 379 <=>  673 - 683   (CYS  369  - THR  379  <=> GLN  704  - HIS  714 )                          
  28: s001-A 4v0r-A   382 - 385 <=>  692 - 695   (LYS  382  - MET  385  <=> LYS  723  - VAL  726 )                          
  28: s001-A 4v0r-A   386 - 401 <=>  697 - 712   (THR  386  - PHE  401  <=> CYS  728  - GLY  743 )                          
  28: s001-A 4v0r-A   402 - 405 <=>  715 - 718   (LYS  402  - THR  405  <=> TRP  746  - ARG  749 )                          
  28: s001-A 4v0r-A   406 - 421 <=>  721 - 736   (PRO  406  - GLY  421  <=> ALA  752  - PHE  767 )                          
  28: s001-A 4v0r-A   426 - 441 <=>  737 - 752   (ALA  426  - ASN  441  <=> HIS  768  - VAL  783 )                          
  28: s001-A 4v0r-A   443 - 449 <=>  753 - 759   (ILE  443  - ASP  449  <=> PRO  784  - THR  790 )                          
  28: s001-A 4v0r-A   451 - 455 <=>  760 - 764   (ARG  451  - ARG  455  <=> SER  791  - TRP  795 )                          
  28: s001-A 4v0r-A   458 - 461 <=>  766 - 769   (LEU  458  - PHE  461  <=> ILE  797  - HIS  800 )                          
  28: s001-A 4v0r-A   464 - 467 <=>  771 - 774   (ILE  464  - SER  467  <=> GLN  802  - THR  805 )                          
  28: s001-A 4v0r-A   468 - 471 <=>  776 - 779   (LYS  468  - ASN  471  <=> GLU  807  - LEU  810 )                          
  28: s001-A 4v0r-A   472 - 477 <=>  782 - 787   (PHE  472  - ASN  477  <=> TRP  813  - ILE  818 )                          
  28: s001-A 4v0r-A   478 - 485 <=>  789 - 796   (ARG  478  - ILE  485  <=> GLU  820  - LYS  827 )                          
  29: s001-A 4mtp-C     3 -  14 <=>    5 -  16   (THR    3  - GLY   14  <=> LYS  280  - ALA  291 )                          
  29: s001-A 4mtp-C    20 -  26 <=>   36 -  42   (ASP   20  - GLY   26  <=> TYR  311  - GLY  317 )                          
  29: s001-A 4mtp-C    31 -  36 <=>   43 -  48   (GLU   31  - ILE   36  <=> LEU  322  - VAL  327 )                          
  29: s001-A 4mtp-C    37 -  40 <=>   51 -  54   (LYS   37  - GLY   40  <=> MET  330  - PRO  333 )                          
  29: s001-A 4mtp-C    41 -  59 <=>   61 -  79   (TYR   41  - LYS   59  <=> VAL  340  - LYS  358 )                          
  29: s001-A 4mtp-C    60 -  66 <=>   81 -  87   (ALA   60  - THR   66  <=> LYS  360  - PRO  366 )                          
  29: s001-A 4mtp-C    67 -  70 <=>   89 -  92   (MET   67  - ASP   70  <=> PRO  368  - GLY  371 )                          
  29: s001-A 4mtp-C    71 -  87 <=>   94 - 110   (GLU   71  - LYS   87  <=> ARG  373  - ARG  389 )                          
  29: s001-A 4mtp-C    90 - 106 <=>  111 - 127   (GLY   90  - PRO  106  <=> GLU  390  - ASN  406 )                          
  29: s001-A 4mtp-C   121 - 125 <=>  128 - 132   (LYS  121  - TRP  125  <=> ALA  424  - VAL  428 )                          
  29: s001-A 4mtp-C   126 - 140 <=>  135 - 149   (SER  126  - LYS  140  <=> PRO  431  - LEU  445 )                          
  29: s001-A 4mtp-C   142 - 156 <=>  150 - 164   (SER  142  - ARG  156  <=> ARG  446  - ARG  460 )                          
  29: s001-A 4mtp-C   165 - 189 <=>  170 - 194   (LYS  165  - VAL  189  <=> GLY  472  - GLU  496 )                          
  29: s001-A 4mtp-C   190 - 193 <=>  196 - 199   (LYS  190  - PRO  193  <=> HIS  498  - SER  501 )                          
  29: s001-A 4mtp-C   194 - 202 <=>  205 - 213   (PHE  194  - LEU  202  <=> GLY  507  - GLN  515 )                          
  29: s001-A 4mtp-C   206 - 217 <=>  214 - 225   (CYS  206  - LYS  217  <=> LYS  516  - LYS  527 )                          
  29: s001-A 4mtp-C   218 - 243 <=>  227 - 252   (GLY  218  - ASP  243  <=> GLY  529  - LYS  554 )                          
  29: s001-A 4mtp-C   245 - 248 <=>  253 - 256   (VAL  245  - MET  248  <=> VAL  555  - LEU  558 )                          
  29: s001-A 4mtp-C   250 - 253 <=>  257 - 260   (LEU  250  - GLU  253  <=> LEU  559  - GLU  562 )                          
  29: s001-A 4mtp-C   255 - 264 <=>  261 - 270   (GLU  255  - ASP  264  <=> HIS  563  - GLU  572 )                          
  29: s001-A 4mtp-C   265 - 274 <=>  272 - 281   (TYR  265  - TYR  274  <=> THR  574  - MET  583 )                          
  29: s001-A 4mtp-C   275 - 281 <=>  291 - 297   (ASN  275  - HIS  281  <=> MET  593  - GLU  599 )                          
  29: s001-A 4mtp-C   282 - 285 <=>  299 - 302   (ARG  282  - PRO  285  <=> GLN  601  - SER  604 )                          
  29: s001-A 4mtp-C   287 - 312 <=>  303 - 328   (GLY  287  - GLU  312  <=> GLY  605  - GLY  630 )                          
  29: s001-A 4mtp-C   316 - 333 <=>  357 - 374   (MET  316  - GLN  333  <=> ARG  659  - ASP  676 )                          
  29: s001-A 4mtp-C   338 - 341 <=>  375 - 378   (ASP  338  - ILE  341  <=> ASP  677  - ALA  680 )                          
  29: s001-A 4mtp-C   343 - 358 <=>  379 - 394   (SER  343  - ASP  358  <=> THR  681  - ILE  696 )                          
  29: s001-A 4mtp-C   360 - 365 <=>  400 - 405   (THR  360  - PRO  365  <=> SER  702  - ASP  707 )                          
  29: s001-A 4mtp-C   369 - 379 <=>  407 - 417   (CYS  369  - THR  379  <=> GLN  709  - GLN  719 )                          
  29: s001-A 4mtp-C   382 - 399 <=>  427 - 444   (LYS  382  - PRO  399  <=> ILE  729  - SER  746 )                          
  29: s001-A 4mtp-C   401 - 405 <=>  445 - 449   (PHE  401  - THR  405  <=> PRO  747  - VAL  753 )                          
  29: s001-A 4mtp-C   406 - 437 <=>  453 - 484   (PRO  406  - VAL  437  <=> ALA  757  - VAL  788 )                          
  29: s001-A 4mtp-C   443 - 452 <=>  485 - 494   (ILE  443  - PHE  452  <=> PRO  789  - THR  798 )                          
  29: s001-A 4mtp-C   454 - 457 <=>  500 - 503   (ARG  454  - GLN  457  <=> SER  804  - GLU  807 )                          
  29: s001-A 4mtp-C   466 - 471 <=>  506 - 511   (LEU  466  - ASN  471  <=> THR  810  - LEU  815 )                          
  29: s001-A 4mtp-C   474 - 479 <=>  513 - 518   (GLU  474  - TYR  479  <=> VAL  817  - TRP  822 )                          
  29: s001-A 4mtp-C   481 - 485 <=>  522 - 526   (GLY  481  - ILE  485  <=> ASN  826  - MET  830 )                          
  30: s001-A 7d6n-D     3 -   8 <=>   10 -  15   (THR    3  - LEU    8  <=> ARG  281  - ARG  286 )                          
  30: s001-A 7d6n-D    11 -  14 <=>   16 -  19   (TYR   11  - GLY   14  <=> GLU  287  - GLY  290 )                          
  30: s001-A 7d6n-D    21 -  37 <=>   40 -  56   (LEU   21  - LYS   37  <=> ARG  311  - LYS  327 )                          
  30: s001-A 7d6n-D    38 -  42 <=>   59 -  63   (VAL   38  - GLU   42  <=> SER  330  - ASN  334 )                          
  30: s001-A 7d6n-D    43 -  46 <=>   69 -  72   (ASP   43  - ARG   46  <=> VAL  340  - ALA  343 )                          
  30: s001-A 7d6n-D    47 -  50 <=>   74 -  77   (ASP   47  - ASP   50  <=> THR  345  - THR  348 )                          
  30: s001-A 7d6n-D    51 -  59 <=>   82 -  90   (ARG   51  - LYS   59  <=> GLN  353  - ASP  361 )                          
  30: s001-A 7d6n-D    63 -  66 <=>   91 -  94   (THR   63  - THR   66  <=> THR  362  - GLN  365 )                          
  30: s001-A 7d6n-D    67 -  70 <=>   96 -  99   (MET   67  - ASP   70  <=> PRO  367  - GLY  370 )                          
  30: s001-A 7d6n-D    71 -  89 <=>  101 - 119   (GLU   71  - TYR   89  <=> LYS  372  - SER  390 )                          
  30: s001-A 7d6n-D    92 - 108 <=>  120 - 136   (PRO   92  - ASP  108  <=> LYS  391  - ASN  407 )                          
  30: s001-A 7d6n-D   114 - 117 <=>  137 - 140   (PRO  114  - PRO  117  <=> GLN  417  - TRP  420 )                          
  30: s001-A 7d6n-D   119 - 125 <=>  141 - 147   (VAL  119  - TRP  125  <=> SER  421  - VAL  427 )                          
  30: s001-A 7d6n-D   126 - 140 <=>  150 - 164   (SER  126  - LYS  140  <=> PRO  430  - LEU  444 )                          
  30: s001-A 7d6n-D   142 - 153 <=>  165 - 176   (SER  142  - GLY  153  <=> ALA  445  - MET  456 )                          
  30: s001-A 7d6n-D   170 - 189 <=>  177 - 196   (PHE  170  - VAL  189  <=> TRP  476  - GLU  495 )                          
  30: s001-A 7d6n-D   190 - 193 <=>  198 - 201   (LYS  190  - PRO  193  <=> HIS  497  - SER  500 )                          
  30: s001-A 7d6n-D   194 - 202 <=>  207 - 215   (PHE  194  - LEU  202  <=> SER  506  - ASN  514 )                          
  30: s001-A 7d6n-D   206 - 219 <=>  216 - 229   (CYS  206  - GLY  219  <=> TYR  515  - GLY  528 )                          
  30: s001-A 7d6n-D   220 - 243 <=>  231 - 254   (SER  220  - ASP  243  <=> LEU  530  - GLN  553 )                          
  30: s001-A 7d6n-D   245 - 248 <=>  255 - 258   (VAL  245  - MET  248  <=> LEU  554  - TYR  557 )                          
  30: s001-A 7d6n-D   250 - 253 <=>  259 - 262   (LEU  250  - GLU  253  <=> MET  558  - GLU  561 )                          
  30: s001-A 7d6n-D   255 - 264 <=>  263 - 272   (GLU  255  - ASP  264  <=> HIS  562  - GLN  571 )                          
  30: s001-A 7d6n-D   265 - 274 <=>  274 - 283   (TYR  265  - TYR  274  <=> ALA  573  - ALA  582 )                          
  30: s001-A 7d6n-D   275 - 312 <=>  293 - 330   (ASN  275  - GLU  312  <=> MET  592  - GLY  629 )                          
  30: s001-A 7d6n-D   316 - 333 <=>  356 - 373   (MET  316  - GLN  333  <=> ARG  655  - ASP  672 )                          
  30: s001-A 7d6n-D   338 - 341 <=>  374 - 377   (ASP  338  - ILE  341  <=> ASP  673  - SER  676 )                          
  30: s001-A 7d6n-D   343 - 358 <=>  378 - 393   (SER  343  - ASP  358  <=> ARG  677  - ILE  692 )                          
  30: s001-A 7d6n-D   360 - 365 <=>  399 - 404   (THR  360  - PRO  365  <=> SER  698  - ASN  703 )                          
  30: s001-A 7d6n-D   369 - 379 <=>  406 - 416   (CYS  369  - THR  379  <=> GLU  705  - HIS  715 )                          
  30: s001-A 7d6n-D   382 - 402 <=>  426 - 446   (LYS  382  - LYS  402  <=> LEU  725  - CYS  745 )                          
  30: s001-A 7d6n-D   404 - 437 <=>  452 - 485   (LYS  404  - VAL  437  <=> GLU  751  - VAL  784 )                          
  30: s001-A 7d6n-D   443 - 452 <=>  486 - 495   (ILE  443  - PHE  452  <=> PRO  785  - THR  794 )                          
  30: s001-A 7d6n-D   464 - 468 <=>  504 - 508   (ILE  464  - LYS  468  <=> ALA  803  - THR  807 )                          
  30: s001-A 7d6n-D   470 - 473 <=>  511 - 514   (PRO  470  - ASN  473  <=> MET  810  - VAL  813 )                          
  30: s001-A 7d6n-D   475 - 479 <=>  515 - 519   (ILE  475  - TYR  479  <=> TRP  814  - TRP  818 )                          
  30: s001-A 7d6n-D   481 - 484 <=>  523 - 526   (GLY  481  - PHE  484  <=> ASN  822  - MET  825 )                          
  31: s001-A 6izz-A     3 -  14 <=>    6 -  17   (THR    3  - GLY   14  <=> GLY  277  - SER  288 )                          
  31: s001-A 6izz-A    20 -  37 <=>   37 -  54   (ASP   20  - LYS   37  <=> TYR  308  - LYS  325 )                          
  31: s001-A 6izz-A    38 -  41 <=>   57 -  60   (VAL   38  - TYR   41  <=> THR  328  - TRP  331 )                          
  31: s001-A 6izz-A    42 -  59 <=>   67 -  84   (GLU   42  - LYS   59  <=> THR  338  - LYS  355 )                          
  31: s001-A 6izz-A    60 -  66 <=>   86 -  92   (ALA   60  - THR   66  <=> LYS  357  - PRO  363 )                          
  31: s001-A 6izz-A    67 -  70 <=>   94 -  97   (MET   67  - ASP   70  <=> PRO  365  - GLY  368 )                          
  31: s001-A 6izz-A    71 -  87 <=>   99 - 115   (GLU   71  - LYS   87  <=> ARG  370  - ARG  386 )                          
  31: s001-A 6izz-A    90 - 104 <=>  116 - 130   (GLY   90  - LYS  104  <=> ASN  387  - LYS  401 )                          
  31: s001-A 6izz-A   106 - 112 <=>  131 - 137   (PRO  106  - GLY  112  <=> VAL  402  - ALA  421 )                          
  31: s001-A 6izz-A   121 - 125 <=>  138 - 142   (LYS  121  - TRP  125  <=> ARG  422  - GLU  426 )                          
  31: s001-A 6izz-A   126 - 140 <=>  144 - 158   (SER  126  - LYS  140  <=> GLU  428  - LYS  442 )                          
  31: s001-A 6izz-A   142 - 152 <=>  159 - 169   (SER  142  - ALA  152  <=> GLN  443  - MET  453 )                          
  31: s001-A 6izz-A   173 - 189 <=>  171 - 187   (PRO  173  - VAL  189  <=> TRP  477  - GLU  493 )                          
  31: s001-A 6izz-A   190 - 193 <=>  189 - 192   (LYS  190  - PRO  193  <=> HIS  495  - SER  498 )                          
  31: s001-A 6izz-A   194 - 202 <=>  198 - 206   (PHE  194  - LEU  202  <=> SER  504  - HIS  512 )                          
  31: s001-A 6izz-A   206 - 219 <=>  207 - 220   (CYS  206  - GLY  219  <=> LYS  513  - GLY  526 )                          
  31: s001-A 6izz-A   220 - 243 <=>  222 - 245   (SER  220  - ASP  243  <=> ALA  528  - LYS  551 )                          
  31: s001-A 6izz-A   245 - 252 <=>  246 - 253   (VAL  245  - ASN  252  <=> ILE  552  - GLU  559 )                          
  31: s001-A 6izz-A   255 - 264 <=>  254 - 263   (GLU  255  - ASP  264  <=> HIS  560  - LYS  569 )                          
  31: s001-A 6izz-A   265 - 274 <=>  265 - 274   (TYR  265  - TYR  274  <=> THR  571  - GLN  580 )                          
  31: s001-A 6izz-A   275 - 312 <=>  283 - 320   (ASN  275  - GLU  312  <=> MET  589  - GLY  626 )                          
  31: s001-A 6izz-A   316 - 333 <=>  348 - 365   (MET  316  - GLN  333  <=> ARG  654  - ASP  671 )                          
  31: s001-A 6izz-A   338 - 341 <=>  366 - 369   (ASP  338  - ILE  341  <=> ASP  672  - ALA  675 )                          
  31: s001-A 6izz-A   343 - 358 <=>  370 - 385   (SER  343  - ASP  358  <=> ASN  676  - ILE  691 )                          
  31: s001-A 6izz-A   360 - 365 <=>  391 - 396   (THR  360  - PRO  365  <=> SER  697  - ASP  702 )                          
  31: s001-A 6izz-A   369 - 379 <=>  398 - 408   (CYS  369  - THR  379  <=> GLN  704  - HIS  714 )                          
  31: s001-A 6izz-A   382 - 385 <=>  417 - 420   (LYS  382  - MET  385  <=> LYS  723  - VAL  726 )                          
  31: s001-A 6izz-A   386 - 401 <=>  422 - 437   (THR  386  - PHE  401  <=> CYS  728  - GLY  743 )                          
  31: s001-A 6izz-A   404 - 437 <=>  444 - 477   (LYS  404  - VAL  437  <=> GLU  750  - VAL  783 )                          
  31: s001-A 6izz-A   443 - 448 <=>  478 - 483   (ILE  443  - PRO  448  <=> PRO  784  - PRO  789 )                          
  31: s001-A 6izz-A   464 - 467 <=>  485 - 488   (ILE  464  - SER  467  <=> GLN  802  - THR  805 )                          
  31: s001-A 6izz-A   468 - 471 <=>  490 - 493   (LYS  468  - ASN  471  <=> GLU  807  - LEU  810 )                          
  31: s001-A 6izz-A   474 - 479 <=>  495 - 500   (GLU  474  - TYR  479  <=> VAL  812  - TRP  817 )                          
  31: s001-A 6izz-A   481 - 485 <=>  504 - 508   (GLY  481  - ILE  485  <=> ASN  821  - GLU  825 )                          
  32: s001-A 5zqk-B     3 -  14 <=>  272 - 283   (THR    3  - GLY   14  <=> GLY  278  - GLU  289 )                          
  32: s001-A 5zqk-B    21 -  37 <=>  304 - 320   (LEU   21  - LYS   37  <=> GLU  310  - ARG  326 )                          
  32: s001-A 5zqk-B    38 -  41 <=>  323 - 326   (VAL   38  - TYR   41  <=> THR  329  - TRP  332 )                          
  32: s001-A 5zqk-B    42 -  59 <=>  333 - 350   (GLU   42  - LYS   59  <=> THR  339  - LYS  356 )                          
  32: s001-A 5zqk-B    60 -  66 <=>  352 - 358   (ALA   60  - THR   66  <=> LYS  358  - GLN  364 )                          
  32: s001-A 5zqk-B    67 -  70 <=>  360 - 363   (MET   67  - ASP   70  <=> PRO  366  - GLY  369 )                          
  32: s001-A 5zqk-B    71 -  89 <=>  365 - 383   (GLU   71  - TYR   89  <=> LYS  371  - LYS  389 )                          
  32: s001-A 5zqk-B    92 - 108 <=>  384 - 400   (PRO   92  - ASP  108  <=> THR  390  - ASN  406 )                          
  32: s001-A 5zqk-B   111 - 125 <=>  406 - 420   (ALA  111  - TRP  125  <=> ILE  412  - VAL  426 )                          
  32: s001-A 5zqk-B   126 - 140 <=>  423 - 437   (SER  126  - LYS  140  <=> SER  429  - LEU  443 )                          
  32: s001-A 5zqk-B   142 - 161 <=>  438 - 457   (SER  142  - ARG  161  <=> GLU  444  - GLY  463 )                          
  32: s001-A 5zqk-B   162 - 189 <=>  459 - 486   (GLY  162  - VAL  189  <=> LYS  467  - GLU  494 )                          
  32: s001-A 5zqk-B   190 - 193 <=>  488 - 491   (LYS  190  - PRO  193  <=> HIS  496  - SER  499 )                          
  32: s001-A 5zqk-B   194 - 202 <=>  497 - 505   (PHE  194  - LEU  202  <=> SER  505  - HIS  513 )                          
  32: s001-A 5zqk-B   206 - 219 <=>  506 - 519   (CYS  206  - GLY  219  <=> LYS  514  - GLY  527 )                          
  32: s001-A 5zqk-B   220 - 243 <=>  521 - 544   (SER  220  - ASP  243  <=> ALA  529  - MET  552 )                          
  32: s001-A 5zqk-B   245 - 248 <=>  545 - 548   (VAL  245  - MET  248  <=> VAL  553  - HIS  556 )                          
  32: s001-A 5zqk-B   250 - 253 <=>  549 - 552   (LEU  250  - GLU  253  <=> MET  557  - GLU  560 )                          
  32: s001-A 5zqk-B   255 - 264 <=>  553 - 562   (GLU  255  - ASP  264  <=> HIS  561  - LYS  570 )                          
  32: s001-A 5zqk-B   265 - 274 <=>  564 - 573   (TYR  265  - TYR  274  <=> THR  572  - GLN  581 )                          
  32: s001-A 5zqk-B   275 - 312 <=>  582 - 619   (ASN  275  - GLU  312  <=> MET  590  - GLY  627 )                          
  32: s001-A 5zqk-B   316 - 333 <=>  646 - 663   (MET  316  - GLN  333  <=> ARG  654  - ASP  671 )                          
  32: s001-A 5zqk-B   338 - 341 <=>  664 - 667   (ASP  338  - ILE  341  <=> ASP  672  - ALA  675 )                          
  32: s001-A 5zqk-B   343 - 358 <=>  668 - 683   (SER  343  - ASP  358  <=> SER  676  - ILE  691 )                          
  32: s001-A 5zqk-B   361 - 365 <=>  690 - 694   (GLU  361  - PRO  365  <=> ARG  698  - ASP  702 )                          
  32: s001-A 5zqk-B   369 - 381 <=>  696 - 708   (CYS  369  - GLY  381  <=> THR  704  - LEU  716 )                          
  32: s001-A 5zqk-B   382 - 420 <=>  716 - 754   (LYS  382  - PHE  420  <=> LEU  724  - TRP  762 )                          
  32: s001-A 5zqk-B   421 - 424 <=>  756 - 759   (GLY  421  - GLU  424  <=> LEU  764  - PHE  767 )                          
  32: s001-A 5zqk-B   425 - 438 <=>  763 - 776   (GLN  425  - ASP  438  <=> ASP  771  - PRO  784 )                          
  32: s001-A 5zqk-B   445 - 449 <=>  778 - 782   (ARG  445  - ASP  449  <=> HIS  786  - THR  790 )                          
  32: s001-A 5zqk-B   464 - 468 <=>  795 - 799   (ILE  464  - LYS  468  <=> TRP  803  - GLU  807 )                          
  32: s001-A 5zqk-B   470 - 478 <=>  800 - 808   (PRO  470  - ARG  478  <=> ASP  808  - VAL  816 )                          
  32: s001-A 5zqk-B   480 - 484 <=>  809 - 813   (TYR  480  - PHE  484  <=> TRP  817  - ASN  821 )                          
  33: s001-A 7om9-A     5 -   8 <=>   73 -  76   (TYR    5  - LEU    8  <=> LEU   89  - TYR   92 )                          
  33: s001-A 7om9-A    12 -  15 <=>   77 -  80   (VAL   12  - SER   15  <=> PRO   93  - GLY   96 )                          
  33: s001-A 7om9-A    16 -  20 <=>   90 -  94   (TYR   16  - ASP   20  <=> PRO  106  - HIS  110 )                          
  33: s001-A 7om9-A    21 -  26 <=>  101 - 106   (LEU   21  - GLY   26  <=> SER  117  - PHE  122 )                          
  33: s001-A 7om9-A    30 -  33 <=>  107 - 110   (VAL   30  - SER   33  <=> ASN  127  - ASP  130 )                          
  33: s001-A 7om9-A    36 -  39 <=>  113 - 116   (ILE   36  - PRO   39  <=> THR  133  - PHE  136 )                          
  33: s001-A 7om9-A    40 -  44 <=>  126 - 130   (GLY   40  - TRP   44  <=> GLU  146  - LYS  150 )                          
  33: s001-A 7om9-A    49 -  67 <=>  131 - 149   (THR   49  - MET   67  <=> GLY  156  - VAL  174 )                          
  33: s001-A 7om9-A    75 -  86 <=>  152 - 163   (SER   75  - PHE   86  <=> LYS  177  - PRO  188 )                          
  33: s001-A 7om9-A    88 -  91 <=>  164 - 167   (HIS   88  - ALA   91  <=> TYR  189  - GLN  192 )                          
  33: s001-A 7om9-A    92 -  95 <=>  169 - 172   (PRO   92  - VAL   95  <=> LEU  194  - VAL  197 )                          
  33: s001-A 7om9-A    97 - 101 <=>  179 - 183   (SER   97  - SER  101  <=> LEU  204  - ILE  208 )                          
  33: s001-A 7om9-A   104 - 116 <=>  184 - 196   (LYS  104  - LYS  116  <=> LYS  209  - TRP  221 )                          
  33: s001-A 7om9-A   119 - 129 <=>  197 - 207   (VAL  119  - LYS  129  <=> ARG  222  - LEU  232 )                          
  33: s001-A 7om9-A   130 - 144 <=>  209 - 223   (GLN  130  - ARG  144  <=> CYS  234  - LEU  248 )                          
  33: s001-A 7om9-A   147 - 157 <=>  233 - 243   (VAL  147  - GLN  157  <=> LEU  258  - ASP  268 )                          
  33: s001-A 7om9-A   165 - 193 <=>  253 - 281   (LYS  165  - PRO  193  <=> LYS  278  - ILE  306 )                          
  33: s001-A 7om9-A   194 - 202 <=>  289 - 297   (PHE  194  - LEU  202  <=> PHE  314  - THR  322 )                          
  33: s001-A 7om9-A   205 - 219 <=>  298 - 312   (GLY  205  - GLY  219  <=> ASN  323  - GLY  337 )                          
  33: s001-A 7om9-A   220 - 250 <=>  339 - 369   (SER  220  - LEU  250  <=> TYR  364  - VAL  394 )                          
  33: s001-A 7om9-A   251 - 275 <=>  375 - 399   (MET  251  - ASN  275  <=> ALA  400  - GLY  424 )                          
  33: s001-A 7om9-A   276 - 280 <=>  401 - 405   (THR  276  - LYS  280  <=> LYS  426  - LYS  430 )                          
  33: s001-A 7om9-A   281 - 309 <=>  408 - 436   (HIS  281  - LEU  309  <=> LYS  433  - GLN  461 )                          
  33: s001-A 7om9-A   310 - 313 <=>  441 - 444   (SER  310  - PHE  313  <=> SER  466  - LEU  469 )                          
  33: s001-A 7om9-A   339 - 349 <=>  445 - 455   (ASP  339  - SER  349  <=> LEU  470  - LYS  480 )                          
  33: s001-A 7om9-A   350 - 368 <=>  457 - 475   (ASN  350  - GLY  368  <=> LYS  482  - ASP  500 )                          
  33: s001-A 7om9-A   369 - 379 <=>  483 - 493   (CYS  369  - THR  379  <=> THR  508  - LYS  518 )                          
  33: s001-A 7om9-A   383 - 400 <=>  503 - 520   (THR  383  - GLU  400  <=> TYR  528  - ARG  545 )                          
  33: s001-A 7om9-A   404 - 419 <=>  525 - 540   (LYS  404  - ALA  419  <=> MET  556  - THR  571 )                          
  33: s001-A 7om9-A   420 - 437 <=>  542 - 559   (PHE  420  - VAL  437  <=> ALA  573  - THR  590 )                          
  33: s001-A 7om9-A   440 - 443 <=>  560 - 563   (LYS  440  - ILE  443  <=> ALA  591  - VAL  594 )                          
  33: s001-A 7om9-A   445 - 448 <=>  565 - 568   (ARG  445  - PRO  448  <=> CYS  596  - VAL  599 )                          
  33: s001-A 7om9-A   466 - 483 <=>  570 - 587   (LEU  466  - ASP  483  <=> SER  625  - HIS  642 )                          
  34: s001-A 2yib-D     5 -   9 <=>   51 -  55   (TYR    5  - PHE    9  <=> LEU   60  - ALA   64 )                          
  34: s001-A 2yib-D    13 -  16 <=>   56 -  59   (PHE   13  - TYR   16  <=> ILE   65  - MET   68 )                          
  34: s001-A 2yib-D    17 -  21 <=>   92 -  96   (LYS   17  - LEU   21  <=> ALA  101  - LYS  105 )                          
  34: s001-A 2yib-D    23 -  29 <=>   97 - 103   (GLN   23  - ARG   29  <=> TYR  106  - PRO  112 )                          
  34: s001-A 2yib-D    30 -  33 <=>  112 - 115   (VAL   30  - SER   33  <=> GLY  121  - ASP  124 )                          
  34: s001-A 2yib-D    36 -  39 <=>  117 - 120   (ILE   36  - PRO   39  <=> THR  126  - LYS  129 )                          
  34: s001-A 2yib-D    40 -  43 <=>  143 - 146   (GLY   40  - ASP   43  <=> GLU  152  - ALA  155 )                          
  34: s001-A 2yib-D    44 -  63 <=>  148 - 167   (TRP   44  - THR   63  <=> LEU  157  - GLY  176 )                          
  34: s001-A 2yib-D    64 -  67 <=>  170 - 173   (PRO   64  - MET   67  <=> THR  179  - ASN  182 )                          
  34: s001-A 2yib-D    68 -  71 <=>  180 - 183   (HIS   68  - GLU   71  <=> THR  189  - TYR  192 )                          
  34: s001-A 2yib-D    75 -  86 <=>  186 - 197   (SER   75  - PHE   86  <=> GLU  195  - PRO  206 )                          
  34: s001-A 2yib-D    91 -  94 <=>  199 - 202   (ALA   91  - ARG   94  <=> ASN  208  - LYS  211 )                          
  34: s001-A 2yib-D    99 - 102 <=>  228 - 231   (ASP   99  - ILE  102  <=> TYR  237  - HIS  240 )                          
  34: s001-A 2yib-D   105 - 117 <=>  232 - 244   (LEU  105  - PRO  117  <=> VAL  241  - GLY  253 )                          
  34: s001-A 2yib-D   119 - 143 <=>  245 - 269   (VAL  119  - HIS  143  <=> LYS  254  - ALA  278 )                          
  34: s001-A 2yib-D   145 - 148 <=>  284 - 287   (LEU  145  - LEU  148  <=> ASP  293  - TYR  296 )                          
  34: s001-A 2yib-D   149 - 164 <=>  290 - 305   (PRO  149  - ASN  164  <=> CYS  299  - TRP  314 )                          
  34: s001-A 2yib-D   165 - 189 <=>  308 - 332   (LYS  165  - VAL  189  <=> LYS  317  - ASN  341 )                          
  34: s001-A 2yib-D   190 - 193 <=>  334 - 337   (LYS  190  - PRO  193  <=> SER  343  - ASN  346 )                          
  34: s001-A 2yib-D   194 - 201 <=>  344 - 351   (PHE  194  - TRP  201  <=> PRO  353  - PRO  360 )                          
  34: s001-A 2yib-D   203 - 206 <=>  352 - 355   (ASP  203  - CYS  206  <=> PHE  361  - GLY  364 )                          
  34: s001-A 2yib-D   208 - 219 <=>  356 - 367   (VAL  208  - GLY  219  <=> MET  365  - LEU  376 )                          
  34: s001-A 2yib-D   220 - 246 <=>  388 - 414   (SER  220  - ARG  246  <=> THR  397  - LEU  423 )                          
  34: s001-A 2yib-D   247 - 250 <=>  416 - 419   (SER  247  - LEU  250  <=> ARG  425  - THR  428 )                          
  34: s001-A 2yib-D   251 - 259 <=>  427 - 435   (MET  251  - LEU  259  <=> TYR  436  - ALA  444 )                          
  34: s001-A 2yib-D   260 - 281 <=>  437 - 458   (LYS  260  - HIS  281  <=> ASN  446  - TYR  467 )                          
  34: s001-A 2yib-D   283 - 308 <=>  459 - 484   (GLY  283  - LYS  308  <=> GLY  468  - LYS  493 )                          
  34: s001-A 2yib-D   310 - 313 <=>  485 - 488   (SER  310  - PHE  313  <=> ALA  494  - PRO  497 )                          
  34: s001-A 2yib-D   339 - 342 <=>  489 - 492   (ASP  339  - GLU  342  <=> ASN  498  - THR  501 )                          
  34: s001-A 2yib-D   343 - 357 <=>  494 - 508   (SER  343  - ALA  357  <=> GLU  503  - ILE  517 )                          
  34: s001-A 2yib-D   360 - 364 <=>  509 - 513   (THR  360  - LYS  364  <=> GLU  518  - LYS  522 )                          
  34: s001-A 2yib-D   365 - 369 <=>  515 - 519   (PRO  365  - CYS  369  <=> LEU  524  - ILE  528 )                          
  34: s001-A 2yib-D   370 - 378 <=>  548 - 556   (SER  370  - MET  378  <=> GLU  557  - ALA  565 )                          
  34: s001-A 2yib-D   382 - 402 <=>  564 - 584   (LYS  382  - LYS  402  <=> MET  573  - LEU  593 )                          
  34: s001-A 2yib-D   404 - 420 <=>  595 - 611   (LYS  404  - PHE  420  <=> ALA  604  - GLY  620 )                          
  34: s001-A 2yib-D   421 - 442 <=>  613 - 634   (GLY  421  - ARG  442  <=> TRP  622  - GLU  643 )                          
  34: s001-A 2yib-D   443 - 447 <=>  638 - 642   (ILE  443  - GLN  447  <=> ILE  647  - GLY  651 )                          
  34: s001-A 2yib-D   448 - 452 <=>  646 - 650   (PRO  448  - PHE  452  <=> ASP  655  - MET  659 )                          
  34: s001-A 2yib-D   453 - 457 <=>  654 - 658   (TYR  453  - GLN  457  <=> GLY  663  - GLU  667 )                          
  34: s001-A 2yib-D   463 - 482 <=>  659 - 678   (ASP  463  - LYS  482  <=> GLY  668  - LEU  687 )                          
  35: s001-A 5cx6-B     6 -   9 <=>   80 -  83   (GLN    6  - PHE    9  <=> LEU   89  - TYR   92 )                          
  35: s001-A 5cx6-B    12 -  15 <=>   84 -  87   (VAL   12  - SER   15  <=> PRO   93  - GLY   96 )                          
  35: s001-A 5cx6-B    16 -  20 <=>   97 - 101   (TYR   16  - ASP   20  <=> PRO  106  - HIS  110 )                          
  35: s001-A 5cx6-B    21 -  32 <=>  108 - 119   (LEU   21  - PRO   32  <=> SER  117  - THR  128 )                          
  35: s001-A 5cx6-B    34 -  37 <=>  120 - 123   (PRO   34  - LYS   37  <=> SER  129  - LEU  132 )                          
  35: s001-A 5cx6-B    38 -  41 <=>  135 - 138   (VAL   38  - TYR   41  <=> VAL  144  - THR  147 )                          
  35: s001-A 5cx6-B    42 -  67 <=>  140 - 165   (GLU   42  - MET   67  <=> LEU  149  - VAL  174 )                          
  35: s001-A 5cx6-B    76 -  79 <=>  168 - 171   (GLU   76  - ASN   79  <=> LYS  177  - ARG  180 )                          
  35: s001-A 5cx6-B    80 -  86 <=>  173 - 179   (ASP   80  - PHE   86  <=> LEU  182  - PRO  188 )                          
  35: s001-A 5cx6-B    88 -  91 <=>  180 - 183   (HIS   88  - ALA   91  <=> TYR  189  - GLN  192 )                          
  35: s001-A 5cx6-B    92 -  95 <=>  185 - 188   (PRO   92  - VAL   95  <=> LEU  194  - VAL  197 )                          
  35: s001-A 5cx6-B    97 - 101 <=>  195 - 199   (SER   97  - SER  101  <=> LEU  204  - ILE  208 )                          
  35: s001-A 5cx6-B   104 - 116 <=>  200 - 212   (LYS  104  - LYS  116  <=> LYS  209  - TRP  221 )                          
  35: s001-A 5cx6-B   119 - 129 <=>  213 - 223   (VAL  119  - LYS  129  <=> ARG  222  - LEU  232 )                          
  35: s001-A 5cx6-B   130 - 144 <=>  225 - 239   (GLN  130  - ARG  144  <=> CYS  234  - LEU  248 )                          
  35: s001-A 5cx6-B   147 - 164 <=>  249 - 266   (VAL  147  - ASN  164  <=> LEU  258  - LEU  275 )                          
  35: s001-A 5cx6-B   165 - 193 <=>  269 - 297   (LYS  165  - PRO  193  <=> LYS  278  - ILE  306 )                          
  35: s001-A 5cx6-B   194 - 201 <=>  305 - 312   (PHE  194  - TRP  201  <=> PHE  314  - TRP  321 )                          
  35: s001-A 5cx6-B   203 - 206 <=>  313 - 316   (ASP  203  - CYS  206  <=> THR  322  - GLY  325 )                          
  35: s001-A 5cx6-B   208 - 219 <=>  317 - 328   (VAL  208  - GLY  219  <=> ALA  326  - GLY  337 )                          
  35: s001-A 5cx6-B   220 - 250 <=>  355 - 385   (SER  220  - LEU  250  <=> TYR  364  - VAL  394 )                          
  35: s001-A 5cx6-B   251 - 275 <=>  391 - 415   (MET  251  - ASN  275  <=> ALA  400  - GLY  424 )                          
  35: s001-A 5cx6-B   276 - 280 <=>  417 - 421   (THR  276  - LYS  280  <=> LYS  426  - LYS  430 )                          
  35: s001-A 5cx6-B   281 - 309 <=>  424 - 452   (HIS  281  - LEU  309  <=> LYS  433  - GLN  461 )                          
  35: s001-A 5cx6-B   310 - 313 <=>  457 - 460   (SER  310  - PHE  313  <=> SER  466  - LEU  469 )                          
  35: s001-A 5cx6-B   339 - 349 <=>  461 - 471   (ASP  339  - SER  349  <=> LEU  470  - LYS  480 )                          
  35: s001-A 5cx6-B   350 - 368 <=>  473 - 491   (ASN  350  - GLY  368  <=> LYS  482  - ASP  500 )                          
  35: s001-A 5cx6-B   369 - 379 <=>  499 - 509   (CYS  369  - THR  379  <=> THR  508  - LYS  518 )                          
  35: s001-A 5cx6-B   383 - 402 <=>  519 - 538   (THR  383  - LYS  402  <=> TYR  528  - LYS  547 )                          
  35: s001-A 5cx6-B   404 - 419 <=>  547 - 562   (LYS  404  - ALA  419  <=> MET  556  - THR  571 )                          
  35: s001-A 5cx6-B   420 - 437 <=>  564 - 581   (PHE  420  - VAL  437  <=> ALA  573  - THR  590 )                          
  35: s001-A 5cx6-B   440 - 443 <=>  582 - 585   (LYS  440  - ILE  443  <=> ALA  591  - VAL  594 )                          
  35: s001-A 5cx6-B   444 - 450 <=>  587 - 593   (ARG  444  - LEU  450  <=> CYS  596  - GLY  602 )                          
  35: s001-A 5cx6-B   452 - 456 <=>  598 - 602   (PHE  452  - PHE  456  <=> ALA  607  - TYR  611 )                          
  35: s001-A 5cx6-B   458 - 461 <=>  608 - 611   (LEU  458  - PHE  461  <=> ASP  617  - PHE  620 )                          
  35: s001-A 5cx6-B   463 - 467 <=>  612 - 616   (ASP  463  - SER  467  <=> GLU  621  - SER  625 )                          
  35: s001-A 5cx6-B   468 - 483 <=>  618 - 633   (LYS  468  - ASP  483  <=> GLY  627  - HIS  642 )                          
  36: s001-A 5k5m-A     3 -  14 <=>    6 -  17   (THR    3  - GLY   14  <=> GLY  278  - GLU  289 )                          
  36: s001-A 5k5m-A    21 -  24 <=>   37 -  40   (LEU   21  - GLY   24  <=> TYR  309  - LYS  312 )                          
  36: s001-A 5k5m-A    29 -  37 <=>   41 -  49   (ARG   29  - LYS   37  <=> SER  318  - ARG  326 )                          
  36: s001-A 5k5m-A    38 -  41 <=>   52 -  55   (VAL   38  - TYR   41  <=> THR  329  - TRP  332 )                          
  36: s001-A 5k5m-A    42 -  46 <=>   62 -  66   (GLU   42  - ARG   46  <=> THR  339  - MET  343 )                          
  36: s001-A 5k5m-A    56 -  60 <=>   67 -  71   (ALA   56  - ALA   60  <=> GLU  357  - THR  361 )                          
  36: s001-A 5k5m-A    63 -  70 <=>   72 -  79   (THR   63  - ASP   70  <=> ARG  362  - GLY  369 )                          
  36: s001-A 5k5m-A    71 -  89 <=>   81 -  99   (GLU   71  - TYR   89  <=> LYS  371  - LYS  389 )                          
  36: s001-A 5k5m-A    92 - 104 <=>  100 - 112   (PRO   92  - LYS  104  <=> THR  390  - LYS  402 )                          
  36: s001-A 5k5m-A   106 - 109 <=>  113 - 116   (PRO  106  - THR  109  <=> VAL  403  - ASN  406 )                          
  36: s001-A 5k5m-A   119 - 125 <=>  118 - 124   (VAL  119  - TRP  125  <=> LYS  420  - VAL  426 )                          
  36: s001-A 5k5m-A   126 - 140 <=>  127 - 141   (SER  126  - LYS  140  <=> SER  429  - LEU  443 )                          
  36: s001-A 5k5m-A   142 - 153 <=>  142 - 153   (SER  142  - GLY  153  <=> GLU  444  - MET  455 )                          
  36: s001-A 5k5m-A   167 - 189 <=>  154 - 176   (ARG  167  - VAL  189  <=> ARG  472  - GLU  494 )                          
  36: s001-A 5k5m-A   190 - 193 <=>  178 - 181   (LYS  190  - PRO  193  <=> HIS  496  - SER  499 )                          
  36: s001-A 5k5m-A   194 - 202 <=>  187 - 195   (PHE  194  - LEU  202  <=> SER  505  - HIS  513 )                          
  36: s001-A 5k5m-A   206 - 219 <=>  196 - 209   (CYS  206  - GLY  219  <=> LYS  514  - GLY  527 )                          
  36: s001-A 5k5m-A   220 - 243 <=>  211 - 234   (SER  220  - ASP  243  <=> ALA  529  - MET  552 )                          
  36: s001-A 5k5m-A   245 - 248 <=>  235 - 238   (VAL  245  - MET  248  <=> VAL  553  - HIS  556 )                          
  36: s001-A 5k5m-A   250 - 253 <=>  239 - 242   (LEU  250  - GLU  253  <=> MET  557  - GLU  560 )                          
  36: s001-A 5k5m-A   255 - 264 <=>  243 - 252   (GLU  255  - ASP  264  <=> HIS  561  - LYS  570 )                          
  36: s001-A 5k5m-A   265 - 274 <=>  254 - 263   (TYR  265  - TYR  274  <=> THR  572  - GLN  581 )                          
  36: s001-A 5k5m-A   275 - 286 <=>  268 - 279   (ASN  275  - SER  286  <=> MET  590  - SER  601 )                          
  36: s001-A 5k5m-A   291 - 312 <=>  280 - 301   (THR  291  - GLU  312  <=> THR  606  - GLY  627 )                          
  36: s001-A 5k5m-A   316 - 333 <=>  328 - 345   (MET  316  - GLN  333  <=> ARG  654  - ASP  671 )                          
  36: s001-A 5k5m-A   338 - 341 <=>  346 - 349   (ASP  338  - ILE  341  <=> ASP  672  - ALA  675 )                          
  36: s001-A 5k5m-A   343 - 358 <=>  350 - 365   (SER  343  - ASP  358  <=> SER  676  - ILE  691 )                          
  36: s001-A 5k5m-A   360 - 365 <=>  371 - 376   (THR  360  - PRO  365  <=> SER  697  - ASP  702 )                          
  36: s001-A 5k5m-A   369 - 379 <=>  378 - 388   (CYS  369  - THR  379  <=> THR  704  - HIS  714 )                          
  36: s001-A 5k5m-A   382 - 385 <=>  397 - 400   (LYS  382  - MET  385  <=> VAL  723  - VAL  726 )                          
  36: s001-A 5k5m-A   386 - 404 <=>  402 - 420   (THR  386  - LYS  404  <=> CYS  728  - TRP  746 )                          
  36: s001-A 5k5m-A   405 - 437 <=>  425 - 457   (THR  405  - VAL  437  <=> THR  751  - VAL  783 )                          
  36: s001-A 5k5m-A   443 - 449 <=>  458 - 464   (ILE  443  - ASP  449  <=> PRO  784  - THR  790 )                          
  36: s001-A 5k5m-A   451 - 455 <=>  465 - 469   (ARG  451  - ARG  455  <=> SER  791  - TRP  795 )                          
  36: s001-A 5k5m-A   458 - 461 <=>  473 - 476   (LEU  458  - PHE  461  <=> ALA  799  - GLU  802 )                          
  36: s001-A 5k5m-A   464 - 471 <=>  477 - 484   (ILE  464  - ASN  471  <=> TRP  803  - LEU  810 )                          
  36: s001-A 5k5m-A   474 - 480 <=>  486 - 492   (GLU  474  - TYR  480  <=> VAL  812  - ILE  818 )                          
  36: s001-A 5k5m-A   481 - 484 <=>  495 - 498   (GLY  481  - PHE  484  <=> ASN  821  - MET  824 )                          
  37: s001-A 6nus-A     1 -   4 <=>  203 - 206   (MET    1  - GLY    4  <=> THR  324  - GLY  327 )                          
  37: s001-A 6nus-A     5 -  11 <=>  257 - 263   (TYR    5  - TYR   11  <=> PRO  378  - SER  384 )                          
  37: s001-A 6nus-A    30 -  37 <=>  283 - 290   (VAL   30  - LYS   37  <=> GLY  413  - TYR  420 )                          
  37: s001-A 6nus-A    38 -  41 <=>  293 - 296   (VAL   38  - TYR   41  <=> ALA  423  - LYS  426 )                          
  37: s001-A 6nus-A    61 -  89 <=>  297 - 325   (PHE   61  - TYR   89  <=> TYR  456  - ASP  484 )                          
  37: s001-A 6nus-A    93 - 101 <=>  326 - 334   (LEU   93  - SER  101  <=> GLY  485  - VAL  493 )                          
  37: s001-A 6nus-A   103 - 128 <=>  335 - 360   (SER  103  - LEU  128  <=> ILE  494  - MET  519 )                          
  37: s001-A 6nus-A   129 - 139 <=>  362 - 372   (LYS  129  - VAL  139  <=> TYR  521  - THR  531 )                          
  37: s001-A 6nus-A   143 - 152 <=>  374 - 383   (HIS  143  - ALA  152  <=> ARG  533  - MET  542 )                          
  37: s001-A 6nus-A   172 - 192 <=>  384 - 404   (TYR  172  - PRO  192  <=> VAL  560  - ALA  580 )                          
  37: s001-A 6nus-A   193 - 202 <=>  409 - 418   (PRO  193  - LEU  202  <=> ALA  585  - PHE  594 )                          
  37: s001-A 6nus-A   204 - 218 <=>  419 - 433   (ASN  204  - GLY  218  <=> TYR  595  - VAL  609 )                          
  37: s001-A 6nus-A   219 - 249 <=>  436 - 466   (GLY  219  - LEU  249  <=> PRO  612  - HIS  642 )                          
  37: s001-A 6nus-A   250 - 253 <=>  469 - 472   (LEU  250  - GLU  253  <=> CYS  645  - LEU  648 )                          
  37: s001-A 6nus-A   254 - 311 <=>  474 - 531   (THR  254  - SER  311  <=> HIS  650  - LEU  707 )                          
  37: s001-A 6nus-A   314 - 317 <=>  572 - 575   (ARG  314  - GLN  317  <=> TYR  748  - LYS  751 )                          
  37: s001-A 6nus-A   319 - 336 <=>  578 - 595   (HIS  319  - SER  336  <=> SER  754  - ALA  771 )                          
  37: s001-A 6nus-A   340 - 354 <=>  602 - 616   (PHE  340  - ASN  354  <=> SER  778  - VAL  792 )                          
  37: s001-A 6nus-A   355 - 366 <=>  618 - 629   (VAL  355  - SER  366  <=> MET  794  - LEU  805 )                          
  37: s001-A 6nus-A   368 - 371 <=>  630 - 633   (GLY  368  - PHE  371  <=> THR  806  - PRO  809 )                          
  37: s001-A 6nus-A   372 - 380 <=>  635 - 643   (VAL  372  - TYR  380  <=> GLU  811  - LEU  819 )                          
  37: s001-A 6nus-A   381 - 395 <=>  650 - 664   (GLY  381  - GLN  395  <=> TYR  826  - ALA  840 )                          
  37: s001-A 6nus-A   408 - 424 <=>  665 - 681   (ASP  408  - GLU  424  <=> LEU  854  - THR  870 )                          
  37: s001-A 6nus-A   425 - 437 <=>  690 - 702   (GLN  425  - VAL  437  <=> ASP  879  - LEU  891 )                          
  37: s001-A 6nus-A   468 - 471 <=>  703 - 706   (LYS  468  - ASN  471  <=> MET  907  - ASN  910 )                          
  37: s001-A 6nus-A   473 - 481 <=>  707 - 715   (ASN  473  - GLY  481  <=> ASP  911  - PRO  919 )                          
  38: s001-A 5m2x-A     3 -  14 <=>  274 - 285   (THR    3  - GLY   14  <=> GLY  279  - ALA  290 )                          
  38: s001-A 5m2x-A    21 -  36 <=>  306 - 321   (LEU   21  - ILE   36  <=> GLU  311  - VAL  326 )                          
  38: s001-A 5m2x-A    37 -  40 <=>  324 - 327   (LYS   37  - GLY   40  <=> LEU  329  - PRO  332 )                          
  38: s001-A 5m2x-A    41 -  59 <=>  334 - 352   (TYR   41  - LYS   59  <=> VAL  339  - LYS  357 )                          
  38: s001-A 5m2x-A    60 -  66 <=>  354 - 360   (ALA   60  - THR   66  <=> LYS  359  - PRO  365 )                          
  38: s001-A 5m2x-A    67 -  70 <=>  362 - 365   (MET   67  - ASP   70  <=> PRO  367  - GLY  370 )                          
  38: s001-A 5m2x-A    71 -  87 <=>  367 - 383   (GLU   71  - LYS   87  <=> ARG  372  - LYS  388 )                          
  38: s001-A 5m2x-A    90 - 113 <=>  384 - 407   (GLY   90  - LEU  113  <=> HIS  389  - ALA  412 )                          
  38: s001-A 5m2x-A   114 - 117 <=>  412 - 415   (PRO  114  - PRO  117  <=> GLU  417  - TRP  420 )                          
  38: s001-A 5m2x-A   119 - 125 <=>  416 - 422   (VAL  119  - TRP  125  <=> LYS  421  - VAL  427 )                          
  38: s001-A 5m2x-A   126 - 140 <=>  425 - 439   (SER  126  - LYS  140  <=> PRO  430  - LEU  444 )                          
  38: s001-A 5m2x-A   142 - 162 <=>  440 - 460   (SER  142  - GLY  162  <=> ARG  445  - GLU  465 )                          
  38: s001-A 5m2x-A   163 - 191 <=>  464 - 492   (LYS  163  - PRO  191  <=> ALA  469  - HIS  497 )                          
  38: s001-A 5m2x-A   192 - 202 <=>  499 - 509   (PRO  192  - LEU  202  <=> SER  504  - GLN  514 )                          
  38: s001-A 5m2x-A   206 - 219 <=>  510 - 523   (CYS  206  - GLY  219  <=> ARG  515  - GLY  528 )                          
  38: s001-A 5m2x-A   220 - 243 <=>  525 - 548   (SER  220  - ASP  243  <=> ARG  530  - LEU  553 )                          
  38: s001-A 5m2x-A   245 - 248 <=>  549 - 552   (VAL  245  - MET  248  <=> ILE  554  - GLN  557 )                          
  38: s001-A 5m2x-A   250 - 253 <=>  553 - 556   (LEU  250  - GLU  253  <=> MET  558  - GLY  561 )                          
  38: s001-A 5m2x-A   255 - 264 <=>  557 - 566   (GLU  255  - ASP  264  <=> HIS  562  - LYS  571 )                          
  38: s001-A 5m2x-A   265 - 274 <=>  568 - 577   (TYR  265  - TYR  274  <=> THR  573  - LEU  582 )                          
  38: s001-A 5m2x-A   275 - 312 <=>  587 - 624   (ASN  275  - GLU  312  <=> MET  592  - GLU  629 )                          
  38: s001-A 5m2x-A   316 - 333 <=>  651 - 668   (MET  316  - GLN  333  <=> ARG  656  - ASP  673 )                          
  38: s001-A 5m2x-A   338 - 341 <=>  669 - 672   (ASP  338  - ILE  341  <=> ASP  674  - ALA  677 )                          
  38: s001-A 5m2x-A   343 - 358 <=>  673 - 688   (SER  343  - ASP  358  <=> HIS  678  - THR  693 )                          
  38: s001-A 5m2x-A   361 - 365 <=>  695 - 699   (GLU  361  - PRO  365  <=> THR  700  - ASN  704 )                          
  38: s001-A 5m2x-A   369 - 380 <=>  701 - 712   (CYS  369  - TYR  380  <=> GLU  706  - LYS  717 )                          
  38: s001-A 5m2x-A   382 - 401 <=>  721 - 740   (LYS  382  - PHE  401  <=> ILE  726  - GLY  745 )                          
  38: s001-A 5m2x-A   402 - 405 <=>  743 - 746   (LYS  402  - THR  405  <=> TRP  748  - ARG  751 )                          
  38: s001-A 5m2x-A   406 - 438 <=>  749 - 781   (PRO  406  - ASP  438  <=> ALA  754  - PRO  786 )                          
  38: s001-A 5m2x-A   445 - 452 <=>  783 - 790   (ARG  445  - PHE  452  <=> ASP  788  - THR  795 )                          
  38: s001-A 5m2x-A   454 - 457 <=>  796 - 799   (ARG  454  - GLN  457  <=> GLY  801  - GLU  804 )                          
  38: s001-A 5m2x-A   466 - 478 <=>  801 - 813   (LEU  466  - ARG  478  <=> MET  806  - VAL  818 )                          
  38: s001-A 5m2x-A   480 - 484 <=>  814 - 818   (TYR  480  - PHE  484  <=> TRP  819  - ASN  823 )                          
  39: s001-A 2yia-A     5 -   9 <=>   58 -  62   (TYR    5  - PHE    9  <=> LEU   60  - ALA   64 )                          
  39: s001-A 2yia-A    13 -  16 <=>   63 -  66   (PHE   13  - TYR   16  <=> ILE   65  - MET   68 )                          
  39: s001-A 2yia-A    17 -  21 <=>   99 - 103   (LYS   17  - LEU   21  <=> ALA  101  - LYS  105 )                          
  39: s001-A 2yia-A    23 -  29 <=>  104 - 110   (GLN   23  - ARG   29  <=> TYR  106  - PRO  112 )                          
  39: s001-A 2yia-A    30 -  33 <=>  119 - 122   (VAL   30  - SER   33  <=> GLY  121  - ASP  124 )                          
  39: s001-A 2yia-A    36 -  39 <=>  124 - 127   (ILE   36  - PRO   39  <=> THR  126  - LYS  129 )                          
  39: s001-A 2yia-A    40 -  43 <=>  150 - 153   (GLY   40  - ASP   43  <=> GLU  152  - ALA  155 )                          
  39: s001-A 2yia-A    44 -  63 <=>  155 - 174   (TRP   44  - THR   63  <=> LEU  157  - GLY  176 )                          
  39: s001-A 2yia-A    64 -  67 <=>  177 - 180   (PRO   64  - MET   67  <=> THR  179  - ASN  182 )                          
  39: s001-A 2yia-A    68 -  72 <=>  187 - 191   (HIS   68  - ASP   72  <=> THR  189  - THR  193 )                          
  39: s001-A 2yia-A    75 -  86 <=>  193 - 204   (SER   75  - PHE   86  <=> GLU  195  - PRO  206 )                          
  39: s001-A 2yia-A    91 -  94 <=>  206 - 209   (ALA   91  - ARG   94  <=> ASN  208  - LYS  211 )                          
  39: s001-A 2yia-A    96 -  99 <=>  217 - 220   (SER   96  - ASP   99  <=> TRP  219  - SER  222 )                          
  39: s001-A 2yia-A   100 - 103 <=>  235 - 238   (GLU  100  - SER  103  <=> TYR  237  - HIS  240 )                          
  39: s001-A 2yia-A   105 - 117 <=>  239 - 251   (LEU  105  - PRO  117  <=> VAL  241  - GLY  253 )                          
  39: s001-A 2yia-A   119 - 143 <=>  252 - 276   (VAL  119  - HIS  143  <=> LYS  254  - ALA  278 )                          
  39: s001-A 2yia-A   145 - 148 <=>  291 - 294   (LEU  145  - LEU  148  <=> ASP  293  - TYR  296 )                          
  39: s001-A 2yia-A   149 - 164 <=>  297 - 312   (PRO  149  - ASN  164  <=> CYS  299  - TRP  314 )                          
  39: s001-A 2yia-A   165 - 189 <=>  315 - 339   (LYS  165  - VAL  189  <=> LYS  317  - ASN  341 )                          
  39: s001-A 2yia-A   190 - 193 <=>  341 - 344   (LYS  190  - PRO  193  <=> SER  343  - ASN  346 )                          
  39: s001-A 2yia-A   194 - 201 <=>  351 - 358   (PHE  194  - TRP  201  <=> PRO  353  - PRO  360 )                          
  39: s001-A 2yia-A   203 - 206 <=>  359 - 362   (ASP  203  - CYS  206  <=> PHE  361  - GLY  364 )                          
  39: s001-A 2yia-A   208 - 219 <=>  363 - 374   (VAL  208  - GLY  219  <=> MET  365  - LEU  376 )                          
  39: s001-A 2yia-A   220 - 246 <=>  395 - 421   (SER  220  - ARG  246  <=> THR  397  - LEU  423 )                          
  39: s001-A 2yia-A   247 - 250 <=>  423 - 426   (SER  247  - LEU  250  <=> ARG  425  - THR  428 )                          
  39: s001-A 2yia-A   251 - 259 <=>  434 - 442   (MET  251  - LEU  259  <=> TYR  436  - ALA  444 )                          
  39: s001-A 2yia-A   260 - 281 <=>  444 - 465   (LYS  260  - HIS  281  <=> ASN  446  - TYR  467 )                          
  39: s001-A 2yia-A   283 - 308 <=>  466 - 491   (GLY  283  - LYS  308  <=> GLY  468  - LYS  493 )                          
  39: s001-A 2yia-A   310 - 313 <=>  492 - 495   (SER  310  - PHE  313  <=> ALA  494  - PRO  497 )                          
  39: s001-A 2yia-A   339 - 342 <=>  496 - 499   (ASP  339  - GLU  342  <=> ASN  498  - THR  501 )                          
  39: s001-A 2yia-A   343 - 357 <=>  501 - 515   (SER  343  - ALA  357  <=> GLU  503  - ILE  517 )                          
  39: s001-A 2yia-A   360 - 364 <=>  516 - 520   (THR  360  - LYS  364  <=> GLU  518  - LYS  522 )                          
  39: s001-A 2yia-A   365 - 369 <=>  522 - 526   (PRO  365  - CYS  369  <=> LEU  524  - ILE  528 )                          
  39: s001-A 2yia-A   370 - 378 <=>  555 - 563   (SER  370  - MET  378  <=> GLU  557  - ALA  565 )                          
  39: s001-A 2yia-A   382 - 402 <=>  571 - 591   (LYS  382  - LYS  402  <=> MET  573  - LEU  593 )                          
  39: s001-A 2yia-A   404 - 420 <=>  602 - 618   (LYS  404  - PHE  420  <=> ALA  604  - GLY  620 )                          
  39: s001-A 2yia-A   421 - 442 <=>  620 - 641   (GLY  421  - ARG  442  <=> TRP  622  - GLU  643 )                          
  39: s001-A 2yia-A   443 - 447 <=>  645 - 649   (ILE  443  - GLN  447  <=> ILE  647  - GLY  651 )                          
  39: s001-A 2yia-A   448 - 452 <=>  654 - 658   (PRO  448  - PHE  452  <=> TRP  656  - SER  660 )                          
  39: s001-A 2yia-A   454 - 457 <=>  659 - 662   (ARG  454  - GLN  457  <=> GLU  661  - GLY  664 )                          
  39: s001-A 2yia-A   460 - 483 <=>  663 - 686   (ASP  460  - ASP  483  <=> ASP  665  - ASP  688 )                          
  40: s001-A 1rdr-A    28 -  33 <=>   12 -  17   (ARG   28  - SER   33  <=> THR   23  - SER   28 )                          
  40: s001-A 1rdr-A    35 -  43 <=>   18 -  26   (PHE   35  - ASP   43  <=> ALA   29  - VAL   37 )                          
  40: s001-A 1rdr-A    67 -  89 <=>   27 -  49   (MET   67  - TYR   89  <=> ILE   67  - ASP   89 )                          
  40: s001-A 1rdr-A    92 -  99 <=>   50 -  57   (PRO   92  - ASP   99  <=> ILE   90  - LEU   97 )                          
  40: s001-A 1rdr-A   174 - 177 <=>   58 -  61   (GLY  174  - ASN  177  <=> ASN  182  - VAL  185 )                          
  40: s001-A 1rdr-A   179 - 189 <=>   62 -  72   (ILE  179  - VAL  189  <=> ALA  186  - ALA  196 )                          
  40: s001-A 1rdr-A   190 - 193 <=>   76 -  79   (LYS  190  - PRO  193  <=> LYS  200  - GLY  203 )                          
  40: s001-A 1rdr-A   194 - 202 <=>   83 -  91   (PHE  194  - LEU  202  <=> GLY  207  - ASP  215 )                          
  40: s001-A 1rdr-A   206 - 215 <=>   92 - 101   (CYS  206  - ALA  215  <=> LEU  216  - MET  225 )                          
  40: s001-A 1rdr-A   218 - 249 <=>  102 - 133   (GLY  218  - LEU  249  <=> GLU  226  - GLY  257 )                          
  40: s001-A 1rdr-A   256 - 260 <=>  135 - 139   (SER  256  - LYS  260  <=> GLY  259  - ASP  263 )                          
  40: s001-A 1rdr-A   262 - 267 <=>  140 - 145   (LEU  262  - ILE  267  <=> TYR  264  - ASN  269 )                          
  40: s001-A 1rdr-A   289 - 311 <=>  146 - 168   (GLY  289  - SER  311  <=> SER  291  - TYR  313 )                          
  40: s001-A 1rdr-A   315 - 318 <=>  174 - 177   (ILE  315  - ASP  318  <=> ASP  319  - LYS  322 )                          
  40: s001-A 1rdr-A   320 - 334 <=>  178 - 192   (CYS  320  - GLY  334  <=> MET  323  - GLU  337 )                          
  40: s001-A 1rdr-A   340 - 359 <=>  194 - 213   (PHE  340  - LYS  359  <=> ASP  339  - ASP  358 )                          
  40: s001-A 1rdr-A   361 - 364 <=>  220 - 223   (GLU  361  - LYS  364  <=> THR  365  - TRP  368 )                          
  40: s001-A 1rdr-A   369 - 379 <=>  224 - 234   (CYS  369  - THR  379  <=> GLU  369  - ARG  379 )                          
  40: s001-A 1rdr-A   381 - 399 <=>  241 - 259   (GLY  381  - PRO  399  <=> PHE  386  - THR  404 )                          
  40: s001-A 1rdr-A   401 - 404 <=>  260 - 263   (PHE  401  - LYS  404  <=> LYS  405  - ARG  408 )                          
  40: s001-A 1rdr-A   408 - 423 <=>  264 - 279   (ASP  408  - ASN  423  <=> ASN  409  - ASN  424 )                          
  40: s001-A 1rdr-A   424 - 435 <=>  281 - 292   (GLU  424  - VAL  435  <=> GLU  426  - ARG  437 )                          
  40: s001-A 1rdr-A   436 - 439 <=>  296 - 299   (HIS  436  - LYS  439  <=> ILE  441  - ALA  444 )                          
  40: s001-A 1rdr-A   468 - 478 <=>  301 - 311   (LYS  468  - ARG  478  <=> LEU  446  - ARG  456 )                          
  40: s001-A 1rdr-A   480 - 484 <=>  312 - 316   (TYR  480  - PHE  484  <=> TRP  457  - PHE  461 )                          
  41: s001-A 5ccv-H     3 -  14 <=>  264 - 275   (THR    3  - GLY   14  <=> GLY  277  - SER  288 )                          
  41: s001-A 5ccv-H    20 -  23 <=>  294 - 297   (ASP   20  - GLN   23  <=> SER  307  - VAL  310 )                          
  41: s001-A 5ccv-H    33 -  37 <=>  298 - 302   (SER   33  - LYS   37  <=> ASN  321  - LYS  325 )                          
  41: s001-A 5ccv-H    38 -  42 <=>  305 - 309   (VAL   38  - GLU   42  <=> THR  328  - ASP  332 )                          
  41: s001-A 5ccv-H    43 -  46 <=>  313 - 316   (ASP   43  - ARG   46  <=> MET  336  - GLN  339 )                          
  41: s001-A 5ccv-H    49 -  59 <=>  317 - 327   (THR   49  - LYS   59  <=> THR  345  - LYS  355 )                          
  41: s001-A 5ccv-H    60 -  66 <=>  329 - 335   (ALA   60  - THR   66  <=> LYS  357  - PRO  363 )                          
  41: s001-A 5ccv-H    67 -  70 <=>  337 - 340   (MET   67  - ASP   70  <=> PRO  365  - GLY  368 )                          
  41: s001-A 5ccv-H    71 -  87 <=>  342 - 358   (GLU   71  - LYS   87  <=> ARG  370  - ARG  386 )                          
  41: s001-A 5ccv-H    90 - 101 <=>  359 - 370   (GLY   90  - SER  101  <=> ASN  387  - PHE  398 )                          
  41: s001-A 5ccv-H   103 - 106 <=>  371 - 374   (SER  103  - PRO  106  <=> THR  399  - VAL  402 )                          
  41: s001-A 5ccv-H   120 - 125 <=>  375 - 380   (LYS  120  - TRP  125  <=> SER  420  - VAL  425 )                          
  41: s001-A 5ccv-H   126 - 140 <=>  383 - 397   (SER  126  - LYS  140  <=> GLU  428  - LYS  442 )                          
  41: s001-A 5ccv-H   142 - 148 <=>  398 - 404   (SER  142  - LEU  148  <=> LEU  443  - CYS  449 )                          
  41: s001-A 5ccv-H   175 - 188 <=>  405 - 418   (TYR  175  - THR  188  <=> GLY  479  - ASN  492 )                          
  41: s001-A 5ccv-H   189 - 193 <=>  420 - 424   (VAL  189  - PRO  193  <=> ASP  494  - SER  498 )                          
  41: s001-A 5ccv-H   194 - 202 <=>  430 - 438   (PHE  194  - LEU  202  <=> SER  504  - HIS  512 )                          
  41: s001-A 5ccv-H   206 - 219 <=>  439 - 452   (CYS  206  - GLY  219  <=> LYS  513  - GLY  526 )                          
  41: s001-A 5ccv-H   220 - 242 <=>  454 - 476   (SER  220  - PHE  242  <=> ALA  528  - GLU  550 )                          
  41: s001-A 5ccv-H   244 - 247 <=>  477 - 480   (VAL  244  - SER  247  <=> LYS  551  - GLN  554 )                          
  41: s001-A 5ccv-H   252 - 264 <=>  481 - 493   (ASN  252  - ASP  264  <=> ASP  557  - LYS  569 )                          
  41: s001-A 5ccv-H   265 - 274 <=>  495 - 504   (TYR  265  - TYR  274  <=> THR  571  - GLN  580 )                          
  41: s001-A 5ccv-H   275 - 312 <=>  513 - 550   (ASN  275  - GLU  312  <=> MET  589  - GLY  626 )                          
  41: s001-A 5ccv-H   316 - 333 <=>  578 - 595   (MET  316  - GLN  333  <=> ARG  654  - ASP  671 )                          
  41: s001-A 5ccv-H   338 - 341 <=>  596 - 599   (ASP  338  - ILE  341  <=> ASP  672  - ALA  675 )                          
  41: s001-A 5ccv-H   343 - 358 <=>  600 - 615   (SER  343  - ASP  358  <=> ASN  676  - ILE  691 )                          
  41: s001-A 5ccv-H   360 - 365 <=>  621 - 626   (THR  360  - PRO  365  <=> SER  697  - ASP  702 )                          
  41: s001-A 5ccv-H   369 - 379 <=>  628 - 638   (CYS  369  - THR  379  <=> GLN  704  - HIS  714 )                          
  41: s001-A 5ccv-H   382 - 395 <=>  648 - 661   (LYS  382  - GLN  395  <=> LEU  724  - ARG  737 )                          
  41: s001-A 5ccv-H   403 - 436 <=>  665 - 698   (ASP  403  - HIS  436  <=> ARG  749  - ALA  782 )                          
  41: s001-A 5ccv-H   439 - 442 <=>  763 - 766   (LYS  439  - ARG  442  <=> VAL  870  - LEU  873 )                          
  42: s001-A 2hfz-A     3 -  14 <=>    7 -  18   (THR    3  - GLY   14  <=> LYS  280  - SER  291 )                          
  42: s001-A 2hfz-A    20 -  37 <=>   38 -  55   (ASP   20  - LYS   37  <=> TYR  311  - ARG  328 )                          
  42: s001-A 2hfz-A    38 -  41 <=>   61 -  64   (VAL   38  - TYR   41  <=> TRP  334  - ILE  337 )                          
  42: s001-A 2hfz-A    42 -  49 <=>   68 -  75   (GLU   42  - THR   49  <=> THR  341  - THR  348 )                          
  42: s001-A 2hfz-A    50 -  57 <=>   80 -  87   (ASP   50  - ARG   57  <=> GLN  353  - LYS  360 )                          
  42: s001-A 2hfz-A    62 -  66 <=>   89 -  93   (SER   62  - THR   66  <=> ASP  362  - PRO  366 )                          
  42: s001-A 2hfz-A    67 -  70 <=>   95 -  98   (MET   67  - ASP   70  <=> PRO  368  - GLY  371 )                          
  42: s001-A 2hfz-A    71 -  87 <=>  100 - 116   (GLU   71  - LYS   87  <=> LYS  373  - ARG  389 )                          
  42: s001-A 2hfz-A    90 - 103 <=>  117 - 130   (GLY   90  - SER  103  <=> GLU  390  - ARG  403 )                          
  42: s001-A 2hfz-A   105 - 108 <=>  131 - 134   (LEU  105  - ASP  108  <=> LYS  404  - SER  407 )                          
  42: s001-A 2hfz-A   119 - 125 <=>  143 - 149   (VAL  119  - TRP  125  <=> ARG  422  - VAL  428 )                          
  42: s001-A 2hfz-A   126 - 140 <=>  152 - 166   (SER  126  - LYS  140  <=> PRO  431  - LEU  445 )                          
  42: s001-A 2hfz-A   142 - 153 <=>  167 - 178   (SER  142  - GLY  153  <=> ARG  446  - MET  457 )                          
  42: s001-A 2hfz-A   173 - 182 <=>  189 - 198   (PRO  173  - GLN  182  <=> TRP  480  - GLU  489 )                          
  42: s001-A 2hfz-A   183 - 189 <=>  200 - 206   (PHE  183  - VAL  189  <=> LEU  491  - ASP  497 )                          
  42: s001-A 2hfz-A   190 - 193 <=>  208 - 211   (LYS  190  - PRO  193  <=> TRP  499  - ARG  502 )                          
  42: s001-A 2hfz-A   194 - 202 <=>  216 - 224   (PHE  194  - LEU  202  <=> GLY  507  - GLN  515 )                          
  42: s001-A 2hfz-A   206 - 219 <=>  225 - 238   (CYS  206  - GLY  219  <=> LYS  516  - GLY  529 )                          
  42: s001-A 2hfz-A   220 - 242 <=>  240 - 262   (SER  220  - PHE  242  <=> ARG  531  - ALA  553 )                          
  42: s001-A 2hfz-A   244 - 247 <=>  263 - 266   (VAL  244  - SER  247  <=> LYS  554  - GLU  557 )                          
  42: s001-A 2hfz-A   249 - 252 <=>  267 - 270   (LEU  249  - ASN  252  <=> LEU  558  - GLY  561 )                          
  42: s001-A 2hfz-A   254 - 264 <=>  271 - 281   (THR  254  - ASP  264  <=> GLU  562  - GLU  572 )                          
  42: s001-A 2hfz-A   265 - 274 <=>  283 - 292   (TYR  265  - TYR  274  <=> THR  574  - MET  583 )                          
  42: s001-A 2hfz-A   275 - 312 <=>  302 - 339   (ASN  275  - GLU  312  <=> MET  593  - GLY  630 )                          
  42: s001-A 2hfz-A   316 - 333 <=>  368 - 385   (MET  316  - GLN  333  <=> ARG  659  - ASP  676 )                          
  42: s001-A 2hfz-A   338 - 341 <=>  386 - 389   (ASP  338  - ILE  341  <=> ASP  677  - ALA  680 )                          
  42: s001-A 2hfz-A   343 - 358 <=>  390 - 405   (SER  343  - ASP  358  <=> THR  681  - ILE  696 )                          
  42: s001-A 2hfz-A   361 - 365 <=>  412 - 416   (GLU  361  - PRO  365  <=> THR  703  - ASP  707 )                          
  42: s001-A 2hfz-A   369 - 379 <=>  418 - 428   (CYS  369  - THR  379  <=> GLN  709  - THR  719 )                          
  42: s001-A 2hfz-A   382 - 401 <=>  438 - 457   (LYS  382  - PHE  401  <=> LEU  729  - GLY  748 )                          
  42: s001-A 2hfz-A   404 - 432 <=>  464 - 492   (LYS  404  - LYS  432  <=> ASP  755  - ALA  783 )                          
  42: s001-A 2hfz-A   437 - 440 <=>  493 - 496   (VAL  437  - LYS  440  <=> ILE  784  - ALA  787 )                          
  42: s001-A 2hfz-A   443 - 446 <=>  498 - 501   (ILE  443  - VAL  446  <=> PRO  789  - TRP  792 )                          
  42: s001-A 2hfz-A   448 - 452 <=>  502 - 506   (PRO  448  - PHE  452  <=> VAL  793  - ARG  797 )                          
  42: s001-A 2hfz-A   458 - 461 <=>  513 - 516   (LEU  458  - PHE  461  <=> ALA  804  - GLU  807 )                          
  42: s001-A 2hfz-A   465 - 470 <=>  519 - 524   (ASN  465  - PRO  470  <=> THR  810  - LEU  815 )                          
  42: s001-A 2hfz-A   473 - 476 <=>  550 - 553   (ASN  473  - CYS  476  <=> VAL  841  - SER  844 )                          
  43: s001-A 2hcn-A    31 -  37 <=>    1 -   7   (GLU   31  - LYS   37  <=> LEU  322  - ARG  328 )                          
  43: s001-A 2hcn-A    38 -  45 <=>   10 -  17   (VAL   38  - TRP   45  <=> SER  331  - THR  338 )                          
  43: s001-A 2hcn-A    63 -  66 <=>   18 -  21   (THR   63  - THR   66  <=> THR  363  - PRO  366 )                          
  43: s001-A 2hcn-A    67 -  70 <=>   23 -  26   (MET   67  - ASP   70  <=> PRO  368  - GLY  371 )                          
  43: s001-A 2hcn-A    71 -  87 <=>   28 -  44   (GLU   71  - LYS   87  <=> LYS  373  - ARG  389 )                          
  43: s001-A 2hcn-A    90 - 106 <=>   45 -  61   (GLY   90  - PRO  106  <=> GLU  390  - ASN  406 )                          
  43: s001-A 2hcn-A   107 - 110 <=>   66 -  69   (ASN  107  - ALA  110  <=> GLN  420  - SER  423 )                          
  43: s001-A 2hcn-A   121 - 125 <=>   70 -  74   (LYS  121  - TRP  125  <=> ALA  424  - VAL  428 )                          
  43: s001-A 2hcn-A   126 - 140 <=>   77 -  91   (SER  126  - LYS  140  <=> PRO  431  - LEU  445 )                          
  43: s001-A 2hcn-A   142 - 148 <=>   92 -  98   (SER  142  - LEU  148  <=> ARG  446  - CYS  452 )                          
  43: s001-A 2hcn-A   173 - 191 <=>  105 - 123   (PRO  173  - PRO  191  <=> TRP  480  - HIS  498 )                          
  43: s001-A 2hcn-A   192 - 202 <=>  130 - 140   (PRO  192  - LEU  202  <=> SER  505  - GLN  515 )                          
  43: s001-A 2hcn-A   206 - 219 <=>  141 - 154   (CYS  206  - GLY  219  <=> LYS  516  - GLY  529 )                          
  43: s001-A 2hcn-A   220 - 242 <=>  156 - 178   (SER  220  - PHE  242  <=> ARG  531  - ALA  553 )                          
  43: s001-A 2hcn-A   244 - 247 <=>  179 - 182   (VAL  244  - SER  247  <=> LYS  554  - GLU  557 )                          
  43: s001-A 2hcn-A   249 - 252 <=>  183 - 186   (LEU  249  - ASN  252  <=> LEU  558  - GLY  561 )                          
  43: s001-A 2hcn-A   254 - 268 <=>  187 - 201   (THR  254  - HIS  268  <=> GLU  562  - ARG  576 )                          
  43: s001-A 2hcn-A   287 - 312 <=>  203 - 228   (GLY  287  - GLU  312  <=> GLY  605  - GLY  630 )                          
  43: s001-A 2hcn-A   316 - 333 <=>  257 - 274   (MET  316  - GLN  333  <=> ARG  659  - ASP  676 )                          
  43: s001-A 2hcn-A   338 - 341 <=>  275 - 278   (ASP  338  - ILE  341  <=> ASP  677  - ALA  680 )                          
  43: s001-A 2hcn-A   343 - 358 <=>  279 - 294   (SER  343  - ASP  358  <=> THR  681  - ILE  696 )                          
  43: s001-A 2hcn-A   361 - 365 <=>  301 - 305   (GLU  361  - PRO  365  <=> THR  703  - ASP  707 )                          
  43: s001-A 2hcn-A   369 - 379 <=>  307 - 317   (CYS  369  - THR  379  <=> GLN  709  - THR  719 )                          
  43: s001-A 2hcn-A   382 - 396 <=>  327 - 341   (LYS  382  - ILE  396  <=> LEU  729  - ALA  743 )                          
  43: s001-A 2hcn-A   398 - 401 <=>  342 - 345   (TRP  398  - PHE  401  <=> ARG  744  - PRO  747 )                          
  43: s001-A 2hcn-A   404 - 437 <=>  349 - 382   (LYS  404  - VAL  437  <=> ASP  755  - VAL  788 )                          
  43: s001-A 2hcn-A   443 - 452 <=>  383 - 392   (ILE  443  - PHE  452  <=> PRO  789  - THR  798 )                          
  43: s001-A 2hcn-A   458 - 461 <=>  398 - 401   (LEU  458  - PHE  461  <=> ALA  804  - GLU  807 )                          
  43: s001-A 2hcn-A   466 - 471 <=>  404 - 409   (LEU  466  - ASN  471  <=> THR  810  - LEU  815 )                          
  43: s001-A 2hcn-A   473 - 476 <=>  435 - 438   (ASN  473  - CYS  476  <=> VAL  841  - SER  844 )                          
  44: s001-A 1hhs-A     6 -  13 <=>   11 -  18   (GLN    6  - PHE   13  <=> ASP   11  - PHE   18 )                          
  44: s001-A 1hhs-A    16 -  19 <=>   19 -  22   (TYR   16  - VAL   19  <=> ALA   19  - ILE   22 )                          
  44: s001-A 1hhs-A    20 -  34 <=>   27 -  41   (ASP   20  - PRO   34  <=> ALA   27  - GLU   41 )                          
  44: s001-A 1hhs-A    38 -  41 <=>   55 -  58   (VAL   38  - TYR   41  <=> ASN   55  - SER   58 )                          
  44: s001-A 1hhs-A    42 -  45 <=>   85 -  88   (GLU   42  - TRP   45  <=> PHE   85  - ARG   88 )                          
  44: s001-A 1hhs-A    46 -  55 <=>   91 - 100   (ARG   46  - GLU   55  <=> ASN   91  - TRP  100 )                          
  44: s001-A 1hhs-A    58 -  62 <=>  101 - 105   (PHE   58  - SER   62  <=> PRO  101  - ASN  105 )                          
  44: s001-A 1hhs-A    63 -  66 <=>  107 - 110   (THR   63  - THR   66  <=> LYS  107  - ALA  110 )                          
  44: s001-A 1hhs-A    67 -  85 <=>  116 - 134   (MET   67  - PHE   85  <=> ASP  116  - MET  134 )                          
  44: s001-A 1hhs-A    92 -  95 <=>  137 - 140   (PRO   92  - VAL   95  <=> ASP  137  - PRO  140 )                          
  44: s001-A 1hhs-A    99 - 102 <=>  141 - 144   (ASP   99  - ILE  102  <=> VAL  141  - LYS  144 )                          
  44: s001-A 1hhs-A   105 - 116 <=>  145 - 156   (LEU  105  - LYS  116  <=> ILE  145  - PHE  156 )                          
  44: s001-A 1hhs-A   119 - 124 <=>  157 - 162   (VAL  119  - VAL  124  <=> SER  157  - THR  162 )                          
  44: s001-A 1hhs-A   125 - 141 <=>  164 - 180   (TRP  125  - SER  141  <=> ILE  164  - LEU  180 )                          
  44: s001-A 1hhs-A   142 - 145 <=>  183 - 186   (SER  142  - LEU  145  <=> GLN  183  - PHE  186 )                          
  44: s001-A 1hhs-A   146 - 162 <=>  195 - 211   (SER  146  - GLY  162  <=> MET  195  - ILE  211 )                          
  44: s001-A 1hhs-A   164 - 191 <=>  267 - 294   (ASN  164  - PRO  191  <=> GLU  267  - ILE  294 )                          
  44: s001-A 1hhs-A   192 - 196 <=>  298 - 302   (PRO  192  - GLY  196  <=> TYR  298  - PHE  302 )                          
  44: s001-A 1hhs-A   198 - 201 <=>  303 - 306   (SER  198  - TRP  201  <=> HIS  303  - THR  306 )                          
  44: s001-A 1hhs-A   205 - 214 <=>  308 - 317   (GLY  205  - MET  214  <=> LEU  308  - TRP  317 )                          
  44: s001-A 1hhs-A   219 - 249 <=>  318 - 348   (GLY  219  - LEU  249  <=> SER  318  - GLY  348 )                          
  44: s001-A 1hhs-A   255 - 266 <=>  350 - 361   (GLU  255  - PHE  266  <=> ALA  350  - LEU  361 )                          
  44: s001-A 1hhs-A   268 - 273 <=>  362 - 367   (HIS  268  - MET  273  <=> LYS  362  - VAL  367 )                          
  44: s001-A 1hhs-A   274 - 279 <=>  375 - 380   (TYR  274  - VAL  279  <=> GLY  375  - GLY  380 )                          
  44: s001-A 1hhs-A   280 - 312 <=>  387 - 419   (LYS  280  - GLU  312  <=> LEU  387  - ALA  419 )                          
  44: s001-A 1hhs-A   316 - 319 <=>  439 - 442   (MET  316  - HIS  319  <=> TYR  439  - GLY  442 )                          
  44: s001-A 1hhs-A   320 - 332 <=>  448 - 460   (CYS  320  - ASP  332  <=> GLN  448  - THR  460 )                          
  44: s001-A 1hhs-A   333 - 336 <=>  467 - 470   (GLN  333  - SER  336  <=> GLY  467  - ARG  470 )                          
  44: s001-A 1hhs-A   337 - 342 <=>  472 - 477   (LYS  337  - GLU  342  <=> PHE  472  - GLU  477 )                          
  44: s001-A 1hhs-A   346 - 349 <=>  481 - 484   (SER  346  - SER  349  <=> ASN  481  - PRO  484 )                          
  44: s001-A 1hhs-A   352 - 359 <=>  485 - 492   (GLY  352  - LYS  359  <=> TYR  485  - HIS  492 )                          
  44: s001-A 1hhs-A   371 - 381 <=>  494 - 504   (PHE  371  - GLY  381  <=> GLY  494  - ASP  504 )                          
  44: s001-A 1hhs-A   382 - 404 <=>  511 - 533   (LYS  382  - LYS  404  <=> SER  511  - GLN  533 )                          
  44: s001-A 1hhs-A   408 - 430 <=>  546 - 568   (ASP  408  - LEU  430  <=> PHE  546  - LEU  568 )                          
  44: s001-A 1hhs-A   433 - 439 <=>  583 - 589   (SER  433  - LYS  439  <=> TYR  583  - ASP  589 )                          
  44: s001-A 1hhs-A   444 - 447 <=>  592 - 595   (ARG  444  - GLN  447  <=> LYS  592  - THR  595 )                          
  44: s001-A 1hhs-A   450 - 455 <=>  621 - 626   (LEU  450  - ARG  455  <=> VAL  621  - ASN  626 )                          
  44: s001-A 1hhs-A   457 - 464 <=>  634 - 641   (GLN  457  - ILE  464  <=> GLU  634  - ILE  641 )                          
  45: s001-A 7k9y-A    93 -  96 <=>    4 -   7   (LEU   93  - SER   96  <=> GLU    5  - LEU    8 )                          
  45: s001-A 7k9y-A    97 - 105 <=>   11 -  19   (SER   97  - LEU  105  <=> ASN   12  - VAL   20 )                          
  45: s001-A 7k9y-A   106 - 115 <=>   21 -  30   (PRO  106  - PHE  115  <=> ALA   22  - GLY   31 )                          
  45: s001-A 7k9y-A   119 - 140 <=>   31 -  52   (VAL  119  - LYS  140  <=> VAL   32  - LEU   53 )                          
  45: s001-A 7k9y-A   142 - 159 <=>   53 -  70   (SER  142  - ARG  159  <=> ALA   54  - GLY   71 )                          
  45: s001-A 7k9y-A   164 - 189 <=>   71 -  96   (ASN  164  - VAL  189  <=> GLY   72  - PRO   97 )                          
  45: s001-A 7k9y-A   192 - 197 <=>  103 - 108   (PRO  192  - TRP  197  <=> SER  104  - GLY  109 )                          
  45: s001-A 7k9y-A   198 - 201 <=>  113 - 116   (SER  198  - TRP  201  <=> ARG  114  - HIS  117 )                          
  45: s001-A 7k9y-A   206 - 215 <=>  117 - 126   (CYS  206  - ALA  215  <=> ASP  118  - ILE  127 )                          
  45: s001-A 7k9y-A   216 - 247 <=>  128 - 159   (CYS  216  - SER  247  <=> GLU  129  - LYS  160 )                          
  45: s001-A 7k9y-A   256 - 266 <=>  161 - 171   (SER  256  - PHE  266  <=> LYS  162  - LEU  172 )                          
  45: s001-A 7k9y-A   268 - 308 <=>  172 - 212   (HIS  268  - LYS  308  <=> GLN  173  - LYS  213 )                          
  45: s001-A 7k9y-A   313 - 316 <=>  213 - 216   (PHE  313  - MET  316  <=> ARG  214  - LYS  217 )                          
  45: s001-A 7k9y-A   320 - 350 <=>  217 - 247   (CYS  320  - ASN  350  <=> PHE  218  - LYS  248 )                          
  45: s001-A 7k9y-A   351 - 364 <=>  249 - 262   (LEU  351  - LYS  364  <=> LEU  250  - ARG  263 )                          
  45: s001-A 7k9y-A   369 - 381 <=>  264 - 276   (CYS  369  - GLY  381  <=> TRP  265  - GLU  277 )                          
  45: s001-A 7k9y-A   382 - 398 <=>  278 - 294   (LYS  382  - TRP  398  <=> LYS  279  - ARG  295 )                          
  45: s001-A 7k9y-A   404 - 422 <=>  309 - 327   (LYS  404  - PHE  422  <=> GLU  310  - LEU  328 )                          
  45: s001-A 7k9y-A   423 - 442 <=>  330 - 349   (ASN  423  - ARG  442  <=> THR  331  - GLN  350 )                          
  45: s001-A 7k9y-A   443 - 446 <=>  403 - 406   (ILE  443  - VAL  446  <=> ALA  404  - LEU  407 )                          
  45: s001-A 7k9y-A   467 - 471 <=>  407 - 411   (SER  467  - ASN  471  <=> LYS  408  - GLN  412 )                          
  45: s001-A 7k9y-A   472 - 477 <=>  413 - 418   (PHE  472  - ASN  477  <=> TYR  414  - GLN  419 )                          
  45: s001-A 7k9y-A   481 - 484 <=>  421 - 424   (GLY  481  - PHE  484  <=> HIS  422  - HIS  425 )                          
  46: s001-A 7thm-A     1 -   4 <=>  301 - 304   (MET    1  - GLY    4  <=> THR  324  - GLY  327 )                          
  46: s001-A 7thm-A     5 -  11 <=>  351 - 357   (TYR    5  - TYR   11  <=> PRO  378  - SER  384 )                          
  46: s001-A 7thm-A    22 -  37 <=>  378 - 393   (LYS   22  - LYS   37  <=> VAL  405  - TYR  420 )                          
  46: s001-A 7thm-A    40 -  89 <=>  408 - 457   (GLY   40  - TYR   89  <=> VAL  435  - ASP  484 )                          
  46: s001-A 7thm-A    93 - 101 <=>  458 - 466   (LEU   93  - SER  101  <=> GLY  485  - VAL  493 )                          
  46: s001-A 7thm-A   103 - 128 <=>  467 - 492   (SER  103  - LEU  128  <=> ILE  494  - MET  519 )                          
  46: s001-A 7thm-A   132 - 140 <=>  493 - 501   (VAL  132  - LYS  140  <=> GLN  524  - LYS  532 )                          
  46: s001-A 7thm-A   143 - 160 <=>  502 - 519   (HIS  143  - GLU  160  <=> ARG  533  - ALA  550 )                          
  46: s001-A 7thm-A   163 - 192 <=>  520 - 549   (LYS  163  - PRO  192  <=> LYS  551  - ALA  580 )                          
  46: s001-A 7thm-A   193 - 202 <=>  554 - 563   (PRO  193  - LEU  202  <=> ALA  585  - PHE  594 )                          
  46: s001-A 7thm-A   204 - 218 <=>  564 - 578   (ASN  204  - GLY  218  <=> TYR  595  - VAL  609 )                          
  46: s001-A 7thm-A   219 - 249 <=>  581 - 611   (GLY  219  - LEU  249  <=> PRO  612  - HIS  642 )                          
  46: s001-A 7thm-A   250 - 253 <=>  614 - 617   (LEU  250  - GLU  253  <=> CYS  645  - LEU  648 )                          
  46: s001-A 7thm-A   254 - 311 <=>  619 - 676   (THR  254  - SER  311  <=> HIS  650  - LEU  707 )                          
  46: s001-A 7thm-A   315 - 318 <=>  715 - 718   (ILE  315  - ASP  318  <=> TYR  748  - LYS  751 )                          
  46: s001-A 7thm-A   319 - 336 <=>  721 - 738   (HIS  319  - SER  336  <=> SER  754  - ALA  771 )                          
  46: s001-A 7thm-A   340 - 352 <=>  745 - 757   (PHE  340  - GLY  352  <=> SER  778  - ASN  790 )                          
  46: s001-A 7thm-A   353 - 366 <=>  759 - 772   (LEU  353  - SER  366  <=> VAL  792  - LEU  805 )                          
  46: s001-A 7thm-A   368 - 371 <=>  773 - 776   (GLY  368  - PHE  371  <=> THR  806  - PRO  809 )                          
  46: s001-A 7thm-A   372 - 380 <=>  778 - 786   (VAL  372  - TYR  380  <=> GLU  811  - LEU  819 )                          
  46: s001-A 7thm-A   381 - 399 <=>  790 - 808   (GLY  381  - PRO  399  <=> TYR  826  - VAL  844 )                          
  46: s001-A 7thm-A   401 - 404 <=>  809 - 812   (PHE  401  - LYS  404  <=> ASP  845  - MET  855 )                          
  46: s001-A 7thm-A   410 - 424 <=>  813 - 827   (ILE  410  - GLU  424  <=> ILE  856  - THR  870 )                          
  46: s001-A 7thm-A   425 - 437 <=>  836 - 848   (GLN  425  - VAL  437  <=> ASP  879  - LEU  891 )                          
  46: s001-A 7thm-A   471 - 482 <=>  849 - 860   (ASN  471  - LYS  482  <=> GLU  917  - HIS  928 )                          
  47: s001-A 4mtp-D     3 -  14 <=>    5 -  16   (THR    3  - GLY   14  <=> LYS  280  - ALA  291 )                          
  47: s001-A 4mtp-D    21 -  27 <=>   36 -  42   (LEU   21  - THR   27  <=> TYR  311  - GLY  317 )                          
  47: s001-A 4mtp-D    31 -  36 <=>   43 -  48   (GLU   31  - ILE   36  <=> LEU  322  - VAL  327 )                          
  47: s001-A 4mtp-D    37 -  40 <=>   51 -  54   (LYS   37  - GLY   40  <=> MET  330  - PRO  333 )                          
  47: s001-A 4mtp-D    41 -  59 <=>   61 -  79   (TYR   41  - LYS   59  <=> VAL  340  - LYS  358 )                          
  47: s001-A 4mtp-D    60 -  69 <=>   81 -  90   (ALA   60  - ILE   69  <=> LYS  360  - PRO  369 )                          
  47: s001-A 4mtp-D    70 -  87 <=>   93 - 110   (ASP   70  - LYS   87  <=> VAL  372  - ARG  389 )                          
  47: s001-A 4mtp-D    90 - 100 <=>  111 - 121   (GLY   90  - GLU  100  <=> GLU  390  - GLU  400 )                          
  47: s001-A 4mtp-D   102 - 107 <=>  122 - 127   (ILE  102  - ASN  107  <=> PHE  401  - ASN  406 )                          
  47: s001-A 4mtp-D   118 - 127 <=>  128 - 137   (GLY  118  - GLU  127  <=> ALA  424  - PHE  433 )                          
  47: s001-A 4mtp-D   129 - 142 <=>  138 - 151   (LYS  129  - SER  142  <=> TRP  434  - GLY  447 )                          
  47: s001-A 4mtp-D   173 - 189 <=>  152 - 168   (PRO  173  - VAL  189  <=> TRP  480  - GLU  496 )                          
  47: s001-A 4mtp-D   190 - 193 <=>  170 - 173   (LYS  190  - PRO  193  <=> HIS  498  - SER  501 )                          
  47: s001-A 4mtp-D   194 - 202 <=>  179 - 187   (PHE  194  - LEU  202  <=> GLY  507  - GLN  515 )                          
  47: s001-A 4mtp-D   206 - 217 <=>  188 - 199   (CYS  206  - LYS  217  <=> LYS  516  - LYS  527 )                          
  47: s001-A 4mtp-D   218 - 243 <=>  201 - 226   (GLY  218  - ASP  243  <=> GLY  529  - LYS  554 )                          
  47: s001-A 4mtp-D   245 - 250 <=>  227 - 232   (VAL  245  - LEU  250  <=> VAL  555  - ASP  560 )                          
  47: s001-A 4mtp-D   251 - 265 <=>  235 - 249   (MET  251  - TYR  265  <=> HIS  563  - HIS  577 )                          
  47: s001-A 4mtp-D   269 - 274 <=>  250 - 255   (THR  269  - TYR  274  <=> LYS  578  - MET  583 )                          
  47: s001-A 4mtp-D   288 - 312 <=>  265 - 289   (SER  288  - GLU  312  <=> GLN  606  - GLY  630 )                          
  47: s001-A 4mtp-D   316 - 333 <=>  318 - 335   (MET  316  - GLN  333  <=> ARG  659  - ASP  676 )                          
  47: s001-A 4mtp-D   338 - 341 <=>  336 - 339   (ASP  338  - ILE  341  <=> ASP  677  - ALA  680 )                          
  47: s001-A 4mtp-D   343 - 358 <=>  340 - 355   (SER  343  - ASP  358  <=> THR  681  - ILE  696 )                          
  47: s001-A 4mtp-D   360 - 365 <=>  361 - 366   (THR  360  - PRO  365  <=> SER  702  - ASP  707 )                          
  47: s001-A 4mtp-D   369 - 379 <=>  368 - 378   (CYS  369  - THR  379  <=> GLN  709  - GLN  719 )                          
  47: s001-A 4mtp-D   382 - 405 <=>  388 - 411   (LYS  382  - THR  405  <=> ILE  729  - LYS  754 )                          
  47: s001-A 4mtp-D   406 - 438 <=>  414 - 446   (PRO  406  - ASP  438  <=> ALA  757  - PRO  789 )                          
  47: s001-A 4mtp-D   443 - 446 <=>  447 - 450   (ILE  443  - VAL  446  <=> VAL  790  - VAL  793 )                          
  47: s001-A 4mtp-D   448 - 452 <=>  451 - 455   (PRO  448  - PHE  452  <=> PRO  794  - THR  798 )                          
  47: s001-A 4mtp-D   464 - 479 <=>  464 - 479   (ILE  464  - TYR  479  <=> GLU  807  - TRP  822 )                          
  47: s001-A 4mtp-D   481 - 484 <=>  480 - 483   (GLY  481  - PHE  484  <=> ILE  823  - ASN  826 )                          
  48: s001-A 7dte-A     1 -   4 <=>  323 - 326   (MET    1  - GLY    4  <=> THR  324  - GLY  327 )                          
  48: s001-A 7dte-A     5 -  11 <=>  377 - 383   (TYR    5  - TYR   11  <=> PRO  378  - SER  384 )                          
  48: s001-A 7dte-A    22 -  37 <=>  404 - 419   (LYS   22  - LYS   37  <=> VAL  405  - TYR  420 )                          
  48: s001-A 7dte-A    40 -  89 <=>  434 - 483   (GLY   40  - TYR   89  <=> VAL  435  - ASP  484 )                          
  48: s001-A 7dte-A    93 - 101 <=>  484 - 492   (LEU   93  - SER  101  <=> GLY  485  - VAL  493 )                          
  48: s001-A 7dte-A   103 - 128 <=>  493 - 518   (SER  103  - LEU  128  <=> ILE  494  - MET  519 )                          
  48: s001-A 7dte-A   129 - 140 <=>  520 - 531   (LYS  129  - LYS  140  <=> TYR  521  - LYS  532 )                          
  48: s001-A 7dte-A   143 - 160 <=>  532 - 549   (HIS  143  - GLU  160  <=> ARG  533  - ALA  550 )                          
  48: s001-A 7dte-A   163 - 192 <=>  550 - 579   (LYS  163  - PRO  192  <=> LYS  551  - ALA  580 )                          
  48: s001-A 7dte-A   193 - 202 <=>  584 - 593   (PRO  193  - LEU  202  <=> ALA  585  - PHE  594 )                          
  48: s001-A 7dte-A   204 - 218 <=>  594 - 608   (ASN  204  - GLY  218  <=> TYR  595  - VAL  609 )                          
  48: s001-A 7dte-A   219 - 249 <=>  611 - 641   (GLY  219  - LEU  249  <=> PRO  612  - HIS  642 )                          
  48: s001-A 7dte-A   250 - 253 <=>  644 - 647   (LEU  250  - GLU  253  <=> CYS  645  - LEU  648 )                          
  48: s001-A 7dte-A   254 - 311 <=>  649 - 706   (THR  254  - SER  311  <=> HIS  650  - LEU  707 )                          
  48: s001-A 7dte-A   314 - 317 <=>  747 - 750   (ARG  314  - GLN  317  <=> TYR  748  - LYS  751 )                          
  48: s001-A 7dte-A   319 - 336 <=>  753 - 770   (HIS  319  - SER  336  <=> SER  754  - ALA  771 )                          
  48: s001-A 7dte-A   340 - 354 <=>  777 - 791   (PHE  340  - ASN  354  <=> SER  778  - VAL  792 )                          
  48: s001-A 7dte-A   355 - 366 <=>  793 - 804   (VAL  355  - SER  366  <=> MET  794  - LEU  805 )                          
  48: s001-A 7dte-A   368 - 371 <=>  805 - 808   (GLY  368  - PHE  371  <=> THR  806  - PRO  809 )                          
  48: s001-A 7dte-A   372 - 380 <=>  810 - 818   (VAL  372  - TYR  380  <=> GLU  811  - LEU  819 )                          
  48: s001-A 7dte-A   381 - 402 <=>  825 - 846   (GLY  381  - LYS  402  <=> TYR  826  - ILE  847 )                          
  48: s001-A 7dte-A   403 - 424 <=>  848 - 869   (ASP  403  - GLU  424  <=> LYS  849  - THR  870 )                          
  48: s001-A 7dte-A   425 - 444 <=>  878 - 897   (GLN  425  - ARG  444  <=> ASP  879  - HIS  898 )                          
  48: s001-A 7dte-A   468 - 483 <=>  913 - 928   (LYS  468  - ASP  483  <=> ARG  914  - THR  929 )                          
  49: s001-A 2qj1-A     5 -   9 <=>   36 -  40   (TYR    5  - PHE    9  <=> LEU   62  - SER   66 )                          
  49: s001-A 2qj1-A    13 -  16 <=>   41 -  44   (PHE   13  - TYR   16  <=> LEU   67  - ASN   70 )                          
  49: s001-A 2qj1-A    17 -  21 <=>   78 -  82   (LYS   17  - LEU   21  <=> GLU  105  - LYS  109 )                          
  49: s001-A 2qj1-A    23 -  29 <=>   83 -  89   (GLN   23  - ARG   29  <=> TYR  110  - PRO  116 )                          
  49: s001-A 2qj1-A    30 -  34 <=>   97 - 101   (VAL   30  - PRO   34  <=> TYR  124  - ILE  128 )                          
  49: s001-A 2qj1-A    36 -  39 <=>  102 - 105   (ILE   36  - PRO   39  <=> ALA  129  - LYS  132 )                          
  49: s001-A 2qj1-A    40 -  43 <=>  130 - 133   (GLY   40  - ASP   43  <=> GLN  157  - ARG  160 )                          
  49: s001-A 2qj1-A    44 -  63 <=>  135 - 154   (TRP   44  - THR   63  <=> LYS  162  - GLU  181 )                          
  49: s001-A 2qj1-A    64 -  67 <=>  157 - 160   (PRO   64  - MET   67  <=> THR  184  - ASN  187 )                          
  49: s001-A 2qj1-A    71 -  75 <=>  167 - 171   (GLU   71  - SER   75  <=> LYS  194  - THR  198 )                          
  49: s001-A 2qj1-A    77 -  85 <=>  174 - 182   (ALA   77  - PHE   85  <=> SER  201  - THR  209 )                          
  49: s001-A 2qj1-A    88 -  91 <=>  184 - 187   (HIS   88  - ALA   91  <=> PRO  211  - PRO  214 )                          
  49: s001-A 2qj1-A    92 -  95 <=>  195 - 198   (PRO   92  - VAL   95  <=> TRP  222  - LEU  225 )                          
  49: s001-A 2qj1-A    99 - 102 <=>  214 - 217   (ASP   99  - ILE  102  <=> TYR  248  - LYS  251 )                          
  49: s001-A 2qj1-A   105 - 117 <=>  218 - 230   (LEU  105  - PRO  117  <=> ILE  252  - GLY  264 )                          
  49: s001-A 2qj1-A   119 - 143 <=>  231 - 255   (VAL  119  - HIS  143  <=> ARG  265  - LEU  289 )                          
  49: s001-A 2qj1-A   145 - 148 <=>  275 - 278   (LEU  145  - LEU  148  <=> ASP  309  - TYR  312 )                          
  49: s001-A 2qj1-A   149 - 164 <=>  281 - 296   (PRO  149  - ASN  164  <=> CYS  315  - TRP  330 )                          
  49: s001-A 2qj1-A   165 - 185 <=>  299 - 319   (LYS  165  - LEU  185  <=> LYS  333  - TRP  353 )                          
  49: s001-A 2qj1-A   186 - 193 <=>  321 - 328   (PRO  186  - PRO  193  <=> VAL  355  - ASN  362 )                          
  49: s001-A 2qj1-A   194 - 201 <=>  336 - 343   (PHE  194  - TRP  201  <=> PRO  370  - PRO  377 )                          
  49: s001-A 2qj1-A   203 - 206 <=>  344 - 347   (ASP  203  - CYS  206  <=> PHE  378  - GLY  381 )                          
  49: s001-A 2qj1-A   208 - 215 <=>  348 - 355   (VAL  208  - ALA  215  <=> LEU  382  - ILE  389 )                          
  49: s001-A 2qj1-A   216 - 219 <=>  357 - 360   (CYS  216  - GLY  219  <=> ALA  391  - GLU  394 )                          
  49: s001-A 2qj1-A   220 - 249 <=>  377 - 406   (SER  220  - LEU  249  <=> THR  411  - GLY  440 )                          
  49: s001-A 2qj1-A   250 - 259 <=>  414 - 423   (LEU  250  - LEU  259  <=> MET  448  - ALA  457 )                          
  49: s001-A 2qj1-A   260 - 281 <=>  425 - 446   (LYS  260  - HIS  281  <=> ASN  459  - TYR  480 )                          
  49: s001-A 2qj1-A   283 - 308 <=>  447 - 472   (GLY  283  - LYS  308  <=> GLY  481  - LEU  506 )                          
  49: s001-A 2qj1-A   310 - 313 <=>  473 - 476   (SER  310  - PHE  313  <=> MET  507  - PRO  510 )                          
  49: s001-A 2qj1-A   339 - 342 <=>  477 - 480   (ASP  339  - GLU  342  <=> ARG  511  - SER  514 )                          
  49: s001-A 2qj1-A   343 - 357 <=>  482 - 496   (SER  343  - ALA  357  <=> GLU  516  - ILE  530 )                          
  49: s001-A 2qj1-A   360 - 364 <=>  497 - 501   (THR  360  - LYS  364  <=> GLU  531  - ASP  535 )                          
  49: s001-A 2qj1-A   365 - 369 <=>  503 - 507   (PRO  365  - CYS  369  <=> ILE  537  - LEU  541 )                          
  49: s001-A 2qj1-A   370 - 378 <=>  533 - 541   (SER  370  - MET  378  <=> GLU  567  - ALA  575 )                          
  49: s001-A 2qj1-A   382 - 402 <=>  549 - 569   (LYS  382  - LYS  402  <=> ILE  583  - VAL  603 )                          
  49: s001-A 2qj1-A   404 - 420 <=>  580 - 596   (LYS  404  - PHE  420  <=> ILE  614  - GLY  630 )                          
  49: s001-A 2qj1-A   421 - 441 <=>  598 - 618   (GLY  421  - ASN  441  <=> TRP  632  - LEU  652 )                          
  49: s001-A 2qj1-A   442 - 445 <=>  623 - 626   (ARG  442  - ARG  445  <=> PHE  657  - ASP  660 )                          
  49: s001-A 2qj1-A   446 - 452 <=>  629 - 635   (VAL  446  - PHE  452  <=> LEU  663  - LEU  669 )                          
  49: s001-A 2qj1-A   453 - 457 <=>  639 - 643   (TYR  453  - GLN  457  <=> GLY  673  - GLU  677 )                          
  49: s001-A 2qj1-A   461 - 466 <=>  644 - 649   (PHE  461  - LEU  466  <=> GLY  678  - LEU  683 )                          
  49: s001-A 2qj1-A   469 - 482 <=>  650 - 663   (PHE  469  - LYS  482  <=> THR  684  - VAL  697 )                          
  50: s001-A 7oro-A    31 -  35 <=>  585 - 589   (GLU   31  - PHE   35  <=> GLN  602  - SER  606 )                          
  50: s001-A 7oro-A    36 -  39 <=>  591 - 594   (ILE   36  - PRO   39  <=> PRO  608  - PHE  611 )                          
  50: s001-A 7oro-A    40 -  43 <=>  620 - 623   (GLY   40  - ASP   43  <=> THR  637  - SER  640 )                          
  50: s001-A 7oro-A    44 -  49 <=>  735 - 740   (TRP   44  - THR   49  <=> ASN  752  - HIS  757 )                          
  50: s001-A 7oro-A    50 -  59 <=>  745 - 754   (ASP   50  - LYS   59  <=> VAL  762  - LEU  771 )                          
  50: s001-A 7oro-A    60 -  64 <=>  756 - 760   (ALA   60  - PRO   64  <=> ILE  773  - GLN  777 )                          
  50: s001-A 7oro-A    65 -  69 <=>  774 - 778   (ILE   65  - ILE   69  <=> LYS  791  - ASN  795 )                          
  50: s001-A 7oro-A    71 -  94 <=>  779 - 802   (GLU   71  - ARG   94  <=> LEU  796  - ASN  819 )                          
  50: s001-A 7oro-A    96 - 100 <=>  808 - 812   (SER   96  - GLU  100  <=> ASN  825  - ARG  829 )                          
  50: s001-A 7oro-A   103 - 106 <=>  817 - 820   (SER  103  - PRO  106  <=> ILE  834  - PHE  837 )                          
  50: s001-A 7oro-A   107 - 114 <=>  822 - 829   (ASN  107  - PRO  114  <=> SER  839  - ILE  846 )                          
  50: s001-A 7oro-A   116 - 128 <=>  851 - 863   (LYS  116  - LEU  128  <=> TYR  906  - LEU  918 )                          
  50: s001-A 7oro-A   133 - 137 <=>  876 - 880   (VAL  133  - ARG  137  <=> GLU  931  - ASP  935 )                          
  50: s001-A 7oro-A   143 - 158 <=>  883 - 898   (HIS  143  - LEU  158  <=> ILE  938  - LYS  953 )                          
  50: s001-A 7oro-A   163 - 189 <=>  899 - 925   (LYS  163  - VAL  189  <=> THR  954  - GLU  980 )                          
  50: s001-A 7oro-A   190 - 196 <=>  928 - 934   (LYS  190  - GLY  196  <=> LYS  983  - MET  989 )                          
  50: s001-A 7oro-A   197 - 201 <=>  936 - 940   (TRP  197  - TRP  201  <=> SER  991  - ASP  995 )                          
  50: s001-A 7oro-A   206 - 218 <=>  941 - 953   (CYS  206  - GLY  218  <=> GLY  996  - GLU 1008 )                          
  50: s001-A 7oro-A   219 - 244 <=>  986 -1011   (GLY  219  - VAL  244  <=> LYS 1054  - LEU 1079 )                          
  50: s001-A 7oro-A   246 - 249 <=> 1012 -1015   (ARG  246  - LEU  249  <=> ASP 1080  - LEU 1083 )                          
  50: s001-A 7oro-A   252 - 275 <=> 1016 -1039   (ASN  252  - ASN  275  <=> TYR 1084  - ASP 1107 )                          
  50: s001-A 7oro-A   276 - 288 <=> 1067 -1079   (THR  276  - SER  288  <=> ASN 1135  - ASN 1147 )                          
  50: s001-A 7oro-A   291 - 311 <=> 1080 -1100   (THR  291  - SER  311  <=> PHE 1148  - LYS 1168 )                          
  50: s001-A 7oro-A   312 - 315 <=> 1109 -1112   (GLU  312  - ILE  315  <=> SER 1177  - VAL 1180 )                          
  50: s001-A 7oro-A   319 - 333 <=> 1113 -1127   (HIS  319  - GLN  333  <=> ASN 1181  - ILE 1195 )                          
  50: s001-A 7oro-A   336 - 364 <=> 1137 -1165   (SER  336  - LYS  364  <=> ILE 1205  - ASN 1233 )                          
  50: s001-A 7oro-A   369 - 382 <=> 1166 -1179   (CYS  369  - LYS  382  <=> CYS 1234  - GLU 1247 )                          
  50: s001-A 7oro-A   384 - 389 <=> 1180 -1185   (GLY  384  - LEU  389  <=> PRO 1248  - GLY 1253 )                          
  50: s001-A 7oro-A   391 - 396 <=> 1186 -1191   (LYS  391  - ILE  396  <=> ARG 1254  - SER 1259 )                          
  50: s001-A 7oro-A   402 - 405 <=> 1194 -1197   (LYS  402  - THR  405  <=> ASP 1262  - TYR 1265 )                          
  50: s001-A 7oro-A   406 - 421 <=> 1200 -1215   (PRO  406  - GLY  421  <=> PRO 1268  - ILE 1283 )                          
  50: s001-A 7oro-A   422 - 425 <=> 1218 -1221   (PHE  422  - GLN  425  <=> GLY 1286  - PRO 1289 )                          
  50: s001-A 7oro-A   426 - 444 <=> 1223 -1241   (ALA  426  - ARG  444  <=> LEU 1291  - MET 1309 )                          
  50: s001-A 7oro-A   460 - 463 <=> 1622 -1625   (ASP  460  - ASP  463  <=> GLU 1703  - ILE 1706 )                          
  50: s001-A 7oro-A   478 - 485 <=> 1627 -1634   (ARG  478  - ILE  485  <=> VAL 1708  - SER 1715 )                          
  51: s001-A 6ogz-A    27 -  35 <=>  127 - 135   (THR   27  - PHE   35  <=> LEU  128  - THR  136 )                          
  51: s001-A 6ogz-A    37 -  40 <=>  210 - 213   (LYS   37  - GLY   40  <=> ILE  211  - LEU  214 )                          
  51: s001-A 6ogz-A    43 -  50 <=>  330 - 337   (ASP   43  - ASP   50  <=> HIS  331  - LYS  338 )                          
  51: s001-A 6ogz-A    51 -  60 <=>  339 - 348   (ARG   51  - ALA   60  <=> LEU  340  - THR  349 )                          
  51: s001-A 6ogz-A    63 -  66 <=>  349 - 352   (THR   63  - THR   66  <=> GLU  350  - GLU  353 )                          
  51: s001-A 6ogz-A    67 -  70 <=>  354 - 357   (MET   67  - ASP   70  <=> VAL  355  - GLU  358 )                          
  51: s001-A 6ogz-A    73 -  89 <=>  358 - 374   (LEU   73  - TYR   89  <=> MET  359  - LEU  375 )                          
  51: s001-A 6ogz-A    91 -  94 <=>  375 - 378   (ALA   91  - ARG   94  <=> GLU  376  - VAL  379 )                          
  51: s001-A 6ogz-A    97 - 106 <=>  388 - 397   (SER   97  - PRO  106  <=> SER  389  - SER  398 )                          
  51: s001-A 6ogz-A   108 - 111 <=>  398 - 401   (ASP  108  - ALA  111  <=> SER  399  - ASN  402 )                          
  51: s001-A 6ogz-A   113 - 116 <=>  402 - 405   (LEU  113  - LYS  116  <=> GLY  403  - ARG  406 )                          
  51: s001-A 6ogz-A   118 - 127 <=>  416 - 425   (GLY  118  - GLU  127  <=> SER  417  - ASP  426 )                          
  51: s001-A 6ogz-A   133 - 136 <=>  432 - 435   (VAL  133  - TRP  136  <=> TYR  433  - GLY  436 )                          
  51: s001-A 6ogz-A   144 - 147 <=>  436 - 439   (ARG  144  - VAL  147  <=> ILE  437  - PRO  440 )                          
  51: s001-A 6ogz-A   148 - 159 <=>  444 - 455   (LEU  148  - ARG  159  <=> LYS  445  - GLY  456 )                          
  51: s001-A 6ogz-A   164 - 191 <=>  456 - 483   (ASN  164  - PRO  191  <=> ARG  457  - ALA  484 )                          
  51: s001-A 6ogz-A   192 - 213 <=>  486 - 507   (PRO  192  - ARG  213  <=> THR  487  - ARG  508 )                          
  51: s001-A 6ogz-A   215 - 218 <=>  508 - 511   (ALA  215  - GLY  218  <=> PHE  509  - ASN  512 )                          
  51: s001-A 6ogz-A   219 - 232 <=>  513 - 526   (GLY  219  - SER  232  <=> SER  514  - SER  527 )                          
  51: s001-A 6ogz-A   233 - 250 <=>  528 - 545   (VAL  233  - LEU  250  <=> HIS  529  - ALA  546 )                          
  51: s001-A 6ogz-A   252 - 274 <=>  553 - 575   (ASN  252  - TYR  274  <=> VAL  554  - PRO  576 )                          
  51: s001-A 6ogz-A   275 - 281 <=>  580 - 586   (ASN  275  - HIS  281  <=> ILE  581  - GLY  587 )                          
  51: s001-A 6ogz-A   283 - 311 <=>  587 - 615   (GLY  283  - SER  311  <=> ALA  588  - SER  616 )                          
  51: s001-A 6ogz-A   312 - 316 <=>  619 - 623   (GLU  312  - MET  316  <=> SER  620  - LYS  624 )                          
  51: s001-A 6ogz-A   319 - 333 <=>  624 - 638   (HIS  319  - GLN  333  <=> ILE  625  - PHE  639 )                          
  51: s001-A 6ogz-A   335 - 356 <=>  645 - 666   (LEU  335  - ASN  356  <=> GLN  646  - LYS  667 )                          
  51: s001-A 6ogz-A   360 - 365 <=>  667 - 672   (THR  360  - PRO  365  <=> ALA  668  - VAL  673 )                          
  51: s001-A 6ogz-A   370 - 381 <=>  673 - 684   (SER  370  - GLY  381  <=> GLY  674  - GLY  685 )                          
  51: s001-A 6ogz-A   384 - 391 <=>  685 - 692   (GLY  384  - LYS  391  <=> LYS  686  - ILE  693 )                          
  51: s001-A 6ogz-A   395 - 402 <=>  693 - 700   (GLN  395  - LYS  402  <=> ASN  694  - LYS  701 )                          
  51: s001-A 6ogz-A   404 - 420 <=>  707 - 723   (LYS  404  - PHE  420  <=> ASP  708  - GLY  724 )                          
  51: s001-A 6ogz-A   429 - 432 <=>  725 - 728   (LEU  429  - LYS  432  <=> GLU  726  - ARG  729 )                          
  51: s001-A 6ogz-A   433 - 442 <=>  730 - 739   (SER  433  - ARG  442  <=> PHE  731  - THR  740 )                          
  51: s001-A 6ogz-A   444 - 447 <=>  762 - 765   (ARG  444  - GLN  447  <=> PHE  763  - PHE  766 )                          
  51: s001-A 6ogz-A   467 - 471 <=>  767 - 771   (SER  467  - ASN  471  <=> SER  768  - ILE  772 )                          
  51: s001-A 6ogz-A   472 - 477 <=> 1001 -1006   (PHE  472  - ASN  477  <=> GLY 1002  - PHE 1007 )                          
  51: s001-A 6ogz-A   482 - 485 <=> 1007 -1010   (LYS  482  - ILE  485  <=> ASP 1008  - SER 1011 )                          
  52: s001-A 5a22-A    26 -  29 <=>   10 -  13   (GLY   26  - ARG   29  <=> PRO   44  - SER   47 )                          
  52: s001-A 5a22-A    30 -  33 <=>  198 - 201   (VAL   30  - SER   33  <=> LEU  232  - LYS  235 )                          
  52: s001-A 5a22-A    37 -  40 <=>  205 - 208   (LYS   37  - GLY   40  <=> ILE  239  - MET  242 )                          
  52: s001-A 5a22-A    42 -  71 <=>  323 - 352   (GLU   42  - GLU   71  <=> HIS  357  - TYR  386 )                          
  52: s001-A 5a22-A    74 -  90 <=>  353 - 369   (PHE   74  - GLY   90  <=> ALA  387  - PHE  403 )                          
  52: s001-A 5a22-A    92 - 100 <=>  418 - 426   (PRO   92  - GLU  100  <=> CYS  452  - ASP  460 )                          
  52: s001-A 5a22-A   102 - 114 <=>  427 - 439   (ILE  102  - PRO  114  <=> PRO  461  - ASN  473 )                          
  52: s001-A 5a22-A   116 - 127 <=>  455 - 466   (LYS  116  - GLU  127  <=> ILE  489  - ASP  500 )                          
  52: s001-A 5a22-A   129 - 133 <=>  467 - 471   (LYS  129  - VAL  133  <=> THR  501  - ASN  505 )                          
  52: s001-A 5a22-A   135 - 139 <=>  475 - 479   (SER  135  - VAL  139  <=> PHE  509  - ILE  513 )                          
  52: s001-A 5a22-A   143 - 146 <=>  482 - 485   (HIS  143  - SER  146  <=> LYS  516  - ASP  519 )                          
  52: s001-A 5a22-A   147 - 159 <=>  488 - 500   (VAL  147  - ARG  159  <=> ASP  522  - LEU  534 )                          
  52: s001-A 5a22-A   163 - 190 <=>  501 - 528   (LYS  163  - LYS  190  <=> LYS  535  - HIS  562 )                          
  52: s001-A 5a22-A   191 - 194 <=>  531 - 534   (PRO  191  - PHE  194  <=> PRO  565  - LYS  568 )                          
  52: s001-A 5a22-A   195 - 201 <=>  536 - 542   (LEU  195  - TRP  201  <=> LEU  570  - LEU  576 )                          
  52: s001-A 5a22-A   205 - 211 <=>  543 - 549   (GLY  205  - LEU  211  <=> THR  577  - MET  583 )                          
  52: s001-A 5a22-A   213 - 216 <=>  550 - 553   (ARG  213  - CYS  216  <=> LEU  584  - SER  587 )                          
  52: s001-A 5a22-A   218 - 251 <=>  564 - 597   (GLY  218  - MET  251  <=> ILE  598  - TYR  631 )                          
  52: s001-A 5a22-A   256 - 273 <=>  598 - 615   (SER  256  - MET  273  <=> PRO  632  - TYR  649 )                          
  52: s001-A 5a22-A   274 - 280 <=>  636 - 642   (TYR  274  - LYS  280  <=> ARG  670  - GLN  676 )                          
  52: s001-A 5a22-A   282 - 288 <=>  643 - 649   (ARG  282  - SER  288  <=> GLU  677  - LEU  683 )                          
  52: s001-A 5a22-A   291 - 308 <=>  650 - 667   (THR  291  - LYS  308  <=> ARG  684  - LYS  701 )                          
  52: s001-A 5a22-A   310 - 315 <=>  668 - 673   (SER  310  - ILE  315  <=> ILE  702  - VAL  707 )                          
  52: s001-A 5a22-A   319 - 333 <=>  674 - 688   (HIS  319  - GLN  333  <=> LYS  708  - TYR  722 )                          
  52: s001-A 5a22-A   334 - 337 <=>  706 - 709   (GLY  334  - LYS  337  <=> MET  740  - ASN  743 )                          
  52: s001-A 5a22-A   338 - 342 <=>  711 - 715   (ASP  338  - GLU  342  <=> GLU  745  - THR  749 )                          
  52: s001-A 5a22-A   344 - 347 <=>  716 - 719   (PHE  344  - LYS  347  <=> ALA  750  - ILE  753 )                          
  52: s001-A 5a22-A   348 - 358 <=>  721 - 731   (PHE  348  - ASP  358  <=> THR  755  - ASP  765 )                          
  52: s001-A 5a22-A   360 - 365 <=>  732 - 737   (THR  360  - PRO  365  <=> GLU  766  - ALA  771 )                          
  52: s001-A 5a22-A   369 - 380 <=>  738 - 749   (CYS  369  - TYR  380  <=> ASP  772  - ARG  783 )                          
  52: s001-A 5a22-A   382 - 385 <=>  750 - 753   (LYS  382  - MET  385  <=> GLY  784  - ARG  787 )                          
  52: s001-A 5a22-A   387 - 396 <=>  754 - 763   (PRO  387  - ILE  396  <=> GLY  788  - VAL  797 )                          
  52: s001-A 5a22-A   400 - 406 <=>  767 - 773   (GLU  400  - PRO  406  <=> THR  801  - THR  807 )                          
  52: s001-A 5a22-A   407 - 423 <=>  775 - 791   (ALA  407  - ASN  423  <=> ALA  809  - PHE  825 )                          
  52: s001-A 5a22-A   424 - 444 <=>  796 - 816   (GLU  424  - ARG  444  <=> ILE  830  - HIS  850 )                          
  52: s001-A 5a22-A   456 - 459 <=> 1125 -1128   (PHE  456  - MET  459  <=> GLU 1159  - SER 1162 )                          
  52: s001-A 5a22-A   461 - 464 <=> 1200 -1203   (PHE  461  - ILE  464  <=> MET 1234  - GLY 1237 )                          
  52: s001-A 5a22-A   473 - 476 <=> 1205 -1208   (ASN  473  - CYS  476  <=> PHE 1239  - GLN 1242 )                          
  52: s001-A 5a22-A   479 - 485 <=> 1209 -1215   (TYR  479  - ILE  485  <=> SER 1243  - ARG 1249 )                          
  53: s001-A 6ty9-A    28 -  35 <=>  132 - 139   (ARG   28  - PHE   35  <=> LYS  136  - ALA  143 )                          
  53: s001-A 6ty9-A    37 -  40 <=>  207 - 210   (LYS   37  - GLY   40  <=> CYS  211  - GLY  214 )                          
  53: s001-A 6ty9-A    43 -  50 <=>  337 - 344   (ASP   43  - ASP   50  <=> ASP  341  - LEU  348 )                          
  53: s001-A 6ty9-A    51 -  60 <=>  346 - 355   (ARG   51  - ALA   60  <=> GLU  350  - PRO  359 )                          
  53: s001-A 6ty9-A    63 -  68 <=>  356 - 361   (THR   63  - HIS   68  <=> ARG  360  - LEU  365 )                          
  53: s001-A 6ty9-A    71 -  74 <=>  382 - 385   (GLU   71  - PHE   74  <=> ALA  386  - VAL  389 )                          
  53: s001-A 6ty9-A    75 -  83 <=>  387 - 395   (SER   75  - TYR   83  <=> SER  391  - SER  399 )                          
  53: s001-A 6ty9-A    85 -  94 <=>  396 - 405   (PHE   85  - ARG   94  <=> PHE  400  - ASN  409 )                          
  53: s001-A 6ty9-A    97 - 110 <=>  409 - 422   (SER   97  - ALA  110  <=> HIS  413  - PRO  426 )                          
  53: s001-A 6ty9-A   112 - 115 <=>  423 - 426   (GLY  112  - PHE  115  <=> GLY  427  - LEU  430 )                          
  53: s001-A 6ty9-A   118 - 131 <=>  442 - 455   (GLY  118  - LEU  131  <=> SER  446  - GLU  459 )                          
  53: s001-A 6ty9-A   133 - 138 <=>  456 - 461   (VAL  133  - GLU  138  <=> TYR  460  - ARG  465 )                          
  53: s001-A 6ty9-A   144 - 147 <=>  462 - 465   (ARG  144  - VAL  147  <=> ILE  466  - SER  469 )                          
  53: s001-A 6ty9-A   148 - 159 <=>  468 - 479   (LEU  148  - ARG  159  <=> ALA  472  - ASP  483 )                          
  53: s001-A 6ty9-A   164 - 192 <=>  480 - 508   (ASN  164  - PRO  192  <=> ARG  484  - ASP  512 )                          
  53: s001-A 6ty9-A   193 - 196 <=>  511 - 514   (PRO  193  - GLY  196  <=> ASP  515  - ALA  518 )                          
  53: s001-A 6ty9-A   198 - 217 <=>  515 - 534   (SER  198  - LYS  217  <=> GLN  519  - GLN  538 )                          
  53: s001-A 6ty9-A   218 - 249 <=>  536 - 567   (GLY  218  - LEU  249  <=> ASN  540  - ALA  571 )                          
  53: s001-A 6ty9-A   250 - 253 <=>  570 - 573   (LEU  250  - GLU  253  <=> CYS  574  - PRO  577 )                          
  53: s001-A 6ty9-A   254 - 266 <=>  600 - 612   (THR  254  - PHE  266  <=> ALA  604  - SER  616 )                          
  53: s001-A 6ty9-A   268 - 275 <=>  613 - 620   (HIS  268  - ASN  275  <=> GLN  617  - SER  624 )                          
  53: s001-A 6ty9-A   276 - 310 <=>  625 - 659   (THR  276  - SER  310  <=> GLN  629  - ARG  663 )                          
  53: s001-A 6ty9-A   311 - 316 <=>  664 - 669   (SER  311  - MET  316  <=> LYS  668  - THR  673 )                          
  53: s001-A 6ty9-A   319 - 336 <=>  670 - 687   (HIS  319  - SER  336  <=> THR  674  - ASN  691 )                          
  53: s001-A 6ty9-A   337 - 356 <=>  689 - 708   (LYS  337  - ASN  356  <=> THR  693  - THR  712 )                          
  53: s001-A 6ty9-A   360 - 364 <=>  709 - 713   (THR  360  - LYS  364  <=> ALA  713  - GLN  717 )                          
  53: s001-A 6ty9-A   369 - 382 <=>  714 - 727   (CYS  369  - LYS  382  <=> ASN  718  - THR  731 )                          
  53: s001-A 6ty9-A   385 - 392 <=>  728 - 735   (MET  385  - LEU  392  <=> PHE  732  - ILE  739 )                          
  53: s001-A 6ty9-A   395 - 400 <=>  736 - 741   (GLN  395  - GLU  400  <=> SER  740  - GLU  745 )                          
  53: s001-A 6ty9-A   401 - 404 <=>  743 - 746   (PHE  401  - LYS  404  <=> THR  747  - ILE  750 )                          
  53: s001-A 6ty9-A   405 - 443 <=>  748 - 786   (THR  405  - ILE  443  <=> ARG  752  - ARG  790 )                          
  53: s001-A 6ty9-A   444 - 447 <=>  837 - 840   (ARG  444  - GLN  447  <=> ARG  841  - GLU  844 )                          
  53: s001-A 6ty9-A   457 - 464 <=> 1079 -1086   (GLN  457  - ILE  464  <=> TYR 1083  - ASP 1090 )                          
  53: s001-A 6ty9-A   474 - 477 <=> 1141 -1144   (GLU  474  - ASN  477  <=> PRO 1145  - LEU 1148 )                          
  53: s001-A 6ty9-A   479 - 483 <=> 1145 -1149   (TYR  479  - ASP  483  <=> PHE 1149  - ASP 1153 )                          
  54: s001-A 6ueb-A    27 -  30 <=>   14 -  17   (THR   27  - VAL   30  <=> LEU   42  - ASP   45 )                          
  54: s001-A 6ueb-A    31 -  34 <=>  213 - 216   (GLU   31  - PRO   34  <=> ASN  241  - LEU  244 )                          
  54: s001-A 6ueb-A    35 -  38 <=>  219 - 222   (PHE   35  - VAL   38  <=> LYS  247  - PHE  250 )                          
  54: s001-A 6ueb-A    39 -  42 <=>  253 - 256   (PRO   39  - GLU   42  <=> ILE  281  - ASP  284 )                          
  54: s001-A 6ueb-A    43 -  71 <=>  343 - 371   (ASP   43  - GLU   71  <=> TRP  371  - TYR  399 )                          
  54: s001-A 6ueb-A    74 -  90 <=>  372 - 388   (PHE   74  - GLY   90  <=> GLN  400  - PHE  416 )                          
  54: s001-A 6ueb-A    92 - 100 <=>  437 - 445   (PRO   92  - GLU  100  <=> ILE  465  - ASP  473 )                          
  54: s001-A 6ueb-A   102 - 114 <=>  446 - 458   (ILE  102  - PRO  114  <=> PRO  474  - THR  486 )                          
  54: s001-A 6ueb-A   116 - 125 <=>  474 - 483   (LYS  116  - TRP  125  <=> VAL  502  - ALA  511 )                          
  54: s001-A 6ueb-A   126 - 129 <=>  486 - 489   (SER  126  - LYS  129  <=> LYS  514  - VAL  517 )                          
  54: s001-A 6ueb-A   134 - 139 <=>  493 - 498   (ARG  134  - VAL  139  <=> GLU  521  - ILE  526 )                          
  54: s001-A 6ueb-A   142 - 146 <=>  500 - 504   (SER  142  - SER  146  <=> LEU  528  - PRO  532 )                          
  54: s001-A 6ueb-A   147 - 159 <=>  507 - 519   (VAL  147  - ARG  159  <=> ASP  535  - LEU  547 )                          
  54: s001-A 6ueb-A   163 - 190 <=>  520 - 547   (LYS  163  - LYS  190  <=> LYS  548  - TYR  575 )                          
  54: s001-A 6ueb-A   191 - 194 <=>  550 - 553   (PRO  191  - PHE  194  <=> PRO  578  - ASP  581 )                          
  54: s001-A 6ueb-A   195 - 201 <=>  555 - 561   (LEU  195  - TRP  201  <=> LEU  583  - LEU  589 )                          
  54: s001-A 6ueb-A   205 - 217 <=>  562 - 574   (GLY  205  - LYS  217  <=> ASN  590  - GLY  602 )                          
  54: s001-A 6ueb-A   218 - 251 <=>  583 - 616   (GLY  218  - MET  251  <=> VAL  611  - LEU  644 )                          
  54: s001-A 6ueb-A   256 - 273 <=>  617 - 634   (SER  256  - MET  273  <=> LYS  645  - TYR  662 )                          
  54: s001-A 6ueb-A   274 - 281 <=>  657 - 664   (TYR  274  - HIS  281  <=> PRO  685  - ASP  692 )                          
  54: s001-A 6ueb-A   283 - 288 <=>  665 - 670   (GLY  283  - SER  288  <=> GLY  693  - LEU  698 )                          
  54: s001-A 6ueb-A   291 - 310 <=>  671 - 690   (THR  291  - SER  310  <=> ARG  699  - ARG  718 )                          
  54: s001-A 6ueb-A   313 - 316 <=>  691 - 694   (PHE  313  - MET  316  <=> ASN  719  - THR  722 )                          
  54: s001-A 6ueb-A   319 - 333 <=>  695 - 709   (HIS  319  - GLN  333  <=> LYS  723  - TYR  737 )                          
  54: s001-A 6ueb-A   334 - 337 <=>  727 - 730   (GLY  334  - LYS  337  <=> ILE  755  - ASN  758 )                          
  54: s001-A 6ueb-A   338 - 342 <=>  732 - 736   (ASP  338  - GLU  342  <=> LEU  760  - ARG  764 )                          
  54: s001-A 6ueb-A   344 - 347 <=>  737 - 740   (PHE  344  - LYS  347  <=> ALA  765  - GLU  768 )                          
  54: s001-A 6ueb-A   348 - 364 <=>  742 - 758   (PHE  348  - LYS  364  <=> ALA  770  - TYR  786 )                          
  54: s001-A 6ueb-A   369 - 382 <=>  759 - 772   (CYS  369  - LYS  382  <=> ASP  787  - ASN  800 )                          
  54: s001-A 6ueb-A   384 - 387 <=>  773 - 776   (GLY  384  - PRO  387  <=> ILE  801  - PRO  804 )                          
  54: s001-A 6ueb-A   425 - 430 <=>  778 - 783   (GLN  425  - LEU  430  <=> SER  806  - ARG  811 )                          
  54: s001-A 6ueb-A   448 - 452 <=>  787 - 791   (PRO  448  - PHE  452  <=> VAL  815  - GLN  819 )                          
  54: s001-A 6ueb-A   465 - 469 <=>  796 - 800   (ASN  465  - PHE  469  <=> ALA  824  - SER  828 )                          
  54: s001-A 6ueb-A   470 - 480 <=>  803 - 813   (PRO  470  - TYR  480  <=> SER  831  - SER  841 )                          
  54: s001-A 6ueb-A   481 - 484 <=> 1225 -1228   (GLY  481  - PHE  484  <=> TYR 1253  - VAL 1256 )                          
  55: s001-A 5tit-A    31 -  37 <=>    1 -   7   (GLU   31  - LYS   37  <=> LEU  321  - ARG  327 )                          
  55: s001-A 5tit-A    38 -  45 <=>   10 -  17   (VAL   38  - TRP   45  <=> SER  330  - THR  337 )                          
  55: s001-A 5tit-A    65 -  69 <=>   21 -  25   (ILE   65  - ILE   69  <=> VAL  364  - GLN  368 )                          
  55: s001-A 5tit-A    70 -  89 <=>   28 -  47   (ASP   70  - TYR   89  <=> THR  371  - LYS  390 )                          
  55: s001-A 5tit-A    92 - 104 <=>   48 -  60   (PRO   92  - LYS  104  <=> ARG  391  - LYS  403 )                          
  55: s001-A 5tit-A   106 - 109 <=>   61 -  64   (PRO  106  - THR  109  <=> VAL  404  - ASN  407 )                          
  55: s001-A 5tit-A   117 - 125 <=>   68 -  76   (PRO  117  - TRP  125  <=> GLU  419  - VAL  427 )                          
  55: s001-A 5tit-A   126 - 140 <=>   79 -  93   (SER  126  - LYS  140  <=> PRO  430  - LEU  444 )                          
  55: s001-A 5tit-A   142 - 146 <=>   94 -  98   (SER  142  - SER  146  <=> ARG  445  - HIS  449 )                          
  55: s001-A 5tit-A   147 - 150 <=>  100 - 103   (VAL  147  - CYS  150  <=> CYS  451  - ASN  454 )                          
  55: s001-A 5tit-A   173 - 189 <=>  112 - 128   (PRO  173  - VAL  189  <=> TRP  479  - GLU  495 )                          
  55: s001-A 5tit-A   190 - 193 <=>  130 - 133   (LYS  190  - PRO  193  <=> HIS  497  - GLY  500 )                          
  55: s001-A 5tit-A   194 - 202 <=>  139 - 147   (PHE  194  - LEU  202  <=> GLY  506  - GLN  514 )                          
  55: s001-A 5tit-A   206 - 217 <=>  148 - 159   (CYS  206  - LYS  217  <=> ARG  515  - ALA  526 )                          
  55: s001-A 5tit-A   218 - 223 <=>  161 - 166   (GLY  218  - ASN  223  <=> GLY  528  - ALA  533 )                          
  55: s001-A 5tit-A   232 - 243 <=>  167 - 178   (SER  232  - ASP  243  <=> ARG  542  - LEU  553 )                          
  55: s001-A 5tit-A   245 - 252 <=>  179 - 186   (VAL  245  - ASN  252  <=> ILE  554  - GLY  561 )                          
  55: s001-A 5tit-A   255 - 269 <=>  187 - 201   (GLU  255  - THR  269  <=> HIS  562  - ASN  576 )                          
  55: s001-A 5tit-A   289 - 312 <=>  202 - 225   (GLY  289  - GLU  312  <=> VAL  606  - GLU  629 )                          
  55: s001-A 5tit-A   316 - 334 <=>  252 - 270   (MET  316  - GLY  334  <=> ARG  656  - ASP  674 )                          
  55: s001-A 5tit-A   339 - 342 <=>  271 - 274   (ASP  339  - GLU  342  <=> ARG  675  - HIS  678 )                          
  55: s001-A 5tit-A   344 - 357 <=>  275 - 288   (PHE  344  - ALA  357  <=> ALA  679  - LYS  697 )                          
  55: s001-A 5tit-A   360 - 365 <=>  290 - 295   (THR  360  - PRO  365  <=> SER  699  - ASN  704 )                          
  55: s001-A 5tit-A   369 - 379 <=>  297 - 307   (CYS  369  - THR  379  <=> GLU  706  - ASN  716 )                          
  55: s001-A 5tit-A   382 - 385 <=>  316 - 319   (LYS  382  - MET  385  <=> SER  725  - VAL  728 )                          
  55: s001-A 5tit-A   386 - 401 <=>  321 - 336   (THR  386  - PHE  401  <=> CYS  730  - GLY  745 )                          
  55: s001-A 5tit-A   402 - 405 <=>  339 - 342   (LYS  402  - THR  405  <=> TRP  748  - ARG  751 )                          
  55: s001-A 5tit-A   406 - 438 <=>  345 - 377   (PRO  406  - ASP  438  <=> ALA  754  - PRO  786 )                          
  55: s001-A 5tit-A   443 - 449 <=>  378 - 384   (ILE  443  - ASP  449  <=> VAL  787  - GLY  793 )                          
  55: s001-A 5tit-A   452 - 455 <=>  385 - 388   (PHE  452  - ARG  455  <=> ARG  794  - TRP  797 )                          
  55: s001-A 5tit-A   458 - 461 <=>  390 - 393   (LEU  458  - PHE  461  <=> ILE  799  - LYS  802 )                          
  55: s001-A 5tit-A   464 - 467 <=>  395 - 398   (ILE  464  - SER  467  <=> GLU  804  - THR  807 )                          
  55: s001-A 5tit-A   468 - 471 <=>  400 - 403   (LYS  468  - ASN  471  <=> GLU  809  - LEU  812 )                          
  55: s001-A 5tit-A   474 - 479 <=>  405 - 410   (GLU  474  - TYR  479  <=> VAL  814  - TRP  819 )                          
  55: s001-A 5tit-A   481 - 485 <=>  414 - 418   (GLY  481  - ILE  485  <=> ASN  823  - GLU  827 )                          
  56: s001-A 6uen-A    26 -  29 <=>   15 -  18   (GLY   26  - ARG   29  <=> SER   24  - GLU   27 )                          
  56: s001-A 6uen-A    31 -  34 <=>  230 - 233   (GLU   31  - PRO   34  <=> ASN  267  - LEU  270 )                          
  56: s001-A 6uen-A    36 -  39 <=>  236 - 239   (ILE   36  - PRO   39  <=> LYS  273  - SER  276 )                          
  56: s001-A 6uen-A    42 -  71 <=>  391 - 420   (GLU   42  - GLU   71  <=> ILE  428  - SER  457 )                          
  56: s001-A 6uen-A    72 -  90 <=>  422 - 440   (ASP   72  - GLY   90  <=> SER  459  - TYR  477 )                          
  56: s001-A 6uen-A    92 - 100 <=>  487 - 495   (PRO   92  - GLU  100  <=> GLU  524  - ASP  532 )                          
  56: s001-A 6uen-A   102 - 114 <=>  496 - 508   (ILE  102  - PRO  114  <=> LEU  533  - PRO  545 )                          
  56: s001-A 6uen-A   115 - 118 <=>  540 - 543   (PHE  115  - GLY  118  <=> ASP  577  - ARG  580 )                          
  56: s001-A 6uen-A   120 - 127 <=>  544 - 551   (LYS  120  - GLU  127  <=> ARG  581  - ARG  588 )                          
  56: s001-A 6uen-A   133 - 138 <=>  558 - 563   (VAL  133  - GLU  138  <=> CYS  595  - CYS  600 )                          
  56: s001-A 6uen-A   143 - 147 <=>  566 - 570   (HIS  143  - VAL  147  <=> ASN  603  - LEU  607 )                          
  56: s001-A 6uen-A   148 - 154 <=>  575 - 581   (LEU  148  - ALA  154  <=> HIS  612  - GLY  618 )                          
  56: s001-A 6uen-A   155 - 158 <=>  583 - 586   (ARG  155  - LEU  158  <=> GLU  620  - LEU  623 )                          
  56: s001-A 6uen-A   164 - 192 <=>  587 - 615   (ASN  164  - PRO  192  <=> SER  624  - LEU  652 )                          
  56: s001-A 6uen-A   193 - 196 <=>  619 - 622   (PRO  193  - GLY  196  <=> PRO  656  - LEU  659 )                          
  56: s001-A 6uen-A   217 - 251 <=>  623 - 657   (LYS  217  - MET  251  <=> ILE  692  - VAL  726 )                          
  56: s001-A 6uen-A   259 - 264 <=>  658 - 663   (LEU  259  - ASP  264  <=> GLN  727  - TRP  732 )                          
  56: s001-A 6uen-A   266 - 269 <=>  664 - 667   (PHE  266  - THR  269  <=> LEU  733  - THR  736 )                          
  56: s001-A 6uen-A   270 - 274 <=>  671 - 675   (PRO  270  - TYR  274  <=> VAL  740  - CYS  744 )                          
  56: s001-A 6uen-A   275 - 281 <=>  699 - 705   (ASN  275  - HIS  281  <=> GLY  768  - MET  774 )                          
  56: s001-A 6uen-A   283 - 288 <=>  706 - 711   (GLY  283  - SER  288  <=> GLY  775  - TRP  780 )                          
  56: s001-A 6uen-A   291 - 311 <=>  712 - 732   (THR  291  - SER  311  <=> CYS  781  - LYS  801 )                          
  56: s001-A 6uen-A   313 - 316 <=>  733 - 736   (PHE  313  - MET  316  <=> PHE  802  - THR  805 )                          
  56: s001-A 6uen-A   320 - 333 <=>  737 - 750   (CYS  320  - GLN  333  <=> ALA  806  - LYS  819 )                          
  56: s001-A 6uen-A   334 - 365 <=>  765 - 796   (GLY  334  - PRO  365  <=> TYR  834  - ASP  865 )                          
  56: s001-A 6uen-A   370 - 373 <=>  797 - 800   (SER  370  - PHE  373  <=> MET  866  - MET  869 )                          
  56: s001-A 6uen-A   375 - 385 <=>  801 - 811   (SER  375  - MET  385  <=> SER  870  - TYR  880 )                          
  56: s001-A 6uen-A   422 - 430 <=>  812 - 820   (PHE  422  - LEU  430  <=> PRO  881  - ARG  889 )                          
  56: s001-A 6uen-A   434 - 438 <=>  821 - 825   (TYR  434  - ASP  438  <=> VAL  890  - ILE  894 )                          
  56: s001-A 6uen-A   442 - 446 <=>  830 - 834   (ARG  442  - VAL  446  <=> ASP  899  - VAL  903 )                          
  56: s001-A 6uen-A   468 - 471 <=>  841 - 844   (LYS  468  - ASN  471  <=> SER  910  - GLN  913 )                          
  56: s001-A 6uen-A   472 - 477 <=>  846 - 851   (PHE  472  - ASN  477  <=> LEU  915  - GLU  920 )                          
  56: s001-A 6uen-A   478 - 483 <=> 1284 -1289   (ARG  478  - ASP  483  <=> ILE 1353  - THR 1358 )                          
  57: s001-A 1raj-A    71 -  88 <=>    2 -  19   (GLU   71  - HIS   88  <=> ASP   71  - LEU   88 )                          
  57: s001-A 1raj-A    90 -  94 <=>   20 -  24   (GLY   90  - ARG   94  <=> ASP   89  - GLU   93 )                          
  57: s001-A 1raj-A   185 - 191 <=>   25 -  31   (LEU  185  - PRO  191  <=> GLY  192  - PHE  198 )                          
  57: s001-A 1raj-A   192 - 202 <=>   38 -  48   (PRO  192  - LEU  202  <=> ILE  205  - ASP  215 )                          
  57: s001-A 1raj-A   206 - 215 <=>   49 -  58   (CYS  206  - ALA  215  <=> LEU  216  - MET  225 )                          
  57: s001-A 1raj-A   218 - 247 <=>   59 -  88   (GLY  218  - SER  247  <=> GLU  226  - LYS  255 )                          
  57: s001-A 1raj-A   291 - 312 <=>   89 - 110   (THR  291  - GLU  312  <=> THR  293  - LYS  314 )                          
  57: s001-A 1raj-A   314 - 317 <=>  112 - 115   (ARG  314  - GLN  317  <=> ILE  316  - ASP  319 )                          
  57: s001-A 1raj-A   318 - 334 <=>  117 - 133   (ASP  318  - GLY  334  <=> LEU  321  - GLU  337 )                          
  57: s001-A 1raj-A   340 - 359 <=>  135 - 154   (PHE  340  - LYS  359  <=> ASP  339  - ASP  358 )                          
  57: s001-A 1raj-A   362 - 365 <=>  161 - 164   (TYR  362  - PRO  365  <=> THR  365  - TRP  368 )                          
  57: s001-A 1raj-A   369 - 379 <=>  165 - 175   (CYS  369  - THR  379  <=> GLU  369  - ARG  379 )                          
  57: s001-A 1raj-A   381 - 396 <=>  182 - 197   (GLY  381  - ILE  396  <=> PHE  386  - ILE  401 )                          
  57: s001-A 1raj-A   399 - 405 <=>  198 - 204   (PRO  399  - THR  405  <=> ARG  402  - ARG  408 )                          
  57: s001-A 1raj-A   408 - 424 <=>  205 - 221   (ASP  408  - GLU  424  <=> ASN  409  - GLY  425 )                          
  57: s001-A 1raj-A   425 - 436 <=>  223 - 234   (GLN  425  - HIS  436  <=> GLU  427  - SER  438 )                          
  57: s001-A 1raj-A   437 - 440 <=>  237 - 240   (VAL  437  - LYS  440  <=> ILE  441  - ALA  444 )                          
  57: s001-A 1raj-A   468 - 478 <=>  242 - 252   (LYS  468  - ARG  478  <=> ALA  446  - ARG  456 )                          
  57: s001-A 1raj-A   480 - 484 <=>  253 - 257   (TYR  480  - PHE  484  <=> TRP  457  - PHE  461 )                          
  58: s001-A 5fmz-B    41 -  48 <=>   24 -  31   (TYR   41  - VAL   48  <=> TYR   24  - SER   31 )                          
  58: s001-A 5fmz-B    50 -  64 <=>   35 -  49   (ASP   50  - PRO   64  <=> GLY   35  - TYR   49 )                          
  58: s001-A 5fmz-B    65 -  71 <=>   81 -  87   (ILE   65  - GLU   71  <=> ALA   81  - CYS   87 )                          
  58: s001-A 5fmz-B    74 -  87 <=>   88 - 101   (PHE   74  - LYS   87  <=> VAL   88  - GLY  101 )                          
  58: s001-A 5fmz-B    89 -  92 <=>  102 - 105   (TYR   89  - PRO   92  <=> LEU  102  - ALA  105 )                          
  58: s001-A 5fmz-B    93 -  96 <=>  108 - 111   (LEU   93  - SER   96  <=> GLN  108  - MET  111 )                          
  58: s001-A 5fmz-B    97 - 100 <=>  114 - 117   (SER   97  - GLU  100  <=> LEU  114  - THR  117 )                          
  58: s001-A 5fmz-B   102 - 116 <=>  119 - 133   (ILE  102  - LYS  116  <=> VAL  119  - VAL  133 )                          
  58: s001-A 5fmz-B   117 - 129 <=>  135 - 147   (PRO  117  - LYS  129  <=> ARG  135  - ILE  147 )                          
  58: s001-A 5fmz-B   131 - 138 <=>  166 - 173   (LEU  131  - GLU  138  <=> PHE  166  - SER  173 )                          
  58: s001-A 5fmz-B   147 - 155 <=>  204 - 212   (VAL  147  - ARG  155  <=> ALA  221  - LYS  229 )                          
  58: s001-A 5fmz-B   156 - 159 <=>  214 - 217   (ARG  156  - ARG  159  <=> ALA  231  - GLY  234 )                          
  58: s001-A 5fmz-B   163 - 189 <=>  218 - 244   (LYS  163  - VAL  189  <=> LYS  235  - ASN  261 )                          
  58: s001-A 5fmz-B   191 - 194 <=>  247 - 250   (PRO  191  - PHE  194  <=> GLU  264  - GLU  267 )                          
  58: s001-A 5fmz-B   195 - 201 <=>  252 - 258   (LEU  195  - TRP  201  <=> SER  269  - GLY  275 )                          
  58: s001-A 5fmz-B   205 - 218 <=>  259 - 272   (GLY  205  - GLY  218  <=> ASN  276  - MET  289 )                          
  58: s001-A 5fmz-B   219 - 247 <=>  282 - 310   (GLY  219  - SER  247  <=> SER  299  - ARG  327 )                          
  58: s001-A 5fmz-B   250 - 274 <=>  311 - 335   (LEU  250  - TYR  274  <=> ASP  328  - GLY  352 )                          
  58: s001-A 5fmz-B   275 - 288 <=>  382 - 395   (ASN  275  - SER  288  <=> GLU  399  - MET  412 )                          
  58: s001-A 5fmz-B   291 - 304 <=>  396 - 409   (THR  291  - VAL  304  <=> PHE  413  - GLY  426 )                          
  58: s001-A 5fmz-B   306 - 309 <=>  410 - 413   (VAL  306  - LEU  309  <=> ILE  427  - ILE  430 )                          
  58: s001-A 5fmz-B   311 - 316 <=>  416 - 421   (SER  311  - MET  316  <=> LYS  433  - ASP  438 )                          
  58: s001-A 5fmz-B   320 - 333 <=>  422 - 435   (CYS  320  - GLN  333  <=> GLY  439  - ALA  452 )                          
  58: s001-A 5fmz-B   334 - 365 <=>  438 - 469   (GLY  334  - PRO  365  <=> GLU  455  - THR  486 )                          
  58: s001-A 5fmz-B   369 - 381 <=>  470 - 482   (CYS  369  - GLY  381  <=> GLY  487  - GLY  499 )                          
  58: s001-A 5fmz-B   384 - 387 <=>  483 - 486   (GLY  384  - PRO  387  <=> PHE  500  - ASN  503 )                          
  58: s001-A 5fmz-B   389 - 396 <=>  487 - 494   (LEU  389  - ILE  396  <=> PHE  504  - PHE  511 )                          
  58: s001-A 5fmz-B   403 - 421 <=>  498 - 516   (ASP  403  - GLY  421  <=> GLY  515  - MET  533 )                          
  58: s001-A 5fmz-B   422 - 425 <=>  519 - 522   (PHE  422  - GLN  425  <=> ASN  536  - GLY  539 )                          
  58: s001-A 5fmz-B   427 - 444 <=>  526 - 543   (TYR  427  - ARG  444  <=> ALA  543  - CYS  560 )                          
  58: s001-A 5fmz-B   450 - 453 <=>  619 - 622   (LEU  450  - TYR  453  <=> ILE  636  - ASP  655 )                          
  58: s001-A 5fmz-B   465 - 468 <=>  623 - 626   (ASN  465  - LYS  468  <=> TYR  656  - VAL  659 )                          
  59: s001-A 7nhc-B    40 -  51 <=>   23 -  34   (GLY   40  - ARG   51  <=> PRO   23  - THR   34 )                          
  59: s001-A 7nhc-B    52 -  64 <=>   37 -  49   (THR   52  - PRO   64  <=> GLY   37  - TYR   49 )                          
  59: s001-A 7nhc-B    65 -  68 <=>   81 -  84   (ILE   65  - HIS   68  <=> GLY   81  - GLN   84 )                          
  59: s001-A 7nhc-B    72 -  91 <=>   86 - 105   (ASP   72  - ALA   91  <=> ASP   86  - ASN  105 )                          
  59: s001-A 7nhc-B    92 -  95 <=>  108 - 111   (PRO   92  - VAL   95  <=> LEU  108  - MET  111 )                          
  59: s001-A 7nhc-B    96 -  99 <=>  115 - 118   (SER   96  - ASP   99  <=> GLN  115  - ARG  118 )                          
  59: s001-A 7nhc-B   102 - 116 <=>  119 - 133   (ILE  102  - LYS  116  <=> VAL  119  - LEU  133 )                          
  59: s001-A 7nhc-B   117 - 129 <=>  135 - 147   (PRO  117  - LYS  129  <=> ARG  135  - ILE  147 )                          
  59: s001-A 7nhc-B   131 - 139 <=>  166 - 174   (LEU  131  - VAL  139  <=> PHE  166  - MET  174 )                          
  59: s001-A 7nhc-B   147 - 159 <=>  203 - 215   (VAL  147  - ARG  159  <=> ALA  221  - ARG  233 )                          
  59: s001-A 7nhc-B   163 - 189 <=>  217 - 243   (LYS  163  - VAL  189  <=> LYS  235  - SER  261 )                          
  59: s001-A 7nhc-B   190 - 196 <=>  246 - 252   (LYS  190  - GLY  196  <=> GLU  264  - GLY  270 )                          
  59: s001-A 7nhc-B   197 - 201 <=>  254 - 258   (TRP  197  - TRP  201  <=> PRO  272  - ASN  276 )                          
  59: s001-A 7nhc-B   206 - 218 <=>  259 - 271   (CYS  206  - GLY  218  <=> GLU  277  - MET  289 )                          
  59: s001-A 7nhc-B   219 - 247 <=>  281 - 309   (GLY  219  - SER  247  <=> SER  299  - ARG  327 )                          
  59: s001-A 7nhc-B   251 - 275 <=>  311 - 335   (MET  251  - ASN  275  <=> GLN  329  - LYS  353 )                          
  59: s001-A 7nhc-B   276 - 288 <=>  381 - 393   (THR  276  - SER  288  <=> GLY  399  - MET  411 )                          
  59: s001-A 7nhc-B   291 - 305 <=>  394 - 408   (THR  291  - TYR  305  <=> PHE  412  - LEU  426 )                          
  59: s001-A 7nhc-B   309 - 312 <=>  413 - 416   (LEU  309  - GLU  312  <=> TYR  431  - THR  434 )                          
  59: s001-A 7nhc-B   313 - 316 <=>  418 - 421   (PHE  313  - MET  316  <=> TYR  436  - ASP  439 )                          
  59: s001-A 7nhc-B   320 - 333 <=>  422 - 435   (CYS  320  - GLN  333  <=> GLY  440  - ALA  453 )                          
  59: s001-A 7nhc-B   335 - 365 <=>  439 - 469   (LEU  335  - PRO  365  <=> GLU  457  - THR  487 )                          
  59: s001-A 7nhc-B   369 - 380 <=>  470 - 481   (CYS  369  - TYR  380  <=> GLY  488  - TYR  499 )                          
  59: s001-A 7nhc-B   383 - 387 <=>  482 - 486   (THR  383  - PRO  387  <=> GLY  500  - ASN  504 )                          
  59: s001-A 7nhc-B   389 - 396 <=>  487 - 494   (LEU  389  - ILE  396  <=> PHE  505  - PHE  512 )                          
  59: s001-A 7nhc-B   403 - 421 <=>  498 - 516   (ASP  403  - GLY  421  <=> GLY  516  - MET  534 )                          
  59: s001-A 7nhc-B   422 - 425 <=>  519 - 522   (PHE  422  - GLN  425  <=> ASN  537  - GLY  540 )                          
  59: s001-A 7nhc-B   427 - 444 <=>  526 - 543   (TYR  427  - ARG  444  <=> ALA  544  - CYS  561 )                          
  59: s001-A 7nhc-B   464 - 467 <=>  616 - 619   (ILE  464  - SER  467  <=> MET  655  - ASP  658 )                          
  60: s001-A 6kuj-B    40 -  43 <=>   23 -  26   (GLY   40  - ASP   43  <=> PRO   23  - GLY   26 )                          
  60: s001-A 6kuj-B    45 -  50 <=>   27 -  32   (TRP   45  - ASP   50  <=> ALA   27  - HIS   32 )                          
  60: s001-A 6kuj-B    51 -  66 <=>   36 -  51   (ARG   51  - THR   66  <=> THR   36  - ARG   51 )                          
  60: s001-A 6kuj-B    67 -  71 <=>   84 -  88   (MET   67  - GLU   71  <=> ASN   84  - ASN   88 )                          
  60: s001-A 6kuj-B    73 -  84 <=>   89 - 100   (LEU   73  - MET   84  <=> PHE   89  - LYS  100 )                          
  60: s001-A 6kuj-B    86 -  90 <=>  101 - 105   (PHE   86  - GLY   90  <=> MET  101  - PHE  105 )                          
  60: s001-A 6kuj-B    91 -  94 <=>  108 - 111   (ALA   91  - ARG   94  <=> PHE  108  - ASN  111 )                          
  60: s001-A 6kuj-B    95 - 100 <=>  116 - 121   (VAL   95  - GLU  100  <=> GLU  116  - HIS  121 )                          
  60: s001-A 6kuj-B   102 - 116 <=>  122 - 136   (ILE  102  - LYS  116  <=> PHE  122  - SER  136 )                          
  60: s001-A 6kuj-B   117 - 129 <=>  138 - 150   (PRO  117  - LYS  129  <=> ARG  138  - VAL  150 )                          
  60: s001-A 6kuj-B   131 - 141 <=>  168 - 178   (LEU  131  - SER  141  <=> TYR  168  - TRP  178 )                          
  60: s001-A 6kuj-B   147 - 155 <=>  202 - 210   (VAL  147  - ARG  155  <=> ILE  223  - LYS  231 )                          
  60: s001-A 6kuj-B   156 - 159 <=>  212 - 215   (ARG  156  - ARG  159  <=> GLY  233  - GLY  236 )                          
  60: s001-A 6kuj-B   163 - 191 <=>  216 - 244   (LYS  163  - PRO  191  <=> LYS  237  - CYS  265 )                          
  60: s001-A 6kuj-B   192 - 200 <=>  247 - 255   (PRO  192  - ASN  200  <=> LEU  268  - GLU  279 )                          
  60: s001-A 6kuj-B   207 - 218 <=>  256 - 267   (SER  207  - GLY  218  <=> LYS  280  - THR  291 )                          
  60: s001-A 6kuj-B   219 - 247 <=>  277 - 305   (GLY  219  - SER  247  <=> MET  301  - LYS  329 )                          
  60: s001-A 6kuj-B   250 - 253 <=>  307 - 310   (LEU  250  - GLU  253  <=> SER  331  - LEU  334 )                          
  60: s001-A 6kuj-B   255 - 275 <=>  311 - 331   (GLU  255  - ASN  275  <=> MET  335  - GLN  355 )                          
  60: s001-A 6kuj-B   276 - 288 <=>  376 - 388   (THR  276  - SER  288  <=> GLU  400  - MET  412 )                          
  60: s001-A 6kuj-B   291 - 304 <=>  389 - 402   (THR  291  - VAL  304  <=> PHE  413  - ASN  426 )                          
  60: s001-A 6kuj-B   307 - 310 <=>  403 - 406   (SER  307  - SER  310  <=> TYR  427  - GLU  430 )                          
  60: s001-A 6kuj-B   312 - 316 <=>  408 - 412   (GLU  312  - MET  316  <=> ASN  436  - THR  440 )                          
  60: s001-A 6kuj-B   320 - 333 <=>  413 - 426   (CYS  320  - GLN  333  <=> GLY  441  - SER  454 )                          
  60: s001-A 6kuj-B   336 - 365 <=>  431 - 460   (SER  336  - PRO  365  <=> GLU  459  - PRO  488 )                          
  60: s001-A 6kuj-B   369 - 381 <=>  461 - 473   (CYS  369  - GLY  381  <=> GLU  489  - ASP  501 )                          
  60: s001-A 6kuj-B   384 - 390 <=>  474 - 480   (GLY  384  - LYS  390  <=> PHE  502  - LEU  508 )                          
  60: s001-A 6kuj-B   395 - 398 <=>  481 - 484   (GLN  395  - TRP  398  <=> GLU  509  - ALA  512 )                          
  60: s001-A 6kuj-B   402 - 405 <=>  487 - 490   (LYS  402  - THR  405  <=> THR  515  - MET  518 )                          
  60: s001-A 6kuj-B   406 - 421 <=>  496 - 511   (PRO  406  - GLY  421  <=> PHE  524  - GLY  539 )                          
  60: s001-A 6kuj-B   425 - 442 <=>  512 - 529   (GLN  425  - ARG  442  <=> LEU  540  - ARG  557 )                          
  60: s001-A 6kuj-B   465 - 468 <=>  576 - 579   (ASN  465  - LYS  468  <=> SER  604  - ILE  607 )                          
  61: s001-A 4f5x-W    27 -  35 <=>  124 - 132   (THR   27  - PHE   35  <=> SER  128  - THR  136 )                          
  61: s001-A 4f5x-W    37 -  40 <=>  207 - 210   (LYS   37  - GLY   40  <=> ILE  211  - LEU  214 )                          
  61: s001-A 4f5x-W    44 -  50 <=>  306 - 312   (TRP   44  - ASP   50  <=> VAL  332  - LYS  338 )                          
  61: s001-A 4f5x-W    54 -  61 <=>  313 - 320   (MET   54  - PHE   61  <=> MET  339  - GLN  346 )                          
  61: s001-A 4f5x-W    74 -  78 <=>  322 - 326   (PHE   74  - VAL   78  <=> MET  359  - THR  364 )                          
  61: s001-A 4f5x-W    81 -  87 <=>  327 - 333   (VAL   81  - LYS   87  <=> LEU  366  - LYS  373 )                          
  61: s001-A 4f5x-W    91 -  94 <=>  336 - 339   (ALA   91  - ARG   94  <=> GLU  376  - ASP  382 )                          
  61: s001-A 4f5x-W    96 - 110 <=>  345 - 359   (SER   96  - ALA  110  <=> ASP  388  - ASN  402 )                          
  61: s001-A 4f5x-W   112 - 116 <=>  360 - 364   (GLY  112  - LYS  116  <=> GLY  403  - GLN  407 )                          
  61: s001-A 4f5x-W   118 - 127 <=>  374 - 383   (GLY  118  - GLU  127  <=> SER  417  - ASP  426 )                          
  61: s001-A 4f5x-W   130 - 133 <=>  390 - 393   (GLN  130  - VAL  133  <=> TYR  433  - GLY  436 )                          
  61: s001-A 4f5x-W   144 - 147 <=>  394 - 397   (ARG  144  - VAL  147  <=> ILE  437  - PRO  440 )                          
  61: s001-A 4f5x-W   148 - 159 <=>  402 - 413   (LEU  148  - ARG  159  <=> LYS  445  - GLY  456 )                          
  61: s001-A 4f5x-W   164 - 191 <=>  414 - 441   (ASN  164  - PRO  191  <=> ARG  457  - ALA  484 )                          
  61: s001-A 4f5x-W   192 - 195 <=>  444 - 447   (PRO  192  - LEU  195  <=> THR  487  - TYR  490 )                          
  61: s001-A 4f5x-W   196 - 200 <=>  449 - 453   (GLY  196  - ASN  200  <=> GLU  492  - GLN  496 )                          
  61: s001-A 4f5x-W   206 - 216 <=>  454 - 464   (CYS  206  - CYS  216  <=> SER  497  - PHE  509 )                          
  61: s001-A 4f5x-W   221 - 232 <=>  465 - 476   (VAL  221  - SER  232  <=> VAL  516  - SER  527 )                          
  61: s001-A 4f5x-W   233 - 246 <=>  478 - 491   (VAL  233  - ARG  246  <=> HIS  529  - LEU  542 )                          
  61: s001-A 4f5x-W   251 - 274 <=>  492 - 515   (MET  251  - TYR  274  <=> LYS  553  - PRO  576 )                          
  61: s001-A 4f5x-W   275 - 281 <=>  520 - 526   (ASN  275  - HIS  281  <=> ILE  581  - GLY  587 )                          
  61: s001-A 4f5x-W   283 - 307 <=>  527 - 551   (GLY  283  - SER  307  <=> ALA  588  - LEU  612 )                          
  61: s001-A 4f5x-W   313 - 316 <=>  552 - 555   (PHE  313  - MET  316  <=> HIS  619  - LYS  624 )                          
  61: s001-A 4f5x-W   319 - 331 <=>  556 - 568   (HIS  319  - PHE  331  <=> ILE  625  - LEU  637 )                          
  61: s001-A 4f5x-W   337 - 356 <=>  569 - 588   (LYS  337  - ASN  356  <=> ILE  648  - LYS  667 )                          
  61: s001-A 4f5x-W   360 - 363 <=>  589 - 592   (THR  360  - THR  363  <=> ALA  668  - SER  671 )                          
  61: s001-A 4f5x-W   369 - 382 <=>  593 - 606   (CYS  369  - LYS  382  <=> VAL  673  - LYS  686 )                          
  61: s001-A 4f5x-W   385 - 391 <=>  607 - 613   (MET  385  - LYS  391  <=> ILE  687  - ILE  693 )                          
  61: s001-A 4f5x-W   395 - 402 <=>  614 - 621   (GLN  395  - LYS  402  <=> ASN  694  - ARG  701 )                          
  61: s001-A 4f5x-W   404 - 423 <=>  624 - 643   (LYS  404  - ASN  423  <=> SER  704  - ARG  723 )                          
  61: s001-A 4f5x-W   425 - 429 <=>  644 - 648   (GLN  425  - LEU  429  <=> GLY  724  - ASP  728 )                          
  61: s001-A 4f5x-W   431 - 443 <=>  649 - 661   (LEU  431  - ILE  443  <=> ARG  729  - SER  741 )                          
  61: s001-A 4f5x-W   444 - 447 <=>  681 - 684   (ARG  444  - GLN  447  <=> SER  761  - LYS  764 )                          
  61: s001-A 4f5x-W   460 - 463 <=>  841 - 844   (ASP  460  - ASP  463  <=> ILE  921  - ASP  924 )                          
  61: s001-A 4f5x-W   474 - 478 <=>  902 - 906   (GLU  474  - ARG  478  <=> TYR 1001  - GLN 1005 )                          
  61: s001-A 4f5x-W   480 - 483 <=>  907 - 910   (TYR  480  - ASP  483  <=> LEU 1006  - PHE 1009 )                          
  62: s001-A 7ojl-L    31 -  36 <=>  367 - 372   (GLU   31  - ILE   36  <=> PHE  581  - SER  586 )                          
  62: s001-A 7ojl-L    39 -  42 <=>  409 - 412   (PRO   39  - GLU   42  <=> VAL  623  - LEU  626 )                          
  62: s001-A 7ojl-L    43 -  48 <=>  494 - 499   (ASP   43  - VAL   48  <=> PHE  708  - THR  713 )                          
  62: s001-A 7ojl-L    49 -  64 <=>  505 - 520   (THR   49  - PRO   64  <=> ASP  719  - PHE  734 )                          
  62: s001-A 7ojl-L    65 -  69 <=>  546 - 550   (ILE   65  - ILE   69  <=> PHE  760  - GLU  764 )                          
  62: s001-A 7ojl-L    70 -  84 <=>  566 - 580   (ASP   70  - MET   84  <=> SER  780  - GLY  794 )                          
  62: s001-A 7ojl-L    89 -  94 <=>  591 - 596   (TYR   89  - ARG   94  <=> GLU  805  - LEU  810 )                          
  62: s001-A 7ojl-L   103 - 114 <=>  598 - 609   (SER  103  - PRO  114  <=> LEU  819  - ASN  830 )                          
  62: s001-A 7ojl-L   116 - 128 <=>  796 - 808   (LYS  116  - LEU  128  <=> SER 1070  - ALA 1082 )                          
  62: s001-A 7ojl-L   130 - 133 <=>  816 - 819   (GLN  130  - VAL  133  <=> ASN 1095  - PHE 1098 )                          
  62: s001-A 7ojl-L   134 - 139 <=>  823 - 828   (ARG  134  - VAL  139  <=> GLU 1102  - TYR 1107 )                          
  62: s001-A 7ojl-L   144 - 158 <=>  834 - 848   (ARG  144  - LEU  158  <=> ASP 1113  - VAL 1127 )                          
  62: s001-A 7ojl-L   164 - 189 <=>  849 - 874   (ASN  164  - VAL  189  <=> GLY 1128  - ALA 1153 )                          
  62: s001-A 7ojl-L   190 - 196 <=>  877 - 883   (LYS  190  - GLY  196  <=> LEU 1156  - CYS 1162 )                          
  62: s001-A 7ojl-L   197 - 200 <=>  885 - 888   (TRP  197  - ASN  200  <=> ASN 1164  - ARG 1167 )                          
  62: s001-A 7ojl-L   209 - 218 <=>  891 - 900   (SER  209  - GLY  218  <=> GLU 1170  - ASN 1179 )                          
  62: s001-A 7ojl-L   219 - 243 <=>  905 - 929   (GLY  219  - ASP  243  <=> HIS 1184  - GLN 1208 )                          
  62: s001-A 7ojl-L   245 - 248 <=>  930 - 933   (VAL  245  - MET  248  <=> ASN 1209  - PHE 1212 )                          
  62: s001-A 7ojl-L   250 - 253 <=>  940 - 943   (LEU  250  - GLU  253  <=> ALA 1219  - LYS 1222 )                          
  62: s001-A 7ojl-L   255 - 275 <=>  944 - 964   (GLU  255  - ASN  275  <=> GLY 1223  - PHE 1243 )                          
  62: s001-A 7ojl-L   276 - 288 <=> 1005 -1017   (THR  276  - SER  288  <=> SER 1284  - ILE 1296 )                          
  62: s001-A 7ojl-L   291 - 311 <=> 1018 -1038   (THR  291  - SER  311  <=> LEU 1297  - SER 1317 )                          
  62: s001-A 7ojl-L   312 - 316 <=> 1042 -1046   (GLU  312  - MET  316  <=> GLY 1321  - ASP 1325 )                          
  62: s001-A 7ojl-L   320 - 332 <=> 1047 -1059   (CYS  320  - ASP  332  <=> ALA 1326  - ASP 1338 )                          
  62: s001-A 7ojl-L   333 - 336 <=> 1062 -1065   (GLN  333  - SER  336  <=> LEU 1341  - LEU 1344 )                          
  62: s001-A 7ojl-L   337 - 357 <=> 1073 -1093   (LYS  337  - ALA  357  <=> PHE 1352  - PRO 1372 )                          
  62: s001-A 7ojl-L   359 - 364 <=> 1094 -1099   (LYS  359  - LYS  364  <=> LYS 1373  - ARG 1378 )                          
  62: s001-A 7ojl-L   369 - 382 <=> 1100 -1113   (CYS  369  - LYS  382  <=> PHE 1379  - ASP 1392 )                          
  62: s001-A 7ojl-L   385 - 399 <=> 1114 -1128   (MET  385  - PRO  399  <=> GLU 1393  - ASN 1407 )                          
  62: s001-A 7ojl-L   402 - 405 <=> 1129 -1132   (LYS  402  - THR  405  <=> ILE 1408  - LYS 1411 )                          
  62: s001-A 7ojl-L   406 - 421 <=> 1134 -1149   (PRO  406  - GLY  421  <=> PRO 1413  - VAL 1428 )                          
  62: s001-A 7ojl-L   422 - 425 <=> 1151 -1154   (PHE  422  - GLN  425  <=> ASN 1430  - PRO 1433 )                          
  62: s001-A 7ojl-L   427 - 441 <=> 1155 -1169   (TYR  427  - ASN  441  <=> VAL 1434  - LEU 1448 )                          
  62: s001-A 7ojl-L   442 - 446 <=> 1176 -1180   (ARG  442  - VAL  446  <=> ILE 1455  - LEU 1459 )                          
  62: s001-A 7ojl-L   463 - 467 <=> 1192 -1196   (ASP  463  - SER  467  <=> ASP 1471  - SER 1475 )                          
  62: s001-A 7ojl-L   475 - 479 <=> 1479 -1483   (ILE  475  - TYR  479  <=> ARG 1804  - TYR 1808 )                          
  63: s001-A 4gzk-A    13 -  17 <=>   43 -  47   (PHE   13  - LYS   17  <=> LEU   52  - ASP   56 )                          
  63: s001-A 4gzk-A    18 -  21 <=>   53 -  56   (ASN   18  - LEU   21  <=> THR   62  - ALA   65 )                          
  63: s001-A 4gzk-A    22 -  35 <=>   63 -  76   (LYS   22  - PHE   35  <=> THR   72  - THR   85 )                          
  63: s001-A 4gzk-A    39 -  42 <=>   87 -  90   (PRO   39  - GLU   42  <=> ALA   96  - ARG   99 )                          
  63: s001-A 4gzk-A    43 -  46 <=>  122 - 125   (ASP   43  - ARG   46  <=> ARG  131  - SER  134 )                          
  63: s001-A 4gzk-A    48 -  52 <=>  128 - 132   (VAL   48  - THR   52  <=> PRO  137  - VAL  141 )                          
  63: s001-A 4gzk-A    56 -  59 <=>  133 - 136   (ALA   56  - LYS   59  <=> SER  142  - PRO  145 )                          
  63: s001-A 4gzk-A    61 -  65 <=>  137 - 141   (PHE   61  - ILE   65  <=> LYS  146  - GLY  150 )                          
  63: s001-A 4gzk-A    66 -  85 <=>  148 - 167   (THR   66  - PHE   85  <=> LEU  157  - VAL  176 )                          
  63: s001-A 4gzk-A    92 -  96 <=>  170 - 174   (PRO   92  - SER   96  <=> HIS  179  - THR  183 )                          
  63: s001-A 4gzk-A   100 - 103 <=>  175 - 178   (GLU  100  - SER  103  <=> ALA  184  - ILE  187 )                          
  63: s001-A 4gzk-A   106 - 116 <=>  179 - 189   (PRO  106  - LYS  116  <=> PRO  188  - ASN  198 )                          
  63: s001-A 4gzk-A   119 - 133 <=>  190 - 204   (VAL  119  - VAL  133  <=> VAL  199  - PHE  213 )                          
  63: s001-A 4gzk-A   134 - 139 <=>  208 - 213   (ARG  134  - VAL  139  <=> ARG  217  - LEU  222 )                          
  63: s001-A 4gzk-A   143 - 146 <=>  214 - 217   (HIS  143  - SER  146  <=> ASP  223  - LYS  226 )                          
  63: s001-A 4gzk-A   147 - 163 <=>  231 - 247   (VAL  147  - LYS  163  <=> ALA  240  - LYS  256 )                          
  63: s001-A 4gzk-A   164 - 192 <=>  285 - 313   (ASN  164  - PRO  192  <=> MET  294  - PHE  322 )                          
  63: s001-A 4gzk-A   193 - 196 <=>  318 - 321   (PRO  193  - GLY  196  <=> ALA  327  - HIS  330 )                          
  63: s001-A 4gzk-A   206 - 209 <=>  323 - 326   (CYS  206  - SER  209  <=> ASP  332  - LYS  335 )                          
  63: s001-A 4gzk-A   211 - 218 <=>  327 - 334   (LEU  211  - GLY  218  <=> ILE  336  - LYS  343 )                          
  63: s001-A 4gzk-A   220 - 249 <=>  335 - 364   (SER  220  - LEU  249  <=> HIS  344  - ILE  373 )                          
  63: s001-A 4gzk-A   255 - 266 <=>  365 - 376   (GLU  255  - PHE  266  <=> SER  374  - PHE  385 )                          
  63: s001-A 4gzk-A   268 - 274 <=>  377 - 383   (HIS  268  - TYR  274  <=> TYR  386  - ARG  392 )                          
  63: s001-A 4gzk-A   275 - 278 <=>  391 - 394   (ASN  275  - ARG  278  <=> PRO  400  - VAL  403 )                          
  63: s001-A 4gzk-A   279 - 311 <=>  404 - 436   (VAL  279  - SER  311  <=> GLN  413  - GLY  445 )                          
  63: s001-A 4gzk-A   316 - 319 <=>  446 - 449   (MET  316  - HIS  319  <=> ILE  455  - GLY  458 )                          
  63: s001-A 4gzk-A   320 - 347 <=>  455 - 482   (CYS  320  - LYS  347  <=> CYS  464  - GLN  491 )                          
  63: s001-A 4gzk-A   350 - 355 <=>  486 - 491   (ASN  350  - VAL  355  <=> GLN  495  - VAL  500 )                          
  63: s001-A 4gzk-A   359 - 362 <=>  492 - 495   (LYS  359  - TYR  362  <=> GLY  501  - GLU  504 )                          
  63: s001-A 4gzk-A   371 - 382 <=>  497 - 508   (PHE  371  - LYS  382  <=> ALA  506  - GLY  517 )                          
  63: s001-A 4gzk-A   384 - 404 <=>  513 - 533   (GLY  384  - LYS  404  <=> GLN  522  - GLY  542 )                          
  63: s001-A 4gzk-A   411 - 422 <=>  539 - 550   (GLN  411  - PHE  422  <=> PHE  548  - LYS  559 )                          
  63: s001-A 4gzk-A   423 - 434 <=>  554 - 565   (ASN  423  - TYR  434  <=> HIS  563  - ASP  574 )                          
  63: s001-A 4gzk-A   436 - 439 <=>  578 - 581   (HIS  436  - LYS  439  <=> SER  587  - GLY  590 )                          
  63: s001-A 4gzk-A   444 - 448 <=>  588 - 592   (ARG  444  - PRO  448  <=> LYS  597  - PHE  601 )                          
  63: s001-A 4gzk-A   451 - 455 <=>  604 - 608   (ARG  451  - ARG  455  <=> VAL  613  - PRO  617 )                          
  63: s001-A 4gzk-A   457 - 463 <=>  617 - 623   (GLN  457  - ASP  463  <=> ASP  626  - GLN  632 )                          
  64: s001-A 5d98-B    43 -  48 <=>   26 -  31   (ASP   43  - VAL   48  <=> GLY   26  - SER   31 )                          
  64: s001-A 5d98-B    49 -  66 <=>   34 -  51   (THR   49  - THR   66  <=> SER   34  - ARG   51 )                          
  64: s001-A 5d98-B    67 -  71 <=>   84 -  88   (MET   67  - GLU   71  <=> ASN   84  - SER   88 )                          
  64: s001-A 5d98-B    73 -  89 <=>   89 - 105   (LEU   73  - TYR   89  <=> SER   89  - PHE  105 )                          
  64: s001-A 5d98-B    92 -  95 <=>  111 - 114   (PRO   92  - VAL   95  <=> MET  111  - GLU  114 )                          
  64: s001-A 5d98-B    96 - 100 <=>  117 - 121   (SER   96  - GLU  100  <=> ILE  117  - HIS  121 )                          
  64: s001-A 5d98-B   102 - 116 <=>  122 - 136   (ILE  102  - LYS  116  <=> PHE  122  - SER  136 )                          
  64: s001-A 5d98-B   117 - 129 <=>  138 - 150   (PRO  117  - LYS  129  <=> ARG  138  - VAL  150 )                          
  64: s001-A 5d98-B   131 - 141 <=>  168 - 178   (LEU  131  - SER  141  <=> TYR  168  - TRP  178 )                          
  64: s001-A 5d98-B   147 - 155 <=>  206 - 214   (VAL  147  - ARG  155  <=> ALA  223  - LYS  231 )                          
  64: s001-A 5d98-B   156 - 159 <=>  216 - 219   (ARG  156  - ARG  159  <=> GLY  233  - GLY  236 )                          
  64: s001-A 5d98-B   163 - 189 <=>  220 - 246   (LYS  163  - VAL  189  <=> LYS  237  - LYS  263 )                          
  64: s001-A 5d98-B   190 - 196 <=>  249 - 255   (LYS  190  - GLY  196  <=> GLU  266  - GLY  272 )                          
  64: s001-A 5d98-B   197 - 201 <=>  257 - 261   (TRP  197  - TRP  201  <=> PRO  274  - ASN  278 )                          
  64: s001-A 5d98-B   206 - 218 <=>  262 - 274   (CYS  206  - GLY  218  <=> GLU  279  - LEU  291 )                          
  64: s001-A 5d98-B   219 - 247 <=>  284 - 312   (GLY  219  - SER  247  <=> ALA  301  - LYS  329 )                          
  64: s001-A 5d98-B   250 - 253 <=>  314 - 317   (LEU  250  - GLU  253  <=> SER  331  - LEU  334 )                          
  64: s001-A 5d98-B   255 - 274 <=>  318 - 337   (GLU  255  - TYR  274  <=> MET  335  - GLY  354 )                          
  64: s001-A 5d98-B   275 - 288 <=>  382 - 395   (ASN  275  - SER  288  <=> LYS  399  - MET  412 )                          
  64: s001-A 5d98-B   291 - 304 <=>  396 - 409   (THR  291  - VAL  304  <=> PHE  413  - CYS  426 )                          
  64: s001-A 5d98-B   308 - 311 <=>  410 - 413   (LYS  308  - SER  311  <=> TYR  427  - LYS  433 )                          
  64: s001-A 5d98-B   312 - 316 <=>  416 - 420   (GLU  312  - MET  316  <=> GLY  436  - THR  440 )                          
  64: s001-A 5d98-B   320 - 333 <=>  421 - 434   (CYS  320  - GLN  333  <=> GLY  441  - ALA  454 )                          
  64: s001-A 5d98-B   336 - 365 <=>  439 - 468   (SER  336  - PRO  365  <=> ASN  459  - PRO  488 )                          
  64: s001-A 5d98-B   369 - 381 <=>  469 - 481   (CYS  369  - GLY  381  <=> GLU  489  - GLU  501 )                          
  64: s001-A 5d98-B   384 - 389 <=>  482 - 487   (GLY  384  - LEU  389  <=> PHE  502  - ALA  507 )                          
  64: s001-A 5d98-B   412 - 415 <=>  491 - 494   (ARG  412  - GLY  415  <=> PRO  511  - THR  514 )                          
  64: s001-A 5d98-B   443 - 446 <=>  499 - 502   (ILE  443  - VAL  446  <=> ASN  519  - VAL  522 )                          
  64: s001-A 5d98-B   467 - 483 <=>  505 - 521   (SER  467  - ASP  483  <=> THR  525  - SER  541 )                          
  65: s001-A 7z42-B    41 -  51 <=>   24 -  34   (TYR   41  - ARG   51  <=> TYR   24  - THR   34 )                          
  65: s001-A 7z42-B    52 -  64 <=>   37 -  49   (THR   52  - PRO   64  <=> GLY   37  - TYR   49 )                          
  65: s001-A 7z42-B    65 -  71 <=>   81 -  87   (ILE   65  - GLU   71  <=> ALA   81  - CYS   87 )                          
  65: s001-A 7z42-B    74 -  84 <=>   88 -  98   (PHE   74  - MET   84  <=> VAL   88  - GLU   98 )                          
  65: s001-A 7z42-B    86 -  89 <=>   99 - 102   (PHE   86  - TYR   89  <=> HIS   99  - LEU  102 )                          
  65: s001-A 7z42-B    92 -  95 <=>  108 - 111   (PRO   92  - VAL   95  <=> GLN  108  - MET  111 )                          
  65: s001-A 7z42-B    96 - 100 <=>  114 - 118   (SER   96  - GLU  100  <=> LEU  114  - THR  118 )                          
  65: s001-A 7z42-B   102 - 116 <=>  119 - 133   (ILE  102  - LYS  116  <=> VAL  119  - VAL  133 )                          
  65: s001-A 7z42-B   117 - 129 <=>  135 - 147   (PRO  117  - LYS  129  <=> ARG  135  - ILE  147 )                          
  65: s001-A 7z42-B   131 - 138 <=>  166 - 173   (LEU  131  - GLU  138  <=> PHE  166  - SER  173 )                          
  65: s001-A 7z42-B   147 - 160 <=>  221 - 234   (VAL  147  - GLU  160  <=> ALA  221  - GLY  234 )                          
  65: s001-A 7z42-B   163 - 189 <=>  235 - 261   (LYS  163  - VAL  189  <=> LYS  235  - ASN  261 )                          
  65: s001-A 7z42-B   191 - 194 <=>  264 - 267   (PRO  191  - PHE  194  <=> GLU  264  - GLU  267 )                          
  65: s001-A 7z42-B   195 - 201 <=>  269 - 275   (LEU  195  - TRP  201  <=> SER  269  - GLY  275 )                          
  65: s001-A 7z42-B   205 - 218 <=>  276 - 289   (GLY  205  - GLY  218  <=> ASN  276  - MET  289 )                          
  65: s001-A 7z42-B   219 - 247 <=>  299 - 327   (GLY  219  - SER  247  <=> SER  299  - ARG  327 )                          
  65: s001-A 7z42-B   250 - 274 <=>  328 - 352   (LEU  250  - TYR  274  <=> ASP  328  - GLY  352 )                          
  65: s001-A 7z42-B   275 - 288 <=>  399 - 412   (ASN  275  - SER  288  <=> GLU  399  - MET  412 )                          
  65: s001-A 7z42-B   291 - 304 <=>  413 - 426   (THR  291  - VAL  304  <=> PHE  413  - GLY  426 )                          
  65: s001-A 7z42-B   306 - 309 <=>  427 - 430   (VAL  306  - LEU  309  <=> ILE  427  - ILE  430 )                          
  65: s001-A 7z42-B   311 - 316 <=>  433 - 438   (SER  311  - MET  316  <=> LYS  433  - ASP  438 )                          
  65: s001-A 7z42-B   320 - 333 <=>  439 - 452   (CYS  320  - GLN  333  <=> GLY  439  - ALA  452 )                          
  65: s001-A 7z42-B   334 - 365 <=>  455 - 486   (GLY  334  - PRO  365  <=> GLU  455  - THR  486 )                          
  65: s001-A 7z42-B   369 - 381 <=>  487 - 499   (CYS  369  - GLY  381  <=> GLY  487  - GLY  499 )                          
  65: s001-A 7z42-B   384 - 389 <=>  500 - 505   (GLY  384  - LEU  389  <=> PHE  500  - ALA  505 )                          
  65: s001-A 7z42-B   391 - 396 <=>  506 - 511   (LYS  391  - ILE  396  <=> MET  506  - PHE  511 )                          
  65: s001-A 7z42-B   403 - 421 <=>  515 - 533   (ASP  403  - GLY  421  <=> GLY  515  - MET  533 )                          
  65: s001-A 7z42-B   422 - 425 <=>  536 - 539   (PHE  422  - GLN  425  <=> ASN  536  - GLY  539 )                          
  65: s001-A 7z42-B   427 - 442 <=>  543 - 558   (TYR  427  - ARG  442  <=> ALA  543  - TYR  558 )                          
  65: s001-A 7z42-B   447 - 452 <=>  639 - 644   (GLN  447  - PHE  452  <=> ILE  639  - ILE  644 )                          
  65: s001-A 7z42-B   454 - 457 <=>  651 - 654   (ARG  454  - GLN  457  <=> VAL  651  - MET  654 )                          
  65: s001-A 7z42-B   465 - 468 <=>  655 - 658   (ASN  465  - LYS  468  <=> ASP  655  - ALA  658 )                          
  66: s001-A 7eei-A    29 -  32 <=>  376 - 379   (ARG   29  - PRO   32  <=> LYS  602  - ASN  605 )                          
  66: s001-A 7eei-A    33 -  38 <=>  382 - 387   (SER   33  - VAL   38  <=> LYS  608  - MET  613 )                          
  66: s001-A 7eei-A    40 -  44 <=>  427 - 431   (GLY   40  - TRP   44  <=> SER  653  - LEU  657 )                          
  66: s001-A 7eei-A    45 -  48 <=>  434 - 437   (TRP   45  - VAL   48  <=> ASP  660  - ALA  663 )                          
  66: s001-A 7eei-A    50 -  64 <=>  544 - 558   (ASP   50  - PRO   64  <=> SER  772  - LEU  786 )                          
  66: s001-A 7eei-A    65 -  68 <=>  577 - 580   (ILE   65  - HIS   68  <=> HIS  805  - SER  808 )                          
  66: s001-A 7eei-A    71 -  90 <=>  581 - 600   (GLU   71  - GLY   90  <=> VAL  809  - GLY  828 )                          
  66: s001-A 7eei-A    91 -  94 <=>  606 - 609   (ALA   91  - ARG   94  <=> GLN  834  - ASN  837 )                          
  66: s001-A 7eei-A    96 - 114 <=>  614 - 632   (SER   96  - PRO  114  <=> GLU  842  - PHE  860 )                          
  66: s001-A 7eei-A   116 - 129 <=>  647 - 660   (LYS  116  - LYS  129  <=> TYR  875  - ALA  888 )                          
  66: s001-A 7eei-A   133 - 137 <=>  669 - 673   (VAL  133  - ARG  137  <=> GLN  897  - ASP  901 )                          
  66: s001-A 7eei-A   144 - 147 <=>  675 - 678   (ARG  144  - VAL  147  <=> MET  903  - ILE  906 )                          
  66: s001-A 7eei-A   148 - 157 <=>  684 - 693   (LEU  148  - GLN  157  <=> MET  912  - HIS  922 )                          
  66: s001-A 7eei-A   167 - 189 <=>  695 - 717   (ARG  167  - VAL  189  <=> ARG  926  - SER  948 )                          
  66: s001-A 7eei-A   190 - 196 <=>  720 - 726   (LYS  190  - GLY  196  <=> LYS  951  - THR  957 )                          
  66: s001-A 7eei-A   197 - 200 <=>  728 - 731   (TRP  197  - ASN  200  <=> CYS  959  - PRO  962 )                          
  66: s001-A 7eei-A   207 - 218 <=>  733 - 744   (SER  207  - GLY  218  <=> LYS  964  - ALA  975 )                          
  66: s001-A 7eei-A   219 - 224 <=>  753 - 758   (GLY  219  - LEU  224  <=> TRP  984  - SER  989 )                          
  66: s001-A 7eei-A   225 - 234 <=>  760 - 769   (ASP  225  - SER  234  <=> ASP  991  - PHE 1000 )                          
  66: s001-A 7eei-A   238 - 252 <=>  770 - 784   (ILE  238  - ASN  252  <=> VAL 1001  - LYS 1015 )                          
  66: s001-A 7eei-A   255 - 275 <=>  785 - 805   (GLU  255  - ASN  275  <=> TRP 1016  - LEU 1036 )                          
  66: s001-A 7eei-A   276 - 288 <=>  840 - 852   (THR  276  - SER  288  <=> THR 1076  - ILE 1088 )                          
  66: s001-A 7eei-A   291 - 309 <=>  853 - 871   (THR  291  - LEU  309  <=> LEU 1089  - LEU 1107 )                          
  66: s001-A 7eei-A   310 - 313 <=>  873 - 876   (SER  310  - PHE  313  <=> PHE 1109  - PHE 1112 )                          
  66: s001-A 7eei-A   319 - 333 <=>  891 - 905   (HIS  319  - GLN  333  <=> ASP 1127  - PHE 1141 )                          
  66: s001-A 7eei-A   334 - 350 <=>  915 - 931   (GLY  334  - ASN  350  <=> CYS 1152  - TYR 1169 )                          
  66: s001-A 7eei-A   352 - 356 <=>  932 - 936   (GLY  352  - ASN  356  <=> ALA 1171  - SER 1175 )                          
  66: s001-A 7eei-A   358 - 361 <=>  937 - 940   (ASP  358  - GLU  361  <=> GLU 1176  - THR 1179 )                          
  66: s001-A 7eei-A   362 - 365 <=>  942 - 945   (TYR  362  - PRO  365  <=> ASN 1181  - PHE 1184 )                          
  66: s001-A 7eei-A   370 - 381 <=>  946 - 957   (SER  370  - GLY  381  <=> VAL 1185  - THR 1196 )                          
  66: s001-A 7eei-A   384 - 396 <=>  958 - 970   (GLY  384  - ILE  396  <=> GLN 1197  - CYS 1209 )                          
  66: s001-A 7eei-A   401 - 404 <=>  972 - 975   (PHE  401  - LYS  404  <=> SER 1211  - GLU 1214 )                          
  66: s001-A 7eei-A   405 - 421 <=>  982 - 998   (THR  405  - GLY  421  <=> ARG 1221  - GLY 1237 )                          
  66: s001-A 7eei-A   426 - 441 <=>  999 -1014   (ALA  426  - ASN  441  <=> SER 1238  - HIS 1253 )                          
  66: s001-A 7eei-A   442 - 445 <=> 1043 -1046   (ARG  442  - ARG  445  <=> PHE 1282  - LEU 1285 )                          
  66: s001-A 7eei-A   468 - 471 <=> 1052 -1055   (LYS  468  - ASN  471  <=> CYS 1291  - GLY 1294 )                          
  66: s001-A 7eei-A   475 - 478 <=> 1250 -1253   (ILE  475  - ARG  478  <=> ILE 1489  - ASN 1492 )                          
  66: s001-A 7eei-A   479 - 485 <=> 1328 -1334   (TYR  479  - ILE  485  <=> THR 1567  - LEU 1573 )                          
  67: s001-A 6kr2-B     3 -  14 <=>  271 - 282   (THR    3  - GLY   14  <=> GLY  278  - GLU  289 )                          
  67: s001-A 6kr2-B    20 -  37 <=>  302 - 319   (ASP   20  - LYS   37  <=> TYR  309  - ARG  326 )                          
  67: s001-A 6kr2-B    38 -  41 <=>  322 - 325   (VAL   38  - TYR   41  <=> THR  329  - TRP  332 )                          
  67: s001-A 6kr2-B    42 -  59 <=>  332 - 349   (GLU   42  - LYS   59  <=> THR  339  - LYS  356 )                          
  67: s001-A 6kr2-B    60 -  66 <=>  351 - 357   (ALA   60  - THR   66  <=> LYS  358  - GLN  364 )                          
  67: s001-A 6kr2-B    67 -  70 <=>  359 - 362   (MET   67  - ASP   70  <=> PRO  366  - GLY  369 )                          
  67: s001-A 6kr2-B    71 -  87 <=>  364 - 380   (GLU   71  - LYS   87  <=> LYS  371  - LYS  387 )                          
  67: s001-A 6kr2-B    90 - 108 <=>  381 - 399   (GLY   90  - ASP  108  <=> LYS  388  - ASN  406 )                          
  67: s001-A 6kr2-B   120 - 125 <=>  400 - 405   (LYS  120  - TRP  125  <=> SER  421  - VAL  426 )                          
  67: s001-A 6kr2-B   126 - 140 <=>  408 - 422   (SER  126  - LYS  140  <=> SER  429  - LEU  443 )                          
  67: s001-A 6kr2-B   142 - 152 <=>  423 - 433   (SER  142  - ALA  152  <=> GLU  444  - MET  454 )                          
  67: s001-A 6kr2-B   156 - 161 <=>  434 - 439   (ARG  156  - ARG  161  <=> ARG  458  - GLY  463 )                          
  67: s001-A 6kr2-B   162 - 165 <=>  441 - 444   (GLY  162  - LYS  165  <=> PHE  465  - ALA  468 )                          
  67: s001-A 6kr2-B   169 - 189 <=>  445 - 465   (ILE  169  - VAL  189  <=> ILE  474  - GLU  494 )                          
  67: s001-A 6kr2-B   190 - 193 <=>  467 - 470   (LYS  190  - PRO  193  <=> HIS  496  - SER  499 )                          
  67: s001-A 6kr2-B   194 - 202 <=>  476 - 484   (PHE  194  - LEU  202  <=> SER  505  - HIS  513 )                          
  67: s001-A 6kr2-B   206 - 217 <=>  485 - 496   (CYS  206  - LYS  217  <=> LYS  514  - LYS  525 )                          
  67: s001-A 6kr2-B   218 - 243 <=>  498 - 523   (GLY  218  - ASP  243  <=> GLY  527  - MET  552 )                          
  67: s001-A 6kr2-B   245 - 248 <=>  524 - 527   (VAL  245  - MET  248  <=> VAL  553  - HIS  556 )                          
  67: s001-A 6kr2-B   250 - 253 <=>  528 - 531   (LEU  250  - GLU  253  <=> MET  557  - GLU  560 )                          
  67: s001-A 6kr2-B   255 - 264 <=>  532 - 541   (GLU  255  - ASP  264  <=> HIS  561  - LYS  570 )                          
  67: s001-A 6kr2-B   265 - 274 <=>  543 - 552   (TYR  265  - TYR  274  <=> THR  572  - GLN  581 )                          
  67: s001-A 6kr2-B   275 - 285 <=>  561 - 571   (ASN  275  - PRO  285  <=> MET  590  - GLY  600 )                          
  67: s001-A 6kr2-B   290 - 312 <=>  572 - 594   (PHE  290  - GLU  312  <=> VAL  605  - GLY  627 )                          
  67: s001-A 6kr2-B   316 - 334 <=>  621 - 639   (MET  316  - GLY  334  <=> ARG  654  - ASP  672 )                          
  67: s001-A 6kr2-B   339 - 342 <=>  640 - 643   (ASP  339  - GLU  342  <=> ARG  673  - SER  676 )                          
  67: s001-A 6kr2-B   344 - 358 <=>  644 - 658   (PHE  344  - ASP  358  <=> ALA  677  - ILE  691 )                          
  67: s001-A 6kr2-B   361 - 365 <=>  665 - 669   (GLU  361  - PRO  365  <=> ARG  698  - ASP  702 )                          
  67: s001-A 6kr2-B   369 - 379 <=>  671 - 681   (CYS  369  - THR  379  <=> THR  704  - HIS  714 )                          
  67: s001-A 6kr2-B   381 - 400 <=>  690 - 709   (GLY  381  - GLU  400  <=> VAL  723  - GLN  742 )                          
  67: s001-A 6kr2-B   405 - 421 <=>  710 - 726   (THR  405  - GLY  421  <=> SER  747  - SER  763 )                          
  67: s001-A 6kr2-B   422 - 425 <=>  729 - 732   (PHE  422  - GLN  425  <=> TYR  766  - ARG  769 )                          
  67: s001-A 6kr2-B   426 - 438 <=>  735 - 747   (ALA  426  - ASP  438  <=> LEU  772  - PRO  784 )                          
  67: s001-A 6kr2-B   445 - 449 <=>  749 - 753   (ARG  445  - ASP  449  <=> HIS  786  - THR  790 )                          
  67: s001-A 6kr2-B   454 - 457 <=>  759 - 762   (ARG  454  - GLN  457  <=> ALA  799  - GLU  802 )                          
  67: s001-A 6kr2-B   464 - 468 <=>  763 - 767   (ILE  464  - LYS  468  <=> TRP  803  - GLU  807 )                          
  67: s001-A 6kr2-B   470 - 478 <=>  768 - 776   (PRO  470  - ARG  478  <=> ASP  808  - VAL  816 )                          
  67: s001-A 6kr2-B   480 - 484 <=>  777 - 781   (TYR  480  - PHE  484  <=> TRP  817  - ASN  821 )                          
  68: s001-A 3jb6-A    28 -  35 <=>  132 - 139   (ARG   28  - PHE   35  <=> LYS  136  - ALA  143 )                          
  68: s001-A 3jb6-A    39 -  42 <=>  206 - 209   (PRO   39  - GLU   42  <=> CYS  210  - VAL  213 )                          
  68: s001-A 3jb6-A    43 -  50 <=>  337 - 344   (ASP   43  - ASP   50  <=> ASP  341  - LEU  348 )                          
  68: s001-A 3jb6-A    51 -  60 <=>  346 - 355   (ARG   51  - ALA   60  <=> GLU  350  - PRO  359 )                          
  68: s001-A 3jb6-A    63 -  68 <=>  356 - 361   (THR   63  - HIS   68  <=> ARG  360  - LEU  365 )                          
  68: s001-A 3jb6-A    71 -  74 <=>  382 - 385   (GLU   71  - PHE   74  <=> THR  386  - VAL  389 )                          
  68: s001-A 3jb6-A    75 -  83 <=>  387 - 395   (SER   75  - TYR   83  <=> SER  391  - SER  399 )                          
  68: s001-A 3jb6-A    85 -  94 <=>  396 - 405   (PHE   85  - ARG   94  <=> PHE  400  - ASN  409 )                          
  68: s001-A 3jb6-A    97 - 104 <=>  409 - 416   (SER   97  - LYS  104  <=> HIS  413  - PHE  420 )                          
  68: s001-A 3jb6-A   121 - 124 <=>  417 - 420   (LYS  121  - VAL  124  <=> LEU  421  - SER  424 )                          
  68: s001-A 3jb6-A   125 - 128 <=>  425 - 428   (TRP  125  - LEU  128  <=> GLN  453  - PHE  456 )                          
  68: s001-A 3jb6-A   130 - 133 <=>  430 - 433   (GLN  130  - VAL  133  <=> ARG  458  - ARG  461 )                          
  68: s001-A 3jb6-A   136 - 139 <=>  434 - 437   (TRP  136  - VAL  139  <=> THR  462  - ARG  465 )                          
  68: s001-A 3jb6-A   144 - 147 <=>  438 - 441   (ARG  144  - VAL  147  <=> ILE  466  - SER  469 )                          
  68: s001-A 3jb6-A   148 - 159 <=>  444 - 455   (LEU  148  - ARG  159  <=> ALA  472  - ASP  483 )                          
  68: s001-A 3jb6-A   164 - 191 <=>  456 - 483   (ASN  164  - PRO  191  <=> ARG  484  - TYR  511 )                          
  68: s001-A 3jb6-A   192 - 202 <=>  486 - 496   (PRO  192  - LEU  202  <=> ASN  514  - GLY  524 )                          
  68: s001-A 3jb6-A   204 - 217 <=>  497 - 510   (ASN  204  - LYS  217  <=> ASN  525  - GLN  538 )                          
  68: s001-A 3jb6-A   218 - 248 <=>  512 - 542   (GLY  218  - MET  248  <=> ASN  540  - VAL  570 )                          
  68: s001-A 3jb6-A   249 - 252 <=>  545 - 548   (LEU  249  - ASN  252  <=> LYS  573  - VAL  576 )                          
  68: s001-A 3jb6-A   253 - 266 <=>  575 - 588   (GLU  253  - PHE  266  <=> ASN  603  - SER  616 )                          
  68: s001-A 3jb6-A   268 - 274 <=>  589 - 595   (HIS  268  - TYR  274  <=> GLN  617  - GLU  623 )                          
  68: s001-A 3jb6-A   275 - 280 <=>  601 - 606   (ASN  275  - LYS  280  <=> GLN  629  - GLU  634 )                          
  68: s001-A 3jb6-A   282 - 310 <=>  607 - 635   (ARG  282  - SER  310  <=> GLY  635  - ARG  663 )                          
  68: s001-A 3jb6-A   311 - 316 <=>  640 - 645   (SER  311  - MET  316  <=> LYS  668  - ALA  673 )                          
  68: s001-A 3jb6-A   319 - 336 <=>  646 - 663   (HIS  319  - SER  336  <=> THR  674  - SER  691 )                          
  68: s001-A 3jb6-A   338 - 356 <=>  666 - 684   (ASP  338  - ASN  356  <=> TYR  694  - THR  712 )                          
  68: s001-A 3jb6-A   360 - 364 <=>  685 - 689   (THR  360  - LYS  364  <=> ALA  713  - GLN  717 )                          
  68: s001-A 3jb6-A   369 - 382 <=>  690 - 703   (CYS  369  - LYS  382  <=> ASN  718  - THR  731 )                          
  68: s001-A 3jb6-A   385 - 392 <=>  704 - 711   (MET  385  - LEU  392  <=> PHE  732  - ILE  739 )                          
  68: s001-A 3jb6-A   395 - 402 <=>  712 - 719   (GLN  395  - LYS  402  <=> SER  740  - THR  747 )                          
  68: s001-A 3jb6-A   403 - 407 <=>  721 - 725   (ASP  403  - ALA  407  <=> ASP  749  - LEU  753 )                          
  68: s001-A 3jb6-A   408 - 422 <=>  727 - 741   (ASP  408  - PHE  422  <=> LEU  755  - PHE  769 )                          
  68: s001-A 3jb6-A   423 - 426 <=>  743 - 746   (ASN  423  - ALA  426  <=> VAL  771  - PRO  774 )                          
  68: s001-A 3jb6-A   428 - 441 <=>  747 - 760   (ARG  428  - ASN  441  <=> GLU  775  - CYS  788 )                          
  68: s001-A 3jb6-A   444 - 447 <=>  813 - 816   (ARG  444  - GLN  447  <=> ARG  841  - GLU  844 )                          
  68: s001-A 3jb6-A   448 - 452 <=>  893 - 897   (PRO  448  - PHE  452  <=> LYS  921  - ILE  925 )                          
  68: s001-A 3jb6-A   460 - 463 <=> 1053 -1056   (ASP  460  - ASP  463  <=> GLY 1081  - HIS 1084 )                          
  68: s001-A 3jb6-A   473 - 478 <=> 1116 -1121   (ASN  473  - ARG  478  <=> SER 1144  - PHE 1149 )                          
  68: s001-A 3jb6-A   480 - 483 <=> 1122 -1125   (TYR  480  - ASP  483  <=> PHE 1150  - ASP 1153 )                          
  69: s001-A 6qpg-E    44 -  48 <=>   28 -  32   (TRP   44  - VAL   48  <=> PRO   28  - HIS   32 )                          
  69: s001-A 6qpg-E    49 -  64 <=>   34 -  49   (THR   49  - PRO   64  <=> THR   34  - TYR   49 )                          
  69: s001-A 6qpg-E    65 -  68 <=>   81 -  84   (ILE   65  - HIS   68  <=> GLY   81  - GLN   84 )                          
  69: s001-A 6qpg-E    72 -  87 <=>   86 - 101   (ASP   72  - LYS   87  <=> ASP   86  - GLY  101 )                          
  69: s001-A 6qpg-E    89 -  92 <=>  102 - 105   (TYR   89  - PRO   92  <=> ILE  102  - ASN  105 )                          
  69: s001-A 6qpg-E    93 -  96 <=>  108 - 111   (LEU   93  - SER   96  <=> LEU  108  - MET  111 )                          
  69: s001-A 6qpg-E    97 - 116 <=>  114 - 133   (SER   97  - LYS  116  <=> VAL  114  - LEU  133 )                          
  69: s001-A 6qpg-E   117 - 128 <=>  135 - 146   (PRO  117  - LEU  128  <=> ARG  135  - THR  146 )                          
  69: s001-A 6qpg-E   130 - 138 <=>  165 - 173   (GLN  130  - GLU  138  <=> ASP  165  - SER  173 )                          
  69: s001-A 6qpg-E   147 - 152 <=>  196 - 201   (VAL  147  - ALA  152  <=> ALA  221  - THR  226 )                          
  69: s001-A 6qpg-E   171 - 191 <=>  202 - 222   (ALA  171  - PRO  191  <=> THR  243  - CYS  263 )                          
  69: s001-A 6qpg-E   192 - 201 <=>  225 - 234   (PRO  192  - TRP  201  <=> LEU  266  - GLY  275 )                          
  69: s001-A 6qpg-E   205 - 218 <=>  235 - 248   (GLY  205  - GLY  218  <=> ASN  276  - MET  289 )                          
  69: s001-A 6qpg-E   219 - 234 <=>  258 - 273   (GLY  219  - SER  234  <=> SER  299  - ASN  314 )                          
  69: s001-A 6qpg-E   238 - 250 <=>  274 - 286   (ILE  238  - LEU  250  <=> PRO  315  - LYS  327 )                          
  69: s001-A 6qpg-E   251 - 274 <=>  288 - 311   (MET  251  - TYR  274  <=> GLN  329  - GLY  352 )                          
  69: s001-A 6qpg-E   275 - 287 <=>  357 - 369   (ASN  275  - GLY  287  <=> ASP  398  - GLY  410 )                          
  69: s001-A 6qpg-E   290 - 307 <=>  370 - 387   (PHE  290  - SER  307  <=> MET  411  - GLN  428 )                          
  69: s001-A 6qpg-E   309 - 312 <=>  390 - 393   (LEU  309  - GLU  312  <=> TYR  431  - THR  434 )                          
  69: s001-A 6qpg-E   313 - 316 <=>  395 - 398   (PHE  313  - MET  316  <=> TYR  436  - ASP  439 )                          
  69: s001-A 6qpg-E   320 - 333 <=>  399 - 412   (CYS  320  - GLN  333  <=> GLY  440  - ALA  453 )                          
  69: s001-A 6qpg-E   336 - 365 <=>  417 - 446   (SER  336  - PRO  365  <=> GLY  458  - THR  487 )                          
  69: s001-A 6qpg-E   369 - 381 <=>  447 - 459   (CYS  369  - GLY  381  <=> GLY  488  - GLY  500 )                          
  69: s001-A 6qpg-E   384 - 387 <=>  460 - 463   (GLY  384  - PRO  387  <=> PHE  501  - ASN  504 )                          
  69: s001-A 6qpg-E   419 - 422 <=>  465 - 468   (ALA  419  - PHE  422  <=> SER  506  - LEU  509 )                          
  69: s001-A 6qpg-E   430 - 434 <=>  469 - 473   (LEU  430  - TYR  434  <=> PRO  510  - VAL  514 )                          
  69: s001-A 6qpg-E   442 - 446 <=>  476 - 480   (ARG  442  - VAL  446  <=> ILE  517  - ALA  521 )                          
  69: s001-A 6qpg-E   467 - 470 <=>  483 - 486   (SER  467  - PRO  470  <=> SER  524  - VAL  527 )                          
  69: s001-A 6qpg-E   471 - 480 <=>  488 - 497   (ASN  471  - TYR  480  <=> VAL  529  - ASP  538 )                          
  70: s001-A 3avt-A    36 -  39 <=>  679 - 682   (ILE   36  - PRO   39  <=> LEU  723  - SER  726 )                          
  70: s001-A 3avt-A    40 -  45 <=>  698 - 703   (GLY   40  - TRP   45  <=> SER  742  - ILE  747 )                          
  70: s001-A 3avt-A    47 -  50 <=>  737 - 740   (ASP   47  - ASP   50  <=> ASP  781  - ALA  784 )                          
  70: s001-A 3avt-A    52 -  62 <=>  741 - 751   (THR   52  - SER   62  <=> VAL  785  - ALA  795 )                          
  70: s001-A 3avt-A    63 -  66 <=>  754 - 757   (THR   63  - THR   66  <=> ALA  798  - ASN  801 )                          
  70: s001-A 3avt-A    68 -  86 <=>  772 - 790   (HIS   68  - PHE   86  <=> SER  816  - GLY  834 )                          
  70: s001-A 3avt-A    92 -  97 <=>  794 - 799   (PRO   92  - SER   97  <=> SER  838  - LEU  843 )                          
  70: s001-A 3avt-A   104 - 107 <=>  803 - 806   (LYS  104  - ASN  107  <=> ARG  847  - GLY  850 )                          
  70: s001-A 3avt-A   109 - 112 <=>  807 - 810   (THR  109  - GLY  112  <=> GLY  851  - THR  854 )                          
  70: s001-A 3avt-A   114 - 124 <=>  811 - 821   (PRO  114  - VAL  124  <=> THR  855  - PHE  865 )                          
  70: s001-A 3avt-A   125 - 128 <=>  823 - 826   (TRP  125  - LEU  128  <=> PHE  867  - PRO  870 )                          
  70: s001-A 3avt-A   133 - 141 <=>  834 - 842   (VAL  133  - SER  141  <=> LEU  878  - ALA  886 )                          
  70: s001-A 3avt-A   146 - 159 <=>  853 - 866   (SER  146  - ARG  159  <=> ILE  897  - SER  910 )                          
  70: s001-A 3avt-A   164 - 192 <=>  867 - 895   (ASN  164  - PRO  192  <=> LYS  911  - ARG  939 )                          
  70: s001-A 3avt-A   193 - 200 <=>  898 - 905   (PRO  193  - ASN  200  <=> GLY  942  - THR  949 )                          
  70: s001-A 3avt-A   210 - 214 <=>  909 - 913   (ARG  210  - MET  214  <=> ARG  953  - GLU  957 )                          
  70: s001-A 3avt-A   220 - 241 <=>  919 - 940   (SER  220  - ALA  241  <=> ASN  963  - LEU  984 )                          
  70: s001-A 3avt-A   243 - 247 <=>  941 - 945   (ASP  243  - SER  247  <=> LEU  985  - TRP  989 )                          
  70: s001-A 3avt-A   260 - 266 <=>  947 - 953   (LYS  260  - PHE  266  <=> GLU  991  - ARG  997 )                          
  70: s001-A 3avt-A   269 - 273 <=>  955 - 959   (THR  269  - MET  273  <=> PRO  999  - LEU 1003 )                          
  70: s001-A 3avt-A   274 - 311 <=>  961 - 998   (TYR  274  - SER  311  <=> ASP 1005  - ASP 1042 )                          
  70: s001-A 3avt-A   313 - 317 <=>  999 -1003   (PHE  313  - GLN  317  <=> LEU 1043  - GLU 1047 )                          
  70: s001-A 3avt-A   320 - 331 <=> 1004 -1015   (CYS  320  - PHE  331  <=> VAL 1048  - SER 1059 )                          
  70: s001-A 3avt-A   343 - 347 <=> 1019 -1023   (SER  343  - LYS  347  <=> PRO 1063  - GLU 1067 )                          
  70: s001-A 3avt-A   348 - 364 <=> 1025 -1041   (PHE  348  - LYS  364  <=> PHE 1069  - GLY 1085 )                          
  70: s001-A 3avt-A   369 - 380 <=> 1042 -1053   (CYS  369  - TYR  380  <=> PRO 1086  - SER 1097 )                          
  70: s001-A 3avt-A   383 - 389 <=> 1054 -1060   (THR  383  - LEU  389  <=> GLY 1098  - PHE 1104 )                          
  70: s001-A 3avt-A   399 - 421 <=> 1062 -1084   (PRO  399  - GLY  421  <=> ILE 1106  - THR 1128 )                          
  70: s001-A 3avt-A   425 - 437 <=> 1092 -1104   (GLN  425  - VAL  437  <=> ARG 1136  - LEU 1148 )                          
  70: s001-A 3avt-A   440 - 443 <=> 1105 -1108   (LYS  440  - ILE  443  <=> PRO 1149  - LEU 1152 )                          
  70: s001-A 3avt-A   444 - 448 <=> 1142 -1146   (ARG  444  - PRO  448  <=> PRO 1186  - ASP 1190 )                          
  71: s001-A 5gan-A    27 -  30 <=>  669 - 672   (THR   27  - VAL   30  <=> ALA  827  - ASN  830 )                          
  71: s001-A 5gan-A    40 -  43 <=>  678 - 681   (GLY   40  - ASP   43  <=> ARG  836  - HIS  839 )                          
  71: s001-A 5gan-A    47 -  50 <=>  691 - 694   (ASP   47  - ASP   50  <=> LEU  849  - LEU  852 )                          
  71: s001-A 5gan-A    51 -  64 <=>  696 - 709   (ARG   51  - PRO   64  <=> ARG  854  - ILE  867 )                          
  71: s001-A 5gan-A    65 -  71 <=>  714 - 720   (ILE   65  - GLU   71  <=> PRO  872  - GLU  878 )                          
  71: s001-A 5gan-A    72 -  83 <=>  722 - 733   (ASP   72  - TYR   83  <=> THR  880  - GLU  891 )                          
  71: s001-A 5gan-A    86 -  89 <=>  735 - 738   (PHE   86  - TYR   89  <=> ARG  893  - SER  896 )                          
  71: s001-A 5gan-A    92 -  95 <=>  740 - 743   (PRO   92  - VAL   95  <=> ILE  898  - PRO  901 )                          
  71: s001-A 5gan-A    97 - 109 <=>  753 - 765   (SER   97  - THR  109  <=> ILE  911  - TYR  923 )                          
  71: s001-A 5gan-A   116 - 129 <=>  773 - 786   (LYS  116  - LYS  129  <=> ALA  931  - TYR  944 )                          
  71: s001-A 5gan-A   130 - 139 <=>  790 - 799   (GLN  130  - VAL  139  <=> HIS  948  - TYR  957 )                          
  71: s001-A 5gan-A   143 - 146 <=>  801 - 804   (HIS  143  - SER  146  <=> LEU  959  - ARG  962 )                          
  71: s001-A 5gan-A   147 - 159 <=>  806 - 818   (VAL  147  - ARG  159  <=> PHE  964  - GLN  976 )                          
  71: s001-A 5gan-A   165 - 191 <=>  819 - 845   (LYS  165  - PRO  191  <=> ASN  977  - ALA 1003 )                          
  71: s001-A 5gan-A   192 - 198 <=>  852 - 858   (PRO  192  - SER  198  <=> PRO 1010  - SER 1016 )                          
  71: s001-A 5gan-A   199 - 202 <=>  861 - 864   (LEU  199  - LEU  202  <=> GLU 1019  - PRO 1022 )                          
  71: s001-A 5gan-A   206 - 217 <=>  865 - 876   (CYS  206  - LYS  217  <=> LEU 1023  - ASN 1034 )                          
  71: s001-A 5gan-A   219 - 246 <=>  889 - 916   (GLY  219  - ARG  246  <=> ALA 1047  - VAL 1074 )                          
  71: s001-A 5gan-A   256 - 266 <=>  918 - 928   (SER  256  - PHE  266  <=> PRO 1076  - ASN 1086 )                          
  71: s001-A 5gan-A   268 - 308 <=>  929 - 969   (HIS  268  - LYS  308  <=> ASN 1087  - GLY 1127 )                          
  71: s001-A 5gan-A   313 - 316 <=>  998 -1001   (PHE  313  - MET  316  <=> HIS 1156  - ARG 1159 )                          
  71: s001-A 5gan-A   319 - 333 <=> 1002 -1016   (HIS  319  - GLN  333  <=> LEU 1160  - PHE 1174 )                          
  71: s001-A 5gan-A   335 - 365 <=> 1063 -1093   (LEU  335  - PRO  365  <=> ASN 1221  - TYR 1251 )                          
  71: s001-A 5gan-A   366 - 381 <=> 1097 -1112   (SER  366  - GLY  381  <=> ASN 1255  - LEU 1270 )                          
  71: s001-A 5gan-A   382 - 387 <=> 1141 -1146   (LYS  382  - PRO  387  <=> LYS 1299  - VAL 1304 )                          
  71: s001-A 5gan-A   388 - 399 <=> 1150 -1161   (ASP  388  - PRO  399  <=> GLU 1308  - ILE 1319 )                          
  71: s001-A 5gan-A   404 - 422 <=> 1172 -1190   (LYS  404  - PHE  422  <=> LYS 1330  - GLU 1348 )                          
  71: s001-A 5gan-A   423 - 441 <=> 1195 -1213   (ASN  423  - ASN  441  <=> THR 1353  - VAL 1371 )                          
  71: s001-A 5gan-A   442 - 445 <=> 1230 -1233   (ARG  442  - ARG  445  <=> PHE 1388  - PRO 1391 )                          
  71: s001-A 5gan-A   451 - 467 <=> 1360 -1376   (ARG  451  - SER  467  <=> SER 1523  - LEU 1539 )                          
  72: s001-A 6u1x-A    27 -  30 <=>   11 -  14   (THR   27  - VAL   30  <=> LEU   45  - ASP   48 )                          
  72: s001-A 6u1x-A    31 -  34 <=>  195 - 198   (GLU   31  - PRO   34  <=> ASN  229  - LEU  232 )                          
  72: s001-A 6u1x-A    36 -  39 <=>  201 - 204   (ILE   36  - PRO   39  <=> LYS  235  - ILE  238 )                          
  72: s001-A 6u1x-A    42 -  71 <=>  323 - 352   (GLU   42  - GLU   71  <=> HIS  357  - TYR  386 )                          
  72: s001-A 6u1x-A    74 -  90 <=>  353 - 369   (PHE   74  - GLY   90  <=> ALA  387  - PHE  403 )                          
  72: s001-A 6u1x-A    92 -  99 <=>  418 - 425   (PRO   92  - ASP   99  <=> CYS  452  - LEU  459 )                          
  72: s001-A 6u1x-A   102 - 114 <=>  427 - 439   (ILE  102  - PRO  114  <=> PRO  461  - ASN  473 )                          
  72: s001-A 6u1x-A   117 - 125 <=>  456 - 464   (PRO  117  - TRP  125  <=> PRO  490  - MET  498 )                          
  72: s001-A 6u1x-A   126 - 130 <=>  467 - 471   (SER  126  - GLN  130  <=> THR  501  - ASN  505 )                          
  72: s001-A 6u1x-A   134 - 139 <=>  474 - 479   (ARG  134  - VAL  139  <=> GLU  508  - ILE  513 )                          
  72: s001-A 6u1x-A   143 - 146 <=>  481 - 484   (HIS  143  - SER  146  <=> GLU  515  - LEU  518 )                          
  72: s001-A 6u1x-A   147 - 159 <=>  488 - 500   (VAL  147  - ARG  159  <=> ASP  522  - LEU  534 )                          
  72: s001-A 6u1x-A   163 - 190 <=>  501 - 528   (LYS  163  - LYS  190  <=> LYS  535  - HIS  562 )                          
  72: s001-A 6u1x-A   191 - 194 <=>  531 - 534   (PRO  191  - PHE  194  <=> PRO  565  - LYS  568 )                          
  72: s001-A 6u1x-A   195 - 201 <=>  536 - 542   (LEU  195  - TRP  201  <=> LEU  570  - LEU  576 )                          
  72: s001-A 6u1x-A   205 - 217 <=>  543 - 555   (GLY  205  - LYS  217  <=> THR  577  - GLY  589 )                          
  72: s001-A 6u1x-A   218 - 250 <=>  564 - 596   (GLY  218  - LEU  250  <=> ILE  598  - GLY  630 )                          
  72: s001-A 6u1x-A   255 - 274 <=>  597 - 616   (GLU  255  - TYR  274  <=> TYR  631  - ASN  650 )                          
  72: s001-A 6u1x-A   276 - 288 <=>  637 - 649   (THR  276  - SER  288  <=> VAL  671  - LEU  683 )                          
  72: s001-A 6u1x-A   291 - 310 <=>  650 - 669   (THR  291  - SER  310  <=> ARG  684  - ARG  703 )                          
  72: s001-A 6u1x-A   312 - 315 <=>  670 - 673   (GLU  312  - ILE  315  <=> ASN  704  - VAL  707 )                          
  72: s001-A 6u1x-A   319 - 333 <=>  674 - 688   (HIS  319  - GLN  333  <=> LYS  708  - TYR  722 )                          
  72: s001-A 6u1x-A   334 - 337 <=>  706 - 709   (GLY  334  - LYS  337  <=> MET  740  - ASN  743 )                          
  72: s001-A 6u1x-A   338 - 342 <=>  711 - 715   (ASP  338  - GLU  342  <=> GLU  745  - THR  749 )                          
  72: s001-A 6u1x-A   344 - 347 <=>  716 - 719   (PHE  344  - LYS  347  <=> ALA  750  - ILE  753 )                          
  72: s001-A 6u1x-A   348 - 364 <=>  721 - 737   (PHE  348  - LYS  364  <=> THR  755  - ALA  771 )                          
  72: s001-A 6u1x-A   369 - 382 <=>  738 - 751   (CYS  369  - LYS  382  <=> ASP  772  - VAL  785 )                          
  72: s001-A 6u1x-A   384 - 387 <=>  752 - 755   (GLY  384  - PRO  387  <=> ILE  786  - LEU  789 )                          
  72: s001-A 6u1x-A   424 - 434 <=>  756 - 766   (GLU  424  - TYR  434  <=> GLU  790  - VAL  800 )                          
  72: s001-A 6u1x-A   443 - 446 <=>  772 - 775   (ILE  443  - VAL  446  <=> PRO  806  - ALA  809 )                          
  72: s001-A 6u1x-A   466 - 469 <=>  776 - 779   (LEU  466  - PHE  469  <=> ASN  810  - SER  813 )                          
  72: s001-A 6u1x-A   470 - 479 <=>  782 - 791   (PRO  470  - TYR  479  <=> SER  816  - PHE  825 )                          
  72: s001-A 6u1x-A   481 - 484 <=> 1201 -1204   (GLY  481  - PHE  484  <=> ALA 1240  - SER 1243 )                          
  73: s001-A 7orm-A    31 -  34 <=>  593 - 596   (GLU   31  - PRO   34  <=> GLN  602  - VAL  605 )                          
  73: s001-A 7orm-A    36 -  39 <=>  599 - 602   (ILE   36  - PRO   39  <=> PRO  608  - PHE  611 )                          
  73: s001-A 7orm-A    40 -  43 <=>  628 - 631   (GLY   40  - ASP   43  <=> THR  637  - SER  640 )                          
  73: s001-A 7orm-A    44 -  48 <=>  743 - 747   (TRP   44  - VAL   48  <=> ASN  752  - LEU  756 )                          
  73: s001-A 7orm-A    49 -  63 <=>  753 - 767   (THR   49  - THR   63  <=> VAL  762  - GLU  776 )                          
  73: s001-A 7orm-A    64 -  67 <=>  771 - 774   (PRO   64  - MET   67  <=> ASN  780  - GLU  783 )                          
  73: s001-A 7orm-A    68 -  71 <=>  776 - 779   (HIS   68  - GLU   71  <=> TRP  785  - ASN  788 )                          
  73: s001-A 7orm-A    74 -  90 <=>  787 - 803   (PHE   74  - GLY   90  <=> LEU  796  - SER  812 )                          
  73: s001-A 7orm-A    91 -  94 <=>  806 - 809   (ALA   91  - ARG   94  <=> ASN  815  - ARG  818 )                          
  73: s001-A 7orm-A    96 -  99 <=>  816 - 819   (SER   96  - ASP   99  <=> ASN  825  - ARG  828 )                          
  73: s001-A 7orm-A   103 - 106 <=>  825 - 828   (SER  103  - PRO  106  <=> ILE  834  - PHE  837 )                          
  73: s001-A 7orm-A   107 - 114 <=>  830 - 837   (ASN  107  - PRO  114  <=> SER  839  - ILE  846 )                          
  73: s001-A 7orm-A   116 - 128 <=>  860 - 872   (LYS  116  - LEU  128  <=> TYR  906  - LEU  918 )                          
  73: s001-A 7orm-A   133 - 138 <=>  885 - 890   (VAL  133  - GLU  138  <=> GLU  931  - MET  936 )                          
  73: s001-A 7orm-A   143 - 158 <=>  892 - 907   (HIS  143  - LEU  158  <=> ILE  938  - LYS  953 )                          
  73: s001-A 7orm-A   163 - 191 <=>  908 - 936   (LYS  163  - PRO  191  <=> THR  954  - CYS  982 )                          
  73: s001-A 7orm-A   192 - 196 <=>  939 - 943   (PRO  192  - GLY  196  <=> ASN  985  - MET  989 )                          
  73: s001-A 7orm-A   197 - 202 <=>  945 - 950   (TRP  197  - LEU  202  <=> SER  991  - GLY  996 )                          
  73: s001-A 7orm-A   206 - 217 <=>  953 - 964   (CYS  206  - LYS  217  <=> LYS  999  - ARG 1010 )                          
  73: s001-A 7orm-A   218 - 234 <=>  994 -1010   (GLY  218  - SER  234  <=> LEU 1053  - VAL 1069 )                          
  73: s001-A 7orm-A   238 - 275 <=> 1011 -1048   (ILE  238  - ASN  275  <=> PHE 1070  - ASP 1107 )                          
  73: s001-A 7orm-A   276 - 288 <=> 1076 -1088   (THR  276  - SER  288  <=> ASN 1135  - ASN 1147 )                          
  73: s001-A 7orm-A   291 - 312 <=> 1089 -1110   (THR  291  - GLU  312  <=> PHE 1148  - GLU 1169 )                          
  73: s001-A 7orm-A   313 - 316 <=> 1119 -1122   (PHE  313  - MET  316  <=> ILE 1178  - ASN 1181 )                          
  73: s001-A 7orm-A   320 - 333 <=> 1123 -1136   (CYS  320  - GLN  333  <=> SER 1182  - ILE 1195 )                          
  73: s001-A 7orm-A   336 - 364 <=> 1146 -1174   (SER  336  - LYS  364  <=> ILE 1205  - ASN 1233 )                          
  73: s001-A 7orm-A   369 - 382 <=> 1175 -1188   (CYS  369  - LYS  382  <=> CYS 1234  - GLU 1247 )                          
  73: s001-A 7orm-A   384 - 389 <=> 1189 -1194   (GLY  384  - LEU  389  <=> PRO 1248  - GLY 1253 )                          
  73: s001-A 7orm-A   391 - 397 <=> 1195 -1201   (LYS  391  - THR  397  <=> ARG 1254  - VAL 1260 )                          
  73: s001-A 7orm-A   402 - 405 <=> 1203 -1206   (LYS  402  - THR  405  <=> ASP 1262  - TYR 1265 )                          
  73: s001-A 7orm-A   406 - 421 <=> 1209 -1224   (PRO  406  - GLY  421  <=> PRO 1268  - ILE 1283 )                          
  73: s001-A 7orm-A   422 - 425 <=> 1226 -1229   (PHE  422  - GLN  425  <=> HIS 1285  - PRO 1288 )                          
  73: s001-A 7orm-A   426 - 436 <=> 1232 -1242   (ALA  426  - HIS  436  <=> LEU 1291  - TRP 1301 )                          
  73: s001-A 7orm-A   437 - 443 <=> 1244 -1250   (VAL  437  - ILE  443  <=> THR 1303  - MET 1309 )                          
  73: s001-A 7orm-A   464 - 467 <=> 1287 -1290   (ILE  464  - SER  467  <=> THR 1346  - LEU 1349 )                          
  73: s001-A 7orm-A   480 - 483 <=> 1535 -1538   (TYR  480  - ASP  483  <=> CYS 1607  - MET 1610 )                          
  74: s001-A 5hhj-A    90 -  93 <=>    1 -   4   (GLY   90  - LEU   93  <=> ARG   12  - THR   15 )                          
  74: s001-A 5hhj-A    94 -  97 <=>   10 -  13   (ARG   94  - SER   97  <=> GLN   21  - SER   24 )                          
  74: s001-A 5hhj-A    98 - 107 <=>   17 -  26   (ILE   98  - ASN  107  <=> LEU   28  - ARG   37 )                          
  74: s001-A 5hhj-A   108 - 115 <=>   28 -  35   (ASP  108  - PHE  115  <=> LYS   39  - GLY   46 )                          
  74: s001-A 5hhj-A   119 - 122 <=>   36 -  39   (VAL  119  - GLY  122  <=> MET   47  - THR   50 )                          
  74: s001-A 5hhj-A   124 - 130 <=>   40 -  46   (VAL  124  - GLN  130  <=> GLU   51  - ALA   57 )                          
  74: s001-A 5hhj-A   131 - 140 <=>   48 -  57   (LEU  131  - LYS  140  <=> ASN   59  - ARG   68 )                          
  74: s001-A 5hhj-A   142 - 159 <=>   58 -  75   (SER  142  - ARG  159  <=> ILE   69  - ASP   86 )                          
  74: s001-A 5hhj-A   164 - 192 <=>   76 - 104   (ASN  164  - PRO  192  <=> GLY   87  - GLU  115 )                          
  74: s001-A 5hhj-A   193 - 197 <=>  109 - 113   (PRO  193  - TRP  197  <=> ASP  120  - GLY  124 )                          
  74: s001-A 5hhj-A   198 - 201 <=>  118 - 121   (SER  198  - TRP  201  <=> ARG  129  - GLN  132 )                          
  74: s001-A 5hhj-A   206 - 216 <=>  122 - 132   (CYS  206  - CYS  216  <=> GLN  133  - ASN  143 )                          
  74: s001-A 5hhj-A   217 - 247 <=>  134 - 164   (LYS  217  - SER  247  <=> GLY  145  - LYS  175 )                          
  74: s001-A 5hhj-A   256 - 269 <=>  165 - 178   (SER  256  - THR  269  <=> ASP  176  - SER  189 )                          
  74: s001-A 5hhj-A   287 - 308 <=>  196 - 217   (GLY  287  - LYS  308  <=> GLY  207  - LYS  228 )                          
  74: s001-A 5hhj-A   313 - 316 <=>  218 - 221   (PHE  313  - MET  316  <=> ARG  229  - ASN  232 )                          
  74: s001-A 5hhj-A   320 - 350 <=>  222 - 252   (CYS  320  - ASN  350  <=> PHE  233  - GLU  263 )                          
  74: s001-A 5hhj-A   351 - 365 <=>  254 - 268   (LEU  351  - PRO  365  <=> LEU  265  - PRO  279 )                          
  74: s001-A 5hhj-A   369 - 380 <=>  269 - 280   (CYS  369  - TYR  380  <=> ARG  280  - TYR  291 )                          
  74: s001-A 5hhj-A   381 - 389 <=>  286 - 294   (GLY  381  - LEU  389  <=> GLN  297  - LYS  305 )                          
  75: s001-A 6evj-B    41 -  44 <=>   25 -  28   (TYR   41  - TRP   44  <=> THR   25  - PRO   28 )                          
  75: s001-A 6evj-B    46 -  50 <=>   29 -  33   (ARG   46  - ASP   50  <=> PRO   29  - GLY   33 )                          
  75: s001-A 6evj-B    51 -  64 <=>   36 -  49   (ARG   51  - PRO   64  <=> THR   36  - TYR   49 )                          
  75: s001-A 6evj-B    65 -  68 <=>   81 -  84   (ILE   65  - HIS   68  <=> GLY   81  - GLN   84 )                          
  75: s001-A 6evj-B    72 -  91 <=>   86 - 105   (ASP   72  - ALA   91  <=> ASP   86  - THR  105 )                          
  75: s001-A 6evj-B    92 -  95 <=>  108 - 111   (PRO   92  - VAL   95  <=> GLN  108  - ILE  111 )                          
  75: s001-A 6evj-B    96 - 100 <=>  114 - 118   (SER   96  - GLU  100  <=> ILE  114  - ARG  118 )                          
  75: s001-A 6evj-B   102 - 116 <=>  119 - 133   (ILE  102  - LYS  116  <=> VAL  119  - LEU  133 )                          
  75: s001-A 6evj-B   117 - 129 <=>  135 - 147   (PRO  117  - LYS  129  <=> ARG  135  - ILE  147 )                          
  75: s001-A 6evj-B   131 - 138 <=>  166 - 173   (LEU  131  - GLU  138  <=> PHE  166  - SER  173 )                          
  75: s001-A 6evj-B   147 - 156 <=>  216 - 225   (VAL  147  - ARG  156  <=> ALA  221  - ASP  230 )                          
  75: s001-A 6evj-B   157 - 160 <=>  227 - 230   (GLN  157  - GLU  160  <=> GLU  232  - LYS  235 )                          
  75: s001-A 6evj-B   163 - 166 <=>  231 - 234   (LYS  163  - PRO  166  <=> LEU  236  - ARG  239 )                          
  75: s001-A 6evj-B   168 - 189 <=>  235 - 256   (LEU  168  - VAL  189  <=> ALA  240  - ASN  261 )                          
  75: s001-A 6evj-B   191 - 194 <=>  259 - 262   (PRO  191  - PHE  194  <=> GLU  264  - GLU  267 )                          
  75: s001-A 6evj-B   195 - 201 <=>  264 - 270   (LEU  195  - TRP  201  <=> SER  269  - GLY  275 )                          
  75: s001-A 6evj-B   205 - 218 <=>  271 - 284   (GLY  205  - GLY  218  <=> ASN  276  - MET  289 )                          
  75: s001-A 6evj-B   219 - 247 <=>  294 - 322   (GLY  219  - SER  247  <=> SER  299  - ALA  327 )                          
  75: s001-A 6evj-B   251 - 275 <=>  324 - 348   (MET  251  - ASN  275  <=> GLN  329  - ARG  353 )                          
  75: s001-A 6evj-B   276 - 288 <=>  394 - 406   (THR  276  - SER  288  <=> GLY  399  - MET  411 )                          
  75: s001-A 6evj-B   291 - 307 <=>  407 - 423   (THR  291  - SER  307  <=> PHE  412  - GLN  428 )                          
  75: s001-A 6evj-B   309 - 312 <=>  426 - 429   (LEU  309  - GLU  312  <=> ILE  431  - ARG  434 )                          
  75: s001-A 6evj-B   313 - 316 <=>  431 - 434   (PHE  313  - MET  316  <=> TYR  436  - ASP  439 )                          
  75: s001-A 6evj-B   320 - 333 <=>  435 - 448   (CYS  320  - GLN  333  <=> GLY  440  - GLY  453 )                          
  75: s001-A 6evj-B   335 - 365 <=>  452 - 482   (LEU  335  - PRO  365  <=> GLU  457  - THR  487 )                          
  75: s001-A 6evj-B   369 - 381 <=>  483 - 495   (CYS  369  - GLY  381  <=> GLY  488  - GLY  500 )                          
  75: s001-A 6evj-B   384 - 389 <=>  496 - 501   (GLY  384  - LEU  389  <=> PHE  501  - SER  506 )                          
  75: s001-A 6evj-B   391 - 396 <=>  502 - 507   (LYS  391  - ILE  396  <=> MET  507  - PHE  512 )                          
  75: s001-A 6evj-B   403 - 421 <=>  511 - 529   (ASP  403  - GLY  421  <=> GLY  516  - MET  534 )                          
  75: s001-A 6evj-B   422 - 425 <=>  532 - 535   (PHE  422  - GLN  425  <=> ASN  537  - GLY  540 )                          
  75: s001-A 6evj-B   427 - 444 <=>  539 - 556   (TYR  427  - ARG  444  <=> ALA  544  - CYS  561 )                          
  75: s001-A 6evj-B   447 - 452 <=>  635 - 640   (GLN  447  - PHE  452  <=> THR  640  - VAL  645 )                          
  75: s001-A 6evj-B   454 - 457 <=>  647 - 650   (ARG  454  - GLN  457  <=> ALA  652  - LEU  655 )                          
  75: s001-A 6evj-B   465 - 468 <=>  651 - 654   (ASN  465  - LYS  468  <=> GLU  656  - ALA  659 )                          
  76: s001-A 6qpf-B    44 -  47 <=>   26 -  29   (TRP   44  - ASP   47  <=> GLY   26  - PRO   29 )                          
  76: s001-A 6qpf-B    51 -  64 <=>   30 -  43   (ARG   51  - PRO   64  <=> THR   36  - TYR   49 )                          
  76: s001-A 6qpf-B    65 -  68 <=>   75 -  78   (ILE   65  - HIS   68  <=> GLY   81  - GLN   84 )                          
  76: s001-A 6qpf-B    72 -  84 <=>   80 -  92   (ASP   72  - MET   84  <=> ASP   86  - SER   98 )                          
  76: s001-A 6qpf-B    86 -  89 <=>   93 -  96   (PHE   86  - TYR   89  <=> HIS   99  - ILE  102 )                          
  76: s001-A 6qpf-B    91 -  94 <=>   98 - 101   (ALA   91  - ARG   94  <=> GLU  104  - CYS  107 )                          
  76: s001-A 6qpf-B    96 - 100 <=>  107 - 111   (SER   96  - GLU  100  <=> VAL  113  - THR  117 )                          
  76: s001-A 6qpf-B   102 - 116 <=>  113 - 127   (ILE  102  - LYS  116  <=> VAL  119  - LEU  133 )                          
  76: s001-A 6qpf-B   117 - 128 <=>  129 - 140   (PRO  117  - LEU  128  <=> ARG  135  - THR  146 )                          
  76: s001-A 6qpf-B   131 - 141 <=>  160 - 170   (LEU  131  - SER  141  <=> PHE  166  - LYS  176 )                          
  76: s001-A 6qpf-B   147 - 152 <=>  193 - 198   (VAL  147  - ALA  152  <=> ALA  221  - THR  226 )                          
  76: s001-A 6qpf-B   171 - 191 <=>  199 - 219   (ALA  171  - PRO  191  <=> THR  243  - CYS  263 )                          
  76: s001-A 6qpf-B   192 - 201 <=>  222 - 231   (PRO  192  - TRP  201  <=> LEU  266  - GLY  275 )                          
  76: s001-A 6qpf-B   205 - 218 <=>  232 - 245   (GLY  205  - GLY  218  <=> ASN  276  - MET  289 )                          
  76: s001-A 6qpf-B   219 - 234 <=>  255 - 270   (GLY  219  - SER  234  <=> SER  299  - ASN  314 )                          
  76: s001-A 6qpf-B   238 - 249 <=>  271 - 282   (ILE  238  - LEU  249  <=> PRO  315  - THR  326 )                          
  76: s001-A 6qpf-B   251 - 275 <=>  285 - 309   (MET  251  - ASN  275  <=> GLN  329  - LYS  353 )                          
  76: s001-A 6qpf-B   276 - 288 <=>  344 - 356   (THR  276  - SER  288  <=> GLY  399  - MET  411 )                          
  76: s001-A 6qpf-B   291 - 305 <=>  357 - 371   (THR  291  - TYR  305  <=> PHE  412  - LEU  426 )                          
  76: s001-A 6qpf-B   309 - 312 <=>  376 - 379   (LEU  309  - GLU  312  <=> TYR  431  - THR  434 )                          
  76: s001-A 6qpf-B   313 - 316 <=>  381 - 384   (PHE  313  - MET  316  <=> TYR  436  - ASP  439 )                          
  76: s001-A 6qpf-B   320 - 333 <=>  385 - 398   (CYS  320  - GLN  333  <=> GLY  440  - ALA  453 )                          
  76: s001-A 6qpf-B   336 - 365 <=>  403 - 432   (SER  336  - PRO  365  <=> GLY  458  - THR  487 )                          
  76: s001-A 6qpf-B   369 - 381 <=>  433 - 445   (CYS  369  - GLY  381  <=> GLY  488  - GLY  500 )                          
  76: s001-A 6qpf-B   384 - 387 <=>  446 - 449   (GLY  384  - PRO  387  <=> PHE  501  - ASN  504 )                          
  76: s001-A 6qpf-B   418 - 421 <=>  451 - 454   (TRP  418  - GLY  421  <=> SER  506  - LEU  509 )                          
  76: s001-A 6qpf-B   430 - 434 <=>  456 - 460   (LEU  430  - TYR  434  <=> SER  511  - SER  515 )                          
  76: s001-A 6qpf-B   443 - 446 <=>  463 - 466   (ILE  443  - VAL  446  <=> ASN  518  - ALA  521 )                          
  76: s001-A 6qpf-B   467 - 470 <=>  469 - 472   (SER  467  - PRO  470  <=> SER  524  - VAL  527 )                          
  76: s001-A 6qpf-B   471 - 482 <=>  474 - 485   (ASN  471  - LYS  482  <=> VAL  529  - GLY  540 )                          
  77: s001-A 6j6g-A    42 -  45 <=>  691 - 694   (GLU   42  - TRP   45  <=> GLU  832  - LYS  835 )                          
  77: s001-A 6j6g-A    47 -  50 <=>  708 - 711   (ASP   47  - ASP   50  <=> LEU  849  - LEU  852 )                          
  77: s001-A 6j6g-A    51 -  64 <=>  713 - 726   (ARG   51  - PRO   64  <=> ARG  854  - ILE  867 )                          
  77: s001-A 6j6g-A    65 -  71 <=>  731 - 737   (ILE   65  - GLU   71  <=> PRO  872  - GLU  878 )                          
  77: s001-A 6j6g-A    72 -  83 <=>  739 - 750   (ASP   72  - TYR   83  <=> THR  880  - GLU  891 )                          
  77: s001-A 6j6g-A    86 -  89 <=>  752 - 755   (PHE   86  - TYR   89  <=> ARG  893  - SER  896 )                          
  77: s001-A 6j6g-A    92 -  95 <=>  757 - 760   (PRO   92  - VAL   95  <=> ILE  898  - PRO  901 )                          
  77: s001-A 6j6g-A    97 - 109 <=>  770 - 782   (SER   97  - THR  109  <=> ILE  911  - TYR  923 )                          
  77: s001-A 6j6g-A   116 - 120 <=>  788 - 792   (LYS  116  - LYS  120  <=> LEU  929  - GLU  933 )                          
  77: s001-A 6j6g-A   121 - 128 <=>  795 - 802   (LYS  121  - LEU  128  <=> GLU  936  - ALA  943 )                          
  77: s001-A 6j6g-A   130 - 139 <=>  808 - 817   (GLN  130  - VAL  139  <=> ASP  949  - LEU  958 )                          
  77: s001-A 6j6g-A   143 - 146 <=>  818 - 821   (HIS  143  - SER  146  <=> LEU  959  - ARG  962 )                          
  77: s001-A 6j6g-A   147 - 159 <=>  823 - 835   (VAL  147  - ARG  159  <=> PHE  964  - GLN  976 )                          
  77: s001-A 6j6g-A   165 - 189 <=>  836 - 860   (LYS  165  - VAL  189  <=> ASN  977  - TYR 1001 )                          
  77: s001-A 6j6g-A   191 - 198 <=>  868 - 875   (PRO  191  - SER  198  <=> PHE 1009  - SER 1016 )                          
  77: s001-A 6j6g-A   199 - 202 <=>  878 - 881   (LEU  199  - LEU  202  <=> GLU 1019  - PRO 1022 )                          
  77: s001-A 6j6g-A   206 - 217 <=>  882 - 893   (CYS  206  - LYS  217  <=> LEU 1023  - ASN 1034 )                          
  77: s001-A 6j6g-A   219 - 246 <=>  906 - 933   (GLY  219  - ARG  246  <=> ALA 1047  - VAL 1074 )                          
  77: s001-A 6j6g-A   256 - 266 <=>  935 - 945   (SER  256  - PHE  266  <=> PRO 1076  - ASN 1086 )                          
  77: s001-A 6j6g-A   268 - 308 <=>  946 - 986   (HIS  268  - LYS  308  <=> ASN 1087  - GLY 1127 )                          
  77: s001-A 6j6g-A   313 - 316 <=> 1015 -1018   (PHE  313  - MET  316  <=> HIS 1156  - ARG 1159 )                          
  77: s001-A 6j6g-A   319 - 333 <=> 1019 -1033   (HIS  319  - GLN  333  <=> LEU 1160  - PHE 1174 )                          
  77: s001-A 6j6g-A   335 - 365 <=> 1080 -1110   (LEU  335  - PRO  365  <=> ASN 1221  - TYR 1251 )                          
  77: s001-A 6j6g-A   366 - 381 <=> 1114 -1129   (SER  366  - GLY  381  <=> ASN 1255  - LEU 1270 )                          
  77: s001-A 6j6g-A   382 - 387 <=> 1158 -1163   (LYS  382  - PRO  387  <=> LYS 1299  - VAL 1304 )                          
  77: s001-A 6j6g-A   388 - 393 <=> 1167 -1172   (ASP  388  - ALA  393  <=> GLU 1308  - ASP 1313 )                          
  77: s001-A 6j6g-A   395 - 399 <=> 1173 -1177   (GLN  395  - PRO  399  <=> SER 1314  - GLY 1318 )                          
  77: s001-A 6j6g-A   401 - 404 <=> 1180 -1183   (PHE  401  - LYS  404  <=> MET 1321  - GLY 1324 )                          
  77: s001-A 6j6g-A   405 - 422 <=> 1190 -1207   (THR  405  - PHE  422  <=> VAL 1331  - GLU 1348 )                          
  77: s001-A 6j6g-A   423 - 441 <=> 1212 -1230   (ASN  423  - ASN  441  <=> THR 1353  - VAL 1371 )                          
  77: s001-A 6j6g-A   443 - 446 <=> 1256 -1259   (ILE  443  - VAL  446  <=> LEU 1397  - ILE 1400 )                          
  77: s001-A 6j6g-A   450 - 453 <=> 1381 -1384   (LEU  450  - TYR  453  <=> ASN 1522  - PHE 1525 )                          
  77: s001-A 6j6g-A   455 - 458 <=> 1385 -1388   (ARG  455  - LEU  458  <=> TRP 1526  - ASN 1529 )                          
  77: s001-A 6j6g-A   460 - 465 <=> 1391 -1396   (ASP  460  - ASN  465  <=> HIS 1532  - TRP 1537 )                          
  78: s001-A 7el9-A    10 -  19 <=>   77 -  86   (ARG   10  - VAL   19  <=> PHE  112  - SER  121 )                          
  78: s001-A 7el9-A    29 -  33 <=>  509 - 513   (ARG   29  - SER   33  <=> LYS  576  - LEU  580 )                          
  78: s001-A 7el9-A    34 -  37 <=>  515 - 518   (PRO   34  - LYS   37  <=> VAL  582  - ASP  585 )                          
  78: s001-A 7el9-A    39 -  42 <=>  551 - 554   (PRO   39  - GLU   42  <=> LEU  618  - LEU  621 )                          
  78: s001-A 7el9-A    43 -  48 <=>  638 - 643   (ASP   43  - VAL   48  <=> LEU  705  - THR  710 )                          
  78: s001-A 7el9-A    50 -  64 <=>  649 - 663   (ASP   50  - PRO   64  <=> ASP  716  - LYS  730 )                          
  78: s001-A 7el9-A    65 -  70 <=>  692 - 697   (ILE   65  - ASP   70  <=> PHE  759  - LEU  764 )                          
  78: s001-A 7el9-A    71 -  83 <=>  710 - 722   (GLU   71  - TYR   83  <=> LYS  777  - ARG  789 )                          
  78: s001-A 7el9-A    84 -  89 <=>  727 - 732   (MET   84  - TYR   89  <=> VAL  794  - LYS  799 )                          
  78: s001-A 7el9-A    92 -  96 <=>  733 - 737   (PRO   92  - SER   96  <=> ASN  800  - ARG  804 )                          
  78: s001-A 7el9-A   135 - 139 <=>  738 - 742   (SER  135  - VAL  139  <=> SER 1101  - PHE 1105 )                          
  78: s001-A 7el9-A   144 - 148 <=>  747 - 751   (ARG  144  - LEU  148  <=> SER 1110  - ASN 1114 )                          
  78: s001-A 7el9-A   149 - 158 <=>  753 - 762   (PRO  149  - LEU  158  <=> LYS 1116  - VAL 1125 )                          
  78: s001-A 7el9-A   164 - 189 <=>  763 - 788   (ASN  164  - VAL  189  <=> GLY 1126  - ALA 1151 )                          
  78: s001-A 7el9-A   190 - 196 <=>  791 - 797   (LYS  190  - GLY  196  <=> ASN 1154  - CYS 1160 )                          
  78: s001-A 7el9-A   197 - 200 <=>  799 - 802   (TRP  197  - ASN  200  <=> ASN 1162  - LYS 1165 )                          
  78: s001-A 7el9-A   207 - 217 <=>  804 - 814   (SER  207  - LYS  217  <=> PHE 1167  - ALA 1177 )                          
  78: s001-A 7el9-A   219 - 243 <=>  819 - 843   (GLY  219  - ASP  243  <=> ASP 1182  - GLN 1206 )                          
  78: s001-A 7el9-A   245 - 248 <=>  844 - 847   (VAL  245  - MET  248  <=> MET 1207  - LEU 1210 )                          
  78: s001-A 7el9-A   256 - 275 <=>  858 - 877   (SER  256  - ASN  275  <=> LEU 1221  - ILE 1240 )                          
  78: s001-A 7el9-A   276 - 288 <=>  906 - 918   (THR  276  - SER  288  <=> SER 1282  - ILE 1294 )                          
  78: s001-A 7el9-A   291 - 310 <=>  919 - 938   (THR  291  - SER  310  <=> LEU 1295  - LEU 1314 )                          
  78: s001-A 7el9-A   311 - 316 <=>  942 - 947   (SER  311  - MET  316  <=> TYR 1318  - VAL 1323 )                          
  78: s001-A 7el9-A   320 - 333 <=>  948 - 961   (CYS  320  - GLN  333  <=> SER 1324  - THR 1337 )                          
  78: s001-A 7el9-A   334 - 357 <=>  965 - 988   (GLY  334  - ALA  357  <=> ALA 1348  - PRO 1371 )                          
  78: s001-A 7el9-A   359 - 364 <=>  989 - 994   (LYS  359  - LYS  364  <=> LYS 1372  - THR 1377 )                          
  78: s001-A 7el9-A   369 - 382 <=>  995 -1008   (CYS  369  - LYS  382  <=> PHE 1378  - GLU 1391 )                          
  78: s001-A 7el9-A   385 - 399 <=> 1009 -1023   (MET  385  - PRO  399  <=> GLU 1392  - ASN 1406 )                          
  78: s001-A 7el9-A   402 - 421 <=> 1025 -1044   (LYS  402  - GLY  421  <=> LYS 1408  - ILE 1427 )                          
  78: s001-A 7el9-A   422 - 425 <=> 1046 -1049   (PHE  422  - GLN  425  <=> ASN 1429  - SER 1432 )                          
  78: s001-A 7el9-A   427 - 441 <=> 1050 -1064   (TYR  427  - ASN  441  <=> THR 1433  - ILE 1447 )                          
  78: s001-A 7el9-A   442 - 446 <=> 1071 -1075   (ARG  442  - VAL  446  <=> GLU 1454  - GLY 1458 )                          
  78: s001-A 7el9-A   463 - 467 <=> 1087 -1091   (ASP  463  - SER  467  <=> ASP 1470  - GLY 1474 )                          
  78: s001-A 7el9-A   474 - 479 <=> 1378 -1383   (GLU  474  - TYR  479  <=> ARG 1796  - TYR 1801 )                          
  79: s001-A 6klc-A    15 -  18 <=>  118 - 121   (SER   15  - ASN   18  <=> GLU  118  - LYS  121 )                          
  79: s001-A 6klc-A    31 -  34 <=>  511 - 514   (GLU   31  - PRO   34  <=> PHE  583  - ILE  586 )                          
  79: s001-A 6klc-A    39 -  42 <=>  553 - 556   (PRO   39  - GLU   42  <=> ILE  625  - LEU  628 )                          
  79: s001-A 6klc-A    43 -  48 <=>  638 - 643   (ASP   43  - VAL   48  <=> PHE  710  - THR  715 )                          
  79: s001-A 6klc-A    49 -  64 <=>  649 - 664   (THR   49  - PRO   64  <=> ASP  721  - PHE  736 )                          
  79: s001-A 6klc-A    65 -  68 <=>  690 - 693   (ILE   65  - HIS   68  <=> PHE  762  - LYS  765 )                          
  79: s001-A 6klc-A    69 -  79 <=>  712 - 722   (ILE   69  - ASN   79  <=> LYS  784  - ASN  794 )                          
  79: s001-A 6klc-A    80 -  83 <=>  725 - 728   (ASP   80  - TYR   83  <=> SER  797  - LYS  800 )                          
  79: s001-A 6klc-A   114 - 117 <=>  781 - 784   (PRO  114  - PRO  117  <=> GLU  897  - LEU  900 )                          
  79: s001-A 6klc-A   133 - 136 <=>  829 - 832   (VAL  133  - TRP  136  <=> GLU 1104  - GLN 1107 )                          
  79: s001-A 6klc-A   142 - 145 <=>  833 - 836   (SER  142  - LEU  145  <=> SER 1108  - SER 1111 )                          
  79: s001-A 6klc-A   146 - 158 <=>  842 - 854   (SER  146  - LEU  158  <=> GLY 1117  - VAL 1129 )                          
  79: s001-A 6klc-A   164 - 189 <=>  855 - 880   (ASN  164  - VAL  189  <=> GLY 1130  - ALA 1155 )                          
  79: s001-A 6klc-A   190 - 200 <=>  883 - 893   (LYS  190  - ASN  200  <=> SER 1158  - GLU 1168 )                          
  79: s001-A 6klc-A   206 - 218 <=>  894 - 906   (CYS  206  - GLY  218  <=> LYS 1169  - ASN 1181 )                          
  79: s001-A 6klc-A   219 - 243 <=>  911 - 935   (GLY  219  - ASP  243  <=> HIS 1186  - GLN 1210 )                          
  79: s001-A 6klc-A   247 - 252 <=>  938 - 943   (SER  247  - ASN  252  <=> ILE 1213  - LYS 1224 )                          
  79: s001-A 6klc-A   255 - 275 <=>  944 - 964   (GLU  255  - ASN  275  <=> GLY 1225  - PHE 1245 )                          
  79: s001-A 6klc-A   276 - 288 <=> 1001 -1013   (THR  276  - SER  288  <=> SER 1286  - ILE 1298 )                          
  79: s001-A 6klc-A   291 - 311 <=> 1014 -1034   (THR  291  - SER  311  <=> LEU 1299  - SER 1319 )                          
  79: s001-A 6klc-A   312 - 316 <=> 1038 -1042   (GLU  312  - MET  316  <=> GLY 1323  - ASP 1327 )                          
  79: s001-A 6klc-A   320 - 332 <=> 1043 -1055   (CYS  320  - ASP  332  <=> ALA 1328  - ASP 1340 )                          
  79: s001-A 6klc-A   333 - 336 <=> 1058 -1061   (GLN  333  - SER  336  <=> LEU 1343  - LEU 1346 )                          
  79: s001-A 6klc-A   337 - 357 <=> 1069 -1089   (LYS  337  - ALA  357  <=> PHE 1354  - PRO 1374 )                          
  79: s001-A 6klc-A   359 - 364 <=> 1090 -1095   (LYS  359  - LYS  364  <=> LYS 1375  - ARG 1380 )                          
  79: s001-A 6klc-A   369 - 380 <=> 1096 -1107   (CYS  369  - TYR  380  <=> PHE 1381  - TRP 1392 )                          
  79: s001-A 6klc-A   382 - 387 <=> 1108 -1113   (LYS  382  - PRO  387  <=> GLY 1393  - LEU 1398 )                          
  79: s001-A 6klc-A   389 - 398 <=> 1114 -1123   (LEU  389  - TRP  398  <=> LEU 1399  - HIS 1408 )                          
  79: s001-A 6klc-A   402 - 405 <=> 1124 -1127   (LYS  402  - THR  405  <=> ASN 1409  - CYS 1412 )                          
  79: s001-A 6klc-A   406 - 418 <=> 1133 -1145   (PRO  406  - TRP  418  <=> LEU 1418  - VAL 1430 )                          
  79: s001-A 6klc-A   421 - 425 <=> 1146 -1150   (GLY  421  - GLN  425  <=> ALA 1431  - PRO 1435 )                          
  79: s001-A 6klc-A   427 - 442 <=> 1151 -1166   (TYR  427  - ARG  442  <=> VAL 1436  - GLN 1451 )                          
  79: s001-A 6klc-A   444 - 447 <=> 1175 -1178   (ARG  444  - GLN  447  <=> PHE 1460  - ASN 1463 )                          
  79: s001-A 6klc-A   463 - 467 <=> 1188 -1192   (ASP  463  - SER  467  <=> ASP 1473  - SER 1477 )                          
  79: s001-A 6klc-A   474 - 477 <=> 1424 -1427   (GLU  474  - ASN  477  <=> HIS 1809  - VAL 1812 )                          
  80: s001-A 6qwl-K    40 -  44 <=>   17 -  21   (GLY   40  - TRP   44  <=> ALA   17  - THR   21 )                          
  80: s001-A 6qwl-K    51 -  65 <=>   22 -  36   (ARG   51  - ILE   65  <=> THR   36  - SER   50 )                          
  80: s001-A 6qwl-K    66 -  69 <=>   68 -  71   (THR   66  - ILE   69  <=> TYR   82  - LEU   85 )                          
  80: s001-A 6qwl-K    72 -  84 <=>   72 -  84   (ASP   72  - MET   84  <=> ASP   86  - GLU   98 )                          
  80: s001-A 6qwl-K    86 -  89 <=>   85 -  88   (PHE   86  - TYR   89  <=> HIS   99  - LEU  102 )                          
  80: s001-A 6qwl-K    91 -  94 <=>   90 -  93   (ALA   91  - ARG   94  <=> GLN  104  - SER  107 )                          
  80: s001-A 6qwl-K    97 - 103 <=>  100 - 106   (SER   97  - SER  103  <=> LEU  114  - ASP  120 )                          
  80: s001-A 6qwl-K   105 - 109 <=>  107 - 111   (LEU  105  - THR  109  <=> LYS  121  - GLY  125 )                          
  80: s001-A 6qwl-K   110 - 116 <=>  113 - 119   (ALA  110  - LYS  116  <=> GLN  127  - VAL  133 )                          
  80: s001-A 6qwl-K   117 - 128 <=>  121 - 132   (PRO  117  - LEU  128  <=> ARG  135  - THR  146 )                          
  80: s001-A 6qwl-K   131 - 141 <=>  152 - 162   (LEU  131  - SER  141  <=> PHE  166  - LYS  176 )                          
  80: s001-A 6qwl-K   147 - 151 <=>  183 - 187   (VAL  147  - LYS  151  <=> ALA  221  - ASN  225 )                          
  80: s001-A 6qwl-K   170 - 189 <=>  188 - 207   (PHE  170  - VAL  189  <=> ALA  242  - ASN  261 )                          
  80: s001-A 6qwl-K   191 - 194 <=>  210 - 213   (PRO  191  - PHE  194  <=> GLU  264  - GLU  267 )                          
  80: s001-A 6qwl-K   218 - 234 <=>  216 - 232   (GLY  218  - SER  234  <=> ILE  298  - ASN  314 )                          
  80: s001-A 6qwl-K   238 - 249 <=>  233 - 244   (ILE  238  - LEU  249  <=> PRO  315  - THR  326 )                          
  80: s001-A 6qwl-K   250 - 275 <=>  246 - 271   (LEU  250  - ASN  275  <=> ASP  328  - LYS  353 )                          
  80: s001-A 6qwl-K   277 - 288 <=>  319 - 330   (VAL  277  - SER  288  <=> THR  401  - MET  412 )                          
  80: s001-A 6qwl-K   291 - 305 <=>  331 - 345   (THR  291  - TYR  305  <=> PHE  413  - ILE  427 )                          
  80: s001-A 6qwl-K   308 - 311 <=>  346 - 349   (LYS  308  - SER  311  <=> LYS  428  - GLY  431 )                          
  80: s001-A 6qwl-K   312 - 315 <=>  353 - 356   (GLU  312  - ILE  315  <=> TYR  435  - ASP  438 )                          
  80: s001-A 6qwl-K   320 - 323 <=>  358 - 361   (CYS  320  - LEU  323  <=> LEU  440  - SER  443 )                          
  80: s001-A 6qwl-K   325 - 333 <=>  362 - 370   (ASP  325  - GLN  333  <=> ASP  444  - ALA  452 )                          
  80: s001-A 6qwl-K   335 - 366 <=>  374 - 405   (LEU  335  - SER  366  <=> GLU  456  - GLY  487 )                          
  80: s001-A 6qwl-K   404 - 421 <=>  415 - 432   (LYS  404  - GLY  421  <=> ALA  520  - GLY  537 )                          
  80: s001-A 6qwl-K   426 - 442 <=>  434 - 450   (ALA  426  - ARG  442  <=> GLY  539  - ARG  555 )                          
  81: s001-A 6qpf-H    42 -  48 <=>   23 -  29   (GLU   42  - VAL   48  <=> PRO   23  - PRO   29 )                          
  81: s001-A 6qpf-H    51 -  64 <=>   30 -  43   (ARG   51  - PRO   64  <=> THR   36  - TYR   49 )                          
  81: s001-A 6qpf-H    65 -  68 <=>   75 -  78   (ILE   65  - HIS   68  <=> GLY   81  - GLN   84 )                          
  81: s001-A 6qpf-H    72 -  87 <=>   80 -  95   (ASP   72  - LYS   87  <=> ASP   86  - GLY  101 )                          
  81: s001-A 6qpf-H    89 -  92 <=>   96 -  99   (TYR   89  - PRO   92  <=> ILE  102  - ASN  105 )                          
  81: s001-A 6qpf-H    93 -  96 <=>  102 - 105   (LEU   93  - SER   96  <=> LEU  108  - MET  111 )                          
  81: s001-A 6qpf-H    97 - 116 <=>  108 - 127   (SER   97  - LYS  116  <=> VAL  114  - LEU  133 )                          
  81: s001-A 6qpf-H   117 - 128 <=>  129 - 140   (PRO  117  - LEU  128  <=> ARG  135  - THR  146 )                          
  81: s001-A 6qpf-H   130 - 138 <=>  159 - 167   (GLN  130  - GLU  138  <=> ASP  165  - SER  173 )                          
  81: s001-A 6qpf-H   147 - 152 <=>  201 - 206   (VAL  147  - ALA  152  <=> ALA  221  - THR  226 )                          
  81: s001-A 6qpf-H   171 - 191 <=>  207 - 227   (ALA  171  - PRO  191  <=> THR  243  - CYS  263 )                          
  81: s001-A 6qpf-H   192 - 202 <=>  230 - 240   (PRO  192  - LEU  202  <=> LEU  266  - ASN  276 )                          
  81: s001-A 6qpf-H   206 - 218 <=>  241 - 253   (CYS  206  - GLY  218  <=> GLU  277  - MET  289 )                          
  81: s001-A 6qpf-H   219 - 234 <=>  263 - 278   (GLY  219  - SER  234  <=> SER  299  - ASN  314 )                          
  81: s001-A 6qpf-H   238 - 250 <=>  279 - 291   (ILE  238  - LEU  250  <=> PRO  315  - ARG  327 )                          
  81: s001-A 6qpf-H   251 - 273 <=>  293 - 315   (MET  251  - MET  273  <=> GLN  329  - LEU  351 )                          
  81: s001-A 6qpf-H   275 - 288 <=>  340 - 353   (ASN  275  - SER  288  <=> ASP  398  - MET  411 )                          
  81: s001-A 6qpf-H   291 - 307 <=>  354 - 370   (THR  291  - SER  307  <=> PHE  412  - GLN  428 )                          
  81: s001-A 6qpf-H   309 - 312 <=>  373 - 376   (LEU  309  - GLU  312  <=> TYR  431  - THR  434 )                          
  81: s001-A 6qpf-H   313 - 316 <=>  378 - 381   (PHE  313  - MET  316  <=> TYR  436  - ASP  439 )                          
  81: s001-A 6qpf-H   320 - 333 <=>  382 - 395   (CYS  320  - GLN  333  <=> GLY  440  - ALA  453 )                          
  81: s001-A 6qpf-H   336 - 365 <=>  400 - 429   (SER  336  - PRO  365  <=> GLY  458  - THR  487 )                          
  81: s001-A 6qpf-H   369 - 380 <=>  430 - 441   (CYS  369  - TYR  380  <=> GLY  488  - TYR  499 )                          
  81: s001-A 6qpf-H   384 - 388 <=>  442 - 446   (GLY  384  - ASP  388  <=> GLY  500  - ASN  504 )                          
  81: s001-A 6qpf-H   394 - 397 <=>  450 - 453   (GLY  394  - THR  397  <=> GLU  508  - SER  511 )                          
  81: s001-A 6qpf-H   404 - 408 <=>  463 - 467   (LYS  404  - ASP  408  <=> ALA  521  - ILE  525 )                          
  81: s001-A 6qpf-H   410 - 417 <=>  469 - 476   (ILE  410  - ALA  417  <=> VAL  527  - MET  534 )                          
  81: s001-A 6qpf-H   418 - 421 <=>  478 - 481   (TRP  418  - GLY  421  <=> ASN  536  - LEU  539 )                          
  81: s001-A 6qpf-H   426 - 442 <=>  482 - 498   (ALA  426  - ARG  442  <=> GLY  540  - ARG  556 )                          
  81: s001-A 6qpf-H   447 - 453 <=>  580 - 586   (GLN  447  - TYR  453  <=> GLU  638  - SER  654 )                          
  82: s001-A 6xzq-E    50 -  66 <=>   26 -  42   (ASP   50  - THR   66  <=> SER   35  - ARG   51 )                          
  82: s001-A 6xzq-E    67 -  71 <=>   75 -  79   (MET   67  - GLU   71  <=> ASN   84  - SER   88 )                          
  82: s001-A 6xzq-E    73 -  87 <=>   80 -  94   (LEU   73  - LYS   87  <=> SER   89  - GLU  103 )                          
  82: s001-A 6xzq-E    88 -  91 <=>   96 -  99   (HIS   88  - ALA   91  <=> PHE  105  - HIS  108 )                          
  82: s001-A 6xzq-E    92 -  95 <=>  102 - 105   (PRO   92  - VAL   95  <=> MET  111  - GLU  114 )                          
  82: s001-A 6xzq-E    96 -  99 <=>  108 - 111   (SER   96  - ASP   99  <=> ILE  117  - MET  120 )                          
  82: s001-A 6xzq-E   102 - 116 <=>  113 - 127   (ILE  102  - LYS  116  <=> PHE  122  - SER  136 )                          
  82: s001-A 6xzq-E   117 - 128 <=>  129 - 140   (PRO  117  - LEU  128  <=> ARG  138  - THR  149 )                          
  82: s001-A 6xzq-E   131 - 138 <=>  159 - 166   (LEU  131  - GLU  138  <=> TYR  168  - MET  175 )                          
  82: s001-A 6xzq-E   148 - 153 <=>  190 - 195   (LEU  148  - GLY  153  <=> ALA  223  - THR  228 )                          
  82: s001-A 6xzq-E   172 - 192 <=>  196 - 216   (TYR  172  - PRO  192  <=> PRO  246  - GLU  266 )                          
  82: s001-A 6xzq-E   193 - 201 <=>  219 - 227   (PRO  193  - TRP  201  <=> LYS  269  - GLY  277 )                          
  82: s001-A 6xzq-E   205 - 218 <=>  228 - 241   (GLY  205  - GLY  218  <=> ASN  278  - LEU  291 )                          
  82: s001-A 6xzq-E   219 - 247 <=>  251 - 279   (GLY  219  - SER  247  <=> ALA  301  - LYS  329 )                          
  82: s001-A 6xzq-E   250 - 253 <=>  281 - 284   (LEU  250  - GLU  253  <=> SER  331  - LEU  334 )                          
  82: s001-A 6xzq-E   255 - 274 <=>  285 - 304   (GLU  255  - TYR  274  <=> MET  335  - GLY  354 )                          
  82: s001-A 6xzq-E   275 - 287 <=>  349 - 361   (ASN  275  - GLY  287  <=> LYS  399  - GLY  411 )                          
  82: s001-A 6xzq-E   290 - 304 <=>  362 - 376   (PHE  290  - VAL  304  <=> MET  412  - CYS  426 )                          
  82: s001-A 6xzq-E   307 - 312 <=>  377 - 382   (SER  307  - GLU  312  <=> TYR  427  - LEU  432 )                          
  82: s001-A 6xzq-E   313 - 316 <=>  387 - 390   (PHE  313  - MET  316  <=> CYS  437  - THR  440 )                          
  82: s001-A 6xzq-E   320 - 333 <=>  391 - 404   (CYS  320  - GLN  333  <=> GLY  441  - ALA  454 )                          
  82: s001-A 6xzq-E   335 - 341 <=>  409 - 415   (LEU  335  - ILE  341  <=> ASN  459  - ARG  465 )                          
  82: s001-A 6xzq-E   343 - 365 <=>  416 - 438   (SER  343  - PRO  365  <=> ARG  466  - PRO  488 )                          
  82: s001-A 6xzq-E   369 - 378 <=>  439 - 448   (CYS  369  - MET  378  <=> GLU  489  - PHE  498 )                          
  83: s001-A 3jcm-A    27 -  30 <=>  668 - 671   (THR   27  - VAL   30  <=> ALA  827  - ASN  830 )                          
  83: s001-A 3jcm-A    40 -  43 <=>  677 - 680   (GLY   40  - ASP   43  <=> ARG  836  - HIS  839 )                          
  83: s001-A 3jcm-A    47 -  50 <=>  689 - 692   (ASP   47  - ASP   50  <=> ASN  848  - ARG  851 )                          
  83: s001-A 3jcm-A    51 -  64 <=>  695 - 708   (ARG   51  - PRO   64  <=> ARG  854  - ILE  867 )                          
  83: s001-A 3jcm-A    65 -  69 <=>  713 - 717   (ILE   65  - ILE   69  <=> PRO  872  - PRO  876 )                          
  83: s001-A 3jcm-A    70 -  83 <=>  719 - 732   (ASP   70  - TYR   83  <=> GLU  878  - GLU  891 )                          
  83: s001-A 3jcm-A    86 -  89 <=>  734 - 737   (PHE   86  - TYR   89  <=> ARG  893  - SER  896 )                          
  83: s001-A 3jcm-A    92 -  95 <=>  739 - 742   (PRO   92  - VAL   95  <=> ILE  898  - PRO  901 )                          
  83: s001-A 3jcm-A    97 - 109 <=>  752 - 764   (SER   97  - THR  109  <=> ILE  911  - TYR  923 )                          
  83: s001-A 3jcm-A   117 - 120 <=>  771 - 774   (PRO  117  - LYS  120  <=> ASN  930  - GLU  933 )                          
  83: s001-A 3jcm-A   121 - 128 <=>  777 - 784   (LYS  121  - LEU  128  <=> GLU  936  - ALA  943 )                          
  83: s001-A 3jcm-A   130 - 140 <=>  790 - 800   (GLN  130  - LYS  140  <=> ASP  949  - LEU  959 )                          
  83: s001-A 3jcm-A   143 - 159 <=>  801 - 817   (HIS  143  - ARG  159  <=> THR  960  - GLN  976 )                          
  83: s001-A 3jcm-A   165 - 189 <=>  818 - 842   (LYS  165  - VAL  189  <=> ASN  977  - TYR 1001 )                          
  83: s001-A 3jcm-A   191 - 198 <=>  850 - 857   (PRO  191  - SER  198  <=> PHE 1009  - SER 1016 )                          
  83: s001-A 3jcm-A   199 - 202 <=>  860 - 863   (LEU  199  - LEU  202  <=> GLU 1019  - PRO 1022 )                          
  83: s001-A 3jcm-A   206 - 217 <=>  864 - 875   (CYS  206  - LYS  217  <=> LEU 1023  - ASN 1034 )                          
  83: s001-A 3jcm-A   219 - 246 <=>  888 - 915   (GLY  219  - ARG  246  <=> ALA 1047  - VAL 1074 )                          
  83: s001-A 3jcm-A   256 - 266 <=>  917 - 927   (SER  256  - PHE  266  <=> PRO 1076  - ASN 1086 )                          
  83: s001-A 3jcm-A   268 - 308 <=>  928 - 968   (HIS  268  - LYS  308  <=> ASN 1087  - GLY 1127 )                          
  83: s001-A 3jcm-A   313 - 316 <=>  997 -1000   (PHE  313  - MET  316  <=> HIS 1156  - ARG 1159 )                          
  83: s001-A 3jcm-A   319 - 333 <=> 1001 -1015   (HIS  319  - GLN  333  <=> LEU 1160  - PHE 1174 )                          
  83: s001-A 3jcm-A   335 - 365 <=> 1062 -1092   (LEU  335  - PRO  365  <=> ASN 1221  - TYR 1251 )                          
  83: s001-A 3jcm-A   366 - 381 <=> 1096 -1111   (SER  366  - GLY  381  <=> ASN 1255  - LEU 1270 )                          
  83: s001-A 3jcm-A   382 - 387 <=> 1140 -1145   (LYS  382  - PRO  387  <=> LYS 1299  - VAL 1304 )                          
  83: s001-A 3jcm-A   388 - 399 <=> 1149 -1160   (ASP  388  - PRO  399  <=> GLU 1308  - ILE 1319 )                          
  83: s001-A 3jcm-A   404 - 422 <=> 1171 -1189   (LYS  404  - PHE  422  <=> LYS 1330  - GLU 1348 )                          
  83: s001-A 3jcm-A   423 - 441 <=> 1194 -1212   (ASN  423  - ASN  441  <=> THR 1353  - VAL 1371 )                          
  83: s001-A 3jcm-A   442 - 445 <=> 1229 -1232   (ARG  442  - ARG  445  <=> PHE 1388  - PRO 1391 )                          
  83: s001-A 3jcm-A   450 - 453 <=> 1363 -1366   (LEU  450  - TYR  453  <=> ASN 1522  - PHE 1525 )                          
  83: s001-A 3jcm-A   455 - 458 <=> 1367 -1370   (ARG  455  - LEU  458  <=> TRP 1526  - ASN 1529 )                          
  83: s001-A 3jcm-A   460 - 467 <=> 1373 -1380   (ASP  460  - SER  467  <=> HIS 1532  - LEU 1539 )                          
  84: s001-A 6zd2-A    27 -  30 <=>  193 - 196   (THR   27  - VAL   30  <=> TYR  357  - GLU  360 )                          
  84: s001-A 6zd2-A    49 -  62 <=>  216 - 229   (THR   49  - SER   62  <=> LEU  380  - LEU  393 )                          
  84: s001-A 6zd2-A   146 - 149 <=>  235 - 238   (SER  146  - PRO  149  <=> PRO  399  - THR  406 )                          
  84: s001-A 6zd2-A   150 - 158 <=>  240 - 248   (CYS  150  - LEU  158  <=> GLY  408  - ARG  416 )                          
  84: s001-A 6zd2-A   164 - 174 <=>  249 - 259   (ASN  164  - GLY  174  <=> GLY  417  - LYS  427 )                          
  84: s001-A 6zd2-A   178 - 189 <=>  287 - 298   (ILE  178  - VAL  189  <=> TYR  455  - LEU  466 )                          
  84: s001-A 6zd2-A   193 - 196 <=>  311 - 314   (PRO  193  - GLY  196  <=> ARG  479  - VAL  482 )                          
  84: s001-A 6zd2-A   198 - 201 <=>  315 - 318   (SER  198  - TRP  201  <=> ASN  483  - ASN  486 )                          
  84: s001-A 6zd2-A   207 - 214 <=>  320 - 327   (SER  207  - MET  214  <=> VAL  488  - PHE  495 )                          
  84: s001-A 6zd2-A   219 - 254 <=>  341 - 376   (GLY  219  - THR  254  <=> LEU  509  - THR  544 )                          
  84: s001-A 6zd2-A   255 - 268 <=>  385 - 398   (GLU  255  - HIS  268  <=> SER  603  - GLU  616 )                          
  84: s001-A 6zd2-A   269 - 274 <=>  400 - 405   (THR  269  - TYR  274  <=> ALA  618  - LYS  623 )                          
  84: s001-A 6zd2-A   275 - 309 <=>  411 - 445   (ASN  275  - LEU  309  <=> TYR  629  - PHE  663 )                          
  84: s001-A 6zd2-A   319 - 341 <=>  454 - 476   (HIS  319  - ILE  341  <=> LEU  672  - LYS  694 )                          
  84: s001-A 6zd2-A   343 - 346 <=>  477 - 480   (SER  343  - SER  346  <=> ASP  695  - SER  698 )                          
  84: s001-A 6zd2-A   347 - 366 <=>  483 - 502   (LYS  347  - SER  366  <=> GLU  701  - GLU  720 )                          
  84: s001-A 6zd2-A   368 - 382 <=>  506 - 520   (GLY  368  - LYS  382  <=> SER  724  - THR  738 )                          
  84: s001-A 6zd2-A   383 - 387 <=>  522 - 526   (THR  383  - PRO  387  <=> ASP  740  - ASP  744 )                          
  85: s001-A 7ckl-A    14 -  18 <=>  113 - 117   (GLY   14  - ASN   18  <=> VAL  117  - LYS  121 )                          
  85: s001-A 7ckl-A    37 -  40 <=>  522 - 525   (LYS   37  - GLY   40  <=> PHE  583  - ILE  586 )                          
  85: s001-A 7ckl-A    43 -  48 <=>  649 - 654   (ASP   43  - VAL   48  <=> PHE  710  - THR  715 )                          
  85: s001-A 7ckl-A    50 -  64 <=>  660 - 674   (ASP   50  - PRO   64  <=> ASP  721  - LYS  735 )                          
  85: s001-A 7ckl-A    65 -  68 <=>  718 - 721   (ILE   65  - HIS   68  <=> PRO  779  - SER  782 )                          
  85: s001-A 7ckl-A    71 -  82 <=>  722 - 733   (GLU   71  - TYR   82  <=> LYS  783  - ASN  794 )                          
  85: s001-A 7ckl-A    83 -  86 <=>  736 - 739   (TYR   83  - PHE   86  <=> SER  797  - LYS  800 )                          
  85: s001-A 7ckl-A   141 - 144 <=>  821 - 824   (SER  141  - ARG  144  <=> GLN 1107  - ASN 1110 )                          
  85: s001-A 7ckl-A   145 - 158 <=>  830 - 843   (LEU  145  - LEU  158  <=> THR 1116  - VAL 1129 )                          
  85: s001-A 7ckl-A   164 - 189 <=>  844 - 869   (ASN  164  - VAL  189  <=> GLY 1130  - ALA 1155 )                          
  85: s001-A 7ckl-A   190 - 196 <=>  872 - 878   (LYS  190  - GLY  196  <=> SER 1158  - CYS 1164 )                          
  85: s001-A 7ckl-A   197 - 200 <=>  880 - 883   (TRP  197  - ASN  200  <=> ASN 1166  - LYS 1169 )                          
  85: s001-A 7ckl-A   205 - 244 <=>  886 - 925   (GLY  205  - VAL  244  <=> GLU 1172  - ASN 1211 )                          
  85: s001-A 7ckl-A   247 - 252 <=>  927 - 932   (SER  247  - ASN  252  <=> ILE 1213  - LYS 1224 )                          
  85: s001-A 7ckl-A   255 - 275 <=>  933 - 953   (GLU  255  - ASN  275  <=> GLY 1225  - PHE 1245 )                          
  85: s001-A 7ckl-A   276 - 288 <=>  990 -1002   (THR  276  - SER  288  <=> SER 1286  - ILE 1298 )                          
  85: s001-A 7ckl-A   291 - 311 <=> 1003 -1023   (THR  291  - SER  311  <=> LEU 1299  - SER 1319 )                          
  85: s001-A 7ckl-A   312 - 315 <=> 1027 -1030   (GLU  312  - ILE  315  <=> GLY 1323  - ILE 1326 )                          
  85: s001-A 7ckl-A   319 - 332 <=> 1031 -1044   (HIS  319  - ASP  332  <=> ASP 1327  - ASP 1340 )                          
  85: s001-A 7ckl-A   333 - 336 <=> 1047 -1050   (GLN  333  - SER  336  <=> LEU 1343  - LEU 1346 )                          
  85: s001-A 7ckl-A   337 - 357 <=> 1058 -1078   (LYS  337  - ALA  357  <=> PHE 1354  - PRO 1374 )                          
  85: s001-A 7ckl-A   359 - 364 <=> 1079 -1084   (LYS  359  - LYS  364  <=> LYS 1375  - ARG 1380 )                          
  85: s001-A 7ckl-A   369 - 380 <=> 1085 -1096   (CYS  369  - TYR  380  <=> PHE 1381  - TRP 1392 )                          
  85: s001-A 7ckl-A   384 - 399 <=> 1098 -1113   (GLY  384  - PRO  399  <=> ASP 1394  - ASN 1409 )                          
  85: s001-A 7ckl-A   402 - 421 <=> 1115 -1134   (LYS  402  - GLY  421  <=> LYS 1411  - VAL 1430 )                          
  85: s001-A 7ckl-A   422 - 425 <=> 1136 -1139   (PHE  422  - GLN  425  <=> ASN 1432  - PRO 1435 )                          
  85: s001-A 7ckl-A   427 - 441 <=> 1140 -1154   (TYR  427  - ASN  441  <=> VAL 1436  - LEU 1450 )                          
  85: s001-A 7ckl-A   442 - 446 <=> 1161 -1165   (ARG  442  - VAL  446  <=> ILE 1457  - LEU 1461 )                          
  85: s001-A 7ckl-A   463 - 467 <=> 1177 -1181   (ASP  463  - SER  467  <=> ASP 1473  - SER 1477 )                          
  86: s001-A 7eju-A    12 -  18 <=>  113 - 119   (VAL   12  - ASN   18  <=> GLU  113  - ASP  119 )                          
  86: s001-A 7eju-A    31 -  36 <=>  539 - 544   (GLU   31  - ILE   36  <=> PHE  578  - SER  583 )                          
  86: s001-A 7eju-A    38 -  41 <=>  548 - 551   (VAL   38  - TYR   41  <=> LEU  587  - MET  590 )                          
  86: s001-A 7eju-A    43 -  48 <=>  665 - 670   (ASP   43  - VAL   48  <=> LEU  704  - THR  709 )                          
  86: s001-A 7eju-A    50 -  64 <=>  676 - 690   (ASP   50  - PRO   64  <=> ASP  715  - LYS  729 )                          
  86: s001-A 7eju-A    66 -  69 <=>  719 - 722   (THR   66  - ILE   69  <=> PHE  758  - LYS  761 )                          
  86: s001-A 7eju-A    70 -  83 <=>  736 - 749   (ASP   70  - TYR   83  <=> CYS  775  - ARG  788 )                          
  86: s001-A 7eju-A    84 -  87 <=>  754 - 757   (MET   84  - LYS   87  <=> VAL  793  - GLU  796 )                          
  86: s001-A 7eju-A    92 -  97 <=>  759 - 764   (PRO   92  - SER   97  <=> LYS  798  - ARG  803 )                          
  86: s001-A 7eju-A   115 - 118 <=>  765 - 768   (PHE  115  - GLY  118  <=> VAL  820  - LYS  823 )                          
  86: s001-A 7eju-A   141 - 144 <=>  978 - 981   (SER  141  - ARG  144  <=> THR 1102  - THR 1105 )                          
  86: s001-A 7eju-A   146 - 157 <=>  988 - 999   (SER  146  - GLN  157  <=> GLY 1112  - GLN 1123 )                          
  86: s001-A 7eju-A   163 - 172 <=> 1000 -1009   (LYS  163  - TYR  172  <=> VAL 1124  - GLY 1133 )                          
  86: s001-A 7eju-A   173 - 190 <=> 1013 -1030   (PRO  173  - LYS  190  <=> THR 1137  - SER 1154 )                          
  86: s001-A 7eju-A   192 - 196 <=> 1031 -1035   (PRO  192  - GLY  196  <=> MET 1155  - CYS 1159 )                          
  86: s001-A 7eju-A   197 - 200 <=> 1037 -1040   (TRP  197  - ASN  200  <=> ASN 1161  - LYS 1164 )                          
  86: s001-A 7eju-A   205 - 244 <=> 1043 -1082   (GLY  205  - VAL  244  <=> GLU 1167  - THR 1206 )                          
  86: s001-A 7eju-A   246 - 250 <=> 1083 -1087   (ARG  246  - LEU  250  <=> LEU 1207  - ASN 1211 )                          
  86: s001-A 7eju-A   255 - 275 <=> 1095 -1115   (GLU  255  - ASN  275  <=> ASN 1219  - ILE 1239 )                          
  86: s001-A 7eju-A   276 - 288 <=> 1144 -1156   (THR  276  - SER  288  <=> SER 1281  - ILE 1293 )                          
  86: s001-A 7eju-A   291 - 311 <=> 1157 -1177   (THR  291  - SER  311  <=> LEU 1294  - ASP 1314 )                          
  86: s001-A 7eju-A   312 - 315 <=> 1181 -1184   (GLU  312  - ILE  315  <=> ASP 1318  - PRO 1321 )                          
  86: s001-A 7eju-A   319 - 333 <=> 1185 -1199   (HIS  319  - GLN  333  <=> VAL 1322  - ILE 1336 )                          
  86: s001-A 7eju-A   336 - 356 <=> 1212 -1232   (SER  336  - ASN  356  <=> GLU 1349  - SER 1369 )                          
  86: s001-A 7eju-A   358 - 364 <=> 1233 -1239   (ASP  358  - LYS  364  <=> PRO 1370  - THR 1376 )                          
  86: s001-A 7eju-A   369 - 382 <=> 1240 -1253   (CYS  369  - LYS  382  <=> PHE 1377  - GLU 1390 )                          
  86: s001-A 7eju-A   385 - 399 <=> 1254 -1268   (MET  385  - PRO  399  <=> GLU 1391  - ASN 1405 )                          
  86: s001-A 7eju-A   402 - 423 <=> 1270 -1291   (LYS  402  - ASN  423  <=> LYS 1407  - ASN 1428 )                          
  86: s001-A 7eju-A   425 - 428 <=> 1292 -1295   (GLN  425  - ARG  428  <=> GLY 1429  - THR 1432 )                          
  86: s001-A 7eju-A   429 - 442 <=> 1297 -1310   (LEU  429  - ARG  442  <=> ILE 1434  - ARG 1447 )                          
  86: s001-A 7eju-A   443 - 446 <=> 1317 -1320   (ILE  443  - VAL  446  <=> THR 1454  - GLY 1457 )                          
  86: s001-A 7eju-A   461 - 464 <=> 1623 -1626   (PHE  461  - ILE  464  <=> LEU 1792  - ARG 1795 )                          
  86: s001-A 7eju-A   474 - 478 <=> 1627 -1631   (GLU  474  - ARG  478  <=> ASP 1796  - TYR 1800 )                          
  87: s001-A 7alp-U    27 -  31 <=>  547 - 551   (THR   27  - GLU   31  <=> CYS  604  - ASN  608 )                          
  87: s001-A 7alp-U    33 -  36 <=>  554 - 557   (SER   33  - ILE   36  <=> ASN  611  - CYS  614 )                          
  87: s001-A 7alp-U    37 -  40 <=>  560 - 563   (LYS   37  - GLY   40  <=> LEU  617  - ILE  620 )                          
  87: s001-A 7alp-U    42 -  47 <=>  695 - 700   (GLU   42  - ASP   47  <=> ILE  752  - ASN  757 )                          
  87: s001-A 7alp-U    48 -  64 <=>  704 - 720   (VAL   48  - PRO   64  <=> SER  761  - MET  777 )                          
  87: s001-A 7alp-U    65 -  68 <=>  742 - 745   (ILE   65  - HIS   68  <=> HIS  799  - SER  802 )                          
  87: s001-A 7alp-U    75 -  90 <=>  746 - 761   (SER   75  - GLY   90  <=> ARG  803  - ALA  818 )                          
  87: s001-A 7alp-U    91 -  94 <=>  770 - 773   (ALA   91  - ARG   94  <=> GLN  827  - GLU  830 )                          
  87: s001-A 7alp-U    96 - 100 <=>  779 - 783   (SER   96  - GLU  100  <=> GLU  836  - LYS  840 )                          
  87: s001-A 7alp-U   102 - 114 <=>  785 - 797   (ILE  102  - PRO  114  <=> ILE  842  - PHE  854 )                          
  87: s001-A 7alp-U   116 - 127 <=>  812 - 823   (LYS  116  - GLU  127  <=> TYR  869  - THR  880 )                          
  87: s001-A 7alp-U   130 - 138 <=>  834 - 842   (GLN  130  - GLU  138  <=> ASP  891  - ALA  899 )                          
  87: s001-A 7alp-U   144 - 157 <=>  845 - 858   (ARG  144  - GLN  157  <=> ASP  902  - GLN  915 )                          
  87: s001-A 7alp-U   163 - 189 <=>  859 - 885   (LYS  163  - VAL  189  <=> HIS  916  - CYS  942 )                          
  87: s001-A 7alp-U   190 - 196 <=>  888 - 894   (LYS  190  - GLY  196  <=> GLU  945  - THR  951 )                          
  87: s001-A 7alp-U   197 - 200 <=>  896 - 899   (TRP  197  - ASN  200  <=> ALA  953  - ARG  956 )                          
  87: s001-A 7alp-U   207 - 218 <=>  901 - 912   (SER  207  - GLY  218  <=> LYS  958  - SER  969 )                          
  87: s001-A 7alp-U   219 - 234 <=>  922 - 937   (GLY  219  - SER  234  <=> ASN  979  - TYR  994 )                          
  87: s001-A 7alp-U   238 - 252 <=>  938 - 952   (ILE  238  - ASN  252  <=> THR  995  - LYS 1009 )                          
  87: s001-A 7alp-U   255 - 275 <=>  953 - 973   (GLU  255  - ASN  275  <=> PHE 1010  - LEU 1030 )                          
  87: s001-A 7alp-U   276 - 288 <=> 1005 -1017   (THR  276  - SER  288  <=> THR 1070  - ILE 1082 )                          
  87: s001-A 7alp-U   291 - 309 <=> 1018 -1036   (THR  291  - LEU  309  <=> LEU 1083  - TYR 1101 )                          
  87: s001-A 7alp-U   310 - 313 <=> 1038 -1041   (SER  310  - PHE  313  <=> VAL 1103  - LEU 1106 )                          
  87: s001-A 7alp-U   319 - 333 <=> 1055 -1069   (HIS  319  - GLN  333  <=> ASP 1120  - ILE 1134 )                          
  87: s001-A 7alp-U   335 - 342 <=> 1083 -1090   (LEU  335  - GLU  342  <=> PHE 1148  - SER 1155 )                          
  87: s001-A 7alp-U   344 - 356 <=> 1091 -1103   (PHE  344  - ASN  356  <=> VAL 1156  - SER 1168 )                          
  87: s001-A 7alp-U   358 - 361 <=> 1104 -1107   (ASP  358  - GLU  361  <=> GLU 1169  - THR 1172 )                          
  87: s001-A 7alp-U   362 - 365 <=> 1109 -1112   (TYR  362  - PRO  365  <=> ASN 1174  - TYR 1177 )                          
  87: s001-A 7alp-U   370 - 382 <=> 1113 -1125   (SER  370  - LYS  382  <=> CYS 1178  - HIS 1190 )                          
  87: s001-A 7alp-U   385 - 397 <=> 1126 -1138   (MET  385  - THR  397  <=> LEU 1191  - HIS 1203 )                          
  87: s001-A 7alp-U   399 - 402 <=> 1139 -1142   (PRO  399  - LYS  402  <=> GLN 1204  - GLU 1207 )                          
  87: s001-A 7alp-U   405 - 408 <=> 1146 -1149   (THR  405  - ASP  408  <=> LEU 1211  - ARG 1214 )                          
  87: s001-A 7alp-U   410 - 421 <=> 1150 -1161   (ILE  410  - GLY  421  <=> GLN 1215  - LEU 1226 )                          
  87: s001-A 7alp-U   422 - 425 <=> 1163 -1166   (PHE  422  - GLN  425  <=> GLY 1228  - SER 1231 )                          
  87: s001-A 7alp-U   427 - 439 <=> 1167 -1179   (TYR  427  - LYS  439  <=> PHE 1232  - LEU 1244 )                          
  87: s001-A 7alp-U   443 - 446 <=> 1209 -1212   (ILE  443  - VAL  446  <=> GLY 1274  - LEU 1277 )                          
  87: s001-A 7alp-U   462 - 465 <=> 1495 -1498   (GLY  462  - ASN  465  <=> ALA 1576  - ARG 1579 )                          
  87: s001-A 7alp-U   474 - 477 <=> 1500 -1503   (GLU  474  - ASN  477  <=> VAL 1581  - LEU 1584 )                          
  87: s001-A 7alp-U   482 - 485 <=> 1504 -1507   (LYS  482  - ILE  485  <=> GLY 1585  - VAL 1588 )                          
  88: s001-A 6pns-A    27 -  35 <=>  136 - 144   (THR   27  - PHE   35  <=> ASN  137  - ILE  145 )                          
  88: s001-A 6pns-A    39 -  42 <=>  207 - 210   (PRO   39  - GLU   42  <=> CYS  208  - GLU  211 )                          
  88: s001-A 6pns-A    43 -  50 <=>  378 - 385   (ASP   43  - ASP   50  <=> ILE  379  - TRP  386 )                          
  88: s001-A 6pns-A    54 -  57 <=>  386 - 389   (MET   54  - ARG   57  <=> VAL  387  - VAL  390 )                          
  88: s001-A 6pns-A    60 -  63 <=>  390 - 393   (ALA   60  - THR   63  <=> SER  391  - PHE  394 )                          
  88: s001-A 6pns-A    64 -  67 <=>  395 - 398   (PRO   64  - MET   67  <=> LYS  396  - LYS  399 )                          
  88: s001-A 6pns-A    68 -  71 <=>  403 - 406   (HIS   68  - GLU   71  <=> ASN  404  - GLN  407 )                          
  88: s001-A 6pns-A    73 -  91 <=>  407 - 425   (LEU   73  - ALA   91  <=> ASP  408  - GLU  426 )                          
  88: s001-A 6pns-A    93 -  96 <=>  428 - 431   (LEU   93  - SER   96  <=> GLU  429  - VAL  432 )                          
  88: s001-A 6pns-A    97 - 107 <=>  436 - 446   (SER   97  - ASN  107  <=> LEU  437  - ASN  447 )                          
  88: s001-A 6pns-A   110 - 115 <=>  452 - 457   (ALA  110  - PHE  115  <=> SER  453  - VAL  458 )                          
  88: s001-A 6pns-A   117 - 122 <=>  469 - 474   (PRO  117  - GLY  122  <=> SER  476  - LEU  481 )                          
  88: s001-A 6pns-A   124 - 132 <=>  475 - 483   (VAL  124  - VAL  132  <=> VAL  482  - VAL  490 )                          
  88: s001-A 6pns-A   135 - 138 <=>  484 - 487   (SER  135  - GLU  138  <=> PHE  491  - GLU  494 )                          
  88: s001-A 6pns-A   144 - 148 <=>  489 - 493   (ARG  144  - LEU  148  <=> LEU  496  - TYR  500 )                          
  88: s001-A 6pns-A   149 - 159 <=>  499 - 509   (PRO  149  - ARG  159  <=> TYR  506  - ILE  516 )                          
  88: s001-A 6pns-A   164 - 191 <=>  510 - 537   (ASN  164  - PRO  191  <=> LYS  517  - PHE  544 )                          
  88: s001-A 6pns-A   192 - 198 <=>  552 - 558   (PRO  192  - SER  198  <=> GLY  559  - GLY  565 )                          
  88: s001-A 6pns-A   200 - 203 <=>  559 - 562   (ASN  200  - ASP  203  <=> THR  570  - ARG  573 )                          
  88: s001-A 6pns-A   205 - 215 <=>  563 - 573   (GLY  205  - ALA  215  <=> VAL  574  - SER  584 )                          
  88: s001-A 6pns-A   216 - 233 <=>  575 - 592   (CYS  216  - VAL  233  <=> ASP  586  - LEU  603 )                          
  88: s001-A 6pns-A   234 - 249 <=>  594 - 609   (SER  234  - LEU  249  <=> ARG  605  - MET  620 )                          
  88: s001-A 6pns-A   250 - 253 <=>  611 - 614   (LEU  250  - GLU  253  <=> PRO  622  - ASP  625 )                          
  88: s001-A 6pns-A   254 - 264 <=>  621 - 631   (THR  254  - ASP  264  <=> THR  632  - GLY  642 )                          
  88: s001-A 6pns-A   265 - 275 <=>  634 - 644   (TYR  265  - ASN  275  <=> ARG  645  - ARG  655 )                          
  88: s001-A 6pns-A   276 - 281 <=>  702 - 707   (THR  276  - HIS  281  <=> ASP  713  - ASP  718 )                          
  88: s001-A 6pns-A   283 - 311 <=>  708 - 736   (GLY  283  - SER  311  <=> THR  719  - GLY  747 )                          
  88: s001-A 6pns-A   312 - 316 <=>  742 - 746   (GLU  312  - MET  316  <=> VAL  753  - LEU  757 )                          
  88: s001-A 6pns-A   319 - 333 <=>  747 - 761   (HIS  319  - GLN  333  <=> SER  758  - LEU  772 )                          
  88: s001-A 6pns-A   336 - 365 <=>  768 - 797   (SER  336  - PRO  365  <=> VAL  779  - TYR  808 )                          
  88: s001-A 6pns-A   370 - 382 <=>  798 - 810   (SER  370  - LYS  382  <=> SER  809  - CYS  821 )                          
  88: s001-A 6pns-A   384 - 387 <=>  811 - 814   (GLY  384  - PRO  387  <=> TYR  822  - GLN  825 )                          
  88: s001-A 6pns-A   390 - 393 <=>  815 - 818   (LYS  390  - ALA  393  <=> ASP  826  - MET  829 )                          
  88: s001-A 6pns-A   396 - 405 <=>  819 - 828   (ILE  396  - THR  405  <=> ILE  830  - ILE  839 )                          
  88: s001-A 6pns-A   406 - 441 <=>  831 - 866   (PRO  406  - ASN  441  <=> VAL  842  - ILE  877 )                          
  88: s001-A 6pns-A   444 - 447 <=>  912 - 915   (ARG  444  - GLN  447  <=> ASN  923  - GLY  926 )                          
  88: s001-A 6pns-A   468 - 471 <=>  920 - 923   (LYS  468  - ASN  471  <=> ALA  931  - ILE  934 )                          
  88: s001-A 6pns-A   474 - 478 <=> 1191 -1195   (GLU  474  - ARG  478  <=> GLU 1202  - SER 1206 )                          
  88: s001-A 6pns-A   482 - 485 <=> 1196 -1199   (LYS  482  - ILE  485  <=> LEU 1207  - ALA 1210 )                          
  89: s001-A 3jb9-A    40 -  43 <=>  729 - 732   (GLY   40  - ASP   43  <=> ARG  786  - THR  789 )                          
  89: s001-A 3jb9-A    47 -  50 <=>  741 - 744   (ASP   47  - ASP   50  <=> ASN  798  - ARG  801 )                          
  89: s001-A 3jb9-A    51 -  64 <=>  747 - 760   (ARG   51  - PRO   64  <=> ARG  804  - TYR  817 )                          
  89: s001-A 3jb9-A    65 -  68 <=>  765 - 768   (ILE   65  - HIS   68  <=> PRO  822  - THR  825 )                          
  89: s001-A 3jb9-A    71 -  94 <=>  769 - 792   (GLU   71  - ARG   94  <=> ALA  826  - PRO  849 )                          
  89: s001-A 3jb9-A    97 - 109 <=>  804 - 816   (SER   97  - THR  109  <=> LEU  861  - TYR  873 )                          
  89: s001-A 3jb9-A   116 - 120 <=>  822 - 826   (LYS  116  - LYS  120  <=> LEU  879  - GLN  883 )                          
  89: s001-A 3jb9-A   121 - 128 <=>  829 - 836   (LYS  121  - LEU  128  <=> GLU  886  - ALA  893 )                          
  89: s001-A 3jb9-A   130 - 139 <=>  842 - 851   (GLN  130  - VAL  139  <=> GLU  899  - LEU  908 )                          
  89: s001-A 3jb9-A   143 - 146 <=>  852 - 855   (HIS  143  - SER  146  <=> LEU  909  - ARG  912 )                          
  89: s001-A 3jb9-A   147 - 159 <=>  857 - 869   (VAL  147  - ARG  159  <=> PHE  914  - SER  926 )                          
  89: s001-A 3jb9-A   165 - 189 <=>  870 - 894   (LYS  165  - VAL  189  <=> HIS  927  - PHE  951 )                          
  89: s001-A 3jb9-A   191 - 198 <=>  902 - 909   (PRO  191  - SER  198  <=> PHE  959  - SER  966 )                          
  89: s001-A 3jb9-A   199 - 202 <=>  912 - 915   (LEU  199  - LEU  202  <=> GLU  969  - PRO  972 )                          
  89: s001-A 3jb9-A   206 - 217 <=>  916 - 927   (CYS  206  - LYS  217  <=> LEU  973  - ASN  984 )                          
  89: s001-A 3jb9-A   219 - 246 <=>  940 - 967   (GLY  219  - ARG  246  <=> ASN  997  - MET 1024 )                          
  89: s001-A 3jb9-A   256 - 266 <=>  969 - 979   (SER  256  - PHE  266  <=> THR 1026  - ASN 1036 )                          
  89: s001-A 3jb9-A   268 - 308 <=>  980 -1020   (HIS  268  - LYS  308  <=> ASN 1037  - GLY 1077 )                          
  89: s001-A 3jb9-A   313 - 316 <=> 1049 -1052   (PHE  313  - MET  316  <=> HIS 1106  - ARG 1109 )                          
  89: s001-A 3jb9-A   319 - 333 <=> 1053 -1067   (HIS  319  - GLN  333  <=> LEU 1110  - PHE 1124 )                          
  89: s001-A 3jb9-A   335 - 365 <=> 1116 -1146   (LEU  335  - PRO  365  <=> ASN 1173  - TYR 1203 )                          
  89: s001-A 3jb9-A   366 - 381 <=> 1150 -1165   (SER  366  - GLY  381  <=> ASN 1207  - LEU 1222 )                          
  89: s001-A 3jb9-A   382 - 388 <=> 1195 -1201   (LYS  382  - ASP  388  <=> ALA 1252  - GLU 1258 )                          
  89: s001-A 3jb9-A   389 - 399 <=> 1204 -1214   (LEU  389  - PRO  399  <=> ILE 1261  - ILE 1271 )                          
  89: s001-A 3jb9-A   401 - 404 <=> 1216 -1219   (PHE  401  - LYS  404  <=> MET 1273  - GLY 1276 )                          
  89: s001-A 3jb9-A   405 - 422 <=> 1226 -1243   (THR  405  - PHE  422  <=> ILE 1283  - GLU 1300 )                          
  89: s001-A 3jb9-A   423 - 440 <=> 1248 -1265   (ASN  423  - LYS  440  <=> THR 1305  - ARG 1322 )                          
  89: s001-A 3jb9-A   442 - 445 <=> 1283 -1286   (ARG  442  - ARG  445  <=> PHE 1340  - PRO 1343 )                          
  89: s001-A 3jb9-A   451 - 457 <=> 1418 -1424   (ARG  451  - GLN  457  <=> ASN 1475  - SER 1481 )                          
  89: s001-A 3jb9-A   460 - 467 <=> 1427 -1434   (ASP  460  - SER  467  <=> HIS 1484  - LEU 1491 )                          
  90: s001-A 6me0-C    89 -  92 <=>   17 -  20   (TYR   89  - PRO   92  <=> ALA   43  - VAL   46 )                          
  90: s001-A 6me0-C    93 -  96 <=>   33 -  36   (LEU   93  - SER   96  <=> TRP   59  - THR   62 )                          
  90: s001-A 6me0-C    97 - 105 <=>   41 -  49   (SER   97  - LEU  105  <=> GLY   67  - VAL   75 )                          
  90: s001-A 6me0-C   106 - 115 <=>   51 -  60   (PRO  106  - PHE  115  <=> ASP   77  - VAL   86 )                          
  90: s001-A 6me0-C   120 - 123 <=>   61 -  64   (LYS  120  - GLN  123  <=> ASP   87  - THR   90 )                          
  90: s001-A 6me0-C   124 - 138 <=>   68 -  82   (VAL  124  - GLU  138  <=> GLN   94  - GLY  108 )                          
  90: s001-A 6me0-C   145 - 155 <=>   83 -  93   (LEU  145  - ARG  155  <=> TYR  109  - ILE  119 )                          
  90: s001-A 6me0-C   156 - 159 <=>   95 -  98   (ARG  156  - ARG  159  <=> LYS  121  - GLY  124 )                          
  90: s001-A 6me0-C   165 - 192 <=>   99 - 126   (LYS  165  - PRO  192  <=> LYS  125  - GLU  152 )                          
  90: s001-A 6me0-C   194 - 197 <=>  133 - 136   (PHE  194  - TRP  197  <=> SER  159  - PHE  162 )                          
  90: s001-A 6me0-C   198 - 201 <=>  140 - 143   (SER  198  - TRP  201  <=> ARG  166  - ALA  169 )                          
  90: s001-A 6me0-C   206 - 215 <=>  144 - 153   (CYS  206  - ALA  215  <=> ASP  170  - LEU  179 )                          
  90: s001-A 6me0-C   216 - 240 <=>  157 - 181   (CYS  216  - SER  240  <=> ASP  183  - ASP  207 )                          
  90: s001-A 6me0-C   243 - 246 <=>  182 - 185   (ASP  243  - ARG  246  <=> ASN  208  - LEU  211 )                          
  90: s001-A 6me0-C   255 - 265 <=>  186 - 196   (GLU  255  - TYR  265  <=> ASP  212  - SER  222 )                          
  90: s001-A 6me0-C   267 - 270 <=>  197 - 200   (ILE  267  - PRO  270  <=> GLY  223  - TRP  226 )                          
  90: s001-A 6me0-C   288 - 301 <=>  207 - 220   (SER  288  - ILE  301  <=> GLY  241  - GLY  254 )                          
  90: s001-A 6me0-C   303 - 312 <=>  221 - 230   (CYS  303  - GLU  312  <=> MET  255  - ARG  264 )                          
  90: s001-A 6me0-C   319 - 323 <=>  236 - 240   (HIS  319  - LEU  323  <=> LEU  270  - ALA  274 )                          
  90: s001-A 6me0-C   325 - 331 <=>  241 - 247   (ASP  325  - PHE  331  <=> ASP  275  - GLY  281 )                          
  90: s001-A 6me0-C   333 - 336 <=>  248 - 251   (GLN  333  - SER  336  <=> GLU  282  - GLU  285 )                          
  90: s001-A 6me0-C   339 - 342 <=>  252 - 255   (ASP  339  - GLU  342  <=> THR  286  - LYS  289 )                          
  90: s001-A 6me0-C   344 - 347 <=>  256 - 259   (PHE  344  - LYS  347  <=> VAL  290  - VAL  293 )                          
  90: s001-A 6me0-C   348 - 352 <=>  261 - 265   (PHE  348  - GLY  352  <=> GLN  295  - LYS  299 )                          
  90: s001-A 6me0-C   353 - 366 <=>  269 - 282   (LEU  353  - SER  366  <=> LEU  303  - GLU  316 )                          
  90: s001-A 6me0-C   369 - 380 <=>  283 - 294   (CYS  369  - TYR  380  <=> GLU  317  - LYS  328 )                          
  90: s001-A 6me0-C   381 - 387 <=>  298 - 304   (GLY  381  - PRO  387  <=> LYS  332  - ALA  338 )                          
  90: s001-A 6me0-C   388 - 399 <=>  307 - 318   (ASP  388  - PRO  399  <=> ASN  341  - ALA  352 )                          
  90: s001-A 6me0-C   404 - 420 <=>  329 - 345   (LYS  404  - PHE  420  <=> ALA  363  - HIS  379 )                          
  90: s001-A 6me0-C   422 - 433 <=>  350 - 361   (PHE  422  - SER  433  <=> SER  384  - ILE  395 )                          
  90: s001-A 6me0-C   439 - 442 <=>  395 - 398   (LYS  439  - ARG  442  <=> VAL  429  - THR  432 )                          
  90: s001-A 6me0-C   468 - 477 <=>  405 - 414   (LYS  468  - ASN  477  <=> ILE  447  - ARG  456 )                          
  91: s001-A 6v85-A    26 -  29 <=>   13 -  16   (GLY   26  - ARG   29  <=> PRO   17  - LYS   20 )                          
  91: s001-A 6v85-A    30 -  33 <=>  211 - 214   (VAL   30  - SER   33  <=> MET  240  - ASP  243 )                          
  91: s001-A 6v85-A    37 -  41 <=>  217 - 221   (LYS   37  - TYR   41  <=> GLU  246  - ASN  250 )                          
  91: s001-A 6v85-A    43 -  50 <=>  336 - 343   (ASP   43  - ASP   50  <=> LEU  365  - THR  372 )                          
  91: s001-A 6v85-A    51 -  71 <=>  345 - 365   (ARG   51  - GLU   71  <=> SER  374  - THR  394 )                          
  91: s001-A 6v85-A    74 -  90 <=>  366 - 382   (PHE   74  - GLY   90  <=> ILE  395  - ARG  411 )                          
  91: s001-A 6v85-A    92 -  97 <=>  433 - 438   (PRO   92  - SER   97  <=> PHE  462  - GLY  467 )                          
  91: s001-A 6v85-A   100 - 114 <=>  439 - 453   (GLU  100  - PRO  114  <=> GLU  468  - PRO  482 )                          
  91: s001-A 6v85-A   117 - 127 <=>  469 - 479   (PRO  117  - GLU  127  <=> PHE  510  - GLY  520 )                          
  91: s001-A 6v85-A   133 - 137 <=>  487 - 491   (VAL  133  - ARG  137  <=> VAL  528  - TYR  532 )                          
  91: s001-A 6v85-A   143 - 146 <=>  494 - 497   (HIS  143  - SER  146  <=> SER  535  - ASP  541 )                          
  91: s001-A 6v85-A   147 - 153 <=>  499 - 505   (VAL  147  - GLY  153  <=> THR  543  - SER  549 )                          
  91: s001-A 6v85-A   169 - 189 <=>  506 - 526   (ILE  169  - VAL  189  <=> PHE  562  - ASN  582 )                          
  91: s001-A 6v85-A   190 - 194 <=>  529 - 533   (LYS  190  - PHE  194  <=> GLY  585  - LYS  589 )                          
  91: s001-A 6v85-A   197 - 201 <=>  537 - 541   (TRP  197  - TRP  201  <=> VAL  593  - GLN  597 )                          
  91: s001-A 6v85-A   205 - 218 <=>  542 - 555   (GLY  205  - GLY  218  <=> LEU  598  - GLY  611 )                          
  91: s001-A 6v85-A   219 - 250 <=>  560 - 591   (GLY  219  - LEU  250  <=> ALA  657  - GLY  688 )                          
  91: s001-A 6v85-A   256 - 260 <=>  592 - 596   (SER  256  - LYS  260  <=> TYR  689  - PHE  693 )                          
  91: s001-A 6v85-A   263 - 269 <=>  597 - 603   (GLU  263  - THR  269  <=> GLU  694  - LEU  700 )                          
  91: s001-A 6v85-A   270 - 274 <=>  606 - 610   (PRO  270  - TYR  274  <=> SER  703  - VAL  707 )                          
  91: s001-A 6v85-A   276 - 280 <=>  625 - 629   (THR  276  - LYS  280  <=> PHE  731  - PRO  735 )                          
  91: s001-A 6v85-A   283 - 287 <=>  630 - 634   (GLY  283  - GLY  287  <=> GLY  738  - LEU  742 )                          
  91: s001-A 6v85-A   291 - 309 <=>  635 - 653   (THR  291  - LEU  309  <=> CYS  743  - GLU  761 )                          
  91: s001-A 6v85-A   311 - 316 <=>  654 - 659   (SER  311  - MET  316  <=> SER  762  - MET  767 )                          
  91: s001-A 6v85-A   320 - 333 <=>  660 - 673   (CYS  320  - GLN  333  <=> SER  768  - THR  781 )                          
  91: s001-A 6v85-A   334 - 337 <=>  688 - 691   (GLY  334  - LYS  337  <=> ALA  796  - SER  799 )                          
  91: s001-A 6v85-A   338 - 365 <=>  693 - 720   (ASP  338  - PRO  365  <=> ASN  801  - HIS  828 )                          
  91: s001-A 6v85-A   370 - 382 <=>  721 - 733   (SER  370  - LYS  382  <=> PHE  829  - ARG  841 )                          
  91: s001-A 6v85-A   384 - 389 <=>  734 - 739   (GLY  384  - LEU  389  <=> ILE  842  - LEU  847 )                          
  91: s001-A 6v85-A   391 - 397 <=>  740 - 746   (LYS  391  - THR  397  <=> LYS  848  - CYS  854 )                          
  91: s001-A 6v85-A   404 - 425 <=>  754 - 775   (LYS  404  - GLN  425  <=> GLU  862  - VAL  883 )                          
  91: s001-A 6v85-A   428 - 442 <=>  782 - 796   (ARG  428  - ARG  442  <=> TYR  890  - ILE  904 )                          
  91: s001-A 6v85-A   457 - 461 <=> 1180 -1184   (GLN  457  - PHE  461  <=> THR 1299  - PHE 1303 )                          
  91: s001-A 6v85-A   477 - 480 <=> 1186 -1189   (ASN  477  - TYR  480  <=> PRO 1305  - SER 1308 )                          
  91: s001-A 6v85-A   482 - 485 <=> 1224 -1227   (LYS  482  - ILE  485  <=> THR 1343  - GLY 1346 )                          
  92: s001-A 6rr7-B    41 -  48 <=>   24 -  31   (TYR   41  - VAL   48  <=> TYR   24  - SER   31 )                          
  92: s001-A 6rr7-B    50 -  64 <=>   35 -  49   (ASP   50  - PRO   64  <=> GLY   35  - TYR   49 )                          
  92: s001-A 6rr7-B    65 -  68 <=>   81 -  84   (ILE   65  - HIS   68  <=> GLY   81  - GLN   84 )                          
  92: s001-A 6rr7-B    72 -  87 <=>   86 - 101   (ASP   72  - LYS   87  <=> ASP   86  - GLY  101 )                          
  92: s001-A 6rr7-B    89 -  92 <=>  102 - 105   (TYR   89  - PRO   92  <=> ILE  102  - ASN  105 )                          
  92: s001-A 6rr7-B    93 -  96 <=>  108 - 111   (LEU   93  - SER   96  <=> LEU  108  - MET  111 )                          
  92: s001-A 6rr7-B    97 - 116 <=>  114 - 133   (SER   97  - LYS  116  <=> VAL  114  - LEU  133 )                          
  92: s001-A 6rr7-B   117 - 129 <=>  135 - 147   (PRO  117  - LYS  129  <=> ARG  135  - ILE  147 )                          
  92: s001-A 6rr7-B   131 - 139 <=>  166 - 174   (LEU  131  - VAL  139  <=> PHE  166  - MET  174 )                          
  92: s001-A 6rr7-B   147 - 159 <=>  209 - 221   (VAL  147  - ARG  159  <=> ALA  221  - ARG  233 )                          
  92: s001-A 6rr7-B   163 - 192 <=>  223 - 252   (LYS  163  - PRO  192  <=> LYS  235  - GLU  264 )                          
  92: s001-A 6rr7-B   193 - 201 <=>  255 - 263   (PRO  193  - TRP  201  <=> GLU  267  - GLY  275 )                          
  92: s001-A 6rr7-B   205 - 218 <=>  264 - 277   (GLY  205  - GLY  218  <=> ASN  276  - MET  289 )                          
  92: s001-A 6rr7-B   219 - 234 <=>  287 - 302   (GLY  219  - SER  234  <=> SER  299  - ASN  314 )                          
  92: s001-A 6rr7-B   238 - 249 <=>  303 - 314   (ILE  238  - LEU  249  <=> PRO  315  - THR  326 )                          
  92: s001-A 6rr7-B   250 - 275 <=>  316 - 341   (LEU  250  - ASN  275  <=> ASN  328  - LYS  353 )                          
  92: s001-A 6rr7-B   276 - 288 <=>  387 - 399   (THR  276  - SER  288  <=> GLY  399  - MET  411 )                          
  92: s001-A 6rr7-B   291 - 305 <=>  400 - 414   (THR  291  - TYR  305  <=> PHE  412  - LEU  426 )                          
  92: s001-A 6rr7-B   309 - 312 <=>  419 - 422   (LEU  309  - GLU  312  <=> TYR  431  - THR  434 )                          
  92: s001-A 6rr7-B   313 - 316 <=>  424 - 427   (PHE  313  - MET  316  <=> TYR  436  - ASP  439 )                          
  92: s001-A 6rr7-B   320 - 333 <=>  428 - 441   (CYS  320  - GLN  333  <=> GLY  440  - ALA  453 )                          
  92: s001-A 6rr7-B   335 - 365 <=>  445 - 475   (LEU  335  - PRO  365  <=> GLU  457  - THR  487 )                          
  92: s001-A 6rr7-B   369 - 381 <=>  476 - 488   (CYS  369  - GLY  381  <=> GLY  488  - GLY  500 )                          
  92: s001-A 6rr7-B   384 - 389 <=>  489 - 494   (GLY  384  - LEU  389  <=> PHE  501  - SER  506 )                          
  92: s001-A 6rr7-B   391 - 396 <=>  495 - 500   (LYS  391  - ILE  396  <=> MET  507  - PHE  512 )                          
  92: s001-A 6rr7-B   403 - 421 <=>  504 - 522   (ASP  403  - GLY  421  <=> GLY  516  - MET  534 )                          
  92: s001-A 6rr7-B   422 - 425 <=>  525 - 528   (PHE  422  - GLN  425  <=> ASN  537  - GLY  540 )                          
  92: s001-A 6rr7-B   427 - 442 <=>  532 - 547   (TYR  427  - ARG  442  <=> ALA  544  - TYR  559 )                          
  92: s001-A 6rr7-B   447 - 452 <=>  629 - 634   (GLN  447  - PHE  452  <=> ASN  641  - MET  646 )                          
  92: s001-A 6rr7-B   454 - 457 <=>  640 - 643   (ARG  454  - GLN  457  <=> ALA  652  - MET  655 )                          
  92: s001-A 6rr7-B   465 - 468 <=>  644 - 647   (ASN  465  - LYS  468  <=> GLU  656  - ALA  659 )                          
  93: s001-A 6zdp-A    25 -  28 <=>   10 -  13   (PHE   25  - ARG   28  <=> TYR  167  - ARG  170 )                          
  93: s001-A 6zdp-A    29 -  32 <=>  213 - 216   (ARG   29  - PRO   32  <=> PHE  370  - THR  373 )                          
  93: s001-A 6zdp-A    50 -  62 <=>  224 - 236   (ASP   50  - SER   62  <=> SER  381  - LEU  393 )                          
  93: s001-A 6zdp-A   146 - 158 <=>  242 - 254   (SER  146  - LEU  158  <=> GLN  404  - ARG  416 )                          
  93: s001-A 6zdp-A   164 - 173 <=>  255 - 264   (ASN  164  - PRO  173  <=> GLY  417  - LEU  426 )                          
  93: s001-A 6zdp-A   174 - 178 <=>  288 - 292   (GLY  174  - ILE  178  <=> ILE  450  - LYS  454 )                          
  93: s001-A 6zdp-A   179 - 192 <=>  294 - 307   (ILE  179  - PRO  192  <=> THR  456  - ASN  469 )                          
  93: s001-A 6zdp-A   193 - 201 <=>  317 - 325   (PRO  193  - TRP  201  <=> ARG  479  - GLU  487 )                          
  93: s001-A 6zdp-A   207 - 214 <=>  326 - 333   (SER  207  - MET  214  <=> VAL  488  - PHE  495 )                          
  93: s001-A 6zdp-A   219 - 253 <=>  347 - 381   (GLY  219  - GLU  253  <=> LEU  509  - THR  543 )                          
  93: s001-A 6zdp-A   254 - 274 <=>  407 - 427   (THR  254  - TYR  274  <=> SER  603  - LYS  623 )                          
  93: s001-A 6zdp-A   275 - 308 <=>  433 - 466   (ASN  275  - LYS  308  <=> TYR  629  - LYS  662 )                          
  93: s001-A 6zdp-A   319 - 341 <=>  476 - 498   (HIS  319  - ILE  341  <=> LEU  672  - LYS  694 )                          
  93: s001-A 6zdp-A   343 - 346 <=>  499 - 502   (SER  343  - SER  346  <=> ASP  695  - SER  698 )                          
  93: s001-A 6zdp-A   347 - 367 <=>  505 - 525   (LYS  347  - ILE  367  <=> GLU  701  - ALA  721 )                          
  93: s001-A 6zdp-A   368 - 382 <=>  528 - 542   (GLY  368  - LYS  382  <=> SER  724  - THR  738 )                          
  93: s001-A 6zdp-A   384 - 389 <=>  544 - 549   (GLY  384  - LEU  389  <=> ASP  740  - SER  745 )                          
  93: s001-A 6zdp-A   418 - 421 <=>  550 - 553   (TRP  418  - GLY  421  <=> SER  746  - SER  749 )                          
  93: s001-A 6zdp-A   434 - 437 <=>  556 - 559   (TYR  434  - VAL  437  <=> THR  752  - PHE  755 )                          
  93: s001-A 6zdp-A   441 - 444 <=>  564 - 567   (ASN  441  - ARG  444  <=> ALA  760  - SER  763 )                          
  93: s001-A 6zdp-A   445 - 448 <=>  571 - 574   (ARG  445  - PRO  448  <=> GLN  767  - CYS  770 )                          
  93: s001-A 6zdp-A   449 - 455 <=>  577 - 583   (ASP  449  - ARG  455  <=> LEU  773  - ASP  779 )                          
  93: s001-A 6zdp-A   458 - 461 <=>  592 - 595   (LEU  458  - PHE  461  <=> ILE  788  - ASN  791 )                          
  93: s001-A 6zdp-A   462 - 465 <=>  655 - 658   (GLY  462  - ASN  465  <=> THR  851  - LYS  854 )                          
  94: s001-A 3zef-E    75 -  83 <=>    1 -   9   (SER   75  - TYR   83  <=> SER  883  - GLU  891 )                          
  94: s001-A 3zef-E    86 -  89 <=>   11 -  14   (PHE   86  - TYR   89  <=> ARG  893  - SER  896 )                          
  94: s001-A 3zef-E    92 -  95 <=>   16 -  19   (PRO   92  - VAL   95  <=> ILE  898  - PRO  901 )                          
  94: s001-A 3zef-E    97 - 109 <=>   29 -  41   (SER   97  - THR  109  <=> ILE  911  - TYR  923 )                          
  94: s001-A 3zef-E   116 - 129 <=>   49 -  62   (LYS  116  - LYS  129  <=> ALA  931  - TYR  944 )                          
  94: s001-A 3zef-E   130 - 140 <=>   67 -  77   (GLN  130  - LYS  140  <=> ASP  949  - LEU  959 )                          
  94: s001-A 3zef-E   143 - 153 <=>   78 -  88   (HIS  143  - GLY  153  <=> THR  960  - THR  970 )                          
  94: s001-A 3zef-E   168 - 189 <=>   89 - 110   (LEU  168  - VAL  189  <=> PRO  980  - TYR 1001 )                          
  94: s001-A 3zef-E   191 - 198 <=>  118 - 125   (PRO  191  - SER  198  <=> PHE 1009  - SER 1016 )                          
  94: s001-A 3zef-E   199 - 202 <=>  128 - 131   (LEU  199  - LEU  202  <=> GLU 1019  - PRO 1022 )                          
  94: s001-A 3zef-E   206 - 217 <=>  132 - 143   (CYS  206  - LYS  217  <=> LEU 1023  - ASN 1034 )                          
  94: s001-A 3zef-E   219 - 246 <=>  156 - 183   (GLY  219  - ARG  246  <=> ALA 1047  - VAL 1074 )                          
  94: s001-A 3zef-E   256 - 266 <=>  185 - 195   (SER  256  - PHE  266  <=> PRO 1076  - ASN 1086 )                          
  94: s001-A 3zef-E   268 - 308 <=>  196 - 236   (HIS  268  - LYS  308  <=> ASN 1087  - GLY 1127 )                          
  94: s001-A 3zef-E   313 - 316 <=>  265 - 268   (PHE  313  - MET  316  <=> HIS 1156  - ARG 1159 )                          
  94: s001-A 3zef-E   319 - 333 <=>  269 - 283   (HIS  319  - GLN  333  <=> LEU 1160  - PHE 1174 )                          
  94: s001-A 3zef-E   335 - 365 <=>  330 - 360   (LEU  335  - PRO  365  <=> ASN 1221  - TYR 1251 )                          
  94: s001-A 3zef-E   366 - 381 <=>  364 - 379   (SER  366  - GLY  381  <=> ASN 1255  - LEU 1270 )                          
  94: s001-A 3zef-E   382 - 392 <=>  406 - 416   (LYS  382  - LEU  392  <=> LYS 1299  - ILE 1309 )                          
  94: s001-A 3zef-E   394 - 399 <=>  417 - 422   (GLY  394  - PRO  399  <=> LYS 1310  - ARG 1315 )                          
  94: s001-A 3zef-E   404 - 422 <=>  437 - 455   (LYS  404  - PHE  422  <=> LYS 1330  - GLU 1348 )                          
  94: s001-A 3zef-E   423 - 442 <=>  460 - 479   (ASN  423  - ARG  442  <=> THR 1353  - LYS 1372 )                          
  94: s001-A 3zef-E   444 - 447 <=>  504 - 507   (ARG  444  - GLN  447  <=> LEU 1397  - ILE 1400 )                          
  94: s001-A 3zef-E   450 - 453 <=>  629 - 632   (LEU  450  - TYR  453  <=> ASN 1522  - PHE 1525 )                          
  94: s001-A 3zef-E   455 - 458 <=>  633 - 636   (ARG  455  - LEU  458  <=> TRP 1526  - ASN 1529 )                          
  94: s001-A 3zef-E   460 - 465 <=>  639 - 644   (ASP  460  - ASN  465  <=> HIS 1532  - TRP 1537 )                          
  95: s001-A 7f0s-A    38 -  41 <=>   12 -  15   (VAL   38  - TYR   41  <=> VAL  122  - CYS  125 )                          
  95: s001-A 7f0s-A    42 -  45 <=>   17 -  20   (GLU   42  - TRP   45  <=> ALA  127  - GLU  130 )                          
  95: s001-A 7f0s-A    53 -  58 <=>   34 -  39   (SER   53  - PHE   58  <=> SER  185  - PRO  190 )                          
  95: s001-A 7f0s-A    70 -  79 <=>   65 -  74   (ASP   70  - ASN   79  <=> SER  220  - LYS  229 )                          
  95: s001-A 7f0s-A    80 -  83 <=>   76 -  79   (ASP   80  - TYR   83  <=> PHE  231  - ASN  234 )                          
  95: s001-A 7f0s-A    86 -  92 <=>   80 -  86   (PHE   86  - PRO   92  <=> GLY  235  - PHE  241 )                          
  95: s001-A 7f0s-A    94 - 104 <=>   91 - 101   (ARG   94  - LYS  104  <=> ILE  246  - TYR  256 )                          
  95: s001-A 7f0s-A   105 - 108 <=>  104 - 107   (LEU  105  - ASP  108  <=> ARG  259  - GLY  262 )                          
  95: s001-A 7f0s-A   122 - 125 <=>  112 - 115   (GLY  122  - TRP  125  <=> ALA  267  - ALA  270 )                          
  95: s001-A 7f0s-A   126 - 129 <=>  117 - 120   (SER  126  - LYS  129  <=> THR  272  - LEU  275 )                          
  95: s001-A 7f0s-A   133 - 136 <=>  126 - 129   (VAL  133  - TRP  136  <=> VAL  281  - ASP  284 )                          
  95: s001-A 7f0s-A   139 - 142 <=>  132 - 135   (VAL  139  - SER  142  <=> VAL  287  - MET  290 )                          
  95: s001-A 7f0s-A   144 - 148 <=>  137 - 141   (ARG  144  - LEU  148  <=> LYS  308  - ILE  312 )                          
  95: s001-A 7f0s-A   173 - 192 <=>  145 - 164   (PRO  173  - PRO  192  <=> GLU  316  - LYS  335 )                          
  95: s001-A 7f0s-A   194 - 201 <=>  172 - 179   (PHE  194  - TRP  201  <=> HIS  343  - ALA  350 )                          
  95: s001-A 7f0s-A   205 - 216 <=>  180 - 191   (GLY  205  - CYS  216  <=> GLU  351  - GLN  362 )                          
  95: s001-A 7f0s-A   219 - 249 <=>  194 - 224   (GLY  219  - LEU  249  <=> ASP  365  - GLY  395 )                          
  95: s001-A 7f0s-A   256 - 265 <=>  226 - 235   (SER  256  - TYR  265  <=> ASP  397  - ALA  406 )                          
  95: s001-A 7f0s-A   268 - 272 <=>  237 - 241   (HIS  268  - LEU  272  <=> PHE  408  - THR  412 )                          
  95: s001-A 7f0s-A   286 - 289 <=>  257 - 260   (SER  286  - GLY  289  <=> MET  428  - GLY  431 )                          
  95: s001-A 7f0s-A   290 - 308 <=>  263 - 281   (PHE  290  - LYS  308  <=> LEU  434  - ARG  452 )                          
  95: s001-A 7f0s-A   314 - 318 <=>  283 - 287   (ARG  314  - ASP  318  <=> LYS  454  - SER  458 )                          
  95: s001-A 7f0s-A   319 - 331 <=>  289 - 301   (HIS  319  - PHE  331  <=> CYS  460  - GLY  472 )                          
  95: s001-A 7f0s-A   340 - 352 <=>  304 - 316   (PHE  340  - GLY  352  <=> SER  475  - VAL  487 )                          
  95: s001-A 7f0s-A   353 - 356 <=>  318 - 321   (LEU  353  - ASN  356  <=> MET  489  - LYS  492 )                          
  95: s001-A 7f0s-A   360 - 366 <=>  322 - 328   (THR  360  - SER  366  <=> ILE  493  - CYS  499 )                          
  95: s001-A 7f0s-A   368 - 380 <=>  329 - 341   (GLY  368  - TYR  380  <=> GLU  500  - TYR  512 )                          
  95: s001-A 7f0s-A   381 - 396 <=>  346 - 361   (GLY  381  - ILE  396  <=> GLY  517  - LEU  532 )                          
  95: s001-A 7f0s-A   398 - 407 <=>  362 - 371   (TRP  398  - ALA  407  <=> GLY  533  - GLN  542 )                          
  95: s001-A 7f0s-A   410 - 424 <=>  373 - 387   (ILE  410  - GLU  424  <=> GLU  544  - ALA  558 )                          
  95: s001-A 7f0s-A   427 - 433 <=>  408 - 414   (TYR  427  - SER  433  <=> VAL  583  - ASN  595 )                          
  96: s001-A 6z6g-A    31 -  34 <=>  585 - 588   (GLU   31  - PRO   34  <=> GLN  602  - VAL  605 )                          
  96: s001-A 6z6g-A    36 -  39 <=>  591 - 594   (ILE   36  - PRO   39  <=> PRO  608  - PHE  611 )                          
  96: s001-A 6z6g-A    40 -  43 <=>  620 - 623   (GLY   40  - ASP   43  <=> THR  637  - SER  640 )                          
  96: s001-A 6z6g-A    44 -  49 <=>  735 - 740   (TRP   44  - THR   49  <=> ASN  752  - HIS  757 )                          
  96: s001-A 6z6g-A    50 -  59 <=>  745 - 754   (ASP   50  - LYS   59  <=> VAL  762  - LEU  771 )                          
  96: s001-A 6z6g-A    60 -  63 <=>  756 - 759   (ALA   60  - THR   63  <=> ILE  773  - GLU  776 )                          
  96: s001-A 6z6g-A    64 -  67 <=>  763 - 766   (PRO   64  - MET   67  <=> ASN  780  - GLU  783 )                          
  96: s001-A 6z6g-A    68 -  71 <=>  768 - 771   (HIS   68  - GLU   71  <=> TRP  785  - ASN  788 )                          
  96: s001-A 6z6g-A    74 -  90 <=>  779 - 795   (PHE   74  - GLY   90  <=> LEU  796  - SER  812 )                          
  96: s001-A 6z6g-A    91 -  94 <=>  798 - 801   (ALA   91  - ARG   94  <=> ASN  815  - ARG  818 )                          
  96: s001-A 6z6g-A    96 -  99 <=>  808 - 811   (SER   96  - ASP   99  <=> ASN  825  - ARG  828 )                          
  96: s001-A 6z6g-A   103 - 106 <=>  817 - 820   (SER  103  - PRO  106  <=> ILE  834  - PHE  837 )                          
  96: s001-A 6z6g-A   107 - 114 <=>  822 - 829   (ASN  107  - PRO  114  <=> SER  839  - ILE  846 )                          
  96: s001-A 6z6g-A   116 - 128 <=>  869 - 881   (LYS  116  - LEU  128  <=> TYR  906  - LEU  918 )                          
  96: s001-A 6z6g-A   133 - 137 <=>  894 - 898   (VAL  133  - ARG  137  <=> GLU  931  - ASP  935 )                          
  96: s001-A 6z6g-A   143 - 158 <=>  901 - 916   (HIS  143  - LEU  158  <=> ILE  938  - LYS  953 )                          
  96: s001-A 6z6g-A   163 - 191 <=>  917 - 945   (LYS  163  - PRO  191  <=> THR  954  - CYS  982 )
[truncated: 206,843 more chars]
