# Supplementary material for: Novel viruses of the family Partitiviridae discovered in Saccharomyces cerevisiae
Source: PLoS Pathog. 2023 Jun 7;19(6):e1011418. doi: 10.1371/journal.ppat.1011418 (PMC10281585; doi:10.1371/journal.ppat.1011418)
Supplement: S2 File — (ZIP) [file ppat.1011418.s012.zip › ScPV2_caspid_DALI_PDB90.txt]

# Job: YO858 Capsid
# Query: s001X
# No:  Chain   Z    rmsd lali nres  %id PDB  Description
   1:  3es5-A  7.2  3.7  152   379    3   MOLECULE: PUTATIVE CAPSID PROTEIN;                                   
   2:  2vf1-A  6.8  4.1  163   525    6   MOLECULE: CAPSID PROTEIN;                                            
   3:  6z8e-B  6.3  4.2  163   512   10   MOLECULE: CAPSID PROTEIN PRECURSOR;                                  
   4:  3iym-A  5.0  3.8  154   396    8   MOLECULE: CAPSID PROTEIN;                                            
   5:  5kzb-A  4.7  3.5   73   104    7   MOLECULE: VIRUS MATRIX PROTEIN;                                      
   6:  4zv5-A  4.2  3.8   70    91   13   MOLECULE: MATRIX PROTEIN P10;                                        
   7:  6wp9-E  4.2  4.6   87   218    8   MOLECULE: AVAR1;                                                     
   8:  2f07-A  4.1  4.4   73   197    3   MOLECULE: YVDT;                                                      
   9:  5h5m-A  3.9  5.6   90   358   12   MOLECULE: ALPHA-CATENIN-LIKE PROTEIN HMP-1;                          
  10:  3kdw-A  3.7  6.7  103   206    6   MOLECULE: PUTATIVE SUGAR BINDING PROTEIN;                            
  11:  3i9w-A  3.7  5.6   91   270    7   MOLECULE: SENSOR PROTEIN TORS;                                       
  12:  6wq0-a  3.7  7.8   78   131    8   MOLECULE: DNA (301-MER);                                             
  13:  2i10-B  3.7  4.2   73   182   11   MOLECULE: PUTATIVE TETR TRANSCRIPTIONAL REGULATOR;                   
  14:  6iac-A  3.6  7.5   94   301    4   MOLECULE: PORTAL PROTEIN;                                            
  15:  4wbe-A  3.5  4.3   81   120    6   MOLECULE: CAPRIN-1;                                                  
  16:  5w7g-b  3.4  4.1   66   126   12   MOLECULE: ORF140;                                                    
  17:  1fou-A  3.4 12.3   81   257    4   MOLECULE: UPPER COLLAR PROTEIN;                                      
  18:  7lo5-A  3.4 22.6  114  1017    5   MOLECULE: SITE-SPECIFIC DNA-METHYLTRANSFERASE (ADENINE-SPEC          
  19:  3ndb-B  3.4  4.9   89   420    3   MOLECULE: SIGNAL RECOGNITION PARTICLE 19 KDA PROTEIN;                
  20:  2fm8-C  3.4 12.1   90   220    6   MOLECULE: SURFACE PRESENTATION OF ANTIGENS PROTEIN SPAK;             
  21:  4yze-A  3.4  3.6   67   193    4   MOLECULE: HTH-TYPE TRANSCRIPTIONAL REPRESSOR NEMR;                   
  22:  3fgg-A  3.3  6.3   79   147    6   MOLECULE: UNCHARACTERIZED PROTEIN BCE2196;                           
  23:  5vbg-A  3.2  9.5   81   543   15   MOLECULE: PENICILLIN-BINDING PROTEIN ACTIVATOR LPOA;                 
  24:  7kpv-B  3.2  6.9   74   290    3   MOLECULE: MEIOTIC MRNA STABILITY PROTEIN KINASE SSN3;                
  25:  5iy7-M  3.2  7.2   81   310    5   MOLECULE: DNA-DIRECTED RNA POLYMERASE II SUBUNIT RPB1;               
  26:  1kw2-A  3.2  6.6   68   455    7   MOLECULE: VITAMIN D-BINDING PROTEIN;                                 
  27:  3nrg-A  3.2  5.2   84   217    2   MOLECULE: TETR FAMILY TRANSCRIPTIONAL REGULATOR;                     
  28:  5lqx-Y  3.2  5.8   81   122    6   MOLECULE: ATP SYNTHASE SUBUNIT F;                                    
  29:  1a0p-A  3.2 11.9   78   271    3   MOLECULE: SITE-SPECIFIC RECOMBINASE XERD;                            
  30:  6v7b-A  3.2  3.1   68   119    6   MOLECULE: A-DNA;                                                     
  31:  5z10-A  3.2  3.9   72  1304    7   MOLECULE: PIEZO-TYPE MECHANOSENSITIVE ION CHANNEL COMPONENT          
  32:  4oe8-C  3.1  6.1   69    87   10   MOLECULE: INTERLEUKIN-12 SUBUNIT BETA;                               
  33:  6yj4-F  3.1  7.0   88   460    5   MOLECULE: NADH-UBIQUINONE OXIDOREDUCTASE CHAIN 3;                    
  34:  6fwr-A  3.1  7.2  107   699    7   MOLECULE: ATP-DEPENDENT DNA HELICASE DING;                           
  35:  3eup-A  3.1  3.9   73   203    8   MOLECULE: TRANSCRIPTIONAL REGULATOR, TETR FAMILY;                    
  36:  6o7v-a  3.1  4.3   82   625    6   MOLECULE: V-TYPE PROTON ATPASE SUBUNIT D;                            
  37:  6e0o-A  3.1 12.6   81   273    9   MOLECULE: CGAS/DNCV-LIKE NUCLEOTIDYLTRANSFERASE IN E. COLI           
  38:  3crj-A  3.1  5.2   78   190   15   MOLECULE: TRANSCRIPTION REGULATOR;                                   
  39:  6me0-C  3.1  9.3   82   414    4   MOLECULE: T.EL4H RNA;                                                
  40:  5w7g-a  3.1  3.6   66   131   11   MOLECULE: ORF140;                                                    
  41:  2nvp-A  3.1  4.0   86   430    9   MOLECULE: HYPOTHETICAL PROTEIN;                                      
  42:  3l9w-B  3.1 20.1   92   357    8   MOLECULE: GLUTATHIONE-REGULATED POTASSIUM-EFFLUX SYSTEM PRO          
  43:  6v35-A  3.1 16.7   80   914    9   MOLECULE: CALCIUM-ACTIVATED POTASSIUM CHANNEL SUBUNIT ALPHA          
  44:  2hfi-A  3.1  5.1   79   123    8   MOLECULE: HYPOTHETICAL PROTEIN YPPE;                                 
  45:  7e4g-A  3.0  4.9   96   199    8   MOLECULE: SCHIZORHODOPSIN 4;                                         
  46:  4hkr-A  3.0  9.0   93   165    5   MOLECULE: CALCIUM RELEASE-ACTIVATED CALCIUM CHANNEL PROTEIN          
  47:  5mlt-A  3.0  3.7   58   454   12   MOLECULE: ABC TRANSPORTER, SUBSTRATE-BINDING PROTEIN;                
  48:  6bpl-A  3.0 18.5  109   576    6   MOLECULE: LIPID A EXPORT ATP-BINDING/PERMEASE PROTEIN MSBA;          
  49:  5ffj-B  3.0 22.3  104  1232    8   MOLECULE: ENDONUCLEASE AND METHYLASE LLAGI;                          
  50:  2cwe-A  3.0  5.8   85   191    5   MOLECULE: HYPOTHETICAL TRANSCRIPTION REGULATOR PROTEIN, PH1          
  51:  2hyd-A  3.0 20.4  110   578    8   MOLECULE: ABC TRANSPORTER HOMOLOG;                                   
  52:  6d5f-A  3.0  6.5   90   193    6   MOLECULE: FIMBRIAL PROTEIN;                                          
  53:  3asx-A  3.0  4.1   88   335   10   MOLECULE: SQUALENE SYNTHASE;                                         
  54:  2g7s-A  3.0  3.9   69   190    7   MOLECULE: TRANSCRIPTIONAL REGULATOR, TETR FAMILY;                    
  55:  6ezn-B  3.0  6.2   72   110    6   MOLECULE: DOLICHYL-DIPHOSPHOOLIGOSACCHARIDE--PROTEIN                 
  56:  2hyt-A  3.0  4.5   81   193    4   MOLECULE: TETR-FAMILY TRANSCRIPTIONAL REGULATOR;                     
  57:  3b81-A  3.0  4.2   79   183   10   MOLECULE: TRANSCRIPTIONAL REGULATOR, ACRR FAMILY;                    
  58:  6d57-B  3.0  5.6   92   151    9   MOLECULE: FERRIC UPTAKE REGULATION PROTEIN;                          
  59:  5hbh-B  3.0  5.4   80   270    3   MOLECULE: CYCLIN-DEPENDENT KINASE 8;                                 
  60:  6nsm-A  3.0  4.9   74   194    8   MOLECULE: COPPER OUTER MEMBRANE REGULATOR;                           
  61:  1xsz-A  3.0  9.5   93   356    2   MOLECULE: GUANINE NUCLEOTIDE EXCHANGE PROTEIN;                       
  62:  2a3v-B  2.9 15.9  100   320    3   MOLECULE: DNA (31-MER);                                              
  63:  6bpz-A  2.9  4.2   73   900    8   MOLECULE: PIEZO-TYPE MECHANOSENSITIVE ION CHANNEL COMPONENT          
  64:  3few-X  2.9  4.7   73   431    7   MOLECULE: COLICIN S4;                                                
  65:  3p9t-A  2.9  5.1   91   213    9   MOLECULE: REPRESSOR;                                                 
  66:  2qup-A  2.9  7.8   87   119    6   MOLECULE: BH1478 PROTEIN;                                            
  67:  5vl9-A  2.9  4.0   74   191    8   MOLECULE: REGULATORY PROTEIN TETR;                                   
  68:  6s7o-E  2.9  4.5   76   560    5   MOLECULE: DOLICHYL-DIPHOSPHOOLIGOSACCHARIDE--PROTEIN                 
  69:  5nl9-A  2.9  8.0   76   146    7   MOLECULE: TRANSCRIPTIONAL REGULATOR (FUR FAMILY);                    
  70:  6fqx-A  2.9  5.2  112   468    4   MOLECULE: 6-PHOSPHOGLUCONATE DEHYDROGENASE, DECARBOXYLATING          
  71:  5lbm-C  2.9  5.6   74    90    9   MOLECULE: TRANSCRIPTIONAL REPRESSOR FRMR;                            
  72:  5e8k-A  2.9  6.0   80   270    8   MOLECULE: GERANYLGERANYL PYROPHOSPHATE SYNTHASE 10, MITOCHO          
  73:  4c9y-A  2.9  4.2   77   123    9   MOLECULE: SPINDLE AND KINETOCHORE-ASSOCIATED PROTEIN 1;              
  74:  5yo8-A  2.9  4.9  108   349    6   MOLECULE: TETRAPRENYL-BETA-CURCUMENE SYNTHASE;                       
  75:  6xdc-A  2.9  6.7   69   193    3   MOLECULE: PROTEIN 3A;                                                
  76:  6c26-3  2.8  4.5   77   126    6   MOLECULE: DOLICHYL-DIPHOSPHOOLIGOSACCHARIDE--PROTEIN                 
  77:  6ek7-A  2.8  5.7   75   364    8   MOLECULE: YAXA;                                                      
  78:  6row-B  2.8  5.6   91   619   12   MOLECULE: PUTATIVE ZINC METALLOPEPTIDASE;                            
  79:  5vfz-A  2.8 18.3   86   287    5   MOLECULE: GP33;                                                      
  80:  2iz1-B  2.8  5.1  112   471    6   MOLECULE: 6-PHOSPHOGLUCONATE DEHYDROGENASE, DECARBOXYLATING          
  81:  4uxv-A  2.8 23.7  114   522    4   MOLECULE: SEPTATION RING FORMATION REGULATOR EZRA;                   
  82:  6b3r-A  2.8  3.9   72  1502    8   MOLECULE: PIEZO-TYPE MECHANOSENSITIVE ION CHANNEL COMPONENT          
  83:  5j97-A  2.8  4.2   73   125    5   MOLECULE: CAPRIN-2;                                                  
  84:  4qhf-A  2.8  3.6   62   109    6   MOLECULE: UNCHARACTERIZED PROTEIN MJ1213;                            
  85:  6drm-A  2.8  5.9   84   270    6   MOLECULE: INACTIVE UBIQUITIN THIOESTERASE FAM105A;                   
  86:  2w90-B  2.8  5.6  112   471    5   MOLECULE: 6-PHOSPHOGLUCONATE DEHYDROGENASE, DECARBOXYLATING          
  87:  6zce-q  2.8 14.4   86   636    6   MOLECULE: EUKARYOTIC TRANSLATION INITIATION FACTOR 3 SUBUNI          
  88:  2hxo-A  2.8  4.7   70   207    6   MOLECULE: PUTATIVE TETR-FAMILY TRANSCRIPTIONAL REGULATOR;            
  89:  2nx4-A  2.8  4.4   72   194    7   MOLECULE: TRANSCRIPTIONAL REGULATOR, TETR FAMILY PROTEIN;            
  90:  7ahh-A  2.8 12.2   88   526    6   MOLECULE: ABC TRANSPORTER PERMEASE SUBUNIT;                          
  91:  6gy6-B  2.8  5.7   88   338    7   MOLECULE: XAXA;                                                      
  92:  5kkl-B  2.8  4.5   74   838    9   MOLECULE: PUTATIVE POLYCOMB PROTEIN EED;                             
  93:  5ue0-A  2.8  6.0   87   280   11   MOLECULE: CT622 PROTEIN;                                             
  94:  1yq3-D  2.8  9.8   82   102    6   MOLECULE: SUCCINATE DEHYDROGENASE FLAVOPROTEIN SUBUNIT;              
  95:  5xjy-A  2.8  9.4  108  1901    4   MOLECULE: ATP-BINDING CASSETTE SUB-FAMILY A MEMBER 1;                
  96:  6y06-A  2.8  7.2   86   117    5   MOLECULE: MOEVAN;                                                    
  97:  2iu5-A  2.8  5.1   68   179    4   MOLECULE: HTH-TYPE DHAKLM OPERON TRANSCRIPTIONAL ACTIVATOR           
  98:  5nv8-A  2.8  8.2   70   303    4   MOLECULE: EF-P ARGININE 32 RHAMNOSYL-TRANSFERASE;                    
  99:  3t38-A  2.8  4.2   71   199   10   MOLECULE: ARSENATE REDUCTASE;                                        
 100:  6dqw-A  2.8  7.5   92   504   11   MOLECULE: RIBONUCLEOSIDE-DIPHOSPHATE REDUCTASE, ALPHA CHAIN          
 101:  1h99-A  2.8 14.0   77   220    4   MOLECULE: TRANSCRIPTION ANTITERMINATOR LICT;                         
 102:  6c2j-B  2.8  5.5   92   404    9   MOLECULE: RNAP1;                                                     
 103:  2cwo-A  2.7  4.3   73   165    8   MOLECULE: RNA SILENCING SUPPRESSOR;                                  
 104:  6yel-A  2.7  5.5   76   115    3   MOLECULE: STROMAL INTERACTION MOLECULE 1;                            
 105:  6wn1-D  2.7  9.5   62   235    8   MOLECULE: RETICULOCYTE BINDING PROTEIN 2B;                           
 106:  2xig-C  2.7  4.7   79   150   10   MOLECULE: FERRIC UPTAKE REGULATION PROTEIN;                          
 107:  4mk6-A  2.7  4.5   71   188   10   MOLECULE: PROBABLE DIHYDROXYACETONE KINASE REGULATOR DHSK_R          
 108:  6cnb-R  2.7 18.9   98   522    8   MOLECULE: DNA-DIRECTED RNA POLYMERASE III SUBUNIT RPC1;              
 109:  2hsb-A  2.7  4.1   66   126    6   MOLECULE: HYPOTHETICAL UPF0332 PROTEIN AF0298;                       
 110:  1x9f-D  2.7  4.1   79   140   10   MOLECULE: GLOBIN IV, EXTRACELLULAR;                                  
 111:  3gt0-A  2.7  5.9   55   217    5   MOLECULE: PYRROLINE-5-CARBOXYLATE REDUCTASE;                         
 112:  3rio-A  2.7  3.5   67   168   12   MOLECULE: PTSGHI OPERON ANTITERMINATOR;                              
 113:  6nwd-A  2.7  4.8  103   246    4   MOLECULE: GLL0198 PROTEIN;                                           
 114:  3ph0-A  2.7  4.2   50    60    4   MOLECULE: ASCE;                                                      
 115:  1u2m-C  2.7 10.2   88   143    3   MOLECULE: HISTONE-LIKE PROTEIN HLP-1;                                
 116:  2apl-A  2.7 10.8   67   149   10   MOLECULE: HYPOTHETICAL PROTEIN PG0816;                               
 117:  5fmn-B  2.7  4.8   62    89    3   MOLECULE: INRS;                                                      
 118:  6zsi-D  2.7  7.9   68   133    7   MOLECULE: RAS-RELATED PROTEIN RAB-8A;                                
 119:  5o5j-O  2.7  4.4   62    88    2   MOLECULE: 16S RRNA;                                                  
 120:  2bnl-C  2.7  5.3   86   134   10   MOLECULE: MODULATOR PROTEIN RSBR;                                    
 121:  2lyc-A  2.7  4.3   82   130    9   MOLECULE: SPINDLE AND KINETOCHORE-ASSOCIATED PROTEIN 1 HOMO          
 122:  5ydp-A  2.7  4.8   73   184    7   MOLECULE: TETR TRANSCRIPTIONAL REGULATORY PROTEIN;                   
 123:  1dgp-A  2.7  6.7  106   290    8   MOLECULE: ARISTOLOCHENE SYNTHASE;                                    
 124:  4ag6-B  2.7  4.0   87   376    8   MOLECULE: TYPE IV SECRETORY PATHWAY VIRB4 COMPONENTS-LIKE P          
 125:  1wgz-A  2.7 17.4  104   510    7   MOLECULE: CARBOXYPEPTIDASE 1;                                        
 126:  6ygb-B  2.7 17.9   91   725    4   MOLECULE: N-ALPHA-ACETYLTRANSFERASE 30;                              
 127:  1fc3-A  2.7  4.0   70   119    9   MOLECULE: SPO0A;                                                     
 128:  5gp9-A  2.7  5.5   71   193    8   MOLECULE: TRANSCRIPTIONAL REGULATOR (TETR/ACRR FAMILY);              
 129:  6nsj-A  2.7  3.8   77   182    6   MOLECULE: ACID-ACTIVATED UREA CHANNEL;                               
 130:  6bar-A  2.7  8.4   81   299    4   MOLECULE: ROD SHAPE DETERMINING PROTEIN RODA;                        
 131:  3h4c-A  2.7 13.9   72   207    7   MOLECULE: TRANSCRIPTION FACTOR TFIIB-LIKE;                           
 132:  5w1h-A  2.7  9.6  110  1301    5   MOLECULE: LBACAS13A (C2C2);                                          
 133:  6q4s-A  2.7  5.3  101   308    4   MOLECULE: PENTALENENE SYNTHASE;                                      
 134:  5y81-B  2.7  8.7   89   981   13   MOLECULE: TRANSCRIPTION-ASSOCIATED PROTEIN 1;                        
 135:  5vyl-A  2.7  6.5   98   502    2   MOLECULE: INNER TEGUMENT PROTEIN;                                    
 136:  6gfo-E  2.7  7.1   62    75    8   MOLECULE: GLYCERALDEHYDE-3-PHOSPHATE DEHYDROGENASE;                  
 137:  1zkr-A  2.7  4.2   82   146    5   MOLECULE: MAJOR ALLERGEN I POLYPEPTIDE, FUSED CHAIN 1, CHAI          
 138:  6z16-f  2.7  5.4   65    88    6   MOLECULE: MULTISUBUNIT NA+/H+ ANTIPORTER, A SUBUNIT;                 
 139:  6jbj-A  2.7 20.4  119   565    8   MOLECULE: ATP-BINDING CASSETTE SUB-FAMILY D MEMBER 4;                
 140:  2ftz-A  2.7  5.7   88   265    1   MOLECULE: GERANYLTRANSTRANSFERASE;                                   
 141:  5xa5-A  2.7  4.3   81   248   12   MOLECULE: ALPHA-CATENIN-LIKE PROTEIN HMP-1;                          
 142:  6g1g-A  2.7  3.4   61   211    7   MOLECULE: GLYCOSYL HYDROLASE;                                        
 143:  5j0i-A  2.6  5.3   66    73    5   MOLECULE: DESIGNED PROTEIN 2L6HC3_12;                                
 144:  6qo1-A  2.6  5.6   80   186    9   MOLECULE: PUTATIVE SURFACE PROTEIN;                                  
 145:  6bbp-A  2.6 12.2   90   520    4   MOLECULE: CYTOHESIN-3,ADP-RIBOSYLATION FACTOR 6;                     
 146:  7d6v-C  2.6  7.0   81   264    6   MOLECULE: SUCCINATE DEHYDROGENASE SUBUNIT A;                         
 147:  4c0a-B  2.6 10.3   90   357    7   MOLECULE: ADP-RIBOSYLATION FACTOR 1;                                 
 148:  3ltl-A  2.6  3.6   72   191    3   MOLECULE: BREFELDIN A-INHIBITED GUANINE NUCLEOTIDE-EXCHANGE          
 149:  6wub-o  2.6  4.5   63    88    2   MOLECULE: 16S RRNA;                                                  
 150:  2lf0-A  2.6  7.3   79   120    6   MOLECULE: UNCHARACTERIZED PROTEIN YIBL;                              
 151:  6twr-A  2.6  3.5   65   169    5   MOLECULE: BETA-GLUCOSIDE BGL OPERON ANTITERMINATOR BGLG FAM          
 152:  2b9s-A  2.6  6.7   68   426    3   MOLECULE: 5'-D(*AP*AP*AP*AP*AP*GP*AP*CP*TP*T)-3';                    
 153:  2ld3-A  2.6  6.8   67    88    4   MOLECULE: MYOSIN VI;                                                 
 154:  5lsk-D  2.6 18.8   78   178    8   MOLECULE: PROTEIN MIS12 HOMOLOG;                                     
 155:  2np2-A  2.6  5.4   65   102    9   MOLECULE: 36-MER;                                                    
 156:  6dmp-A  2.6  6.1   63    77    6   MOLECULE: DESIGNED ORTHOGONAL PROTEIN DHD13_XAAA_A;                  
 157:  6tgb-A  2.6 19.8  111  1450    7   MOLECULE: DEDICATOR OF CYTOKINESIS PROTEIN 2;                        
 158:  6sxc-A  2.6  5.0   73   271    7   MOLECULE: ION TRANSPORT PROTEIN;                                     
 159:  1yg2-A  2.6 11.5   70   169    7   MOLECULE: GENE ACTIVATOR APHA;                                       
 160:  6s7t-H  2.6  5.0   80   112    5   MOLECULE: DOLICHYL-DIPHOSPHOOLIGOSACCHARIDE--PROTEIN                 
 161:  6row-A  2.6  5.5   97   596    9   MOLECULE: PUTATIVE ZINC METALLOPEPTIDASE;                            
 162:  6q6p-B  2.6  3.9   78   157    6   MOLECULE: CYTOGLOBIN;                                                
 163:  5u34-A  2.6 10.2   98   960    7   MOLECULE: CRISPR-ASSOCIATED ENDONUCLEASE C2C1;                       
 164:  6klc-A  2.6 13.1   98  1436    6   MOLECULE: RNA-DIRECTED RNA POLYMERASE L;                             
 165:  1mn8-D  2.6  3.5   62    97    5   MOLECULE: CORE PROTEIN P15;                                          
 166:  2okc-B  2.6 13.9   94   427    4   MOLECULE: TYPE I RESTRICTION ENZYME STYSJI M PROTEIN;                
 167:  6lo8-D  2.6  9.2   87   119    1   MOLECULE: MITOCHONDRIAL IMPORT INNER MEMBRANE TRANSLOCASE S          
 168:  6zpa-A  2.6  3.9   72   173    1   MOLECULE: DATZ;                                                      
 169:  3efz-B  2.6  6.4  101   225    9   MOLECULE: 14-3-3 PROTEIN;                                            
 170:  7lbj-A  2.6  4.6   83   278    4   MOLECULE: GERANYLTRANSTRANSFERASE;                                   
 171:  2fe3-B  2.6  3.7   82   143    7   MOLECULE: PEROXIDE OPERON REGULATOR;                                 
 172:  6xxv-C  2.6  5.3   69   111    6   MOLECULE: ANTIBODY C57, HEAVY CHAIN;                                 
 173:  3c2b-A  2.6  5.7   79   200    8   MOLECULE: TRANSCRIPTIONAL REGULATOR, TETR FAMILY;                    
 174:  2bde-A  2.6 22.1   84   458    5   MOLECULE: CYTOSOLIC IMP-GMP SPECIFIC 5'-NUCLEOTIDASE;                
 175:  1w9r-A  2.6  9.3   82   119    5   MOLECULE: CHOLINE BINDING PROTEIN A;                                 
 176:  6wq2-A  2.6  4.9   64   154    5   MOLECULE: A-DNA;                                                     
 177:  4r6i-A  2.6 20.7   91   472   10   MOLECULE: ANTHRAX TOXIN EXPRESSION TRANS-ACTING POSITIVE RE          
 178:  6sl2-A  2.6 14.2   79   619    4   MOLECULE: CALPONIN HOMOLOGY DOMAIN PROTEIN PUTATIVE;                 
 179:  7jv7-B  2.6 12.4   71   310    6   MOLECULE: CTD KINASE SUBUNIT ALPHA;                                  
 180:  6vk0-C  2.6  3.0   70   180    3   MOLECULE: U1 SNP1-ASSOCIATING PROTEIN 1;                             
 181:  4u8u-a  2.6  4.0   78   141    4   MOLECULE: GLOBIN A CHAIN;                                            
 182:  4uis-B  2.6  4.4   69   241    4   MOLECULE: GAMMA-SECRETASE;                                           
 183:  2d4c-B  2.6 20.6   86   231    8   MOLECULE: SH3-CONTAINING GRB2-LIKE PROTEIN 2;                        
 184:  3g33-B  2.6  2.9   62   229    8   MOLECULE: CELL DIVISION PROTEIN KINASE 4;                            
 185:  6t9i-K  2.6  8.5   73   279    5   MOLECULE: TRANSCRIPTION FACTOR SPT20;                                
 186:  7br3-A  2.6  6.7   90   470    4   MOLECULE: GONADOTROPIN-RELEASING HORMONE RECEPTOR,GLGA GLYC          
 187:  5dn6-X  2.6  5.9   70    97    0   MOLECULE: CHAIN A;                                                   
 188:  6kfq-A  2.6  4.3   82   229    5   MOLECULE: RHODOPSIN;                                                 
 189:  4dvy-P  2.6  7.4  100   656    4   MOLECULE: CYTOTOXICITY-ASSOCIATED IMMUNODOMINANT ANTIGEN;            
 190:  2g3b-A  2.6  3.5   66   188   11   MOLECULE: PUTATIVE TETR-FAMILY TRANSCRIPTIONAL REGULATOR;            
 191:  6aqk-A  2.6  6.0   78   216    8   MOLECULE: TOXIN PROTEIN;                                             
 192:  3faj-A  2.6  5.8   64   101    3   MOLECULE: PUTATIVE UNCHARACTERIZED PROTEIN;                          
 193:  5wti-Z  2.5  9.8   87   982    1   MOLECULE: DNA (28-MER);                                              
 194:  6v7u-A  2.5  4.8   54    63    4   MOLECULE: QUORUM SENSING ANTI-ACTIVATOR PROTEIN AQS1;                
 195:  3cjl-A  2.5  5.2   62    88   13   MOLECULE: DOMAIN OF UNKNOWN FUNCTION;                                
 196:  6dlm-B  2.5  5.1   59    72   10   MOLECULE: DHD127_A;                                                  
 197:  4u4p-A  2.5  5.1   60   232    7   MOLECULE: STRUCTURAL MAINTENANCE OF CHROMOSOMES PROTEIN 2;           
 198:  3fdq-A  2.5  7.4   80   140   13   MOLECULE: MOTILITY GENE REPRESSOR MOGR;                              
 199:  4uig-A  2.5  4.1   57    91    5   MOLECULE: COPPER SENSITIVE OPERON REPRESSOR;                         
 200:  2fic-B  2.5  5.4   77   201    6   MOLECULE: BRIDGING INTEGRATOR 1;                                     
 201:  4l0r-A  2.5  3.8   61    74    5   MOLECULE: CENTROSOMAL PROTEIN OF 57 KDA;                             
 202:  3i83-A  2.5  6.4   81   310    6   MOLECULE: 2-DEHYDROPANTOATE 2-REDUCTASE;                             
 203:  3wct-A  2.5  3.8   75   146    7   MOLECULE: A1 GLOBIN CHAIN OF GIANT V2 HEMOGLOBIN;                    
 204:  5n9j-G  2.5 22.3   73   163    3   MOLECULE: MEDIATOR OF RNA POLYMERASE II TRANSCRIPTION SUBUN          
 205:  1jog-D  2.5  3.4   60   136   10   MOLECULE: HYPOTHETICAL PROTEIN HI0074;                               
 206:  5lcy-B  2.5  4.5   59    89    3   MOLECULE: FRMR;                                                      
 207:  4kp3-D  2.5 10.3   72    82    7   MOLECULE: UNCONVENTIONAL MYOSIN-VA;                                  
 208:  2m6u-A  2.5  5.8   63    82    6   MOLECULE: CHOLINE BINDING PROTEIN A;                                 
 209:  3i9y-A  2.5  4.8   79   229   10   MOLECULE: SENSOR PROTEIN;                                            
 210:  3n0f-A  2.5  6.4   97   531    4   MOLECULE: ISOPRENE SYNTHASE;                                         
 211:  7c86-A  2.5  6.1   98   296    6   MOLECULE: SENSORY OPSIN A,CHANNELRHODOPSIN (CHR) CHIMERA BE          
 212:  4roe-A  2.5 12.4   95   307    8   MOLECULE: TRANSCRIPTION FACTOR IIIB 50 KDA SUBUNIT;                  
 213:  2w96-A  2.5  3.7   73   249    4   MOLECULE: CELL DIVISION PROTEIN KINASE 4;                            
 214:  6gdj-A  2.5  4.1   51    71    8   MOLECULE: MTO2;                                                      
 215:  5oqj-1  2.5  6.2   79   491    8   MOLECULE: DNA-DIRECTED RNA POLYMERASE II SUBUNIT RPB1;               
 216:  7k0a-A  2.5  5.9   92   196    8   MOLECULE: PUROMYCIN N-ACETYLTRANSFERASE;                             
 217:  3lmf-A  2.5  4.4   67   109    4   MOLECULE: UNCHARACTERIZED PROTEIN;                                   
 218:  3zwa-A  2.5  6.0   80   727    6   MOLECULE: PEROXISOMAL BIFUNCTIONAL ENZYME;                           
 219:  6y92-A  2.5  6.8   79   178    8   MOLECULE: B-LYMPHOCYTE ANTIGEN CD20;                                 
 220:  1rq0-A  2.5  5.4   69   319    9   MOLECULE: PEPTIDE CHAIN RELEASE FACTOR 1;                            
 221:  1d3u-B  2.5 12.3   64   201    5   MOLECULE: DNA 24-MER: BRE+TATA-BOX;                                  
 222:  6h4c-D  2.5  4.2   55   148   18   MOLECULE: DUTPASE;                                                   
 223:  4ziv-B  2.5  4.2   86  1046    5   MOLECULE: MULTIDRUG EFFLUX PUMP SUBUNIT ACRB;                        
 224:  3mzo-B  2.5  4.4   80   211    3   MOLECULE: LIN2634 PROTEIN;                                           
 225:  1uhu-A  2.5  5.3   71   105    4   MOLECULE: PRODUCT OF RIKEN CDNA 3110009E22;                          
 226:  2gfn-B  2.5  4.2   72   193    6   MOLECULE: HTH-TYPE TRANSCRIPTIONAL REGULATOR PKSA RELATED P          
 227:  5mru-A  2.5  4.8   72   173    7   MOLECULE: TETRACYCLINE REPRESSOR, CLASS A;                           
 228:  3jsj-A  2.5  3.6   61   184    7   MOLECULE: PUTATIVE TETR-FAMILY TRANSCRIPTIONAL REGULATOR;            
 229:  5yi6-A  2.5 12.2   84   241   12   MOLECULE: CRISPR-ASSOCIATED ENDORIBONUCLEASE CAS6 1;                 
 230:  5x3t-B  2.5  5.5   55   137    4   MOLECULE: ANTITOXIN VAPB26;                                          
 231:  5xjm-A  2.5  6.4   79   375    6   MOLECULE: TYPE-2 ANGIOTENSIN II RECEPTOR,SOLUBLE CYTOCHROME          
 232:  6lt0-C  2.5  9.1   64   385    8   MOLECULE: WD REPEAT-CONTAINING PROTEIN 41;                           
 233:  7bux-A  2.5  4.9   87   341   14   MOLECULE: FPS2;                                                      
 234:  4p9t-A  2.5 15.7   97   231    8   MOLECULE: CATENIN ALPHA-2;                                           
 235:  2p61-A  2.5  7.7   82   114    5   MOLECULE: HYPOTHETICAL PROTEIN TM_1646;                              
 236:  5hxy-A  2.5 10.5   91   280   13   MOLECULE: TYROSINE RECOMBINASE XERA;                                 
 237:  2oer-B  2.5  5.1   76   189   11   MOLECULE: PROBABLE TRANSCRIPTIONAL REGULATOR;                        
 238:  2oev-A  2.5 17.9  114   697    9   MOLECULE: PROGRAMMED CELL DEATH 6-INTERACTING PROTEIN;               
 239:  4d2i-A  2.5 26.8  104   464    9   MOLECULE: HERA;                                                      
 240:  5l4k-P  2.5 15.5  100   456    7   MOLECULE: 26S PROTEASOME NON-ATPASE REGULATORY SUBUNIT 4;            
 241:  5a7l-A  2.5  3.4   53    80    8   MOLECULE: CI;                                                        
 242:  3qmz-A  2.5 23.6  111  2136    6   MOLECULE: CYTOPLASMIC DYNEIN HEAVY CHAIN;                            
 243:  6p8v-G  2.5 12.3   75   320    9   MOLECULE: ATPASE, AAA FAMILY;                                        
 244:  6h1c-B  2.5  4.3   74   134   11   MOLECULE: FERRIC UPTAKE REGULATION PROTEIN;                          
 245:  1aoa-A  2.5  6.6   71   247    8   MOLECULE: T-FIMBRIN;                                                 
 246:  3pas-B  2.5  7.2   81   192    6   MOLECULE: TETR FAMILY TRANSCRIPTION REGULATOR;                       
 247:  5tj5-A  2.5  5.6   88   570    3   MOLECULE: V-TYPE PROTON ATPASE SUBUNIT A;                            
 248:  5ys9-A  2.5 12.7   99   692    6   MOLECULE: ACYL-COENZYME A OXIDASE 3;                                 
 249:  5we2-A  2.4  6.7   81   229    5   MOLECULE: PROTECTION OF TELOMERES PROTEIN POZ1;                      
 250:  6ypu-p  2.4  4.5   62    88    3   MOLECULE: 16S RIBOSOMAL RNA;                                         
 251:  3wom-A  2.4 11.9  100   699    4   MOLECULE: DIPEPTIDYL AMINOPEPTIDASE BII;                             
 252:  5jqm-C  2.4  4.4   73   236    5   MOLECULE: PROTEIN UPS1, MITOCHONDRIAL,MITOCHONDRIAL DISTRIB          
 253:  6gyp-E  2.4  4.7  105   512    6   MOLECULE: CENTROMERE DNA-BINDING PROTEIN COMPLEX CBF3 SUBUN          
 254:  6csm-D  2.4  6.8   83   277    8   MOLECULE: GTACR1;                                                    
 255:  5ukh-A  2.4  9.4   91   321    7   MOLECULE: UNCHARACTERIZED PROTEIN;                                   
 256:  3uau-A  2.4  5.9   70   344    7   MOLECULE: SURFACE-EXPOSED LIPOPROTEIN;                               
 257:  5j10-A  2.4  4.1   62    70   10   MOLECULE: PEPTIDE DESIGN 2L4HC2_24;                                  
 258:  5nmo-A  2.4 19.1   74   162    7   MOLECULE: CHROMOSOME PARTITION PROTEIN SMC,CHROMOSOME PARTI          
 259:  1yhu-A  2.4  3.8   74   145    8   MOLECULE: HEMOGLOBIN A1 CHAIN;                                       
 260:  3nkz-A  2.4  5.9   73    97    1   MOLECULE: FLAGELLAR PROTEIN FLIT;                                    
 261:  5z08-C  2.4  4.1   77   102    9   MOLECULE: CENP-I;                                                    
 262:  2pih-A  2.4  7.2   69   123    7   MOLECULE: PROTEIN YMCA;                                              
 263:  5szg-A  2.4  5.6   79   133    4   MOLECULE: PROTEIN-METHIONINE SULFOXIDE OXIDASE MICAL3;               
 264:  4ntj-A  2.4  9.1   77   369    9   MOLECULE: P2Y PURINOCEPTOR 12,SOLUBLE CYTOCHROME B562,P2Y            
 265:  2g0u-A  2.4  5.1   60    92    5   MOLECULE: TYPE III SECRETION SYSTEM NEEDLE PROTEIN;                  
 266:  2js5-A  2.4  3.7   63    71    3   MOLECULE: UNCHARACTERIZED PROTEIN;                                   
 267:  2c5i-T  2.4  5.9   64    94    8   MOLECULE: T-SNARE AFFECTING A LATE GOLGI COMPARTMENT                 
 268:  6dt0-A  2.4  6.2   72   236   11   MOLECULE: MITOCHONDRIAL CALCIUM UNIPORTER;                           
 269:  6k5s-A  2.4  5.2   68   220    9   MOLECULE: TELOMERIC DNA-BINDING FACTOR TRF1;                         
 270:  4atm-A  2.4  5.5   79   221    4   MOLECULE: AMPHIPHYSIN;                                               
 271:  3nrh-A  2.4  5.7   82   158    6   MOLECULE: UNCHARACTERIZED PROTEIN BF1032;                            
 272:  2d2m-B  2.4  4.1   76   142    7   MOLECULE: GIANT HEMOGLOBIN, A1(B) GLOBIN CHAIN;                      
 273:  7bqq-A  2.4  4.2   82   130    9   MOLECULE: GOGY;                                                      
 274:  1i5p-A  2.4 10.1  108   633    6   MOLECULE: PESTICIDIAL CRYSTAL PROTEIN CRY2AA;                        
 275:  6lyp-A  2.4 14.7  100   287    6   MOLECULE: MECHANOSENSITIVE ION CHANNEL PROTEIN 1, MITOCHOND          
 276:  5jbr-A  2.4  3.8   53   149    9   MOLECULE: UNCHARACTERIZED PROTEIN BCAV_2135;                         
 277:  5o5e-A  2.4 13.2   94   381    5   MOLECULE: UDP-N-ACETYLGLUCOSAMINE--DOLICHYL-PHOSPHATE N-             
 278:  6nd4-P  2.4  8.8   88   359    8   MOLECULE: ETS RRNA;                                                  
 279:  3wcu-D  2.4  4.1   80   149    8   MOLECULE: A1 GLOBIN CHAIN OF GIANT V2 HEMOGLOBIN;                    
 280:  3p8r-A  2.4  4.1   82   268    2   MOLECULE: GERANYLTRANSTRANSFERASE;                                   
 281:  6pmi-F  2.4  9.9   71   239    3   MOLECULE: DNA-DIRECTED RNA POLYMERASE SUBUNIT ALPHA;                 
 282:  6wt9-A  2.4  7.9   79   301    5   MOLECULE: NTP_TRANSF_2 DOMAIN-CONTAINING PROTEIN;                    
 283:  6pv5-A  2.4  6.2   79   565    6   MOLECULE: PUTATIVE O-GLCNACASE NAGJ;                                 
 284:  2j6z-A  2.4  5.1   67    86    6   MOLECULE: PHOSPHOSERINE PHOSPHATASE RSBU;                            
 285:  1f5o-A  2.4  4.3   73   149    4   MOLECULE: HEMOGLOBIN V;                                              
 286:  5i6c-A  2.4  6.1   84   480    7   MOLECULE: URIC ACID-XANTHINE PERMEASE;                               
 287:  3dwb-A  2.4 11.7  112   661    8   MOLECULE: ENDOTHELIN-CONVERTING ENZYME 1;                            
 288:  3onj-A  2.4  6.8   75    97    3   MOLECULE: T-SNARE VTI1;                                              
 289:  1x9f-B  2.4  4.1   77   145    5   MOLECULE: GLOBIN IV, EXTRACELLULAR;                                  
 290:  3lwj-A  2.4  4.2   73   193   10   MOLECULE: PUTATIVE TETR-FAMILY TRANSCRIPTIONAL REGULATOR;            
 291:  5yep-B  2.4  3.9   59   133   12   MOLECULE: TOXIN-ANTITOXIN SYSTEM ANTIDOTE MNT FAMILY;                
 292:  3wnu-A  2.4  4.5   84   710   11   MOLECULE: CATALASE-PEROXIDASE;                                       
 293:  6xbz-I  2.4  3.9   72   281   11   MOLECULE: CDK-ACTIVATING KINASE ASSEMBLY FACTOR MAT1;                
 294:  5z1n-A  2.4  8.7   87   166    2   MOLECULE: G-PROTEIN INTERACTING PROTEIN 1;                           
 295:  5n2s-A  2.4  5.1   73   383    7   MOLECULE: SOLUBLE CYTOCHROME B562,ADENOSINE RECEPTOR A1;             
 296:  4zq8-B  2.4  5.1  103   321   11   MOLECULE: ISOPRENOID SYNTHASE;                                       
 297:  5xtc-m  2.4 14.3   72   174    6   MOLECULE: NADH DEHYDROGENASE [UBIQUINONE] IRON-SULFUR PROTE          
 298:  6m37-C  2.4  4.6   68   115    3   MOLECULE: SERINE-PROTEIN KINASE RSBW;                                
 299:  6bk4-A  2.4  3.8   69   106    9   MOLECULE: CAPRIN HOMOLOG;                                            
 300:  5ubd-A  2.4  4.2   63   116    6   MOLECULE: RCTB REPLICATION INITIATOR PROTEIN;                        
 301:  5fn5-B  2.4  4.8   77   223    4   MOLECULE: NICASTRIN;                                                 
 302:  5k47-A  2.4 14.3   75   484    9   MOLECULE: POLYCYSTIN-2;                                              
 303:  5z7r-A  2.4  7.1   73   254    4   MOLECULE: SHORT-CHAIN-ENOYL-COA HYDRATASE;                           
 304:  5wu1-A  2.4 12.8   98   493    8   MOLECULE: SPECKLE TARGETED PIP5K1A-REGULATED POLY(A) POLYME          
 305:  6p7v-B  2.4  7.0   86   476    2   MOLECULE: CTF13;                                                     
 306:  6fmm-A  2.4 10.2   94   965    7   MOLECULE: VINCULIN;                                                  
 307:  6s18-A  2.4  6.5   88   143    9   MOLECULE: AROMATIC ACID CHEMORECEPTOR;                               
 308:  5xj5-A  2.4 10.7   71   200   10   MOLECULE: GLYCEROL-3-PHOSPHATE ACYLTRANSFERASE;                      
 309:  1zbt-A  2.4 13.4   76   320    7   MOLECULE: PEPTIDE CHAIN RELEASE FACTOR 1;                            
 310:  2ffl-A  2.4  4.5  104   732   10   MOLECULE: DICER;                                                     
 311:  2pyq-A  2.4  2.9   54   114    7   MOLECULE: UNCHARACTERIZED PROTEIN;                                   
 312:  6pe4-A  2.4 11.8   95   758    7   MOLECULE: V-TYPE PROTON ATPASE SUBUNIT A, VACUOLAR ISOFORM;          
 313:  5zwu-A  2.4 15.5   95   341    7   MOLECULE: DNA REPLICATION AND REPAIR PROTEIN RECF;                   
 314:  5c9g-A  2.4  8.1   70   273    6   MOLECULE: ENOYL-COA HYDRATASE/ISOMERASE FAMILY PROTEIN;              
 315:  3a8p-A  2.4  6.8   85   232    6   MOLECULE: T-LYMPHOMA INVASION AND METASTASIS-INDUCING                
 316:  4a8e-A  2.4  8.3   77   266    9   MOLECULE: PROBABLE TYROSINE RECOMBINASE XERC-LIKE;                   
 317:  6s7o-H  2.3  4.2   78   108    4   MOLECULE: DOLICHYL-DIPHOSPHOOLIGOSACCHARIDE--PROTEIN                 
 318:  4uel-A  2.3 12.6   64   302    5   MOLECULE: UBIQUITIN CARBOXYL-TERMINAL HYDROLASE ISOZYME L5;          
 319:  5knc-G  2.3  7.8   74   195    5   MOLECULE: V-TYPE SODIUM ATPASE CATALYTIC SUBUNIT A;                  
 320:  6l87-A  2.3  4.6   73   229    3   MOLECULE: AT-RICH INTERACTIVE DOMAIN-CONTAINING PROTEIN 4A;          
 321:  5x9a-B  2.3 11.6   59   198   12   MOLECULE: CALAXIN;                                                   
 322:  6z5l-A  2.3  4.7   60   251    8   MOLECULE: MATRIX PROTEIN 1;                                          
 323:  6wu9-O  2.3  3.9   61   124    8   MOLECULE: 23S RRNA;                                                  
 324:  3ezh-A  2.3  6.0   73   114   10   MOLECULE: NITRATE/NITRITE SENSOR PROTEIN NARX;                       
 325:  5g5y-A  2.3  4.3   72   494    3   MOLECULE: ABC TRANSPORTER, SUBSTRATE-BINDING PROTEIN;                
 326:  2ykr-O  2.3  4.4   63    88    3   MOLECULE: 16S RRNA;                                                  
 327:  7d3u-F  2.3  4.4   70    85    6   MOLECULE: MONOVALENT NA+/H+ ANTIPORTER SUBUNIT D;                    
 328:  5oqm-n  2.3 18.2   76   136    9   MOLECULE: DNA-DIRECTED RNA POLYMERASE II SUBUNIT RPB1;               
 329:  4eyy-R  2.3  3.7   49    59   12   MOLECULE: ICMR;                                                      
 330:  3bvo-A  2.3  8.4   70   197    3   MOLECULE: CO-CHAPERONE PROTEIN HSCB, MITOCHONDRIAL PRECURSO          
 331:  6wu9-Z  2.3  4.7   53    61    4   MOLECULE: 23S RRNA;                                                  
 332:  4x5m-B  2.3  3.7   54    93    6   MOLECULE: UNCHARACTERIZED PROTEIN;                                   
 333:  6lum-D  2.3  6.6   65   146    6   MOLECULE: SUCCINATE DEHYDROGENASE SUBUNIT C;                         
 334:  3nrw-A  2.3  3.9   64   104    5   MOLECULE: PHAGE INTEGRASE/SITE-SPECIFIC RECOMBINASE;                 
 335:  4d6k-A  2.3  6.2   62    76    8   MOLECULE: DEOXYNUCLEOTIDYLTRANSFERASE TERMINAL-INTERACTING           
 336:  6ezn-H  2.3  5.7   62   259   10   MOLECULE: DOLICHYL-DIPHOSPHOOLIGOSACCHARIDE--PROTEIN                 
 337:  5wtn-A  2.3 12.4  102   268    7   MOLECULE: REPLICATION INITIATION AND MEMBRANE ATTACHMENT PR          
 338:  1wwp-A  2.3  3.7   62   119    5   MOLECULE: HYPOTHETICAL PROTEIN TTHA0636;                             
 339:  6vm0-A  2.3 12.9   75   363    5   MOLECULE: GLYCINE RECEPTOR SUBUNIT ALPHAZ1;                          
 340:  6az1-T  2.3  3.2   53   142    6   MOLECULE: RIBOSOMAL PROTEIN S1E;                                     
 341:  6ek4-A  2.3 13.0   90   342    6   MOLECULE: PAXB;                                                      
 342:  4zu2-A  2.3  4.3   63   258    6   MOLECULE: PUTATIVE ISOHEXENYLGLUTACONYL-COA HYDRATASE;               
 343:  7apx-A  2.3  8.5   99  1165    9   MOLECULE: THO COMPLEX SUBUNIT 2,THO2;                                
 344:  1u00-A  2.3  6.9   70   227    7   MOLECULE: CHAPERONE PROTEIN HSCA;                                    
 345:  6lba-A  2.3 13.1   84   466   10   MOLECULE: PROTEIN KINASE FAMILY PROTEIN;                             
 346:  5nnv-D  2.3 12.4   78   252    5   MOLECULE: CHROMOSOME PARTITION PROTEIN SMC,CHROMOSOME PARTI          
 347:  1l7v-A  2.3  3.9   99   324    1   MOLECULE: VITAMIN B12 TRANSPORT SYSTEM PERMEASE PROTEIN              
 348:  4mt8-A  2.3  4.3   55   100    2   MOLECULE: ETHYLENE RESPONSE SENSOR 1;                                
 349:  3q15-A  2.3 15.9   88   365    5   MOLECULE: RESPONSE REGULATOR ASPARTATE PHOSPHATASE H;                
 350:  6wvd-A  2.3 12.3   99   397    7   MOLECULE: GREEN FLUORESCENT PROTEIN, PROTEIN JAGUNAL HOMOLO          
 351:  6ahx-A  2.3  4.1   57    60    9   MOLECULE: PUTATIVE CYTOSOLIC PROTEIN;                                
 352:  6qrj-A  2.3  4.3   78   463    6   MOLECULE: HYBRID KINASE;                                             
 353:  6kg7-A  2.3  4.4   76  1817    8   MOLECULE: PIEZO-TYPE MECHANOSENSITIVE ION CHANNEL COMPONENT          
 354:  3dkq-A  2.3  3.4   52   230   13   MOLECULE: PKHD-TYPE HYDROXYLASE SBAL_3634;                           
 355:  6ozu-A  2.3  5.2   60   235    8   MOLECULE: EUKARYOTIC TRANSLATION INITIATION FACTOR 4 GAMMA           
 356:  2n4x-A  2.3  6.1   66   192   15   MOLECULE: CYTOCHROME C-TYPE BIOGENESIS PROTEIN (CCDA);               
 357:  6l7o-G  2.3 19.2  100   192    3   MOLECULE: NAD(P)H-QUINONE OXIDOREDUCTASE SUBUNIT 1;                  
 358:  2uwj-E  2.3  4.3   55    70    5   MOLECULE: TYPE III EXPORT PROTEIN PSCE;                              
 359:  3wct-C  2.3  3.8   77   150    8   MOLECULE: A1 GLOBIN CHAIN OF GIANT V2 HEMOGLOBIN;                    
 360:  4j2c-A  2.3  5.7   70   108   10   MOLECULE: SYNTAXIN-6;                                                
 361:  3i2w-B  2.3 14.0   81   285    7   MOLECULE: SYNDAPIN;                                                  
 362:  2iie-A  2.3  5.7   84   204   11   MOLECULE: PHAGE P H' SITE;                                           
 363:  5oqj-W  2.3 11.5   75   258   11   MOLECULE: DNA-DIRECTED RNA POLYMERASE II SUBUNIT RPB1;               
 364:  6fz6-A  2.3  9.4   88   342    8   MOLECULE: PROBABLE DUAL-SPECIFICITY RNA METHYLTRANSFERASE R          
 365:  3dzv-A  2.3  4.9   60   265   10   MOLECULE: 4-METHYL-5-(BETA-HYDROXYETHYL)THIAZOLE KINASE;             
 366:  6vek-A  2.3 11.3   87   321   10   MOLECULE: CONTACT-DEPENDENT TOXIN CDIA;                              
 367:  3myb-A  2.3  4.1   58   259    7   MOLECULE: ENOYL-COA HYDRATASE;                                       
 368:  6n9g-B  2.3 16.3   69   401   12   MOLECULE: REGULATOR OF G-PROTEIN SIGNALING 7;                        
 369:  2ve7-B  2.3  8.5   79   303    8   MOLECULE: KINETOCHORE PROTEIN HEC1, KINETOCHORE PROTEIN SPC          
 370:  4mtd-D  2.3  6.5   86   151   14   MOLECULE: ZINC UPTAKE REGULATION PROTEIN;                            
 371:  1zp2-A  2.3 11.6   82   227    1   MOLECULE: RNA POLYMERASE II HOLOENZYME CYCLIN-LIKE SUBUNIT;          
 372:  4kpk-A  2.3  8.2   66   265    5   MOLECULE: ENOYL-COA HYDRATASE/ISOMERASE;                             
 373:  6e11-E  2.3 10.3   85   210    7   MOLECULE: UNKNOWN (CLAW);                                            
 374:  3rh3-A  2.3  5.7   82   239    7   MOLECULE: UNCHARACTERIZED DUF3829-LIKE PROTEIN;                      
 375:  2k4j-A  2.3  3.6   59   105   14   MOLECULE: PUTATIVE TRANSCRIPTIONAL REGULATOR;                        
 376:  2ets-A  2.3  4.1   66   115    5   MOLECULE: HYPOTHETICAL PROTEIN;                                      
 377:  2g36-A  2.3  4.4   91   323    7   MOLECULE: TRYPTOPHANYL-TRNA SYNTHETASE;                              
 378:  5oy0-a  2.3 15.6   97   751    6   MOLECULE: PHOTOSYSTEM I P700 CHLOROPHYLL A APOPROTEIN A1;            
 379:  1yhu-B  2.3  4.1   79   144    6   MOLECULE: HEMOGLOBIN A1 CHAIN;                                       
 380:  7lbe-C  2.3  7.6   77   299    6   MOLECULE: ENVELOPE GLYCOPROTEIN H;                                   
 381:  6urt-A  2.3 17.3  100   331    6   MOLECULE: LOW CONDUCTANCE MECHANOSENSITIVE CHANNEL YNAI;             
 382:  6caa-A  2.3 15.8   89   477    4   MOLECULE: ELECTROGENIC SODIUM BICARBONATE COTRANSPORTER 1;           
 383:  2epo-B  2.3 11.3   98   601    6   MOLECULE: N-ACETYL-BETA-D-GLUCOSAMINIDASE;                           
 384:  6az1-X  2.3  3.8   70   152    4   MOLECULE: RIBOSOMAL PROTEIN S1E;                                     
 385:  4hfq-A  2.3  4.9   86   203    5   MOLECULE: MUTT/NUDIX FAMILY PROTEIN;                                 
 386:  5l7d-A  2.3 14.4   81   588    5   MOLECULE: SMOOTHENED HOMOLOG,SOLUBLE CYTOCHROME B562,SMOOTH          
 387:  5x0m-A  2.3  4.5   94  1323    4   MOLECULE: SODIUM CHANNEL PROTEIN;                                    
 388:  4iej-A  2.3  2.8   53    75    6   MOLECULE: DNA METHYLTRANSFERASE 1-ASSOCIATED PROTEIN 1;              
 389:  6l1k-A  2.3  3.8   78   384    8   MOLECULE: NADH-DEPENDENT BUTANOL DEHYDROGENASE A;                    
 390:  4l62-A  2.3  3.8   65   190    5   MOLECULE: TRANSCRIPTIONAL REGULATOR;                                 
 391:  1ddt-A  2.3 12.9   82   523    7   MOLECULE: DIPHTHERIA TOXIN;                                          
 392:  6lt4-A  2.3 13.2   88   623    5   MOLECULE: ATP-DEPENDENT CLP PROTEASE, ATP-BINDING SUBUNIT;           
 393:  3g17-G  2.3  7.7   79   290    5   MOLECULE: SIMILAR TO 2-DEHYDROPANTOATE 2-REDUCTASE;                  
 394:  3knw-A  2.3  3.5   64   182    3   MOLECULE: PUTATIVE TRANSCRIPTIONAL REGULATOR (TETR/ACRR FAM          
 395:  6w5c-A  2.3  5.5  108  1023    8   MOLECULE: CAS12I;                                                    
 396:  6w5r-A  2.3  4.3   82  1194    4   MOLECULE: NPC INTRACELLULAR CHOLESTEROL TRANSPORTER 1;               
 397:  6nq0-A  2.3 11.6   81   621   12   MOLECULE: TWO PORE CALCIUM CHANNEL PROTEIN 2;                        
 398:  5k7z-A  2.3  7.4   69   185   12   MOLECULE: TRANSCRIPTIONAL REGULATOR, TETR FAMILY;                    
 399:  6pij-J  2.3 10.2   95   369   12   MOLECULE: CAS7 TYPE I-F CRISPR-ASSOCIATED PROTEIN CSY3;              
 400:  6cfz-J  2.3  8.3   82   134    4   MOLECULE: ASK1;                                                      
 401:  1g3n-C  2.3  3.6   63   233    3   MOLECULE: CYCLIN-DEPENDENT KINASE 6;                                 
 402:  1kfx-L  2.3  4.9   64   640    3   MOLECULE: M-CALPAIN LARGE SUBUNIT;                                   
 403:  4iuw-A  2.3  6.0   98   630    3   MOLECULE: NEUTRAL ENDOPEPTIDASE;                                     
 404:  7bqt-A  2.3 14.9   86   405    7   MOLECULE: PORTAL PROTEIN;                                            
 405:  2hku-A  2.3  4.3   77   191    4   MOLECULE: A PUTATIVE TRANSCRIPTIONAL REGULATOR;                      
 406:  5xtc-l  2.3 13.6   95   603    6   MOLECULE: NADH DEHYDROGENASE [UBIQUINONE] IRON-SULFUR PROTE          
 407:  4exn-A  2.3  5.2   85   172   11   MOLECULE: INTERLEUKIN-34;                                            
 408:  5hk7-A  2.3 21.7   82   139   11   MOLECULE: ION TRANSPORT PROTEIN;                                     
 409:  1r5q-A  2.3  3.6   59    91   12   MOLECULE: CIRCADIAN OSCILLATION REGULATOR;                           
 410:  3pyb-B  2.3  4.4   65   689    5   MOLECULE: ENT-COPALYL DIPHOSPHATE SYNTHASE, CHLOROPLASTIC;           
 411:  6v1q-A  2.3  6.1   82   538   12   MOLECULE: TWO PORE CHANNEL 3;                                        
 412:  5xjv-B  2.3  6.9   48   171    8   MOLECULE: DUAL SPECIFICITY PROTEIN PHOSPHATASE 13 ISOFORM A          
 413:  5x11-E  2.3 10.6   66   181    5   MOLECULE: DNA (28-MER);                                              
 414:  6v1x-A  2.3  9.9   55   446    9   MOLECULE: POTASSIUM CHANNEL KAT1;                                    
 415:  5td6-B  2.3  4.3   73   136   12   MOLECULE: FOG-3 PROTEIN;                                             
 416:  6eu1-O  2.3  5.1   96   551    5   MOLECULE: DNA-DIRECTED RNA POLYMERASE III SUBUNIT RPC1;              
 417:  2azj-A  2.3 13.0   61   276    3   MOLECULE: GERANYLGERANYL PYROPHOSPHATE SYNTHETASE;                   
 418:  6w2r-B  2.3 10.2   70   221    4   MOLECULE: JUNCTION 19 DHR54-DHR79;                                   
 419:  5mlq-A  2.3  2.7   56   226    9   MOLECULE: CDPS;                                                      
 420:  6a29-E  2.3  8.2   66   278    5   MOLECULE: DNA REPAIR PROTEIN PPRA;                                   
 421:  2ygu-F  2.3  4.3   59   118    5   MOLECULE: VENOM ALLERGEN 2;                                          
 422:  3h81-A  2.2  4.8   60   256    7   MOLECULE: ENOYL-COA HYDRATASE ECHA8;                                 
 423:  6dlc-A  2.2  7.7   68   105    9   MOLECULE: DESIGNED PROTEIN DHD1:234_A;                               
 424:  6j9r-B  2.2  2.5   47   126   15   MOLECULE: BRAIN TUMOR PROTEIN;                                       
 425:  5idj-A  2.2 12.9   76   242    9   MOLECULE: CELL CYCLE HISTIDINE KINASE CCKA;                          
 426:  4b6x-A  2.2  5.2   64    69    9   MOLECULE: AVIRULENCE PROTEIN;                                        
 427:  1t7s-A  2.2 20.1   82   129    6   MOLECULE: BAG-1 COCHAPERONE;                                         
 428:  2r9i-A  2.2  5.6   62    72    6   MOLECULE: PUTATIVE PHAGE CAPSID PROTEIN;                             
 429:  3trr-A  2.2  4.6   62   252    5   MOLECULE: PROBABLE ENOYL-COA HYDRATASE/ISOMERASE;                    
 430:  3qxz-A  2.2  4.8   64   259    2   MOLECULE: ENOYL-COA HYDRATASE/ISOMERASE;                             
 431:  6vua-A  2.2  6.5   91   255    8   MOLECULE: ADP-RIBOSYL CYCLASE/CYCLIC ADP-RIBOSE HYDROLASE 1          
 432:  4dtd-A  2.2  8.1   88   357    7   MOLECULE: VGRG PROTEIN;                                              
 433:  5xvr-A  2.2  5.2   61   381    2   MOLECULE: EARP;                                                      
 434:  3fx7-B  2.2  7.3   70    87    6   MOLECULE: PUTATIVE UNCHARACTERIZED PROTEIN;                          
 435:  6hhz-A  2.2 14.0   89   429    6   MOLECULE: SERINE--TRNA LIGASE;                                       
 436:  2d2m-A  2.2  4.3   77   140    6   MOLECULE: GIANT HEMOGLOBIN, A1(B) GLOBIN CHAIN;                      
 437:  6hma-W  2.2  4.3   57    66    9   MOLECULE: 23S RIBOSOMAL RNA;                                         
 438:  4od8-D  2.2  2.6   44    51   16   MOLECULE: URACIL-DNA GLYCOSYLASE;                                    
 439:  3s1i-A  2.2  4.1   74   131    9   MOLECULE: HEMOGLOBIN-LIKE FLAVOPROTEIN;                              
 440:  6lqo-L  2.2  5.9   68    94    1   MOLECULE: CYTOPLASMIC ENVELOPMENT PROTEIN 1;                         
 441:  4gax-A  2.2 10.8  110   525    3   MOLECULE: AMORPHA-4,11-DIENE SYNTHASE;                               
 442:  5mx5-F  2.2  6.0   82   216    6   MOLECULE: PROTEASOME ACTIVATOR COMPLEX SUBUNIT 1;                    
 443:  3k29-A  2.2 20.2   72   162    6   MOLECULE: PUTATIVE UNCHARACTERIZED PROTEIN;                          
 444:  2p32-A  2.2  4.0   59    82    3   MOLECULE: HEAT SHOCK 70 KDA PROTEIN A;                               
 445:  4i5s-B  2.2 13.5   75   395    5   MOLECULE: PUTATIVE HISTIDINE KINASE COVS; VICK-LIKE PROTEIN          
 446:  4kbq-C  2.2  5.3   69    91    6   MOLECULE: E3 UBIQUITIN-PROTEIN LIGASE CHIP;                          
 447:  2p6v-A  2.2  4.0   64    97    9   MOLECULE: TRANSCRIPTION INITIATION FACTOR TFIID SUBUNIT 4;           
 448:  4rnq-A  2.2  6.2   87   536    3   MOLECULE: 5-EPI-ARISTOLOCHENE SYNTHASE;                              
 449:  6wc3-B  2.2  7.3   71    94   13   MOLECULE: PROTEIN TRANSPORT PROTEIN TIP20;                           
 450:  6p5a-B  2.2  3.9   73   118    8   MOLECULE: TRANSPOSABLE ELEMENT P TRANSPOSASE;                        
 451:  2dc3-A  2.2  4.0   79   172    8   MOLECULE: CYTOGLOBIN;                                                
 452:  2yev-C  2.2  4.8   57    64    7   MOLECULE: CYTOCHROME C OXIDASE POLYPEPTIDE I+III;                    
 453:  2p4q-A  2.2  5.0  112   476    8   MOLECULE: 6-PHOSPHOGLUCONATE DEHYDROGENASE, DECARBOXYLATING          
 454:  5yti-A  2.2  4.2   60   330   10   MOLECULE: FLAGELLAR HOOK ASSOCIATED PROTEIN TYPE 3 FLGL;             
 455:  5a2q-T  2.2  5.1   73   145    7   MOLECULE: 18S RRNA;                                                  
 456:  6xtx-A  2.2  9.0   80   196    8   MOLECULE: DNA REPLICATION LICENSING FACTOR MCM2;                     
 457:  2lon-A  2.2  5.4   65    99    5   MOLECULE: HIG1 DOMAIN FAMILY MEMBER 1B;                              
 458:  6xtz-A  2.2  6.1   87   421   10   MOLECULE: DALLY-LIKE, ISOFORM A;                                     
 459:  5xq1-A  2.2 12.6   94   429    6   MOLECULE: FERMITIN FAMILY HOMOLOG 2,INTEGRIN BETA-3;                 
 460:  3gee-A  2.2  4.0   94   428    4   MOLECULE: TRNA MODIFICATION GTPASE MNME;                             
 461:  2par-B  2.2  3.0   67   178    3   MOLECULE: 5'-DEOXYNUCLEOTIDASE YFBR;                                 
 462:  7cb5-B  2.2  5.2  115   467    6   MOLECULE: 6-PHOSPHOGLUCONATE DEHYDROGENASE, DECARBOXYLATING          
 463:  5lb7-B  2.2  4.0   54    78    7   MOLECULE: KATANIN P80 WD40 REPEAT-CONTAINING SUBUNIT B1;             
 464:  2eqy-A  2.2 12.3   82   122    4   MOLECULE: JUMONJI, AT RICH INTERACTIVE DOMAIN 1B;                    
 465:  3h74-A  2.2  4.1   59   278    8   MOLECULE: PYRIDOXAL KINASE;                                          
 466:  6ttl-A  2.2  6.3   98   479    4   MOLECULE: [FEFE]-HYDROGENASE;                                        
 467:  6z6o-C  2.2 12.5   87   548    5   MOLECULE: HISTONE DEACETYLASE HDA1;                                  
 468:  4wzx-A  2.2  3.2   50    87    8   MOLECULE: SERINE/THREONINE-PROTEIN KINASE ULK3;                      
 469:  3qxi-B  2.2  6.6   66   252    6   MOLECULE: ENOYL-COA HYDRATASE ECHA1;                                 
 470:  1lrz-A  2.2 22.1   88   400    6   MOLECULE: FACTOR ESSENTIAL FOR EXPRESSION OF METHICILLIN             
 471:  6w1s-Y  2.2 20.0   91   132   11   MOLECULE: MEDIATOR OF RNA POLYMERASE II TRANSCRIPTION SUBUN          
 472:  6zh3-A  2.2 18.4  103   170    8   MOLECULE: VACUOLAR PROTEIN-SORTING-ASSOCIATED PROTEIN 24;            
 473:  6n63-A  2.2  5.1   78   141    5   MOLECULE: ENCAPSULIN CARGO PROTEIN;                                  
 474:  6s7o-D  2.2  5.9   70   110    4   MOLECULE: DOLICHYL-DIPHOSPHOOLIGOSACCHARIDE--PROTEIN                 
 475:  1xfi-A  2.2  5.1   88   343    9   MOLECULE: UNKNOWN PROTEIN;                                           
 476:  6nt5-A  2.2 12.9   86   292    3   MOLECULE: STIMULATOR OF INTERFERON PROTEIN;                          
 477:  2rkh-A  2.2  8.2   73   164    8   MOLECULE: PUTATIVE APHA-LIKE TRANSCRIPTION FACTOR;                   
 478:  7bwr-B  2.2 15.5   89   850    6   MOLECULE: INTEGRAL MEMBRANE INDOLYLACETYLINOSITOL                    
 479:  4q66-E  2.2  5.5   73   557    3   MOLECULE: CHS5P;                                                     
 480:  6so5-C  2.2 10.1   76   144    8   MOLECULE: ATPASE ASNA1;                                              
 481:  5m48-A  2.2 20.4   69   114    7   MOLECULE: REGULATOR OF TY1 TRANSPOSITION PROTEIN 103;                
 482:  3zuk-A  2.2  6.4  107   658    4   MOLECULE: ENDOPEPTIDASE, PEPTIDASE FAMILY M13;                       
 483:  4wvm-A  2.2 22.5   92   612    3   MOLECULE: STONUSTOXIN SUBUNIT ALPHA;                                 
 484:  3lvs-B  2.2  5.3   79   274    5   MOLECULE: FARNESYL DIPHOSPHATE SYNTHASE;                             
 485:  3ejb-H  2.2  5.6   90   387    6   MOLECULE: ACYL CARRIER PROTEIN;                                      
 486:  4c0r-A  2.2  4.0   88   239    8   MOLECULE: PUTATIVE AMINO ACID BINDING PROTEIN;                       
 487:  1x9f-C  2.2  4.1   78   149   10   MOLECULE: GLOBIN IV, EXTRACELLULAR;                                  
 488:  6xtx-D  2.2 14.3   79   203    8   MOLECULE: DNA REPLICATION LICENSING FACTOR MCM2;                     
 489:  3n9m-A  2.2  3.9   66   503    5   MOLECULE: PUTATIVE UNCHARACTERIZED PROTEIN;                          
 490:  1y8b-A  2.2  7.1   80   723    5   MOLECULE: MALATE SYNTHASE G;                                         
 491:  4kkm-B  2.2  4.4   84   280    6   MOLECULE: POLYPRENYL SYNTHETASE;                                     
 492:  3wyf-C  2.2  5.2   91  1040    5   MOLECULE: GSP1P;                                                     
 493:  5jwr-F  2.2  4.6   72   134   10   MOLECULE: CIRCADIAN CLOCK PROTEIN KINASE KAIC;                       
 494:  5xfa-A  2.2  9.7   91   581    4   MOLECULE: NAD-REDUCING HYDROGENASE;                                  
 495:  5e57-A  2.2  4.7   76   211    3   MOLECULE: TRANSCRIPTION REGULATOR AMTR;                              
 496:  6oht-A  2.2  6.8   85   206    7   MOLECULE: 3-BETA-HYDROXYSTEROID-DELTA(8),DELTA(7)-ISOMERASE          
 497:  3i47-A  2.2  4.3   61   259    0   MOLECULE: ENOYL COA HYDRATASE/ISOMERASE (CROTONASE);                 
 498:  5zi1-A  2.2 10.5  137   590    8   MOLECULE: INSECTICIDAL CRYSTAL PROTEIN CRY7CAL;                      
 499:  3o60-A  2.2  4.7   77   182    9   MOLECULE: LIN0861 PROTEIN;                                           
 500:  6uqf-A  2.2  4.5   68   531    6   MOLECULE: POTASSIUM/SODIUM HYPERPOLARIZATION-ACTIVATED CYCL          
 501:  3ang-C  2.2  3.5   48   201   10   MOLECULE: TRANSCRIPTIONAL REPRESSOR, TETR FAMILY;                    
 502:  5bq9-B  2.2  3.6   86   437    9   MOLECULE: UNCHARACTERIZED PROTEIN;                                   
 503:  5gjw-A  2.2 19.4  113  1291    6   MOLECULE: VOLTAGE-DEPENDENT L-TYPE CALCIUM CHANNEL SUBUNIT           
 504:  5eqw-B  2.2  4.6   73   123    7   MOLECULE: PUTATIVE MAJOR COAT PROTEIN;                               
 505:  4hzd-A  2.2  7.2   86   250    6   MOLECULE: CYSE, SERINE ACETYLTRANSFERASE;                            
 506:  4mrr-A  2.2 18.7  111   601    9   MOLECULE: ABC TRANSPORTER RELATED PROTEIN;                           
 507:  6r7n-B  2.2 10.4  107   443    7   MOLECULE: COP9 SIGNALOSOME COMPLEX SUBUNIT 1;                        
 508:  5uxg-A  2.2  5.1   49   212    8   MOLECULE: ALDEHYDE DEFORMYLATING OXYGENASE;                          
 509:  4tq4-D  2.2  4.6  116   290   11   MOLECULE: PRENYLTRANSFERASE;                                         
 510:  5yma-A  2.2  6.7   70   179    4   MOLECULE: PUTATIVE RRNA PROCESSING PROTEIN;                          
 511:  6ot2-A  2.2 20.9   86   625    7   MOLECULE: TRANSIENT RECEPTOR POTENTIAL CATION CHANNEL SUBFA          
 512:  2xwu-B  2.2  6.9   52   910    8   MOLECULE: SUMO-CONJUGATING ENZYME UBC9;                              
 513:  3rze-A  2.2  5.9   80   428    6   MOLECULE: HISTAMINE H1 RECEPTOR, LYSOZYME CHIMERA;                   
 514:  5cwc-A  2.2  5.4   84   196   10   MOLECULE: DESIGNED HELICAL REPEAT PROTEIN;                           
 515:  6v3o-F  2.2 11.5  105   944    8   MOLECULE: PHOSPHOENOLPYRUVATE CARBOXYLASE;                           
 516:  2f8l-A  2.2 10.6   69   324    6   MOLECULE: HYPOTHETICAL PROTEIN LMO1582;                              
 517:  1uiy-A  2.2  4.5   61   253    5   MOLECULE: ENOYL-COA HYDRATASE;                                       
 518:  6pvp-A  2.2 17.3   82   661    5   MOLECULE: TRANSIENT RECEPTOR POTENTIAL CATION CHANNEL SUBFA          
 519:  5z1w-A  2.2  3.3   60   429    8   MOLECULE: POLYCYSTIC KIDNEY DISEASE 2-LIKE 1 PROTEIN;                
 520:  6lle-A  2.2  5.9   90  1020    6   MOLECULE: SARCOPLASMIC/ENDOPLASMIC RETICULUM CALCIUM ATPASE          
 521:  5tuk-B  2.2  6.9   86   373   10   MOLECULE: TETRACYCLINE DESTRUCTASE TET(51);                          
 522:  6sxl-A  2.2  5.8  106   276   11   MOLECULE: GERANYLGERANYL PYROPHOSPHATE SYNTHASE;                     
 523:  5vgt-A  2.2  3.8   73   124    4   MOLECULE: GENE 7 PROTEIN;                                            
 524:  6wu0-B  2.2  7.3   80   854    3   MOLECULE: HOPANOID BIOSYNTHESIS ASSOCIATED RND TRANSPORTER           
 525:  7br2-A  2.2 12.0   88   446    5   MOLECULE: LIPOLYTIC ENZYME, G-D-S-L FAMILY;                          
 526:  5v1v-A  2.2  3.2   45    88   16   MOLECULE: TBIB1;                                                     
 527:  3b4q-B  2.2  3.2   55    90    2   MOLECULE: UNCHARACTERIZED PROTEIN;                                   
 528:  4d4z-B  2.2  7.7   63   290    3   MOLECULE: DEOXYHYPUSINE HYDROXYLASE;                                 
 529:  4fzw-D  2.2  7.4   66   250    6   MOLECULE: 2,3-DEHYDROADIPYL-COA HYDRATASE;                           
 530:  6m49-B  2.2  4.8   72   238    6   MOLECULE: INSULIN-INDUCED GENE 2 PROTEIN;                            
 531:  3on0-A  2.2  6.4   67   121    6   MOLECULE: PROTEIN TRAM;                                              
 532:  6hu9-c  2.2  5.7   66   269    8   MOLECULE: CYTOCHROME B-C1 COMPLEX SUBUNIT 1, MITOCHONDRIAL;          
 533:  2dh4-A  2.2  4.4  105   326    7   MOLECULE: YPL069C;                                                   
 534:  7kam-A  2.2  3.8   76   452    5   MOLECULE: PROTEIN TRANSPORT CHANNEL SEC61 COMPLEX, ALPHA SU          
 535:  3bgk-A  2.2  2.8   48   275    2   MOLECULE: PUTATIVE UNCHARACTERIZED PROTEIN;                          
 536:  6m9a-C  2.2  3.1   50   157   14   MOLECULE: SIGNALING PROTEIN;                                         
 537:  4k2p-A  2.2  6.6   87   238    9   MOLECULE: T-LYMPHOMA INVASION AND METASTASIS-INDUCING PROTE          
 538:  6eim-B  2.2  5.7   81   295    9   MOLECULE: SERINE/THREONINE-PROTEIN KINASE 10;                        
 539:  4oen-B  2.2  4.0   84   222   10   MOLECULE: SECOND SUBSTRATE BINDING DOMAIN OF PUTATIVE AMINO          
 540:  1mhs-A  2.2 20.2   98   920    6   MOLECULE: PLASMA MEMBRANE ATPASE;                                    
 541:  6rth-A  2.2  8.4   79   504    5   MOLECULE: RTX TOXIN AND CA2+-BINDING PROTEIN;                        
 542:  4qpo-A  2.2  3.4   47    53    4   MOLECULE: RELAXOSOME PROTEIN TRAM;                                   
 543:  4cht-B  2.2 13.3   56   215    7   MOLECULE: DNA TOPOISOMERASE 3-ALPHA;                                 
 544:  6l30-A  2.2  7.7   81   518    7   MOLECULE: PROTEIN ECT2;                                              
 545:  5ayv-B  2.2 11.2   75   303    8   MOLECULE: 2-DEHYDROPANTOATE 2-REDUCTASE;                             
 546:  4xmm-D  2.2 12.9   91   620    8   MOLECULE: PROTEIN TRANSPORT PROTEIN SEC13;                           
 547:  6mtk-A  2.2  4.8   97   311    9   MOLECULE: TRYPTOPHANYL-TRNA SYNTHETASE;                              
 548:  4gx2-B  2.2 21.9   79   548    8   MOLECULE: TRKA DOMAIN PROTEIN;                                       
 549:  7cm3-A  2.2 18.0  105  1278    6   MOLECULE: SODIUM LEAK CHANNEL NON-SELECTIVE PROTEIN;                 
 550:  1a32-A  2.2  7.0   61    85    5   MOLECULE: RIBOSOMAL PROTEIN S15;                                     
 551:  5u70-A  2.2 16.2  103   901    6   MOLECULE: POTASSIUM CHANNEL SUBFAMILY T MEMBER 1;                    
 552:  1gxs-A  2.2  5.2   73   267    5   MOLECULE: P-(S)-HYDROXYMANDELONITRILE LYASE CHAIN A;                 
 553:  6aay-A  2.2 22.5   91  1199    8   MOLECULE: BERGEYELLA ZOOHELCUM CAS13B (R1177A) MUTANT;               
 554:  4og1-A  2.2  8.5   73   257    7   MOLECULE: ENOYL-COA HYDRATASE/ISOMERASE;                             
 555:  6qm5-A  2.2 15.2   75   673    1   MOLECULE: PREDICTED PROTEIN;                                         
 556:  3aei-A  2.2  4.7   68    94    7   MOLECULE: PREFOLDIN BETA SUBUNIT 2;                                  
 557:  2r4z-B  2.2  3.7   74   146    5   MOLECULE: GLOBIN-1;                                                  
 558:  4ex4-A  2.2  6.3   68   684    7   MOLECULE: MALATE SYNTHASE G;                                         
 559:  3piv-B  2.2  4.6   87   157   10   MOLECULE: INTERFERON;                                                
 560:  5gmk-Z  2.2 18.3   92   447    5   MOLECULE: PRE-MRNA-SPLICING FACTOR 8;                                
 561:  1q5e-A  2.2  4.4  108   404    6   MOLECULE: P450 EPOXIDASE;                                            
 562:  7bu0-A  2.2  4.8   72   407    6   MOLECULE: UNCHARACTERIZED PROTEIN;                                   
 563:  1sb0-A  2.2  3.5   51    87    8   MOLECULE: PROTEIN CBP;                                               
 564:  6v4l-A  2.2  5.0  100   479    5   MOLECULE: TRK SYSTEM POTASSIUM UPTAKE PROTEIN TRKH;                  
 565:  6ybw-y  2.2 18.1   78   162    5   MOLECULE: 40S RIBOSOMAL PROTEIN S4, X ISOFORM;                       
 566:  4dnd-A  2.1  5.6   61    95    8   MOLECULE: SYNTAXIN-10;                                               
 567:  2c7j-A  2.1  6.5   68   162    9   MOLECULE: PHYCOERYTHROCYANIN ALPHA CHAIN;                            
 568:  7a6h-O  2.1  5.2   96   512    7   MOLECULE: DNA-DIRECTED RNA POLYMERASE III SUBUNIT RPC1;              
 569:  6wb6-A  2.1  5.4   71   653    8   MOLECULE: TRANSFERRIN;                                               
 570:  1ijx-A  2.1  3.9   66   125    8   MOLECULE: SECRETED FRIZZLED-RELATED SEQUENCE PROTEIN 3;              
 571:  5z8q-A  2.1  6.7   60   101    7   MOLECULE: HEAT SHOCK PROTEIN SSA1;                                   
 572:  1ku9-A  2.1  5.0   57   151    4   MOLECULE: HYPOTHETICAL PROTEIN MJ223;                                
 573:  4jix-A  2.1  3.9   63   112   11   MOLECULE: UNCHARACTERIZED PROTEIN MJ0123;                            
 574:  2z0v-A  2.1 22.6   87   223    8   MOLECULE: SH3-CONTAINING GRB2-LIKE PROTEIN 3;                        
 575:  6wgi-3  2.1 20.5   79   637    8   MOLECULE: DNA (34-MER);                                              
 576:  4ayb-Q  2.1  4.2   45    50    4   MOLECULE: DNA-DIRECTED RNA POLYMERASE;                               
 577:  1dlw-A  2.1  3.6   70   116    6   MOLECULE: HEMOGLOBIN;                                                
 578:  4xq7-A  2.1  8.3   81   334    6   MOLECULE: 2'-5'-OLIGOADENYLATE SYNTHASE-LIKE PROTEIN;                
 579:  3j80-N  2.1  3.0   52   150    6   MOLECULE: 18S RRNA;                                                  
 580:  1au1-A  2.1  6.7   73   166    5   MOLECULE: INTERFERON-BETA;                                           
 581:  3lbx-B  2.1 21.7   87   182    7   MOLECULE: SPECTRIN ALPHA CHAIN, ERYTHROCYTE;                         
 582:  2ga0-A  2.1 10.4   65   164    3   MOLECULE: SURFACE PROTEIN VSPA;                                      
 583:  1x6i-A  2.1  3.9   60    89    5   MOLECULE: HYPOTHETICAL PROTEIN YGFY;                                 
 584:  2a7o-A  2.1  4.0   64   100    2   MOLECULE: HUNTINGTIN INTERACTING PROTEIN B;                          
 585:  6sak-A  2.1 10.7   97   274    6   MOLECULE: UBIQUITIN THIOESTERASE OTULIN;                             
 586:  1hmd-A  2.1  6.3   65   113    2   MOLECULE: HEMERYTHRIN;                                               
 587:  1xx7-A  2.1  3.4   71   172   11   MOLECULE: OXETANOCIN-LIKE PROTEIN;                                   
 588:  4hfv-A  2.1  3.9   81   189    6   MOLECULE: UNCHARACTERIZED PROTEIN;                                   
 589:  5oqj-3  2.1  5.5   63   138    5   MOLECULE: DNA-DIRECTED RNA POLYMERASE II SUBUNIT RPB1;               
 590:  6jo0-A  2.1  5.5   93   224   11   MOLECULE: VIRRDTS;                                                   
 591:  6f1e-A  2.1  5.6   62   143    8   MOLECULE: INTERFERON GAMMA;                                          
 592:  6o0d-B  2.1 22.5  108   817   10   MOLECULE: SAXIPHILIN;                                                
 593:  1jq0-A  2.1  5.9   60    71    8   MOLECULE: GP41 ENVELOPE PROTEIN;                                     
 594:  5a03-C  2.1 11.1   81   336    5   MOLECULE: ALDOSE-ALDOSE OXIDOREDUCTASE;                              
 595:  2rt6-A  2.1  4.6   62    98   11   MOLECULE: PRIMOSOMAL REPLICATION PROTEIN N'';                        
 596:  5lxf-B  2.1  6.6   69   149    7   MOLECULE: MACROPHAGE COLONY-STIMULATING FACTOR 1;                    
 597:  2j7n-A  2.1 11.2   85   934    5   MOLECULE: RNA-DEPENDENT RNA POLYMERASE;                              
 598:  2rgn-B  2.1 18.3  101   327    6   MOLECULE: GUANINE NUCLEOTIDE-BINDING PROTEIN G(I) SUBUNIT A          
 599:  6lod-C  2.1  3.9  100   456    4   MOLECULE: MULTIHEME_CYTC DOMAIN-CONTAINING PROTEIN;                  
 600:  5ugr-A  2.1  3.6   51   323   10   MOLECULE: MALYL-COA LYASE/BETA-METHYLMALYL-COA LYASE;                
 601:  6uvn-J  2.1 11.2   93   389   10   MOLECULE: CAS6;                                                      
 602:  5jxf-A  2.1 22.5  113   696    4   MOLECULE: ASP/GLU-SPECIFIC DIPEPTIDYL-PEPTIDASE;                     
 603:  2axt-z  2.1  4.7   61    62   10   MOLECULE: PHOTOSYSTEM Q(B) PROTEIN;                                  
 604:  4qo5-A  2.1  8.3   75   521    3   MOLECULE: HYPOTHETICAL MULTIHEME PROTEIN;                            
 605:  6njp-G  2.1  4.9   60    64    2   MOLECULE: TRANSLOCATOR ESCN;                                         
 606:  5me8-A  2.1  4.6   65   107    6   MOLECULE: INHIBITOR OF GROWTH PROTEIN 5;                             
 607:  3moy-A  2.1  4.0   60   258    3   MOLECULE: PROBABLE ENOYL-COA HYDRATASE;                              
 608:  5jdo-A  2.1 21.4   97   249    6   MOLECULE: HAPTOGLOBIN-HAEMOGLOBIN RECEPTOR;                          
 609:  5tka-A  2.1  3.8   74   167    8   MOLECULE: OXSA PROTEIN;                                              
 610:  3va9-A  2.1  5.0   75   127    7   MOLECULE: SENSOR HISTIDINE KINASE;                                   
 611:  4avm-A  2.1  5.7   81   230    6   MOLECULE: BRIDGING INTEGRATOR 2;                                     
 612:  5tsz-A  2.1 12.3   68   130    7   MOLECULE: PV CELL-TRAVERSAL PROTEIN;                                 
 613:  5a2v-B  2.1  4.5   76   472    5   MOLECULE: MITOCHONDRIAL PROTEIN;                                     
 614:  3ok8-A  2.1 20.3   79   219    8   MOLECULE: BRAIN-SPECIFIC ANGIOGENESIS INHIBITOR 1-ASSOCIATE          
 615:  4fjv-A  2.1 11.3   87   231    3   MOLECULE: UBIQUITIN THIOESTERASE OTUB2;                              
 616:  1ta9-B  2.1  3.8   79   394    8   MOLECULE: GLYCEROL DEHYDROGENASE;                                    
 617:  4cof-A  2.1  6.2   69   340    9   MOLECULE: GAMMA-AMINOBUTYRIC ACID RECEPTOR SUBUNIT BETA-3;           
 618:  5ogs-A  2.1  6.2   84   403   11   MOLECULE: WD REPEAT AND HMG-BOX DNA-BINDING PROTEIN 1;               
 619:  1w36-C  2.1 27.5  134  1121    9   MOLECULE: EXODEOXYRIBONUCLEASE V BETA CHAIN;                         
 620:  5e4r-A  2.1  4.9   95   466    7   MOLECULE: KETOL-ACID REDUCTOISOMERASE;                               
 621:  5wy3-B  2.1 16.1  102   366   11   MOLECULE: PUTATIVE UNCHARACTERIZED PROTEIN;                          
 622:  3ub0-D  2.1 18.0   84   194    8   MOLECULE: NON-STRUCTURAL PROTEIN 6, NSP6,;                           
 623:  2ksf-A  2.1  4.0   64   107    8   MOLECULE: SENSOR PROTEIN KDPD;                                       
 624:  1kmi-Z  2.1 13.1   72   177    6   MOLECULE: CHEMOTAXIS PROTEIN CHEY;                                   
 625:  4cth-A  2.1  5.6   87   698    8   MOLECULE: NEPRILYSIN;                                                
 626:  6cfw-B  2.1  5.4   58    82    7   MOLECULE: MONOVALENT CATION/H+ ANTIPORTER SUBUNIT D;                 
 627:  2p0t-A  2.1  2.8   49   148   10   MOLECULE: UPF0307 PROTEIN PSPTO_4464;                                
 628:  4p1n-B  2.1  5.4   65   207    9   MOLECULE: ATG1 TMIT;                                                 
 629:  5c5e-A  2.1  7.8   74   284    9   MOLECULE: CIRCADIAN CLOCK PROTEIN KAIA;                              
 630:  4akv-B  2.1 20.0   87   349    8   MOLECULE: SORTING NEXIN-33;                                          
 631:  2qyw-A  2.1  3.4   67    96    7   MOLECULE: VESICLE TRANSPORT THROUGH INTERACTION WITH T-SNAR          
 632:  1pgj-A  2.1  6.0  117   478    8   MOLECULE: 6-PHOSPHOGLUCONATE DEHYDROGENASE;                          
 633:  3f1i-H  2.1 19.2   77    98    5   MOLECULE: HEPATOCYTE GROWTH FACTOR-REGULATED TYROSINE KINAS          
 634:  1dub-A  2.1  4.3   62   260    2   MOLECULE: 2-ENOYL-COA HYDRATASE;                                     
 635:  2ccy-A  2.1  4.1   61   127    8   MOLECULE: CYTOCHROME C;                                              
 636:  5ub3-B  2.1  4.2   84   279    8   MOLECULE: PHOSPHATE-BINDING PROTEIN;                                 
 637:  5jw9-B  2.1  5.3   75   115   13   MOLECULE: AF4/FMR2 FAMILY MEMBER 4;                                  
 638:  6z16-g  2.1  6.4   78   104   10   MOLECULE: MULTISUBUNIT NA+/H+ ANTIPORTER, A SUBUNIT;                 
 639:  4hyj-A  2.1  4.8  109   236    6   MOLECULE: RHODOPSIN;                                                 
 640:  6tlc-A  2.1 18.3   99   533    8   MOLECULE: SIGNAL TRANSDUCER AND ACTIVATOR OF TRANSCRIPTION           
 641:  5bnf-B  2.1  6.0   83   232    7   MOLECULE: UNCHARACTERIZED PROTEIN;                                   
 642:  6k1r-A  2.1  5.4   73   305   10   MOLECULE: PROBABLE 2-DEHYDROPANTOATE 2-REDUCTASE;                    
 643:  5jhf-F  2.1 22.8   96   405    5   MOLECULE: KLTH0D11660P;                                              
 644:  4ps2-A  2.1  4.4   60    79    8   MOLECULE: PUTATIVE TYPE VI SECRETION PROTEIN;                        
 645:  6z16-c  2.1  7.9   76   107    4   MOLECULE: MULTISUBUNIT NA+/H+ ANTIPORTER, A SUBUNIT;                 
 646:  6ppr-A  2.1 22.9   83   834    4   MOLECULE: UVRD/REP HELICASE;                                         
 647:  5fl7-G  2.1  7.5   68   267    3   MOLECULE: ATP SYNTHASE SUBUNIT ALPHA;                                
 648:  6pv7-A  2.1  6.5   77   387    6   MOLECULE: FUSION PROTEIN OF NEURONAL ACETYLCHOLINE RECEPTOR          
 649:  2ehw-C  2.1  8.9   67   117    3   MOLECULE: HYPOTHETICAL PROTEIN TTHB059;                              
 650:  6f0k-C  2.1  4.3  104   445    7   MOLECULE: CYTOCHROME C FAMILY PROTEIN;                               
 651:  6njy-A  2.1  3.0   60   237   12   MOLECULE: TYPE IV CRISPR ASSOCIATED CAS6 RNA ENDONUCLEASE;           
 652:  5sva-U  2.1 18.1   69   156   12   MOLECULE: DNA-DIRECTED RNA POLYMERASE II SUBUNIT RPB1;               
 653:  6nwr-B  2.1 17.3   95   511    6   MOLECULE: APOLIPOPROTEIN N-ACYLTRANSFERASE;                          
 654:  5j6f-A  2.1 13.7   70   352    7   MOLECULE: 3-DEOXY-D-ARABINO-HEPTULOSONATE 7-PHOSPHATE SYNTH          
 655:  4zxv-D  2.1 10.7   86   395    8   MOLECULE: DNMZ;                                                      
 656:  1td6-A  2.1 10.7   67   286    7   MOLECULE: HYPOTHETICAL PROTEIN MG237 HOMOLOG;                        
 657:  6mj1-A  2.1  5.4   65   200   12   MOLECULE: PROBABLE HTH-TYPE TRANSCRIPTIONAL REGULATOR YTTP;          
 658:  6zwm-E  2.1  4.0   74  1117    5   MOLECULE: SERINE/THREONINE-PROTEIN KINASE MTOR;                      
 659:  3rko-A  2.1  4.4   76    95    1   MOLECULE: NADH-QUINONE OXIDOREDUCTASE SUBUNIT L;                     
 660:  3e97-A  2.1  5.3   73   222   12   MOLECULE: TRANSCRIPTIONAL REGULATOR, CRP/FNR FAMILY;                 
 661:  6c6r-A  2.1 13.4   88   451    3   MOLECULE: SQUALENE MONOOXYGENASE;                                    
 662:  5i31-A  2.1  3.6   79   758    6   MOLECULE: NIEMANN-PICK C1 PROTEIN;                                   
 663:  7kut-A  2.1  9.3   88   643    6   MOLECULE: POLYAMINE DEACETYLASE HDAC10;                              
 664:  2ppy-A  2.1  7.6   71   264    0   MOLECULE: ENOYL-COA HYDRATASE;                                       
 665:  5jwf-A  2.1  4.4   95   700    6   MOLECULE: ASP/GLU-SPECIFIC DIPEPTIDYL-PEPTIDASE;                     
 666:  4in3-D  2.1  6.4   74   632    5   MOLECULE: CHITIN BIOSYNTHESIS PROTEIN CHS5;                          
 667:  1q08-A  2.1 19.7   57    94    9   MOLECULE: ZN(II)-RESPONSIVE REGULATOR OF ZNTA;                       
 668:  5uaw-B  2.1  6.7   67   281    7   MOLECULE: PYRROLINE-5-CARBOXYLATE REDUCTASE 1, MITOCHONDRIA          
 669:  6bs9-A  2.1  4.9   46   130    4   MOLECULE: STAGE III SPORULATION PROTEIN AB;                          
 670:  1j5w-B  2.1  8.5   75   278   15   MOLECULE: GLYCYL-TRNA SYNTHETASE ALPHA CHAIN;                        
 671:  5j9u-G  2.1 21.2   93   297   10   MOLECULE: HISTONE ACETYLTRANSFERASE ESA1;                            
 672:  1l0o-A  2.1  3.8   73   141    7   MOLECULE: ANTI-SIGMA F FACTOR;                                       
 673:  5diy-A  2.1 15.0   83   463   12   MOLECULE: TGF-BETA-ACTIVATED KINASE 1 AND MAP3K7-BINDING PR          
 674:  5m4s-A  2.1 10.7   75   209    7   MOLECULE: TRANSCRIPTION INITIATION FACTOR IIA SUBUNIT 2,TRA          
 675:  3p41-A  2.1  6.0   88   283    5   MOLECULE: GERANYLTRANSTRANSFERASE;                                   
 676:  6l80-C  2.1  9.7   59   107    3   MOLECULE: GAMMA-TUBULIN COMPLEX SUBUNIT MOD21;                       
 677:  3g64-A  2.1  7.7   71   275    8   MOLECULE: PUTATIVE ENOYL-COA HYDRATASE;                              
 678:  4u8u-A  2.1  4.0   77   148    6   MOLECULE: GLOBIN A CHAIN;                                            
 679:  7apx-B  2.1 15.4  102   563    9   MOLECULE: THO COMPLEX SUBUNIT 2,THO2;                                
 680:  6ayh-A  2.1  5.4   74   192   12   MOLECULE: TETR FAMILY TRANSCRIPTIONAL REGULATOR;                     
 681:  5ydn-A  2.1  4.4   65   109    3   MOLECULE: GENE PRODUCT J;                                            
 682:  5zkq-B  2.1  6.7   73   399    5   MOLECULE: PLATELET-ACTIVATING FACTOR RECEPTOR,ENDOLYSIN,END          
 683:  3c8t-A  2.1  7.8   99   423    4   MOLECULE: FUMARATE LYASE;                                            
 684:  5t1a-A  2.1  5.4   81   445    7   MOLECULE: CHIMERA PROTEIN OF CC CHEMOKINE RECEPTOR TYPE 2 I          
 685:  4wtv-A  2.1  6.1   68   447   12   MOLECULE: PHOSPHATIDYLINOSITOL 4-KINASE TYPE 2-BETA,ENDOLYS          
 686:  6sl5-K  2.1  3.4   48    84    4   MOLECULE: PHOTOSYSTEM I P700 CHLOROPHYLL A APOPROTEIN A1;            
 687:  1q1h-A  2.1  4.1   61    85   10   MOLECULE: TRANSCRIPTION FACTOR E;                                    
 688:  7cmh-B  2.1 15.3   96   459    6   MOLECULE: 4F2 CELL-SURFACE ANTIGEN HEAVY CHAIN;                      
 689:  3ts7-B  2.1  5.1   82   297    1   MOLECULE: GERANYLTRANSTRANSFERASE;                                   
 690:  4jxn-A  2.1  4.7   96   297    8   MOLECULE: OCTAPRENYL-DIPHOSPHATE SYNTHASE;                           
 691:  2yk0-A  2.1  9.2   71   698    7   MOLECULE: ERYTHROCYTE MEMBRANE PROTEIN 1;                            
 692:  2zy4-F  2.1 19.8   98   535    8   MOLECULE: L-ASPARTATE BETA-DECARBOXYLASE;                            
 693:  5h7b-A  2.1  7.1   63   230    6   MOLECULE: IMMUNOGLOBULIN G-BINDING PROTEIN A;                        
 694:  3b57-A  2.1  4.9   83   180    6   MOLECULE: LIN1889 PROTEIN;                                           
 695:  6n7p-X  2.1 22.9   75   826    3   MOLECULE: U1 SMALL NUCLEAR RIBONUCLEOPROTEIN 70 KDA HOMOLOG          
 696:  5iy6-U  2.1  8.7   70   170    0   MOLECULE: DNA-DIRECTED RNA POLYMERASE II SUBUNIT RPB1;               
 697:  7d48-A  2.1  7.4   83   355    8   MOLECULE: CYCLIC AMP-AMP-GMP SYNTHASE;                               
 698:  2pbi-A  2.1 16.8   80   415    6   MOLECULE: REGULATOR OF G-PROTEIN SIGNALING 9;                        
 699:  5e2q-A  2.1 15.9   71   725    8   MOLECULE: DIPEPTIDYL PEPTIDASE 3;                                    
 700:  5vkw-A  2.1  4.5   74   470   11   MOLECULE: ADENYLOSUCCINATE LYASE;                                    
 701:  6vks-A  2.1  7.7  102  1049    5   MOLECULE: EFFLUX PUMP MEMBRANE TRANSPORTER;                          
 702:  3h0g-A  2.1 17.8  106  1496    5   MOLECULE: DNA-DIRECTED RNA POLYMERASE II SUBUNIT RPB1;               
 703:  2ggz-A  2.1  5.4   62   165    5   MOLECULE: GUANYLYL CYCLASE-ACTIVATING PROTEIN 3;                     
 704:  4b3i-A  2.1 10.1   73   730    7   MOLECULE: FATTY ACID BETA-OXIDATION COMPLEX ALPHA-CHAIN FAD          
 705:  3h4s-E  2.1  3.9   55    96   13   MOLECULE: KINESIN-LIKE CALMODULIN-BINDING PROTEIN;                   
 706:  6k93-A  2.1  6.0   75   239    1   MOLECULE: TYPE III EFFECTOR XOPAI;                                   
 707:  2ges-A  2.1  6.5   72   308    8   MOLECULE: PANTOTHENATE KINASE;                                       
 708:  3cwb-C  2.1  6.8   68   380    4   MOLECULE: MITOCHONDRIAL UBIQUINOL-CYTOCHROME-C REDUCTASE CO          
 709:  7bw9-A  2.1  8.6   84   282    8   MOLECULE: SERINE ACETYLTRANSFERASE 1, PUTATIVE;                      
 710:  4aci-B  2.1  5.1   74   177    7   MOLECULE: HTH-TYPE TRANSCRIPTIONAL REPRESSOR ACNR;                   
 711:  1vi9-A  2.1  3.1   51   288    6   MOLECULE: PYRIDOXAMINE KINASE;                                       
 712:  5ol2-C  2.1  5.7   79   378    6   MOLECULE: ELECTRON TRANSFER FLAVOPROTEIN LARGE SUBUNIT;              
 713:  3erm-A  2.1  4.1   55    67    4   MOLECULE: UNCHARACTERIZED CONSERVED PROTEIN;                         
 714:  5zdz-C  2.1 14.8   66   623   12   MOLECULE: MOUSE RAG1;                                                
 715:  3qha-B  2.1  6.7   65   278    6   MOLECULE: PUTATIVE OXIDOREDUCTASE;                                   
 716:  5l0p-A  2.1  7.7   60   311   12   MOLECULE: TRANSCRIPTION FACTOR ETV6, TRANSCRIPTION FACTOR E          
 717:  5eka-A  2.1  5.0   56    85   13   MOLECULE: DNA-BINDING PROTEIN HU;                                    
 718:  5kjh-B  2.1  5.2   68   806    9   MOLECULE: PUTATIVE POLYCOMB PROTEIN EED;                             
 719:  7d76-R  2.1 12.7   75   265    4   MOLECULE: GUANINE NUCLEOTIDE-BINDING PROTEIN G(O) SUBUNIT A          
 720:  6ch3-B  2.1  4.1   75   162    3   MOLECULE: FLAGELLAR BIOSYNTHESIS PROTEIN FLHA;                       
 721:  6ium-A  2.1 10.7   75   692    7   MOLECULE: ENOYL-COA HYDRATASE/DELTA(3)-CIS-DELTA(2)-TRANS-E          
 722:  6kwy-c  2.1 14.9  106  1811    5   MOLECULE: PROTEASOME SUBUNIT ALPHA TYPE-2;                           
 723:  2xsd-C  2.1  8.4   57   128    5   MOLECULE: 5'-D(*AP*TP*GP*CP*AP*TP*GP*AP*GP*GP*AP)-3';                
 724:  3w8h-B  2.1  8.6   52    66    6   MOLECULE: PROGRAMMED CELL DEATH PROTEIN 10;                          
 725:  1o0w-B  2.1  4.8   75   239   11   MOLECULE: RIBONUCLEASE III;                                          
 726:  6vec-a  2.1 10.2   75   241   11   MOLECULE: ACTIN, ALPHA SKELETAL MUSCLE;                              
 727:  7duw-A  2.1  4.5   98   820    6   MOLECULE: BIFUNCTIONAL LYSYLPHOSPHATIDYLGLYCEROL FLIPPASE/S          
 728:  6kzp-A  2.1 14.8  110  1014    3   MOLECULE: VOLTAGE-DEPENDENT T-TYPE CALCIUM CHANNEL SUBUNIT           
 729:  5yke-B  2.1  5.7   92   845    8   MOLECULE: ATP-SENSITIVE INWARD RECTIFIER POTASSIUM CHANNEL           
 730:  1k30-A  2.1 10.0   86   363    2   MOLECULE: GLYCEROL-3-PHOSPHATE ACYLTRANSFERASE;                      
 731:  6fkf-a  2.1  4.6   76   223    8   MOLECULE: ATP SYNTHASE SUBUNIT ALPHA, CHLOROPLASTIC;                 
 732:  6ows-A  2.1  4.1   79  1023    5   MOLECULE: EFFLUX PUMP MEMBRANE TRANSPORTER;                          
 733:  5g3r-A  2.1  4.5   67   335   12   MOLECULE:;                                                           
 734:  3zss-A  2.1 12.0   75   649    5   MOLECULE: PUTATIVE GLUCANOHYDROLASE PEP1A;                           
 735:  7k0m-D  2.1  3.6   62   153    5   MOLECULE: SERINE PALMITOYLTRANSFERASE 1;                             
 736:  3ipi-A  2.1  3.9   79   268    3   MOLECULE: GERANYLTRANSTRANSFERASE;                                   
 737:  6a70-B  2.1 13.2   86   704    3   MOLECULE: POLYCYSTIN-2;                                              
 738:  6vz1-A  2.1  5.2   70   411    1   MOLECULE: DIACYLGLYCEROL O-ACYLTRANSFERASE 1;                        
 739:  3npi-A  2.1  4.8   73   213   14   MOLECULE: TETR FAMILY REGULATORY PROTEIN;                            
 740:  2w57-A  2.1  6.1   70   131   11   MOLECULE: FERRIC UPTAKE REGULATION PROTEIN;                          
 741:  6in7-B  2.1 17.1   66   174    6   MOLECULE: SIGMA FACTOR ALGU NEGATIVE REGULATORY PROTEIN;             
 742:  2ffj-B  2.1  5.5   79   271    8   MOLECULE: CONSERVED HYPOTHETICAL PROTEIN;                            
 743:  6k9k-A  2.1  7.2   91  2501    3   MOLECULE: SERINE-PROTEIN KINASE ATM;                                 
 744:  4zmk-A  2.0  4.3   47    71   13   MOLECULE: TELOMERE LENGTH REGULATOR TAZ1;                            
 745:  6m5r-B  2.0  7.1   79   689    9   MOLECULE: TRIPARTITE TERMINASE SUBUNIT 3;                            
 746:  3k6c-D  2.0  5.7   73    92    8   MOLECULE: UNCHARACTERIZED PROTEIN NE0167;                            
 747:  6xz4-A  2.0  8.3   96   304    6   MOLECULE: TALIN ROD DOMAIN-CONTAINING PROTEIN 1;                     
 748:  5xg2-A  2.0  3.8   58   237    9   MOLECULE: CHROMOSOME PARTITION PROTEIN SMC;                          
 749:  3lg7-A  2.0  6.7   68   124    4   MOLECULE: 4E10_S0_1EZ3A_002_C (T246);                                
 750:  3na7-A  2.0  4.0   69   237    4   MOLECULE: HP0958;                                                    
 751:  6d5f-a  2.0  7.6   77   131    9   MOLECULE: FIMBRIAL PROTEIN;                                          
 752:  6kf4-G  2.0  4.3   69   166    7   MOLECULE: DNA-DIRECTED RNA POLYMERASE SUBUNIT;                       
 753:  3lay-J  2.0  4.5   59    81    3   MOLECULE: ZINC RESISTANCE-ASSOCIATED PROTEIN;                        
 754:  6o0i-A  2.0 10.6   70    98    7   MOLECULE: DESIGN CONSTRUCT XAA;                                      
 755:  1mn3-A  2.0  8.4   52    54    8   MOLECULE: VACUOLAR PROTEIN SORTING-ASSOCIATED PROTEIN VPS9;          
 756:  2jqq-A  2.0  6.5   74   154    8   MOLECULE: CONSERVED OLIGOMERIC GOLGI COMPLEX SUBUNIT 2;              
 757:  6egc-A  2.0  5.1   82   146   11   MOLECULE: SC_2L4HC2_23;                                              
 758:  3j7a-U  2.0  3.0   54   149    9   MOLECULE: 18S RIBOSOMAL RNA;                                         
 759:  6uuj-B  2.0  9.2   61   164    5   MOLECULE: PE FAMILY IMMUNOMODULATOR PE5;                             
 760:  1f45-B  2.0  5.3   70   133    3   MOLECULE: INTERLEUKIN-12 BETA CHAIN;                                 
 761:  5whs-A  2.0  4.3   84   713   13   MOLECULE: CATALASE-PEROXIDASE;                                       
 762:  4hrr-A  2.0  4.1   75   149    5   MOLECULE: GLOBIN-2 A CHAIN;                                          
 763:  6kob-C  2.0  7.6   80   178    6   MOLECULE: AA3-600 QUINOL OXIDASE SUBUNIT I;                          
 764:  5b58-A  2.0  4.7  106   331    6   MOLECULE: PUTATIVE HEMIN ABC TRANSPORT SYSTEM, MEMBRANE PRO          
 765:  6yys-H  2.0 18.5   94   690   10   MOLECULE: DNA-DIRECTED RNA POLYMERASE SUBUNIT ALPHA;                 
 766:  4tnw-A  2.0  6.4   75   342   15   MOLECULE: AVERMECTIN-SENSITIVE GLUTAMATE-GATED CHLORIDE CHA          
 767:  2zdi-C  2.0  6.4   63   148    8   MOLECULE: PREFOLDIN SUBUNIT BETA;                                    
 768:  3p47-A  2.0  7.9   80   271    8   MOLECULE: SERINE ACETYLTRANSFERASE;                                  
 769:  3err-A  2.0 13.2   91   527    7   MOLECULE: FUSION PROTEIN OF MICROTUBULE BINDING DOMAIN FROM          
 770:  1yd8-G  2.0  3.7   62    93    3   MOLECULE: UBIQUIN;                                                   
 771:  4nb5-B  2.0  6.5   57   149    7   MOLECULE: DNA BINDING PROTEIN;                                       
 772:  3csx-B  2.0  4.9   60    71    3   MOLECULE: PUTATIVE UNCHARACTERIZED PROTEIN;                          
 773:  6qb8-A  2.0  4.9   72   494   11   MOLECULE: T-COMPLEX PROTEIN 1 SUBUNIT ALPHA;                         
 774:  5jnq-A  2.0 14.1   88   307   10   MOLECULE: PHOSPHO-N-ACETYLMURAMOYL-PENTAPEPTIDE-TRANSFERASE          
 775:  3tqw-A  2.0  4.3   87   236    7   MOLECULE: METHIONINE-BINDING PROTEIN;                                
 776:  1rqi-A  2.0  4.3   87   300    8   MOLECULE: GERANYLTRANSTRANSFERASE;                                   
 777:  6k7x-C  2.0  4.8   58   276   12   MOLECULE: CALCIUM UNIPORTER PROTEIN, MITOCHONDRIAL;                  
 778:  7cff-A  2.0  4.6   80   156    6   MOLECULE: HEMOLYSIN;                                                 
 779:  3g9g-A  2.0 15.8   88   250    5   MOLECULE: SUPPRESSOR OF YEAST PROFILIN DELETION;                     
 780:  4rwn-A  2.0  9.1   83   349    6   MOLECULE: 2'-5'-OLIGOADENYLATE SYNTHASE 1;                           
 781:  6bk8-L  2.0 20.0   83   412    7   MOLECULE: U2 SNRNA;                                                  
 782:  3ubr-A  2.0  5.1   98   439    4   MOLECULE: CYTOCHROME C-552;                                          
 783:  2qq3-C  2.0  7.4   69   257    4   MOLECULE: ENOYL-COA HYDRATASE SUBUNIT I;                             
 784:  6rkw-B  2.0 10.4  100   781    6   MOLECULE: DNA GYRASE SUBUNIT A;                                      
 785:  5j0j-C  2.0  5.2   57    71    7   MOLECULE: DESIGNED PROTEIN 2L6HC3_6;                                 
 786:  6csj-A  2.0  4.0   77   366    9   MOLECULE: GLYCEROL DEHYDROGENASE;                                    
 787:  3g7c-A  2.0  4.8   63   109    6   MOLECULE: OCCLUDIN;                                                  
 788:  2npm-A  2.0  5.8   99   237    6   MOLECULE: 14-3-3 DOMAIN CONTAINING PROTEIN;                          
 789:  2c0k-A  2.0  5.0   78   149    6   MOLECULE: HEMOGLOBIN;                                                
 790:  5hr7-A  2.0 13.1   88   361    2   MOLECULE: TRNA GLU;                                                  
 791:  2mn2-A  2.0  4.7   74   122    9   MOLECULE: YMOB;                                                      
 792:  3udc-A  2.0 13.8   99   267   12   MOLECULE: SMALL-CONDUCTANCE MECHANOSENSITIVE CHANNEL, C-TER          
 793:  5gj8-A  2.0  6.6   72   396    7   MOLECULE: ACYL-COA DEHYDROGENASE TYPE 2 DOMAIN PROTEIN;              
 794:  5ayp-B  2.0 10.2   61   264   10   MOLECULE: FARNESYL DIPHOSPHATE SYNTHASE;                             
 795:  4uii-A  2.0  2.5   53   132    4   MOLECULE: GGDEF DOMAIN PROTEIN;                                      
 796:  6q82-A  2.0  5.2   65  1027    5   MOLECULE: IMPORTIN BETA-LIKE PROTEIN KAP122;                         
 797:  1n93-X  2.0  7.7   90   335    8   MOLECULE: P40 NUCLEOPROTEIN;                                         
 798:  6jpr-A  2.0  6.2   76   162   11   MOLECULE: PHYCOCYANIN;                                               
 799:  7ksr-C  2.0  5.0   72   396    6   MOLECULE: HISTONE-LYSINE N-METHYLTRANSFERASE EZH1;                   
 800:  2y9z-B  2.0 18.6   98   595   10   MOLECULE: IMITATION SWITCH PROTEIN 1 (DEL_ATPASE);                   
 801:  6hrk-A  2.0  4.0   72   135    3   MOLECULE: ALLOPHYCOCYANIN BETA-18 SUBUNIT APOPROTEIN;                
 802:  3aai-A  2.0  5.6   64    78    8   MOLECULE: COPPER HOMEOSTASIS OPERON REGULATORY PROTEIN;              
 803:  5cos-D  2.0  4.1   51    61    6   MOLECULE: SIDEROPHORE-INTERACTING PROTEIN;                           
 804:  6a7i-A  2.0  4.9   89   409    4   MOLECULE: CYTOCHROME P450;                                           
 805:  5y77-A  2.0  5.6   59   456    0   MOLECULE: KYNURENINE 3-MONOOXYGENASE;                                
 806:  6y9b-A  2.0  4.8   87   244    7   MOLECULE: METALLOREDUCTASE STEAP1;                                   
 807:  6lcu-A  2.0 12.7   96   756    7   MOLECULE: MTSASE;                                                    
 808:  5b0l-B  2.0  8.2   86   334    5   MOLECULE: MOEN5,DNA-BINDING PROTEIN 7D;                              
 809:  4dn7-A  2.0  6.7   69   406    9   MOLECULE: ABC TRANSPORTER, ATP-BINDING PROTEIN;                      
 810:  6nzd-I  2.0  4.7   60   388    5   MOLECULE: RAGULATOR COMPLEX PROTEIN LAMTOR1;                         
 811:  4jyx-A  2.0  5.8   90   317    9   MOLECULE: TRANS-HEXAPRENYLTRANSTRANSFERASE;                          
 812:  4hga-A  2.0 21.7   78   207    6   MOLECULE: DEATH DOMAIN-ASSOCIATED PROTEIN 6;                         
 813:  2jow-A  2.0  4.2   58    83    7   MOLECULE: PROTEIN PRGI;                                              
 814:  5ln3-C  2.0  8.0   75   261    1   MOLECULE: 26S PROTEASOME NON-ATPASE REGULATORY SUBUNIT 2;            
 815:  3dm5-A  2.0 10.2   98   416    7   MOLECULE: SIGNAL RECOGNITION 54 KDA PROTEIN;                         
 816:  2b39-A  2.0 13.7   96  1610   10   MOLECULE: C3;                                                        
 817:  4g33-A  2.0  4.8   86   661    8   MOLECULE: 15S-LIPOXYGENASE;                                          
 818:  6z16-d  2.0 12.5   83   489    6   MOLECULE: MULTISUBUNIT NA+/H+ ANTIPORTER, A SUBUNIT;                 
 819:  2rfb-A  2.0  3.5   89   338    6   MOLECULE: CYTOCHROME P450;                                           
 820:  6igx-D  2.0  2.9   47   731   15   MOLECULE: CONDENSIN COMPLEX SUBUNIT 3;                               
 821:  4cej-B  2.0 27.3  108  1156   10   MOLECULE: ATP-DEPENDENT HELICASE/NUCLEASE SUBUNIT A;                 
 822:  3s64-A  2.0  4.6   55    81    9   MOLECULE: SAPOSIN-LIKE PROTEIN 1;                                    
 823:  4bzj-C  2.0  4.5   61   693    3   MOLECULE: PROTEIN TRANSPORT PROTEIN SEC31;                           
 824:  6en8-A  2.0  6.2   74   191    5   MOLECULE: TRANSCRIPTIONAL REGULATOR TETR FAMILY;                     
 825:  2ooe-A  2.0 26.2   80   528    8   MOLECULE: CLEAVAGE STIMULATION FACTOR 77 KDA SUBUNIT;                
 826:  5afq-B  2.0  4.6   94   444    6   MOLECULE: DNA-DIRECTED RNA POLYMERASE III SUBUNIT RPC3;              
 827:  2e1t-A  2.0  7.0   89   440    3   MOLECULE: ACYL TRANSFERASE;                                          
 828:  2is6-A  2.0  8.7   78   654    6   MOLECULE: 5'-D(*CP*GP*AP*GP*CP*AP*CP*TP*GP*CP*AP*GP*TP*GP*C          
 829:  6u8y-h  2.0 13.9   98   487   11   MOLECULE: MONOVALENT CATION/H+ ANTIPORTER SUBUNIT E;                 
 830:  6fak-A  2.0 19.1   71   575    6   MOLECULE: AFAMIN;                                                    
 831:  2d2m-D  2.0  4.4   79   145   10   MOLECULE: GIANT HEMOGLOBIN, A1(B) GLOBIN CHAIN;                      
 832:  6ks6-z  2.0  5.7   75   538    7   MOLECULE: T-COMPLEX PROTEIN 1 SUBUNIT ALPHA;                         

# Structural equivalences
   1: s001-X 3es5-A     6 -  35 <=>   24 -  53   (ASP    6  - SER   35  <=> VAL   65  - VAL   94 )                          
   1: s001-X 3es5-A    36 -  39 <=>   56 -  59   (GLU   36  - TRP   39  <=> ARG   97  - LEU  100 )                          
   1: s001-X 3es5-A    41 -  44 <=>   63 -  66   (ARG   41  - THR   44  <=> ASP  104  - ASN  107 )                          
   1: s001-X 3es5-A    45 -  64 <=>   68 -  87   (GLN   45  - LEU   64  <=> ALA  109  - MET  128 )                          
   1: s001-X 3es5-A    66 -  69 <=>   88 -  91   (THR   66  - GLN   69  <=> LEU  129  - GLU  132 )                          
   1: s001-X 3es5-A    73 -  85 <=>   93 - 105   (ILE   73  - ALA   85  <=> ALA  134  - GLU  146 )                          
   1: s001-X 3es5-A    88 - 108 <=>  106 - 126   (PHE   88  - ASP  108  <=> THR  147  - VAL  167 )                          
   1: s001-X 3es5-A   110 - 114 <=>  127 - 131   (ASP  110  - PRO  114  <=> GLY  168  - VAL  172 )                          
   1: s001-X 3es5-A   115 - 118 <=>  136 - 139   (ASN  115  - PHE  118  <=> VAL  177  - LYS  180 )                          
   1: s001-X 3es5-A   120 - 128 <=>  274 - 282   (SER  120  - SER  128  <=> ILE  315  - GLU  323 )                          
   1: s001-X 3es5-A   130 - 135 <=>  284 - 289   (ASP  130  - ASP  135  <=> LEU  325  - THR  330 )                          
   1: s001-X 3es5-A   136 - 145 <=>  291 - 300   (ARG  136  - ASN  145  <=> ASP  332  - PHE  341 )                          
   1: s001-X 3es5-A   151 - 160 <=>  301 - 310   (PHE  151  - THR  160  <=> LYS  342  - THR  351 )                          
   1: s001-X 3es5-A   166 - 170 <=>  328 - 332   (SER  166  - GLU  170  <=> PHE  369  - ASP  373 )                          
   1: s001-X 3es5-A   186 - 192 <=>  335 - 341   (THR  186  - LEU  192  <=> ILE  376  - PHE  382 )                          
   2: s001-X 2vf1-A     7 -  19 <=>   56 -  68   (ASP    7  - GLU   19  <=> ILE  121  - GLY  133 )                          
   2: s001-X 2vf1-A    21 -  38 <=>   77 -  94   (PHE   21  - VAL   38  <=> LEU  142  - GLY  159 )                          
   2: s001-X 2vf1-A    41 -  69 <=>   96 - 124   (ARG   41  - GLN   69  <=> LYS  161  - ILE  189 )                          
   2: s001-X 2vf1-A    70 -  73 <=>  146 - 149   (ARG   70  - ILE   73  <=> LEU  211  - ASP  214 )                          
   2: s001-X 2vf1-A    76 -  94 <=>  162 - 180   (ASP   76  - PHE   94  <=> ALA  227  - PHE  245 )                          
   2: s001-X 2vf1-A    96 - 104 <=>  181 - 189   (ASP   96  - PRO  104  <=> LYS  246  - VAL  254 )                          
   2: s001-X 2vf1-A   105 - 108 <=>  192 - 195   (MET  105  - ASP  108  <=> ASN  257  - MET  260 )                          
   2: s001-X 2vf1-A   109 - 117 <=>  204 - 212   (LEU  109  - GLU  117  <=> MET  269  - TYR  277 )                          
   2: s001-X 2vf1-A   119 - 122 <=>  244 - 247   (VAL  119  - VAL  122  <=> LEU  309  - VAL  312 )                          
   2: s001-X 2vf1-A   123 - 145 <=>  250 - 272   (PRO  123  - ASN  145  <=> GLU  315  - PHE  337 )                          
   2: s001-X 2vf1-A   149 - 157 <=>  273 - 281   (ASN  149  - ILE  157  <=> GLY  338  - ALA  346 )                          
   2: s001-X 2vf1-A   164 - 167 <=>  297 - 300   (PRO  164  - PHE  167  <=> ILE  362  - GLN  365 )                          
   2: s001-X 2vf1-A   177 - 180 <=>  303 - 306   (SER  177  - PHE  180  <=> ASN  368  - ILE  371 )                          
   2: s001-X 2vf1-A   182 - 185 <=>  402 - 405   (PRO  182  - ARG  185  <=> CYS  467  - GLU  470 )                          
   2: s001-X 2vf1-A   189 - 192 <=>  509 - 512   (VAL  189  - LEU  192  <=> ALA  574  - ALA  577 )                          
   2: s001-X 2vf1-A   243 - 248 <=>  517 - 522   (ARG  243  - PRO  248  <=> ALA  582  - ASN  587 )                          
   3: s001-X 6z8e-B     7 -  19 <=>   56 -  68   (ASP    7  - GLU   19  <=> PRO   96  - GLY  108 )                          
   3: s001-X 6z8e-B    20 -  35 <=>   76 -  91   (SER   20  - SER   35  <=> PRO  116  - MET  131 )                          
   3: s001-X 6z8e-B    39 -  42 <=>   93 -  96   (TRP   39  - ASN   42  <=> SER  133  - ALA  136 )                          
   3: s001-X 6z8e-B    43 -  69 <=>   98 - 124   (VAL   43  - GLN   69  <=> TYR  138  - LEU  164 )                          
   3: s001-X 6z8e-B    70 -  73 <=>  144 - 147   (ARG   70  - ILE   73  <=> ALA  184  - VAL  187 )                          
   3: s001-X 6z8e-B    76 -  94 <=>  161 - 179   (ASP   76  - PHE   94  <=> TYR  201  - MET  219 )                          
   3: s001-X 6z8e-B    96 - 104 <=>  180 - 188   (ASP   96  - PRO  104  <=> THR  220  - MET  228 )                          
   3: s001-X 6z8e-B   105 - 108 <=>  191 - 194   (MET  105  - ASP  108  <=> GLY  231  - VAL  234 )                          
   3: s001-X 6z8e-B   109 - 117 <=>  203 - 211   (LEU  109  - GLU  117  <=> ILE  243  - LEU  251 )                          
   3: s001-X 6z8e-B   120 - 123 <=>  243 - 246   (SER  120  - PRO  123  <=> VAL  283  - ASN  286 )                          
   3: s001-X 6z8e-B   124 - 127 <=>  249 - 252   (PHE  124  - TYR  127  <=> VAL  289  - MET  292 )                          
   3: s001-X 6z8e-B   129 - 146 <=>  253 - 270   (LYS  129  - HIS  146  <=> LEU  293  - GLY  310 )                          
   3: s001-X 6z8e-B   151 - 157 <=>  272 - 278   (PHE  151  - ILE  157  <=> ASP  312  - LEU  318 )                          
   3: s001-X 6z8e-B   164 - 167 <=>  294 - 297   (PRO  164  - PHE  167  <=> ILE  334  - GLN  337 )                          
   3: s001-X 6z8e-B   171 - 175 <=>  370 - 374   (PRO  171  - ILE  175  <=> SER  410  - ILE  414 )                          
   3: s001-X 6z8e-B   179 - 182 <=>  377 - 380   (THR  179  - PRO  182  <=> ALA  417  - LEU  420 )                          
   3: s001-X 6z8e-B   183 - 186 <=>  405 - 408   (GLU  183  - THR  186  <=> PHE  445  - GLU  448 )                          
   3: s001-X 6z8e-B   189 - 192 <=>  498 - 501   (VAL  189  - LEU  192  <=> CYS  538  - SER  541 )                          
   3: s001-X 6z8e-B   245 - 248 <=>  509 - 512   (ASN  245  - PRO  248  <=> GLY  549  - LYS  552 )                          
   4: s001-X 3iym-A     7 -  26 <=>   10 -  29   (ASP    7  - ASP   26  <=> ALA   48  - SER   67 )                          
   4: s001-X 3iym-A    29 -  41 <=>   30 -  42   (HIS   29  - ARG   41  <=> THR   68  - ALA   80 )                          
   4: s001-X 3iym-A    42 -  58 <=>   44 -  60   (ASN   42  - ILE   58  <=> PRO   82  - ARG   98 )                          
   4: s001-X 3iym-A    59 -  63 <=>   62 -  66   (TYR   59  - ASN   63  <=> ASN  100  - ALA  104 )                          
   4: s001-X 3iym-A    64 -  67 <=>   68 -  71   (LEU   64  - TYR   67  <=> PHE  106  - HIS  109 )                          
   4: s001-X 3iym-A    70 -  81 <=>   72 -  83   (ARG   70  - LEU   81  <=> SER  110  - LEU  121 )                          
   4: s001-X 3iym-A    86 -  89 <=>   84 -  87   (MET   86  - GLN   89  <=> ALA  122  - SER  125 )                          
   4: s001-X 3iym-A    90 - 107 <=>   89 - 106   (VAL   90  - ASP  107  <=> LEU  127  - LEU  144 )                          
   4: s001-X 3iym-A   108 - 113 <=>  108 - 113   (ASP  108  - ILE  113  <=> ASP  146  - ALA  151 )                          
   4: s001-X 3iym-A   115 - 118 <=>  119 - 122   (ASN  115  - PHE  118  <=> ILE  157  - ALA  160 )                          
   4: s001-X 3iym-A   120 - 123 <=>  284 - 287   (SER  120  - PRO  123  <=> HIS  322  - TRP  325 )                          
   4: s001-X 3iym-A   124 - 128 <=>  291 - 295   (PHE  124  - SER  128  <=> THR  329  - PHE  333 )                          
   4: s001-X 3iym-A   130 - 134 <=>  296 - 300   (ASP  130  - PHE  134  <=> THR  334  - ASP  338 )                          
   4: s001-X 3iym-A   135 - 140 <=>  303 - 308   (ASP  135  - VAL  140  <=> ALA  341  - ALA  346 )                          
   4: s001-X 3iym-A   142 - 145 <=>  309 - 312   (ARG  142  - ASN  145  <=> TYR  347  - PHE  350 )                          
   4: s001-X 3iym-A   151 - 157 <=>  313 - 319   (PHE  151  - ILE  157  <=> PHE  351  - LEU  357 )                          
   4: s001-X 3iym-A   158 - 164 <=>  323 - 329   (GLU  158  - PRO  164  <=> GLN  361  - HIS  367 )                          
   4: s001-X 3iym-A   165 - 170 <=>  347 - 352   (ILE  165  - GLU  170  <=> ALA  385  - ALA  390 )                          
   4: s001-X 3iym-A   186 - 192 <=>  354 - 360   (THR  186  - LEU  192  <=> GLU  392  - CYS  398 )                          
   5: s001-X 5kzb-A    19 -  35 <=>    1 -  17   (GLU   19  - SER   35  <=> SER   -1  - TYR   15 )                          
   5: s001-X 5kzb-A    37 -  40 <=>   19 -  22   (ASN   37  - PHE   40  <=> GLY   17  - SER   20 )                          
   5: s001-X 5kzb-A    43 -  60 <=>   23 -  40   (VAL   43  - ALA   60  <=> PRO   21  - LEU   38 )                          
   5: s001-X 5kzb-A    90 -  93 <=>   47 -  50   (VAL   90  - PHE   93  <=> LEU   45  - PRO   48 )                          
   5: s001-X 5kzb-A   128 - 131 <=>   59 -  62   (SER  128  - LEU  131  <=> ALA   57  - GLN   60 )                          
   5: s001-X 5kzb-A   132 - 149 <=>   70 -  87   (PRO  132  - ASN  149  <=> SER   68  - ARG   85 )                          
   5: s001-X 5kzb-A   219 - 226 <=>   97 - 104   (SER  219  - VAL  226  <=> LYS   95  - GLY  102 )                          
   6: s001-X 4zv5-A    17 -  37 <=>    3 -  23   (ASN   17  - ASN   37  <=> SER    4  - GLY   24 )                          
   6: s001-X 4zv5-A    41 -  60 <=>   24 -  43   (ARG   41  - ALA   60  <=> LEU   25  - PRO   44 )                          
   6: s001-X 4zv5-A    96 - 100 <=>   44 -  48   (ASP   96  - GLU  100  <=> TRP   45  - GLU   49 )                          
   6: s001-X 4zv5-A   120 - 127 <=>   68 -  75   (SER  120  - TYR  127  <=> ALA   69  - ILE   76 )                          
   6: s001-X 4zv5-A   131 - 146 <=>   76 -  91   (LEU  131  - HIS  146  <=> PRO   77  - THR   92 )                          
   7: s001-X 6wp9-E     9 -  12 <=>   25 -  28   (VAL    9  - ILE   12  <=> GLU   24  - TYR   27 )                          
   7: s001-X 6wp9-E    14 -  17 <=>  119 - 122   (TYR   14  - ASN   17  <=> LEU  118  - ARG  121 )                          
   7: s001-X 6wp9-E    18 -  36 <=>  125 - 143   (TYR   18  - GLU   36  <=> MET  124  - GLY  142 )                          
   7: s001-X 6wp9-E    40 -  65 <=>  146 - 171   (PHE   40  - ARG   65  <=> LEU  145  - ILE  170 )                          
   7: s001-X 6wp9-E    78 -  89 <=>  175 - 186   (MET   78  - GLN   89  <=> ARG  174  - TYR  185 )                          
   7: s001-X 6wp9-E   138 - 143 <=>  190 - 195   (SER  138  - ALA  143  <=> MET  189  - MET  194 )                          
   7: s001-X 6wp9-E   146 - 153 <=>  197 - 204   (HIS  146  - VAL  153  <=> GLY  196  - PHE  203 )                          
   7: s001-X 6wp9-E   254 - 261 <=>  211 - 218   (THR  254  - GLY  261  <=> ARG  210  - LYS  217 )                          
   8: s001-X 2f07-A     7 -  10 <=>   25 -  28   (ASP    7  - ARG   10  <=> GLU   22  - LEU   25 )                          
   8: s001-X 2f07-A    14 -  17 <=>   64 -  67   (TYR   14  - ASN   17  <=> ASN   61  - THR   64 )                          
   8: s001-X 2f07-A    18 -  36 <=>  125 - 143   (TYR   18  - GLU   36  <=> TYR  122  - HIS  140 )                          
   8: s001-X 2f07-A    40 -  45 <=>  146 - 151   (PHE   40  - GLN   45  <=> THR  143  - SER  148 )                          
   8: s001-X 2f07-A    46 -  65 <=>  153 - 172   (SER   46  - ARG   65  <=> TRP  150  - GLY  169 )                          
   8: s001-X 2f07-A    77 -  89 <=>  175 - 187   (ARG   77  - GLN   89  <=> GLN  172  - PHE  184 )                          
   8: s001-X 2f07-A   137 - 143 <=>  190 - 196   (ILE  137  - ALA  143  <=> LEU  187  - THR  193 )                          
   9: s001-X 5h5m-A    14 -  17 <=>  136 - 139   (TYR   14  - ASN   17  <=> GLU  408  - ARG  411 )                          
   9: s001-X 5h5m-A    18 -  36 <=>  142 - 160   (TYR   18  - GLU   36  <=> SER  414  - CYS  432 )                          
   9: s001-X 5h5m-A    37 -  43 <=>  169 - 175   (ASN   37  - VAL   43  <=> VAL  441  - THR  447 )                          
   9: s001-X 5h5m-A    47 -  58 <=>  178 - 189   (GLU   47  - ILE   58  <=> GLN  450  - ALA  461 )                          
   9: s001-X 5h5m-A   116 - 119 <=>  191 - 194   (ILE  116  - VAL  119  <=> ILE  463  - CYS  466 )                          
   9: s001-X 5h5m-A   120 - 124 <=>  200 - 204   (SER  120  - PHE  124  <=> LYS  472  - GLU  476 )                          
   9: s001-X 5h5m-A   125 - 128 <=>  207 - 210   (SER  125  - SER  128  <=> GLU  479  - LYS  482 )                          
   9: s001-X 5h5m-A   131 - 149 <=>  211 - 229   (LEU  131  - ASN  149  <=> ASN  483  - THR  501 )                          
   9: s001-X 5h5m-A   247 - 250 <=>  232 - 235   (PRO  247  - LEU  250  <=> ASP  504  - ALA  507 )                          
   9: s001-X 5h5m-A   251 - 254 <=>  239 - 242   (VAL  251  - THR  254  <=> ALA  511  - VAL  514 )                          
   9: s001-X 5h5m-A   259 - 262 <=>  308 - 311   (GLU  259  - GLU  262  <=> ALA  591  - ALA  594 )                          
   9: s001-X 5h5m-A   263 - 266 <=>  336 - 339   (MET  263  - GLN  266  <=> GLU  619  - ASN  622 )                          
  10: s001-X 3kdw-A    16 -  38 <=>   14 -  36   (PRO   16  - VAL   38  <=> GLY   28  - LEU   50 )                          
  10: s001-X 3kdw-A    41 -  72 <=>   42 -  73   (ARG   41  - GLY   72  <=> ALA   56  - THR   87 )                          
  10: s001-X 3kdw-A    74 -  77 <=>   82 -  85   (VAL   74  - ARG   77  <=> ALA   96  - ALA   99 )                          
  10: s001-X 3kdw-A    78 -  87 <=>   87 -  96   (MET   78  - SER   87  <=> GLU  101  - ARG  110 )                          
  10: s001-X 3kdw-A   128 - 131 <=>   97 - 100   (SER  128  - LEU  131  <=> THR  111  - ALA  114 )                          
  10: s001-X 3kdw-A   133 - 137 <=>  101 - 105   (SER  133  - ILE  137  <=> PHE  115  - LEU  119 )                          
  10: s001-X 3kdw-A   139 - 144 <=>  115 - 120   (ALA  139  - PHE  144  <=> ASP  129  - GLY  134 )                          
  10: s001-X 3kdw-A   147 - 150 <=>  123 - 126   (ILE  147  - ARG  150  <=> TYR  137  - VAL  140 )                          
  10: s001-X 3kdw-A   151 - 154 <=>  156 - 159   (PHE  151  - SER  154  <=> ARG  170  - ALA  173 )                          
  10: s001-X 3kdw-A   251 - 254 <=>  173 - 176   (VAL  251  - THR  254  <=> GLY  187  - LYS  190 )                          
  10: s001-X 3kdw-A   272 - 278 <=>  185 - 191   (SER  272  - ARG  278  <=> LYS  199  - VAL  205 )                          
  11: s001-X 3i9w-A    13 -  16 <=>   28 -  31   (THR   13  - PRO   16  <=> ASN   64  - MET   67 )                          
  11: s001-X 3i9w-A    18 -  35 <=>   36 -  53   (TYR   18  - SER   35  <=> GLY   72  - LEU   89 )                          
  11: s001-X 3i9w-A    36 -  40 <=>   56 -  60   (GLU   36  - PHE   40  <=> GLN   92  - THR   96 )                          
  11: s001-X 3i9w-A    42 -  72 <=>   61 -  91   (ASN   42  - GLY   72  <=> THR   97  - GLN  127 )                          
  11: s001-X 3i9w-A    74 -  77 <=>  232 - 235   (VAL   74  - ARG   77  <=> GLN  268  - GLU  271 )                          
  11: s001-X 3i9w-A    78 -  85 <=>  237 - 244   (MET   78  - ALA   85  <=> SER  273  - ALA  280 )                          
  11: s001-X 3i9w-A   128 - 131 <=>  246 - 249   (SER  128  - LEU  131  <=> ASN  282  - ALA  285 )                          
  11: s001-X 3i9w-A   133 - 149 <=>  250 - 266   (SER  133  - ASN  149  <=> GLN  286  - GLU  302 )                          
  12: s001-X 6wq0-a     4 -   7 <=>   31 -  34   (LEU    4  - ASP    7  <=> THR   32  - THR   35 )                          
  12: s001-X 6wq0-a     9 -  12 <=>   37 -  40   (VAL    9  - ILE   12  <=> ALA   38  - ALA   41 )                          
  12: s001-X 6wq0-a    13 -  17 <=>   44 -  48   (THR   13  - ASN   17  <=> PHE   45  - VAL   49 )                          
  12: s001-X 6wq0-a    18 -  33 <=>   51 -  66   (TYR   18  - LEU   33  <=> PHE   52  - GLY   67 )                          
  12: s001-X 6wq0-a    41 -  63 <=>   68 -  90   (ARG   41  - ASN   63  <=> THR   69  - GLY   91 )                          
  12: s001-X 6wq0-a    78 -  88 <=>   92 - 102   (MET   78  - PHE   88  <=> GLY   93  - LEU  103 )                          
  12: s001-X 6wq0-a   129 - 132 <=>  104 - 107   (LYS  129  - PRO  132  <=> ALA  105  - VAL  108 )                          
  12: s001-X 6wq0-a   135 - 141 <=>  111 - 117   (ASP  135  - PHE  141  <=> GLY  112  - LEU  118 )                          
  12: s001-X 6wq0-a   151 - 154 <=>  127 - 130   (PHE  151  - SER  154  <=> SER  128  - GLY  131 )                          
  13: s001-X 2i10-B     2 -   5 <=>    1 -   4   (ILE    2  - PHE    5  <=> ASP   11  - ALA   14 )                          
  13: s001-X 2i10-B     9 -  12 <=>   10 -  13   (VAL    9  - ILE   12  <=> GLU   20  - TRP   23 )                          
  13: s001-X 2i10-B    17 -  35 <=>  114 - 132   (ASN   17  - SER   35  <=> ALA  128  - ASP  146 )                          
  13: s001-X 2i10-B    40 -  65 <=>  136 - 161   (PHE   40  - ARG   65  <=> PRO  150  - SER  175 )                          
  13: s001-X 2i10-B    75 -  90 <=>  162 - 177   (THR   75  - VAL   90  <=> GLY  176  - GLN  191 )                          
  13: s001-X 2i10-B   141 - 144 <=>  179 - 182   (PHE  141  - PHE  144  <=> VAL  193  - ALA  196 )                          
  14: s001-X 6iac-A    13 -  16 <=>    8 -  11   (THR   13  - PRO   16  <=> SER   13  - ILE   16 )                          
  14: s001-X 6iac-A    17 -  36 <=>   14 -  33   (ASN   17  - GLU   36  <=> ARG   19  - PHE   38 )                          
  14: s001-X 6iac-A    43 -  63 <=>  134 - 154   (VAL   43  - ASN   63  <=> HIS  159  - LYS  179 )                          
  14: s001-X 6iac-A    68 -  71 <=>  155 - 158   (ARG   68  - LEU   71  <=> PHE  180  - ILE  183 )                          
  14: s001-X 6iac-A    72 -  75 <=>  195 - 198   (GLY   72  - THR   75  <=> ILE  220  - THR  223 )                          
  14: s001-X 6iac-A    78 -  89 <=>  199 - 210   (MET   78  - GLN   89  <=> SER  224  - LYS  235 )                          
  14: s001-X 6iac-A   137 - 150 <=>  213 - 226   (ILE  137  - ARG  150  <=> TYR  238  - ILE  251 )                          
  14: s001-X 6iac-A   196 - 200 <=>  281 - 285   (ARG  196  - TYR  200  <=> GLU  306  - LYS  310 )                          
  14: s001-X 6iac-A   201 - 205 <=>  290 - 294   (GLN  201  - GLU  205  <=> ASP  315  - ASP  320 )                          
  14: s001-X 6iac-A   206 - 210 <=>  297 - 301   (PRO  206  - VAL  210  <=> SER  323  - GLY  327 )                          
  15: s001-X 4wbe-A    24 -  36 <=>   29 -  41   (LEU   24  - GLU   36  <=> GLY  160  - LEU  172 )                          
  15: s001-X 4wbe-A    37 -  40 <=>   43 -  46   (ASN   37  - PHE   40  <=> GLY  174  - ILE  177 )                          
  15: s001-X 4wbe-A    43 -  60 <=>   47 -  64   (VAL   43  - ALA   60  <=> LEU  178  - PRO  195 )                          
  15: s001-X 4wbe-A    63 -  68 <=>   65 -  70   (ASN   63  - ARG   68  <=> GLU  196  - LEU  201 )                          
  15: s001-X 4wbe-A    73 -  88 <=>   71 -  86   (ILE   73  - PHE   88  <=> ARG  202  - LEU  217 )                          
  15: s001-X 4wbe-A   124 - 127 <=>   92 -  95   (PHE  124  - TYR  127  <=> LYS  223  - CYS  226 )                          
  15: s001-X 4wbe-A   130 - 145 <=>   98 - 113   (ASP  130  - ASN  145  <=> THR  229  - ASN  244 )                          
  15: s001-X 4wbe-A   147 - 150 <=>  114 - 117   (ILE  147  - ARG  150  <=> TYR  245  - SER  248 )                          
  16: s001-X 5w7g-b    14 -  17 <=>   39 -  42   (TYR   14  - ASN   17  <=> GLU   45  - PHE   48 )                          
  16: s001-X 5w7g-b    18 -  33 <=>   45 -  60   (TYR   18  - LEU   33  <=> TYR   51  - GLY   66 )                          
  16: s001-X 5w7g-b    43 -  65 <=>   64 -  86   (VAL   43  - ARG   65  <=> ILE   70  - GLY   92 )                          
  16: s001-X 5w7g-b    77 -  85 <=>   88 -  96   (ARG   77  - ALA   85  <=> ALA   94  - TYR  102 )                          
  16: s001-X 5w7g-b    86 -  89 <=>   98 - 101   (MET   86  - GLN   89  <=> ASN  104  - ILE  107 )                          
  16: s001-X 5w7g-b   131 - 134 <=>  105 - 108   (LEU  131  - PHE  134  <=> SER  111  - THR  114 )                          
  16: s001-X 5w7g-b   136 - 141 <=>  109 - 114   (ARG  136  - PHE  141  <=> GLY  115  - THR  120 )                          
  17: s001-X 1fou-A    14 -  17 <=>    1 -   4   (TYR   14  - ASN   17  <=> SER   11  - GLU   14 )                          
  17: s001-X 1fou-A    18 -  34 <=>    6 -  22   (TYR   18  - GLY   34  <=> GLN   16  - GLN   32 )                          
  17: s001-X 1fou-A    35 -  38 <=>   24 -  27   (SER   35  - VAL   38  <=> LEU   34  - GLN   37 )                          
  17: s001-X 1fou-A    43 -  64 <=>  126 - 147   (VAL   43  - LEU   64  <=> LEU  136  - THR  157 )                          
  17: s001-X 1fou-A    68 -  71 <=>  148 - 151   (ARG   68  - LEU   71  <=> PRO  158  - ILE  161 )                          
  17: s001-X 1fou-A    72 -  75 <=>  189 - 192   (GLY   72  - THR   75  <=> PHE  199  - ASP  202 )                          
  17: s001-X 1fou-A    82 -  88 <=>  194 - 200   (ASP   82  - PHE   88  <=> PRO  204  - LEU  210 )                          
  17: s001-X 1fou-A   133 - 146 <=>  203 - 216   (SER  133  - HIS  146  <=> GLN  213  - LEU  226 )                          
  17: s001-X 1fou-A   201 - 205 <=>  242 - 246   (GLN  201  - GLU  205  <=> GLU  270  - LEU  274 )                          
  18: s001-X 7lo5-A     2 -   8 <=>   69 -  75   (ILE    2  - ASP    8  <=> SER   70  - GLY   76 )                          
  18: s001-X 7lo5-A    10 -  13 <=>  146 - 149   (ARG   10  - THR   13  <=> VAL  147  - PHE  150 )                          
  18: s001-X 7lo5-A    14 -  17 <=>  154 - 157   (TYR   14  - ASN   17  <=> ASP  155  - LYS  158 )                          
  18: s001-X 7lo5-A    18 -  37 <=>  160 - 179   (TYR   18  - ASN   37  <=> MET  161  - ASP  180 )                          
  18: s001-X 7lo5-A    38 -  42 <=>  182 - 186   (VAL   38  - ASN   42  <=> GLY  183  - HIS  187 )                          
  18: s001-X 7lo5-A    44 -  62 <=>  204 - 222   (THR   44  - ARG   62  <=> ALA  205  - PHE  223 )                          
  18: s001-X 7lo5-A    85 -  88 <=>  225 - 228   (ALA   85  - PHE   88  <=> ALA  226  - HIS  229 )                          
  18: s001-X 7lo5-A   128 - 131 <=>  230 - 233   (SER  128  - LEU  131  <=> ASP  231  - ILE  234 )                          
  18: s001-X 7lo5-A   134 - 144 <=>  234 - 244   (PHE  134  - PHE  144  <=> ALA  235  - PHE  245 )                          
  18: s001-X 7lo5-A   148 - 151 <=>  246 - 249   (THR  148  - PHE  151  <=> LYS  247  - VAL  250 )                          
  18: s001-X 7lo5-A   183 - 186 <=>  259 - 262   (GLU  183  - THR  186  <=> ARG  260  - GLY  263 )                          
  18: s001-X 7lo5-A   197 - 200 <=>  699 - 702   (PHE  197  - TYR  200  <=> ASN  712  - GLY  715 )                          
  18: s001-X 7lo5-A   201 - 204 <=>  704 - 707   (GLN  201  - ALA  204  <=> ILE  717  - THR  720 )                          
  18: s001-X 7lo5-A   205 - 208 <=>  710 - 713   (GLU  205  - ASN  208  <=> THR  723  - ASP  726 )                          
  18: s001-X 7lo5-A   209 - 212 <=>  715 - 718   (ILE  209  - GLU  212  <=> GLN  728  - LYS  731 )                          
  18: s001-X 7lo5-A   278 - 289 <=>  857 - 868   (ARG  278  - VAL  289  <=> ARG  870  - GLU  881 )                          
  19: s001-X 3ndb-B    13 -  16 <=>   44 -  47   (THR   13  - PRO   16  <=> VAL   45  - VAL   48 )                          
  19: s001-X 3ndb-B    18 -  24 <=>   54 -  60   (TYR   18  - LEU   24  <=> ILE   55  - GLU   61 )                          
  19: s001-X 3ndb-B    27 -  32 <=>   62 -  67   (SER   27  - ILE   32  <=> LYS   63  - LEU   68 )                          
  19: s001-X 3ndb-B    44 -  63 <=>   68 -  87   (THR   44  - ASN   63  <=> SER   69  - GLU   88 )                          
  19: s001-X 3ndb-B    66 -  69 <=>  263 - 266   (THR   66  - GLN   69  <=> GLU  264  - ALA  267 )                          
  19: s001-X 3ndb-B    74 -  77 <=>  267 - 270   (VAL   74  - ARG   77  <=> PRO  268  - PHE  271 )                          
  19: s001-X 3ndb-B    79 -  85 <=>  283 - 289   (SER   79  - ALA   85  <=> PHE  284  - ILE  290 )                          
  19: s001-X 3ndb-B   128 - 149 <=>  292 - 313   (SER  128  - ASN  149  <=> LEU  293  - THR  314 )                          
  19: s001-X 3ndb-B   248 - 251 <=>  331 - 334   (PRO  248  - VAL  251  <=> MET  332  - LEU  335 )                          
  19: s001-X 3ndb-B   254 - 257 <=>  349 - 352   (THR  254  - PRO  257  <=> TYR  373  - ILE  376 )                          
  19: s001-X 3ndb-B   258 - 264 <=>  378 - 384   (THR  258  - HIS  264  <=> GLY  402  - ASN  408 )                          
  20: s001-X 2fm8-C     3 -   6 <=>   46 -  49   (ASN    3  - ASP    6  <=> ALA   75  - GLU   78 )                          
  20: s001-X 2fm8-C     8 -  14 <=>   52 -  58   (ASP    8  - TYR   14  <=> THR   81  - ALA   87 )                          
  20: s001-X 2fm8-C    17 -  37 <=>  118 - 138   (ASN   17  - ASN   37  <=> LYS  147  - GLU  170 )                          
  20: s001-X 2fm8-C    39 -  42 <=>  139 - 142   (TRP   39  - ASN   42  <=> LEU  171  - LEU  174 )                          
  20: s001-X 2fm8-C    43 -  49 <=>  145 - 151   (VAL   43  - ARG   49  <=> ASN  177  - VAL  183 )                          
  20: s001-X 2fm8-C    51 -  61 <=>  152 - 162   (TYR   51  - VAL   61  <=> MET  184  - ASN  194 )                          
  20: s001-X 2fm8-C   115 - 120 <=>  163 - 168   (ASN  115  - SER  120  <=> PHE  195  - ASP  200 )                          
  20: s001-X 2fm8-C   121 - 128 <=>  171 - 178   (ASP  121  - SER  128  <=> THR  203  - LEU  210 )                          
  20: s001-X 2fm8-C   131 - 148 <=>  180 - 197   (LEU  131  - THR  148  <=> ASP  212  - LEU  229 )                          
  20: s001-X 2fm8-C   246 - 249 <=>  200 - 203   (PRO  246  - LEU  249  <=> ARG  242  - GLU  245 )                          
  21: s001-X 4yze-A    10 -  13 <=>   17 -  20   (ARG   10  - THR   13  <=> GLN   23  - PHE   26 )                          
  21: s001-X 4yze-A    17 -  36 <=>  123 - 142   (ASN   17  - GLU   36  <=> GLY  129  - HIS  148 )                          
  21: s001-X 4yze-A    40 -  45 <=>  145 - 150   (PHE   40  - GLN   45  <=> THR  151  - PRO  156 )                          
  21: s001-X 4yze-A    46 -  65 <=>  152 - 171   (SER   46  - ARG   65  <=> GLN  158  - SER  177 )                          
  21: s001-X 4yze-A    82 -  89 <=>  174 - 181   (ASP   82  - GLN   89  <=> PHE  180  - LEU  187 )                          
  21: s001-X 4yze-A   137 - 141 <=>  184 - 188   (ILE  137  - PHE  141  <=> VAL  190  - ILE  194 )                          
  21: s001-X 4yze-A   144 - 147 <=>  189 - 192   (PHE  144  - ILE  147  <=> ALA  195  - ALA  198 )                          
  22: s001-X 3fgg-A     2 -   6 <=>    1 -   5   (ILE    2  - ASP    6  <=> LYS   14  - THR   18 )                          
  22: s001-X 3fgg-A    13 -  16 <=>   45 -  48   (THR   13  - PRO   16  <=> LEU   58  - GLY   61 )                          
  22: s001-X 3fgg-A    17 -  35 <=>   63 -  81   (ASN   17  - SER   35  <=> LYS   76  - LEU   94 )                          
  22: s001-X 3fgg-A    40 -  43 <=>   88 -  91   (PHE   40  - VAL   43  <=> LYS  101  - LEU  104 )                          
  22: s001-X 3fgg-A    44 -  64 <=>   95 - 115   (THR   44  - LEU   64  <=> GLU  108  - SER  128 )                          
  22: s001-X 3fgg-A    77 -  82 <=>  120 - 125   (ARG   77  - ASP   82  <=> LYS  133  - PRO  138 )                          
  22: s001-X 3fgg-A   122 - 129 <=>  127 - 134   (VAL  122  - LYS  129  <=> ALA  140  - LYS  147 )                          
  22: s001-X 3fgg-A   131 - 142 <=>  136 - 147   (LEU  131  - ARG  142  <=> GLU  149  - ARG  160 )                          
  23: s001-X 5vbg-A    19 -  39 <=>  117 - 137   (GLU   19  - TRP   39  <=> LYS  149  - GLN  169 )                          
  23: s001-X 5vbg-A    46 -  64 <=>  166 - 184   (SER   46  - LEU   64  <=> ASN  198  - ARG  216 )                          
  23: s001-X 5vbg-A    78 -  87 <=>  186 - 195   (MET   78  - SER   87  <=> PRO  218  - SER  227 )                          
  23: s001-X 5vbg-A   128 - 131 <=>  196 - 199   (SER  128  - LEU  131  <=> TRP  228  - ALA  231 )                          
  23: s001-X 5vbg-A   134 - 137 <=>  200 - 203   (PHE  134  - ILE  137  <=> TYR  232  - HIS  235 )                          
  23: s001-X 5vbg-A   138 - 141 <=>  205 - 208   (SER  138  - PHE  141  <=> ALA  237  - LEU  240 )                          
  23: s001-X 5vbg-A   152 - 155 <=>  210 - 213   (LEU  152  - LEU  155  <=> PRO  242  - LEU  245 )                          
  23: s001-X 5vbg-A   268 - 274 <=>  222 - 228   (PRO  268  - LYS  274  <=> THR  254  - GLY  260 )                          
  23: s001-X 5vbg-A   276 - 279 <=>  272 - 275   (SER  276  - LYS  279  <=> ILE  304  - GLN  307 )                          
  23: s001-X 5vbg-A   287 - 290 <=>  357 - 360   (PRO  287  - LYS  290  <=> ASP  389  - GLN  392 )                          
  24: s001-X 7kpv-B    13 -  35 <=>  183 - 205   (THR   13  - SER   35  <=> PRO  195  - ILE  217 )                          
  24: s001-X 7kpv-B    39 -  42 <=>  207 - 210   (TRP   39  - ASN   42  <=> ASP  219  - LEU  222 )                          
  24: s001-X 7kpv-B    44 -  59 <=>  217 - 232   (THR   44  - TYR   59  <=> ILE  229  - PRO  244 )                          
  24: s001-X 7kpv-B    78 -  82 <=>  233 - 237   (MET   78  - ASP   82  <=> PRO  261  - SER  265 )                          
  24: s001-X 7kpv-B   131 - 149 <=>  255 - 273   (LEU  131  - ASN  149  <=> LEU  283  - ASP  301 )                          
  24: s001-X 7kpv-B   248 - 254 <=>  274 - 280   (PRO  248  - THR  254  <=> LYS  302  - ILE  308 )                          
  25: s001-X 5iy7-M    16 -  35 <=>  123 - 142   (PRO   16  - SER   35  <=> ASN  129  - GLN  148 )                          
  25: s001-X 5iy7-M    38 -  41 <=>  143 - 146   (VAL   38  - ARG   41  <=> LYS  149  - LYS  152 )                          
  25: s001-X 5iy7-M    44 -  59 <=>  153 - 168   (THR   44  - TYR   59  <=> ILE  159  - PRO  174 )                          
  25: s001-X 5iy7-M   130 - 145 <=>  182 - 197   (ASP  130  - ASN  145  <=> LYS  188  - GLU  203 )                          
  25: s001-X 5iy7-M   153 - 158 <=>  201 - 206   (VAL  153  - GLU  158  <=> ASP  207  - GLY  212 )                          
  25: s001-X 5iy7-M   160 - 163 <=>  212 - 215   (THR  160  - ALA  163  <=> PHE  218  - ASN  221 )                          
  25: s001-X 5iy7-M   258 - 263 <=>  217 - 222   (THR  258  - MET  263  <=> CYS  223  - VAL  228 )                          
  25: s001-X 5iy7-M   264 - 268 <=>  225 - 229   (HIS  264  - PRO  268  <=> ALA  231  - ILE  235 )                          
  25: s001-X 5iy7-M   270 - 273 <=>  286 - 289   (ARG  270  - GLY  273  <=> ILE  292  - ARG  295 )                          
  26: s001-X 1kw2-A     1 -   4 <=>  190 - 193   (MET    1  - LEU    4  <=> LEU  209  - LEU  212 )                          
  26: s001-X 1kw2-A     6 -   9 <=>  287 - 290   (ASP    6  - VAL    9  <=> MET  306  - PHE  309 )                          
  26: s001-X 1kw2-A    11 -  14 <=>  295 - 298   (ILE   11  - TYR   14  <=> PHE  314  - ALA  317 )                          
  26: s001-X 1kw2-A    16 -  35 <=>  394 - 413   (PRO   16  - SER   35  <=> ASN  413  - ASP  432 )                          
  26: s001-X 1kw2-A    40 -  61 <=>  414 - 435   (PHE   40  - VAL   61  <=> ALA  433  - SER  454 )                          
  26: s001-X 1kw2-A    78 -  87 <=>  440 - 449   (MET   78  - SER   87  <=> PRO  459  - ALA  468 )                          
  26: s001-X 1kw2-A    88 -  91 <=>  451 - 454   (PHE   88  - PRO   91  <=> LEU  470  - ILE  473 )                          
  27: s001-X 3nrg-A     6 -  10 <=>   16 -  20   (ASP    6  - ARG   10  <=> SER   15  - ASP   19 )                          
  27: s001-X 3nrg-A    13 -  16 <=>  110 - 113   (THR   13  - PRO   16  <=> GLN  109  - TYR  112 )                          
  27: s001-X 3nrg-A    17 -  37 <=>  130 - 150   (ASN   17  - ASN   37  <=> ILE  129  - SER  149 )                          
  27: s001-X 3nrg-A    40 -  44 <=>  152 - 156   (PHE   40  - THR   44  <=> VAL  151  - ASP  155 )                          
  27: s001-X 3nrg-A    45 -  57 <=>  158 - 170   (GLN   45  - LYS   57  <=> ASP  157  - GLU  169 )                          
  27: s001-X 3nrg-A    59 -  65 <=>  171 - 177   (TYR   59  - ARG   65  <=> LEU  170  - GLU  176 )                          
  27: s001-X 3nrg-A    70 -  73 <=>  184 - 187   (ARG   70  - ILE   73  <=> ALA  183  - LEU  186 )                          
  27: s001-X 3nrg-A    74 -  89 <=>  192 - 207   (VAL   74  - GLN   89  <=> ILE  191  - ILE  206 )                          
  27: s001-X 3nrg-A   135 - 143 <=>  208 - 216   (ASP  135  - ALA  143  <=> ASP  207  - ARG  215 )                          
  28: s001-X 5lqx-Y    17 -  37 <=>    1 -  21   (ASN   17  - ASN   37  <=> ILE  119  - LEU  139 )                          
  28: s001-X 5lqx-Y    40 -  62 <=>   47 -  69   (PHE   40  - ARG   62  <=> GLU  165  - GLY  187 )                          
  28: s001-X 5lqx-Y    64 -  70 <=>   70 -  76   (LEU   64  - ARG   70  <=> HIS  188  - LEU  194 )                          
  28: s001-X 5lqx-Y    74 -  77 <=>   90 -  93   (VAL   74  - ARG   77  <=> GLY  218  - ALA  221 )                          
  28: s001-X 5lqx-Y    78 -  88 <=>   95 - 105   (MET   78  - PHE   88  <=> VAL  223  - GLN  233 )                          
  28: s001-X 5lqx-Y   135 - 149 <=>  107 - 121   (ASP  135  - ASN  149  <=> TYR  235  - ILE  249 )                          
  29: s001-X 1a0p-A    24 -  34 <=>    1 -  11   (LEU   24  - GLY   34  <=> GLN    3  - ASP   13 )                          
  29: s001-X 1a0p-A    35 -  38 <=>   13 -  16   (SER   35  - VAL   38  <=> LEU   15  - GLU   18 )                          
  29: s001-X 1a0p-A    41 -  59 <=>   24 -  42   (ARG   41  - TYR   59  <=> LEU   26  - GLY   44 )                          
  29: s001-X 1a0p-A    91 -  95 <=>   45 -  49   (PRO   91  - ARG   95  <=> LEU   47  - GLN   51 )                          
  29: s001-X 1a0p-A   127 - 130 <=>   55 -  58   (TYR  127  - ASP  130  <=> ALA   57  - ALA   60 )                          
  29: s001-X 1a0p-A   131 - 151 <=>   63 -  83   (LEU  131  - PHE  151  <=> SER   72  - ARG   92 )                          
  29: s001-X 1a0p-A   171 - 174 <=>  107 - 110   (PRO  171  - VAL  174  <=> LEU  126  - GLN  129 )                          
  29: s001-X 1a0p-A   196 - 200 <=>  234 - 238   (ARG  196  - TYR  200  <=> HIS  253  - HIS  257 )                          
  29: s001-X 1a0p-A   220 - 224 <=>  261 - 265   (ASP  220  - GLY  224  <=> VAL  282  - ARG  286 )                          
  30: s001-X 6v7b-A    12 -  16 <=>   31 -  35   (ILE   12  - PRO   16  <=> LYS   40  - ARG   44 )                          
  30: s001-X 6v7b-A    17 -  37 <=>   38 -  58   (ASN   17  - ASN   37  <=> ILE   47  - GLY   67 )                          
  30: s001-X 6v7b-A    41 -  44 <=>   59 -  62   (ARG   41  - THR   44  <=> ILE   68  - LEU   71 )                          
  30: s001-X 6v7b-A    46 -  62 <=>   63 -  79   (SER   46  - ARG   62  <=> PRO   72  - GLY   88 )                          
  30: s001-X 6v7b-A    81 -  89 <=>   80 -  88   (LEU   81  - GLN   89  <=> TYR   89  - MET   97 )                          
  30: s001-X 6v7b-A    92 - 103 <=>  104 - 115   (ARG   92  - ARG  103  <=> GLU  113  - LEU  124 )                          
  31: s001-X 5z10-A    15 -  18 <=>  889 - 892   (GLU   15  - TYR   18  <=> GLN 2123  - ARG 2126 )                          
  31: s001-X 5z10-A    19 -  32 <=>  896 - 909   (GLU   19  - ILE   32  <=> PHE 2130  - THR 2143 )                          
  31: s001-X 5z10-A    40 -  64 <=>  910 - 934   (PHE   40  - LEU   64  <=> ASP 2144  - SER 2168 )                          
  31: s001-X 5z10-A    65 -  72 <=>  936 - 943   (ARG   65  - GLY   72  <=> GLU 2170  - GLN 2177 )                          
  31: s001-X 5z10-A    75 -  78 <=> 1253 -1256   (THR   75  - MET   78  <=> GLU 2496  - CYS 2499 )                          
  31: s001-X 5z10-A    81 -  89 <=> 1257 -1265   (LEU   81  - GLN   89  <=> VAL 2500  - GLN 2508 )                          
  31: s001-X 5z10-A   137 - 140 <=> 1268 -1271   (ILE  137  - VAL  140  <=> PHE 2511  - ARG 2514 )                          
  31: s001-X 5z10-A   142 - 145 <=> 1272 -1275   (ARG  142  - ASN  145  <=> GLU 2515  - GLU 2518 )                          
  32: s001-X 4oe8-C    24 -  35 <=>   16 -  27   (LEU   24  - SER   35  <=> VAL   17  - MET   28 )                          
  32: s001-X 4oe8-C    41 -  65 <=>   30 -  54   (ARG   41  - ARG   65  <=> ILE   48  - MET   72 )                          
  32: s001-X 4oe8-C    72 -  75 <=>   55 -  58   (GLY   72  - THR   75  <=> GLY   86  - GLY   89 )                          
  32: s001-X 4oe8-C    77 -  84 <=>   60 -  67   (ARG   77  - ALA   84  <=> SER   91  - GLN   98 )                          
  32: s001-X 4oe8-C   128 - 131 <=>   68 -  71   (SER  128  - LEU  131  <=> ILE   99  - ILE  102 )                          
  32: s001-X 4oe8-C   134 - 149 <=>   72 -  87   (PHE  134  - ASN  149  <=> GLN  103  - THR  118 )                          
  33: s001-X 6yj4-F     7 -  12 <=>  171 - 176   (ASP    7  - ILE   12  <=> ILE  199  - GLY  204 )                          
  33: s001-X 6yj4-F    14 -  19 <=>  325 - 330   (TYR   14  - GLU   19  <=> THR  353  - VAL  358 )                          
  33: s001-X 6yj4-F    44 -  47 <=>  333 - 336   (THR   44  - GLU   47  <=> LYS  361  - ASP  364 )                          
  33: s001-X 6yj4-F    50 -  66 <=>  337 - 353   (GLY   50  - THR   66  <=> VAL  365  - CYS  381 )                          
  33: s001-X 6yj4-F    74 -  78 <=>  355 - 359   (VAL   74  - MET   78  <=> GLN  383  - CYS  387 )                          
  33: s001-X 6yj4-F    79 -  87 <=>  361 - 369   (SER   79  - SER   87  <=> GLU  389  - ALA  397 )                          
  33: s001-X 6yj4-F    88 -  91 <=>  372 - 375   (PHE   88  - PRO   91  <=> ARG  400  - THR  403 )                          
  33: s001-X 6yj4-F   119 - 122 <=>  400 - 403   (VAL  119  - VAL  122  <=> ALA  428  - ASP  431 )                          
  33: s001-X 6yj4-F   124 - 128 <=>  406 - 410   (PHE  124  - SER  128  <=> ALA  434  - GLN  438 )                          
  33: s001-X 6yj4-F   131 - 150 <=>  413 - 432   (LEU  131  - ARG  150  <=> ILE  441  - GLY  460 )                          
  33: s001-X 6yj4-F   251 - 254 <=>  441 - 444   (VAL  251  - THR  254  <=> LYS  469  - ARG  472 )                          
  33: s001-X 6yj4-F   262 - 265 <=>  446 - 449   (GLU  262  - SER  265  <=> GLU  474  - LYS  477 )                          
  34: s001-X 6fwr-A    19 -  35 <=>  269 - 285   (GLU   19  - SER   35  <=> PRO  270  - CYS  286 )                          
  34: s001-X 6fwr-A    36 -  42 <=>  294 - 300   (GLU   36  - ASN   42  <=> ILE  295  - PRO  301 )                          
  34: s001-X 6fwr-A    43 -  68 <=>  302 - 327   (VAL   43  - ARG   68  <=> ARG  303  - ALA  328 )                          
  34: s001-X 6fwr-A    77 -  89 <=>  340 - 352   (ARG   77  - GLN   89  <=> LEU  341  - ALA  353 )                          
  34: s001-X 6fwr-A   137 - 149 <=>  354 - 366   (ILE  137  - ASN  149  <=> LEU  355  - LEU  367 )                          
  34: s001-X 6fwr-A   152 - 155 <=>  395 - 398   (LEU  152  - LEU  155  <=> SER  400  - TRP  403 )                          
  34: s001-X 6fwr-A   157 - 166 <=>  413 - 422   (ILE  157  - SER  166  <=> LYS  418  - GLY  427 )                          
  34: s001-X 6fwr-A   267 - 272 <=>  432 - 437   (THR  267  - SER  272  <=> GLY  437  - ASP  442 )                          
  34: s001-X 6fwr-A   279 - 289 <=>  479 - 489   (LYS  279  - VAL  289  <=> ARG  484  - HIS  494 )                          
  35: s001-X 3eup-A    10 -  13 <=>   22 -  25   (ARG   10  - THR   13  <=> PRO   20  - ASN   23 )                          
  35: s001-X 3eup-A    17 -  36 <=>  131 - 150   (ASN   17  - GLU   36  <=> ALA  129  - LYS  148 )                          
  35: s001-X 3eup-A    40 -  65 <=>  153 - 178   (PHE   40  - ARG   65  <=> ARG  151  - ALA  176 )                          
  35: s001-X 3eup-A    75 -  89 <=>  179 - 193   (THR   75  - GLN   89  <=> THR  177  - GLU  191 )                          
  35: s001-X 3eup-A   137 - 140 <=>  196 - 199   (ILE  137  - VAL  140  <=> ILE  194  - ILE  197 )                          
  35: s001-X 3eup-A   143 - 146 <=>  200 - 203   (ALA  143  - HIS  146  <=> GLU  198  - LYS  201 )                          
  36: s001-X 6o7v-a    14 -  17 <=>  382 - 385   (TYR   14  - ASN   17  <=> GLY  570  - ASN  573 )                          
  36: s001-X 6o7v-a    18 -  34 <=>  387 - 403   (TYR   18  - GLY   34  <=> LEU  575  - TYR  591 )                          
  36: s001-X 6o7v-a    35 -  38 <=>  406 - 409   (SER   35  - VAL   38  <=> MET  594  - SER  597 )                          
  36: s001-X 6o7v-a    40 -  44 <=>  543 - 547   (PHE   40  - THR   44  <=> HIS  789  - TYR  793 )                          
  36: s001-X 6o7v-a    46 -  71 <=>  548 - 573   (SER   46  - LEU   71  <=> LEU  794  - PHE  819 )                          
  36: s001-X 6o7v-a    74 -  77 <=>  590 - 593   (VAL   74  - ARG   77  <=> LEU  836  - MET  839 )                          
  36: s001-X 6o7v-a    78 -  85 <=>  595 - 602   (MET   78  - ALA   85  <=> PHE  841  - LEU  848 )                          
  36: s001-X 6o7v-a    86 -  89 <=>  604 - 607   (MET   86  - GLN   89  <=> PHE  850  - GLY  853 )                          
  36: s001-X 6o7v-a   134 - 143 <=>  610 - 619   (PHE  134  - ALA  143  <=> ALA  856  - TRP  865 )                          
  37: s001-X 6e0o-A     3 -  12 <=>   36 -  45   (ASN    3  - ILE   12  <=> ALA   36  - PHE   45 )                          
  37: s001-X 6e0o-A    16 -  19 <=>  157 - 160   (PRO   16  - GLU   19  <=> SER  176  - THR  179 )                          
  37: s001-X 6e0o-A    20 -  35 <=>  169 - 184   (SER   20  - SER   35  <=> LEU  188  - LEU  203 )                          
  37: s001-X 6e0o-A    36 -  42 <=>  187 - 193   (GLU   36  - ASN   42  <=> ASP  206  - ASN  212 )                          
  37: s001-X 6e0o-A    43 -  54 <=>  195 - 206   (VAL   43  - THR   54  <=> VAL  214  - ASN  225 )                          
  37: s001-X 6e0o-A    56 -  59 <=>  207 - 210   (LEU   56  - TYR   59  <=> VAL  226  - ASN  229 )                          
  37: s001-X 6e0o-A    91 -  94 <=>  221 - 224   (PRO   91  - PHE   94  <=> LEU  240  - VAL  243 )                          
  37: s001-X 6e0o-A   124 - 127 <=>  236 - 239   (PHE  124  - TYR  127  <=> ALA  255  - THR  258 )                          
  37: s001-X 6e0o-A   132 - 151 <=>  254 - 273   (PRO  132  - PHE  151  <=> ARG  273  - GLN  292 )                          
  38: s001-X 3crj-A     2 -   5 <=>   10 -  13   (ILE    2  - PHE    5  <=> ILE   16  - ALA   19 )                          
  38: s001-X 3crj-A     9 -  12 <=>   20 -  23   (VAL    9  - ILE   12  <=> GLU   26  - TYR   29 )                          
  38: s001-X 3crj-A    16 -  37 <=>  120 - 141   (PRO   16  - ASN   37  <=> GLN  126  - VAL  147 )                          
  38: s001-X 3crj-A    40 -  65 <=>  142 - 167   (PHE   40  - ARG   65  <=> PHE  148  - UNK  173 )                          
  38: s001-X 3crj-A    75 -  78 <=>  168 - 171   (THR   75  - MET   78  <=> LEU  174  - THR  177 )                          
  38: s001-X 3crj-A    80 -  88 <=>  172 - 180   (GLN   80  - PHE   88  <=> GLU  178  - THR  186 )                          
  38: s001-X 3crj-A   134 - 142 <=>  182 - 190   (PHE  134  - ARG  142  <=> SER  188  - GLN  196 )                          
  39: s001-X 6me0-C    43 -  65 <=>    1 -  23   (VAL   43  - ARG   65  <=> ASP   27  - GLY   49 )                          
  39: s001-X 6me0-C    78 -  85 <=>   25 -  32   (MET   78  - ALA   85  <=> TRP   51  - GLN   58 )                          
  39: s001-X 6me0-C   127 - 144 <=>   34 -  51   (TYR  127  - PHE  144  <=> LEU   60  - ASP   77 )                          
  39: s001-X 6me0-C   146 - 149 <=>   52 -  55   (HIS  146  - ASN  149  <=> ASN   78  - SER   81 )                          
  39: s001-X 6me0-C   154 - 157 <=>  122 - 125   (SER  154  - ILE  157  <=> GLU  148  - ALA  151 )                          
  39: s001-X 6me0-C   158 - 161 <=>  128 - 131   (GLU  158  - LYS  161  <=> THR  154  - ARG  157 )                          
  39: s001-X 6me0-C   253 - 256 <=>  134 - 137   (ASN  253  - PHE  256  <=> TYR  160  - ARG  163 )                          
  39: s001-X 6me0-C   265 - 269 <=>  217 - 221   (SER  265  - PRO  269  <=> THR  251  - MET  255 )                          
  39: s001-X 6me0-C   271 - 274 <=>  259 - 262   (ARG  271  - LYS  274  <=> VAL  293  - GLU  296 )                          
  39: s001-X 6me0-C   275 - 278 <=>  271 - 274   (PRO  275  - ARG  278  <=> LEU  305  - GLU  308 )                          
  39: s001-X 6me0-C   287 - 290 <=>  372 - 375   (PRO  287  - LYS  290  <=> ARG  406  - ASN  409 )                          
  40: s001-X 5w7g-a    17 -  34 <=>   43 -  60   (ASN   17  - GLY   34  <=> GLN   48  - LYS   65 )                          
  40: s001-X 5w7g-a    35 -  38 <=>   62 -  65   (SER   35  - VAL   38  <=> ASN   67  - ALA   70 )                          
  40: s001-X 5w7g-a    40 -  62 <=>   68 -  90   (PHE   40  - ARG   62  <=> ASP   73  - SER   95 )                          
  40: s001-X 5w7g-a    81 -  87 <=>   91 -  97   (LEU   81  - SER   87  <=> PRO   96  - ASN  102 )                          
  40: s001-X 5w7g-a   127 - 130 <=>   98 - 101   (TYR  127  - ASP  130  <=> GLU  103  - LYS  106 )                          
  40: s001-X 5w7g-a   131 - 134 <=>  104 - 107   (LEU  131  - PHE  134  <=> LEU  109  - LYS  112 )                          
  40: s001-X 5w7g-a   137 - 142 <=>  112 - 117   (ILE  137  - ARG  142  <=> TYR  117  - THR  122 )                          
  41: s001-X 2nvp-A    16 -  34 <=>    2 -  20   (PRO   16  - GLY   34  <=> LEU    3  - GLY   21 )                          
  41: s001-X 2nvp-A    35 -  38 <=>   22 -  25   (SER   35  - VAL   38  <=> ILE   23  - LYS   26 )                          
  41: s001-X 2nvp-A    39 -  44 <=>   27 -  32   (TRP   39  - THR   44  <=> LEU   28  - TYR   33 )                          
  41: s001-X 2nvp-A    48 -  57 <=>   35 -  44   (VAL   48  - LYS   57  <=> PHE   36  - GLU   45 )                          
  41: s001-X 2nvp-A    81 -  88 <=>   61 -  68   (LEU   81  - PHE   88  <=> TRP   62  - GLN   69 )                          
  41: s001-X 2nvp-A    89 -  94 <=>   71 -  76   (GLN   89  - PHE   94  <=> HIS   72  - VAL   77 )                          
  41: s001-X 2nvp-A    96 - 101 <=>   83 -  88   (ASP   96  - PHE  101  <=> LYS   84  - GLY   89 )                          
  41: s001-X 2nvp-A   118 - 121 <=>  108 - 111   (PHE  118  - ASP  121  <=> LYS  109  - ASN  112 )                          
  41: s001-X 2nvp-A   131 - 149 <=>  406 - 424   (LEU  131  - ASN  149  <=> TRP  407  - ASN  425 )                          
  41: s001-X 2nvp-A   248 - 251 <=>  425 - 428   (PRO  248  - VAL  251  <=> LYS  426  - GLU  429 )                          
  42: s001-X 3l9w-B    12 -  15 <=>  111 - 114   (ILE   12  - GLU   15  <=> ALA  509  - GLU  512 )                          
  42: s001-X 3l9w-B    16 -  35 <=>  116 - 135   (PRO   16  - SER   35  <=> PRO  514  - LEU  533 )                          
  42: s001-X 3l9w-B    40 -  66 <=>  137 - 163   (PHE   40  - THR   66  <=> LEU  535  - VAL  561 )                          
  42: s001-X 3l9w-B    73 -  77 <=>  165 - 169   (ILE   73  - ARG   77  <=> ASN  563  - ALA  567 )                          
  42: s001-X 3l9w-B    78 -  89 <=>  171 - 182   (MET   78  - GLN   89  <=> ALA  569  - SER  580 )                          
  42: s001-X 3l9w-B   132 - 135 <=>  225 - 228   (PRO  132  - ASP  135  <=> PHE 1042  - ASP 1045 )                          
  42: s001-X 3l9w-B   199 - 204 <=>  246 - 251   (GLN  199  - ALA  204  <=> HIS 1063  - TYR 1068 )                          
  42: s001-X 3l9w-B   207 - 211 <=>  329 - 333   (LYS  207  - SER  211  <=> HIS 1146  - ILE 1150 )                          
  42: s001-X 3l9w-B   230 - 234 <=>  349 - 353   (ASN  230  - ARG  234  <=> ARG 1166  - TRP 1170 )                          
  42: s001-X 3l9w-B   279 - 282 <=>  354 - 357   (LYS  279  - VAL  282  <=> GLN 1171  - HIS 1174 )                          
  43: s001-X 6v35-A    14 -  17 <=>  180 - 183   (TYR   14  - ASN   17  <=> ASN  237  - SER  240 )                          
  43: s001-X 6v35-A    18 -  35 <=>  186 - 203   (TYR   18  - SER   35  <=> ILE  243  - GLY  260 )                          
  43: s001-X 6v35-A    36 -  40 <=>  209 - 213   (GLU   36  - PHE   40  <=> PHE  266  - GLN  270 )                          
  43: s001-X 6v35-A    42 -  58 <=>  214 - 230   (ASN   42  - ILE   58  <=> ALA  271  - THR  287 )                          
  43: s001-X 6v35-A    85 -  88 <=>  231 - 234   (ALA   85  - PHE   88  <=> VAL  288  - GLY  291 )                          
  43: s001-X 6v35-A    91 - 104 <=>  247 - 260   (PRO   91  - PRO  104  <=> MET  304  - SER  317 )                          
  43: s001-X 6v35-A   106 - 109 <=>  268 - 271   (GLU  106  - LEU  109  <=> LEU  325  - ASN  328 )                          
  43: s001-X 6v35-A   275 - 278 <=>  278 - 281   (PRO  275  - ARG  278  <=> SER  335  - ALA  338 )                          
  43: s001-X 6v35-A   280 - 283 <=>  361 - 364   (ARG  280  - VAL  283  <=> SER  418  - ALA  421 )                          
  43: s001-X 6v35-A   285 - 290 <=>  424 - 429   (ASP  285  - LYS  290  <=> ASP  481  - LEU  486 )                          
  44: s001-X 2hfi-A     9 -  13 <=>   30 -  34   (VAL    9  - THR   13  <=> SER   30  - TYR   34 )                          
  44: s001-X 2hfi-A    14 -  17 <=>   38 -  41   (TYR   14  - ASN   17  <=> GLU   38  - LYS   41 )                          
  44: s001-X 2hfi-A    18 -  35 <=>   44 -  61   (TYR   18  - SER   35  <=> VAL   44  - LEU   61 )                          
  44: s001-X 2hfi-A    36 -  39 <=>   65 -  68   (GLU   36  - TRP   39  <=> ARG   65  - LYS   68 )                          
  44: s001-X 2hfi-A    40 -  43 <=>   71 -  74   (PHE   40  - VAL   43  <=> HIS   71  - GLN   74 )                          
  44: s001-X 2hfi-A    46 -  63 <=>   76 -  93   (SER   46  - ASN   63  <=> GLU   76  - HIS   93 )                          
  44: s001-X 2hfi-A    81 -  88 <=>   95 - 102   (LEU   81  - PHE   88  <=> HIS   95  - ILE  102 )                          
  44: s001-X 2hfi-A   136 - 149 <=>  105 - 118   (ARG  136  - ASN  149  <=> SER  105  - ALA  118 )                          
  44: s001-X 2hfi-A   247 - 250 <=>  120 - 123   (PRO  247  - LEU  250  <=> GLU  120  - ARG  123 )                          
  45: s001-X 7e4g-A     9 -  14 <=>   49 -  54   (VAL    9  - TYR   14  <=> LEU   49  - THR   54 )                          
  45: s001-X 7e4g-A    19 -  33 <=>   73 -  87   (GLU   19  - LEU   33  <=> VAL   73  - ARG   87 )                          
  45: s001-X 7e4g-A    40 -  65 <=>   88 - 113   (PHE   40  - ARG   65  <=> ILE   88  - SER  113 )                          
  45: s001-X 7e4g-A    75 -  78 <=>  114 - 117   (THR   75  - MET   78  <=> GLU  114  - TYR  117 )                          
  45: s001-X 7e4g-A    79 -  88 <=>  119 - 128   (SER   79  - PHE   88  <=> TRP  119  - ALA  128 )                          
  45: s001-X 7e4g-A   137 - 144 <=>  132 - 139   (ILE  137  - PHE  144  <=> VAL  132  - ASN  139 )                          
  45: s001-X 7e4g-A   147 - 150 <=>  142 - 145   (ILE  147  - ARG  150  <=> GLU  142  - ALA  145 )                          
  45: s001-X 7e4g-A   157 - 161 <=>  161 - 165   (ILE  157  - LYS  161  <=> TRP  161  - PRO  165 )                          
  45: s001-X 7e4g-A   162 - 165 <=>  172 - 175   (PRO  162  - ILE  165  <=> ASN  172  - TRP  175 )                          
  45: s001-X 7e4g-A   185 - 194 <=>  181 - 190   (ARG  185  - HIS  194  <=> LEU  181  - TYR  190 )                          
  45: s001-X 7e4g-A   245 - 248 <=>  195 - 198   (ASN  245  - PRO  248  <=> THR  195  - LYS  198 )                          
  46: s001-X 4hkr-A    16 -  19 <=>   27 -  30   (PRO   16  - GLU   19  <=> GLY  170  - MET  173 )                          
  46: s001-X 4hkr-A    20 -  34 <=>   47 -  61   (SER   20  - GLY   34  <=> THR  200  - THR  214 )                          
  46: s001-X 4hkr-A    36 -  42 <=>   71 -  77   (GLU   36  - ASN   42  <=> LEU  240  - THR  246 )                          
  46: s001-X 4hkr-A    43 -  68 <=>   80 - 105   (VAL   43  - ARG   68  <=> ALA  249  - LEU  274 )                          
  46: s001-X 4hkr-A    74 -  77 <=>  106 - 109   (VAL   74  - ARG   77  <=> SER  275  - ALA  278 )                          
  46: s001-X 4hkr-A    78 -  84 <=>  111 - 117   (MET   78  - ALA   84  <=> TRP  280  - LEU  286 )                          
  46: s001-X 4hkr-A   128 - 131 <=>  118 - 121   (SER  128  - LEU  131  <=> ILE  287  - MET  290 )                          
  46: s001-X 4hkr-A   132 - 148 <=>  123 - 139   (PRO  132  - THR  148  <=> ILE  292  - LYS  308 )                          
  46: s001-X 4hkr-A   209 - 217 <=>  152 - 160   (ILE  209  - SER  217  <=> MET  321  - ASP  329 )                          
  47: s001-X 5mlt-A    39 -  44 <=>  390 - 395   (TRP   39  - THR   44  <=> ASN  426  - LYS  431 )                          
  47: s001-X 5mlt-A    46 -  65 <=>  396 - 415   (SER   46  - ARG   65  <=> SER  432  - GLY  451 )                          
  47: s001-X 5mlt-A    77 -  87 <=>  418 - 428   (ARG   77  - SER   87  <=> ASP  454  - GLU  464 )                          
  47: s001-X 5mlt-A   129 - 149 <=>  431 - 451   (LYS  129  - ASN  149  <=> LYS  467  - LEU  487 )                          
  48: s001-X 6bpl-A     5 -   8 <=>   44 -  47   (PHE    5  - ASP    8  <=> LEU   47  - PRO   50 )                          
  48: s001-X 6bpl-A    14 -  17 <=>   77 -  80   (TYR   14  - ASN   17  <=> ILE   80  - TYR   83 )                          
  48: s001-X 6bpl-A    18 -  35 <=>   83 - 100   (TYR   18  - SER   35  <=> SER   86  - ARG  103 )                          
  48: s001-X 6bpl-A    36 -  45 <=>  121 - 130   (GLU   36  - GLN   45  <=> LEU  124  - GLU  133 )                          
  48: s001-X 6bpl-A    47 -  65 <=>  131 - 149   (GLU   47  - ARG   65  <=> GLN  134  - SER  152 )                          
  48: s001-X 6bpl-A    66 -  72 <=>  151 - 157   (THR   66  - GLY   72  <=> ILE  154  - MET  160 )                          
  48: s001-X 6bpl-A    74 -  88 <=>  290 - 304   (VAL   74  - PHE   88  <=> ALA  293  - GLN  307 )                          
  48: s001-X 6bpl-A   135 - 149 <=>  306 - 320   (ASP  135  - ASN  149  <=> GLN  309  - ASP  323 )                          
  48: s001-X 6bpl-A   213 - 216 <=>  328 - 331   (ILE  213  - SER  216  <=> GLY  331  - VAL  334 )                          
  48: s001-X 6bpl-A   277 - 283 <=>  337 - 343   (THR  277  - VAL  283  <=> GLY  340  - ASN  346 )                          
  48: s001-X 6bpl-A   285 - 290 <=>  553 - 558   (ASP  285  - LYS  290  <=> ILE  556  - THR  561 )                          
  49: s001-X 5ffj-B     1 -   8 <=>  220 - 227   (MET    1  - ASP    8  <=> LEU  422  - VAL  429 )                          
  49: s001-X 5ffj-B    13 -  16 <=>  390 - 393   (THR   13  - PRO   16  <=> ARG  713  - LEU  716 )                          
  49: s001-X 5ffj-B    17 -  36 <=>  396 - 415   (ASN   17  - GLU   36  <=> TRP  719  - LEU  738 )                          
  49: s001-X 5ffj-B    37 -  42 <=>  423 - 428   (ASN   37  - ASN   42  <=> SER  746  - LYS  751 )                          
  49: s001-X 5ffj-B    44 -  63 <=>  446 - 465   (THR   44  - ASN   63  <=> ALA  769  - SER  788 )                          
  49: s001-X 5ffj-B    82 -  87 <=>  467 - 472   (ASP   82  - SER   87  <=> TYR  790  - GLN  795 )                          
  49: s001-X 5ffj-B   133 - 148 <=>  475 - 490   (SER  133  - THR  148  <=> VAL  798  - GLY  813 )                          
  49: s001-X 5ffj-B   266 - 270 <=>  537 - 541   (GLN  266  - ARG  270  <=> PHE  868  - GLU  872 )                          
  49: s001-X 5ffj-B   272 - 275 <=>  547 - 550   (SER  272  - PRO  275  <=> VAL  878  - VAL  881 )                          
  49: s001-X 5ffj-B   276 - 283 <=>  814 - 821   (SER  276  - VAL  283  <=> ILE 1145  - ASP 1152 )                          
  49: s001-X 5ffj-B   284 - 290 <=> 1124 -1130   (LYS  284  - LYS  290  <=> GLU 1461  - PRO 1467 )                          
  50: s001-X 2cwe-A    14 -  17 <=>    7 -  10   (TYR   14  - ASN   17  <=> ILE    8  - PRO   11 )                          
  50: s001-X 2cwe-A    18 -  35 <=>   93 - 110   (TYR   18  - SER   35  <=> ASP   94  - ILE  111 )                          
  50: s001-X 2cwe-A    36 -  39 <=>  114 - 117   (GLU   36  - TRP   39  <=> LEU  115  - GLN  118 )                          
  50: s001-X 2cwe-A    41 -  44 <=>  118 - 121   (ARG   41  - THR   44  <=> PHE  119  - ASN  122 )                          
  50: s001-X 2cwe-A    45 -  72 <=>  124 - 151   (GLN   45  - GLY   72  <=> LEU  125  - ALA  152 )                          
  50: s001-X 2cwe-A    74 -  78 <=>  160 - 164   (VAL   74  - MET   78  <=> ILE  161  - ILE  165 )                          
  50: s001-X 2cwe-A    79 -  87 <=>  166 - 174   (SER   79  - SER   87  <=> TRP  167  - ARG  175 )                          
  50: s001-X 2cwe-A   128 - 131 <=>  175 - 178   (SER  128  - LEU  131  <=> ASP  176  - TYR  179 )                          
  50: s001-X 2cwe-A   132 - 140 <=>  180 - 188   (PRO  132  - VAL  140  <=> GLU  181  - ILE  189 )                          
  51: s001-X 2hyd-A    12 -  15 <=>   28 -  31   (ILE   12  - GLU   15  <=> GLY   28  - MET   31 )                          
  51: s001-X 2hyd-A    17 -  35 <=>   81 -  99   (ASN   17  - SER   35  <=> ARG   81  - LYS   99 )                          
  51: s001-X 2hyd-A    37 -  45 <=>  121 - 129   (ASN   37  - GLN   45  <=> ILE  121  - GLU  129 )                          
  51: s001-X 2hyd-A    47 -  55 <=>  130 - 138   (GLU   47  - ALA   55  <=> GLN  130  - GLY  138 )                          
  51: s001-X 2hyd-A    56 -  72 <=>  140 - 156   (LEU   56  - GLY   72  <=> MET  140  - MET  156 )                          
  51: s001-X 2hyd-A    74 -  79 <=>  290 - 295   (VAL   74  - SER   79  <=> LEU  290  - ARG  295 )                          
  51: s001-X 2hyd-A   124 - 129 <=>  298 - 303   (PHE  124  - LYS  129  <=> VAL  298  - THR  303 )                          
  51: s001-X 2hyd-A   131 - 146 <=>  305 - 320   (LEU  131  - HIS  146  <=> THR  305  - GLU  320 )                          
  51: s001-X 2hyd-A   204 - 208 <=>  336 - 340   (ALA  204  - ASN  208  <=> LYS  336  - ILE  340 )                          
  51: s001-X 2hyd-A   211 - 219 <=>  403 - 411   (SER  211  - SER  219  <=> HIS  403  - GLY  411 )                          
  51: s001-X 2hyd-A   277 - 282 <=>  506 - 511   (THR  277  - VAL  282  <=> SER  506  - GLU  511 )                          
  51: s001-X 2hyd-A   287 - 290 <=>  559 - 562   (PRO  287  - LYS  290  <=> HIS  559  - LEU  562 )                          
  52: s001-X 6d5f-A     5 -   9 <=>   27 -  31   (PHE    5  - VAL    9  <=> ALA   28  - SER   32 )                          
  52: s001-X 6d5f-A    10 -  13 <=>   33 -  36   (ARG   10  - THR   13  <=> LYS   34  - ILE   37 )                          
  52: s001-X 6d5f-A    14 -  17 <=>   41 -  44   (TYR   14  - ASN   17  <=> ASN   42  - LYS   45 )                          
  52: s001-X 6d5f-A    18 -  37 <=>   46 -  65   (TYR   18  - ASN   37  <=> LEU   47  - ILE   66 )                          
  52: s001-X 6d5f-A    41 -  44 <=>   74 -  77   (ARG   41  - THR   44  <=> LEU   75  - VAL   78 )                          
  52: s001-X 6d5f-A    45 -  62 <=>   81 -  98   (GLN   45  - ARG   62  <=> LYS   82  - LYS   99 )                          
  52: s001-X 6d5f-A    81 -  87 <=>  100 - 106   (LEU   81  - SER   87  <=> GLY  101  - ILE  107 )                          
  52: s001-X 6d5f-A   127 - 130 <=>  108 - 111   (TYR  127  - ASP  130  <=> VAL  109  - THR  112 )                          
  52: s001-X 6d5f-A   131 - 134 <=>  113 - 116   (LEU  131  - PHE  134  <=> THR  114  - LEU  117 )                          
  52: s001-X 6d5f-A   136 - 143 <=>  129 - 136   (ARG  136  - ALA  143  <=> GLU  130  - SER  137 )                          
  52: s001-X 6d5f-A   150 - 153 <=>  143 - 146   (ARG  150  - VAL  153  <=> GLY  144  - PRO  147 )                          
  52: s001-X 6d5f-A   154 - 157 <=>  163 - 166   (SER  154  - ILE  157  <=> PRO  164  - PRO  167 )                          
  52: s001-X 6d5f-A   175 - 178 <=>  175 - 178   (ILE  175  - LYS  178  <=> PHE  176  - PRO  179 )                          
  53: s001-X 3asx-A    17 -  21 <=>  136 - 140   (ASN   17  - PHE   21  <=> TYR  171  - VAL  175 )                          
  53: s001-X 3asx-A    22 -  37 <=>  142 - 157   (ASN   22  - ASN   37  <=> GLY  177  - PHE  192 )                          
  53: s001-X 3asx-A    40 -  43 <=>  159 - 162   (PHE   40  - VAL   43  <=> ASP  194  - VAL  197 )                          
  53: s001-X 3asx-A    44 -  64 <=>  165 - 185   (THR   44  - LEU   64  <=> ASP  200  - TYR  220 )                          
  53: s001-X 3asx-A   103 - 106 <=>  188 - 191   (ARG  103  - GLU  106  <=> ASP  223  - GLY  226 )                          
  53: s001-X 3asx-A   111 - 116 <=>  192 - 197   (VAL  111  - ILE  116  <=> GLY  227  - PRO  232 )                          
  53: s001-X 3asx-A   119 - 122 <=>  223 - 226   (VAL  119  - VAL  122  <=> CYS  258  - GLU  261 )                          
  53: s001-X 3asx-A   124 - 128 <=>  229 - 233   (PHE  124  - SER  128  <=> THR  264  - HIS  268 )                          
  53: s001-X 3asx-A   131 - 141 <=>  235 - 245   (LEU  131  - PHE  141  <=> ILE  270  - LEU  280 )                          
  53: s001-X 3asx-A   144 - 147 <=>  246 - 249   (PHE  144  - ILE  147  <=> ARG  281  - SER  284 )                          
  53: s001-X 3asx-A   153 - 156 <=>  259 - 262   (VAL  153  - ASP  156  <=> VAL  294  - ILE  297 )                          
  53: s001-X 3asx-A   265 - 268 <=>  282 - 285   (SER  265  - PRO  268  <=> ARG  317  - GLN  320 )                          
  54: s001-X 2g7s-A    10 -  13 <=>   15 -  18   (ARG   10  - THR   13  <=> THR   17  - ILE   20 )                          
  54: s001-X 2g7s-A    17 -  36 <=>  123 - 142   (ASN   17  - GLU   36  <=> HIS  125  - GLY  144 )                          
  54: s001-X 2g7s-A    40 -  65 <=>  145 - 170   (PHE   40  - ARG   65  <=> VAL  147  - ALA  172 )                          
  54: s001-X 2g7s-A    77 -  80 <=>  171 - 174   (ARG   77  - GLN   80  <=> HIS  173  - ALA  176 )                          
  54: s001-X 2g7s-A    82 -  87 <=>  175 - 180   (ASP   82  - SER   87  <=> ALA  177  - ILE  182 )                          
  54: s001-X 2g7s-A    88 -  91 <=>  182 - 185   (PHE   88  - PRO   91  <=> ARG  184  - LEU  187 )                          
  54: s001-X 2g7s-A   139 - 143 <=>  186 - 190   (ALA  139  - ALA  143  <=> GLU  188  - ALA  192 )                          
  55: s001-X 6ezn-B    13 -  16 <=>   20 -  23   (THR   13  - PRO   16  <=> LYS   40  - LYS   43 )                          
  55: s001-X 6ezn-B    17 -  36 <=>   26 -  45   (ASN   17  - GLU   36  <=> LEU   46  - ILE   65 )                          
  55: s001-X 6ezn-B    40 -  65 <=>   56 -  81   (PHE   40  - ARG   65  <=> ALA   76  - SER  101 )                          
  55: s001-X 6ezn-B    74 -  84 <=>   83 -  93   (VAL   74  - ALA   84  <=> PRO  103  - GLU  113 )                          
  55: s001-X 6ezn-B   127 - 130 <=>   94 -  97   (TYR  127  - ASP  130  <=> PHE  114  - ALA  117 )                          
  55: s001-X 6ezn-B   131 - 137 <=>   99 - 105   (LEU  131  - ILE  137  <=> LEU  119  - CYS  125 )                          
  56: s001-X 2hyt-A     3 -   6 <=>   22 -  25   (ASN    3  - ASP    6  <=> SER   25  - GLY   28 )                          
  56: s001-X 2hyt-A     7 -  10 <=>   27 -  30   (ASP    7  - ARG   10  <=> ALA   30  - SER   33 )                          
  56: s001-X 2hyt-A    12 -  16 <=>  112 - 116   (ILE   12  - PRO   16  <=> VAL  115  - ALA  119 )                          
  56: s001-X 2hyt-A    17 -  35 <=>  120 - 138   (ASN   17  - SER   35  <=> SER  123  - GLN  141 )                          
  56: s001-X 2hyt-A    40 -  45 <=>  141 - 146   (PHE   40  - GLN   45  <=> VAL  144  - PRO  149 )                          
  56: s001-X 2hyt-A    46 -  65 <=>  148 - 167   (SER   46  - ARG   65  <=> ALA  151  - GLY  170 )                          
  56: s001-X 2hyt-A    75 -  89 <=>  168 - 182   (THR   75  - GLN   89  <=> GLU  171  - GLU  185 )                          
  56: s001-X 2hyt-A   137 - 140 <=>  185 - 188   (ILE  137  - VAL  140  <=> LEU  188  - LEU  191 )                          
  56: s001-X 2hyt-A   143 - 146 <=>  189 - 192   (ALA  143  - HIS  146  <=> LEU  192  - PRO  195 )                          
  57: s001-X 3b81-A    10 -  13 <=>   93 -  96   (ARG   10  - THR   13  <=> SER  109  - ASN  112 )                          
  57: s001-X 3b81-A    14 -  17 <=>   99 - 102   (TYR   14  - ASN   17  <=> PHE  115  - LYS  118 )                          
  57: s001-X 3b81-A    18 -  34 <=>  105 - 121   (TYR   18  - GLY   34  <=> VAL  121  - GLN  137 )                          
  57: s001-X 3b81-A    35 -  40 <=>  123 - 128   (SER   35  - PHE   40  <=> ASN  139  - PHE  144 )                          
  57: s001-X 3b81-A    42 -  60 <=>  131 - 149   (ASN   42  - ALA   60  <=> LYS  147  - ASP  165 )                          
  57: s001-X 3b81-A    62 -  65 <=>  150 - 153   (ARG   62  - ARG   65  <=> GLU  166  - PHE  169 )                          
  57: s001-X 3b81-A    77 -  89 <=>  156 - 168   (ARG   77  - GLN   89  <=> LYS  172  - LYS  184 )                          
  57: s001-X 3b81-A   134 - 137 <=>  171 - 174   (PHE  134  - ILE  137  <=> LEU  187  - ILE  190 )                          
  57: s001-X 3b81-A   140 - 143 <=>  175 - 178   (VAL  140  - ALA  143  <=> LEU  191  - ASP  194 )                          
  57: s001-X 3b81-A   150 - 153 <=>  180 - 183   (ARG  150  - VAL  153  <=> ASP  196  - ASP  199 )                          
  58: s001-X 6d57-B    12 -  17 <=>    1 -   6   (ILE   12  - ASN   17  <=> MET    4  - GLU    9 )                          
  58: s001-X 6d57-B    19 -  35 <=>    7 -  23   (GLU   19  - SER   35  <=> ASN   10  - GLN   26 )                          
  58: s001-X 6d57-B    40 -  59 <=>   24 -  43   (PHE   40  - TYR   59  <=> GLY   27  - ASP   46 )                          
  58: s001-X 6d57-B    85 -  88 <=>   45 -  48   (ALA   85  - PHE   88  <=> UNK   48  - PRO   51 )                          
  58: s001-X 6d57-B   125 - 128 <=>   53 -  56   (SER  125  - SER  128  <=> MET   56  - LYS   59 )                          
  58: s001-X 6d57-B   130 - 145 <=>   65 -  80   (ASP  130  - ASN  145  <=> GLY   68  - GLU   83 )                          
  58: s001-X 6d57-B   151 - 154 <=>   82 -  85   (PHE  151  - SER  154  <=> VAL   85  - ILE   88 )                          
  58: s001-X 6d57-B   163 - 169 <=>  119 - 125   (ALA  163  - TYR  169  <=> GLN  127  - LYS  133 )                          
  58: s001-X 6d57-B   186 - 190 <=>  131 - 135   (THR  186  - THR  190  <=> LEU  139  - LEU  143 )                          
  58: s001-X 6d57-B   226 - 234 <=>  138 - 146   (VAL  226  - ARG  234  <=> LEU  146  - ASN  154 )                          
  59: s001-X 5hbh-B    15 -  18 <=>    1 -   4   (GLU   15  - TYR   18  <=> ASP   -5  - ASP   -2 )                          
  59: s001-X 5hbh-B    19 -  43 <=>   65 -  89   (GLU   19  - VAL   43  <=> GLN   59  - PRO   83 )                          
  59: s001-X 5hbh-B    44 -  57 <=>   92 - 105   (THR   44  - LYS   57  <=> MET   86  - GLU   99 )                          
  59: s001-X 5hbh-B   126 - 129 <=>  108 - 111   (GLU  126  - LYS  129  <=> VAL  102  - ASN  105 )                          
  59: s001-X 5hbh-B   130 - 145 <=>  138 - 153   (ASP  130  - ASN  145  <=> MET  132  - ASP  147 )                          
  59: s001-X 5hbh-B   187 - 190 <=>  162 - 165   (ARG  187  - THR  190  <=> TYR  156  - LEU  159 )                          
  59: s001-X 5hbh-B   191 - 195 <=>  199 - 203   (ALA  191  - CYS  195  <=> PRO  193  - ILE  197 )                          
  59: s001-X 5hbh-B   200 - 203 <=>  218 - 221   (TYR  200  - VAL  203  <=> ASP  212  - GLN  215 )                          
  59: s001-X 5hbh-B   223 - 226 <=>  239 - 242   (HIS  223  - VAL  226  <=> VAL  233  - LYS  236 )                          
  60: s001-X 6nsm-A     6 -   9 <=>   13 -  16   (ASP    6  - VAL    9  <=> ALA   15  - ARG   18 )                          
  60: s001-X 6nsm-A    10 -  13 <=>   19 -  22   (ARG   10  - THR   13  <=> ASP   21  - TRP   24 )                          
  60: s001-X 6nsm-A    15 -  18 <=>  125 - 128   (GLU   15  - TYR   18  <=> LEU  127  - GLU  130 )                          
  60: s001-X 6nsm-A    19 -  37 <=>  130 - 148   (GLU   19  - ASN   37  <=> GLY  132  - ASP  150 )                          
  60: s001-X 6nsm-A    40 -  65 <=>  150 - 175   (PHE   40  - ARG   65  <=> ALA  152  - ASP  177 )                          
  60: s001-X 6nsm-A    77 -  89 <=>  178 - 190   (ARG   77  - GLN   89  <=> PRO  180  - LEU  192 )                          
  60: s001-X 6nsm-A   134 - 137 <=>  191 - 194   (PHE  134  - ILE  137  <=> ARG  193  - PRO  196 )                          
  61: s001-X 1xsz-A    14 -  17 <=>  104 - 107   (TYR   14  - ASN   17  <=> GLY  102  - GLN  105 )                          
  61: s001-X 1xsz-A    18 -  34 <=>  110 - 126   (TYR   18  - GLY   34  <=> ASP  108  - ASP  124 )                          
  61: s001-X 1xsz-A    43 -  66 <=>  129 - 152   (VAL   43  - THR   66  <=> SER  127  - SER  150 )                          
  61: s001-X 1xsz-A    74 -  77 <=>  154 - 157   (VAL   74  - ARG   77  <=> PRO  152  - ASN  155 )                          
  61: s001-X 1xsz-A    80 -  83 <=>  158 - 161   (GLN   80  - ASP   83  <=> LYS  156  - VAL  159 )                          
  61: s001-X 1xsz-A   127 - 130 <=>  164 - 167   (TYR  127  - ASP  130  <=> LEU  162  - ASN  165 )                          
  61: s001-X 1xsz-A   131 - 134 <=>  169 - 172   (LEU  131  - PHE  134  <=> ARG  167  - ASN  170 )                          
  61: s001-X 1xsz-A   136 - 139 <=>  175 - 178   (ARG  136  - ALA  139  <=> GLY  173  - ASP  176 )                          
  61: s001-X 1xsz-A   153 - 158 <=>  187 - 192   (VAL  153  - GLU  158  <=> SER  185  - LYS  190 )                          
  61: s001-X 1xsz-A   167 - 170 <=>  200 - 203   (PHE  167  - GLU  170  <=> LYS  198  - PRO  201 )                          
  61: s001-X 1xsz-A   174 - 179 <=>  204 - 209   (VAL  174  - THR  179  <=> GLY  202  - SER  207 )                          
  61: s001-X 1xsz-A   227 - 230 <=>  230 - 233   (THR  227  - ASN  230  <=> VAL  228  - ASN  231 )                          
  61: s001-X 1xsz-A   232 - 239 <=>  240 - 247   (ASN  232  - ILE  239  <=> GLY  238  - VAL  245 )                          
  62: s001-X 2a3v-B    20 -  35 <=>    1 -  16   (SER   20  - SER   35  <=> MET    1  - ARG   16 )                          
  62: s001-X 2a3v-B    40 -  60 <=>   18 -  38   (PHE   40  - ALA   60  <=> TYR   18  - ASN   38 )                          
  62: s001-X 2a3v-B    85 -  88 <=>   47 -  50   (ALA   85  - PHE   88  <=> ASP   47  - VAL   50 )                          
  62: s001-X 2a3v-B   121 - 126 <=>   59 -  64   (ASP  121  - GLU  126  <=> VAL   59  - ALA   64 )                          
  62: s001-X 2a3v-B   130 - 145 <=>   67 -  82   (ASP  130  - ASN  145  <=> THR   67  - ILE   82 )                          
  62: s001-X 2a3v-B   150 - 153 <=>   84 -  87   (ARG  150  - VAL  153  <=> LYS   84  - LEU   87 )                          
  62: s001-X 2a3v-B   202 - 207 <=>  178 - 183   (PRO  202  - LYS  207  <=> LYS  178  - LEU  183 )                          
  62: s001-X 2a3v-B   208 - 218 <=>  186 - 196   (ASN  208  - ILE  218  <=> ARG  186  - ASN  196 )                          
  62: s001-X 2a3v-B   222 - 226 <=>  235 - 239   (LEU  222  - VAL  226  <=> ASP  235  - ARG  239 )                          
  62: s001-X 2a3v-B   273 - 276 <=>  276 - 279   (GLY  273  - SER  276  <=> HIS  276  - GLU  279 )                          
  62: s001-X 2a3v-B   279 - 285 <=>  311 - 317   (LYS  279  - ASP  285  <=> SER  311  - LEU  317 )                          
  63: s001-X 6bpz-A    15 -  18 <=>  508 - 511   (GLU   15  - TYR   18  <=> GLN 2123  - ARG 2126 )                          
  63: s001-X 6bpz-A    19 -  33 <=>  515 - 529   (GLU   19  - LEU   33  <=> PHE 2130  - ASP 2144 )                          
  63: s001-X 6bpz-A    42 -  72 <=>  531 - 561   (ASN   42  - GLY   72  <=> THR 2146  - PRO 2176 )                          
  63: s001-X 6bpz-A    75 -  78 <=>  852 - 855   (THR   75  - MET   78  <=> GLU 2496  - CYS 2499 )                          
  63: s001-X 6bpz-A    81 -  89 <=>  856 - 864   (LEU   81  - GLN   89  <=> VAL 2500  - GLN 2508 )                          
  63: s001-X 6bpz-A   138 - 143 <=>  867 - 872   (SER  138  - ALA  143  <=> PHE 2511  - THR 2516 )                          
  63: s001-X 6bpz-A   145 - 148 <=>  873 - 876   (ASN  145  - THR  148  <=> ARG 2517  - GLU 2520 )                          
  64: s001-X 3few-X    18 -  21 <=>  313 - 316   (TYR   18  - PHE   21  <=> TRP  381  - ILE  384 )                          
  64: s001-X 3few-X    24 -  35 <=>  317 - 328   (LEU   24  - SER   35  <=> ASP  385  - ILE  396 )                          
  64: s001-X 3few-X    37 -  42 <=>  329 - 334   (ASN   37  - ASN   42  <=> SER  397  - PHE  402 )                          
  64: s001-X 3few-X    43 -  62 <=>  336 - 355   (VAL   43  - ARG   62  <=> ASP  404  - GLY  423 )                          
  64: s001-X 3few-X   125 - 128 <=>  358 - 361   (SER  125  - SER  128  <=> GLY  426  - MET  429 )                          
  64: s001-X 3few-X   129 - 132 <=>  364 - 367   (LYS  129  - PRO  132  <=> VAL  432  - TRP  435 )                          
  64: s001-X 3few-X   134 - 141 <=>  377 - 384   (PHE  134  - PHE  141  <=> ALA  445  - THR  452 )                          
  64: s001-X 3few-X   150 - 153 <=>  389 - 392   (ARG  150  - VAL  153  <=> ALA  457  - LEU  460 )                          
  64: s001-X 3few-X   253 - 256 <=>  396 - 399   (ASN  253  - PHE  256  <=> ALA  464  - VAL  467 )                          
  64: s001-X 3few-X   264 - 270 <=>  425 - 431   (HIS  264  - ARG  270  <=> GLU  493  - HIS  499 )                          
  65: s001-X 3p9t-A     5 -   8 <=>   15 -  18   (PHE    5  - ASP    8  <=> ALA   20  - CYS   23 )                          
  65: s001-X 3p9t-A     9 -  12 <=>   21 -  24   (VAL    9  - ILE   12  <=> GLU   26  - VAL   29 )                          
  65: s001-X 3p9t-A    13 -  16 <=>  120 - 123   (THR   13  - PRO   16  <=> LEU  125  - MET  128 )                          
  65: s001-X 3p9t-A    17 -  36 <=>  127 - 146   (ASN   17  - GLU   36  <=> GLY  132  - GLY  151 )                          
  65: s001-X 3p9t-A    40 -  65 <=>  149 - 174   (PHE   40  - ARG   65  <=> ARG  154  - VAL  179 )                          
  65: s001-X 3p9t-A    75 -  78 <=>  176 - 179   (THR   75  - MET   78  <=> PRO  181  - MET  184 )                          
  65: s001-X 3p9t-A    80 -  86 <=>  180 - 186   (GLN   80  - MET   86  <=> ASP  185  - MET  191 )                          
  65: s001-X 3p9t-A    87 -  90 <=>  188 - 191   (SER   87  - VAL   90  <=> ALA  193  - MET  196 )                          
  65: s001-X 3p9t-A   137 - 141 <=>  193 - 197   (ILE  137  - PHE  141  <=> LEU  198  - VAL  202 )                          
  65: s001-X 3p9t-A   144 - 147 <=>  198 - 201   (PHE  144  - ILE  147  <=> LYS  203  - VAL  206 )                          
  65: s001-X 3p9t-A   150 - 153 <=>  202 - 205   (ARG  150  - VAL  153  <=> PHE  207  - GLY  210 )                          
  65: s001-X 3p9t-A   193 - 197 <=>  209 - 213   (LYS  193  - PHE  197  <=> GLU  214  - GLU  218 )                          
  66: s001-X 2qup-A     7 -  10 <=>    2 -   5   (ASP    7  - ARG   10  <=> VAL   25  - SER   28 )                          
  66: s001-X 2qup-A    11 -  14 <=>    8 -  11   (ILE   11  - TYR   14  <=> MET   31  - GLN   34 )                          
  66: s001-X 2qup-A    16 -  35 <=>   18 -  37   (PRO   16  - SER   35  <=> GLU   41  - THR   60 )                          
  66: s001-X 2qup-A    40 -  43 <=>   39 -  42   (PHE   40  - VAL   43  <=> THR   62  - GLU   65 )                          
  66: s001-X 2qup-A    44 -  67 <=>   44 -  67   (THR   44  - TYR   67  <=> ARG   67  - ARG   90 )                          
  66: s001-X 2qup-A    74 -  88 <=>   68 -  82   (VAL   74  - PHE   88  <=> ASN   94  - VAL  108 )                          
  66: s001-X 2qup-A   134 - 144 <=>   83 -  93   (PHE  134  - PHE  144  <=> ASP  109  - VAL  119 )                          
  66: s001-X 2qup-A   146 - 150 <=>   98 - 102   (HIS  146  - ARG  150  <=> LYS  124  - ASP  128 )                          
  67: s001-X 5vl9-A     9 -  12 <=>   22 -  25   (VAL    9  - ILE   12  <=> ASP   23  - PHE   26 )                          
  67: s001-X 5vl9-A    13 -  16 <=>  102 - 105   (THR   13  - PRO   16  <=> GLN  103  - LEU  106 )                          
  67: s001-X 5vl9-A    17 -  36 <=>  120 - 139   (ASN   17  - GLU   36  <=> THR  121  - GLY  140 )                          
  67: s001-X 5vl9-A    40 -  65 <=>  142 - 167   (PHE   40  - ARG   65  <=> THR  143  - LEU  168 )                          
  67: s001-X 5vl9-A    77 -  85 <=>  169 - 177   (ARG   77  - ALA   85  <=> UNK  170  - PHE  178 )                          
  67: s001-X 5vl9-A    86 -  89 <=>  179 - 182   (MET   86  - GLN   89  <=> ARG  180  - GLN  183 )                          
  67: s001-X 5vl9-A   137 - 143 <=>  185 - 191   (ILE  137  - ALA  143  <=> ILE  186  - SER  192 )                          
  68: s001-X 6s7o-E    13 -  16 <=>  472 - 475   (THR   13  - PRO   16  <=> SER  506  - ILE  509 )                          
  68: s001-X 6s7o-E    17 -  35 <=>  479 - 497   (ASN   17  - SER   35  <=> ASN  513  - ALA  531 )                          
  68: s001-X 6s7o-E    38 -  42 <=>  504 - 508   (VAL   38  - ASN   42  <=> LYS  538  - SER  542 )                          
  68: s001-X 6s7o-E    43 -  66 <=>  511 - 534   (VAL   43  - THR   66  <=> CYS  545  - GLU  568 )                          
  68: s001-X 6s7o-E    75 -  89 <=>  535 - 549   (THR   75  - GLN   89  <=> ALA  569  - ILE  583 )                          
  68: s001-X 6s7o-E   138 - 146 <=>  552 - 560   (SER  138  - HIS  146  <=> GLU  586  - GLN  594 )                          
  69: s001-X 5nl9-A    17 -  33 <=>    1 -  17   (ASN   17  - LEU   33  <=> SER    0  - GLY   16 )                          
  69: s001-X 5nl9-A    43 -  57 <=>   19 -  33   (VAL   43  - LYS   57  <=> ASN   18  - SER   32 )                          
  69: s001-X 5nl9-A    85 -  88 <=>   40 -  43   (ALA   85  - PHE   88  <=> ALA   39  - VAL   42 )                          
  69: s001-X 5nl9-A   124 - 127 <=>   48 -  51   (PHE  124  - TYR  127  <=> ASN   47  - MET   50 )                          
  69: s001-X 5nl9-A   130 - 145 <=>   55 -  70   (ASP  130  - ASN  145  <=> SER   54  - GLY   69 )                          
  69: s001-X 5nl9-A   151 - 154 <=>   73 -  76   (PHE  151  - SER  154  <=> ASN   72  - GLU   75 )                          
  69: s001-X 5nl9-A   249 - 254 <=>   89 -  94   (LEU  249  - THR  254  <=> ILE   88  - ALA   93 )                          
  69: s001-X 5nl9-A   264 - 267 <=>   96 -  99   (HIS  264  - THR  267  <=> ASP   95  - THR   98 )                          
  69: s001-X 5nl9-A   275 - 280 <=>  126 - 131   (PRO  275  - ARG  280  <=> LYS  125  - LEU  130 )                          
  70: s001-X 6fqx-A     6 -   9 <=>  106 - 109   (ASP    6  - VAL    9  <=> ILE  106  - GLU  109 )                          
  70: s001-X 6fqx-A    10 -  13 <=>  175 - 178   (ARG   10  - THR   13  <=> GLY  175  - GLY  178 )                          
  70: s001-X 6fqx-A    14 -  17 <=>  182 - 185   (TYR   14  - ASN   17  <=> LYS  182  - HIS  185 )                          
  70: s001-X 6fqx-A    18 -  37 <=>  188 - 207   (TYR   18  - ASN   37  <=> ILE  188  - LEU  207 )                          
  70: s001-X 6fqx-A    41 -  44 <=>  318 - 321   (ARG   41  - THR   44  <=> ASP  318  - ASN  321 )                          
  70: s001-X 6fqx-A    46 -  69 <=>  324 - 347   (SER   46  - GLN   69  <=> LEU  324  - GLU  347 )                          
  70: s001-X 6fqx-A    70 -  74 <=>  350 - 354   (ARG   70  - VAL   74  <=> ASN  350  - ASN  354 )                          
  70: s001-X 6fqx-A    75 -  78 <=>  384 - 387   (THR   75  - MET   78  <=> GLU  384  - GLU  387 )                          
  70: s001-X 6fqx-A   122 - 125 <=>  391 - 394   (VAL  122  - SER  125  <=> LEU  391  - GLU  394 )                          
  70: s001-X 6fqx-A   128 - 131 <=>  395 - 398   (SER  128  - LEU  131  <=> PHE  395  - ASP  398 )                          
  70: s001-X 6fqx-A   132 - 151 <=>  401 - 420   (PRO  132  - PHE  151  <=> ASN  401  - ILE  420 )                          
  70: s001-X 6fqx-A   153 - 156 <=>  428 - 431   (VAL  153  - ASP  156  <=> ALA  428  - GLN  431 )                          
  70: s001-X 6fqx-A   265 - 270 <=>  437 - 442   (SER  265  - ARG  270  <=> ASN  437  - LEU  442 )                          
  70: s001-X 6fqx-A   273 - 277 <=>  464 - 468   (GLY  273  - THR  277  <=> TYR  464  - TRP  468 )                          
  71: s001-X 5lbm-C    12 -  15 <=>    2 -   5   (ILE   12  - GLU   15  <=> SER    3  - GLU    6 )                          
  71: s001-X 5lbm-C    16 -  36 <=>   11 -  31   (PRO   16  - GLU   36  <=> LEU   12  - ASP   32 )                          
  71: s001-X 5lbm-C    40 -  43 <=>   33 -  36   (PHE   40  - VAL   43  <=> GLU   34  - ALA   37 )                          
  71: s001-X 5lbm-C    44 -  72 <=>   39 -  67   (THR   44  - GLY   72  <=> GLN   40  - ASN   68 )                          
  71: s001-X 5lbm-C    74 -  77 <=>   74 -  77   (VAL   74  - ARG   77  <=> VAL   75  - SER   78 )                          
  71: s001-X 5lbm-C    78 -  89 <=>   79 -  90   (MET   78  - GLN   89  <=> ASP   80  - LYS   91 )                          
  72: s001-X 5e8k-A     1 -   4 <=>   98 - 101   (MET    1  - LEU    4  <=> GLY  104  - THR  107 )                          
  72: s001-X 5e8k-A    12 -  16 <=>  164 - 168   (ILE   12  - PRO   16  <=> THR  178  - HIS  182 )                          
  72: s001-X 5e8k-A    17 -  20 <=>  172 - 175   (ASN   17  - SER   20  <=> ILE  186  - HIS  189 )                          
  72: s001-X 5e8k-A    21 -  34 <=>  177 - 190   (PHE   21  - GLY   34  <=> THR  191  - ILE  204 )                          
  72: s001-X 5e8k-A    35 -  41 <=>  192 - 198   (SER   35  - ARG   41  <=> GLY  206  - GLU  212 )                          
  72: s001-X 5e8k-A    43 -  63 <=>  201 - 221   (VAL   43  - ASN   63  <=> ARG  215  - ASP  235 )                          
  72: s001-X 5e8k-A   115 - 118 <=>  223 - 226   (ASN  115  - PHE  118  <=> LEU  256  - PRO  259 )                          
  72: s001-X 5e8k-A   119 - 122 <=>  230 - 233   (VAL  119  - VAL  122  <=> GLY  263  - LYS  266 )                          
  72: s001-X 5e8k-A   124 - 129 <=>  235 - 240   (PHE  124  - LYS  129  <=> LYS  268  - ARG  273 )                          
  72: s001-X 5e8k-A   131 - 137 <=>  243 - 249   (LEU  131  - ILE  137  <=> ILE  276  - LEU  282 )                          
  72: s001-X 5e8k-A   142 - 145 <=>  256 - 259   (ARG  142  - ASN  145  <=> LYS  289  - PRO  292 )                          
  73: s001-X 4c9y-A    24 -  27 <=>    6 -   9   (LEU   24  - SER   27  <=> PRO    7  - THR   10 )                          
  73: s001-X 4c9y-A    30 -  67 <=>   11 -  48   (LYS   30  - TYR   67  <=> ASP   12  - HIS   49 )                          
  73: s001-X 4c9y-A    69 -  72 <=>   49 -  52   (GLN   69  - GLY   72  <=> GLN   50  - LYS   53 )                          
  73: s001-X 4c9y-A    75 -  78 <=>   62 -  65   (THR   75  - MET   78  <=> TYR   63  - PHE   66 )                          
  73: s001-X 4c9y-A    83 -  86 <=>   82 -  85   (ASP   83  - MET   86  <=> ALA   83  - LYS   86 )                          
  73: s001-X 4c9y-A   127 - 132 <=>   88 -  93   (TYR  127  - PRO  132  <=> THR   89  - ASP   94 )                          
  73: s001-X 4c9y-A   133 - 145 <=>   95 - 107   (SER  133  - ASN  145  <=> LYS   96  - ARG  108 )                          
  73: s001-X 4c9y-A   151 - 154 <=>  109 - 112   (PHE  151  - SER  154  <=> LEU  110  - VAL  113 )                          
  74: s001-X 5yo8-A    16 -  30 <=>   47 -  61   (PRO   16  - LYS   30  <=> ASP   47  - ILE   61 )                          
  74: s001-X 5yo8-A    32 -  35 <=>   62 -  65   (ILE   32  - SER   35  <=> TYR   62  - LEU   65 )                          
  74: s001-X 5yo8-A    37 -  40 <=>   67 -  70   (ASN   37  - PHE   40  <=> ARG   67  - PHE   70 )                          
  74: s001-X 5yo8-A    42 -  67 <=>   71 -  96   (ASN   42  - TYR   67  <=> ASP   71  - TYR   96 )                          
  74: s001-X 5yo8-A    79 -  89 <=>  100 - 110   (SER   79  - GLN   89  <=> LYS  100  - LEU  110 )                          
  74: s001-X 5yo8-A   119 - 123 <=>  128 - 132   (VAL  119  - PRO  123  <=> GLU  128  - GLY  132 )                          
  74: s001-X 5yo8-A   125 - 128 <=>  133 - 136   (SER  125  - SER  128  <=> GLY  133  - HIS  136 )                          
  74: s001-X 5yo8-A   131 - 139 <=>  139 - 147   (LEU  131  - ALA  139  <=> ILE  139  - VAL  147 )                          
  74: s001-X 5yo8-A   145 - 148 <=>  152 - 155   (ASN  145  - THR  148  <=> PHE  152  - VAL  155 )                          
  74: s001-X 5yo8-A   151 - 154 <=>  161 - 164   (PHE  151  - SER  154  <=> GLU  161  - GLN  164 )                          
  74: s001-X 5yo8-A   156 - 159 <=>  170 - 173   (ASP  156  - GLN  159  <=> GLN  170  - LYS  173 )                          
  74: s001-X 5yo8-A   160 - 163 <=>  175 - 178   (THR  160  - ALA  163  <=> VAL  175  - GLU  178 )                          
  74: s001-X 5yo8-A   247 - 250 <=>  232 - 235   (PRO  247  - LEU  250  <=> VAL  232  - ALA  235 )                          
  74: s001-X 5yo8-A   251 - 254 <=>  240 - 243   (VAL  251  - THR  254  <=> TRP  240  - GLY  243 )                          
  74: s001-X 5yo8-A   257 - 262 <=>  264 - 269   (PRO  257  - GLU  262  <=> ASN  264  - TYR  269 )                          
  75: s001-X 6xdc-A    13 -  18 <=>    1 -   6   (THR   13  - TYR   18  <=> SER   40  - TRP   45 )                          
  75: s001-X 6xdc-A    19 -  36 <=>    8 -  25   (GLU   19  - GLU   36  <=> ILE   47  - THR   64 )                          
  75: s001-X 6xdc-A    37 -  42 <=>   32 -  37   (ASN   37  - ASN   42  <=> LEU   71  - GLY   76 )                          
  75: s001-X 6xdc-A    43 -  65 <=>   39 -  61   (VAL   43  - ARG   65  <=> HIS   78  - GLY  100 )                          
  75: s001-X 6xdc-A    78 -  88 <=>   63 -  73   (MET   78  - PHE   88  <=> GLU  102  - VAL  112 )                          
  75: s001-X 6xdc-A   128 - 132 <=>   74 -  78   (SER  128  - PRO  132  <=> TYR  113  - SER  117 )                          
  76: s001-X 6c26-3    14 -  17 <=>    9 -  12   (TYR   14  - ASN   17  <=> SER  216  - ILE  219 )                          
  76: s001-X 6c26-3    18 -  36 <=>   15 -  33   (TYR   18  - GLU   36  <=> THR  222  - ILE  240 )                          
  76: s001-X 6c26-3    38 -  63 <=>   47 -  72   (VAL   38  - ASN   63  <=> GLN  263  - VAL  288 )                          
  76: s001-X 6c26-3    64 -  72 <=>   74 -  82   (LEU   64  - GLY   72  <=> GLY  290  - LEU  298 )                          
  76: s001-X 6c26-3    75 -  89 <=>   94 - 108   (THR   75  - GLN   89  <=> ALA  310  - PHE  324 )                          
  76: s001-X 6c26-3   133 - 136 <=>  111 - 114   (SER  133  - ARG  136  <=> LEU  327  - VAL  330 )                          
  77: s001-X 6ek7-A     3 -  10 <=>  113 - 120   (ASN    3  - ARG   10  <=> LEU  156  - ASP  165 )                          
  77: s001-X 6ek7-A    20 -  34 <=>  140 - 154   (SER   20  - GLY   34  <=> ARG  185  - ASP  199 )                          
  77: s001-X 6ek7-A    43 -  62 <=>  300 - 319   (VAL   43  - ARG   62  <=> PHE  345  - ILE  364 )                          
  77: s001-X 6ek7-A    73 -  76 <=>  321 - 324   (ILE   73  - ASP   76  <=> ASN  366  - ARG  369 )                          
  77: s001-X 6ek7-A    77 -  88 <=>  327 - 338   (ARG   77  - PHE   88  <=> SER  372  - PRO  383 )                          
  77: s001-X 6ek7-A   134 - 149 <=>  339 - 354   (PHE  134  - ASN  149  <=> TRP  384  - ASP  399 )                          
  78: s001-X 6row-B    16 -  19 <=>  150 - 153   (PRO   16  - GLU   19  <=> LEU  262  - PHE  265 )                          
  78: s001-X 6row-B    22 -  38 <=>  154 - 170   (ASN   22  - VAL   38  <=> ALA  266  - ALA  282 )                          
  78: s001-X 6row-B    44 -  62 <=>  178 - 196   (THR   44  - ARG   62  <=> ILE  298  - SER  316 )                          
  78: s001-X 6row-B    64 -  72 <=>  197 - 205   (LEU   64  - GLY   72  <=> TRP  317  - HIS  325 )                          
  78: s001-X 6row-B    74 -  77 <=>  243 - 246   (VAL   74  - ARG   77  <=> THR  381  - ALA  384 )                          
  78: s001-X 6row-B    80 -  83 <=>  247 - 250   (GLN   80  - ASP   83  <=> TYR  385  - PHE  388 )                          
  78: s001-X 6row-B   130 - 149 <=>  254 - 273   (ASP  130  - ASN  149  <=> ASN  401  - HIS  420 )                          
  78: s001-X 6row-B   169 - 172 <=>  505 - 508   (TYR  169  - GLN  172  <=> CYS  709  - ALA  712 )                          
  78: s001-X 6row-B   175 - 178 <=>  509 - 512   (ILE  175  - LYS  178  <=> CYS  719  - GLY  722 )                          
  78: s001-X 6row-B   235 - 240 <=>  569 - 574   (ARG  235  - GLU  240  <=> ALA  779  - SER  784 )                          
  79: s001-X 5vfz-A    15 -  18 <=>    1 -   4   (GLU   15  - TYR   18  <=> GLY   15  - GLY   18 )                          
  79: s001-X 5vfz-A    21 -  35 <=>    5 -  19   (PHE   21  - SER   35  <=> GLN   19  - GLN   33 )                          
  79: s001-X 5vfz-A    40 -  60 <=>   21 -  41   (PHE   40  - ALA   60  <=> LEU   35  - GLY   55 )                          
  79: s001-X 5vfz-A    83 -  87 <=>   50 -  54   (ASP   83  - SER   87  <=> GLU   64  - SER   68 )                          
  79: s001-X 5vfz-A   122 - 125 <=>   59 -  62   (VAL  122  - SER  125  <=> GLY   73  - TRP   76 )                          
  79: s001-X 5vfz-A   130 - 140 <=>   66 -  76   (ASP  130  - VAL  140  <=> THR   80  - ALA   90 )                          
  79: s001-X 5vfz-A   144 - 150 <=>   80 -  86   (PHE  144  - ARG  150  <=> TRP   94  - HIS  100 )                          
  79: s001-X 5vfz-A   151 - 154 <=>   89 -  92   (PHE  151  - SER  154  <=> ASP  103  - MET  106 )                          
  79: s001-X 5vfz-A   205 - 208 <=>  115 - 118   (GLU  205  - ASN  208  <=> ARG  129  - ALA  132 )                          
  79: s001-X 5vfz-A   275 - 281 <=>  134 - 140   (PRO  275  - HIS  281  <=> PHE  148  - HIS  154 )                          
  79: s001-X 5vfz-A   283 - 286 <=>  189 - 192   (VAL  283  - GLN  286  <=> PHE  203  - PRO  206 )                          
  80: s001-X 2iz1-B    10 -  13 <=>  179 - 182   (ARG   10  - THR   13  <=> ASN  177  - GLY  180 )                          
  80: s001-X 2iz1-B    14 -  17 <=>  186 - 189   (TYR   14  - ASN   17  <=> LYS  184  - HIS  187 )                          
  80: s001-X 2iz1-B    18 -  35 <=>  192 - 209   (TYR   18  - SER   35  <=> ILE  190  - ARG  207 )                          
  80: s001-X 2iz1-B    37 -  44 <=>  318 - 325   (ASN   37  - THR   44  <=> LYS  316  - ILE  323 )                          
  80: s001-X 2iz1-B    46 -  69 <=>  326 - 349   (SER   46  - GLN   69  <=> ARG  324  - GLU  347 )                          
  80: s001-X 2iz1-B    70 -  76 <=>  352 - 358   (ARG   70  - ASP   76  <=> ASP  350  - GLY  356 )                          
  80: s001-X 2iz1-B   119 - 122 <=>  378 - 381   (VAL  119  - VAL  122  <=> ILE  376  - ALA  379 )                          
  80: s001-X 2iz1-B   123 - 126 <=>  394 - 397   (PRO  123  - GLU  126  <=> ASP  392  - PHE  395 )                          
  80: s001-X 2iz1-B   128 - 131 <=>  398 - 401   (SER  128  - LEU  131  <=> VAL  396  - THR  399 )                          
  80: s001-X 2iz1-B   132 - 150 <=>  403 - 421   (PRO  132  - ARG  150  <=> ARG  401  - PRO  419 )                          
  80: s001-X 2iz1-B   153 - 156 <=>  430 - 433   (VAL  153  - ASP  156  <=> SER  428  - ASP  431 )                          
  80: s001-X 2iz1-B   264 - 267 <=>  439 - 442   (HIS  264  - THR  267  <=> ASN  437  - ALA  440 )                          
  80: s001-X 2iz1-B   268 - 271 <=>  444 - 447   (PRO  268  - ARG  271  <=> LEU  442  - ALA  445 )                          
  80: s001-X 2iz1-B   273 - 276 <=>  468 - 471   (GLY  273  - SER  276  <=> TYR  466  - TYR  469 )                          
  81: s001-X 4uxv-A     1 -   5 <=>  131 - 135   (MET    1  - PHE    5  <=> LEU  154  - SER  158 )                          
  81: s001-X 4uxv-A     6 -   9 <=>  138 - 141   (ASP    6  - VAL    9  <=> TYR  161  - LEU  164 )                          
  81: s001-X 4uxv-A    27 -  35 <=>  198 - 206   (SER   27  - SER   35  <=> ASP  235  - LYS  243 )                          
  81: s001-X 4uxv-A    40 -  69 <=>  207 - 236   (PHE   40  - GLN   69  <=> GLY  244  - GLU  273 )                          
  81: s001-X 4uxv-A    73 -  89 <=>  237 - 253   (ILE   73  - GLN   89  <=> LEU  274  - ILE  290 )                          
  81: s001-X 4uxv-A   137 - 149 <=>  256 - 268   (ILE  137  - ASN  149  <=> VAL  293  - GLN  305 )                          
  81: s001-X 4uxv-A   196 - 199 <=>  276 - 279   (ARG  196  - GLN  199  <=> GLU  313  - ILE  316 )                          
  81: s001-X 4uxv-A   200 - 204 <=>  283 - 287   (TYR  200  - ALA  204  <=> LYS  320  - GLU  324 )                          
  81: s001-X 4uxv-A   206 - 209 <=>  315 - 318   (PRO  206  - ILE  209  <=> PHE  352  - ARG  355 )                          
  81: s001-X 4uxv-A   210 - 214 <=>  320 - 324   (VAL  210  - ILE  214  <=> ASP  357  - LYS  361 )                          
  81: s001-X 4uxv-A   217 - 222 <=>  326 - 331   (SER  217  - LEU  222  <=> LEU  363  - ASP  368 )                          
  81: s001-X 4uxv-A   231 - 234 <=>  365 - 368   (VAL  231  - ARG  234  <=> ARG  402  - LEU  405 )                          
  81: s001-X 4uxv-A   283 - 286 <=>  429 - 432   (VAL  283  - GLN  286  <=> LEU  466  - ASN  469 )                          
  81: s001-X 4uxv-A   287 - 290 <=>  435 - 438   (PRO  287  - LYS  290  <=> GLU  472  - ALA  475 )                          
  82: s001-X 6b3r-A    15 -  18 <=> 1097 -1100   (GLU   15  - TYR   18  <=> GLN 2123  - ARG 2126 )                          
  82: s001-X 6b3r-A    19 -  33 <=> 1104 -1118   (GLU   19  - LEU   33  <=> PHE 2130  - ASP 2144 )                          
  82: s001-X 6b3r-A    42 -  72 <=> 1120 -1150   (ASN   42  - GLY   72  <=> THR 2146  - PRO 2176 )                          
  82: s001-X 6b3r-A    75 -  78 <=> 1452 -1455   (THR   75  - MET   78  <=> GLU 2496  - CYS 2499 )                          
  82: s001-X 6b3r-A    81 -  89 <=> 1456 -1464   (LEU   81  - GLN   89  <=> VAL 2500  - GLN 2508 )                          
  82: s001-X 6b3r-A   138 - 146 <=> 1467 -1475   (SER  138  - HIS  146  <=> PHE 2511  - LEU 2519 )                          
  83: s001-X 5j97-A    21 -  31 <=>   34 -  44   (PHE   21  - LEU   31  <=> GLN  229  - GLY  239 )                          
  83: s001-X 5j97-A    42 -  60 <=>   50 -  68   (ASN   42  - ALA   60  <=> TYR  245  - PRO  263 )                          
  83: s001-X 5j97-A    63 -  67 <=>   69 -  73   (ASN   63  - TYR   67  <=> GLU  264  - SER  268 )                          
  83: s001-X 5j97-A    73 -  76 <=>   74 -  77   (ILE   73  - ASP   76  <=> LEU  269  - GLU  272 )                          
  83: s001-X 5j97-A    78 -  87 <=>   80 -  89   (MET   78  - SER   87  <=> UNK  275  - ASP  284 )                          
  83: s001-X 5j97-A   123 - 126 <=>   96 -  99   (PRO  123  - GLU  126  <=> LYS  291  - VAL  294 )                          
  83: s001-X 5j97-A   130 - 145 <=>  103 - 118   (ASP  130  - ASN  145  <=> TYR  298  - TYR  313 )                          
  83: s001-X 5j97-A   147 - 150 <=>  119 - 122   (ILE  147  - ARG  150  <=> PHE  314  - ILE  317 )                          
  84: s001-X 4qhf-A    14 -  20 <=>   25 -  31   (TYR   14  - SER   20  <=> ALA   25  - ILE   31 )                          
  84: s001-X 4qhf-A    21 -  24 <=>   49 -  52   (PHE   21  - LEU   24  <=> TYR   49  - LYS   52 )                          
  84: s001-X 4qhf-A    26 -  29 <=>   55 -  58   (ASP   26  - HIS   29  <=> LEU   55  - LEU   58 )                          
  84: s001-X 4qhf-A    45 -  63 <=>   59 -  77   (GLN   45  - ASN   63  <=> SER   59  - GLY   77 )                          
  84: s001-X 4qhf-A    78 -  83 <=>   81 -  86   (MET   78  - ASP   83  <=> ILE   81  - GLU   86 )                          
  84: s001-X 4qhf-A   127 - 148 <=>   88 - 109   (TYR  127  - THR  148  <=> LEU   88  - LYS  109 )                          
  85: s001-X 6drm-A     1 -   4 <=>   39 -  42   (MET    1  - LEU    4  <=> HIS  125  - LYS  128 )                          
  85: s001-X 6drm-A    24 -  35 <=>   77 -  88   (LEU   24  - SER   35  <=> ASP  163  - SER  174 )                          
  85: s001-X 6drm-A    36 -  39 <=>   93 -  96   (GLU   36  - TRP   39  <=> TRP  179  - GLN  182 )                          
  85: s001-X 6drm-A    41 -  44 <=>  109 - 112   (ARG   41  - THR   44  <=> VAL  195  - LYS  198 )                          
  85: s001-X 6drm-A    45 -  62 <=>  114 - 131   (GLN   45  - ARG   62  <=> ARG  200  - ARG  217 )                          
  85: s001-X 6drm-A    75 -  81 <=>  133 - 139   (THR   75  - LEU   81  <=> TYR  219  - MET  225 )                          
  85: s001-X 6drm-A   122 - 126 <=>  141 - 145   (VAL  122  - GLU  126  <=> ASN  227  - SER  231 )                          
  85: s001-X 6drm-A   130 - 149 <=>  149 - 168   (ASP  130  - ASN  149  <=> LEU  235  - VAL  254 )                          
  85: s001-X 6drm-A   151 - 155 <=>  221 - 225   (PHE  151  - LEU  155  <=> TYR  307  - VAL  311 )                          
  85: s001-X 6drm-A   251 - 255 <=>  248 - 252   (VAL  251  - ARG  255  <=> PRO  334  - TRP  338 )                          
  86: s001-X 2w90-B     9 -  12 <=>  176 - 179   (VAL    9  - ILE   12  <=> PRO  174  - ALA  177 )                          
  86: s001-X 2w90-B    13 -  16 <=>  183 - 186   (THR   13  - PRO   16  <=> VAL  181  - VAL  184 )                          
  86: s001-X 2w90-B    17 -  33 <=>  189 - 205   (ASN   17  - LEU   33  <=> GLY  187  - LEU  203 )                          
  86: s001-X 2w90-B    34 -  37 <=>  207 - 210   (GLY   34  - ASN   37  <=> HIS  205  - GLY  208 )                          
  86: s001-X 2w90-B    38 -  44 <=>  318 - 324   (VAL   38  - THR   44  <=> ALA  316  - VAL  322 )                          
  86: s001-X 2w90-B    46 -  69 <=>  325 - 348   (SER   46  - GLN   69  <=> ARG  323  - GLU  346 )                          
  86: s001-X 2w90-B    70 -  76 <=>  351 - 357   (ARG   70  - ASP   76  <=> ASN  349  - GLY  355 )                          
  86: s001-X 2w90-B   119 - 122 <=>  377 - 380   (VAL  119  - VAL  122  <=> ILE  375  - ALA  378 )                          
  86: s001-X 2w90-B   123 - 126 <=>  393 - 396   (PRO  123  - GLU  126  <=> ASP  391  - PHE  394 )                          
  86: s001-X 2w90-B   128 - 131 <=>  397 - 400   (SER  128  - LEU  131  <=> LYS  395  - VAL  398 )                          
  86: s001-X 2w90-B   132 - 148 <=>  402 - 418   (PRO  132  - THR  148  <=> ARG  400  - GLY  416 )                          
  86: s001-X 2w90-B   153 - 156 <=>  429 - 432   (VAL  153  - ASP  156  <=> ALA  427  - ASP  430 )                          
  86: s001-X 2w90-B   263 - 266 <=>  438 - 441   (MET  263  - GLN  266  <=> VAL  436  - ALA  439 )                          
  86: s001-X 2w90-B   267 - 270 <=>  444 - 447   (THR  267  - ARG  270  <=> ILE  442  - GLN  445 )                          
  86: s001-X 2w90-B   271 - 274 <=>  450 - 453   (ARG  271  - LYS  274  <=> TYR  448  - ALA  451 )                          
  87: s001-X 6zce-q     6 -   9 <=>  131 - 134   (ASP    6  - VAL    9  <=> PRO  289  - PHE  292 )                          
  87: s001-X 6zce-q    11 -  14 <=>  173 - 176   (ILE   11  - TYR   14  <=> ILE  331  - GLN  334 )                          
  87: s001-X 6zce-q    39 -  42 <=>  230 - 233   (TRP   39  - ASN   42  <=> ASP  388  - SER  391 )                          
  87: s001-X 6zce-q    43 -  69 <=>  235 - 261   (VAL   43  - GLN   69  <=> ASP  393  - LEU  419 )                          
  87: s001-X 6zce-q    74 -  89 <=>  267 - 282   (VAL   74  - GLN   89  <=> LEU  425  - ILE  440 )                          
  87: s001-X 6zce-q    91 - 104 <=>  290 - 303   (PRO   91  - PRO  104  <=> ILE  448  - ALA  461 )                          
  87: s001-X 6zce-q   139 - 143 <=>  449 - 453   (ALA  139  - ALA  143  <=> PRO  607  - HIS  611 )                          
  87: s001-X 6zce-q   213 - 216 <=>  465 - 468   (ILE  213  - SER  216  <=> THR  623  - LEU  626 )                          
  87: s001-X 6zce-q   280 - 283 <=>  480 - 483   (ARG  280  - VAL  283  <=> SER  638  - LYS  641 )                          
  87: s001-X 6zce-q   284 - 287 <=>  485 - 488   (LYS  284  - PRO  287  <=> LYS  643  - PRO  646 )                          
  88: s001-X 2hxo-A     9 -  12 <=>   16 -  19   (VAL    9  - ILE   12  <=> THR   30  - GLU   33 )                          
  88: s001-X 2hxo-A    13 -  16 <=>   51 -  54   (THR   13  - PRO   16  <=> ALA   65  - ASP   68 )                          
  88: s001-X 2hxo-A    17 -  33 <=>  109 - 125   (ASN   17  - LEU   33  <=> VAL  123  - GLY  139 )                          
  88: s001-X 2hxo-A    41 -  66 <=>  127 - 152   (ARG   41  - THR   66  <=> PRO  141  - ASN  166 )                          
  88: s001-X 2hxo-A    79 -  87 <=>  184 - 192   (SER   79  - SER   87  <=> HIS  211  - ALA  219 )                          
  88: s001-X 2hxo-A    88 -  91 <=>  195 - 198   (PHE   88  - PRO   91  <=> THR  222  - LEU  225 )                          
  88: s001-X 2hxo-A   138 - 143 <=>  199 - 204   (SER  138  - ALA  143  <=> THR  226  - LEU  231 )                          
  89: s001-X 2nx4-A     4 -   8 <=>   29 -  33   (LEU    4  - ASP    8  <=> GLU   28  - MET   32 )                          
  89: s001-X 2nx4-A    12 -  15 <=>   60 -  63   (ILE   12  - GLU   15  <=> THR   59  - GLU   62 )                          
  89: s001-X 2nx4-A    17 -  35 <=>  127 - 145   (ASN   17  - SER   35  <=> THR  126  - GLU  144 )                          
  89: s001-X 2nx4-A    40 -  65 <=>  148 - 173   (PHE   40  - ARG   65  <=> VAL  147  - LEU  172 )                          
  89: s001-X 2nx4-A    78 -  82 <=>  175 - 179   (MET   78  - ASP   82  <=> PRO  174  - SER  178 )                          
  89: s001-X 2nx4-A    83 -  89 <=>  181 - 187   (ASP   83  - GLN   89  <=> GLU  180  - LEU  186 )                          
  89: s001-X 2nx4-A   135 - 140 <=>  189 - 194   (ASP  135  - VAL  140  <=> GLN  188  - LEU  193 )                          
  90: s001-X 7ahh-A     3 -   6 <=>   27 -  30   (ASN    3  - ASP    6  <=> ILE   33  - SER   36 )                          
  90: s001-X 7ahh-A    17 -  35 <=>   43 -  61   (ASN   17  - SER   35  <=> THR   49  - VAL   67 )                          
  90: s001-X 7ahh-A    41 -  60 <=>   65 -  84   (ARG   41  - ALA   60  <=> LYS   71  - LEU   90 )                          
  90: s001-X 7ahh-A    78 -  89 <=>  245 - 256   (MET   78  - GLN   89  <=> ASP  251  - LEU  262 )                          
  90: s001-X 7ahh-A   138 - 149 <=>  260 - 271   (SER  138  - ASN  149  <=> ALA  266  - ASN  277 )                          
  90: s001-X 7ahh-A   164 - 167 <=>  298 - 301   (PRO  164  - PHE  167  <=> LYS  345  - GLY  348 )                          
  90: s001-X 7ahh-A   264 - 271 <=>  305 - 312   (HIS  264  - ARG  271  <=> LYS  352  - ALA  359 )                          
  90: s001-X 7ahh-A   273 - 276 <=>  338 - 341   (GLY  273  - SER  276  <=> GLN  385  - LYS  388 )                          
  90: s001-X 7ahh-A   283 - 287 <=>  372 - 376   (VAL  283  - PRO  287  <=> GLU  419  - ASN  423 )                          
  91: s001-X 6gy6-B    17 -  37 <=>    5 -  25   (ASN   17  - ASN   37  <=> ASN   17  - SER   37 )                          
  91: s001-X 6gy6-B    38 -  42 <=>   29 -  33   (VAL   38  - ASN   42  <=> ILE   41  - LYS   45 )                          
  91: s001-X 6gy6-B    43 -  72 <=>   36 -  65   (VAL   43  - GLY   72  <=> ARG   48  - ASP   77 )                          
  91: s001-X 6gy6-B    74 -  77 <=>  105 - 108   (VAL   74  - ARG   77  <=> HIS  117  - ASN  120 )                          
  91: s001-X 6gy6-B    78 -  89 <=>  110 - 121   (MET   78  - GLN   89  <=> ILE  122  - THR  133 )                          
  91: s001-X 6gy6-B    91 -  96 <=>  286 - 291   (PRO   91  - ASP   96  <=> LEU  298  - LYS  303 )                          
  91: s001-X 6gy6-B   158 - 161 <=>  323 - 326   (GLU  158  - LYS  161  <=> GLN  335  - PHE  338 )                          
  91: s001-X 6gy6-B   184 - 189 <=>  333 - 338   (TRP  184  - VAL  189  <=> GLN  345  - LYS  350 )                          
  92: s001-X 5kkl-B     2 -   5 <=>  559 - 562   (ILE    2  - PHE    5  <=> ALA  793  - ALA  796 )                          
  92: s001-X 5kkl-B     7 -  16 <=>  726 - 735   (ASP    7  - PRO   16  <=> LEU 2575  - TRP 2584 )                          
  92: s001-X 5kkl-B    18 -  23 <=>  741 - 746   (TYR   18  - ASP   23  <=> ARG 2590  - ASP 2595 )                          
  92: s001-X 5kkl-B    26 -  29 <=>  747 - 750   (ASP   26  - HIS   29  <=> PHE 2596  - LEU 2599 )                          
  92: s001-X 5kkl-B    45 -  63 <=>  751 - 769   (GLN   45  - ASN   63  <=> ARG 2600  - HIS 2618 )                          
  92: s001-X 5kkl-B    82 -  88 <=>  781 - 787   (ASP   82  - PHE   88  <=> LEU 2630  - LYS 2636 )                          
  92: s001-X 5kkl-B   128 - 131 <=>  790 - 793   (SER  128  - LEU  131  <=> TRP 2639  - SER 2642 )                          
  92: s001-X 5kkl-B   132 - 151 <=>  795 - 814   (PRO  132  - PHE  151  <=> ARG 2644  - LEU 2663 )                          
  93: s001-X 5ue0-A    14 -  17 <=>   29 -  32   (TYR   14  - ASN   17  <=> ASN  381  - ALA  384 )                          
  93: s001-X 5ue0-A    18 -  36 <=>   77 -  95   (TYR   18  - GLU   36  <=> ASP  431  - GLY  449 )                          
  93: s001-X 5ue0-A    40 -  57 <=>  100 - 117   (PHE   40  - LYS   57  <=> THR  454  - SER  471 )                          
  93: s001-X 5ue0-A   117 - 122 <=>  118 - 123   (GLU  117  - VAL  122  <=> SER  472  - SER  477 )                          
  93: s001-X 5ue0-A   124 - 128 <=>  125 - 129   (PHE  124  - SER  128  <=> ALA  479  - SER  483 )                          
  93: s001-X 5ue0-A   131 - 146 <=>  132 - 147   (LEU  131  - HIS  146  <=> TYR  486  - SER  501 )                          
  93: s001-X 5ue0-A   157 - 160 <=>  179 - 182   (ILE  157  - THR  160  <=> ILE  541  - ASP  544 )                          
  93: s001-X 5ue0-A   252 - 255 <=>  228 - 231   (GLU  252  - ARG  255  <=> SER  598  - SER  601 )                          
  93: s001-X 5ue0-A   264 - 267 <=>  236 - 239   (HIS  264  - THR  267  <=> ALA  606  - LEU  609 )                          
  93: s001-X 5ue0-A   268 - 274 <=>  242 - 248   (PRO  268  - LYS  274  <=> GLU  612  - ARG  618 )                          
  94: s001-X 1yq3-D    13 -  16 <=>    6 -   9   (THR   13  - PRO   16  <=> SER    7  - TRP   10 )                          
  94: s001-X 1yq3-D    17 -  33 <=>   14 -  30   (ASN   17  - LEU   33  <=> ALA   15  - PRO   31 )                          
  94: s001-X 1yq3-D    43 -  70 <=>   32 -  59   (VAL   43  - ARG   70  <=> PRO   33  - HIS   60 )                          
  94: s001-X 1yq3-D    74 -  85 <=>   64 -  75   (VAL   74  - ALA   85  <=> ILE   65  - SER   76 )                          
  94: s001-X 1yq3-D   124 - 127 <=>   76 -  79   (PHE  124  - TYR  127  <=> ALA   77  - PHE   80 )                          
  94: s001-X 1yq3-D   130 - 136 <=>   80 -  86   (ASP  130  - ARG  136  <=> THR   81  - ASN   87 )                          
  94: s001-X 1yq3-D   140 - 149 <=>   93 - 102   (VAL  140  - ASN  149  <=> CYS   94  - ILE  103 )                          
  95: s001-X 5xjy-A     9 -  12 <=>  601 - 604   (VAL    9  - ILE   12  <=> ALA  665  - LYS  668 )                          
  95: s001-X 5xjy-A    14 -  17 <=>  620 - 623   (TYR   14  - ASN   17  <=> SER  684  - ILE  687 )                          
  95: s001-X 5xjy-A    18 -  34 <=>  626 - 642   (TYR   18  - GLY   34  <=> LEU  690  - LEU  706 )                          
  95: s001-X 5xjy-A    35 -  39 <=>  645 - 649   (SER   35  - TRP   39  <=> LEU  709  - SER  713 )                          
  95: s001-X 5xjy-A    41 -  66 <=>  651 - 676   (ARG   41  - THR   66  <=> PRO  715  - PHE  740 )                          
  95: s001-X 5xjy-A    69 -  72 <=>  677 - 680   (GLN   69  - GLY   72  <=> SER  741  - ASN  744 )                          
  95: s001-X 5xjy-A    81 -  84 <=>  690 - 693   (LEU   81  - ALA   84  <=> TYR  754  - LEU  757 )                          
  95: s001-X 5xjy-A    86 -  89 <=>  717 - 720   (MET   86  - GLN   89  <=> LEU  781  - PRO  784 )                          
  95: s001-X 5xjy-A   131 - 140 <=>  721 - 730   (LEU  131  - VAL  140  <=> VAL  785  - PHE  794 )                          
  95: s001-X 5xjy-A   158 - 161 <=>  760 - 763   (GLU  158  - LYS  161  <=> TYR  841  - ALA  844 )                          
  95: s001-X 5xjy-A   165 - 169 <=>  838 - 842   (ILE  165  - TYR  169  <=> PHE  985  - THR  989 )                          
  95: s001-X 5xjy-A   174 - 177 <=>  847 - 850   (VAL  174  - SER  177  <=> ILE  994  - TYR  997 )                          
  95: s001-X 5xjy-A   230 - 234 <=>  923 - 927   (ASN  230  - ARG  234  <=> GLY 1070  - LEU 1074 )                          
  95: s001-X 5xjy-A   269 - 272 <=> 1094 -1097   (PRO  269  - SER  272  <=> PHE 1348  - ILE 1351 )                          
  95: s001-X 5xjy-A   274 - 277 <=> 1462 -1465   (LYS  274  - THR  277  <=> LEU 1716  - ILE 1719 )                          
  95: s001-X 5xjy-A   283 - 286 <=> 1581 -1584   (VAL  283  - GLN  286  <=> VAL 1841  - LEU 1844 )                          
  96: s001-X 6y06-A    12 -  15 <=>    7 -  10   (ILE   12  - GLU   15  <=> ARG    7  - SER   10 )                          
  96: s001-X 6y06-A    16 -  37 <=>   13 -  34   (PRO   16  - ASN   37  <=> LEU   13  - THR   34 )                          
  96: s001-X 6y06-A    40 -  69 <=>   35 -  64   (PHE   40  - GLN   69  <=> ILE   35  - GLY   64 )                          
  96: s001-X 6y06-A    73 -  84 <=>   65 -  76   (ILE   73  - ALA   84  <=> ARG   65  - ILE   76 )                          
  96: s001-X 6y06-A   128 - 131 <=>   77 -  80   (SER  128  - LEU  131  <=> VAL   77  - VAL   80 )                          
  96: s001-X 6y06-A   134 - 143 <=>   81 -  90   (PHE  134  - ALA  143  <=> ASP   81  - ALA   90 )                          
  96: s001-X 6y06-A   146 - 149 <=>   96 -  99   (HIS  146  - ASN  149  <=> LYS   96  - GLU   99 )                          
  97: s001-X 2iu5-A     9 -  12 <=>   21 -  24   (VAL    9  - ILE   12  <=> SER   21  - TYR   24 )                          
  97: s001-X 2iu5-A    14 -  17 <=>   99 - 102   (TYR   14  - ASN   17  <=> ILE   99  - ASN  102 )                          
  97: s001-X 2iu5-A    18 -  34 <=>  104 - 120   (TYR   18  - GLY   34  <=> GLU  104  - PHE  120 )                          
  97: s001-X 2iu5-A    35 -  38 <=>  122 - 125   (SER   35  - VAL   38  <=> GLN  122  - LYS  125 )                          
  97: s001-X 2iu5-A    43 -  62 <=>  138 - 157   (VAL   43  - ARG   62  <=> ILE  138  - GLY  157 )                          
  97: s001-X 2iu5-A    84 -  89 <=>  159 - 164   (ALA   84  - GLN   89  <=> SER  159  - TYR  164 )                          
  97: s001-X 2iu5-A   135 - 147 <=>  166 - 178   (ASP  135  - ILE  147  <=> GLN  166  - PHE  178 )                          
  98: s001-X 5nv8-A    11 -  14 <=>  151 - 154   (ILE   11  - TYR   14  <=> GLN  218  - VAL  221 )                          
  98: s001-X 5nv8-A    19 -  30 <=>  226 - 237   (GLU   19  - LYS   30  <=> GLU  300  - CYS  311 )                          
  98: s001-X 5nv8-A    43 -  61 <=>  239 - 257   (VAL   43  - VAL   61  <=> LEU  313  - ASP  331 )                          
  98: s001-X 5nv8-A   124 - 128 <=>  261 - 265   (PHE  124  - SER  128  <=> GLY  335  - ARG  339 )                          
  98: s001-X 5nv8-A   131 - 149 <=>  268 - 286   (LEU  131  - ASN  149  <=> ARG  342  - ALA  360 )                          
  98: s001-X 5nv8-A   248 - 254 <=>  288 - 294   (PRO  248  - THR  254  <=> GLN  362  - ALA  368 )                          
  98: s001-X 5nv8-A   262 - 265 <=>  300 - 303   (GLU  262  - SER  265  <=> ARG  374  - LEU  377 )                          
  99: s001-X 3t38-A    16 -  33 <=>    1 -  18   (PRO   16  - LEU   33  <=> LEU    9  - GLN   26 )                          
  99: s001-X 3t38-A    41 -  64 <=>   19 -  42   (ARG   41  - LEU   64  <=> GLY   27  - LYS   50 )                          
  99: s001-X 3t38-A    99 - 102 <=>   44 -  47   (ARG   99  - SER  102  <=> HIS   52  - LEU   55 )                          
  99: s001-X 3t38-A   135 - 143 <=>   57 -  65   (ASP  135  - ALA  143  <=> ASP   65  - ALA   73 )                          
  99: s001-X 3t38-A   145 - 148 <=>   67 -  70   (ASN  145  - THR  148  <=> GLY   75  - ALA   78 )                          
  99: s001-X 3t38-A   156 - 159 <=>  111 - 114   (ASP  156  - GLN  159  <=> PRO  119  - GLU  122 )                          
  99: s001-X 3t38-A   266 - 269 <=>  116 - 119   (GLN  266  - PRO  269  <=> HIS  124  - VAL  127 )                          
  99: s001-X 3t38-A   270 - 273 <=>  177 - 180   (ARG  270  - GLY  273  <=> ILE  190  - ILE  193 )                          
 100: s001-X 6dqw-A    14 -  17 <=>    8 -  11   (TYR   14  - ASN   17  <=> SER   26  - GLU   29 )                          
 100: s001-X 6dqw-A    19 -  35 <=>   23 -  39   (GLU   19  - SER   35  <=> GLU   41  - ARG   57 )                          
 100: s001-X 6dqw-A    39 -  45 <=>   41 -  47   (TRP   39  - GLN   45  <=> TYR   59  - GLU   65 )                          
 100: s001-X 6dqw-A    47 -  55 <=>   48 -  56   (GLU   47  - ALA   55  <=> SER   66  - GLY   74 )                          
 100: s001-X 6dqw-A    90 -  93 <=>   59 -  62   (VAL   90  - PHE   93  <=> SER   77  - SER   80 )                          
 100: s001-X 6dqw-A   124 - 130 <=>  256 - 262   (PHE  124  - ASP  130  <=> LEU  290  - ASP  296 )                          
 100: s001-X 6dqw-A   132 - 149 <=>  263 - 280   (PRO  132  - ASN  149  <=> THR  297  - PHE  314 )                          
 100: s001-X 6dqw-A   152 - 155 <=>  304 - 307   (LEU  152  - LEU  155  <=> GLY  338  - VAL  341 )                          
 100: s001-X 6dqw-A   156 - 160 <=>  387 - 391   (ASP  156  - THR  160  <=> GLY  421  - PHE  425 )                          
 100: s001-X 6dqw-A   161 - 165 <=>  393 - 397   (LYS  161  - ILE  165  <=> SER  427  - MET  440 )                          
 100: s001-X 6dqw-A   260 - 263 <=>  438 - 441   (GLU  260  - MET  263  <=> GLU  481  - VAL  484 )                          
 100: s001-X 6dqw-A   267 - 270 <=>  471 - 474   (THR  267  - ARG  270  <=> ASN  514  - ILE  517 )                          
 100: s001-X 6dqw-A   272 - 275 <=>  483 - 486   (SER  272  - PRO  275  <=> VAL  526  - LEU  529 )                          
 101: s001-X 1h99-A    15 -  33 <=>   11 -  29   (GLU   15  - LEU   33  <=> TYR   64  - LYS   82 )                          
 101: s001-X 1h99-A    34 -  37 <=>   31 -  34   (GLY   34  - ASN   37  <=> GLN   84  - LYS   87 )                          
 101: s001-X 1h99-A    40 -  43 <=>   35 -  38   (PHE   40  - VAL   43  <=> LYS   88  - ASP   91 )                          
 101: s001-X 1h99-A    44 -  62 <=>   40 -  58   (THR   44  - ARG   62  <=> ILE   93  - GLY  111 )                          
 101: s001-X 1h99-A    84 -  87 <=>   60 -  63   (ALA   84  - SER   87  <=> ASP  113  - ASN  116 )                          
 101: s001-X 1h99-A    91 -  99 <=>   84 -  92   (PRO   91  - ARG   99  <=> LEU  137  - GLY  145 )                          
 101: s001-X 1h99-A   134 - 141 <=>  100 - 107   (PHE  134  - PHE  141  <=> ALA  153  - ILE  160 )                          
 101: s001-X 1h99-A   212 - 215 <=>  125 - 128   (GLU  212  - LYS  215  <=> VAL  178  - GLU  181 )                          
 101: s001-X 1h99-A   275 - 280 <=>  136 - 141   (PRO  275  - ARG  280  <=> HIS  189  - PHE  194 )                          
 102: s001-X 6c2j-B    13 -  19 <=>   72 -  78   (THR   13  - GLU   19  <=> VAL   72  - SER   78 )                          
 102: s001-X 6c2j-B    23 -  39 <=>  113 - 129   (ASP   23  - TRP   39  <=> ASP  113  - GLY  129 )                          
 102: s001-X 6c2j-B    41 -  58 <=>  130 - 147   (ARG   41  - ILE   58  <=> ALA  130  - GLY  147 )                          
 102: s001-X 6c2j-B   131 - 135 <=>  153 - 157   (LEU  131  - ASP  135  <=> LYS  153  - GLY  157 )                          
 102: s001-X 6c2j-B   138 - 145 <=>  162 - 169   (SER  138  - ASN  145  <=> LEU  162  - MET  169 )                          
 102: s001-X 6c2j-B   148 - 151 <=>  171 - 174   (THR  148  - PHE  151  <=> VAL  171  - PRO  174 )                          
 102: s001-X 6c2j-B   152 - 155 <=>  177 - 180   (LEU  152  - LEU  155  <=> TRP  177  - ASN  180 )                          
 102: s001-X 6c2j-B   156 - 159 <=>  184 - 187   (ASP  156  - GLN  159  <=> LEU  184  - GLY  187 )                          
 102: s001-X 6c2j-B   163 - 169 <=>  250 - 256   (ALA  163  - TYR  169  <=> LEU  250  - VAL  256 )                          
 102: s001-X 6c2j-B   178 - 184 <=>  336 - 342   (LYS  178  - TRP  184  <=> HIS  336  - ASP  342 )                          
 102: s001-X 6c2j-B   256 - 260 <=>  366 - 370   (PHE  256  - GLU  260  <=> ALA  366  - LEU  370 )                          
 102: s001-X 6c2j-B   265 - 270 <=>  377 - 382   (SER  265  - ARG  270  <=> GLN  377  - GLU  382 )                          
 103: s001-X 2cwo-A    37 -  40 <=>    1 -   4   (ASN   37  - PHE   40  <=> MET    1  - PHE    4 )                          
 103: s001-X 2cwo-A    43 -  66 <=>    5 -  28   (VAL   43  - THR   66  <=> LEU    5  - GLY   28 )                          
 103: s001-X 2cwo-A    73 -  76 <=>   30 -  33   (ILE   73  - ASP   76  <=> ASN   30  - GLN   33 )                          
 103: s001-X 2cwo-A    77 -  89 <=>   35 -  47   (ARG   77  - GLN   89  <=> GLU   35  - ALA   47 )                          
 103: s001-X 2cwo-A   138 - 149 <=>   50 -  61   (SER  138  - ASN  149  <=> ASN   50  - TRP   61 )                          
 103: s001-X 2cwo-A   155 - 158 <=>   73 -  76   (LEU  155  - GLU  158  <=> ILE   85  - PHE   88 )                          
 103: s001-X 2cwo-A   266 - 272 <=>  139 - 145   (GLN  266  - SER  272  <=> ASN  151  - GLU  157 )                          
 103: s001-X 2cwo-A   273 - 277 <=>  148 - 152   (GLY  273  - THR  277  <=> LYS  160  - SER  164 )                          
 104: s001-X 6yel-A     1 -   5 <=>    2 -   6   (MET    1  - PHE    5  <=> SER    2  - ASN    6 )                          
 104: s001-X 6yel-A    22 -  35 <=>   27 -  40   (ASN   22  - SER   35  <=> GLU   27  - ALA   40 )                          
 104: s001-X 6yel-A    36 -  39 <=>   45 -  48   (GLU   36  - TRP   39  <=> ARG   45  - GLU   48 )                          
 104: s001-X 6yel-A    41 -  44 <=>   51 -  54   (ARG   41  - THR   44  <=> LYS   51  - LEU   54 )                          
 104: s001-X 6yel-A    45 -  67 <=>   58 -  80   (GLN   45  - TYR   67  <=> LEU   58  - GLU   80 )                          
 104: s001-X 6yel-A    74 -  88 <=>   85 -  99   (VAL   74  - PHE   88  <=> ARG   85  - ALA   99 )                          
 104: s001-X 6yel-A   137 - 147 <=>  103 - 113   (ILE  137  - ILE  147  <=> ALA  103  - TRP  113 )                          
 105: s001-X 6wn1-D    42 -  65 <=>  130 - 153   (ASN   42  - ARG   65  <=> THR  342  - ILE  365 )                          
 105: s001-X 6wn1-D    76 -  89 <=>  154 - 167   (ASP   76  - GLN   89  <=> ASP  366  - LYS  379 )                          
 105: s001-X 6wn1-D   138 - 149 <=>  170 - 181   (SER  138  - ASN  149  <=> GLY  382  - GLN  393 )                          
 105: s001-X 6wn1-D   197 - 200 <=>  190 - 193   (PHE  197  - TYR  200  <=> VAL  402  - LEU  405 )                          
 105: s001-X 6wn1-D   218 - 221 <=>  195 - 198   (ILE  218  - LEU  221  <=> TYR  422  - ASN  425 )                          
 105: s001-X 6wn1-D   247 - 250 <=>  204 - 207   (PRO  247  - LEU  250  <=> SER  431  - LYS  434 )                          
 106: s001-X 2xig-C    16 -  36 <=>    2 -  22   (PRO   16  - GLU   36  <=> LYS    2  - GLY   22 )                          
 106: s001-X 2xig-C    41 -  44 <=>   23 -  26   (ARG   41  - THR   44  <=> LEU   23  - SER   26 )                          
 106: s001-X 2xig-C    46 -  60 <=>   27 -  41   (SER   46  - ALA   60  <=> LYS   27  - THR   41 )                          
 106: s001-X 2xig-C    85 -  88 <=>   42 -  45   (ALA   85  - PHE   88  <=> HIS   42  - PRO   45 )                          
 106: s001-X 2xig-C   125 - 128 <=>   50 -  53   (SER  125  - SER  128  <=> HIS   50  - ARG   53 )                          
 106: s001-X 2xig-C   133 - 145 <=>   63 -  75   (SER  133  - ASN  145  <=> SER   63  - ASN   75 )                          
 106: s001-X 2xig-C   157 - 164 <=>  108 - 115   (ILE  157  - PRO  164  <=> ILE  108  - GLU  115 )                          
 106: s001-X 2xig-C   251 - 255 <=>  131 - 135   (VAL  251  - ARG  255  <=> LEU  131  - ASP  135 )                          
 106: s001-X 2xig-C   265 - 269 <=>  137 - 141   (SER  265  - PRO  269  <=> LYS  137  - TRP  141 )                          
 107: s001-X 4mk6-A    10 -  13 <=>   24 -  27   (ARG   10  - THR   13  <=> HIS   21  - PHE   24 )                          
 107: s001-X 4mk6-A    14 -  17 <=>  102 - 105   (TYR   14  - ASN   17  <=> ALA   99  - SER  102 )                          
 107: s001-X 4mk6-A    18 -  35 <=>  108 - 125   (TYR   18  - SER   35  <=> SER  105  - LYS  122 )                          
 107: s001-X 4mk6-A    36 -  39 <=>  129 - 132   (GLU   36  - TRP   39  <=> ASN  126  - VAL  129 )                          
 107: s001-X 4mk6-A    41 -  44 <=>  135 - 138   (ARG   41  - THR   44  <=> ALA  132  - VAL  135 )                          
 107: s001-X 4mk6-A    45 -  63 <=>  141 - 159   (GLN   45  - ASN   63  <=> ALA  138  - GLY  156 )                          
 107: s001-X 4mk6-A    82 -  87 <=>  161 - 166   (ASP   82  - SER   87  <=> LYS  158  - THR  163 )                          
 107: s001-X 4mk6-A    88 -  91 <=>  169 - 172   (PHE   88  - PRO   91  <=> ASN  166  - PHE  169 )                          
 107: s001-X 4mk6-A   137 - 144 <=>  175 - 182   (ILE  137  - PHE  144  <=> ALA  172  - ALA  179 )                          
 108: s001-X 6cnb-R     5 -   8 <=>   35 -  38   (PHE    5  - ASP    8  <=> ASN   35  - VAL   38 )                          
 108: s001-X 6cnb-R    16 -  35 <=>   65 -  84   (PRO   16  - SER   35  <=> HIS   95  - ASN  114 )                          
 108: s001-X 6cnb-R    38 -  42 <=>   85 -  89   (VAL   38  - ASN   42  <=> ASN  115  - GLY  119 )                          
 108: s001-X 6cnb-R    44 -  58 <=>   95 - 109   (THR   44  - ILE   58  <=> VAL  125  - THR  139 )                          
 108: s001-X 6cnb-R   127 - 130 <=>  111 - 114   (TYR  127  - ASP  130  <=> HIS  141  - ILE  144 )                          
 108: s001-X 6cnb-R   132 - 145 <=>  126 - 139   (PRO  132  - ASN  145  <=> SER  156  - HIS  169 )                          
 108: s001-X 6cnb-R   152 - 155 <=>  141 - 144   (LEU  152  - LEU  155  <=> THR  171  - PRO  174 )                          
 108: s001-X 6cnb-R   164 - 167 <=>  166 - 169   (PRO  164  - PHE  167  <=> ILE  196  - VAL  199 )                          
 108: s001-X 6cnb-R   257 - 260 <=>  175 - 178   (PRO  257  - GLU  260  <=> LEU  205  - ARG  208 )                          
 108: s001-X 6cnb-R   261 - 264 <=>  181 - 184   (GLY  261  - HIS  264  <=> LYS  211  - MET  214 )                          
 108: s001-X 6cnb-R   267 - 271 <=>  415 - 419   (THR  267  - ARG  271  <=> VAL  534  - ILE  538 )                          
 108: s001-X 6cnb-R   274 - 279 <=>  448 - 453   (LYS  274  - LYS  279  <=> SER  576  - ASN  581 )                          
 108: s001-X 6cnb-R   280 - 283 <=>  455 - 458   (ARG  280  - VAL  283  <=> HIS  583  - PRO  586 )                          
 108: s001-X 6cnb-R   286 - 290 <=>  486 - 490   (GLN  286  - LYS  290  <=> LEU  614  - GLU  618 )                          
 109: s001-X 2hsb-A    16 -  28 <=>   56 -  68   (PRO   16  - ALA   28  <=> THR   55  - ARG   67 )                          
 109: s001-X 2hsb-A    30 -  33 <=>   69 -  72   (LYS   30  - LEU   33  <=> GLU   68  - GLY   71 )                          
 109: s001-X 2hsb-A    45 -  68 <=>   74 -  97   (GLN   45  - ARG   68  <=> SER   73  - LYS   96 )                          
 109: s001-X 2hsb-A    78 -  89 <=>  100 - 111   (MET   78  - GLN   89  <=> SER   99  - ALA  110 )                          
 109: s001-X 2hsb-A   137 - 149 <=>  114 - 126   (ILE  137  - ASN  149  <=> PHE  113  - ARG  125 )                          
 110: s001-X 1x9f-D    17 -  35 <=>   20 -  38   (ASN   17  - SER   35  <=> HIS   20  - ASP   38 )                          
 110: s001-X 1x9f-D    37 -  42 <=>   39 -  44   (ASN   37  - ASN   42  <=> HIS   39  - ALA   44 )                          
 110: s001-X 1x9f-D    44 -  63 <=>   59 -  78   (THR   44  - ASN   63  <=> PHE   59  - ASP   78 )                          
 110: s001-X 1x9f-D    77 -  87 <=>   79 -  89   (ARG   77  - SER   87  <=> THR   79  - HIS   89 )                          
 110: s001-X 1x9f-D   128 - 132 <=>   90 -  94   (SER  128  - PRO  132  <=> LEU   90  - HIS   94 )                          
 110: s001-X 1x9f-D   139 - 145 <=>  102 - 108   (ALA  139  - ASN  145  <=> GLU  102  - LEU  108 )                          
 110: s001-X 1x9f-D   189 - 194 <=>  116 - 121   (VAL  189  - HIS  194  <=> GLY  116  - THR  121 )                          
 110: s001-X 1x9f-D   255 - 259 <=>  122 - 126   (ARG  255  - GLU  259  <=> HIS  122  - GLY  126 )                          
 111: s001-X 3gt0-A     7 -  12 <=>  111 - 116   (ASP    7  - ILE   12  <=> LYS  114  - UNK  119 )                          
 111: s001-X 3gt0-A    13 -  16 <=>  165 - 168   (THR   13  - PRO   16  <=> VAL  168  - VAL  171 )                          
 111: s001-X 3gt0-A    17 -  35 <=>  172 - 190   (ASN   17  - SER   35  <=> SER  175  - ASP  193 )                          
 111: s001-X 3gt0-A    39 -  42 <=>  191 - 194   (TRP   39  - ASN   42  <=> GLY  194  - ARG  197 )                          
 111: s001-X 3gt0-A    43 -  64 <=>  196 - 217   (VAL   43  - LEU   64  <=> GLN  199  - ILE  220 )                          
 112: s001-X 3rio-A    18 -  34 <=>   69 -  85   (TYR   18  - GLY   34  <=> ASP   71  - ASN   87 )                          
 112: s001-X 3rio-A    35 -  38 <=>   87 -  90   (SER   35  - VAL   38  <=> THR   89  - SER   92 )                          
 112: s001-X 3rio-A    41 -  44 <=>   91 -  94   (ARG   41  - THR   44  <=> LEU   93  - HIS   96 )                          
 112: s001-X 3rio-A    45 -  62 <=>   96 - 113   (GLN   45  - ARG   62  <=> HIS   98  - GLY  115 )                          
 112: s001-X 3rio-A    81 -  84 <=>  114 - 117   (LEU   81  - ALA   84  <=> PHE  116  - LYS  119 )                          
 112: s001-X 3rio-A    91 - 100 <=>  139 - 148   (PRO   91  - GLU  100  <=> ILE  141  - LEU  150 )                          
 112: s001-X 3rio-A   134 - 143 <=>  155 - 164   (PHE  134  - ALA  143  <=> ILE  157  - SER  166 )                          
 113: s001-X 6nwd-A     6 -  10 <=>   75 -  79   (ASP    6  - ARG   10  <=> VAL  105  - THR  109 )                          
 113: s001-X 6nwd-A    11 -  17 <=>   81 -  87   (ILE   11  - ASN   17  <=> GLU  111  - TYR  117 )                          
 113: s001-X 6nwd-A    18 -  34 <=>   89 - 105   (TYR   18  - GLY   34  <=> TYR  119  - ALA  135 )                          
 113: s001-X 6nwd-A    35 -  38 <=>  107 - 110   (SER   35  - VAL   38  <=> LEU  137  - PRO  140 )                          
 113: s001-X 6nwd-A    41 -  66 <=>  114 - 139   (ARG   41  - THR   66  <=> ALA  144  - ASP  169 )                          
 113: s001-X 6nwd-A    74 -  88 <=>  140 - 154   (VAL   74  - PHE   88  <=> ASP  170  - PRO  184 )                          
 113: s001-X 6nwd-A   136 - 147 <=>  157 - 168   (ARG  136  - ILE  147  <=> TYR  187  - ARG  198 )                          
 113: s001-X 6nwd-A   148 - 151 <=>  184 - 187   (THR  148  - PHE  151  <=> MET  214  - LEU  217 )                          
 113: s001-X 6nwd-A   160 - 163 <=>  211 - 214   (THR  160  - ALA  163  <=> ALA  241  - GLY  244 )                          
 113: s001-X 6nwd-A   188 - 192 <=>  220 - 224   (ALA  188  - LEU  192  <=> THR  250  - VAL  254 )                          
 113: s001-X 6nwd-A   246 - 249 <=>  230 - 233   (PRO  246  - LEU  249  <=> PHE  260  - LEU  263 )                          
 114: s001-X 3ph0-A    36 -  43 <=>    2 -   9   (GLU   36  - VAL   43  <=> MET    2  - LEU    9 )                          
 114: s001-X 3ph0-A    44 -  63 <=>   17 -  36   (THR   44  - ASN   63  <=> ALA   17  - LEU   36 )                          
 114: s001-X 3ph0-A    76 -  89 <=>   37 -  50   (ASP   76  - GLN   89  <=> GLN   42  - GLU   55 )                          
 114: s001-X 3ph0-A   137 - 144 <=>   53 -  60   (ILE  137  - PHE  144  <=> LEU   58  - LYS   65 )                          
 115: s001-X 1u2m-C    30 -  33 <=>   26 -  29   (LYS   30  - LEU   33  <=> ASN   44  - GLU   47 )                          
 115: s001-X 1u2m-C    44 -  67 <=>   32 -  55   (THR   44  - TYR   67  <=> PHE   50  - SER   73 )                          
 115: s001-X 1u2m-C    69 -  72 <=>   56 -  59   (GLN   69  - GLY   72  <=> UNK   74  - GLY   77 )                          
 115: s001-X 1u2m-C    74 -  87 <=>   62 -  75   (VAL   74  - SER   87  <=> ARG   80  - THR   93 )                          
 115: s001-X 1u2m-C   128 - 131 <=>   76 -  79   (SER  128  - LEU  131  <=> PHE   94  - LYS   97 )                          
 115: s001-X 1u2m-C   134 - 149 <=>   80 -  95   (PHE  134  - ASN  149  <=> ALA   98  - ARG  113 )                          
 115: s001-X 1u2m-C   198 - 209 <=>  122 - 133   (LYS  198  - ILE  209  <=> ASN  140  - ASP  151 )                          
 115: s001-X 1u2m-C   211 - 220 <=>  134 - 143   (SER  211  - ASP  220  <=> ILE  152  - LYS  161 )                          
 116: s001-X 2apl-A    16 -  37 <=>    2 -  23   (PRO   16  - ASN   37  <=> SER    3  - PHE   24 )                          
 116: s001-X 2apl-A    38 -  42 <=>   25 -  29   (VAL   38  - ASN   42  <=> GLU   26  - ASN   30 )                          
 116: s001-X 2apl-A    43 -  62 <=>   32 -  51   (VAL   43  - ARG   62  <=> PHE   33  - GLY   52 )                          
 116: s001-X 2apl-A    95 -  98 <=>   54 -  57   (ARG   95  - PHE   98  <=> HIS   55  - ALA   58 )                          
 116: s001-X 2apl-A   141 - 147 <=>   66 -  72   (PHE  141  - ILE  147  <=> TYR   67  - SER   73 )                          
 116: s001-X 2apl-A   209 - 213 <=>  141 - 145   (ILE  209  - ILE  213  <=> ILE  142  - HIS  146 )                          
 116: s001-X 2apl-A   216 - 219 <=>  146 - 149   (SER  216  - SER  219  <=> LEU  147  - ILE  150 )                          
 117: s001-X 5fmn-B    36 -  40 <=>    1 -   5   (GLU   36  - PHE   40  <=> HIS   19  - GLN   23 )                          
 117: s001-X 5fmn-B    43 -  69 <=>    6 -  32   (VAL   43  - GLN   69  <=> GLU   24  - ASN   50 )                          
 117: s001-X 5fmn-B    74 -  89 <=>   34 -  49   (VAL   74  - GLN   89  <=> PRO   52  - LEU   67 )                          
 117: s001-X 5fmn-B   137 - 146 <=>   52 -  61   (ILE  137  - HIS  146  <=> VAL   70  - MET   79 )                          
 117: s001-X 5fmn-B   148 - 151 <=>   84 -  87   (THR  148  - PHE  151  <=> ALA  102  - ARG  105 )                          
 118: s001-X 6zsi-D    34 -  38 <=>   59 -  63   (GLY   34  - VAL   38  <=> ARG 1132  - LEU 1136 )                          
 118: s001-X 6zsi-D    40 -  65 <=>   65 -  90   (PHE   40  - ARG   65  <=> LEU 1138  - GLU 1163 )                          
 118: s001-X 6zsi-D    73 -  76 <=>   92 -  95   (ILE   73  - ASP   76  <=> TRP 1165  - THR 1168 )                          
 118: s001-X 6zsi-D    77 -  84 <=>   98 - 105   (ARG   77  - ALA   84  <=> GLN 1171  - LEU 1178 )                          
 118: s001-X 6zsi-D   128 - 131 <=>  108 - 111   (SER  128  - LEU  131  <=> GLU 1181  - ALA 1184 )                          
 118: s001-X 6zsi-D   133 - 149 <=>  112 - 128   (SER  133  - ASN  149  <=> LEU 1185  - LYS 1201 )                          
 118: s001-X 6zsi-D   248 - 251 <=>  130 - 133   (PRO  248  - VAL  251  <=> ALA 1203  - GLU 1206 )                          
 119: s001-X 5o5j-O    18 -  30 <=>    3 -  15   (TYR   18  - LYS   30  <=> THR    4  - GLY   16 )                          
 119: s001-X 5o5j-O    43 -  65 <=>   23 -  45   (VAL   43  - ARG   65  <=> SER   24  - HIS   46 )                          
 119: s001-X 5o5j-O    77 -  89 <=>   47 -  59   (ARG   77  - GLN   89  <=> HIS   48  - VAL   60 )                          
 119: s001-X 5o5j-O   137 - 149 <=>   62 -  74   (ILE  137  - ASN  149  <=> ARG   63  - VAL   75 )                          
 120: s001-X 2bnl-C    16 -  35 <=>   11 -  30   (PRO   16  - SER   35  <=> GLU   13  - GLN   32 )                          
 120: s001-X 2bnl-C    37 -  40 <=>   31 -  34   (ASN   37  - PHE   40  <=> GLU   33  - GLN   36 )                          
 120: s001-X 2bnl-C    43 -  65 <=>   35 -  57   (VAL   43  - ARG   65  <=> LEU   37  - ASP   59 )                          
 120: s001-X 2bnl-C    79 -  89 <=>   59 -  69   (SER   79  - GLN   89  <=> ASN   61  - ALA   71 )                          
 120: s001-X 2bnl-C   133 - 137 <=>   71 -  75   (SER  133  - ILE  137  <=> ARG   73  - ILE   77 )                          
 120: s001-X 2bnl-C   139 - 144 <=>   76 -  81   (ALA  139  - PHE  144  <=> GLY   78  - PHE   83 )                          
 120: s001-X 2bnl-C   188 - 199 <=>   93 - 104   (ALA  188  - GLN  199  <=> LEU   95  - ASP  106 )                          
 120: s001-X 2bnl-C   254 - 258 <=>  109 - 113   (THR  254  - THR  258  <=> GLU  111  - GLN  115 )                          
 121: s001-X 2lyc-A    13 -  16 <=>    1 -   4   (THR   13  - PRO   16  <=> MET    1  - ILE    4 )                          
 121: s001-X 2lyc-A    24 -  27 <=>    9 -  12   (LEU   24  - SER   27  <=> GLN    9  - ASP   12 )                          
 121: s001-X 2lyc-A    28 -  33 <=>   14 -  19   (ALA   28  - LEU   33  <=> GLU   14  - PRO   19 )                          
 121: s001-X 2lyc-A    38 -  69 <=>   21 -  52   (VAL   38  - GLN   69  <=> TYR   21  - THR   52 )                          
 121: s001-X 2lyc-A    71 -  74 <=>   53 -  56   (LEU   71  - VAL   74  <=> ASN   53  - LEU   56 )                          
 121: s001-X 2lyc-A    75 -  79 <=>   60 -  64   (THR   75  - SER   79  <=> ASP   60  - LEU   64 )                          
 121: s001-X 2lyc-A    84 -  87 <=>   83 -  86   (ALA   84  - SER   87  <=> PHE   83  - GLU   86 )                          
 121: s001-X 2lyc-A   125 - 129 <=>   87 -  91   (SER  125  - LYS  129  <=> THR   87  - PRO   91 )                          
 121: s001-X 2lyc-A   132 - 145 <=>   99 - 112   (PRO  132  - ASN  145  <=> PRO   99  - ARG  112 )                          
 121: s001-X 2lyc-A   153 - 156 <=>  123 - 126   (VAL  153  - ASP  156  <=> THR  123  - TYR  126 )                          
 122: s001-X 5ydp-A     2 -   5 <=>   19 -  22   (ILE    2  - PHE    5  <=> GLU   44  - ASP   47 )                          
 122: s001-X 5ydp-A     7 -  10 <=>   25 -  28   (ASP    7  - ARG   10  <=> ALA   50  - UNK   53 )                          
 122: s001-X 5ydp-A    12 -  15 <=>  105 - 108   (ILE   12  - GLU   15  <=> PRO  135  - LEU  138 )                          
 122: s001-X 5ydp-A    16 -  35 <=>  114 - 133   (PRO   16  - SER   35  <=> GLU  144  - SER  163 )                          
 122: s001-X 5ydp-A    39 -  42 <=>  134 - 137   (TRP   39  - ASN   42  <=> TRP  164  - ILE  167 )                          
 122: s001-X 5ydp-A    43 -  62 <=>  141 - 160   (VAL   43  - ARG   62  <=> GLN  171  - PRO  190 )                          
 122: s001-X 5ydp-A    80 -  83 <=>  162 - 165   (GLN   80  - ASP   83  <=> GLU  192  - ASP  195 )                          
 122: s001-X 5ydp-A    84 -  87 <=>  167 - 170   (ALA   84  - SER   87  <=> LEU  197  - GLY  200 )                          
 122: s001-X 5ydp-A   128 - 131 <=>  171 - 174   (SER  128  - LEU  131  <=> LEU  201  - VAL  204 )                          
 122: s001-X 5ydp-A   133 - 137 <=>  175 - 179   (SER  133  - ILE  137  <=> ILE  205  - LEU  209 )                          
 123: s001-X 1dgp-A    12 -  15 <=>   34 -  37   (ILE   12  - GLU   15  <=> SER   73  - ALA   76 )                          
 123: s001-X 1dgp-A    16 -  19 <=>   42 -  45   (PRO   16  - GLU   19  <=> LEU   81  - LYS   84 )                          
 123: s001-X 1dgp-A    21 -  33 <=>   46 -  58   (PHE   21  - LEU   33  <=> PHE   85  - LEU   97 )                          
 123: s001-X 1dgp-A    43 -  66 <=>   60 -  83   (VAL   43  - THR   66  <=> ASP   99  - SER  122 )                          
 123: s001-X 1dgp-A    78 -  87 <=>   88 -  97   (MET   78  - SER   87  <=> GLU  127  - ILE  136 )                          
 123: s001-X 1dgp-A   122 - 125 <=>  106 - 109   (VAL  122  - SER  125  <=> ARG  145  - PRO  148 )                          
 123: s001-X 1dgp-A   128 - 131 <=>  110 - 113   (SER  128  - LEU  131  <=> GLU  149  - ILE  152 )                          
 123: s001-X 1dgp-A   132 - 137 <=>  116 - 121   (PRO  132  - ILE  137  <=> ASP  155  - MET  160 )                          
 123: s001-X 1dgp-A   140 - 143 <=>  128 - 131   (VAL  140  - ALA  143  <=> LEU  167  - GLU  170 )                          
 123: s001-X 1dgp-A   153 - 156 <=>  138 - 141   (VAL  153  - ASP  156  <=> VAL  177  - ARG  180 )                          
 123: s001-X 1dgp-A   157 - 163 <=>  143 - 149   (ILE  157  - ALA  163  <=> GLN  182  - LEU  188 )                          
 123: s001-X 1dgp-A   166 - 170 <=>  217 - 221   (SER  166  - GLU  170  <=> LEU  265  - VAL  269 )                          
 123: s001-X 1dgp-A   171 - 174 <=>  224 - 227   (PRO  171  - VAL  174  <=> LEU  272  - GLU  275 )                          
 123: s001-X 1dgp-A   196 - 199 <=>  250 - 253   (ARG  196  - GLN  199  <=> HIS  298  - ILE  301 )                          
 123: s001-X 1dgp-A   213 - 217 <=>  260 - 264   (ILE  213  - SER  217  <=> SER  308  - CYS  312 )                          
 123: s001-X 1dgp-A   244 - 247 <=>  273 - 276   (TYR  244  - PRO  247  <=> LYS  321  - GLU  324 )                          
 124: s001-X 4ag6-B    14 -  17 <=>  106 - 109   (TYR   14  - ASN   17  <=> VAL  317  - SER  320 )                          
 124: s001-X 4ag6-B    18 -  34 <=>  111 - 127   (TYR   18  - GLY   34  <=> LEU  322  - ARG  338 )                          
 124: s001-X 4ag6-B    41 -  44 <=>  128 - 131   (ARG   41  - THR   44  <=> ASP  339  - ASP  342 )                          
 124: s001-X 4ag6-B    45 -  61 <=>  134 - 150   (GLN   45  - VAL   61  <=> LYS  345  - ILE  361 )                          
 124: s001-X 4ag6-B    88 -  91 <=>  165 - 168   (PHE   88  - PRO   91  <=> PRO  376  - LYS  379 )                          
 124: s001-X 4ag6-B   129 - 132 <=>  175 - 178   (LYS  129  - PRO  132  <=> VAL  386  - ALA  389 )                          
 124: s001-X 4ag6-B   133 - 144 <=>  184 - 195   (SER  133  - PHE  144  <=> THR  395  - ALA  406 )                          
 124: s001-X 4ag6-B   145 - 148 <=>  197 - 200   (ASN  145  - THR  148  <=> GLU  408  - ASP  411 )                          
 124: s001-X 4ag6-B   149 - 153 <=>  202 - 206   (ASN  149  - VAL  153  <=> TYR  413  - GLY  417 )                          
 124: s001-X 4ag6-B   190 - 196 <=>  240 - 246   (THR  190  - ARG  196  <=> LEU  451  - ILE  457 )                          
 124: s001-X 4ag6-B   218 - 222 <=>  260 - 264   (ILE  218  - LEU  222  <=> ASP  471  - UNK  475 )                          
 124: s001-X 4ag6-B   236 - 239 <=>  288 - 291   (PHE  236  - ILE  239  <=> ASN  499  - LEU  502 )                          
 125: s001-X 1wgz-A     5 -   9 <=>   67 -  71   (PHE    5  - VAL    9  <=> LEU   67  - GLU   71 )                          
 125: s001-X 1wgz-A    10 -  13 <=>   87 -  90   (ARG   10  - THR   13  <=> VAL   87  - TRP   90 )                          
 125: s001-X 1wgz-A    17 -  35 <=>  103 - 121   (ASN   17  - SER   35  <=> ARG  103  - GLU  121 )                          
 125: s001-X 1wgz-A    36 -  42 <=>  124 - 130   (GLU   36  - ASN   42  <=> PRO  124  - GLY  130 )                          
 125: s001-X 1wgz-A    43 -  62 <=>  132 - 151   (VAL   43  - ARG   62  <=> LEU  132  - ALA  151 )                          
 125: s001-X 1wgz-A    64 -  67 <=>  152 - 155   (LEU   64  - TYR   67  <=> LEU  152  - ALA  155 )                          
 125: s001-X 1wgz-A    70 -  77 <=>  156 - 163   (ARG   70  - ARG   77  <=> PRO  156  - GLU  163 )                          
 125: s001-X 1wgz-A   116 - 119 <=>  167 - 170   (ILE  116  - VAL  119  <=> ALA  167  - ASP  170 )                          
 125: s001-X 1wgz-A   206 - 209 <=>  189 - 192   (PRO  206  - ILE  209  <=> LYS  189  - LEU  192 )                          
 125: s001-X 1wgz-A   210 - 213 <=>  194 - 197   (VAL  210  - ILE  213  <=> GLY  194  - ASP  197 )                          
 125: s001-X 1wgz-A   231 - 234 <=>  208 - 211   (VAL  231  - ARG  234  <=> THR  208  - LEU  211 )                          
 125: s001-X 1wgz-A   248 - 255 <=>  244 - 251   (PRO  248  - ARG  255  <=> ALA  244  - ILE  251 )                          
 125: s001-X 1wgz-A   261 - 264 <=>  285 - 288   (GLY  261  - HIS  264  <=> GLN  285  - PRO  288 )                          
 125: s001-X 1wgz-A   273 - 277 <=>  324 - 328   (GLY  273  - THR  277  <=> GLU  324  - PRO  328 )                          
 125: s001-X 1wgz-A   278 - 281 <=>  331 - 334   (ARG  278  - HIS  281  <=> ARG  331  - PHE  334 )                          
 126: s001-X 6ygb-B     3 -   7 <=>  166 - 170   (ASN    3  - ASP    7  <=> GLY  167  - GLU  171 )                          
 126: s001-X 6ygb-B    16 -  39 <=>  188 - 211   (PRO   16  - TRP   39  <=> PRO  189  - SER  212 )                          
 126: s001-X 6ygb-B    41 -  45 <=>  214 - 218   (ARG   41  - GLN   45  <=> LEU  215  - LYS  219 )                          
 126: s001-X 6ygb-B    47 -  58 <=>  219 - 230   (GLU   47  - ILE   58  <=> HIS  220  - LEU  231 )                          
 126: s001-X 6ygb-B    60 -  64 <=>  231 - 235   (ALA   60  - LEU   64  <=> GLU  232  - THR  236 )                          
 126: s001-X 6ygb-B   123 - 128 <=>  240 - 245   (PRO  123  - SER  128  <=> LYS  241  - ASP  246 )                          
 126: s001-X 6ygb-B   131 - 139 <=>  248 - 256   (LEU  131  - ALA  139  <=> ILE  249  - GLY  257 )                          
 126: s001-X 6ygb-B   250 - 254 <=>  270 - 274   (LEU  250  - THR  254  <=> PHE  271  - ILE  275 )                          
 126: s001-X 6ygb-B   261 - 265 <=>  279 - 283   (GLY  261  - SER  265  <=> SER  280  - PRO  284 )                          
 126: s001-X 6ygb-B   272 - 279 <=>  367 - 374   (SER  272  - LYS  279  <=> GLU  368  - SER  375 )                          
 126: s001-X 6ygb-B   284 - 290 <=>  498 - 504   (LYS  284  - LYS  290  <=> LYS  503  - GLU  509 )                          
 127: s001-X 1fc3-A    16 -  33 <=>    1 -  18   (PRO   16  - LEU   33  <=> ASN  140  - GLY  157 )                          
 127: s001-X 1fc3-A    40 -  43 <=>   20 -  23   (PHE   40  - VAL   43  <=> PRO  159  - ILE  162 )                          
 127: s001-X 1fc3-A    45 -  60 <=>   26 -  41   (GLN   45  - ALA   60  <=> TYR  165  - GLU  180 )                          
 127: s001-X 1fc3-A    81 -  84 <=>   43 -  46   (LEU   81  - ALA   84  <=> LEU  182  - ILE  185 )                          
 127: s001-X 1fc3-A   128 - 131 <=>   50 -  53   (SER  128  - LEU  131  <=> LEU  189  - ASP  192 )                          
 127: s001-X 1fc3-A   132 - 150 <=>   64 -  82   (PRO  132  - ARG  150  <=> ARG  203  - LEU  221 )                          
 127: s001-X 1fc3-A   245 - 249 <=>   88 -  92   (ASN  245  - LEU  249  <=> LEU  227  - THR  231 )                          
 128: s001-X 5gp9-A     8 -  11 <=>   20 -  23   (ASP    8  - ILE   11  <=> GLU   22  - TYR   25 )                          
 128: s001-X 5gp9-A    12 -  15 <=>  106 - 109   (ILE   12  - GLU   15  <=> GLU  108  - GLN  111 )                          
 128: s001-X 5gp9-A    17 -  36 <=>  121 - 140   (ASN   17  - GLU   36  <=> VAL  123  - GLY  142 )                          
 128: s001-X 5gp9-A    40 -  65 <=>  143 - 168   (PHE   40  - ARG   65  <=> PHE  145  - MET  170 )                          
 128: s001-X 5gp9-A    74 -  78 <=>  170 - 174   (VAL   74  - MET   78  <=> ASP  172  - ASP  176 )                          
 128: s001-X 5gp9-A    81 -  88 <=>  175 - 182   (LEU   81  - PHE   88  <=> LEU  177  - VAL  184 )                          
 128: s001-X 5gp9-A    89 -  92 <=>  185 - 188   (GLN   89  - ARG   92  <=> LEU  187  - GLY  190 )                          
 129: s001-X 6nsj-A     1 -   4 <=>   84 -  87   (MET    1  - LEU    4  <=> PHE   97  - ASP  100 )                          
 129: s001-X 6nsj-A    16 -  27 <=>  100 - 111   (PRO   16  - SER   27  <=> ILE  113  - TYR  124 )                          
 129: s001-X 6nsj-A    30 -  33 <=>  114 - 117   (LYS   30  - LEU   33  <=> MET  127  - ASP  130 )                          
 129: s001-X 6nsj-A    40 -  44 <=>  120 - 124   (PHE   40  - THR   44  <=> VAL  133  - THR  137 )                          
 129: s001-X 6nsj-A    45 -  69 <=>  126 - 150   (GLN   45  - GLN   69  <=> GLY  139  - LYS  163 )                          
 129: s001-X 6nsj-A    74 -  77 <=>  151 - 154   (VAL   74  - ARG   77  <=> ILE  164  - GLY  167 )                          
 129: s001-X 6nsj-A    79 -  89 <=>  155 - 165   (SER   79  - GLN   89  <=> LYS  168  - GLY  178 )                          
 129: s001-X 6nsj-A   138 - 149 <=>  170 - 181   (SER  138  - ASN  149  <=> TRP  183  - TRP  194 )                          
 130: s001-X 6bar-A    12 -  15 <=>  205 - 208   (ILE   12  - GLU   15  <=> GLU  264  - PHE  267 )                          
 130: s001-X 6bar-A    16 -  35 <=>  212 - 231   (PRO   16  - SER   35  <=> VAL  271  - ALA  290 )                          
 130: s001-X 6bar-A    36 -  39 <=>  233 - 236   (GLU   36  - TRP   39  <=> PRO  292  - SER  295 )                          
 130: s001-X 6bar-A    40 -  44 <=>  238 - 242   (PHE   40  - THR   44  <=> ARG  297  - SER  301 )                          
 130: s001-X 6bar-A    47 -  65 <=>  244 - 262   (GLU   47  - ARG   65  <=> PHE  303  - MET  322 )                          
 130: s001-X 6bar-A    82 -  85 <=>  265 - 268   (ASP   82  - ALA   85  <=> THR  325  - THR  328 )                          
 130: s001-X 6bar-A   122 - 125 <=>  273 - 276   (VAL  122  - SER  125  <=> SER  333  - GLY  336 )                          
 130: s001-X 6bar-A   129 - 149 <=>  278 - 298   (LYS  129  - ASN  149  <=> SER  338  - GLN  358 )                          
 131: s001-X 3h4c-A     1 -   4 <=>    5 -   8   (MET    1  - LEU    4  <=> PRO   98  - LEU  101 )                          
 131: s001-X 3h4c-A     6 -   9 <=>   32 -  35   (ASP    6  - VAL    9  <=> ALA  125  - PHE  128 )                          
 131: s001-X 3h4c-A    16 -  19 <=>  120 - 123   (PRO   16  - GLU   19  <=> GLY  213  - VAL  216 )                          
 131: s001-X 3h4c-A    20 -  35 <=>  125 - 140   (SER   20  - SER   35  <=> LEU  218  - VAL  233 )                          
 131: s001-X 3h4c-A    38 -  43 <=>  141 - 146   (VAL   38  - VAL   43  <=> GLU  234  - LEU  239 )                          
 131: s001-X 3h4c-A    44 -  56 <=>  151 - 163   (THR   44  - LEU   56  <=> ARG  244  - GLN  256 )                          
 131: s001-X 3h4c-A    94 -  97 <=>  165 - 168   (PHE   94  - VAL   97  <=> LEU  258  - GLU  261 )                          
 131: s001-X 3h4c-A   124 - 128 <=>  171 - 175   (PHE  124  - SER  128  <=> GLU  277  - ALA  281 )                          
 131: s001-X 3h4c-A   130 - 145 <=>  185 - 200   (ASP  130  - ASN  145  <=> VAL  291  - PRO  306 )                          
 132: s001-X 5w1h-A     5 -  13 <=>  512 - 520   (PHE    5  - THR   13  <=> ASN  536  - ASN  544 )                          
 132: s001-X 5w1h-A    18 -  36 <=>  589 - 607   (TYR   18  - GLU   36  <=> LYS  615  - THR  633 )                          
 132: s001-X 5w1h-A    38 -  44 <=>  811 - 817   (VAL   38  - THR   44  <=> LYS  885  - ILE  891 )                          
 132: s001-X 5w1h-A    46 -  52 <=>  818 - 824   (SER   46  - LEU   52  <=> SER  892  - SER  898 )                          
 132: s001-X 5w1h-A    89 -  92 <=>  829 - 832   (GLN   89  - ARG   92  <=> TRP  903  - VAL  906 )                          
 132: s001-X 5w1h-A   121 - 125 <=>  870 - 874   (ASP  121  - SER  125  <=> ASN  944  - ALA  948 )                          
 132: s001-X 5w1h-A   128 - 132 <=>  877 - 881   (SER  128  - PRO  132  <=> LYS  951  - VAL  955 )                          
 132: s001-X 5w1h-A   134 - 149 <=>  882 - 897   (PHE  134  - ASN  149  <=> ASP  956  - CYS  971 )                          
 132: s001-X 5w1h-A   196 - 200 <=>  906 - 910   (ARG  196  - TYR  200  <=> ASP  980  - ASP  984 )                          
 132: s001-X 5w1h-A   205 - 211 <=>  927 - 933   (GLU  205  - SER  211  <=> ASP 1001  - ASP 1007 )                          
 132: s001-X 5w1h-A   215 - 219 <=>  957 - 961   (LYS  215  - SER  219  <=> HIS 1031  - ASN 1035 )                          
 132: s001-X 5w1h-A   250 - 253 <=>  969 - 972   (LEU  250  - ASN  253  <=> LEU 1043  - GLU 1046 )                          
 132: s001-X 5w1h-A   262 - 265 <=> 1170 -1173   (GLU  262  - SER  265  <=> ASN 1244  - GLU 1247 )                          
 132: s001-X 5w1h-A   269 - 273 <=> 1196 -1200   (PRO  269  - GLY  273  <=> PHE 1270  - ASP 1274 )                          
 132: s001-X 5w1h-A   278 - 281 <=> 1292 -1295   (ARG  278  - HIS  281  <=> LYS 1369  - MET 1372 )                          
 132: s001-X 5w1h-A   282 - 285 <=> 1298 -1301   (VAL  282  - ASP  285  <=> MET 1375  - VAL 1378 )                          
 133: s001-X 6q4s-A    16 -  19 <=>   43 -  46   (PRO   16  - GLU   19  <=> LYS   46  - ASP   49 )                          
 133: s001-X 6q4s-A    21 -  33 <=>   47 -  59   (PHE   21  - LEU   33  <=> LEU   50  - SER   62 )                          
 133: s001-X 6q4s-A    43 -  61 <=>   61 -  79   (VAL   43  - VAL   61  <=> ASP   64  - GLN   82 )                          
 133: s001-X 6q4s-A    68 -  77 <=>   81 -  90   (ARG   68  - ARG   77  <=> ASP   84  - ARG   93 )                          
 133: s001-X 6q4s-A    78 -  87 <=>   92 - 101   (MET   78  - SER   87  <=> ALA   95  - THR  104 )                          
 133: s001-X 6q4s-A   123 - 126 <=>  113 - 116   (PRO  123  - GLU  126  <=> ALA  116  - ILE  119 )                          
 133: s001-X 6q4s-A   128 - 131 <=>  117 - 120   (SER  128  - LEU  131  <=> THR  120  - TRP  123 )                          
 133: s001-X 6q4s-A   132 - 139 <=>  122 - 129   (PRO  132  - ALA  139  <=> GLU  125  - HIS  132 )                          
 133: s001-X 6q4s-A   143 - 146 <=>  131 - 134   (ALA  143  - HIS  146  <=> MET  134  - THR  137 )                          
 133: s001-X 6q4s-A   153 - 156 <=>  142 - 145   (VAL  153  - ASP  156  <=> SER  145  - ARG  148 )                          
 133: s001-X 6q4s-A   157 - 160 <=>  150 - 153   (ILE  157  - THR  160  <=> HIS  153  - GLU  156 )                          
 133: s001-X 6q4s-A   162 - 166 <=>  162 - 166   (PRO  162  - SER  166  <=> GLU  165  - GLY  169 )                          
 133: s001-X 6q4s-A   249 - 252 <=>  205 - 208   (LEU  249  - GLU  252  <=> MET  208  - MET  211 )                          
 133: s001-X 6q4s-A   253 - 256 <=>  211 - 214   (ASN  253  - PHE  256  <=> LEU  214  - ASP  217 )                          
 133: s001-X 6q4s-A   258 - 261 <=>  231 - 234   (THR  258  - GLY  261  <=> ASN  239  - ALA  242 )                          
 134: s001-X 5y81-B    15 -  35 <=>  156 - 176   (GLU   15  - SER   35  <=> SER 2806  - LYS 2827 )                          
 134: s001-X 5y81-B    37 -  44 <=>  182 - 189   (ASN   37  - THR   44  <=> ALA 2838  - GLY 2845 )                          
 134: s001-X 5y81-B    46 -  66 <=>  190 - 210   (SER   46  - THR   66  <=> PHE 2846  - THR 2866 )                          
 134: s001-X 5y81-B    78 -  85 <=>  211 - 218   (MET   78  - ALA   85  <=> ALA 2874  - LEU 2881 )                          
 134: s001-X 5y81-B   128 - 132 <=>  221 - 225   (SER  128  - PRO  132  <=> TRP 2884  - LEU 2888 )                          
 134: s001-X 5y81-B   153 - 156 <=>  239 - 242   (VAL  153  - ASP  156  <=> GLN 2906  - PHE 2909 )                          
 134: s001-X 5y81-B   158 - 161 <=>  248 - 251   (GLU  158  - LYS  161  <=> ALA 2915  - PRO 2918 )                          
 134: s001-X 5y81-B   251 - 255 <=>  287 - 291   (VAL  251  - ARG  255  <=> ALA 2968  - THR 2972 )                          
 134: s001-X 5y81-B   274 - 277 <=>  348 - 351   (LYS  274  - THR  277  <=> ALA 3046  - ILE 3049 )                          
 134: s001-X 5y81-B   282 - 285 <=>  403 - 406   (VAL  282  - ASP  285  <=> ILE 3104  - LEU 3107 )                          
 134: s001-X 5y81-B   286 - 290 <=>  409 - 413   (GLN  286  - LYS  290  <=> ILE 3110  - SER 3114 )                          
 135: s001-X 5vyl-A    14 -  17 <=>   88 -  91   (TYR   14  - ASN   17  <=> ALA  125  - GLN  128 )                          
 135: s001-X 5vyl-A    18 -  33 <=>   93 - 108   (TYR   18  - LEU   33  <=> PHE  130  - GLY  145 )                          
 135: s001-X 5vyl-A    36 -  41 <=>  122 - 127   (GLU   36  - ARG   41  <=> THR  159  - GLY  164 )                          
 135: s001-X 5vyl-A    42 -  67 <=>  129 - 154   (ASN   42  - TYR   67  <=> VAL  166  - PRO  191 )                          
 135: s001-X 5vyl-A    69 -  74 <=>  163 - 168   (GLN   69  - VAL   74  <=> GLU  200  - MET  205 )                          
 135: s001-X 5vyl-A    76 -  80 <=>  169 - 173   (ASP   76  - GLN   80  <=> ALA  206  - LEU  210 )                          
 135: s001-X 5vyl-A    82 -  89 <=>  174 - 181   (ASP   82  - GLN   89  <=> GLY  211  - THR  218 )                          
 135: s001-X 5vyl-A   133 - 138 <=>  184 - 189   (SER  133  - SER  138  <=> ALA  221  - PHE  226 )                          
 135: s001-X 5vyl-A   155 - 158 <=>  201 - 204   (LEU  155  - GLU  158  <=> LEU  238  - VAL  241 )                          
 135: s001-X 5vyl-A   163 - 167 <=>  241 - 245   (ALA  163  - PHE  167  <=> THR  278  - ARG  282 )                          
 135: s001-X 5vyl-A   264 - 267 <=>  394 - 397   (HIS  264  - THR  267  <=> VAL  467  - LEU  470 )                          
 135: s001-X 5vyl-A   272 - 275 <=>  421 - 424   (SER  272  - PRO  275  <=> THR  494  - ARG  497 )                          
 135: s001-X 5vyl-A   277 - 280 <=>  432 - 435   (THR  277  - ARG  280  <=> SER  505  - VAL  508 )                          
 136: s001-X 6gfo-E    16 -  35 <=>    2 -  21   (PRO   16  - SER   35  <=> SER    2  - THR   21 )                          
 136: s001-X 6gfo-E    39 -  42 <=>   24 -  27   (TRP   39  - ASN   42  <=> ALA   24  - GLY   27 )                          
 136: s001-X 6gfo-E    43 -  66 <=>   30 -  53   (VAL   43  - THR   66  <=> ALA   30  - HIS   53 )                          
 136: s001-X 6gfo-E    77 -  86 <=>   55 -  64   (ARG   77  - MET   86  <=> THR   55  - ASN   64 )                          
 136: s001-X 6gfo-E   268 - 271 <=>   72 -  75   (PRO  268  - ARG  271  <=> ILE   72  - ASP   75 )                          
 137: s001-X 1zkr-A    18 -  31 <=>    4 -  17   (TYR   18  - LEU   31  <=> CYS    3  - GLY   16 )                          
 137: s001-X 1zkr-A    34 -  37 <=>   42 -  45   (GLY   34  - ASN   37  <=> LEU   41  - CYS   44 )                          
 137: s001-X 1zkr-A    38 -  58 <=>   48 -  68   (VAL   38  - ILE   58  <=> ALA   47  - SER   67 )                          
 137: s001-X 1zkr-A    59 -  64 <=>   70 -  75   (TYR   59  - LEU   64  <=> LEU   69  - ALA   74 )                          
 137: s001-X 1zkr-A    89 -  92 <=>   84 -  87   (GLN   89  - ARG   92  <=> VAL   83  - ALA   86 )                          
 137: s001-X 1zkr-A   125 - 129 <=>  101 - 105   (SER  125  - LYS  129  <=> THR  100  - ALA  104 )                          
 137: s001-X 1zkr-A   131 - 151 <=>  106 - 126   (LEU  131  - PHE  151  <=> THR  105  - ILE  125 )                          
 137: s001-X 1zkr-A   188 - 194 <=>  135 - 141   (ALA  188  - HIS  194  <=> MET  134  - SER  140 )                          
 138: s001-X 6z16-f    16 -  40 <=>    4 -  28   (PRO   16  - PHE   40  <=> ILE    5  - ASP   29 )                          
 138: s001-X 6z16-f    43 -  65 <=>   30 -  52   (VAL   43  - ARG   65  <=> ILE   31  - ASN   53 )                          
 138: s001-X 6z16-f    78 -  81 <=>   53 -  56   (MET   78  - LEU   81  <=> THR   54  - PHE   57 )                          
 138: s001-X 6z16-f   124 - 129 <=>   57 -  62   (PHE  124  - LYS  129  <=> LEU   58  - LEU   63 )                          
 138: s001-X 6z16-f   131 - 137 <=>   65 -  71   (LEU  131  - ILE  137  <=> ILE   66  - THR   72 )                          
 139: s001-X 6jbj-A     5 -   8 <=>   46 -  49   (PHE    5  - ASP    8  <=> TYR   58  - GLY   61 )                          
 139: s001-X 6jbj-A    14 -  17 <=>   88 -  91   (TYR   14  - ASN   17  <=> ASP  100  - THR  103 )                          
 139: s001-X 6jbj-A    18 -  34 <=>   96 - 112   (TYR   18  - GLY   34  <=> TYR  108  - PHE  124 )                          
 139: s001-X 6jbj-A    35 -  38 <=>  117 - 120   (SER   35  - VAL   38  <=> TYR  129  - LEU  132 )                          
 139: s001-X 6jbj-A    41 -  44 <=>  129 - 132   (ARG   41  - THR   44  <=> ASN  141  - GLN  144 )                          
 139: s001-X 6jbj-A    45 -  72 <=>  135 - 162   (GLN   45  - GLY   72  <=> SER  147  - TYR  174 )                          
 139: s001-X 6jbj-A    73 -  76 <=>  311 - 314   (ILE   73  - ASP   76  <=> CYS  323  - GLN  326 )                          
 139: s001-X 6jbj-A    78 -  81 <=>  315 - 318   (MET   78  - LEU   81  <=> LEU  327  - LEU  330 )                          
 139: s001-X 6jbj-A   124 - 129 <=>  319 - 324   (PHE  124  - LYS  129  <=> SER  331  - ASP  336 )                          
 139: s001-X 6jbj-A   131 - 149 <=>  326 - 344   (LEU  131  - ASN  149  <=> ALA  338  - LEU  356 )                          
 139: s001-X 6jbj-A   197 - 200 <=>  412 - 415   (PHE  197  - TYR  200  <=> PHE  451  - HIS  454 )                          
 139: s001-X 6jbj-A   219 - 223 <=>  425 - 429   (SER  219  - HIS  223  <=> PHE  464  - GLY  468 )                          
 139: s001-X 6jbj-A   225 - 228 <=>  440 - 443   (VAL  225  - ASP  228  <=> LYS  479  - TYR  482 )                          
 139: s001-X 6jbj-A   229 - 232 <=>  447 - 450   (ARG  229  - ASN  232  <=> GLY  486  - ASP  489 )                          
 139: s001-X 6jbj-A   275 - 278 <=>  514 - 517   (PRO  275  - ARG  278  <=> ALA  553  - GLU  556 )                          
 139: s001-X 6jbj-A   279 - 282 <=>  542 - 545   (LYS  279  - VAL  282  <=> SER  581  - LYS  584 )                          
 140: s001-X 2ftz-A    10 -  15 <=>   85 -  90   (ARG   10  - GLU   15  <=> ASN   81  - ARG   86 )                          
 140: s001-X 2ftz-A    18 -  24 <=>  161 - 167   (TYR   18  - LEU   24  <=> GLU  157  - UNK  163 )                          
 140: s001-X 2ftz-A    25 -  36 <=>  169 - 180   (CYS   25  - GLU   36  <=> GLY  165  - PHE  176 )                          
 140: s001-X 2ftz-A    38 -  42 <=>  185 - 189   (VAL   38  - ASN   42  <=> UNK  181  - UNK  185 )                          
 140: s001-X 2ftz-A    43 -  65 <=>  192 - 214   (VAL   43  - ARG   65  <=> LEU  188  - PHE  210 )                          
 140: s001-X 2ftz-A   120 - 123 <=>  221 - 224   (SER  120  - PRO  123  <=> UNK  228  - GLY  231 )                          
 140: s001-X 2ftz-A   124 - 128 <=>  226 - 230   (PHE  124  - SER  128  <=> GLN  233  - GLU  237 )                          
 140: s001-X 2ftz-A   131 - 143 <=>  233 - 245   (LEU  131  - ALA  143  <=> ASP  240  - SER  252 )                          
 140: s001-X 2ftz-A   146 - 149 <=>  247 - 250   (HIS  146  - ASN  149  <=> GLY  254  - ARG  257 )                          
 140: s001-X 2ftz-A   150 - 153 <=>  254 - 257   (ARG  150  - VAL  153  <=> LEU  261  - GLU  264 )                          
 140: s001-X 2ftz-A   154 - 158 <=>  261 - 265   (SER  154  - GLU  158  <=> MET  268  - ARG  272 )                          
 141: s001-X 5xa5-A    14 -  17 <=>  158 - 161   (TYR   14  - ASN   17  <=> ASP  170  - ASN  173 )                          
 141: s001-X 5xa5-A    18 -  43 <=>  164 - 189   (TYR   18  - VAL   43  <=> ILE  176  - ASP  201 )                          
 141: s001-X 5xa5-A    47 -  69 <=>  192 - 214   (GLU   47  - GLN   69  <=> ALA  204  - HIS  226 )                          
 141: s001-X 5xa5-A    74 -  77 <=>  216 - 219   (VAL   74  - ARG   77  <=> GLU  228  - GLU  231 )                          
 141: s001-X 5xa5-A    78 -  87 <=>  221 - 230   (MET   78  - SER   87  <=> ARG  233  - GLU  242 )                          
 141: s001-X 5xa5-A    88 -  91 <=>  232 - 235   (PHE   88  - PRO   91  <=> HIS  244  - LEU  247 )                          
 141: s001-X 5xa5-A   138 - 147 <=>  236 - 245   (SER  138  - ILE  147  <=> ASN  248  - GLN  257 )                          
 142: s001-X 6g1g-A    17 -  33 <=>   22 -  38   (ASN   17  - LEU   33  <=> LYS  161  - TRP  177 )                          
 142: s001-X 6g1g-A    40 -  43 <=>   39 -  42   (PHE   40  - VAL   43  <=> ASP  178  - ARG  181 )                          
 142: s001-X 6g1g-A    44 -  60 <=>   49 -  65   (THR   44  - ALA   60  <=> ASN  188  - SER  204 )                          
 142: s001-X 6g1g-A    79 -  85 <=>  166 - 172   (SER   79  - ALA   85  <=> SER  305  - ALA  311 )                          
 142: s001-X 6g1g-A   116 - 125 <=>  195 - 204   (ILE  116  - SER  125  <=> TRP  334  - SER  343 )                          
 142: s001-X 6g1g-A   130 - 135 <=>  206 - 211   (ASP  130  - ASP  135  <=> PRO  345  - TYR  350 )                          
 143: s001-X 5j0i-A    35 -  38 <=>    4 -   7   (SER   35  - VAL   38  <=> LYS   23  - LEU   26 )                          
 143: s001-X 5j0i-A    40 -  69 <=>   10 -  39   (PHE   40  - GLN   69  <=> ALA   29  - PRO   58 )                          
 143: s001-X 5j0i-A    74 -  84 <=>   40 -  50   (VAL   74  - ALA   84  <=> SER   59  - LEU   69 )                          
 143: s001-X 5j0i-A   128 - 131 <=>   53 -  56   (SER  128  - LEU  131  <=> GLU   72  - ARG   75 )                          
 143: s001-X 5j0i-A   133 - 149 <=>   57 -  73   (SER  133  - ASN  149  <=> VAL   76  - ALA   92 )                          
 144: s001-X 6qo1-A    18 -  31 <=>   47 -  60   (TYR   18  - LEU   31  <=> ASN   51  - SER   64 )                          
 144: s001-X 6qo1-A    32 -  37 <=>   62 -  67   (ILE   32  - ASN   37  <=> LEU   66  - GLU   71 )                          
 144: s001-X 6qo1-A    44 -  67 <=>   94 - 117   (THR   44  - TYR   67  <=> LEU   98  - ASP  121 )                          
 144: s001-X 6qo1-A    69 -  76 <=>  118 - 125   (GLN   69  - ASP   76  <=> THR  122  - LYS  129 )                          
 144: s001-X 6qo1-A    77 -  89 <=>  127 - 139   (ARG   77  - GLN   89  <=> ASP  131  - LEU  143 )                          
 144: s001-X 6qo1-A   135 - 149 <=>  140 - 154   (ASP  135  - ASN  149  <=> GLN  144  - GLU  158 )                          
 145: s001-X 6bbp-A    14 -  17 <=>  108 - 111   (TYR   14  - ASN   17  <=> GLY  160  - GLN  163 )                          
 145: s001-X 6bbp-A    18 -  33 <=>  114 - 129   (TYR   18  - LEU   33  <=> ASP  166  - PRO  181 )                          
 145: s001-X 6bbp-A    43 -  65 <=>  133 - 155   (VAL   43  - ARG   65  <=> GLN  185  - HIS  207 )                          
 145: s001-X 6bbp-A    74 -  77 <=>  156 - 159   (VAL   74  - ARG   77  <=> ASN  208  - ASP  211 )                          
 145: s001-X 6bbp-A    81 -  84 <=>  161 - 164   (LEU   81  - ALA   84  <=> PRO  213  - GLU  216 )                          
 145: s001-X 6bbp-A   127 - 134 <=>  166 - 173   (TYR  127  - PHE  134  <=> PHE  218  - ILE  225 )                          
 145: s001-X 6bbp-A   136 - 139 <=>  177 - 180   (ARG  136  - ALA  139  <=> GLY  229  - PRO  232 )                          
 145: s001-X 6bbp-A   154 - 158 <=>  190 - 194   (SER  154  - GLU  158  <=> SER  242  - GLU  246 )                          
 145: s001-X 6bbp-A   160 - 167 <=>  197 - 204   (THR  160  - PHE  167  <=> LYS  249  - ASN  256 )                          
 145: s001-X 6bbp-A   171 - 174 <=>  247 - 250   (PRO  171  - VAL  174  <=> THR  299  - LYS  302 )                          
 145: s001-X 6bbp-A   200 - 203 <=>  366 - 369   (TYR  200  - VAL  203  <=> GLY  418  - ALA  421 )                          
 145: s001-X 6bbp-A   205 - 210 <=>  434 - 439   (GLU  205  - VAL  210  <=> VAL  486  - ARG  491 )                          
 146: s001-X 7d6v-C    18 -  29 <=>  157 - 168   (TYR   18  - HIS   29  <=> SER  166  - PHE  177 )                          
 146: s001-X 7d6v-C    33 -  36 <=>  169 - 172   (LEU   33  - GLU   36  <=> HIS  178  - SER  181 )                          
 146: s001-X 7d6v-C    42 -  63 <=>  177 - 198   (ASN   42  - ASN   63  <=> GLY  186  - HIS  207 )                          
 146: s001-X 7d6v-C    64 -  71 <=>  200 - 207   (LEU   64  - LEU   71  <=> CYS  209  - ARG  216 )                          
 146: s001-X 7d6v-C   107 - 111 <=>  212 - 216   (ASP  107  - VAL  111  <=> SER  221  - VAL  225 )                          
 146: s001-X 7d6v-C   112 - 115 <=>  220 - 223   (TYR  112  - ASN  115  <=> ILE  229  - GLN  232 )                          
 146: s001-X 7d6v-C   117 - 120 <=>  227 - 230   (GLU  117  - SER  120  <=> LEU  236  - ARG  239 )                          
 146: s001-X 7d6v-C   124 - 129 <=>  235 - 240   (PHE  124  - LYS  129  <=> ALA  244  - GLY  249 )                          
 146: s001-X 7d6v-C   134 - 149 <=>  242 - 257   (PHE  134  - ASN  149  <=> LEU  251  - ILE  266 )                          
 147: s001-X 4c0a-B    14 -  17 <=>  105 - 108   (TYR   14  - ASN   17  <=> GLY  497  - GLN  500 )                          
 147: s001-X 4c0a-B    18 -  34 <=>  111 - 127   (TYR   18  - GLY   34  <=> GLU  503  - GLY  519 )                          
 147: s001-X 4c0a-B    40 -  43 <=>  129 - 132   (PHE   40  - VAL   43  <=> VAL  521  - PHE  524 )                          
 147: s001-X 4c0a-B    44 -  66 <=>  134 - 156   (THR   44  - THR   66  <=> ASN  526  - ASN  548 )                          
 147: s001-X 4c0a-B    74 -  78 <=>  158 - 162   (VAL   74  - MET   78  <=> LYS  550  - LYS  554 )                          
 147: s001-X 4c0a-B    81 -  84 <=>  163 - 166   (LEU   81  - ALA   84  <=> MET  555  - GLU  558 )                          
 147: s001-X 4c0a-B   127 - 131 <=>  168 - 172   (TYR  127  - LEU  131  <=> PHE  560  - LEU  564 )                          
 147: s001-X 4c0a-B   132 - 135 <=>  180 - 183   (PRO  132  - ASP  135  <=> ASP  572  - ARG  575 )                          
 147: s001-X 4c0a-B   154 - 158 <=>  192 - 196   (SER  154  - GLU  158  <=> ARG  584  - ARG  588 )                          
 147: s001-X 4c0a-B   160 - 167 <=>  199 - 206   (THR  160  - PHE  167  <=> LYS  591  - SER  598 )                          
 147: s001-X 4c0a-B   200 - 205 <=>  268 - 273   (TYR  200  - GLU  205  <=> PHE  669  - ASN  674 )                          
 147: s001-X 4c0a-B   231 - 235 <=>  326 - 330   (VAL  231  - ARG  235  <=> ASP  727  - PHE  731 )                          
 148: s001-X 3ltl-A    14 -  17 <=>   97 - 100   (TYR   14  - ASN   17  <=> PRO  791  - ALA  794 )                          
 148: s001-X 3ltl-A    18 -  34 <=>  103 - 119   (TYR   18  - GLY   34  <=> ILE  797  - GLN  813 )                          
 148: s001-X 3ltl-A    39 -  42 <=>  120 - 123   (TRP   39  - ASN   42  <=> GLY  814  - LEU  817 )                          
 148: s001-X 3ltl-A    43 -  65 <=>  125 - 147   (VAL   43  - ARG   65  <=> ALA  819  - PRO  841 )                          
 148: s001-X 3ltl-A    74 -  78 <=>  148 - 152   (VAL   74  - MET   78  <=> GLN  842  - LYS  846 )                          
 148: s001-X 3ltl-A    81 -  84 <=>  153 - 156   (LEU   81  - ALA   84  <=> MET  847  - GLU  850 )                          
 148: s001-X 3ltl-A   127 - 131 <=>  158 - 162   (TYR  127  - LEU  131  <=> TYR  852  - ASN  856 )                          
 148: s001-X 3ltl-A   132 - 135 <=>  169 - 172   (PRO  132  - ASP  135  <=> LYS  863  - PRO  866 )                          
 148: s001-X 3ltl-A   153 - 158 <=>  181 - 186   (VAL  153  - GLU  158  <=> ASN  875  - LYS  880 )                          
 149: s001-X 6wub-o    18 -  30 <=>    3 -  15   (TYR   18  - LYS   30  <=> SER    4  - ALA   16 )                          
 149: s001-X 6wub-o    42 -  65 <=>   22 -  45   (ASN   42  - ARG   65  <=> GLY   23  - HIS   46 )                          
 149: s001-X 6wub-o    77 -  89 <=>   47 -  59   (ARG   77  - GLN   89  <=> LYS   48  - ILE   60 )                          
 149: s001-X 6wub-o   137 - 149 <=>   62 -  74   (ILE  137  - ASN  149  <=> ARG   63  - ILE   75 )                          
 150: s001-X 2lf0-A    41 -  65 <=>    2 -  26   (ARG   41  - ARG   65  <=> LYS    2  - LEU   26 )                          
 150: s001-X 2lf0-A    73 -  76 <=>   29 -  32   (ILE   73  - ASP   76  <=> VAL   29  - ALA   32 )                          
 150: s001-X 2lf0-A    77 -  89 <=>   34 -  46   (ARG   77  - GLN   89  <=> LYS   34  - GLU   46 )                          
 150: s001-X 2lf0-A   137 - 148 <=>   49 -  60   (ILE  137  - THR  148  <=> ILE   49  - LEU   60 )                          
 150: s001-X 2lf0-A   197 - 202 <=>   74 -  79   (PHE  197  - PRO  202  <=> ARG   74  - LYS   79 )                          
 150: s001-X 2lf0-A   207 - 217 <=>   85 -  95   (LYS  207  - SER  217  <=> GLY   85  - VAL   95 )                          
 150: s001-X 2lf0-A   243 - 250 <=>  101 - 108   (ARG  243  - LEU  250  <=> THR  101  - GLY  108 )                          
 151: s001-X 6twr-A    18 -  34 <=>   67 -  83   (TYR   18  - GLY   34  <=> PRO   67  - LEU   83 )                          
 151: s001-X 6twr-A    35 -  38 <=>   85 -  88   (SER   35  - VAL   38  <=> LEU   85  - LYS   88 )                          
 151: s001-X 6twr-A    40 -  62 <=>   89 - 111   (PHE   40  - ARG   62  <=> LEU   89  - GLY  111 )                          
 151: s001-X 6twr-A    84 -  87 <=>  113 - 116   (ALA   84  - SER   87  <=> ASP  113  - ASN  116 )                          
 151: s001-X 6twr-A    91 -  95 <=>  137 - 141   (PRO   91  - ARG   95  <=> LEU  137  - LYS  141 )                          
 151: s001-X 6twr-A    96 -  99 <=>  145 - 148   (ASP   96  - ARG   99  <=> GLY  145  - LEU  148 )                          
 151: s001-X 6twr-A   135 - 142 <=>  154 - 161   (ASP  135  - ARG  142  <=> GLY  154  - VAL  161 )                          
 152: s001-X 2b9s-A    41 -  44 <=>  242 - 245   (ARG   41  - THR   44  <=> VAL  268  - GLU  271 )                          
 152: s001-X 2b9s-A    45 -  64 <=>  248 - 267   (GLN   45  - LEU   64  <=> ARG  274  - SER  293 )                          
 152: s001-X 2b9s-A    74 -  78 <=>  268 - 272   (VAL   74  - MET   78  <=> ASN  294  - VAL  298 )                          
 152: s001-X 2b9s-A    79 -  89 <=>  274 - 284   (SER   79  - GLN   89  <=> GLN  300  - ARG  310 )                          
 152: s001-X 2b9s-A   123 - 126 <=>  369 - 372   (PRO  123  - GLU  126  <=> ASP  395  - LYS  398 )                          
 152: s001-X 2b9s-A   130 - 149 <=>  379 - 398   (ASP  130  - ASN  149  <=> SER  405  - GLU  424 )                          
 152: s001-X 2b9s-A   218 - 221 <=>  402 - 405   (ILE  218  - LEU  221  <=> SER  432  - ASP  435 )                          
 153: s001-X 2ld3-A    24 -  37 <=>   15 -  28   (LEU   24  - ASN   37  <=> ARG   30  - ASP   43 )                          
 153: s001-X 2ld3-A    43 -  65 <=>   32 -  54   (VAL   43  - ARG   65  <=> GLU   47  - THR   69 )                          
 153: s001-X 2ld3-A    78 -  84 <=>   57 -  63   (MET   78  - ALA   84  <=> THR   72  - LYS   78 )                          
 153: s001-X 2ld3-A   127 - 130 <=>   64 -  67   (TYR  127  - ASP  130  <=> GLU   79  - ALA   82 )                          
 153: s001-X 2ld3-A   131 - 149 <=>   69 -  87   (LEU  131  - ASN  149  <=> VAL   84  - GLU  102 )                          
 154: s001-X 5lsk-D    17 -  25 <=>    1 -   9   (ASN   17  - CYS   25  <=> GLY  116  - ILE  124 )                          
 154: s001-X 5lsk-D    29 -  33 <=>   10 -  14   (HIS   29  - LEU   33  <=> SER  125  - ALA  129 )                          
 154: s001-X 5lsk-D    43 -  61 <=>   16 -  34   (VAL   43  - VAL   61  <=> SER  131  - LEU  149 )                          
 154: s001-X 5lsk-D    63 -  66 <=>   35 -  38   (ASN   63  - THR   66  <=> GLU  150  - LEU  153 )                          
 154: s001-X 5lsk-D    73 -  80 <=>   39 -  46   (ILE   73  - GLN   80  <=> ARG  154  - PHE  164 )                          
 154: s001-X 5lsk-D    82 -  87 <=>   47 -  52   (ASP   82  - SER   87  <=> ARG  165  - SER  170 )                          
 154: s001-X 5lsk-D   128 - 131 <=>   54 -  57   (SER  128  - LEU  131  <=> SER  172  - LEU  175 )                          
 154: s001-X 5lsk-D   134 - 139 <=>   58 -  63   (PHE  134  - ALA  139  <=> LYS  176  - GLY  181 )                          
 154: s001-X 5lsk-D   199 - 203 <=>   76 -  80   (GLN  199  - VAL  203  <=> SER  203  - SER  207 )                          
 154: s001-X 5lsk-D   205 - 208 <=>   84 -  87   (GLU  205  - ASN  208  <=> MET  211  - TYR  214 )                          
 154: s001-X 5lsk-D   281 - 284 <=>  101 - 104   (HIS  281  - LYS  284  <=> LEU  228  - HIS  231 )                          
 154: s001-X 5lsk-D   287 - 290 <=>  113 - 116   (PRO  287  - LYS  290  <=> LEU  240  - GLY  243 )                          
 155: s001-X 2np2-A    19 -  36 <=>    4 -  21   (GLU   19  - GLU   36  <=> VAL    9  - ASN   26 )                          
 155: s001-X 2np2-A    41 -  66 <=>   22 -  47   (ARG   41  - THR   66  <=> LEU   27  - ASN   52 )                          
 155: s001-X 2np2-A   158 - 164 <=>   58 -  64   (GLU  158  - PRO  164  <=> PHE   63  - LYS   69 )                          
 155: s001-X 2np2-A   175 - 178 <=>   77 -  80   (ILE  175  - LYS  178  <=> TYR   82  - VAL   85 )                          
 155: s001-X 2np2-A   192 - 195 <=>   91 -  94   (LEU  192  - CYS  195  <=> GLY   96  - LEU   99 )                          
 155: s001-X 2np2-A   196 - 201 <=>   97 - 102   (ARG  196  - GLN  201  <=> ARG  102  - LYS  107 )                          
 156: s001-X 6dmp-A    34 -  37 <=>    6 -   9   (GLY   34  - ASN   37  <=> ILE    6  - ARG    9 )                          
 156: s001-X 6dmp-A    38 -  66 <=>   11 -  39   (VAL   38  - THR   66  <=> ARG   11  - GLY   39 )                          
 156: s001-X 6dmp-A    75 -  81 <=>   41 -  47   (THR   75  - LEU   81  <=> SER   41  - ARG   47 )                          
 156: s001-X 6dmp-A   127 - 130 <=>   51 -  54   (TYR  127  - ASP  130  <=> LEU   51  - GLU   54 )                          
 156: s001-X 6dmp-A   131 - 149 <=>   56 -  74   (LEU  131  - ASN  149  <=> LEU   56  - TYR   74 )                          
 157: s001-X 6tgb-A    10 -  16 <=>   64 -  70   (ARG   10  - PRO   16  <=> ILE   64  - ILE   81 )                          
 157: s001-X 6tgb-A    18 -  34 <=>   77 -  93   (TYR   18  - GLY   34  <=> ALA   88  - GLN  104 )                          
 157: s001-X 6tgb-A    35 -  38 <=>   95 -  98   (SER   35  - VAL   38  <=> TYR  106  - SER  109 )                          
 157: s001-X 6tgb-A    40 -  43 <=>   99 - 102   (PHE   40  - VAL   43  <=> LYS  110  - ARG  113 )                          
 157: s001-X 6tgb-A    44 -  63 <=>  105 - 124   (THR   44  - ASN   63  <=> GLN  116  - THR  135 )                          
 157: s001-X 6tgb-A    77 -  88 <=>  126 - 137   (ARG   77  - PHE   88  <=> PRO  137  - VAL  148 )                          
 157: s001-X 6tgb-A    89 -  92 <=>  140 - 143   (GLN   89  - ARG   92  <=> LYS  151  - TYR  154 )                          
 157: s001-X 6tgb-A   193 - 197 <=>  836 - 840   (LYS  193  - PHE  197  <=> PRO  986  - MET  990 )                          
 157: s001-X 6tgb-A   198 - 201 <=>  843 - 846   (LYS  198  - GLN  201  <=> SER  993  - GLN  996 )                          
 157: s001-X 6tgb-A   203 - 206 <=>  852 - 855   (VAL  203  - PRO  206  <=> ARG 1002  - ASN 1005 )                          
 157: s001-X 6tgb-A   208 - 216 <=>  882 - 890   (ASN  208  - SER  216  <=> LEU 1032  - ASP 1040 )                          
 157: s001-X 6tgb-A   217 - 222 <=>  892 - 897   (SER  217  - LEU  222  <=> LEU 1042  - PHE 1047 )                          
 157: s001-X 6tgb-A   239 - 242 <=>  902 - 905   (ILE  239  - LEU  242  <=> TYR 1052  - ILE 1055 )                          
 157: s001-X 6tgb-A   280 - 283 <=> 1219 -1222   (ARG  280  - VAL  283  <=> ASN 1389  - SER 1392 )                          
 157: s001-X 6tgb-A   284 - 290 <=> 1239 -1245   (LYS  284  - LYS  290  <=> PHE 1409  - LEU 1415 )                          
 158: s001-X 6sxc-A    34 -  37 <=>    4 -   7   (GLY   34  - ASN   37  <=> SER    2  - ILE    5 )                          
 158: s001-X 6sxc-A    38 -  44 <=>    9 -  15   (VAL   38  - THR   44  <=> ASP    7  - ARG   13 )                          
 158: s001-X 6sxc-A    45 -  62 <=>   17 -  34   (GLN   45  - ARG   62  <=> GLN   15  - LEU   32 )                          
 158: s001-X 6sxc-A    64 -  67 <=>   35 -  38   (LEU   64  - TYR   67  <=> THR   33  - THR   36 )                          
 158: s001-X 6sxc-A    74 -  89 <=>   40 -  55   (VAL   74  - GLN   89  <=> SER   38  - LEU   53 )                          
 158: s001-X 6sxc-A   137 - 148 <=>   58 -  69   (ILE  137  - THR  148  <=> PHE   56  - TYR   67 )                          
 158: s001-X 6sxc-A   150 - 153 <=>   84 -  87   (ARG  150  - VAL  153  <=> PHE   82  - VAL   85 )                          
 158: s001-X 6sxc-A   210 - 213 <=>  134 - 137   (VAL  210  - ILE  213  <=> GLY  132  - ALA  135 )                          
 158: s001-X 6sxc-A   237 - 240 <=>  221 - 224   (PHE  237  - GLU  240  <=> VAL  219  - MET  222 )                          
 159: s001-X 1yg2-A     1 -   4 <=>   14 -  17   (MET    1  - LEU    4  <=> ASP   15  - GLY   18 )                          
 159: s001-X 1yg2-A     6 -   9 <=>   43 -  46   (ASP    6  - VAL    9  <=> LEU   44  - MET   47 )                          
 159: s001-X 1yg2-A    34 -  37 <=>   98 - 101   (GLY   34  - ASN   37  <=> ALA  108  - TYR  111 )                          
 159: s001-X 1yg2-A    38 -  62 <=>  103 - 127   (VAL   38  - ARG   62  <=> LEU  113  - TYR  137 )                          
 159: s001-X 1yg2-A    73 -  76 <=>  131 - 134   (ILE   73  - ASP   76  <=> ALA  141  - ASP  144 )                          
 159: s001-X 1yg2-A    77 -  82 <=>  137 - 142   (ARG   77  - ASP   82  <=> GLN  147  - LEU  152 )                          
 159: s001-X 1yg2-A   127 - 130 <=>  144 - 147   (TYR  127  - ASP  130  <=> LEU  154  - ASN  157 )                          
 159: s001-X 1yg2-A   131 - 149 <=>  149 - 167   (LEU  131  - ASN  149  <=> LEU  159  - ALA  177 )                          
 160: s001-X 6s7t-H    14 -  17 <=>    1 -   4   (TYR   14  - ASN   17  <=> ASN  215  - GLY  218 )                          
 160: s001-X 6s7t-H    18 -  31 <=>    7 -  20   (TYR   18  - LEU   31  <=> PHE  221  - GLN  234 )                          
 160: s001-X 6s7t-H    35 -  42 <=>   38 -  45   (SER   35  - ASN   42  <=> SER  261  - GLU  268 )                          
 160: s001-X 6s7t-H    43 -  65 <=>   48 -  70   (VAL   43  - ARG   65  <=> ILE  271  - ASP  293 )                          
 160: s001-X 6s7t-H    74 -  84 <=>   72 -  82   (VAL   74  - ALA   84  <=> ASP  295  - ALA  305 )                          
 160: s001-X 6s7t-H   126 - 129 <=>   83 -  86   (GLU  126  - LYS  129  <=> GLY  306  - LEU  309 )                          
 160: s001-X 6s7t-H   131 - 140 <=>   88 -  97   (LEU  131  - VAL  140  <=> VAL  311  - ILE  320 )                          
 160: s001-X 6s7t-H   142 - 147 <=>   98 - 103   (ARG  142  - ILE  147  <=> PHE  321  - HIS  326 )                          
 161: s001-X 6row-A    16 -  34 <=>  146 - 164   (PRO   16  - GLY   34  <=> GLN  264  - ALA  282 )                          
 161: s001-X 6row-A    35 -  38 <=>  166 - 169   (SER   35  - VAL   38  <=> ALA  284  - ILE  287 )                          
 161: s001-X 6row-A    41 -  64 <=>  172 - 195   (ARG   41  - LEU   64  <=> ASP  295  - PRO  318 )                          
 161: s001-X 6row-A    70 -  73 <=>  202 - 205   (ARG   70  - ILE   73  <=> HIS  325  - GLN  328 )                          
 161: s001-X 6row-A    74 -  77 <=>  231 - 234   (VAL   74  - ARG   77  <=> THR  381  - ALA  384 )                          
 161: s001-X 6row-A    78 -  84 <=>  236 - 242   (MET   78  - ALA   84  <=> MET  386  - LEU  392 )                          
 161: s001-X 6row-A   130 - 149 <=>  246 - 265   (ASP  130  - ASN  149  <=> ASN  401  - HIS  420 )                          
 161: s001-X 6row-A   162 - 165 <=>  481 - 484   (PRO  162  - ILE  165  <=> ALA  720  - ALA  723 )                          
 161: s001-X 6row-A   190 - 193 <=>  545 - 548   (THR  190  - LYS  193  <=> SER  784  - VAL  787 )                          
 161: s001-X 6row-A   256 - 262 <=>  553 - 559   (PHE  256  - GLU  262  <=> THR  792  - ASN  798 )                          
 162: s001-X 6q6p-B    18 -  35 <=>   19 -  36   (TYR   18  - SER   35  <=> TYR   35  - ASN   52 )                          
 162: s001-X 6q6p-B    37 -  42 <=>   37 -  42   (ASN   37  - ASN   42  <=> PHE   53  - GLN   58 )                          
 162: s001-X 6q6p-B    44 -  63 <=>   62 -  81   (THR   44  - ASN   63  <=> LEU   78  - ASP   97 )                          
 162: s001-X 6q6p-B    77 -  88 <=>   82 -  93   (ARG   77  - PHE   88  <=> ASN   98  - LEU  109 )                          
 162: s001-X 6q6p-B   129 - 132 <=>   94 -  97   (LYS  129  - PRO  132  <=> GLY  110  - HIS  113 )                          
 162: s001-X 6q6p-B   138 - 145 <=>  105 - 112   (SER  138  - ASN  145  <=> PRO  121  - SER  128 )                          
 162: s001-X 6q6p-B   188 - 193 <=>  123 - 128   (ALA  188  - LYS  193  <=> PHE  139  - THR  144 )                          
 162: s001-X 6q6p-B   256 - 259 <=>  129 - 132   (PHE  256  - GLU  259  <=> PRO  145  - ALA  148 )                          
 163: s001-X 5u34-A    34 -  37 <=>  192 - 195   (GLY   34  - ASN   37  <=> LEU  245  - GLN  248 )                          
 163: s001-X 5u34-A    38 -  43 <=>  198 - 203   (VAL   38  - VAL   43  <=> ARG  251  - ASN  256 )                          
 163: s001-X 5u34-A    44 -  62 <=>  207 - 225   (THR   44  - ARG   62  <=> GLN  260  - SER  278 )                          
 163: s001-X 5u34-A    82 -  86 <=>  270 - 274   (ASP   82  - MET   86  <=> SER  335  - PHE  339 )                          
 163: s001-X 5u34-A   123 - 127 <=>  278 - 282   (PRO  123  - TYR  127  <=> ALA  343  - TYR  347 )                          
 163: s001-X 5u34-A   132 - 149 <=>  291 - 308   (PRO  132  - ASN  149  <=> SER  356  - HIS  373 )                          
 163: s001-X 5u34-A   195 - 204 <=>  312 - 321   (CYS  195  - ALA  204  <=> PHE  377  - THR  386 )                          
 163: s001-X 5u34-A   259 - 263 <=>  609 - 613   (GLU  259  - MET  263  <=> LEU  699  - ALA  714 )                          
 163: s001-X 5u34-A   264 - 267 <=>  616 - 619   (HIS  264  - THR  267  <=> GLU  717  - ARG  720 )                          
 163: s001-X 5u34-A   268 - 271 <=>  622 - 625   (PRO  268  - ARG  271  <=> TRP  723  - UNK  726 )                          
 163: s001-X 5u34-A   272 - 275 <=>  628 - 631   (SER  272  - PRO  275  <=> GLN  729  - ASP  732 )                          
 163: s001-X 5u34-A   277 - 286 <=>  638 - 647   (THR  277  - GLN  286  <=> SER  739  - TYR  748 )                          
 163: s001-X 5u34-A   287 - 290 <=>  713 - 716   (PRO  287  - LYS  290  <=> LYS  832  - TRP  835 )                          
 164: s001-X 6klc-A    20 -  38 <=>  301 - 319   (SER   20  - VAL   38  <=> CYS  320  - LEU  338 )                          
 164: s001-X 6klc-A    44 -  61 <=>  322 - 339   (THR   44  - VAL   61  <=> LEU  344  - VAL  361 )                          
 164: s001-X 6klc-A   130 - 149 <=>  374 - 393   (ASP  130  - ASN  149  <=> ASN  416  - ARG  435 )                          
 164: s001-X 6klc-A   153 - 156 <=>  408 - 411   (VAL  153  - ASP  156  <=> VAL  450  - PRO  453 )                          
 164: s001-X 6klc-A   164 - 170 <=>  441 - 447   (PRO  164  - GLU  170  <=> GLU  497  - SER  503 )                          
 164: s001-X 6klc-A   177 - 183 <=>  471 - 477   (SER  177  - GLU  183  <=> LEU  543  - GLN  549 )                          
 164: s001-X 6klc-A   196 - 200 <=> 1169 -1173   (ARG  196  - TYR  200  <=> ARG 1454  - ASP 1458 )                          
 164: s001-X 6klc-A   218 - 222 <=> 1297 -1301   (ILE  218  - LEU  222  <=> GLY 1621  - THR 1625 )                          
 164: s001-X 6klc-A   247 - 250 <=> 1317 -1320   (PRO  247  - LEU  250  <=> ILE 1641  - ILE 1644 )                          
 164: s001-X 6klc-A   251 - 254 <=> 1323 -1326   (VAL  251  - THR  254  <=> LEU 1647  - GLY 1650 )                          
 164: s001-X 6klc-A   281 - 285 <=> 1395 -1399   (HIS  281  - ASP  285  <=> PHE 1757  - ILE 1761 )                          
 165: s001-X 1mn8-D    23 -  34 <=>    6 -  17   (ASP   23  - GLY   34  <=> THR    7  - ASP   18 )                          
 165: s001-X 1mn8-D    38 -  41 <=>   20 -  23   (VAL   38  - ARG   41  <=> ARG   21  - HIS   24 )                          
 165: s001-X 1mn8-D    42 -  53 <=>   28 -  39   (ASN   42  - THR   53  <=> ASP   29  - SER   40 )                          
 165: s001-X 1mn8-D    54 -  60 <=>   41 -  47   (THR   54  - ALA   60  <=> GLU   42  - VAL   48 )                          
 165: s001-X 1mn8-D    86 -  89 <=>   61 -  64   (MET   86  - GLN   89  <=> THR   62  - LYS   65 )                          
 165: s001-X 1mn8-D   130 - 148 <=>   74 -  92   (ASP  130  - THR  148  <=> GLY   75  - PRO   93 )                          
 165: s001-X 1mn8-D   244 - 247 <=>   94 -  97   (TYR  244  - PRO  247  <=> PRO   95  - LYS   98 )                          
 166: s001-X 2okc-B    14 -  17 <=>    4 -   7   (TYR   14  - ASN   17  <=> SER   10  - LYS   13 )                          
 166: s001-X 2okc-B    18 -  29 <=>    9 -  20   (TYR   18  - HIS   29  <=> VAL   15  - GLY   26 )                          
 166: s001-X 2okc-B    48 -  71 <=>   22 -  45   (VAL   48  - LEU   71  <=> GLY   28  - UNK   51 )                          
 166: s001-X 2okc-B    72 -  75 <=>   49 -  52   (GLY   72  - THR   75  <=> GLU   55  - ILE   58 )                          
 166: s001-X 2okc-B    76 -  83 <=>   85 -  92   (ASP   76  - ASP   83  <=> ASN   91  - THR   98 )                          
 166: s001-X 2okc-B    86 -  90 <=>   94 -  98   (MET   86  - VAL   90  <=> ALA  100  - ILE  104 )                          
 166: s001-X 2okc-B    91 - 105 <=>  100 - 114   (PRO   91  - MET  105  <=> LYS  106  - GLU  120 )                          
 166: s001-X 2okc-B   124 - 128 <=>  213 - 217   (PHE  124  - SER  128  <=> VAL  219  - ALA  223 )                          
 166: s001-X 2okc-B   269 - 275 <=>  264 - 270   (PRO  269  - PRO  275  <=> VAL  270  - ASP  276 )                          
 166: s001-X 2okc-B   279 - 284 <=>  349 - 354   (LYS  279  - LYS  284  <=> LYS  355  - LYS  360 )                          
 166: s001-X 2okc-B   285 - 288 <=>  408 - 411   (ASP  285  - ASP  288  <=> VAL  414  - ILE  417 )                          
 167: s001-X 6lo8-D    13 -  17 <=>   14 -  18   (THR   13  - ASN   17  <=> ASP   75  - LYS   79 )                          
 167: s001-X 6lo8-D    18 -  36 <=>   21 -  39   (TYR   18  - GLU   36  <=> GLU   82  - SER  100 )                          
 167: s001-X 6lo8-D    38 -  42 <=>   43 -  47   (VAL   38  - ASN   42  <=> GLY  104  - PRO  108 )                          
 167: s001-X 6lo8-D    43 -  65 <=>   50 -  72   (VAL   43  - ARG   65  <=> ASP  111  - TYR  133 )                          
 167: s001-X 6lo8-D    72 -  87 <=>   76 -  91   (GLY   72  - SER   87  <=> GLU  137  - GLY  152 )                          
 167: s001-X 6lo8-D   129 - 132 <=>   94 -  97   (LYS  129  - PRO  132  <=> MET  155  - LEU  158 )                          
 167: s001-X 6lo8-D   133 - 136 <=>  100 - 103   (SER  133  - ARG  136  <=> ILE  161  - LEU  164 )                          
 167: s001-X 6lo8-D   139 - 149 <=>  109 - 119   (ALA  139  - ASN  149  <=> GLY  170  - ASN  180 )                          
 168: s001-X 6zpa-A    14 -  17 <=>   14 -  17   (TYR   14  - ASN   17  <=> HIS   16  - ARG   19 )                          
 168: s001-X 6zpa-A    18 -  34 <=>   29 -  45   (TYR   18  - GLY   34  <=> ILE   31  - ALA   47 )                          
 168: s001-X 6zpa-A    35 -  38 <=>   47 -  50   (SER   35  - VAL   38  <=> ALA   49  - PRO   52 )                          
 168: s001-X 6zpa-A    41 -  62 <=>  109 - 130   (ARG   41  - ARG   62  <=> ALA  111  - LEU  132 )                          
 168: s001-X 6zpa-A    78 -  81 <=>  131 - 134   (MET   78  - LEU   81  <=> GLY  133  - ALA  136 )                          
 168: s001-X 6zpa-A   126 - 129 <=>  137 - 140   (GLU  126  - LYS  129  <=> VAL  139  - LEU  142 )                          
 168: s001-X 6zpa-A   131 - 137 <=>  143 - 149   (LEU  131  - ILE  137  <=> GLU  145  - LEU  151 )                          
 168: s001-X 6zpa-A   139 - 144 <=>  160 - 165   (ALA  139  - PHE  144  <=> ASP  162  - GLN  167 )                          
 168: s001-X 6zpa-A   152 - 155 <=>  170 - 173   (LEU  152  - LEU  155  <=> ILE  172  - THR  175 )                          
 169: s001-X 3efz-B    17 -  33 <=>    8 -  24   (ASN   17  - LEU   33  <=> LYS   37  - THR   53 )                          
 169: s001-X 3efz-B    34 -  37 <=>   26 -  29   (GLY   34  - ASN   37  <=> SER   55  - PHE   58 )                          
 169: s001-X 3efz-B    40 -  43 <=>   30 -  33   (PHE   40  - VAL   43  <=> SER   62  - LEU   65 )                          
 169: s001-X 3efz-B    44 -  58 <=>   36 -  50   (THR   44  - ILE   58  <=> ALA   68  - LEU   82 )                          
 169: s001-X 3efz-B    60 -  65 <=>   51 -  56   (ALA   60  - ARG   65  <=> LYS   83  - GLN   88 )                          
 169: s001-X 3efz-B    68 -  72 <=>   58 -  62   (ARG   68  - GLY   72  <=> GLU   90  - LYS   94 )                          
 169: s001-X 3efz-B    76 -  79 <=>   72 -  75   (ASP   76  - SER   79  <=> GLN  104  - GLU  107 )                          
 169: s001-X 3efz-B   124 - 129 <=>   79 -  84   (PHE  124  - LYS  129  <=> ARG  111  - SER  116 )                          
 169: s001-X 3efz-B   131 - 145 <=>   86 - 100   (LEU  131  - ASN  145  <=> LEU  118  - LEU  132 )                          
 169: s001-X 3efz-B   147 - 150 <=>  108 - 111   (ILE  147  - ARG  150  <=> ALA  140  - PHE  143 )                          
 169: s001-X 3efz-B   194 - 197 <=>  156 - 159   (HIS  194  - PHE  197  <=> LYS  188  - SER  191 )                          
 169: s001-X 3efz-B   247 - 250 <=>  161 - 164   (PRO  247  - LEU  250  <=> PRO  193  - LEU  196 )                          
 169: s001-X 3efz-B   254 - 257 <=>  171 - 174   (THR  254  - PRO  257  <=> THR  203  - LYS  206 )                          
 169: s001-X 3efz-B   258 - 261 <=>  180 - 183   (THR  258  - GLY  261  <=> ASN  212  - GLY  215 )                          
 169: s001-X 3efz-B   265 - 269 <=>  221 - 225   (SER  265  - PRO  269  <=> GLN  254  - GLY  258 )                          
 170: s001-X 7lbj-A    12 -  16 <=>  163 - 167   (ILE   12  - PRO   16  <=> THR  162  - GLN  166 )                          
 170: s001-X 7lbj-A    17 -  23 <=>  172 - 178   (ASN   17  - ASP   23  <=> LEU  171  - LEU  177 )                          
 170: s001-X 7lbj-A    24 -  36 <=>  180 - 192   (LEU   24  - GLU   36  <=> THR  179  - ALA  191 )                          
 170: s001-X 7lbj-A    38 -  42 <=>  200 - 204   (VAL   38  - ASN   42  <=> PRO  199  - GLN  203 )                          
 170: s001-X 7lbj-A    43 -  63 <=>  207 - 227   (VAL   43  - ASN   63  <=> SER  206  - ALA  226 )                          
 170: s001-X 7lbj-A   114 - 117 <=>  228 - 231   (PRO  114  - GLU  117  <=> ASP  242  - THR  245 )                          
 170: s001-X 7lbj-A   118 - 124 <=>  234 - 240   (PHE  118  - PHE  124  <=> ALA  248  - GLY  254 )                          
 170: s001-X 7lbj-A   126 - 129 <=>  241 - 244   (GLU  126  - LYS  129  <=> ALA  255  - GLN  258 )                          
 170: s001-X 7lbj-A   131 - 139 <=>  246 - 254   (LEU  131  - ALA  139  <=> HIS  260  - SER  268 )                          
 170: s001-X 7lbj-A   146 - 149 <=>  262 - 265   (HIS  146  - ASN  149  <=> GLU  276  - ALA  279 )                          
 170: s001-X 7lbj-A   153 - 156 <=>  275 - 278   (VAL  153  - ASP  156  <=> GLU  289  - HIS  292 )                          
 171: s001-X 2fe3-B    19 -  33 <=>    1 -  15   (GLU   19  - LEU   33  <=> ALA    3  - GLY   17 )                          
 171: s001-X 2fe3-B    43 -  60 <=>   17 -  34   (VAL   43  - ALA   60  <=> ARG   19  - ALA   36 )                          
 171: s001-X 2fe3-B    85 -  88 <=>   35 -  38   (ALA   85  - PHE   88  <=> HIS   37  - ALA   40 )                          
 171: s001-X 2fe3-B   125 - 128 <=>   43 -  46   (SER  125  - SER  128  <=> LYS   45  - GLU   48 )                          
 171: s001-X 2fe3-B   130 - 145 <=>   53 -  68   (ASP  130  - ASN  145  <=> SER   55  - GLY   70 )                          
 171: s001-X 2fe3-B   152 - 155 <=>   71 -  74   (LEU  152  - LEU  155  <=> LYS   73  - THR   76 )                          
 171: s001-X 2fe3-B   195 - 198 <=>   88 -  91   (CYS  195  - LYS  198  <=> ASP   90  - HIS   93 )                          
 171: s001-X 2fe3-B   200 - 205 <=>   92 -  97   (TYR  200  - GLU  205  <=> ALA   94  - CYS   99 )                          
 171: s001-X 2fe3-B   249 - 254 <=>  105 - 110   (LEU  249  - THR  254  <=> TYR  107  - GLU  112 )                          
 171: s001-X 2fe3-B   263 - 267 <=>  117 - 121   (MET  263  - THR  267  <=> HIS  119  - PHE  123 )                          
 172: s001-X 6xxv-C     1 -   4 <=>   26 -  29   (MET    1  - LEU    4  <=> ARG   31  - LYS   34 )                          
 172: s001-X 6xxv-C     5 -   9 <=>   32 -  36   (PHE    5  - VAL    9  <=> ILE   37  - HIS   41 )                          
 172: s001-X 6xxv-C    10 -  13 <=>   39 -  42   (ARG   10  - THR   13  <=> MET   44  - LYS   47 )                          
 172: s001-X 6xxv-C    16 -  39 <=>   50 -  73   (PRO   16  - TRP   39  <=> LYS   55  - ASN   78 )                          
 172: s001-X 6xxv-C    40 -  67 <=>   75 - 102   (PHE   40  - TYR   67  <=> GLN   80  - THR  107 )                          
 172: s001-X 6xxv-C    69 -  72 <=>  103 - 106   (GLN   69  - GLY   72  <=> LYS  108  - THR  111 )                          
 173: s001-X 3c2b-A    12 -  15 <=>   97 - 100   (ILE   12  - GLU   15  <=> LEU  108  - ASN  111 )                          
 173: s001-X 3c2b-A    17 -  35 <=>  119 - 137   (ASN   17  - SER   35  <=> GLY  133  - SER  151 )                          
 173: s001-X 3c2b-A    40 -  58 <=>  140 - 158   (PHE   40  - ILE   58  <=> LEU  154  - SER  172 )                          
 173: s001-X 3c2b-A    60 -  68 <=>  159 - 167   (ALA   60  - ARG   68  <=> ASP  173  - GLY  181 )                          
 173: s001-X 3c2b-A    73 -  77 <=>  168 - 172   (ILE   73  - ARG   77  <=> GLU  182  - LYS  186 )                          
 173: s001-X 3c2b-A    80 -  89 <=>  173 - 182   (GLN   80  - GLN   89  <=> ASP  187  - VAL  196 )                          
 173: s001-X 3c2b-A   137 - 149 <=>  186 - 198   (ILE  137  - ASN  149  <=> LEU  200  - LEU  212 )                          
 174: s001-X 2bde-A    12 -  15 <=>   23 -  26   (ILE   12  - GLU   15  <=> UNK   24  - THR   27 )                          
 174: s001-X 2bde-A    16 -  35 <=>  126 - 145   (PRO   16  - SER   35  <=> SER  127  - ASN  146 )                          
 174: s001-X 2bde-A    40 -  43 <=>  146 - 149   (PHE   40  - VAL   43  <=> PRO  147  - UNK  150 )                          
 174: s001-X 2bde-A    44 -  64 <=>  151 - 171   (THR   44  - LEU   64  <=> SER  152  - THR  172 )                          
 174: s001-X 2bde-A   102 - 105 <=>  173 - 176   (SER  102  - MET  105  <=> LYS  174  - ILE  177 )                          
 174: s001-X 2bde-A   162 - 169 <=>  178 - 185   (PRO  162  - TYR  169  <=> LYS  179  - ILE  186 )                          
 174: s001-X 2bde-A   265 - 276 <=>  261 - 272   (SER  265  - SER  276  <=> PRO  262  - PRO  273 )                          
 174: s001-X 2bde-A   277 - 280 <=>  349 - 352   (THR  277  - ARG  280  <=> ILE  350  - GLU  353 )                          
 174: s001-X 2bde-A   284 - 290 <=>  366 - 372   (LYS  284  - LYS  290  <=> ASP  367  - TYR  373 )                          
 175: s001-X 1w9r-A    16 -  35 <=>   10 -  29   (PRO   16  - SER   35  <=> ALA   10  - GLU   29 )                          
 175: s001-X 1w9r-A    36 -  40 <=>   39 -  43   (GLU   36  - PHE   40  <=> TYR   39  - GLU   43 )                          
 175: s001-X 1w9r-A    42 -  45 <=>   45 -  48   (ASN   42  - GLN   45  <=> GLU   45  - GLU   48 )                          
 175: s001-X 1w9r-A    47 -  65 <=>   49 -  67   (GLU   47  - ARG   65  <=> SER   49  - GLU   67 )                          
 175: s001-X 1w9r-A    75 -  88 <=>   68 -  81   (THR   75  - PHE   88  <=> PRO   68  - VAL   81 )                          
 175: s001-X 1w9r-A   131 - 140 <=>   82 -  91   (LEU  131  - VAL  140  <=> GLU   82  - LEU   91 )                          
 175: s001-X 1w9r-A   207 - 216 <=>  110 - 119   (LYS  207  - SER  216  <=> ALA  110  - PRO  119 )                          
 176: s001-X 6wq2-A    10 -  13 <=>   49 -  52   (ARG   10  - THR   13  <=> GLU   51  - THR   54 )                          
 176: s001-X 6wq2-A    14 -  17 <=>   57 -  60   (TYR   14  - ASN   17  <=> THR   59  - ALA   62 )                          
 176: s001-X 6wq2-A    18 -  33 <=>   62 -  77   (TYR   18  - LEU   33  <=> SER   64  - ASN   79 )                          
 176: s001-X 6wq2-A    41 -  58 <=>   79 -  96   (ARG   41  - ILE   58  <=> PRO   81  - ASN   98 )                          
 176: s001-X 6wq2-A    59 -  62 <=>   98 - 101   (TYR   59  - ARG   62  <=> ILE  100  - TYR  103 )                          
 176: s001-X 6wq2-A    81 -  89 <=>  102 - 110   (LEU   81  - GLN   89  <=> LYS  104  - HIS  112 )                          
 176: s001-X 6wq2-A    92 - 100 <=>  146 - 154   (ARG   92  - GLU  100  <=> ASP  159  - LYS  167 )                          
 177: s001-X 4r6i-A     2 -   6 <=>  170 - 174   (ILE    2  - ASP    6  <=> PHE  170  - ASN  174 )                          
 177: s001-X 4r6i-A     8 -  11 <=>  177 - 180   (ASP    8  - ILE   11  <=> ASN  177  - ASP  180 )                          
 177: s001-X 4r6i-A    13 -  16 <=>  259 - 262   (THR   13  - PRO   16  <=> PHE  259  - LEU  262 )                          
 177: s001-X 4r6i-A    17 -  20 <=>  279 - 282   (ASN   17  - SER   20  <=> SER  282  - LYS  285 )                          
 177: s001-X 4r6i-A    21 -  34 <=>  284 - 297   (PHE   21  - GLY   34  <=> ILE  287  - HIS  300 )                          
 177: s001-X 4r6i-A    35 -  39 <=>  299 - 303   (SER   35  - TRP   39  <=> LEU  302  - ILE  306 )                          
 177: s001-X 4r6i-A    44 -  58 <=>  309 - 323   (THR   44  - ILE   58  <=> PHE  312  - LYS  326 )                          
 177: s001-X 4r6i-A    60 -  63 <=>  324 - 327   (ALA   60  - ASN   63  <=> ASN  327  - GLN  330 )                          
 177: s001-X 4r6i-A    81 -  84 <=>  329 - 332   (LEU   81  - ALA   84  <=> TYR  332  - ASN  335 )                          
 177: s001-X 4r6i-A    92 -  96 <=>  359 - 363   (ARG   92  - ASP   96  <=> TYR  362  - SER  366 )                          
 177: s001-X 4r6i-A   134 - 144 <=>  370 - 380   (PHE  134  - PHE  144  <=> ILE  373  - GLN  383 )                          
 177: s001-X 4r6i-A   203 - 206 <=>  396 - 399   (VAL  203  - PRO  206  <=> SER  399  - CYS  402 )                          
 177: s001-X 4r6i-A   210 - 213 <=>  423 - 426   (VAL  210  - ILE  213  <=> THR  426  - ASN  429 )                          
 177: s001-X 4r6i-A   216 - 219 <=>  427 - 430   (SER  216  - SER  219  <=> LEU  430  - GLU  433 )                          
 177: s001-X 4r6i-A   277 - 280 <=>  460 - 463   (THR  277  - ARG  280  <=> PRO  463  - ARG  466 )                          
 178: s001-X 6sl2-A    16 -  38 <=>   66 -  88   (PRO   16  - VAL   38  <=> LYS   65  - LYS   87 )                          
 178: s001-X 6sl2-A    40 -  51 <=>   89 - 100   (PHE   40  - TYR   51  <=> LEU   88  - GLY   99 )                          
 178: s001-X 6sl2-A   133 - 149 <=>  101 - 117   (SER  133  - ASN  149  <=> ASN  100  - ALA  116 )                          
 178: s001-X 6sl2-A   251 - 254 <=>  133 - 136   (VAL  251  - THR  254  <=> LEU  132  - CYS  135 )                          
 178: s001-X 6sl2-A   264 - 267 <=>  166 - 169   (HIS  264  - THR  267  <=> ARG  165  - PRO  168 )                          
 178: s001-X 6sl2-A   268 - 271 <=>  171 - 174   (PRO  268  - ARG  271  <=> LEU  170  - TRP  173 )                          
 178: s001-X 6sl2-A   272 - 276 <=>  176 - 180   (SER  272  - SER  276  <=> THR  175  - ASP  179 )                          
 178: s001-X 6sl2-A   281 - 290 <=>  328 - 337   (HIS  281  - LYS  290  <=> MET  327  - GLU  336 )                          
 179: s001-X 7jv7-B    16 -  34 <=>  161 - 179   (PRO   16  - GLY   34  <=> SER  165  - LYS  183 )                          
 179: s001-X 7jv7-B    39 -  42 <=>  180 - 183   (TRP   39  - ASN   42  <=> LEU  184  - ILE  187 )                          
 179: s001-X 7jv7-B    44 -  59 <=>  191 - 206   (THR   44  - TYR   59  <=> ILE  195  - LYS  210 )                          
 179: s001-X 7jv7-B   126 - 130 <=>  207 - 211   (GLU  126  - ASP  130  <=> ASN  211  - LYS  215 )                          
 179: s001-X 7jv7-B   133 - 150 <=>  223 - 240   (SER  133  - ARG  150  <=> VAL  227  - MET  244 )                          
 179: s001-X 7jv7-B   152 - 155 <=>  263 - 266   (LEU  152  - LEU  155  <=> LYS  267  - ALA  270 )                          
 179: s001-X 7jv7-B   205 - 209 <=>  293 - 297   (GLU  205  - ILE  209  <=> ASN  297  - ARG  301 )                          
 180: s001-X 6vk0-C    14 -  17 <=>   77 -  80   (TYR   14  - ASN   17  <=> ASN   89  - ARG   92 )                          
 180: s001-X 6vk0-C    18 -  35 <=>   82 -  99   (TYR   18  - SER   35  <=> PHE   94  - ILE  111 )                          
 180: s001-X 6vk0-C    39 -  62 <=>  100 - 123   (TRP   39  - ARG   62  <=> GLU  112  - GLY  135 )                          
 180: s001-X 6vk0-C    74 -  77 <=>  126 - 129   (VAL   74  - ARG   77  <=> MET  138  - ARG  141 )                          
 180: s001-X 6vk0-C    79 -  87 <=>  136 - 144   (SER   79  - SER   87  <=> VAL  148  - TYR  156 )                          
 180: s001-X 6vk0-C    93 -  99 <=>  169 - 175   (PHE   93  - ARG   99  <=> VAL  181  - ASP  187 )                          
 180: s001-X 6vk0-C   255 - 258 <=>  177 - 180   (ARG  255  - THR  258  <=> ILE  189  - ILE  192 )                          
 181: s001-X 4u8u-a    16 -  35 <=>   19 -  38   (PRO   16  - SER   35  <=> GLY   19  - THR   38 )                          
 181: s001-X 4u8u-a    37 -  43 <=>   40 -  46   (ASN   37  - VAL   43  <=> PRO   40  - PHE   46 )                          
 181: s001-X 4u8u-a    44 -  63 <=>   59 -  78   (THR   44  - ASN   63  <=> PHE   59  - ASP   78 )                          
 181: s001-X 4u8u-a    77 -  87 <=>   79 -  89   (ARG   77  - SER   87  <=> ASP   79  - HIS   89 )                          
 181: s001-X 4u8u-a   128 - 132 <=>   90 -  94   (SER  128  - PRO  132  <=> LEU   90  - HIS   94 )                          
 181: s001-X 4u8u-a   139 - 145 <=>  102 - 108   (ALA  139  - ASN  145  <=> GLU  102  - LEU  108 )                          
 181: s001-X 4u8u-a   187 - 190 <=>  117 - 120   (ARG  187  - THR  190  <=> LYS  117  - GLY  120 )                          
 181: s001-X 4u8u-a   193 - 196 <=>  121 - 124   (LYS  193  - ARG  196  <=> THR  121  - ASP  124 )                          
 182: s001-X 4uis-B     8 -  11 <=>    1 -   4   (ASP    8  - ILE   11  <=> UNK   69  - UNK   72 )                          
 182: s001-X 4uis-B    14 -  17 <=>   15 -  18   (TYR   14  - ASN   17  <=> ILE   83  - PHE   86 )                          
 182: s001-X 4uis-B    18 -  38 <=>  159 - 179   (TYR   18  - VAL   38  <=> UNK  382  - UNK  402 )                          
 182: s001-X 4uis-B    40 -  43 <=>  180 - 183   (PHE   40  - VAL   43  <=> UNK  403  - THR  406 )                          
 182: s001-X 4uis-B    47 -  68 <=>  186 - 207   (GLU   47  - ARG   68  <=> ALA  409  - UNK  431 )                          
 182: s001-X 4uis-B    95 -  98 <=>  210 - 213   (ARG   95  - PHE   98  <=> UNK  434  - UNK  437 )                          
 182: s001-X 4uis-B   137 - 146 <=>  219 - 228   (ILE  137  - HIS  146  <=> LEU  443  - LEU  452 )                          
 183: s001-X 2d4c-B    25 -  35 <=>   25 -  35   (CYS   25  - SER   35  <=> PHE   33  - THR   43 )                          
 183: s001-X 2d4c-B    41 -  69 <=>  131 - 159   (ARG   41  - GLN   69  <=> LEU  151  - GLN  179 )                          
 183: s001-X 2d4c-B    73 -  76 <=>  160 - 163   (ILE   73  - ASP   76  <=> GLY  180  - PRO  183 )                          
 183: s001-X 2d4c-B    77 -  89 <=>  166 - 178   (ARG   77  - GLN   89  <=> GLU  186  - LYS  198 )                          
 183: s001-X 2d4c-B   137 - 149 <=>  181 - 193   (ILE  137  - ASN  149  <=> ALA  201  - ILE  213 )                          
 183: s001-X 2d4c-B   209 - 216 <=>  204 - 211   (ILE  209  - SER  216  <=> GLN  224  - LYS  231 )                          
 183: s001-X 2d4c-B   282 - 285 <=>  219 - 222   (VAL  282  - ASP  285  <=> GLN  239  - VAL  242 )                          
 183: s001-X 2d4c-B   287 - 290 <=>  228 - 231   (PRO  287  - LYS  290  <=> ILE  248  - ALA  251 )                          
 184: s001-X 3g33-B    16 -  35 <=>  150 - 169   (PRO   16  - SER   35  <=> ARG  172  - THR  191 )                          
 184: s001-X 3g33-B    37 -  41 <=>  170 - 174   (ASN   37  - ARG   41  <=> ASP  192  - ALA  196 )                          
 184: s001-X 3g33-B    44 -  58 <=>  181 - 195   (THR   44  - ILE   58  <=> ILE  203  - MET  220 )                          
 184: s001-X 3g33-B   125 - 128 <=>  198 - 201   (SER  125  - SER  128  <=> ASP  223  - THR  226 )                          
 184: s001-X 3g33-B   130 - 147 <=>  212 - 229   (ASP  130  - ILE  147  <=> VAL  237  - SER  254 )                          
 185: s001-X 6t9i-K    16 -  36 <=>  168 - 188   (PRO   16  - GLU   36  <=> ASN  974  - ASN  994 )                          
 185: s001-X 6t9i-K    39 -  42 <=>  189 - 192   (TRP   39  - ASN   42  <=> GLY  995  - THR  998 )                          
 185: s001-X 6t9i-K    44 -  71 <=>  197 - 224   (THR   44  - LEU   71  <=> ALA 1003  - SER 1030 )                          
 185: s001-X 6t9i-K    76 -  87 <=>  232 - 243   (ASP   76  - SER   87  <=> GLU 1038  - ILE 1049 )                          
 185: s001-X 6t9i-K   146 - 149 <=>  255 - 258   (HIS  146  - ASN  149  <=> SER 1061  - GLY 1064 )                          
 185: s001-X 6t9i-K   212 - 215 <=>  273 - 276   (GLU  212  - LYS  215  <=> SER 1079  - ARG 1082 )                          
 186: s001-X 7br3-A     1 -   4 <=>  156 - 159   (MET    1  - LEU    4  <=> CYS  196  - HIS  199 )                          
 186: s001-X 7br3-A     6 -  11 <=>  168 - 173   (ASP    6  - ILE   11  <=> GLN  208  - PHE  213 )                          
 186: s001-X 7br3-A    16 -  35 <=>  182 - 201   (PRO   16  - SER   35  <=> ILE  222  - VAL  241 )                          
 186: s001-X 7br3-A    36 -  73 <=>  399 - 436   (GLU   36  - ILE   73  <=> ASN  257  - PRO  294 )                          
 186: s001-X 7br3-A    77 -  87 <=>  446 - 456   (ARG   77  - SER   87  <=> VAL  304  - LEU  314 )                          
 186: s001-X 7br3-A   127 - 131 <=>  457 - 461   (TYR  127  - LEU  131  <=> ASN  315  - ASP  319 )                          
 186: s001-X 7br3-A   132 - 137 <=>  463 - 468   (PRO  132  - ILE  137  <=> LEU  321  - PHE  326 )                          
 187: s001-X 5dn6-X    21 -  34 <=>   22 -  35   (PHE   21  - GLY   34  <=> UNK 1022  - UNK 1035 )                          
 187: s001-X 5dn6-X    40 -  70 <=>   38 -  68   (PHE   40  - ARG   70  <=> GLU 1203  - ALA 1233 )                          
 187: s001-X 5dn6-X    79 -  88 <=>   71 -  80   (SER   79  - PHE   88  <=> GLY 1254  - GLN 1263 )                          
 187: s001-X 5dn6-X   135 - 149 <=>   82 -  96   (ASP  135  - ASN  149  <=> TYR 1265  - LEU 1279 )                          
 188: s001-X 6kfq-A     2 -   5 <=>  116 - 119   (ILE    2  - PHE    5  <=> LEU  116  - GLY  119 )                          
 188: s001-X 6kfq-A     6 -   9 <=>  127 - 130   (ASP    6  - VAL    9  <=> ARG  127  - LEU  130 )                          
 188: s001-X 6kfq-A    10 -  13 <=>  133 - 136   (ARG   10  - THR   13  <=> ILE  133  - ALA  136 )                          
 188: s001-X 6kfq-A    14 -  17 <=>  140 - 143   (TYR   14  - ASN   17  <=> GLY  140  - TYR  143 )                          
 188: s001-X 6kfq-A    18 -  29 <=>  146 - 157   (TYR   18  - HIS   29  <=> VAL  146  - THR  157 )                          
 188: s001-X 6kfq-A    46 -  72 <=>  158 - 184   (SER   46  - GLY   72  <=> PRO  158  - ILE  184 )                          
 188: s001-X 6kfq-A    74 -  77 <=>  200 - 203   (VAL   74  - ARG   77  <=> LEU  200  - VAL  203 )                          
 188: s001-X 6kfq-A    78 -  89 <=>  205 - 216   (MET   78  - GLN   89  <=> ASP  205  - LEU  216 )                          
 188: s001-X 6kfq-A   134 - 144 <=>  219 - 229   (PHE  134  - PHE  144  <=> SER  219  - GLY  229 )                          
 189: s001-X 4dvy-P     1 -   4 <=>  358 - 361   (MET    1  - LEU    4  <=> GLY  469  - SER  472 )                          
 189: s001-X 4dvy-P    15 -  18 <=>  398 - 401   (GLU   15  - TYR   18  <=> LEU  548  - LEU  551 )                          
 189: s001-X 4dvy-P    19 -  33 <=>  405 - 419   (GLU   19  - LEU   33  <=> SER  555  - GLY  569 )                          
 189: s001-X 4dvy-P    43 -  72 <=>  420 - 449   (VAL   43  - GLY   72  <=> LEU  570  - ALA  599 )                          
 189: s001-X 4dvy-P    74 -  89 <=>  465 - 480   (VAL   74  - GLN   89  <=> ALA  615  - GLU  630 )                          
 189: s001-X 4dvy-P   137 - 143 <=>  483 - 489   (ILE  137  - ALA  143  <=> VAL  633  - SER  639 )                          
 189: s001-X 4dvy-P   146 - 149 <=>  496 - 499   (HIS  146  - ASN  149  <=> ALA  649  - GLN  652 )                          
 189: s001-X 4dvy-P   150 - 153 <=>  502 - 505   (ARG  150  - VAL  153  <=> SER  655  - ASP  658 )                          
 189: s001-X 4dvy-P   163 - 169 <=>  523 - 529   (ALA  163  - TYR  169  <=> ALA  676  - LYS  682 )                          
 189: s001-X 4dvy-P   226 - 234 <=>  633 - 641   (VAL  226  - ARG  234  <=> ALA  801  - GLU  809 )                          
 190: s001-X 2g3b-A    10 -  13 <=>   14 -  17   (ARG   10  - THR   13  <=> THR   14  - ALA   17 )                          
 190: s001-X 2g3b-A    17 -  36 <=>  120 - 139   (ASN   17  - GLU   36  <=> THR  121  - GLY  140 )                          
 190: s001-X 2g3b-A    40 -  45 <=>  142 - 147   (PHE   40  - GLN   45  <=> SER  143  - PRO  148 )                          
 190: s001-X 2g3b-A    46 -  65 <=>  149 - 168   (SER   46  - ARG   65  <=> PRO  150  - LYS  169 )                          
 190: s001-X 2g3b-A    80 -  89 <=>  171 - 180   (GLN   80  - GLN   89  <=> SER  172  - LEU  181 )                          
 190: s001-X 2g3b-A   137 - 142 <=>  183 - 188   (ILE  137  - ARG  142  <=> ILE  184  - SER  189 )                          
 191: s001-X 6aqk-A    36 -  43 <=>    2 -   9   (GLU   36  - VAL   43  <=> GLU  750  - GLN  757 )                          
 191: s001-X 6aqk-A    44 -  59 <=>   13 -  28   (THR   44  - TYR   59  <=> GLU  761  - ASN  776 )                          
 191: s001-X 6aqk-A    85 -  89 <=>   29 -  33   (ALA   85  - GLN   89  <=> ILE  777  - ASP  781 )                          
 191: s001-X 6aqk-A   124 - 128 <=>   38 -  42   (PHE  124  - SER  128  <=> MET  786  - ILE  790 )                          
 191: s001-X 6aqk-A   130 - 149 <=>   60 -  79   (ASP  130  - ASN  149  <=> SER  808  - SER  827 )                          
 191: s001-X 6aqk-A   184 - 189 <=>  101 - 106   (TRP  184  - VAL  189  <=> TYR  849  - GLU  854 )                          
 191: s001-X 6aqk-A   201 - 204 <=>  115 - 118   (GLN  201  - ALA  204  <=> SER  863  - VAL  866 )                          
 191: s001-X 6aqk-A   220 - 223 <=>  135 - 138   (ASP  220  - HIS  223  <=> ALA  883  - PRO  886 )                          
 191: s001-X 6aqk-A   238 - 243 <=>  147 - 152   (ARG  238  - ARG  243  <=> THR  895  - PHE  900 )                          
 191: s001-X 6aqk-A   246 - 249 <=>  213 - 216   (PRO  246  - LEU  249  <=> MET  961  - ARG  964 )                          
 192: s001-X 3faj-A    20 -  35 <=>   25 -  40   (SER   20  - SER   35  <=> GLU   31  - ALA   46 )                          
 192: s001-X 3faj-A    43 -  63 <=>   44 -  64   (VAL   43  - ASN   63  <=> ARG   50  - ARG   70 )                          
 192: s001-X 3faj-A    78 -  87 <=>   69 -  78   (MET   78  - SER   87  <=> PRO   82  - SER   91 )                          
 192: s001-X 3faj-A   128 - 131 <=>   79 -  82   (SER  128  - LEU  131  <=> ASN   92  - TYR   95 )                          
 192: s001-X 3faj-A   132 - 139 <=>   84 -  91   (PRO  132  - ALA  139  <=> GLN   97  - SER  104 )                          
 192: s001-X 3faj-A   143 - 147 <=>   97 - 101   (ALA  143  - ILE  147  <=> ARG  110  - ARG  114 )                          
 193: s001-X 5wti-Z    37 -  43 <=>  249 - 255   (ASN   37  - VAL   43  <=> LYS  249  - ILE  255 )                          
 193: s001-X 5wti-Z    44 -  65 <=>  258 - 279   (THR   44  - ARG   65  <=> ASP  258  - ASP  279 )                          
 193: s001-X 5wti-Z    88 -  91 <=>  288 - 291   (PHE   88  - PRO   91  <=> LEU  288  - ARG  291 )                          
 193: s001-X 5wti-Z   124 - 127 <=>  336 - 339   (PHE  124  - TYR  127  <=> TYR  336  - LEU  339 )                          
 193: s001-X 5wti-Z   132 - 149 <=>  344 - 361   (PRO  132  - ASN  149  <=> GLU  353  - ASP  370 )                          
 193: s001-X 5wti-Z   249 - 252 <=>  363 - 366   (LEU  249  - GLU  252  <=> LYS  372  - ALA  375 )                          
 193: s001-X 5wti-Z   260 - 263 <=>  627 - 630   (GLU  260  - MET  263  <=> ASN  652  - HIS  655 )                          
 193: s001-X 5wti-Z   264 - 271 <=>  727 - 734   (HIS  264  - ARG  271  <=> PRO  764  - GLU  771 )                          
 193: s001-X 5wti-Z   272 - 275 <=>  737 - 740   (SER  272  - PRO  275  <=> GLN  774  - ALA  777 )                          
 193: s001-X 5wti-Z   276 - 279 <=>  744 - 747   (SER  276  - LYS  279  <=> LEU  781  - LEU  784 )                          
 193: s001-X 5wti-Z   281 - 284 <=>  753 - 756   (HIS  281  - LYS  284  <=> ASP  790  - LYS  793 )                          
 193: s001-X 5wti-Z   287 - 290 <=>  825 - 828   (PRO  287  - LYS  290  <=> GLN  862  - ILE  865 )                          
 194: s001-X 6v7u-A    30 -  33 <=>    4 -   7   (LYS   30  - LEU   33  <=> THR    4  - LYS    7 )                          
 194: s001-X 6v7u-A    43 -  64 <=>    8 -  29   (VAL   43  - LEU   64  <=> PRO    8  - THR   29 )                          
 194: s001-X 6v7u-A    77 -  88 <=>   31 -  42   (ARG   77  - PHE   88  <=> GLU   31  - ALA   42 )                          
 194: s001-X 6v7u-A   134 - 149 <=>   46 -  61   (PHE  134  - ASN  149  <=> LEU   46  - ARG   61 )                          
 195: s001-X 3cjl-A    12 -  19 <=>   18 -  25   (ILE   12  - GLU   19  <=> ARG   17  - SER   24 )                          
 195: s001-X 3cjl-A    23 -  35 <=>   28 -  40   (ASP   23  - SER   35  <=> ASP   27  - LYS   39 )                          
 195: s001-X 3cjl-A    40 -  43 <=>   41 -  44   (PHE   40  - VAL   43  <=> UNK   40  - THR   43 )                          
 195: s001-X 3cjl-A    44 -  62 <=>   48 -  66   (THR   44  - ARG   62  <=> THR   47  - ARG   65 )                          
 195: s001-X 3cjl-A    78 -  89 <=>   68 -  79   (MET   78  - GLN   89  <=> HIS   67  - ARG   78 )                          
 195: s001-X 3cjl-A   138 - 143 <=>   83 -  88   (SER  138  - ALA  143  <=> UNK   82  - GLN   87 )                          
 196: s001-X 6dlm-B    30 -  33 <=>    8 -  11   (LYS   30  - LEU   33  <=> LEU   83  - GLN   86 )                          
 196: s001-X 6dlm-B    43 -  65 <=>   13 -  35   (VAL   43  - ARG   65  <=> HIS   88  - ARG  110 )                          
 196: s001-X 6dlm-B    75 -  78 <=>   36 -  39   (THR   75  - MET   78  <=> PRO  111  - VAL  114 )                          
 196: s001-X 6dlm-B    80 -  84 <=>   40 -  44   (GLN   80  - ALA   84  <=> GLU  115  - GLU  119 )                          
 196: s001-X 6dlm-B   127 - 130 <=>   45 -  48   (TYR  127  - ASP  130  <=> LEU  120  - ARG  123 )                          
 196: s001-X 6dlm-B   131 - 149 <=>   50 -  68   (LEU  131  - ASN  149  <=> LYS  125  - GLU  143 )                          
 197: s001-X 4u4p-A    40 -  67 <=>    4 -  31   (PHE   40  - TYR   67  <=> LEU  478  - ASN  505 )                          
 197: s001-X 4u4p-A    75 -  84 <=>  200 - 209   (THR   75  - ALA   84  <=> ILE  674  - ASP  683 )                          
 197: s001-X 4u4p-A   127 - 130 <=>  210 - 213   (TYR  127  - ASP  130  <=> VAL  684  - GLU  687 )                          
 197: s001-X 4u4p-A   131 - 148 <=>  215 - 232   (LEU  131  - THR  148  <=> ARG  689  - LYS  706 )                          
 198: s001-X 3fdq-A    16 -  33 <=>   16 -  33   (PRO   16  - LEU   33  <=> ASN   19  - GLY   36 )                          
 198: s001-X 3fdq-A    43 -  66 <=>   34 -  57   (VAL   43  - THR   66  <=> ILE   37  - GLY   60 )                          
 198: s001-X 3fdq-A    73 -  76 <=>   60 -  63   (ILE   73  - ASP   76  <=> GLU   63  - MET   66 )                          
 198: s001-X 3fdq-A    78 -  81 <=>   67 -  70   (MET   78  - LEU   81  <=> ILE   70  - LEU   73 )                          
 198: s001-X 3fdq-A    83 -  86 <=>   71 -  74   (ASP   83  - MET   86  <=> LYS   74  - LEU   77 )                          
 198: s001-X 3fdq-A   126 - 129 <=>   75 -  78   (GLU  126  - LYS  129  <=> GLU   78  - SER   81 )                          
 198: s001-X 3fdq-A   133 - 143 <=>   79 -  89   (SER  133  - ALA  143  <=> ALA   82  - MET   92 )                          
 198: s001-X 3fdq-A   151 - 155 <=>  102 - 106   (PHE  151  - LEU  155  <=> ASP  105  - PHE  109 )                          
 198: s001-X 3fdq-A   269 - 274 <=>  135 - 140   (PRO  269  - LYS  274  <=> PRO  138  - LYS  143 )                          
 199: s001-X 4uig-A    41 -  69 <=>    3 -  31   (ARG   41  - GLN   69  <=> TYR   44  - ASP   72 )                          
 199: s001-X 4uig-A    74 -  89 <=>   33 -  48   (VAL   74  - GLN   89  <=> TYR   74  - LEU   89 )                          
 199: s001-X 4uig-A   137 - 148 <=>   51 -  62   (ILE  137  - THR  148  <=> PHE   92  - HIS  103 )                          
 200: s001-X 2fic-B     1 -   4 <=>   17 -  20   (MET    1  - LEU    4  <=> THR   66  - THR   69 )                          
 200: s001-X 2fic-B    21 -  38 <=>   37 -  54   (PHE   21  - VAL   38  <=> HIS   86  - ASP  103 )                          
 200: s001-X 2fic-B    40 -  65 <=>   57 -  82   (PHE   40  - ARG   65  <=> GLY  106  - GLN  131 )                          
 200: s001-X 2fic-B    66 -  72 <=>   84 -  90   (THR   66  - GLY   72  <=> LEU  133  - TYR  139 )                          
 200: s001-X 2fic-B    74 -  77 <=>  170 - 173   (VAL   74  - ARG   77  <=> ASN  219  - GLN  222 )                          
 200: s001-X 2fic-B    78 -  88 <=>  175 - 185   (MET   78  - PHE   88  <=> ILE  224  - GLU  234 )                          
 200: s001-X 2fic-B   131 - 137 <=>  187 - 193   (LEU  131  - ILE  137  <=> SER  236  - LEU  242 )                          
 201: s001-X 4l0r-A    30 -  33 <=>    1 -   4   (LYS   30  - LEU   33  <=> GLY   33  - GLU   36 )                          
 201: s001-X 4l0r-A    45 -  72 <=>    7 -  34   (GLN   45  - GLY   72  <=> SER   39  - SER   66 )                          
 201: s001-X 4l0r-A    74 -  89 <=>   43 -  58   (VAL   74  - GLN   89  <=> LEU   75  - ALA   90 )                          
 201: s001-X 4l0r-A   137 - 149 <=>   61 -  73   (ILE  137  - ASN  149  <=> ILE   93  - LYS  105 )                          
 202: s001-X 3i83-A     3 -   9 <=>   91 -  97   (ASN    3  - VAL    9  <=> ASP   91  - THR   97 )                          
 202: s001-X 3i83-A    10 -  13 <=>  119 - 122   (ARG   10  - THR   13  <=> ASN  119  - ILE  122 )                          
 202: s001-X 3i83-A    14 -  17 <=>  176 - 179   (TYR   14  - ASN   17  <=> THR  176  - ILE  179 )                          
 202: s001-X 3i83-A    18 -  34 <=>  181 - 197   (TYR   18  - GLY   34  <=> THR  181  - SER  197 )                          
 202: s001-X 3i83-A    35 -  38 <=>  199 - 202   (SER   35  - VAL   38  <=> LEU  199  - GLY  202 )                          
 202: s001-X 3i83-A    44 -  60 <=>  215 - 231   (THR   44  - ALA   60  <=> PHE  215  - GLY  231 )                          
 202: s001-X 3i83-A    91 -  94 <=>  268 - 271   (PRO   91  - PHE   94  <=> THR  268  - ILE  271 )                          
 202: s001-X 3i83-A   126 - 129 <=>  281 - 284   (GLU  126  - LYS  129  <=> ARG  281  - VAL  284 )                          
 202: s001-X 3i83-A   134 - 149 <=>  286 - 301   (PHE  134  - ASN  149  <=> ILE  286  - LEU  301 )                          
 202: s001-X 3i83-A   249 - 252 <=>  304 - 307   (LEU  249  - GLU  252  <=> SER  304  - LEU  307 )                          
 203: s001-X 3wct-A    17 -  43 <=>   20 -  46   (ASN   17  - VAL   43  <=> PHE   20  - PHE   46 )                          
 203: s001-X 3wct-A    44 -  63 <=>   59 -  78   (THR   44  - ASN   63  <=> PHE   59  - ASP   78 )                          
 203: s001-X 3wct-A    78 -  87 <=>   80 -  89   (MET   78  - SER   87  <=> GLU   80  - HIS   89 )                          
 203: s001-X 3wct-A   128 - 132 <=>   90 -  94   (SER  128  - PRO  132  <=> LEU   90  - HIS   94 )                          
 203: s001-X 3wct-A   141 - 144 <=>  103 - 106   (PHE  141  - PHE  144  <=> ASN  103  - VAL  106 )                          
 203: s001-X 3wct-A   191 - 195 <=>  119 - 123   (ALA  191  - CYS  195  <=> PHE  119  - PHE  123 )                          
 203: s001-X 3wct-A   255 - 258 <=>  124 - 127   (ARG  255  - THR  258  <=> ASP  124  - ALA  127 )                          
 204: s001-X 5n9j-G    43 -  65 <=>    1 -  23   (VAL   43  - ARG   65  <=> GLU    2  - LYS   24 )                          
 204: s001-X 5n9j-G    78 -  84 <=>   25 -  31   (MET   78  - ALA   84  <=> ASP   26  - GLU   32 )                          
 204: s001-X 5n9j-G   127 - 130 <=>   32 -  35   (TYR  127  - ASP  130  <=> ASN   33  - SER   36 )                          
 204: s001-X 5n9j-G   131 - 149 <=>   37 -  55   (LEU  131  - ASN  149  <=> VAL   38  - GLU   56 )                          
 204: s001-X 5n9j-G   208 - 215 <=>   66 -  73   (ASN  208  - LYS  215  <=> GLN   67  - GLN   74 )                          
 204: s001-X 5n9j-G   278 - 281 <=>   76 -  79   (ARG  278  - HIS  281  <=> ASP   77  - ARG   80 )                          
 204: s001-X 5n9j-G   283 - 290 <=>   85 -  92   (VAL  283  - LYS  290  <=> TYR   86  - THR   93 )                          
 205: s001-X 1jog-D    19 -  32 <=>   72 -  85   (GLU   19  - ILE   32  <=> TYR   78  - GLY   91 )                          
 205: s001-X 1jog-D    48 -  64 <=>   89 - 105   (VAL   48  - LEU   64  <=> ASP   95  - HIS  111 )                          
 205: s001-X 1jog-D    74 -  77 <=>  107 - 110   (VAL   74  - ARG   77  <=> TYR  113  - GLU  116 )                          
 205: s001-X 1jog-D    78 -  83 <=>  112 - 117   (MET   78  - ASP   83  <=> ALA  118  - ALA  123 )                          
 205: s001-X 1jog-D   128 - 131 <=>  118 - 121   (SER  128  - LEU  131  <=> GLN  124  - ASP  127 )                          
 205: s001-X 1jog-D   134 - 148 <=>  122 - 136   (PHE  134  - THR  148  <=> PHE  128  - ARG  142 )                          
 206: s001-X 5lcy-B    43 -  69 <=>    5 -  31   (VAL   43  - GLN   69  <=> GLU    6  - GLY   32 )                          
 206: s001-X 5lcy-B    74 -  89 <=>   33 -  48   (VAL   74  - GLN   89  <=> PRO   34  - SER   49 )                          
 206: s001-X 5lcy-B   137 - 148 <=>   51 -  62   (ILE  137  - THR  148  <=> LEU   52  - ASP   63 )                          
 206: s001-X 5lcy-B   247 - 250 <=>   76 -  79   (PRO  247  - LEU  250  <=> VAL   77  - ALA   80 )                          
 207: s001-X 4kp3-D    21 -  28 <=>    1 -   8   (PHE   21  - ALA   28  <=> GLU   14  - LYS   21 )                          
 207: s001-X 4kp3-D    30 -  33 <=>    9 -  12   (LYS   30  - LEU   33  <=> SER   22  - GLN   25 )                          
 207: s001-X 4kp3-D    43 -  62 <=>   14 -  33   (VAL   43  - ARG   62  <=> THR   27  - GLY   46 )                          
 207: s001-X 4kp3-D    77 -  87 <=>   34 -  44   (ARG   77  - SER   87  <=> SER   47  - LYS   57 )                          
 207: s001-X 4kp3-D   128 - 131 <=>   45 -  48   (SER  128  - LEU  131  <=> ILE   58  - VAL   61 )                          
 207: s001-X 4kp3-D   133 - 149 <=>   49 -  65   (SER  133  - ASN  149  <=> MET   62  - GLU   78 )                          
 207: s001-X 4kp3-D   208 - 215 <=>   75 -  82   (ASN  208  - LYS  215  <=> GLN   88  - LYS   95 )                          
 208: s001-X 2m6u-A    22 -  37 <=>   13 -  28   (ASN   22  - ASN   37  <=> GLU   13  - THR   28 )                          
 208: s001-X 2m6u-A    41 -  62 <=>   35 -  56   (ARG   41  - ARG   62  <=> THR   35  - SER   56 )                          
 208: s001-X 2m6u-A    77 -  88 <=>   57 -  68   (ARG   77  - PHE   88  <=> THR   57  - GLU   68 )                          
 208: s001-X 2m6u-A   134 - 146 <=>   70 -  82   (PHE  134  - HIS  146  <=> ARG   70  - LYS   82 )                          
 209: s001-X 3i9y-A     5 -   9 <=>   78 -  82   (PHE    5  - VAL    9  <=> ALA  127  - VAL  131 )                          
 209: s001-X 3i9y-A    10 -  13 <=>   85 -  88   (ARG   10  - THR   13  <=> GLU  134  - LEU  137 )                          
 209: s001-X 3i9y-A    14 -  17 <=>   92 -  95   (TYR   14  - ASN   17  <=> LYS  141  - ASP  144 )                          
 209: s001-X 3i9y-A    18 -  34 <=>   98 - 114   (TYR   18  - GLY   34  <=> VAL  147  - THR  163 )                          
 209: s001-X 3i9y-A    36 -  44 <=>  117 - 125   (GLU   36  - THR   44  <=> LEU  205  - HIS  213 )                          
 209: s001-X 3i9y-A    47 -  58 <=>  127 - 138   (GLU   47  - ILE   58  <=> LEU  215  - ALA  226 )                          
 209: s001-X 3i9y-A    60 -  63 <=>  139 - 142   (ALA   60  - ASN   63  <=> ARG  227  - THR  230 )                          
 209: s001-X 3i9y-A    77 -  89 <=>  143 - 155   (ARG   77  - GLN   89  <=> ASN  231  - GLU  243 )                          
 209: s001-X 3i9y-A   137 - 147 <=>  158 - 168   (ILE  137  - ILE  147  <=> LEU  246  - VAL  256 )                          
 210: s001-X 3n0f-A    27 -  34 <=>    9 -  16   (SER   27  - GLY   34  <=> TRP   65  - SER   72 )                          
 210: s001-X 3n0f-A    41 -  62 <=>   18 -  39   (ARG   41  - ARG   62  <=> ILE   79  - GLU  100 )                          
 210: s001-X 3n0f-A    77 -  88 <=>   42 -  53   (ARG   77  - PHE   88  <=> GLU  103  - VAL  114 )                          
 210: s001-X 3n0f-A    89 -  92 <=>   57 -  60   (GLN   89  - ARG   92  <=> GLY  118  - TYR  121 )                          
 210: s001-X 3n0f-A    94 - 103 <=>   61 -  70   (PHE   94  - ARG  103  <=> ARG  122  - LEU  131 )                          
 210: s001-X 3n0f-A   105 - 109 <=>  102 - 106   (MET  105  - LEU  109  <=> PHE  163  - GLN  167 )                          
 210: s001-X 3n0f-A   130 - 149 <=>  204 - 223   (ASP  130  - ASN  149  <=> ALA  265  - TYR  284 )                          
 210: s001-X 3n0f-A   196 - 203 <=>  398 - 405   (ARG  196  - VAL  203  <=> VAL  459  - GLU  466 )                          
 210: s001-X 3n0f-A   204 - 207 <=>  408 - 411   (ALA  204  - LYS  207  <=> GLU  469  - GLN  472 )                          
 210: s001-X 3n0f-A   251 - 254 <=>  492 - 495   (VAL  251  - THR  254  <=> THR  553  - ASN  556 )                          
 211: s001-X 7c86-A     3 -   6 <=>  153 - 156   (ASN    3  - ASP    6  <=> LEU  207  - GLY  210 )                          
 211: s001-X 7c86-A    13 -  16 <=>  167 - 170   (THR   13  - PRO   16  <=> LEU  221  - GLY  224 )                          
 211: s001-X 7c86-A    17 -  33 <=>  173 - 189   (ASN   17  - LEU   33  <=> THR  227  - PRO  243 )                          
 211: s001-X 7c86-A    40 -  44 <=>  190 - 194   (PHE   40  - THR   44  <=> LYS  244  - ARG  248 )                          
 211: s001-X 7c86-A    46 -  69 <=>  195 - 218   (SER   46  - GLN   69  <=> GLN  249  - GLY  272 )                          
 211: s001-X 7c86-A    70 -  73 <=>  222 - 225   (ARG   70  - ILE   73  <=> PHE  276  - LEU  279 )                          
 211: s001-X 7c86-A    74 -  84 <=>  230 - 240   (VAL   74  - ALA   84  <=> SER  284  - MET  294 )                          
 211: s001-X 7c86-A   127 - 130 <=>  241 - 244   (TYR  127  - ASP  130  <=> SER  295  - CYS  298 )                          
 211: s001-X 7c86-A   131 - 149 <=>  246 - 264   (LEU  131  - ASN  149  <=> GLY  300  - GLY  318 )                          
 211: s001-X 7c86-A   240 - 245 <=>  275 - 280   (GLU  240  - ASN  245  <=> THR  331  - GLU  336 )                          
 212: s001-X 4roe-A    14 -  17 <=>  102 - 105   (TYR   14  - ASN   17  <=> PRO  165  - CYS  168 )                          
 212: s001-X 4roe-A    18 -  28 <=>  107 - 117   (TYR   18  - ALA   28  <=> ALA  170  - PHE  180 )                          
 212: s001-X 4roe-A    31 -  35 <=>  118 - 122   (LEU   31  - SER   35  <=> LYS  181  - ALA  185 )                          
 212: s001-X 4roe-A    36 -  41 <=>  126 - 131   (GLU   36  - ARG   41  <=> VAL  189  - VAL  194 )                          
 212: s001-X 4roe-A    43 -  63 <=>  132 - 152   (VAL   43  - ASN   63  <=> GLU  195  - TRP  215 )                          
 212: s001-X 4roe-A   102 - 105 <=>  154 - 157   (SER  102  - MET  105  <=> VAL  217  - ARG  220 )                          
 212: s001-X 4roe-A   137 - 140 <=>  172 - 175   (ILE  137  - VAL  140  <=> GLN  235  - GLN  238 )                          
 212: s001-X 4roe-A   143 - 146 <=>  178 - 181   (ALA  143  - HIS  146  <=> ASP  241  - SER  244 )                          
 212: s001-X 4roe-A   148 - 151 <=>  182 - 185   (THR  148  - PHE  151  <=> CYS  245  - ALA  248 )                          
 212: s001-X 4roe-A   153 - 156 <=>  204 - 207   (VAL  153  - ASP  156  <=> GLN  267  - LEU  270 )                          
 212: s001-X 4roe-A   158 - 161 <=>  254 - 257   (GLU  158  - LYS  161  <=> LEU  358  - CYS  361 )                          
 212: s001-X 4roe-A   266 - 282 <=>  259 - 275   (GLN  266  - VAL  282  <=> LEU  363  - THR  379 )                          
 212: s001-X 4roe-A   283 - 289 <=>  277 - 283   (VAL  283  - VAL  289  <=> ASP  381  - SER  387 )                          
 213: s001-X 2w96-A    16 -  35 <=>  156 - 175   (PRO   16  - SER   35  <=> GLU  172  - THR  191 )                          
 213: s001-X 2w96-A    37 -  42 <=>  176 - 181   (ASN   37  - ASN   42  <=> ASP  192  - SER  197 )                          
 213: s001-X 2w96-A    44 -  62 <=>  187 - 205   (THR   44  - ARG   62  <=> VAL  203  - ASN  221 )                          
 213: s001-X 2w96-A   126 - 130 <=>  211 - 215   (GLU  126  - ASP  130  <=> TYR  227  - ARG  231 )                          
 213: s001-X 2w96-A   132 - 150 <=>  227 - 245   (PRO  132  - ARG  150  <=> CYS  243  - GLN  261 )                          
 213: s001-X 2w96-A   248 - 251 <=>  246 - 249   (PRO  248  - VAL  251  <=> ALA  262  - ASN  265 )                          
 214: s001-X 6gdj-A    30 -  33 <=>   15 -  18   (LYS   30  - LEU   33  <=> ARG  194  - HIS  197 )                          
 214: s001-X 6gdj-A    43 -  65 <=>   19 -  41   (VAL   43  - ARG   65  <=> PRO  198  - SER  220 )                          
 214: s001-X 6gdj-A    78 -  89 <=>   43 -  54   (MET   78  - GLN   89  <=> SER  222  - ALA  233 )                          
 214: s001-X 6gdj-A   138 - 149 <=>   58 -  69   (SER  138  - ASN  149  <=> LEU  237  - ILE  248 )                          
 215: s001-X 5oqj-1    16 -  19 <=>  150 - 153   (PRO   16  - GLU   19  <=> GLN  196  - VAL  199 )                          
 215: s001-X 5oqj-1    20 -  23 <=>  156 - 159   (SER   20  - ASP   23  <=> ALA  202  - PRO  205 )                          
 215: s001-X 5oqj-1    31 -  34 <=>  416 - 419   (LEU   31  - GLY   34  <=> PHE  564  - HIS  567 )                          
 215: s001-X 5oqj-1    35 -  38 <=>  421 - 424   (SER   35  - VAL   38  <=> GLN  569  - GLU  572 )                          
 215: s001-X 5oqj-1    40 -  43 <=>  425 - 428   (PHE   40  - VAL   43  <=> GLN  573  - ALA  576 )                          
 215: s001-X 5oqj-1    44 -  65 <=>  431 - 452   (THR   44  - ARG   65  <=> VAL  579  - VAL  600 )                          
 215: s001-X 5oqj-1    66 -  69 <=>  454 - 457   (THR   66  - GLN   69  <=> ASN  602  - GLY  605 )                          
 215: s001-X 5oqj-1    72 -  75 <=>  458 - 461   (GLY   72  - THR   75  <=> GLU  606  - SER  609 )                          
 215: s001-X 5oqj-1    76 -  89 <=>  463 - 476   (ASP   76  - GLN   89  <=> THR  611  - THR  624 )                          
 215: s001-X 5oqj-1   135 - 149 <=>  477 - 491   (ASP  135  - ASN  149  <=> LEU  625  - ASN  639 )                          
 216: s001-X 7k0a-A    14 -  17 <=>   10 -  13   (TYR   14  - ASN   17  <=> ASP   14  - PRO   17 )                          
 216: s001-X 7k0a-A    18 -  28 <=>   16 -  26   (TYR   18  - ALA   28  <=> VAL   20  - TYR   30 )                          
 216: s001-X 7k0a-A    30 -  33 <=>   27 -  30   (LYS   30  - LEU   33  <=> PRO   31  - ARG   34 )                          
 216: s001-X 7k0a-A    42 -  57 <=>   36 -  51   (ASN   42  - LYS   57  <=> ASP   40  - THR   55 )                          
 216: s001-X 7k0a-A    58 -  64 <=>   53 -  59   (ILE   58  - LEU   64  <=> VAL   57  - LYS   63 )                          
 216: s001-X 7k0a-A    75 -  89 <=>   74 -  88   (THR   75  - GLN   89  <=> THR   78  - GLY   92 )                          
 216: s001-X 7k0a-A   134 - 139 <=>   91 -  96   (PHE  134  - ALA  139  <=> MET   95  - GLY  100 )                          
 216: s001-X 7k0a-A   140 - 149 <=>   98 - 107   (VAL  140  - ASN  149  <=> ARG  102  - GLY  111 )                          
 216: s001-X 7k0a-A   189 - 193 <=>  134 - 138   (VAL  189  - LYS  193  <=> GLY  138  - ALA  142 )                          
 216: s001-X 7k0a-A   245 - 248 <=>  159 - 162   (ASN  245  - PRO  248  <=> SER  163  - ARG  166 )                          
 216: s001-X 7k0a-A   251 - 254 <=>  174 - 177   (VAL  251  - THR  254  <=> VAL  178  - ASP  181 )                          
 216: s001-X 7k0a-A   259 - 264 <=>  191 - 196   (GLU  259  - HIS  264  <=> ARG  195  - SER  200 )                          
 217: s001-X 3lmf-A    24 -  31 <=>   18 -  25   (LEU   24  - LEU   31  <=> THR   24  - ASN   31 )                          
 217: s001-X 3lmf-A    32 -  38 <=>   27 -  33   (ILE   32  - VAL   38  <=> CYS   33  - LYS   39 )                          
 217: s001-X 3lmf-A    40 -  65 <=>   35 -  60   (PHE   40  - ARG   65  <=> VAL   41  - GLY   66 )                          
 217: s001-X 3lmf-A    78 -  86 <=>   61 -  69   (MET   78  - MET   86  <=> SER   67  - GLY   75 )                          
 217: s001-X 3lmf-A   126 - 129 <=>   70 -  73   (GLU  126  - LYS  129  <=> VAL   76  - GLU   79 )                          
 217: s001-X 3lmf-A   134 - 146 <=>   75 -  87   (PHE  134  - HIS  146  <=> CYS   81  - GLY   93 )                          
 218: s001-X 3zwa-A     4 -   8 <=>  296 - 300   (LEU    4  - ASP    8  <=> THR  290  - GLN  294 )                          
 218: s001-X 3zwa-A     9 -  12 <=>  462 - 465   (VAL    9  - ILE   12  <=> ALA  456  - MET  459 )                          
 218: s001-X 3zwa-A    13 -  16 <=>  475 - 478   (THR   13  - PRO   16  <=> GLY  469  - VAL  472 )                          
 218: s001-X 3zwa-A    17 -  36 <=>  484 - 503   (ASN   17  - GLU   36  <=> PHE  478  - GLU  497 )                          
 218: s001-X 3zwa-A    41 -  44 <=>  622 - 625   (ARG   41  - THR   44  <=> GLU  616  - LEU  619 )                          
 218: s001-X 3zwa-A    45 -  60 <=>  628 - 643   (GLN   45  - ALA   60  <=> CYS  622  - GLY  637 )                          
 218: s001-X 3zwa-A   116 - 119 <=>  646 - 649   (ILE  116  - VAL  119  <=> ALA  640  - GLU  643 )                          
 218: s001-X 3zwa-A   128 - 131 <=>  674 - 677   (SER  128  - LEU  131  <=> SER  668  - LEU  671 )                          
 218: s001-X 3zwa-A   132 - 146 <=>  679 - 693   (PRO  132  - HIS  146  <=> THR  673  - ASP  687 )                          
 218: s001-X 3zwa-A   156 - 159 <=>  723 - 726   (ASP  156  - GLN  159  <=> PRO  717  - SER  720 )                          
 219: s001-X 6y92-A    12 -  15 <=>   35 -  38   (ILE   12  - GLU   15  <=> GLY   75  - ALA   78 )                          
 219: s001-X 6y92-A    16 -  19 <=>   42 -  45   (PRO   16  - GLU   19  <=> VAL   82  - TRP   85 )                          
 219: s001-X 6y92-A    21 -  35 <=>   46 -  60   (PHE   21  - SER   35  <=> TYR   86  - LEU  100 )                          
 219: s001-X 6y92-A    37 -  42 <=>   76 -  81   (ASN   37  - ASN   42  <=> LYS  116  - SER  121 )                          
 219: s001-X 6y92-A    43 -  65 <=>   83 - 105   (VAL   43  - ARG   65  <=> SER  123  - HIS  145 )                          
 219: s001-X 6y92-A   110 - 113 <=>  121 - 124   (ASP  110  - ILE  113  <=> TYR  161  - ILE  164 )                          
 219: s001-X 6y92-A   119 - 122 <=>  147 - 150   (VAL  119  - VAL  122  <=> GLN  187  - PHE  190 )                          
 219: s001-X 6y92-A   123 - 128 <=>  152 - 157   (PRO  123  - SER  128  <=> GLY  192  - MET  197 )                          
 219: s001-X 6y92-A   131 - 143 <=>  159 - 171   (LEU  131  - ALA  143  <=> ILE  199  - ILE  211 )                          
 220: s001-X 1rq0-A    21 -  32 <=>    2 -  13   (PHE   21  - ILE   32  <=> LYS    2  - ALA   13 )                          
 220: s001-X 1rq0-A    34 -  39 <=>   14 -  19   (GLY   34  - TRP   39  <=> ARG   14  - PRO   19 )                          
 220: s001-X 1rq0-A    40 -  44 <=>   21 -  25   (PHE   40  - THR   44  <=> GLN   21  - TYR   25 )                          
 220: s001-X 1rq0-A    47 -  64 <=>   27 -  44   (GLU   47  - LEU   64  <=> MET   27  - GLU   44 )                          
 220: s001-X 1rq0-A    65 -  72 <=>   46 -  53   (ARG   65  - GLY   72  <=> GLN   46  - ARG   53 )                          
 220: s001-X 1rq0-A    74 -  89 <=>   65 -  80   (VAL   74  - GLN   89  <=> TYR   65  - LEU   80 )                          
 220: s001-X 1rq0-A   150 - 153 <=>  313 - 316   (ARG  150  - VAL  153  <=> ASN  327  - GLU  330 )                          
 221: s001-X 1d3u-B     2 -   5 <=>   14 -  17   (ILE    2  - PHE    5  <=> LEU 1113  - LEU 1116 )                          
 221: s001-X 1d3u-B     9 -  12 <=>   23 -  26   (VAL    9  - ILE   12  <=> GLN 1122  - LEU 1125 )                          
 221: s001-X 1d3u-B    18 -  35 <=>  123 - 140   (TYR   18  - SER   35  <=> SER 1222  - ARG 1239 )                          
 221: s001-X 1d3u-B    38 -  41 <=>  141 - 144   (VAL   38  - ARG   41  <=> GLY 1240  - SER 1243 )                          
 221: s001-X 1d3u-B    44 -  57 <=>  151 - 164   (THR   44  - LYS   57  <=> LEU 1250  - GLY 1263 )                          
 221: s001-X 1d3u-B   130 - 145 <=>  180 - 195   (ASP  130  - ASN  145  <=> GLU 1279  - LYS 1294 )                          
 221: s001-X 1d3u-B   152 - 155 <=>  197 - 200   (LEU  152  - LEU  155  <=> LYS 1296  - ILE 1299 )                          
 222: s001-X 6h4c-D    13 -  16 <=>   77 -  80   (THR   13  - PRO   16  <=> GLY   83  - PRO   86 )                          
 222: s001-X 6h4c-D    17 -  35 <=>   83 - 101   (ASN   17  - SER   35  <=> ASN   89  - ASN  107 )                          
 222: s001-X 6h4c-D    37 -  41 <=>  102 - 106   (ASN   37  - ARG   41  <=> ASP  108  - TYR  112 )                          
 222: s001-X 6h4c-D    42 -  60 <=>  109 - 127   (ASN   42  - ALA   60  <=> SER  115  - LYS  133 )                          
 222: s001-X 6h4c-D    94 -  97 <=>  130 - 133   (PHE   94  - VAL   97  <=> VAL  136  - ILE  139 )                          
 222: s001-X 6h4c-D   136 - 139 <=>  144 - 147   (ARG  136  - ALA  139  <=> GLN  150  - SER  153 )                          
 223: s001-X 4ziv-B    13 -  17 <=>  893 - 897   (THR   13  - ASN   17  <=> SER  894  - PRO  898 )                          
 223: s001-X 4ziv-B    20 -  34 <=>  902 - 916   (SER   20  - GLY   34  <=> LEU  903  - THR  917 )                          
 223: s001-X 4ziv-B    35 -  43 <=>  918 - 926   (SER   35  - VAL   43  <=> ARG  919  - PHE  927 )                          
 223: s001-X 4ziv-B    44 -  71 <=>  929 - 956   (THR   44  - LEU   71  <=> GLY  930  - GLY  957 )                          
 223: s001-X 4ziv-B    82 -  89 <=>  968 - 975   (ASP   82  - GLN   89  <=> ARG  969  - LEU  976 )                          
 223: s001-X 4ziv-B    91 - 103 <=> 1014 -1026   (PRO   91  - ARG  103  <=> THR 1015  - VAL 1027 )                          
 223: s001-X 4ziv-B   104 - 107 <=> 1029 -1032   (PRO  104  - ASP  107  <=> ARG 1030  - PHE 1033 )                          
 223: s001-X 4ziv-B   108 - 111 <=> 1034 -1037   (ASP  108  - VAL  111  <=> ARG 1035  - GLU 1038 )                          
 224: s001-X 3mzo-B    13 -  16 <=>   15 -  18   (THR   13  - PRO   16  <=> ASN   15  - ARG   18 )                          
 224: s001-X 3mzo-B    17 -  34 <=>   32 -  49   (ASN   17  - GLY   34  <=> GLU   32  - GLU   49 )                          
 224: s001-X 3mzo-B    35 -  38 <=>   51 -  54   (SER   35  - VAL   38  <=> ALA   51  - GLU   54 )                          
 224: s001-X 3mzo-B    41 -  44 <=>  127 - 130   (ARG   41  - THR   44  <=> THR  127  - GLY  130 )                          
 224: s001-X 3mzo-B    45 -  65 <=>  132 - 152   (GLN   45  - ARG   65  <=> ILE  132  - GLY  152 )                          
 224: s001-X 3mzo-B    75 -  78 <=>  154 - 157   (THR   75  - MET   78  <=> PRO  154  - ILE  157 )                          
 224: s001-X 3mzo-B    81 -  85 <=>  158 - 162   (LEU   81  - ALA   85  <=> PHE  158  - TYR  162 )                          
 224: s001-X 3mzo-B   126 - 129 <=>  164 - 167   (GLU  126  - LYS  129  <=> GLU  164  - ALA  167 )                          
 224: s001-X 3mzo-B   134 - 140 <=>  169 - 175   (PHE  134  - VAL  140  <=> ILE  169  - UNK  175 )                          
 224: s001-X 3mzo-B   150 - 154 <=>  183 - 187   (ARG  150  - SER  154  <=> LYS  183  - PRO  187 )                          
 224: s001-X 3mzo-B   157 - 160 <=>  194 - 197   (ILE  157  - THR  160  <=> GLY  194  - LYS  197 )                          
 225: s001-X 1uhu-A    23 -  34 <=>    8 -  19   (ASP   23  - GLY   34  <=> THR    7  - GLU   18 )                          
 225: s001-X 1uhu-A    38 -  41 <=>   22 -  25   (VAL   38  - ARG   41  <=> SER   21  - HIS   24 )                          
 225: s001-X 1uhu-A    42 -  53 <=>   30 -  41   (ASN   42  - THR   53  <=> GLU   29  - ALA   40 )                          
 225: s001-X 1uhu-A    54 -  60 <=>   43 -  49   (THR   54  - ALA   60  <=> GLU   42  - VAL   48 )                          
 225: s001-X 1uhu-A    86 -  89 <=>   63 -  66   (MET   86  - GLN   89  <=> PHE   62  - LYS   65 )                          
 225: s001-X 1uhu-A   122 - 125 <=>   72 -  75   (VAL  122  - SER  125  <=> ASP   71  - GLY   74 )                          
 225: s001-X 1uhu-A   130 - 148 <=>   76 -  94   (ASP  130  - THR  148  <=> SER   75  - SER   93 )                          
 225: s001-X 1uhu-A   245 - 248 <=>   97 - 100   (ASN  245  - PRO  248  <=> TRP   96  - SER   99 )                          
 225: s001-X 1uhu-A   250 - 254 <=>  101 - 105   (LEU  250  - THR  254  <=> GLY  100  - GLY  104 )                          
 226: s001-X 2gfn-B     5 -   8 <=>   22 -  25   (PHE    5  - ASP    8  <=> SER   28  - THR   31 )                          
 226: s001-X 2gfn-B    12 -  15 <=>  106 - 109   (ILE   12  - GLU   15  <=> TYR  112  - GLY  115 )                          
 226: s001-X 2gfn-B    17 -  36 <=>  122 - 141   (ASN   17  - GLU   36  <=> PHE  128  - GLY  147 )                          
 226: s001-X 2gfn-B    40 -  65 <=>  144 - 169   (PHE   40  - ARG   65  <=> SER  150  - LEU  175 )                          
 226: s001-X 2gfn-B    78 -  87 <=>  170 - 179   (MET   78  - SER   87  <=> ASP  176  - ALA  185 )                          
 226: s001-X 2gfn-B    89 -  92 <=>  185 - 188   (GLN   89  - ARG   92  <=> ARG  191  - ASP  194 )                          
 226: s001-X 2gfn-B   136 - 139 <=>  190 - 193   (ARG  136  - ALA  139  <=> ALA  196  - ARG  199 )                          
 227: s001-X 5mru-A     8 -  11 <=>   16 -  19   (ASP    8  - ILE   11  <=> GLU   19  - VAL   22 )                          
 227: s001-X 5mru-A    15 -  18 <=>   95 -  98   (GLU   15  - TYR   18  <=> GLY  102  - PRO  105 )                          
 227: s001-X 5mru-A    19 -  33 <=>  103 - 117   (GLU   19  - LEU   33  <=> MET  110  - GLY  124 )                          
 227: s001-X 5mru-A    44 -  65 <=>  119 - 140   (THR   44  - ARG   65  <=> SER  126  - GLU  147 )                          
 227: s001-X 5mru-A    66 -  73 <=>  142 - 149   (THR   66  - ILE   73  <=> GLN  149  - GLY  156 )                          
 227: s001-X 5mru-A    76 -  89 <=>  153 - 166   (ASP   76  - GLN   89  <=> GLY  182  - VAL  195 )                          
 227: s001-X 5mru-A   137 - 141 <=>  169 - 173   (ILE  137  - PHE  141  <=> LEU  198  - ARG  202 )                          
 228: s001-X 3jsj-A    10 -  13 <=>   14 -  17   (ARG   10  - THR   13  <=> ALA   19  - TYR   22 )                          
 228: s001-X 3jsj-A    17 -  33 <=>  121 - 137   (ASN   17  - LEU   33  <=> ILE  126  - GLY  142 )                          
 228: s001-X 3jsj-A    42 -  65 <=>  139 - 162   (ASN   42  - ARG   65  <=> SER  144  - GLY  167 )                          
 228: s001-X 3jsj-A    81 -  88 <=>  166 - 173   (LEU   81  - PHE   88  <=> LEU  171  - THR  178 )                          
 228: s001-X 3jsj-A   134 - 141 <=>  174 - 181   (PHE  134  - PHE  141  <=> LEU  179  - ALA  186 )                          
 229: s001-X 5yi6-A    17 -  36 <=>   19 -  38   (ASN   17  - GLU   36  <=> PRO   20  - ASN   39 )                          
 229: s001-X 5yi6-A    37 -  44 <=>   42 -  49   (ASN   37  - THR   44  <=> ALA   43  - GLN   50 )                          
 229: s001-X 5yi6-A    50 -  53 <=>   54 -  57   (GLY   50  - THR   53  <=> PHE   55  - SER   58 )                          
 229: s001-X 5yi6-A    97 - 100 <=>   59 -  62   (VAL   97  - GLU  100  <=> LEU   60  - ARG   63 )                          
 229: s001-X 5yi6-A   112 - 115 <=>   65 -  68   (TYR  112  - ASN  115  <=> VAL   66  - LYS   69 )                          
 229: s001-X 5yi6-A   132 - 148 <=>   85 - 101   (PRO  132  - THR  148  <=> PRO   86  - GLY  102 )                          
 229: s001-X 5yi6-A   149 - 156 <=>  112 - 119   (ASN  149  - ASP  156  <=> VAL  113  - PRO  120 )                          
 229: s001-X 5yi6-A   226 - 240 <=>  136 - 150   (VAL  226  - GLU  240  <=> LYS  137  - LEU  151 )                          
 229: s001-X 5yi6-A   265 - 268 <=>  238 - 241   (SER  265  - PRO  268  <=> ASN  239  - ASP  242 )                          
 230: s001-X 5x3t-B    11 -  14 <=>   66 -  69   (ILE   11  - TYR   14  <=> ALA   64  - ALA   67 )                          
 230: s001-X 5x3t-B    18 -  33 <=>   76 -  91   (TYR   18  - LEU   33  <=> GLY   74  - GLN   89 )                          
 230: s001-X 5x3t-B    40 -  59 <=>   92 - 111   (PHE   40  - TYR   59  <=> ASP   90  - THR  109 )                          
 230: s001-X 5x3t-B   128 - 131 <=>  113 - 116   (SER  128  - LEU  131  <=> THR  111  - THR  114 )                          
 230: s001-X 5x3t-B   135 - 141 <=>  120 - 126   (ASP  135  - PHE  141  <=> ARG  118  - ARG  124 )                          
 230: s001-X 5x3t-B   152 - 155 <=>  130 - 133   (LEU  152  - LEU  155  <=> GLY  128  - PHE  131 )                          
 231: s001-X 5xjm-A     7 -  13 <=>    2 -   8   (ASP    7  - THR   13  <=> SER   36  - LYS   42 )                          
 231: s001-X 5xjm-A    18 -  32 <=>   21 -  35   (TYR   18  - ILE   32  <=> PHE   55  - PHE   69 )                          
 231: s001-X 5xjm-A    39 -  42 <=>   45 -  48   (TRP   39  - ASN   42  <=> SER   79  - TYR   82 )                          
 231: s001-X 5xjm-A    43 -  65 <=>   51 -  73   (VAL   43  - ARG   65  <=> ASN   85  - ARG  107 )                          
 231: s001-X 5xjm-A   118 - 121 <=>   77 -  80   (PHE  118  - ASP  121  <=> LEU  111  - PRO  114 )                          
 231: s001-X 5xjm-A   122 - 129 <=>   82 -  89   (VAL  122  - LYS  129  <=> MET  116  - PHE  123 )                          
 231: s001-X 5xjm-A   131 - 140 <=>   91 - 100   (LEU  131  - VAL  140  <=> THR  125  - PHE  134 )                          
 231: s001-X 5xjm-A   146 - 149 <=>  315 - 318   (HIS  146  - ASN  149  <=> ALA  260  - LEU  263 )                          
 231: s001-X 5xjm-A   150 - 153 <=>  321 - 324   (ARG  150  - VAL  153  <=> ILE  266  - TRP  269 )                          
 232: s001-X 6lt0-C    17 -  35 <=>  158 - 176   (ASN   17  - SER   35  <=> ASP  213  - CYS  231 )                          
 232: s001-X 6lt0-C    44 -  59 <=>  293 - 308   (THR   44  - TYR   59  <=> ARG  373  - LYS  388 )                          
 232: s001-X 6lt0-C    81 -  89 <=>  310 - 318   (LEU   81  - GLN   89  <=> GLY  390  - LEU  398 )                          
 232: s001-X 6lt0-C   137 - 148 <=>  321 - 332   (ILE  137  - THR  148  <=> PHE  401  - LEU  412 )                          
 232: s001-X 6lt0-C   211 - 214 <=>  343 - 346   (SER  211  - ILE  214  <=> GLY  423  - PRO  426 )                          
 232: s001-X 6lt0-C   218 - 221 <=>  382 - 385   (ILE  218  - LEU  221  <=> PHE  462  - GLY  465 )                          
 233: s001-X 7bux-A     7 -  10 <=>   98 - 101   (ASP    7  - ARG   10  <=> SER   99  - ARG  102 )                          
 233: s001-X 7bux-A    14 -  17 <=>  157 - 160   (TYR   14  - ASN   17  <=> ALA  158  - GLN  161 )                          
 233: s001-X 7bux-A    18 -  34 <=>  192 - 208   (TYR   18  - GLY   34  <=> TYR  193  - GLU  209 )                          
 233: s001-X 7bux-A    44 -  68 <=>  212 - 236   (THR   44  - ARG   68  <=> ASN  213  - CYS  237 )                          
 233: s001-X 7bux-A    69 -  72 <=>  247 - 250   (GLN   69  - GLY   72  <=> GLY  248  - ILE  251 )                          
 233: s001-X 7bux-A    75 -  78 <=>  299 - 302   (THR   75  - MET   78  <=> GLN  300  - PHE  303 )                          
 233: s001-X 7bux-A    79 -  87 <=>  304 - 312   (SER   79  - SER   87  <=> GLU  305  - LYS  313 )                          
 233: s001-X 7bux-A   128 - 131 <=>  313 - 316   (SER  128  - LEU  131  <=> LEU  314  - ALA  317 )                          
 233: s001-X 7bux-A   134 - 137 <=>  317 - 320   (PHE  134  - ILE  137  <=> ILE  318  - HIS  321 )                          
 233: s001-X 7bux-A   139 - 142 <=>  324 - 327   (ALA  139  - ARG  142  <=> ALA  325  - PHE  328 )                          
 233: s001-X 7bux-A   153 - 160 <=>  334 - 341   (VAL  153  - THR  160  <=> GLU  335  - LYS  342 )                          
 234: s001-X 4p9t-A    14 -  17 <=>   26 -  29   (TYR   14  - ASN   17  <=> LYS   55  - HIS   58 )                          
 234: s001-X 4p9t-A    18 -  36 <=>   32 -  50   (TYR   18  - GLU   36  <=> ALA   61  - ALA   79 )                          
 234: s001-X 4p9t-A    37 -  40 <=>   60 -  63   (ASN   37  - PHE   40  <=> LEU   89  - ALA   92 )                          
 234: s001-X 4p9t-A    42 -  57 <=>   65 -  80   (ASN   42  - LYS   57  <=> GLU   94  - GLU  109 )                          
 234: s001-X 4p9t-A   116 - 122 <=>   83 -  89   (ILE  116  - VAL  122  <=> ASP  112  - VAL  118 )                          
 234: s001-X 4p9t-A   125 - 129 <=>   92 -  96   (SER  125  - LYS  129  <=> GLY  121  - ARG  125 )                          
 234: s001-X 4p9t-A   135 - 149 <=>   99 - 113   (ASP  135  - ASN  149  <=> ARG  128  - ASP  142 )                          
 234: s001-X 4p9t-A   204 - 207 <=>  139 - 142   (ALA  204  - LYS  207  <=> ASN  168  - ASP  171 )                          
 234: s001-X 4p9t-A   208 - 219 <=>  145 - 156   (ASN  208  - SER  219  <=> ASN  174  - LYS  185 )                          
 234: s001-X 4p9t-A   250 - 255 <=>  167 - 172   (LEU  250  - ARG  255  <=> GLU  196  - HIS  201 )                          
 234: s001-X 4p9t-A   286 - 290 <=>  202 - 206   (GLN  286  - LYS  290  <=> PRO  231  - ALA  235 )                          
 235: s001-X 2p61-A     7 -  10 <=>    1 -   4   (ASP    7  - ARG   10  <=> GLU   34  - ASP   37 )                          
 235: s001-X 2p61-A    11 -  14 <=>    7 -  10   (ILE   11  - TYR   14  <=> GLU   40  - LYS   43 )                          
 235: s001-X 2p61-A    15 -  18 <=>   14 -  17   (GLU   15  - TYR   18  <=> PHE   47  - LEU   50 )                          
 235: s001-X 2p61-A    19 -  34 <=>   19 -  34   (GLU   19  - GLY   34  <=> GLU   52  - ARG   67 )                          
 235: s001-X 2p61-A    39 -  42 <=>   35 -  38   (TRP   39  - ASN   42  <=> SER   68  - PRO   71 )                          
 235: s001-X 2p61-A    43 -  64 <=>   41 -  62   (VAL   43  - LEU   64  <=> LEU   74  - LEU   95 )                          
 235: s001-X 2p61-A    78 -  87 <=>   63 -  72   (MET   78  - SER   87  <=> ASN  102  - VAL  111 )                          
 235: s001-X 2p61-A   128 - 131 <=>   73 -  76   (SER  128  - LEU  131  <=> VAL  112  - VAL  115 )                          
 235: s001-X 2p61-A   134 - 143 <=>   77 -  86   (PHE  134  - ALA  143  <=> ASN  116  - LYS  125 )                          
 235: s001-X 2p61-A   146 - 149 <=>   91 -  94   (HIS  146  - ASN  149  <=> GLU  130  - THR  133 )                          
 236: s001-X 5hxy-A    20 -  35 <=>    1 -  16   (SER   20  - SER   35  <=> GLU    4  - GLU   19 )                          
 236: s001-X 5hxy-A    40 -  60 <=>   18 -  38   (PHE   40  - ALA   60  <=> LYS   21  - ASN   41 )                          
 236: s001-X 5hxy-A    80 -  86 <=>   47 -  53   (GLN   80  - MET   86  <=> UNK   50  - LYS   56 )                          
 236: s001-X 5hxy-A   122 - 125 <=>   59 -  62   (VAL  122  - SER  125  <=> LYS   62  - TYR   65 )                          
 236: s001-X 5hxy-A   130 - 144 <=>   66 -  80   (ASP  130  - PHE  144  <=> SER   69  - ALA   83 )                          
 236: s001-X 5hxy-A   150 - 154 <=>   83 -  87   (ARG  150  - SER  154  <=> LEU   86  - ILE   90 )                          
 236: s001-X 5hxy-A   267 - 276 <=>   94 - 103   (THR  267  - SER  276  <=> ARG   97  - SER  106 )                          
 236: s001-X 5hxy-A   277 - 280 <=>  106 - 109   (THR  277  - ARG  280  <=> GLU  109  - ARG  112 )                          
 236: s001-X 5hxy-A   281 - 285 <=>  113 - 117   (HIS  281  - ASP  285  <=> ALA  116  - ASP  120 )                          
 236: s001-X 5hxy-A   287 - 290 <=>  180 - 183   (PRO  287  - LYS  290  <=> ASP  183  - LEU  186 )                          
 237: s001-X 2oer-B     2 -   5 <=>    7 -  10   (ILE    2  - PHE    5  <=> SER   26  - GLU   29 )                          
 237: s001-X 2oer-B     9 -  12 <=>   47 -  50   (VAL    9  - ILE   12  <=> ALA   68  - PHE   71 )                          
 237: s001-X 2oer-B    14 -  17 <=>  111 - 114   (TYR   14  - ASN   17  <=> ASP  132  - ARG  135 )                          
 237: s001-X 2oer-B    18 -  35 <=>  117 - 134   (TYR   18  - SER   35  <=> LYS  138  - GLU  155 )                          
 237: s001-X 2oer-B    42 -  64 <=>  138 - 160   (ASN   42  - LEU   64  <=> ALA  159  - GLU  181 )                          
 237: s001-X 2oer-B    75 -  89 <=>  162 - 176   (THR   75  - GLN   89  <=> PRO  183  - ALA  197 )                          
 237: s001-X 2oer-B   137 - 144 <=>  179 - 186   (ILE  137  - PHE  144  <=> LEU  200  - LEU  207 )                          
 238: s001-X 2oev-A     1 -   4 <=>    4 -   7   (MET    1  - LEU    4  <=> ILE    5  - GLN    8 )                          
 238: s001-X 2oev-A    21 -  34 <=>   16 -  29   (PHE   21  - GLY   34  <=> LEU   17  - PRO   30 )                          
 238: s001-X 2oev-A    42 -  45 <=>   33 -  36   (ASN   42  - GLN   45  <=> GLU   34  - ALA   37 )                          
 238: s001-X 2oev-A    47 -  66 <=>   37 -  56   (GLU   47  - THR   66  <=> GLN   38  - PRO   57 )                          
 238: s001-X 2oev-A    73 -  88 <=>   58 -  73   (ILE   73  - PHE   88  <=> ASP   59  - GLN   74 )                          
 238: s001-X 2oev-A    89 -  92 <=>   76 -  79   (GLN   89  - ARG   92  <=> SER   77  - PRO   80 )                          
 238: s001-X 2oev-A   103 - 106 <=>   93 -  96   (ARG  103  - GLU  106  <=> THR   94  - ASP   97 )                          
 238: s001-X 2oev-A   108 - 112 <=>  106 - 110   (ASP  108  - TYR  112  <=> GLY  107  - LEU  111 )                          
 238: s001-X 2oev-A   128 - 131 <=>  350 - 353   (SER  128  - LEU  131  <=> PHE  351  - LEU  354 )                          
 238: s001-X 2oev-A   134 - 137 <=>  354 - 357   (PHE  134  - ILE  137  <=> PHE  355  - MET  358 )                          
 238: s001-X 2oev-A   142 - 149 <=>  358 - 365   (ARG  142  - ASN  149  <=> VAL  359  - SER  366 )                          
 238: s001-X 2oev-A   212 - 218 <=>  448 - 454   (GLU  212  - ILE  218  <=> GLU  449  - LEU  455 )                          
 238: s001-X 2oev-A   232 - 235 <=>  473 - 476   (ASN  232  - ARG  235  <=> GLU  474  - GLN  477 )                          
 238: s001-X 2oev-A   238 - 241 <=>  483 - 486   (ARG  238  - ALA  241  <=> LEU  484  - PRO  487 )                          
 238: s001-X 2oev-A   278 - 281 <=>  508 - 511   (ARG  278  - HIS  281  <=> VAL  509  - CYS  512 )                          
 238: s001-X 2oev-A   282 - 285 <=>  514 - 517   (VAL  282  - ASP  285  <=> SER  515  - ASP  518 )                          
 238: s001-X 2oev-A   287 - 290 <=>  523 - 526   (PRO  287  - LYS  290  <=> CYS  524  - GLU  527 )                          
 239: s001-X 4d2i-A     2 -   5 <=>   11 -  14   (ILE    2  - PHE    5  <=> THR   11  - GLU   14 )                          
 239: s001-X 4d2i-A     7 -  15 <=>   40 -  48   (ASP    7  - GLU   15  <=> GLY   40  - GLY   48 )                          
 239: s001-X 4d2i-A    18 -  23 <=>   59 -  64   (TYR   18  - ASP   23  <=> ILE   59  - ARG   64 )                          
 239: s001-X 4d2i-A    24 -  33 <=>  202 - 211   (LEU   24  - LEU   33  <=> THR  202  - GLU  211 )                          
 239: s001-X 4d2i-A    41 -  66 <=>  216 - 241   (ARG   41  - THR   66  <=> ALA  216  - GLY  241 )                          
 239: s001-X 4d2i-A    87 -  90 <=>  254 - 257   (SER   87  - VAL   90  <=> GLU  254  - ALA  257 )                          
 239: s001-X 4d2i-A   133 - 151 <=>  260 - 278   (SER  133  - PHE  151  <=> LEU  260  - VAL  290 )                          
 239: s001-X 4d2i-A   189 - 196 <=>  283 - 290   (VAL  189  - ARG  196  <=> SER  295  - VAL  302 )                          
 239: s001-X 4d2i-A   199 - 202 <=>  292 - 295   (GLN  199  - PRO  202  <=> ARG  304  - VAL  307 )                          
 239: s001-X 4d2i-A   213 - 217 <=>  341 - 345   (ILE  213  - SER  217  <=> VAL  353  - ALA  357 )                          
 239: s001-X 4d2i-A   221 - 225 <=>  361 - 365   (LEU  221  - VAL  225  <=> ALA  373  - ALA  377 )                          
 239: s001-X 4d2i-A   236 - 239 <=>  370 - 373   (PHE  236  - ILE  239  <=> LYS  382  - VAL  385 )                          
 240: s001-X 5l4k-P     7 -  10 <=>  177 - 180   (ASP    7  - ARG   10  <=> MET  177  - LYS  180 )                          
 240: s001-X 5l4k-P    12 -  15 <=>  208 - 211   (ILE   12  - GLU   15  <=> LYS  208  - THR  211 )                          
 240: s001-X 5l4k-P    46 -  49 <=>  236 - 239   (SER   46  - ARG   49  <=> HIS  236  - SER  239 )                          
 240: s001-X 5l4k-P    51 -  66 <=>  240 - 255   (TYR   51  - THR   66  <=> TYR  240  - CYS  255 )                          
 240: s001-X 5l4k-P    74 -  88 <=>  259 - 273   (VAL   74  - PHE   88  <=> GLU  259  - TYR  273 )                          
 240: s001-X 5l4k-P    89 -  93 <=>  276 - 280   (GLN   89  - PHE   93  <=> LEU  276  - ASP  280 )                          
 240: s001-X 5l4k-P    94 -  98 <=>  282 - 286   (PHE   94  - PHE   98  <=> GLU  282  - LEU  286 )                          
 240: s001-X 5l4k-P   123 - 126 <=>  335 - 338   (PRO  123  - GLU  126  <=> SER  335  - THR  338 )                          
 240: s001-X 5l4k-P   129 - 132 <=>  340 - 343   (LYS  129  - PRO  132  <=> VAL  340  - SER  343 )                          
 240: s001-X 5l4k-P   133 - 149 <=>  349 - 365   (SER  133  - ASN  149  <=> LYS  349  - ILE  365 )                          
 240: s001-X 5l4k-P   220 - 223 <=>  417 - 420   (ASP  220  - HIS  223  <=> ARG  417  - ASP  420 )                          
 240: s001-X 5l4k-P   224 - 227 <=>  423 - 426   (GLY  224  - THR  227  <=> ASN  423  - ASN  426 )                          
 240: s001-X 5l4k-P   229 - 234 <=>  433 - 438   (ARG  229  - ARG  234  <=> ASN  433  - LEU  438 )                          
 240: s001-X 5l4k-P   281 - 284 <=>  443 - 446   (HIS  281  - LYS  284  <=> THR  443  - ILE  446 )                          
 240: s001-X 5l4k-P   287 - 290 <=>  453 - 456   (PRO  287  - LYS  290  <=> HIS  453  - GLN  456 )                          
 241: s001-X 5a7l-A    23 -  35 <=>   18 -  30   (ASP   23  - SER   35  <=> LEU   18  - PHE   30 )                          
 241: s001-X 5a7l-A    36 -  39 <=>   33 -  36   (GLU   36  - TRP   39  <=> LYS   33  - ILE   36 )                          
 241: s001-X 5a7l-A    42 -  54 <=>   37 -  49   (ASN   42  - THR   54  <=> LYS   37  - SER   49 )                          
 241: s001-X 5a7l-A   132 - 146 <=>   52 -  66   (PRO  132  - HIS  146  <=> SER   52  - GLY   66 )                          
 241: s001-X 5a7l-A   150 - 153 <=>   67 -  70   (ARG  150  - VAL  153  <=> VAL   67  - ALA   70 )                          
 241: s001-X 5a7l-A   154 - 157 <=>   74 -  77   (SER  154  - ILE  157  <=> GLY   74  - VAL   77 )                          
 242: s001-X 3qmz-A     9 -  12 <=>  598 - 601   (VAL    9  - ILE   12  <=> VAL 2073  - ALA 2076 )                          
 242: s001-X 3qmz-A    13 -  16 <=>  783 - 786   (THR   13  - PRO   16  <=> VAL 2278  - PHE 2281 )                          
 242: s001-X 3qmz-A    17 -  35 <=>  791 - 809   (ASN   17  - SER   35  <=> THR 2286  - ASN 2304 )                          
 242: s001-X 3qmz-A    40 -  64 <=>  811 - 835   (PHE   40  - LEU   64  <=> ASP 2306  - SER 2330 )                          
 242: s001-X 3qmz-A    78 -  85 <=>  839 - 846   (MET   78  - ALA   85  <=> SER 2334  - THR 2341 )                          
 242: s001-X 3qmz-A   123 - 126 <=>  848 - 851   (PRO  123  - GLU  126  <=> ASN 2343  - PHE 2346 )                          
 242: s001-X 3qmz-A   131 - 134 <=>  857 - 860   (LEU  131  - PHE  134  <=> GLU 2352  - ASP 2355 )                          
 242: s001-X 3qmz-A   151 - 154 <=>  863 - 866   (PHE  151  - SER  154  <=> LEU 2366  - SER 2369 )                          
 242: s001-X 3qmz-A   164 - 167 <=>  965 - 968   (PRO  164  - PHE  167  <=> ASN 2481  - LEU 2484 )                          
 242: s001-X 3qmz-A   170 - 173 <=>  971 - 974   (GLU  170  - ASN  173  <=> VAL 2502  - PHE 2505 )                          
 242: s001-X 3qmz-A   174 - 177 <=>  976 - 979   (VAL  174  - SER  177  <=> ARG 2507  - MET 2510 )                          
 242: s001-X 3qmz-A   179 - 182 <=> 1019 -1022   (THR  179  - PRO  182  <=> PHE 2550  - HIS 2553 )                          
 242: s001-X 3qmz-A   264 - 267 <=> 1026 -1029   (HIS  264  - THR  267  <=> TYR 2561  - GLY 2564 )                          
 242: s001-X 3qmz-A   268 - 271 <=> 1032 -1035   (PRO  268  - ARG  271  <=> LEU 2567  - ILE 2570 )                          
 242: s001-X 3qmz-A   272 - 275 <=> 1038 -1041   (SER  272  - PRO  275  <=> ILE 2573  - LYS 2576 )                          
 242: s001-X 3qmz-A   277 - 283 <=> 1097 -1103   (THR  277  - VAL  283  <=> ALA 2632  - ARG 2638 )                          
 242: s001-X 3qmz-A   287 - 290 <=> 2110 -2113   (PRO  287  - LYS  290  <=> PRO 4066  - SER 4069 )                          
 243: s001-X 6p8v-G     5 -   9 <=>   39 -  43   (PHE    5  - VAL    9  <=> LEU   40  - LEU   44 )                          
 243: s001-X 6p8v-G    16 -  19 <=>  170 - 173   (PRO   16  - GLU   19  <=> ARG  171  - PRO  174 )                          
 243: s001-X 6p8v-G    20 -  35 <=>  175 - 190   (SER   20  - SER   35  <=> HIS  176  - UNK  191 )                          
 243: s001-X 6p8v-G    36 -  40 <=>  193 - 197   (GLU   36  - PHE   40  <=> GLU  194  - PHE  198 )                          
 243: s001-X 6p8v-G    42 -  59 <=>  198 - 215   (ASN   42  - TYR   59  <=> ARG  199  - GLY  216 )                          
 243: s001-X 6p8v-G    91 -  94 <=>  225 - 228   (PRO   91  - PHE   94  <=> LEU  226  - PHE  229 )                          
 243: s001-X 6p8v-G   129 - 132 <=>  239 - 242   (LYS  129  - PRO  132  <=> GLU  240  - VAL  243 )                          
 243: s001-X 6p8v-G   139 - 150 <=>  281 - 292   (ALA  139  - ARG  150  <=> ASP  282  - ASP  293 )                          
 243: s001-X 6p8v-G   248 - 254 <=>  294 - 300   (PRO  248  - THR  254  <=> ILE  295  - ALA  301 )                          
 244: s001-X 6h1c-B    23 -  33 <=>    1 -  11   (ASP   23  - LEU   33  <=> MET    1  - GLY   11 )                          
 244: s001-X 6h1c-B    43 -  60 <=>   13 -  30   (VAL   43  - ALA   60  <=> LYS   13  - GLN   30 )                          
 244: s001-X 6h1c-B    85 -  88 <=>   32 -  35   (ALA   85  - PHE   88  <=> HIS   32  - ALA   35 )                          
 244: s001-X 6h1c-B   125 - 128 <=>   40 -  43   (SER  125  - SER  128  <=> LYS   40  - MET   43 )                          
 244: s001-X 6h1c-B   130 - 145 <=>   50 -  65   (ASP  130  - ASN  145  <=> GLY   50  - GLY   65 )                          
 244: s001-X 6h1c-B   152 - 155 <=>   68 -  71   (LEU  152  - LEU  155  <=> VAL   68  - ASN   71 )                          
 244: s001-X 6h1c-B   158 - 161 <=>   98 - 101   (GLU  158  - LYS  161  <=> VAL   98  - PHE  101 )                          
 244: s001-X 6h1c-B   258 - 262 <=>  102 - 106   (THR  258  - GLU  262  <=> MET  102  - ILE  106 )                          
 244: s001-X 6h1c-B   265 - 272 <=>  127 - 134   (SER  265  - SER  272  <=> VAL  127  - LYS  134 )                          
 245: s001-X 1aoa-A    15 -  18 <=>   66 -  69   (GLU   15  - TYR   18  <=> LYS  186  - THR  189 )                          
 245: s001-X 1aoa-A    19 -  37 <=>   71 -  89   (GLU   19  - ASN   37  <=> PHE  191  - CYS  209 )                          
 245: s001-X 1aoa-A    39 -  51 <=>   90 - 102   (TRP   39  - TYR   51  <=> HIS  210  - GLY  222 )                          
 245: s001-X 1aoa-A   133 - 149 <=>  103 - 119   (SER  133  - ASN  149  <=> LYS  223  - LEU  239 )                          
 245: s001-X 1aoa-A   249 - 253 <=>  123 - 127   (LEU  249  - ASN  253  <=> ILE  243  - ARG  247 )                          
 245: s001-X 1aoa-A   264 - 270 <=>  187 - 193   (HIS  264  - ARG  270  <=> LYS  315  - ILE  321 )                          
 245: s001-X 1aoa-A   272 - 277 <=>  194 - 199   (SER  272  - THR  277  <=> ASP  322  - GLY  327 )                          
 246: s001-X 3pas-B    39 -  44 <=>   38 -  43   (TRP   39  - THR   44  <=> SER   40  - TYR   45 )                          
 246: s001-X 3pas-B    45 -  72 <=>   47 -  74   (GLN   45  - GLY   72  <=> GLU   49  - ARG   76 )                          
 246: s001-X 3pas-B    75 -  78 <=>   90 -  93   (THR   75  - MET   78  <=> PHE   92  - GLY   95 )                          
 246: s001-X 3pas-B    79 -  89 <=>   97 - 107   (SER   79  - GLN   89  <=> PRO   99  - THR  109 )                          
 246: s001-X 3pas-B    90 - 104 <=>  112 - 126   (VAL   90  - PRO  104  <=> UNK  114  - ASN  128 )                          
 246: s001-X 3pas-B   160 - 163 <=>  127 - 130   (THR  160  - ALA  163  <=> LEU  129  - ALA  132 )                          
 246: s001-X 3pas-B   264 - 268 <=>  144 - 148   (HIS  264  - PRO  268  <=> PRO  146  - LEU  150 )                          
 246: s001-X 3pas-B   269 - 276 <=>  185 - 192   (PRO  269  - SER  276  <=> ALA  187  - THR  194 )                          
 247: s001-X 5tj5-A    13 -  17 <=>  331 - 335   (THR   13  - ASN   17  <=> GLU  526  - LEU  530 )                          
 247: s001-X 5tj5-A    18 -  34 <=>  338 - 354   (TYR   18  - GLY   34  <=> ASN  533  - THR  549 )                          
 247: s001-X 5tj5-A    35 -  38 <=>  357 - 360   (SER   35  - VAL   38  <=> TYR  552  - SER  555 )                          
 247: s001-X 5tj5-A    42 -  45 <=>  476 - 479   (ASN   42  - GLN   45  <=> SER  728  - ALA  731 )                          
 247: s001-X 5tj5-A    47 -  72 <=>  480 - 505   (GLU   47  - GLY   72  <=> SER  732  - ILE  757 )                          
 247: s001-X 5tj5-A    74 -  85 <=>  525 - 536   (VAL   74  - ALA   85  <=> TRP  777  - MET  788 )                          
 247: s001-X 5tj5-A    86 -  89 <=>  538 - 541   (MET   86  - GLN   89  <=> GLY  790  - ALA  793 )                          
 247: s001-X 5tj5-A   137 - 143 <=>  543 - 549   (ILE  137  - ALA  143  <=> LEU  795  - HIS  801 )                          
 247: s001-X 5tj5-A   144 - 148 <=>  551 - 555   (PHE  144  - THR  148  <=> VAL  803  - SER  807 )                          
 247: s001-X 5tj5-A   251 - 254 <=>  565 - 568   (VAL  251  - THR  254  <=> TYR  824  - MET  827 )                          
 248: s001-X 5ys9-A    12 -  15 <=>  488 - 491   (ILE   12  - GLU   15  <=> GLU  495  - THR  498 )                          
 248: s001-X 5ys9-A    17 -  44 <=>  548 - 575   (ASN   17  - THR   44  <=> LYS  555  - LEU  582 )                          
 248: s001-X 5ys9-A    47 -  61 <=>  577 - 591   (GLU   47  - VAL   61  <=> ASN  584  - SER  598 )                          
 248: s001-X 5ys9-A   115 - 118 <=>  592 - 595   (ASN  115  - PHE  118  <=> GLY  599  - LEU  602 )                          
 248: s001-X 5ys9-A   119 - 129 <=>  601 - 611   (VAL  119  - LYS  129  <=> GLN  608  - LEU  618 )                          
 248: s001-X 5ys9-A   131 - 138 <=>  613 - 620   (LEU  131  - SER  138  <=> ASN  620  - ARG  627 )                          
 248: s001-X 5ys9-A   142 - 149 <=>  624 - 631   (ARG  142  - ASN  149  <=> ALA  631  - GLY  638 )                          
 248: s001-X 5ys9-A   250 - 255 <=>  636 - 641   (LEU  250  - ARG  255  <=> PHE  643  - ILE  648 )                          
 248: s001-X 5ys9-A   271 - 277 <=>  661 - 667   (ARG  271  - THR  277  <=> PRO  668  - PRO  674 )                          
 248: s001-X 5ys9-A   280 - 283 <=>  678 - 681   (ARG  280  - VAL  283  <=> LEU  685  - GLU  688 )                          
 248: s001-X 5ys9-A   287 - 290 <=>  685 - 688   (PRO  287  - LYS  290  <=> ASP  692  - CYS  695 )                          
 249: s001-X 5we2-A    18 -  36 <=>   87 - 105   (TYR   18  - GLU   36  <=> TYR   93  - GLN  111 )                          
 249: s001-X 5we2-A    39 -  42 <=>  119 - 122   (TRP   39  - ASN   42  <=> GLU  136  - LYS  139 )                          
 249: s001-X 5we2-A    46 -  62 <=>  125 - 141   (SER   46  - ARG   62  <=> SER  142  - GLU  158 )                          
 249: s001-X 5we2-A    64 -  67 <=>  142 - 145   (LEU   64  - TYR   67  <=> GLN  159  - ILE  162 )                          
 249: s001-X 5we2-A    72 -  77 <=>  173 - 178   (GLY   72  - ARG   77  <=> LYS  190  - LYS  195 )                          
 249: s001-X 5we2-A    78 -  85 <=>  180 - 187   (MET   78  - ALA   85  <=> LEU  197  - LYS  204 )                          
 249: s001-X 5we2-A    86 -  89 <=>  189 - 192   (MET   86  - GLN   89  <=> LYS  206  - TRP  209 )                          
 249: s001-X 5we2-A   135 - 146 <=>  193 - 204   (ASP  135  - HIS  146  <=> SER  210  - GLN  221 )                          
 249: s001-X 5we2-A   247 - 253 <=>  216 - 222   (PRO  247  - ASN  253  <=> TYR  233  - GLU  239 )                          
 250: s001-X 6ypu-p    18 -  30 <=>    3 -  15   (TYR   18  - LYS   30  <=> THR    4  - ALA   16 )                          
 250: s001-X 6ypu-p    43 -  65 <=>   23 -  45   (VAL   43  - ARG   65  <=> SER   24  - HIS   46 )                          
 250: s001-X 6ypu-p    77 -  89 <=>   47 -  59   (ARG   77  - GLN   89  <=> HIS   48  - VAL   60 )                          
 250: s001-X 6ypu-p   137 - 149 <=>   62 -  74   (ILE  137  - ASN  149  <=> ARG   63  - HIS   75 )                          
 251: s001-X 3wom-A     3 -   9 <=>  270 - 276   (ASN    3  - VAL    9  <=> PRO  294  - TYR  300 )                          
 251: s001-X 3wom-A    25 -  33 <=>  331 - 339   (CYS   25  - LEU   33  <=> GLU  355  - LYS  363 )                          
 251: s001-X 3wom-A    40 -  44 <=>  341 - 345   (PHE   40  - THR   44  <=> GLN  365  - GLY  369 )                          
 251: s001-X 3wom-A    46 -  72 <=>  346 - 372   (SER   46  - GLY   72  <=> GLN  370  - LEU  396 )                          
 251: s001-X 3wom-A    74 -  89 <=>  514 - 529   (VAL   74  - GLN   89  <=> LEU  538  - ARG  553 )                          
 251: s001-X 3wom-A   137 - 149 <=>  532 - 544   (ILE  137  - ASN  149  <=> TYR  556  - GLY  568 )                          
 251: s001-X 3wom-A   196 - 201 <=>  558 - 563   (ARG  196  - GLN  201  <=> THR  582  - MET  587 )                          
 251: s001-X 3wom-A   202 - 205 <=>  575 - 578   (PRO  202  - GLU  205  <=> PRO  599  - THR  602 )                          
 251: s001-X 3wom-A   212 - 216 <=>  639 - 643   (GLU  212  - SER  216  <=> ASP  663  - LYS  667 )                          
 251: s001-X 3wom-A   253 - 256 <=>  657 - 660   (ASN  253  - PHE  256  <=> SER  681  - TRP  684 )                          
 251: s001-X 3wom-A   282 - 285 <=>  687 - 690   (VAL  282  - ASP  285  <=> ALA  711  - LEU  714 )                          
 252: s001-X 5jqm-C     5 -  11 <=>  115 - 121   (PHE    5  - ILE   11  <=> ASP  115  - THR  121 )                          
 252: s001-X 5jqm-C    14 -  17 <=>  160 - 163   (TYR   14  - ASN   17  <=> GLN  165  - GLU  168 )                          
 252: s001-X 5jqm-C    23 -  26 <=>  165 - 168   (ASP   23  - ASP   26  <=> ILE  187  - ALA  190 )                          
 252: s001-X 5jqm-C    29 -  32 <=>  169 - 172   (HIS   29  - ILE   32  <=> SER  191  - PRO  194 )                          
 252: s001-X 5jqm-C    43 -  61 <=>  173 - 191   (VAL   43  - VAL   61  <=> GLU  195  - GLU  213 )                          
 252: s001-X 5jqm-C    62 -  65 <=>  193 - 196   (ARG   62  - ARG   65  <=> PHE  215  - GLY  218 )                          
 252: s001-X 5jqm-C    81 -  84 <=>  198 - 201   (LEU   81  - ALA   84  <=> SER  220  - ASN  223 )                          
 252: s001-X 5jqm-C   128 - 131 <=>  202 - 205   (SER  128  - LEU  131  <=> GLU  224  - LYS  227 )                          
 252: s001-X 5jqm-C   133 - 148 <=>  206 - 221   (SER  133  - THR  148  <=> GLN  228  - GLN  243 )                          
 252: s001-X 5jqm-C   249 - 255 <=>  230 - 236   (LEU  249  - ARG  255  <=> ALA  252  - PHE  258 )                          
 253: s001-X 6gyp-E     3 -   6 <=>   55 -  58   (ASN    3  - ASP    6  <=> SER   81  - LEU   84 )                          
 253: s001-X 6gyp-E     7 -  10 <=>   61 -  64   (ASP    7  - ARG   10  <=> TRP   87  - LEU   90 )                          
 253: s001-X 6gyp-E    23 -  31 <=>  160 - 168   (ASP   23  - LEU   31  <=> LEU  186  - ASN  194 )                          
 253: s001-X 6gyp-E    33 -  36 <=>  169 - 172   (LEU   33  - GLU   36  <=> PRO  195  - ASN  198 )                          
 253: s001-X 6gyp-E    37 -  42 <=>  176 - 181   (ASN   37  - ASN   42  <=> GLU  202  - THR  207 )                          
 253: s001-X 6gyp-E    43 -  59 <=>  184 - 200   (VAL   43  - TYR   59  <=> GLU  210  - LEU  226 )                          
 253: s001-X 6gyp-E   114 - 121 <=>  221 - 228   (PRO  114  - ASP  121  <=> ASP  247  - VAL  254 )                          
 253: s001-X 6gyp-E   130 - 154 <=>  305 - 329   (ASP  130  - SER  154  <=> THR  331  - ARG  355 )                          
 253: s001-X 6gyp-E   155 - 159 <=>  334 - 338   (LEU  155  - GLN  159  <=> ASN  360  - LEU  364 )                          
 253: s001-X 6gyp-E   176 - 182 <=>  388 - 394   (LEU  176  - PRO  182  <=> THR  414  - ALA  420 )                          
 253: s001-X 6gyp-E   187 - 194 <=>  490 - 497   (ARG  187  - HIS  194  <=> ILE  516  - ILE  523 )                          
 253: s001-X 6gyp-E   239 - 242 <=>  501 - 504   (ILE  239  - LEU  242  <=> LYS  527  - PHE  530 )                          
 253: s001-X 6gyp-E   243 - 246 <=>  506 - 509   (ARG  243  - PRO  246  <=> SER  532  - ILE  535 )                          
 254: s001-X 6csm-D     1 -   5 <=>  140 - 144   (MET    1  - PHE    5  <=> VAL  143  - LEU  147 )                          
 254: s001-X 6csm-D    13 -  16 <=>  154 - 157   (THR   13  - PRO   16  <=> SER  157  - PHE  160 )                          
 254: s001-X 6csm-D    17 -  28 <=>  160 - 171   (ASN   17  - ALA   28  <=> GLU  163  - THR  174 )                          
 254: s001-X 6csm-D    43 -  65 <=>  188 - 210   (VAL   43  - ARG   65  <=> GLU  191  - PHE  213 )                          
 254: s001-X 6csm-D    66 -  69 <=>  213 - 216   (THR   66  - GLN   69  <=> THR  216  - CYS  219 )                          
 254: s001-X 6csm-D    74 -  77 <=>  217 - 220   (VAL   74  - ARG   77  <=> ILE  220  - GLU  223 )                          
 254: s001-X 6csm-D    78 -  88 <=>  223 - 233   (MET   78  - PHE   88  <=> SER  226  - LEU  236 )                          
 254: s001-X 6csm-D   134 - 144 <=>  235 - 245   (PHE  134  - PHE  144  <=> LYS  238  - THR  248 )                          
 254: s001-X 6csm-D   146 - 149 <=>  248 - 251   (HIS  146  - ASN  149  <=> GLY  251  - ASN  254 )                          
 254: s001-X 6csm-D   246 - 250 <=>  256 - 260   (PRO  246  - LEU  250  <=> ARG  259  - LYS  263 )                          
 255: s001-X 5ukh-A    17 -  30 <=>   13 -  26   (ASN   17  - LYS   30  <=> GLN  224  - GLY  237 )                          
 255: s001-X 5ukh-A    45 -  69 <=>   28 -  52   (GLN   45  - GLN   69  <=> ASP  239  - ASP  263 )                          
 255: s001-X 5ukh-A    89 -  92 <=>   65 -  68   (GLN   89  - ARG   92  <=> ILE  276  - SER  279 )                          
 255: s001-X 5ukh-A   127 - 130 <=>  115 - 118   (TYR  127  - ASP  130  <=> GLY  326  - LYS  329 )                          
 255: s001-X 5ukh-A   132 - 148 <=>  119 - 135   (PRO  132  - THR  148  <=> ALA  330  - ALA  346 )                          
 255: s001-X 5ukh-A   150 - 153 <=>  190 - 193   (ARG  150  - VAL  153  <=> ASP  401  - HIS  404 )                          
 255: s001-X 5ukh-A   189 - 196 <=>  234 - 241   (VAL  189  - ARG  196  <=> VAL  463  - LYS  470 )                          
 255: s001-X 5ukh-A   240 - 243 <=>  255 - 258   (GLU  240  - ARG  243  <=> SER  484  - GLN  487 )                          
 255: s001-X 5ukh-A   258 - 263 <=>  271 - 276   (THR  258  - MET  263  <=> ASN  500  - LYS  505 )                          
 255: s001-X 5ukh-A   271 - 275 <=>  287 - 291   (ARG  271  - PRO  275  <=> PRO  516  - ASN  520 )                          
 256: s001-X 3uau-A     1 -   4 <=>  145 - 148   (MET    1  - LEU    4  <=> ASN  161  - SER  164 )                          
 256: s001-X 3uau-A     5 -   8 <=>  150 - 153   (PHE    5  - ASP    8  <=> ASP  166  - THR  169 )                          
 256: s001-X 3uau-A    13 -  16 <=>  250 - 253   (THR   13  - PRO   16  <=> PHE  273  - TYR  276 )                          
 256: s001-X 3uau-A    17 -  28 <=>  257 - 268   (ASN   17  - ALA   28  <=> ALA  280  - SER  291 )                          
 256: s001-X 3uau-A    43 -  64 <=>  271 - 292   (VAL   43  - LEU   64  <=> GLU  294  - ASP  315 )                          
 256: s001-X 3uau-A    84 -  87 <=>  296 - 299   (ALA   84  - SER   87  <=> ASN  319  - LEU  322 )                          
 256: s001-X 3uau-A   126 - 129 <=>  323 - 326   (GLU  126  - LYS  129  <=> ASN  346  - ASP  349 )                          
 256: s001-X 3uau-A   134 - 149 <=>  327 - 342   (PHE  134  - ASN  149  <=> ALA  350  - MET  365 )                          
 257: s001-X 5j10-A    30 -  33 <=>    2 -   5   (LYS   30  - LEU   33  <=> ASP    4  - LEU    7 )                          
 257: s001-X 5j10-A    45 -  73 <=>    8 -  36   (GLN   45  - ILE   73  <=> ALA   10  - PRO   38 )                          
 257: s001-X 5j10-A    74 -  89 <=>   40 -  55   (VAL   74  - GLN   89  <=> LEU   42  - VAL   57 )                          
 257: s001-X 5j10-A   137 - 149 <=>   58 -  70   (ILE  137  - ASN  149  <=> MET   60  - LYS   72 )                          
 258: s001-X 5nmo-A    34 -  38 <=>   40 -  44   (GLY   34  - VAL   38  <=> GLU  223  - ILE  227 )                          
 258: s001-X 5nmo-A    40 -  64 <=>   47 -  71   (PHE   40  - LEU   64  <=> THR  230  - SER  254 )                          
 258: s001-X 5nmo-A    78 -  85 <=>   72 -  79   (MET   78  - ALA   85  <=> SER  921  - GLU  928 )                          
 258: s001-X 5nmo-A   128 - 131 <=>   81 -  84   (SER  128  - LEU  131  <=> LYS  930  - ARG  933 )                          
 258: s001-X 5nmo-A   133 - 150 <=>   85 - 102   (SER  133  - ARG  150  <=> MET  934  - LEU  951 )                          
 258: s001-X 5nmo-A   215 - 220 <=>  135 - 140   (LYS  215  - ASP  220  <=> GLY  984  - GLY  989 )                          
 258: s001-X 5nmo-A   282 - 285 <=>  148 - 151   (VAL  282  - ASP  285  <=> VAL  997  - ARG 1000 )                          
 258: s001-X 5nmo-A   287 - 290 <=>  157 - 160   (PRO  287  - LYS  290  <=> GLU 1006  - GLU 1009 )                          
 259: s001-X 1yhu-A    17 -  43 <=>   20 -  46   (ASN   17  - VAL   43  <=> ILE   22  - PHE   48 )                          
 259: s001-X 1yhu-A    44 -  63 <=>   59 -  78   (THR   44  - ASN   63  <=> PHE   61  - ASP   80 )                          
 259: s001-X 1yhu-A    78 -  87 <=>   80 -  89   (MET   78  - SER   87  <=> GLN   82  - HIS   91 )                          
 259: s001-X 1yhu-A   128 - 132 <=>   90 -  94   (SER  128  - PRO  132  <=> LEU   92  - HIS   96 )                          
 259: s001-X 1yhu-A   142 - 145 <=>  102 - 105   (ARG  142  - ASN  145  <=> VAL  104  - VAL  107 )                          
 259: s001-X 1yhu-A   191 - 194 <=>  119 - 122   (ALA  191  - HIS  194  <=> PHE  121  - CYS  124 )                          
 259: s001-X 1yhu-A   255 - 258 <=>  123 - 126   (ARG  255  - THR  258  <=> PHE  125  - PRO  128 )                          
 260: s001-X 3nkz-A    12 -  16 <=>    4 -   8   (ILE   12  - PRO   16  <=> UNK    1  - GLN    5 )                          
 260: s001-X 3nkz-A    17 -  36 <=>   12 -  31   (ASN   17  - GLU   36  <=> SER    9  - GLY   28 )                          
 260: s001-X 3nkz-A    40 -  43 <=>   33 -  36   (PHE   40  - VAL   43  <=> TRP   30  - LEU   33 )                          
 260: s001-X 3nkz-A    44 -  50 <=>   38 -  44   (THR   44  - GLY   50  <=> ASP   35  - LEU   41 )                          
 260: s001-X 3nkz-A    52 -  66 <=>   45 -  59   (LEU   52  - THR   66  <=> LYS   42  - SER   56 )                          
 260: s001-X 3nkz-A    75 -  88 <=>   61 -  74   (THR   75  - PHE   88  <=> LEU   58  - ILE   71 )                          
 260: s001-X 3nkz-A   128 - 131 <=>   75 -  78   (SER  128  - LEU  131  <=> LEU   72  - GLU   75 )                          
 260: s001-X 3nkz-A   133 - 136 <=>   79 -  82   (SER  133  - ARG  136  <=> ILE   76  - LYS   79 )                          
 261: s001-X 5z08-C    14 -  17 <=>    4 -   7   (TYR   14  - ASN   17  <=> ASP  164  - ALA  167 )                          
 261: s001-X 5z08-C    18 -  29 <=>   10 -  21   (TYR   18  - HIS   29  <=> THR  170  - ILE  181 )                          
 261: s001-X 5z08-C    30 -  35 <=>   23 -  28   (LYS   30  - SER   35  <=> GLU  183  - MET  188 )                          
 261: s001-X 5z08-C    37 -  40 <=>   30 -  33   (ASN   37  - PHE   40  <=> ALA  190  - ALA  259 )                          
 261: s001-X 5z08-C    43 -  65 <=>   35 -  57   (VAL   43  - ARG   65  <=> ALA  261  - ASP  283 )                          
 261: s001-X 5z08-C    78 -  81 <=>   58 -  61   (MET   78  - LEU   81  <=> ASN  284  - THR  287 )                          
 261: s001-X 5z08-C   127 - 130 <=>   63 -  66   (TYR  127  - ASP  130  <=> VAL  289  - PRO  292 )                          
 261: s001-X 5z08-C   135 - 141 <=>   69 -  75   (ASP  135  - PHE  141  <=> SER  295  - LEU  301 )                          
 261: s001-X 5z08-C   151 - 154 <=>   77 -  80   (PHE  151  - SER  154  <=> ARG  303  - VAL  306 )                          
 261: s001-X 5z08-C   155 - 163 <=>   94 - 102   (LEU  155  - ALA  163  <=> VAL  320  - ASP  328 )                          
 262: s001-X 2pih-A    30 -  33 <=>   30 -  33   (LYS   30  - LEU   33  <=> ARG   31  - ALA   34 )                          
 262: s001-X 2pih-A    43 -  69 <=>   36 -  62   (VAL   43  - GLN   69  <=> ASN   37  - GLU   63 )                          
 262: s001-X 2pih-A    75 -  89 <=>   64 -  78   (THR   75  - GLN   89  <=> HIS   65  - GLN   79 )                          
 262: s001-X 2pih-A   137 - 140 <=>   81 -  84   (ILE  137  - VAL  140  <=> LEU   82  - ILE   85 )                          
 262: s001-X 2pih-A   141 - 149 <=>   87 -  95   (PHE  141  - ASN  149  <=> ILE   88  - UNK   96 )                          
 262: s001-X 2pih-A   248 - 252 <=>   98 - 102   (PRO  248  - GLU  252  <=> ASN   99  - GLN  103 )                          
 262: s001-X 2pih-A   282 - 286 <=>  119 - 123   (VAL  282  - GLN  286  <=> SER  120  - ASP  124 )                          
 263: s001-X 5szg-A    15 -  35 <=>    1 -  21   (GLU   15  - SER   35  <=> LYS 1841  - VAL 1861 )                          
 263: s001-X 5szg-A    37 -  43 <=>   57 -  63   (ASN   37  - VAL   43  <=> UNK 1907  - GLU 1913 )                          
 263: s001-X 5szg-A    45 -  72 <=>   64 -  91   (GLN   45  - GLY   72  <=> LEU 1914  - GLU 1941 )                          
 263: s001-X 5szg-A    75 -  84 <=>  103 - 112   (THR   75  - ALA   84  <=> GLU 1953  - GLU 1962 )                          
 263: s001-X 5szg-A   127 - 130 <=>  113 - 116   (TYR  127  - ASP  130  <=> VAL 1963  - GLN 1966 )                          
 263: s001-X 5szg-A   131 - 139 <=>  118 - 126   (LEU  131  - ALA  139  <=> ASP 1968  - GLU 1976 )                          
 264: s001-X 4ntj-A    24 -  33 <=>  221 - 230   (LEU   24  - LEU   33  <=> ALA 1036  - PRO 1045 )                          
 264: s001-X 4ntj-A    44 -  65 <=>  236 - 257   (THR   44  - ARG   65  <=> PHE 1061  - GLY 1082 )                          
 264: s001-X 4ntj-A    78 -  85 <=>  258 - 265   (MET   78  - ALA   85  <=> LYS 1083  - ALA 1090 )                          
 264: s001-X 4ntj-A   127 - 147 <=>  267 - 287   (TYR  127  - ILE  147  <=> GLU 1092  - VAL  229 )                          
 264: s001-X 4ntj-A   196 - 200 <=>  289 - 293   (ARG  196  - TYR  200  <=> LYS  232  - VAL  236 )                          
 264: s001-X 4ntj-A   201 - 204 <=>  296 - 299   (GLN  201  - ALA  204  <=> PHE  239  - ILE  242 )                          
 264: s001-X 4ntj-A   206 - 212 <=>  354 - 360   (PRO  206  - GLU  212  <=> ILE  297  - LYS  303 )                          
 265: s001-X 2g0u-A    15 -  29 <=>   13 -  27   (GLU   15  - HIS   29  <=> GLU   13  - ASP   27 )                          
 265: s001-X 2g0u-A    48 -  65 <=>   29 -  46   (VAL   48  - ARG   65  <=> VAL   29  - ASN   46 )                          
 265: s001-X 2g0u-A    77 -  88 <=>   48 -  59   (ARG   77  - PHE   88  <=> SER   48  - ILE   59 )                          
 265: s001-X 2g0u-A   134 - 148 <=>   63 -  77   (PHE  134  - THR  148  <=> TYR   63  - MET   77 )                          
 266: s001-X 2js5-A    38 -  41 <=>    1 -   4   (VAL   38  - ARG   41  <=> MET    1  - GLY    4 )                          
 266: s001-X 2js5-A    43 -  69 <=>    7 -  33   (VAL   43  - GLN   69  <=> GLU    7  - LEU   33 )                          
 266: s001-X 2js5-A    72 -  86 <=>   34 -  48   (GLY   72  - MET   86  <=> PRO   34  - TYR   48 )                          
 266: s001-X 2js5-A    87 -  90 <=>   50 -  53   (SER   87  - VAL   90  <=> ALA   50  - GLN   53 )                          
 266: s001-X 2js5-A   138 - 146 <=>   55 -  63   (SER  138  - HIS  146  <=> ASP   55  - SER   63 )                          
 266: s001-X 2js5-A   147 - 150 <=>   65 -  68   (ILE  147  - ARG  150  <=> GLU   65  - HIS   68 )                          
 267: s001-X 2c5i-T    30 -  34 <=>   16 -  20   (LYS   30  - GLY   34  <=> ARG   21  - TYR   25 )                          
 267: s001-X 2c5i-T    35 -  38 <=>   22 -  25   (SER   35  - VAL   38  <=> THR   27  - ASN   30 )                          
 267: s001-X 2c5i-T    43 -  67 <=>   35 -  59   (VAL   43  - TYR   67  <=> GLU   40  - ARG   64 )                          
 267: s001-X 2c5i-T    72 -  75 <=>   60 -  63   (GLY   72  - THR   75  <=> ASP   65  - GLU   68 )                          
 267: s001-X 2c5i-T    77 -  89 <=>   64 -  76   (ARG   77  - GLN   89  <=> ASP   69  - LYS   81 )                          
 267: s001-X 2c5i-T   137 - 149 <=>   79 -  91   (ILE  137  - ASN  149  <=> LEU   84  - GLN   96 )                          
 268: s001-X 6dt0-A    24 -  27 <=>    8 -  11   (LEU   24  - SER   27  <=> THR  114  - ARG  117 )                          
 268: s001-X 6dt0-A    34 -  37 <=>   68 -  71   (GLY   34  - ASN   37  <=> GLY  259  - ILE  262 )                          
 268: s001-X 6dt0-A    38 -  41 <=>   73 -  76   (VAL   38  - ARG   41  <=> ASP  264  - ARG  267 )                          
 268: s001-X 6dt0-A    42 -  65 <=>   96 - 119   (ASN   42  - ARG   65  <=> PRO  287  - LEU  310 )                          
 268: s001-X 6dt0-A    66 -  72 <=>  121 - 127   (THR   66  - GLY   72  <=> LYS  312  - ASP  318 )                          
 268: s001-X 6dt0-A    73 -  76 <=>  200 - 203   (ILE   73  - ASP   76  <=> GLY  405  - ILE  408 )                          
 268: s001-X 6dt0-A    77 -  89 <=>  205 - 217   (ARG   77  - GLN   89  <=> ARG  410  - ARG  422 )                          
 268: s001-X 6dt0-A   137 - 144 <=>  220 - 227   (ILE  137  - PHE  144  <=> ILE  425  - TYR  432 )                          
 268: s001-X 6dt0-A   150 - 153 <=>  230 - 233   (ARG  150  - VAL  153  <=> ASP  435  - GLU  438 )                          
 269: s001-X 6k5s-A    19 -  28 <=>   98 - 107   (GLU   19  - ALA   28  <=> ILE  192  - PHE  201 )                          
 269: s001-X 6k5s-A    30 -  34 <=>  108 - 112   (LYS   30  - GLY   34  <=> LEU  202  - ALA  206 )                          
 269: s001-X 6k5s-A    40 -  61 <=>  121 - 142   (PHE   40  - VAL   61  <=> ASN  215  - GLU  236 )                          
 269: s001-X 6k5s-A   115 - 118 <=>  143 - 146   (ASN  115  - PHE  118  <=> ARG  237  - GLY  240 )                          
 269: s001-X 6k5s-A   121 - 126 <=>  191 - 196   (ASP  121  - GLU  126  <=> SER  289  - LEU  294 )                          
 269: s001-X 6k5s-A   128 - 132 <=>  197 - 201   (SER  128  - PRO  132  <=> ASN  295  - PRO  299 )                          
 269: s001-X 6k5s-A   134 - 149 <=>  202 - 217   (PHE  134  - ASN  149  <=> TRP  300  - TYR  315 )                          
 270: s001-X 4atm-A     2 -   5 <=>   30 -  33   (ILE    2  - PHE    5  <=> ARG   48  - ALA   51 )                          
 270: s001-X 4atm-A    16 -  36 <=>   47 -  67   (PRO   16  - GLU   36  <=> ALA   65  - TYR   85 )                          
 270: s001-X 4atm-A    40 -  43 <=>   74 -  77   (PHE   40  - VAL   43  <=> ARG   92  - VAL   95 )                          
 270: s001-X 4atm-A    44 -  62 <=>   80 -  98   (THR   44  - ARG   62  <=> VAL   98  - GLU  116 )                          
 270: s001-X 4atm-A    63 -  72 <=>  100 - 109   (ASN   63  - GLY   72  <=> LEU  118  - GLN  127 )                          
 270: s001-X 4atm-A    75 -  85 <=>  184 - 194   (THR   75  - ALA   85  <=> TYR  202  - LEU  212 )                          
 270: s001-X 4atm-A    86 -  89 <=>  196 - 199   (MET   86  - GLN   89  <=> ALA  214  - HIS  217 )                          
 270: s001-X 4atm-A   134 - 139 <=>  202 - 207   (PHE  134  - ALA  139  <=> ILE  220  - HIS  225 )                          
 271: s001-X 3nrh-A    16 -  32 <=>   69 -  85   (PRO   16  - ILE   32  <=> GLU   74  - LYS   90 )                          
 271: s001-X 3nrh-A    40 -  45 <=>   89 -  94   (PHE   40  - GLN   45  <=> LEU   94  - ASN  111 )                          
 271: s001-X 3nrh-A    48 -  70 <=>   95 - 117   (VAL   48  - ARG   70  <=> ILE  112  - LEU  134 )                          
 271: s001-X 3nrh-A    74 -  77 <=>  120 - 123   (VAL   74  - ARG   77  <=> THR  137  - ASP  140 )                          
 271: s001-X 3nrh-A    78 -  86 <=>  125 - 133   (MET   78  - MET   86  <=> LEU  142  - GLY  150 )                          
 271: s001-X 3nrh-A   128 - 131 <=>  135 - 138   (SER  128  - LEU  131  <=> LEU  152  - GLN  155 )                          
 271: s001-X 3nrh-A   134 - 148 <=>  140 - 154   (PHE  134  - THR  148  <=> LEU  157  - PRO  171 )                          
 271: s001-X 3nrh-A   247 - 250 <=>  155 - 158   (PRO  247  - LEU  250  <=> LYS  172  - LEU  175 )                          
 272: s001-X 2d2m-B    17 -  43 <=>   20 -  46   (ASN   17  - VAL   43  <=> GLU   20  - PHE   46 )                          
 272: s001-X 2d2m-B    44 -  63 <=>   59 -  78   (THR   44  - ASN   63  <=> PHE   59  - ASP   78 )                          
 272: s001-X 2d2m-B    77 -  88 <=>   79 -  90   (ARG   77  - PHE   88  <=> ASP   79  - LEU   90 )                          
 272: s001-X 2d2m-B   129 - 132 <=>   91 -  94   (LYS  129  - PRO  132  <=> ASN   91  - HIS   94 )                          
 272: s001-X 2d2m-B   141 - 144 <=>  103 - 106   (PHE  141  - PHE  144  <=> GLY  103  - ALA  106 )                          
 272: s001-X 2d2m-B   191 - 194 <=>  119 - 122   (ALA  191  - HIS  194  <=> VAL  119  - ARG  122 )                          
 272: s001-X 2d2m-B   254 - 258 <=>  123 - 127   (THR  254  - THR  258  <=> SER  123  - ASP  127 )                          
 273: s001-X 7bqq-A    15 -  33 <=>   22 -  40   (GLU   15  - LEU   33  <=> GLY   22  - ALA   40 )                          
 273: s001-X 7bqq-A    34 -  37 <=>   42 -  45   (GLY   34  - ASN   37  <=> ASP   42  - GLU   45 )                          
 273: s001-X 7bqq-A    38 -  42 <=>   48 -  52   (VAL   38  - ASN   42  <=> GLU   48  - GLU   52 )                          
 273: s001-X 7bqq-A    44 -  62 <=>   64 -  82   (THR   44  - ARG   62  <=> VAL   64  - GLY   82 )                          
 273: s001-X 7bqq-A    81 -  89 <=>   83 -  91   (LEU   81  - GLN   89  <=> ASP   83  - ILE   91 )                          
 273: s001-X 7bqq-A   137 - 140 <=>   94 -  97   (ILE  137  - VAL  140  <=> PHE   94  - ASP   97 )                          
 273: s001-X 7bqq-A   142 - 145 <=>   98 - 101   (ARG  142  - ASN  145  <=> LEU   98  - SER  101 )                          
 273: s001-X 7bqq-A   150 - 153 <=>  103 - 106   (ARG  150  - VAL  153  <=> GLU  103  - LYS  106 )                          
 273: s001-X 7bqq-A   188 - 194 <=>  116 - 122   (ALA  188  - HIS  194  <=> GLN  116  - SER  122 )                          
 273: s001-X 7bqq-A   258 - 264 <=>  124 - 130   (THR  258  - HIS  264  <=> GLU  124  - HIS  130 )                          
 274: s001-X 1i5p-A    19 -  22 <=>   83 -  86   (GLU   19  - ASN   22  <=> PRO   83  - SER   86 )                          
 274: s001-X 1i5p-A    25 -  35 <=>   87 -  97   (CYS   25  - SER   35  <=> THR   87  - THR   97 )                          
 274: s001-X 1i5p-A    36 -  39 <=>  102 - 105   (GLU   36  - TRP   39  <=> ASN  102  - LEU  105 )                          
 274: s001-X 1i5p-A    41 -  69 <=>  110 - 138   (ARG   41  - GLN   69  <=> LEU  110  - THR  138 )                          
 274: s001-X 1i5p-A    73 -  76 <=>  140 - 143   (ILE   73  - ASP   76  <=> ASN  140  - PRO  143 )                          
 274: s001-X 1i5p-A    77 -  87 <=>  145 - 155   (ARG   77  - SER   87  <=> SER  145  - GLN  155 )                          
 274: s001-X 1i5p-A   128 - 131 <=>  156 - 159   (SER  128  - LEU  131  <=> LEU  156  - ASN  159 )                          
 274: s001-X 1i5p-A   133 - 137 <=>  160 - 164   (SER  133  - ILE  137  <=> ARG  160  - PHE  164 )                          
 274: s001-X 1i5p-A   143 - 146 <=>  172 - 175   (ALA  143  - HIS  146  <=> LEU  172  - PRO  175 )                          
 274: s001-X 1i5p-A   153 - 156 <=>  185 - 188   (VAL  153  - ASP  156  <=> LEU  185  - ILE  188 )                          
 274: s001-X 1i5p-A   196 - 199 <=>  418 - 421   (ARG  196  - GLN  199  <=> PHE  418  - TYR  421 )                          
 274: s001-X 1i5p-A   200 - 208 <=>  470 - 478   (TYR  200  - ASN  208  <=> ARG  470  - ASN  478 )                          
 274: s001-X 1i5p-A   231 - 234 <=>  504 - 507   (VAL  231  - ARG  234  <=> VAL  504  - GLN  507 )                          
 274: s001-X 1i5p-A   250 - 253 <=>  516 - 519   (LEU  250  - ASN  253  <=> PHE  516  - GLN  519 )                          
 274: s001-X 1i5p-A   260 - 266 <=>  627 - 633   (GLU  260  - GLN  266  <=> THR  627  - TYR  633 )                          
 275: s001-X 6lyp-A    15 -  30 <=>    3 -  18   (GLU   15  - LYS   30  <=> GLY  207  - PHE  222 )                          
 275: s001-X 6lyp-A    31 -  34 <=>   20 -  23   (LEU   31  - GLY   34  <=> GLN  224  - ALA  227 )                          
 275: s001-X 6lyp-A    36 -  43 <=>   31 -  38   (GLU   36  - VAL   43  <=> ILE  235  - THR  242 )                          
 275: s001-X 6lyp-A    44 -  65 <=>   41 -  62   (THR   44  - ARG   65  <=> GLY  245  - MET  266 )                          
 275: s001-X 6lyp-A    66 -  69 <=>   64 -  67   (THR   66  - GLN   69  <=> SER  268  - SER  271 )                          
 275: s001-X 6lyp-A    72 -  76 <=>   70 -  74   (GLY   72  - ASP   76  <=> GLY  274  - GLU  278 )                          
 275: s001-X 6lyp-A    77 -  87 <=>   76 -  86   (ARG   77  - SER   87  <=> VAL  280  - GLY  290 )                          
 275: s001-X 6lyp-A   128 - 131 <=>   87 -  90   (SER  128  - LEU  131  <=> LEU  291  - ILE  294 )                          
 275: s001-X 6lyp-A   132 - 136 <=>   93 -  97   (PRO  132  - ARG  136  <=> MET  297  - GLU  301 )                          
 275: s001-X 6lyp-A   269 - 272 <=>  131 - 134   (PRO  269  - SER  272  <=> GLY  335  - MET  338 )                          
 275: s001-X 6lyp-A   273 - 276 <=>  137 - 140   (GLY  273  - SER  276  <=> SER  341  - PHE  344 )                          
 275: s001-X 6lyp-A   278 - 290 <=>  189 - 201   (ARG  278  - LYS  290  <=> SER  393  - PRO  405 )                          
 276: s001-X 5jbr-A    41 -  44 <=>   89 -  92   (ARG   41  - THR   44  <=> PHE   87  - LEU   90 )                          
 276: s001-X 5jbr-A    45 -  66 <=>   94 - 115   (GLN   45  - THR   66  <=> ALA   92  - ASP  113 )                          
 276: s001-X 5jbr-A    75 -  88 <=>  117 - 130   (THR   75  - PHE   88  <=> ASP  115  - PHE  128 )                          
 276: s001-X 5jbr-A   137 - 149 <=>  134 - 146   (ILE  137  - ASN  149  <=> VAL  132  - GLU  144 )                          
 277: s001-X 5o5e-A    14 -  17 <=>    5 -   8   (TYR   14  - ASN   17  <=> LEU   12  - LEU   15 )                          
 277: s001-X 5o5e-A    18 -  35 <=>   11 -  28   (TYR   18  - SER   35  <=> SER   18  - HIS   35 )                          
 277: s001-X 5o5e-A    36 -  40 <=>   31 -  35   (GLU   36  - PHE   40  <=> ALA   38  - CYS   42 )                          
 277: s001-X 5o5e-A    41 -  44 <=>   48 -  51   (ARG   41  - THR   44  <=> PRO   55  - GLN   58 )                          
 277: s001-X 5o5e-A    46 -  61 <=>   52 -  67   (SER   46  - VAL   61  <=> GLY   59  - ILE   74 )                          
 277: s001-X 5o5e-A    63 -  67 <=>   68 -  72   (ASN   63  - TYR   67  <=> PRO   75  - LEU   79 )                          
 277: s001-X 5o5e-A    71 -  77 <=>   73 -  79   (LEU   71  - ARG   77  <=> PRO   91  - ALA   97 )                          
 277: s001-X 5o5e-A   122 - 126 <=>   83 -  87   (VAL  122  - GLU  126  <=> ALA  101  - ILE  105 )                          
 277: s001-X 5o5e-A   128 - 132 <=>   88 -  92   (SER  128  - PRO  132  <=> CYS  106  - PHE  110 )                          
 277: s001-X 5o5e-A   133 - 136 <=>   94 -  97   (SER  133  - ARG  136  <=> GLY  112  - ASP  115 )                          
 277: s001-X 5o5e-A   163 - 169 <=>  187 - 193   (ALA  163  - TYR  169  <=> PHE  208  - GLU  214 )                          
 277: s001-X 5o5e-A   212 - 217 <=>  287 - 292   (GLU  212  - SER  217  <=> ASN  308  - LYS  313 )                          
 277: s001-X 5o5e-A   250 - 253 <=>  363 - 366   (LEU  250  - ASN  253  <=> LEU  384  - GLN  387 )                          
 277: s001-X 5o5e-A   260 - 263 <=>  378 - 381   (GLU  260  - MET  263  <=> TYR  399  - VAL  402 )                          
 278: s001-X 6nd4-P    16 -  37 <=>   26 -  47   (PRO   16  - ASN   37  <=> ASN   27  - SER   48 )                          
 278: s001-X 6nd4-P    40 -  43 <=>   48 -  51   (PHE   40  - VAL   43  <=> SER   49  - ASP   52 )                          
 278: s001-X 6nd4-P    44 -  65 <=>   53 -  74   (THR   44  - ARG   65  <=> ILE   54  - LEU   75 )                          
 278: s001-X 6nd4-P   117 - 127 <=>   78 -  88   (GLU  117  - TYR  127  <=> LYS   79  - GLN   89 )                          
 278: s001-X 6nd4-P   131 - 134 <=>   89 -  92   (LEU  131  - PHE  134  <=> GLN   90  - GLY   93 )                          
 278: s001-X 6nd4-P   136 - 143 <=>   93 - 100   (ARG  136  - ALA  143  <=> PHE   94  - ASN  101 )                          
 278: s001-X 6nd4-P   270 - 274 <=>  157 - 161   (ARG  270  - LYS  274  <=> HIS  158  - LYS  162 )                          
 278: s001-X 6nd4-P   277 - 280 <=>  212 - 215   (THR  277  - ARG  280  <=> ILE  269  - THR  272 )                          
 278: s001-X 6nd4-P   281 - 284 <=>  219 - 222   (HIS  281  - LYS  284  <=> VAL  276  - LYS  279 )                          
 278: s001-X 6nd4-P   287 - 290 <=>  287 - 290   (PRO  287  - LYS  290  <=> UNK  349  - UNK  352 )                          
 279: s001-X 3wcu-D    15 -  18 <=>   22 -  25   (GLU   15  - TYR   18  <=> ALA   22  - GLY   25 )                          
 279: s001-X 3wcu-D    19 -  35 <=>   27 -  43   (GLU   19  - SER   35  <=> LYS   27  - LEU   43 )
[truncated: 816,948 more chars]
