# Supplementary material for: Novel viruses of the family Partitiviridae discovered in Saccharomyces cerevisiae
Source: PLoS Pathog. 2023 Jun 7;19(6):e1011418. doi: 10.1371/journal.ppat.1011418 (PMC10281585; doi:10.1371/journal.ppat.1011418)
Supplement: S2 File — (ZIP) [file ppat.1011418.s012.zip › CSpV1_RdRp_DALI_PDB50.txt]

# Job: 
# Query: s001A
# No:  Chain   Z    rmsd lali nres  %id PDB  Description
   1:  2wk4-B 27.3  3.5  411   502   16   MOLECULE: PROTEASE-POLYMERASE P70;                                   
   2:  1khv-B 27.0  3.3  415   497   17   MOLECULE: RNA-DIRECTED RNA POLYMERASE;                               
   3:  6gvv-A 26.6  3.5  398   480   17   MOLECULE: RNA POLYMERASE 3D;                                         
   4:  2ijd-1 26.4  3.5  392   644   17   MOLECULE: PICORNAIN 3C, RNA-DIRECTED RNA POLYMERASE;                 
   5:  5i61-A 25.9  3.3  409   523   15   MOLECULE: POTENTIAL RNA-DEPENDENT RNA POLYMERASE;                    
   6:  4nyz-A 25.8  3.8  398   461   15   MOLECULE: GENOME POLYPROTEIN;                                        
   7:  1sh0-B 25.3  3.3  411   503   16   MOLECULE: RNA POLYMERASE;                                            
   8:  6qwt-A 25.3  3.6  398   471   14   MOLECULE: GENOME POLYPROTEIN;                                        
   9:  5y6r-A 25.0  3.3  426   667   14   MOLECULE: GENOME POLYPROTEIN;                                        
  10:  3gnw-B 23.5  3.9  412   568   12   MOLECULE: RNA-DIRECTED RNA POLYMERASE;                               
  11:  4k6m-A 21.8  3.3  412   889   10   MOLECULE: POLYPROTEIN;                                               
  12:  7c2k-A 19.0  3.9  415   927   13   MOLECULE: RNA-DIRECTED RNA POLYMERASE;                               
  13:  5cx6-B 18.2  3.3  391   665   15   MOLECULE: RNA-DEPENDENT RNA POLYMERASE;                              
  14:  1hhs-A 16.1  3.8  392   664   13   MOLECULE: RNA-DIRECTED RNA POLYMERASE;                               
  15:  6ogz-A 15.1  4.1  394  1082   11   MOLECULE: RNA (5'-                                                   
  16:  2yia-A 14.9  4.2  402   790   14   MOLECULE: RNA-DIRECTED RNA POLYMERASE;                               
  17:  6ar3-D 14.9  4.5  317   419   11   MOLECULE: GSI-IIC RT;                                                
  18:  2qj1-A 14.7  3.8  394   767   12   MOLECULE: INFECTIOUS BURSAL DISEASE VIRUS VP1 POLYMERASE;            
  19:  6ty9-A 14.4  4.5  405  1208   11   MOLECULE: RNA-DEPENDENT RNA POLYMERASE;                              
  20:  6ueb-A 14.0  4.4  411  2099    9   MOLECULE: LARGE STRUCTURAL PROTEIN;                                  
  21:  4gzk-A 14.0  3.8  372   650   13   MOLECULE: RNA-DEPENDENT RNA POLYMERASE P2;                           
  22:  5d98-B 13.2  4.7  377   711   10   MOLECULE: POLYMERASE ACIDIC PROTEIN;                                 
  23:  6u1x-A 13.1  4.4  404  2059   10   MOLECULE: RNA-DIRECTED RNA POLYMERASE L;                             
  24:  6uen-A 13.0  5.0  352  1392   12   MOLECULE: RNA-DIRECTED RNA POLYMERASE L;                             
  25:  3avt-A 12.9  4.5  318  1203   10   MOLECULE: ELONGATION FACTOR TS, ELONGATION FACTOR TU, LINKE          
  26:  5hhl-D 12.8  3.8  240   289   11   MOLECULE: RETRON-TYPE REVERSE TRANSCRIPTASE;                         
  27:  6klc-A 12.6  4.5  346  1436    9   MOLECULE: RNA-DIRECTED RNA POLYMERASE L;                             
  28:  6evj-B 12.6  4.5  383   752    8   MOLECULE: POLYMERASE ACIDIC PROTEIN;                                 
  29:  6v85-A 11.1  4.3  346  1901   10   MOLECULE: RNA-DIRECTED RNA POLYMERASE L;                             
  30:  6zdp-A 11.0  4.4  285   683   10   MOLECULE: TELOMERASE REVERSE TRANSCRIPTASE;                          
  31:  7el9-A 10.9  4.1  346  1731   10   MOLECULE: RNA-DIRECTED RNA POLYMERASE L;                             
  32:  7alp-U 10.1  5.1  380  1935   10   MOLECULE: REPLICASE;                                                 
  33:  6me0-C 10.0  5.1  281   414   10   MOLECULE: T.EL4H RNA;                                                
  34:  6zdu-A  9.5  5.6  294   693   10   MOLECULE: TELOMERASE REVERSE TRANSCRIPTASE;                          
  35:  3du5-A  9.5  4.5  282   596   11   MOLECULE: TELOMERASE REVERSE TRANSCRIPTASE;                          
  36:  6icz-A  9.2  5.1  387  2253    9   MOLECULE: PROTEIN MAGO NASHI HOMOLOG 2;                              
  37:  6pns-A  8.8  4.6  400  1291   11   MOLECULE: RNA-DIRECTED RNA POLYMERASE;                               
  38:  7bg9-A  8.5  4.4  299   913   10   MOLECULE: TELOMERASE REVERSE TRANSCRIPTASE,TELOMERASE REVER          
  39:  6z8k-A  8.1  4.5  387  2158   10   MOLECULE: LA CROSSE VIRUS 5' VRNA 1-10;                              
  40:  7elb-A  8.0  4.5  345  1937   10   MOLECULE: RNA-DIRECTED RNA POLYMERASE L;                             
  41:  5dmq-A  8.0  6.8  237   609   11   MOLECULE: REVERSE TRANSCRIPTASE/RIBONUCLEASE H P80;                  
  42:  7kfu-C  7.4  6.1  217   909   12   MOLECULE: CAS2;                                                      
  43:  1n1h-A  7.4  4.4  385  1264   12   MOLECULE: 5'-R(*AP*UP*UP*AP*GP*C)-3';                                
  44:  7lma-A  7.0  4.2  296  1012    9   MOLECULE: TELOMERASE LA-RELATED PROTEIN P65;                         
  45:  4ol8-B  6.2  5.5  216   452   12   MOLECULE: REVERSE TRANSCRIPTASE/RIBONUCLEASE H;                      
  46:  2a6o-A  6.0 12.0   89   152    6   MOLECULE: 5'-D(*CP*CP*CP*CP*TP*AP*GP*CP*TP*TP*TP*AP*GP*CP*T          
  47:  2yng-A  5.5  4.8  207   560   11   MOLECULE: REVERSE TRANSCRIPTASE/RIBONUCLEASE H;                      
  48:  5vo3-A  5.4 12.6  113   380    4   MOLECULE: SUCCINYL-DIAMINOPIMELATE DESUCCINYLASE;                    
  49:  5g2x-C  5.2  4.9  280   486    6   MOLECULE: GROUP II INTRON;                                           
  50:  6d9m-A  4.8  4.0  113   326   13   MOLECULE: FUSION PROTEIN OF ENDOLYSIN,RESPONSE RECEIVER SEN          
  51:  2rb7-A  4.7  8.1  100   360    2   MOLECULE: PEPTIDASE, M20/M25/M40 FAMILY;                             
  52:  5yhf-A  4.5  9.0  103   734    2   MOLECULE: PROTEIN TRANSLOCASE SUBUNIT SECDF;                         
  53:  6slf-A  4.5  9.4  105   398    8   MOLECULE: N-ALPHA-ACYL-GLUTAMINE AMINOACYLASE;                       
  54:  2v0n-A  4.3 11.9  117   459   11   MOLECULE: RESPONSE REGULATOR PLED;                                   
  55:  5k8o-B  4.2 13.8  119   425    7   MOLECULE: 5-NITROANTHRANILIC ACID AMINOHYDROLASE;                    
  56:  5xgb-A  4.2  9.5  167   551    8   MOLECULE: UNCHARACTERIZED PROTEIN;                                   
  57:  3vf0-B  4.1 13.7  105   283   10   MOLECULE: VINCULIN;                                                  
  58:  1v3z-A  4.0  3.0   63    90    8   MOLECULE: ACYLPHOSPHATASE;                                           
  59:  3fds-A  3.9  9.8  125   352   10   MOLECULE: DNA POLYMERASE IV;                                         
  60:  4p6q-A  3.8 12.9  102   286    8   MOLECULE: MSX2-INTERACTING PROTEIN;                                  
  61:  6vej-A  3.8 14.5  124  1022   10   MOLECULE: PROBABLE RESISTANCE-NODULATION-CELL DIVISION (RND          
  62:  4xvi-A  3.8  4.9  129   647   15   MOLECULE: DNA POLYMERASE NU;                                         
  63:  3oha-A  3.7  6.4  142   516   16   MOLECULE: DNA POLYMERASE ETA;                                        
  64:  3al0-B  3.7 18.1  123   482    7   MOLECULE: GLUTAMYL-TRNA(GLN) AMIDOTRANSFERASE SUBUNIT A;             
  65:  6fjw-A  3.6  5.2   84   239   13   MOLECULE: CAS6 PROTEIN;                                              
  66:  1vr6-A  3.5 11.4   89   343    6   MOLECULE: PHOSPHO-2-DEHYDRO-3-DEOXYHEPTONATE ALDOLASE;               
  67:  1r3n-A  3.5 10.5  109   438    7   MOLECULE: BETA-ALANINE SYNTHASE;                                     
  68:  6mw4-A  3.5  3.5   77   551    8   MOLECULE: PUTATIVE GERMINATION-SPECIFIC PROTEASE;                    
  69:  6zxv-A  3.5 11.2   87   325    7   MOLECULE: TRNA (GUANINE(10)-N2)-DIMETHYLTRANSFERASE;                 
  70:  3o1l-A  3.4  6.3  104   298    7   MOLECULE: FORMYLTETRAHYDROFOLATE DEFORMYLASE;                        
  71:  2wbm-A  3.4 11.5   66   234    9   MOLECULE: RIBOSOME MATURATION PROTEIN SDO1 HOMOLOG;                  
  72:  4rib-B  3.3 17.0   98   628    9   MOLECULE: FANCONI-ASSOCIATED NUCLEASE 1;                             
  73:  3icq-T  3.3 19.5   99   949    6   MOLECULE: EXPORTIN-T;                                                
  74:  6vks-A  3.3 14.6  155  1049    3   MOLECULE: EFFLUX PUMP MEMBRANE TRANSPORTER;                          
  75:  4n78-A  3.3  5.6  130  1184    5   MOLECULE: CYTOPLASMIC FMR1-INTERACTING PROTEIN 1;                    
  76:  3pfo-A  3.2 15.5  115   426    3   MOLECULE: PUTATIVE ACETYLORNITHINE DEACETYLASE;                      
  77:  6s6b-J  3.2 18.0  103   475    8   MOLECULE: CRISPR-ASSOCIATED PROTEIN, CMR5 FAMILY;                    
  78:  5xgc-A  3.1 10.5   83   473   13   MOLECULE: RAP1 GTPASE-GDP DISSOCIATION STIMULATOR 1;                 
  79:  3io1-A  3.1 16.7   92   397    7   MOLECULE: AMINOBENZOYL-GLUTAMATE UTILIZATION PROTEIN;                
  80:  4c9d-A  3.1  6.6   93   262   11   MOLECULE: CAS6B;                                                     
  81:  1lfp-A  3.0  6.3   83   243    6   MOLECULE: HYPOTHETICAL PROTEIN AQ_1575;                              
  82:  6cst-A  3.0  5.8  126   446    6   MOLECULE: DNA POLYMERASE KAPPA;                                      
  83:  4x4r-A  3.0  4.7  139   443    7   MOLECULE: CCA-ADDING ENZYME;                                         
  84:  1f0x-A  2.9 15.1  120   502    7   MOLECULE: D-LACTATE DEHYDROGENASE;                                   
  85:  6yqq-A  2.9  5.8   97   320   10   MOLECULE: FORT-PRPP COMPLEX;                                         
  86:  5w94-A  2.8  8.0  114   617    8   MOLECULE: MAU2 CHROMATID COHESION FACTOR HOMOLOG;                    
  87:  5mz2-D  2.8  5.2  101   482    7   MOLECULE: RUBISCO LARGE SUBUNIT;                                     
  88:  7cun-D  2.7 15.0   76   827    9   MOLECULE: INTEGRATOR COMPLEX SUBUNIT 1;                              
  89:  2zkt-B  2.7 11.6  114   381    7   MOLECULE: 2,3-BISPHOSPHOGLYCERATE-INDEPENDENT PHOSPHOGLYCER          
  90:  1jqg-A  2.7  7.1   92   409   10   MOLECULE: CARBOXYPEPTIDASE A;                                        
  91:  4in3-D  2.7 13.2  105   632   14   MOLECULE: CHITIN BIOSYNTHESIS PROTEIN CHS5;                          
  92:  6n7p-F  2.7 11.9  101   267    3   MOLECULE: U1 SMALL NUCLEAR RIBONUCLEOPROTEIN 70 KDA HOMOLOG          
  93:  7m4p-A  2.6  6.7  134  1049    7   MOLECULE: EFFLUX PUMP MEMBRANE TRANSPORTER;                          
  94:  6s8f-F  2.6 11.9  157  2571    4   MOLECULE: SERINE/THREONINE-PROTEIN KINASE TEL1,SERINE/THREO          
  95:  6pe4-A  2.5  9.1  124   758    7   MOLECULE: V-TYPE PROTON ATPASE SUBUNIT A, VACUOLAR ISOFORM;          
  96:  6pwy-B  2.4  6.5  125   513    5   MOLECULE: ZK177.8;                                                   
  97:  6hd5-t  2.3 14.0   95   838    7   MOLECULE: N-TERMINAL ACETYLTRANSFERASE A COMPLEX SUBUNIT NA          
  98:  3b2s-A  2.3  4.1   91   448   13   MOLECULE: TRICHOTHECENE 3-O-ACETYLTRANSFERASE;                       
  99:  6ica-C  2.1 12.5   85   378    7   MOLECULE: AMINOPEPTIDASE;                                            
 100:  4yj1-A  2.0 10.2   97   600    5   MOLECULE: UNCHARACTERIZED PROTEIN;                                   

# Structural equivalences
   1: s001-A 2wk4-B     1 -   4 <=>    9 -  12   (MET    1  - VAL    4  <=> PRO    9  - LYS   12 )                          
   1: s001-A 2wk4-B     6 -   9 <=>   13 -  16   (ILE    6  - ILE    9  <=> SER   13  - ASP   16 )                          
   1: s001-A 2wk4-B    17 -  30 <=>   17 -  30   (THR   17  - LYS   30  <=> VAL   17  - PRO   30 )                          
   1: s001-A 2wk4-B    32 -  48 <=>   31 -  47   (ILE   32  - SER   48  <=> ALA   31  - GLY   47 )                          
   1: s001-A 2wk4-B    49 -  61 <=>   58 -  70   (ARG   49  - GLU   61  <=> THR   58  - GLU   70 )                          
   1: s001-A 2wk4-B    63 -  66 <=>   71 -  74   (GLU   63  - PHE   66  <=> PRO   71  - GLY   74 )                          
   1: s001-A 2wk4-B    68 -  88 <=>   75 -  95   (PRO   68  - TYR   88  <=> VAL   75  - ILE   95 )                          
   1: s001-A 2wk4-B    89 - 115 <=>   97 - 123   (GLY   89  - LYS  115  <=> THR   97  - GLN  123 )                          
   1: s001-A 2wk4-B   118 - 124 <=>  124 - 130   (CYS  118  - ARG  124  <=> GLY  124  - TRP  130 )                          
   1: s001-A 2wk4-B   125 - 139 <=>  139 - 153   (ASN  125  - SER  139  <=> GLY  139  - ASN  153 )                          
   1: s001-A 2wk4-B   141 - 163 <=>  154 - 176   (GLY  141  - ASN  163  <=> LYS  154  - ASN  176 )                          
   1: s001-A 2wk4-B   164 - 189 <=>  180 - 205   (LYS  164  - VAL  189  <=> LYS  180  - ARG  205 )                          
   1: s001-A 2wk4-B   190 - 193 <=>  208 - 211   (PRO  190  - ASN  193  <=> VAL  208  - PRO  211 )                          
   1: s001-A 2wk4-B   194 - 197 <=>  214 - 217   (PHE  194  - TRP  197  <=> PRO  214  - VAL  217 )                          
   1: s001-A 2wk4-B   198 - 213 <=>  219 - 234   (SER  198  - PHE  213  <=> ILE  219  - LYS  234 )                          
   1: s001-A 2wk4-B   219 - 253 <=>  235 - 269   (TRP  219  - THR  253  <=> GLY  235  - HIS  269 )                          
   1: s001-A 2wk4-B   255 - 266 <=>  270 - 281   (THR  255  - TYR  266  <=> PRO  270  - SER  281 )                          
   1: s001-A 2wk4-B   269 - 313 <=>  282 - 326   (ASN  269  - ASP  313  <=> PRO  282  - GLU  326 )                          
   1: s001-A 2wk4-B   314 - 318 <=>  334 - 338   (TYR  314  - ILE  318  <=> GLY  334  - GLN  338 )                          
   1: s001-A 2wk4-B   320 - 337 <=>  341 - 358   (PHE  320  - CYS  337  <=> THR  341  - ALA  358 )                          
   1: s001-A 2wk4-B   339 - 342 <=>  359 - 362   (GLN  339  - GLU  342  <=> SER  359  - HIS  362 )                          
   1: s001-A 2wk4-B   344 - 358 <=>  363 - 377   (ASP  344  - ILE  358  <=> THR  363  - ALA  377 )                          
   1: s001-A 2wk4-B   359 - 364 <=>  382 - 387   (ASP  359  - THR  364  <=> ASP  382  - THR  387 )                          
   1: s001-A 2wk4-B   380 - 391 <=>  388 - 399   (PRO  380  - ILE  391  <=> ASN  388  - GLN  399 )                          
   1: s001-A 2wk4-B   393 - 413 <=>  403 - 423   (ASP  393  - GLU  413  <=> GLY  403  - ASN  423 )                          
   1: s001-A 2wk4-B   415 - 434 <=>  434 - 453   (LEU  415  - HIS  434  <=> PHE  434  - HIS  453 )                          
   1: s001-A 2wk4-B   435 - 445 <=>  459 - 469   (TYR  435  - TYR  445  <=> ASP  459  - ALA  469 )                          
   1: s001-A 2wk4-B   446 - 449 <=>  472 - 475   (LEU  446  - LYS  449  <=> GLU  472  - VAL  475 )                          
   1: s001-A 2wk4-B   493 - 496 <=>  480 - 483   (LEU  493  - PHE  496  <=> ASN  480  - GLN  483 )                          
   2: s001-A 1khv-B     1 -   9 <=>   11 -  19   (MET    1  - ILE    9  <=> ILE   15  - ALA   23 )                          
   2: s001-A 1khv-B    16 -  19 <=>   20 -  23   (PRO   16  - HIS   19  <=> GLU   24  - PRO   27 )                          
   2: s001-A 1khv-B    21 -  25 <=>   24 -  28   (ILE   21  - LYS   25  <=> PRO   28  - THR   32 )                          
   2: s001-A 1khv-B    26 -  37 <=>   30 -  41   (ILE   26  - VAL   37  <=> TYR   34  - LYS   45 )                          
   2: s001-A 1khv-B    40 -  47 <=>   42 -  49   (LEU   40  - PRO   47  <=> THR   46  - LEU   53 )                          
   2: s001-A 1khv-B    48 -  68 <=>   60 -  80   (SER   48  - PRO   68  <=> LEU   64  - VAL   84 )                          
   2: s001-A 1khv-B    70 -  88 <=>   81 -  99   (GLU   70  - TYR   88  <=> ASP   85  - THR  103 )                          
   2: s001-A 1khv-B    89 - 115 <=>  101 - 127   (GLY   89  - LYS  115  <=> GLY  105  - PRO  131 )                          
   2: s001-A 1khv-B   118 - 124 <=>  128 - 134   (CYS  118  - ARG  124  <=> GLY  132  - VAL  138 )                          
   2: s001-A 1khv-B   125 - 139 <=>  141 - 155   (ASN  125  - SER  139  <=> GLN  145  - ASN  159 )                          
   2: s001-A 1khv-B   141 - 163 <=>  156 - 178   (GLY  141  - ASN  163  <=> SER  160  - VAL  182 )                          
   2: s001-A 1khv-B   164 - 189 <=>  182 - 207   (LYS  164  - VAL  189  <=> LYS  186  - LYS  211 )                          
   2: s001-A 1khv-B   190 - 193 <=>  210 - 213   (PRO  190  - ASN  193  <=> MET  214  - ARG  217 )                          
   2: s001-A 1khv-B   194 - 203 <=>  216 - 225   (PHE  194  - ASP  203  <=> PRO  220  - SER  229 )                          
   2: s001-A 1khv-B   204 - 213 <=>  227 - 236   (GLY  204  - PHE  213  <=> ASP  231  - THR  240 )                          
   2: s001-A 1khv-B   217 - 253 <=>  237 - 273   (TRP  217  - THR  253  <=> SER  241  - THR  277 )                          
   2: s001-A 1khv-B   255 - 266 <=>  274 - 285   (THR  255  - TYR  266  <=> GLU  278  - SER  289 )                          
   2: s001-A 1khv-B   269 - 312 <=>  286 - 329   (ASN  269  - ARG  312  <=> HIS  290  - CYS  333 )                          
   2: s001-A 1khv-B   313 - 318 <=>  336 - 341   (ASP  313  - ILE  318  <=> CYS  340  - GLU  345 )                          
   2: s001-A 1khv-B   320 - 336 <=>  344 - 360   (PHE  320  - LEU  336  <=> PRO  348  - MET  364 )                          
   2: s001-A 1khv-B   338 - 341 <=>  361 - 364   (ARG  338  - PHE  341  <=> VAL  365  - LEU  368 )                          
   2: s001-A 1khv-B   343 - 356 <=>  365 - 378   (TYR  343  - VAL  356  <=> PRO  369  - PRO  382 )                          
   2: s001-A 1khv-B   359 - 362 <=>  379 - 382   (ASP  359  - HIS  362  <=> THR  383  - ASP  386 )                          
   2: s001-A 1khv-B   363 - 366 <=>  389 - 392   (TYR  363  - ARG  366  <=> VAL  393  - LEU  396 )                          
   2: s001-A 1khv-B   380 - 391 <=>  393 - 404   (PRO  380  - ILE  391  <=> ASN  397  - LEU  408 )                          
   2: s001-A 1khv-B   393 - 413 <=>  408 - 428   (ASP  393  - GLU  413  <=> GLY  412  - THR  432 )                          
   2: s001-A 1khv-B   415 - 435 <=>  440 - 460   (LEU  415  - TYR  435  <=> LEU  444  - GLY  464 )                          
   2: s001-A 1khv-B   436 - 450 <=>  462 - 476   (ASP  436  - LEU  450  <=> GLU  466  - ALA  480 )                          
   2: s001-A 1khv-B   494 - 497 <=>  483 - 486   (LEU  494  - PRO  497  <=> TYR  487  - ASP  490 )                          
   3: s001-A 6gvv-A     1 -   7 <=>    4 -  10   (MET    1  - TYR    7  <=> VAL    4  - GLU   10 )                          
   3: s001-A 6gvv-A    15 -  18 <=>   11 -  14   (GLN   15  - ARG   18  <=> GLU   11  - HIS   14 )                          
   3: s001-A 6gvv-A    22 -  29 <=>   17 -  24   (ALA   22  - SER   29  <=> ARG   17  - THR   24 )                          
   3: s001-A 6gvv-A    32 -  37 <=>   25 -  30   (ILE   32  - VAL   37  <=> VAL   25  - PHE   30 )                          
   3: s001-A 6gvv-A    39 -  49 <=>   31 -  41   (ARG   39  - ARG   49  <=> ASN   31  - ASN   41 )                          
   3: s001-A 6gvv-A    50 -  61 <=>   51 -  62   (ALA   50  - GLU   61  <=> VAL   51  - GLY   62 )                          
   3: s001-A 6gvv-A    64 -  67 <=>   64 -  67   (PHE   64  - TYR   67  <=> THR   64  - SER   67 )                          
   3: s001-A 6gvv-A    68 - 102 <=>   69 - 103   (PRO   68  - ARG  102  <=> GLU   69  - LYS  103 )                          
   3: s001-A 6gvv-A   103 - 116 <=>  110 - 123   (THR  103  - SER  116  <=> ALA  110  - LEU  123 )                          
   3: s001-A 6gvv-A   117 - 124 <=>  125 - 132   (GLY  117  - ARG  124  <=> GLY  125  - ILE  132 )                          
   3: s001-A 6gvv-A   125 - 136 <=>  141 - 152   (ASN  125  - ASP  136  <=> PRO  141  - LYS  152 )                          
   3: s001-A 6gvv-A   143 - 163 <=>  153 - 173   (GLN  143  - ASN  163  <=> ARG  153  - VAL  173 )                          
   3: s001-A 6gvv-A   164 - 189 <=>  177 - 202   (LYS  164  - VAL  189  <=> LYS  177  - GLN  202 )                          
   3: s001-A 6gvv-A   190 - 193 <=>  205 - 208   (PRO  190  - ASN  193  <=> SER  205  - GLY  208 )                          
   3: s001-A 6gvv-A   194 - 214 <=>  212 - 232   (PHE  194  - GLY  214  <=> GLY  212  - GLN  232 )                          
   3: s001-A 6gvv-A   219 - 248 <=>  233 - 262   (TRP  219  - SER  248  <=> TYR  233  - ARG  262 )                          
   3: s001-A 6gvv-A   249 - 252 <=>  265 - 268   (LEU  249  - LEU  252  <=> PHE  265  - HIS  268 )                          
   3: s001-A 6gvv-A   258 - 313 <=>  269 - 324   (ILE  258  - ASP  313  <=> PRO  269  - GLU  324 )                          
   3: s001-A 6gvv-A   314 - 336 <=>  326 - 348   (TYR  314  - LEU  336  <=> VAL  326  - LEU  348 )                          
   3: s001-A 6gvv-A   340 - 343 <=>  349 - 352   (GLU  340  - TYR  343  <=> ASP  349  - ALA  352 )                          
   3: s001-A 6gvv-A   345 - 356 <=>  353 - 364   (TYR  345  - VAL  356  <=> LEU  353  - ILE  364 )                          
   3: s001-A 6gvv-A   358 - 361 <=>  365 - 368   (ILE  358  - THR  361  <=> THR  365  - ASP  368 )                          
   3: s001-A 6gvv-A   363 - 366 <=>  374 - 377   (TYR  363  - ARG  366  <=> PHE  374  - GLY  377 )                          
   3: s001-A 6gvv-A   380 - 390 <=>  381 - 391   (PRO  380  - ASP  390  <=> THR  381  - HIS  391 )                          
   3: s001-A 6gvv-A   393 - 409 <=>  398 - 414   (ASP  393  - LEU  409  <=> PHE  398  - PHE  414 )                          
   3: s001-A 6gvv-A   411 - 414 <=>  415 - 418   (GLU  411  - ASP  414  <=> ALA  415  - GLY  418 )                          
   3: s001-A 6gvv-A   419 - 435 <=>  419 - 435   (GLU  419  - TYR  435  <=> THR  419  - GLY  435 )                          
   3: s001-A 6gvv-A   436 - 449 <=>  437 - 450   (ASP  436  - LYS  449  <=> ASP  437  - PHE  450 )                          
   3: s001-A 6gvv-A   494 - 498 <=>  453 - 457   (LEU  494  - LYS  498  <=> PRO  453  - SER  457 )                          
   4: s001-A 2ijd-1     1 -  10 <=>  187 - 196   (MET    1  - GLN   10  <=> GLN  187  - GLY  196 )                          
   4: s001-A 2ijd-1    17 -  23 <=>  198 - 204   (THR   17  - PRO   23  <=> PRO  198  - SER  204 )                          
   4: s001-A 2ijd-1    24 -  29 <=>  206 - 211   (LYS   24  - SER   29  <=> THR  206  - SER  211 )                          
   4: s001-A 2ijd-1    31 -  37 <=>  212 - 218   (TYR   31  - VAL   37  <=> ALA  212  - GLU  218 )                          
   4: s001-A 2ijd-1    40 -  49 <=>  219 - 228   (LEU   40  - ARG   49  <=> GLY  219  - LYS  228 )                          
   4: s001-A 2ijd-1    50 -  61 <=>  236 - 247   (ALA   50  - GLU   61  <=> ASP  236  - GLY  247 )                          
   4: s001-A 2ijd-1    64 -  67 <=>  249 - 252   (PHE   64  - TYR   67  <=> LYS  249  - GLU  252 )                          
   4: s001-A 2ijd-1    70 -  87 <=>  254 - 271   (GLU   70  - HIS   87  <=> ASP  254  - LEU  271 )                          
   4: s001-A 2ijd-1    89 - 102 <=>  272 - 285   (GLY   89  - ARG  102  <=> ASP  272  - TYR  285 )                          
   4: s001-A 2ijd-1   103 - 116 <=>  292 - 305   (THR  103  - SER  116  <=> ALA  292  - ALA  305 )                          
   4: s001-A 2ijd-1   117 - 124 <=>  307 - 314   (GLY  117  - ARG  124  <=> GLY  307  - LEU  314 )                          
   4: s001-A 2ijd-1   125 - 134 <=>  322 - 331   (ASN  125  - GLN  134  <=> LYS  322  - TYR  331 )                          
   4: s001-A 2ijd-1   144 - 163 <=>  332 - 351   (LEU  144  - ASN  163  <=> GLY  332  - VAL  351 )                          
   4: s001-A 2ijd-1   164 - 189 <=>  355 - 380   (LYS  164  - VAL  189  <=> LYS  355  - ALA  380 )                          
   4: s001-A 2ijd-1   190 - 193 <=>  383 - 386   (PRO  190  - ASN  193  <=> LYS  383  - GLY  386 )                          
   4: s001-A 2ijd-1   194 - 212 <=>  390 - 408   (PHE  194  - LEU  212  <=> GLY  390  - MET  408 )                          
   4: s001-A 2ijd-1   219 - 250 <=>  409 - 440   (TRP  219  - PHE  250  <=> GLU  409  - GLY  440 )                          
   4: s001-A 2ijd-1   257 - 261 <=>  442 - 446   (ASN  257  - ASP  261  <=> GLY  442  - ASP  446 )                          
   4: s001-A 2ijd-1   263 - 313 <=>  447 - 497   (LEU  263  - ASP  313  <=> TYR  447  - LYS  497 )                          
   4: s001-A 2ijd-1   314 - 318 <=>  500 - 504   (TYR  314  - ILE  318  <=> ASP  500  - LEU  504 )                          
   4: s001-A 2ijd-1   320 - 336 <=>  505 - 521   (PHE  320  - LEU  336  <=> LYS  505  - VAL  521 )                          
   4: s001-A 2ijd-1   341 - 360 <=>  522 - 541   (PHE  341  - LYS  360  <=> ASP  522  - ASP  541 )                          
   4: s001-A 2ijd-1   361 - 364 <=>  547 - 550   (THR  361  - THR  364  <=> GLU  547  - THR  550 )                          
   4: s001-A 2ijd-1   380 - 390 <=>  552 - 562   (PRO  380  - ASP  390  <=> GLU  552  - ARG  562 )                          
   4: s001-A 2ijd-1   392 - 410 <=>  569 - 587   (LEU  392  - PRO  410  <=> PHE  569  - THR  587 )                          
   4: s001-A 2ijd-1   412 - 415 <=>  588 - 591   (LYS  412  - LEU  415  <=> LYS  588  - ARG  591 )                          
   4: s001-A 2ijd-1   419 - 434 <=>  592 - 607   (GLU  419  - HIS  434  <=> ASN  592  - ASN  607 )                          
   4: s001-A 2ijd-1   435 - 449 <=>  609 - 623   (TYR  435  - LYS  449  <=> GLU  609  - PRO  623 )                          
   4: s001-A 2ijd-1   494 - 497 <=>  629 - 632   (LEU  494  - PRO  497  <=> ASP  629  - GLU  632 )                          
   5: s001-A 5i61-A     3 -   6 <=>    1 -   4   (PHE    3  - ILE    6  <=> GLY    1  - ALA    4 )                          
   5: s001-A 5i61-A     7 -  10 <=>    6 -   9   (TYR    7  - GLN   10  <=> ASN    6  - SER    9 )                          
   5: s001-A 5i61-A    11 -  15 <=>   13 -  17   (ARG   11  - GLN   15  <=> ASN   13  - PRO   17 )                          
   5: s001-A 5i61-A    16 -  19 <=>   20 -  23   (PRO   16  - HIS   19  <=> ARG   20  - PHE   23 )                          
   5: s001-A 5i61-A    22 -  29 <=>   29 -  36   (ALA   22  - SER   29  <=> GLY   29  - THR   36 )                          
   5: s001-A 5i61-A    31 -  34 <=>   37 -  40   (TYR   31  - THR   34  <=> PRO   37  - LYS   40 )                          
   5: s001-A 5i61-A    35 -  39 <=>   42 -  46   (GLY   35  - ARG   39  <=> UNK   42  - SER   46 )                          
   5: s001-A 5i61-A    41 -  45 <=>   75 -  79   (LYS   41  - ASP   45  <=> LYS   75  - UNK   79 )                          
   5: s001-A 5i61-A    46 -  62 <=>   82 -  98   (VAL   46  - ASP   62  <=> UNK   82  - SER   98 )                          
   5: s001-A 5i61-A    63 -  68 <=>  100 - 105   (GLU   63  - PRO   68  <=> SER  100  - PRO  105 )                          
   5: s001-A 5i61-A    73 -  84 <=>  107 - 118   (LEU   73  - TRP   84  <=> ASP  107  - TRP  118 )                          
   5: s001-A 5i61-A    86 -  90 <=>  119 - 123   (THR   86  - THR   90  <=> LYS  119  - ARG  123 )                          
   5: s001-A 5i61-A    92 - 115 <=>  124 - 147   (LEU   92  - LYS  115  <=> LEU  124  - PHE  147 )                          
   5: s001-A 5i61-A   118 - 131 <=>  148 - 161   (CYS  118  - ALA  131  <=> SER  148  - ASP  161 )                          
   5: s001-A 5i61-A   143 - 146 <=>  168 - 171   (GLN  143  - VAL  146  <=> TYR  168  - UNK  171 )                          
   5: s001-A 5i61-A   147 - 161 <=>  180 - 194   (LEU  147  - GLY  161  <=> GLY  180  - LYS  194 )                          
   5: s001-A 5i61-A   162 - 189 <=>  197 - 224   (GLU  162  - VAL  189  <=> ASP  197  - THR  224 )                          
   5: s001-A 5i61-A   190 - 201 <=>  227 - 238   (PRO  190  - TRP  201  <=> ARG  227  - GLU  238 )                          
   5: s001-A 5i61-A   203 - 214 <=>  239 - 250   (ASP  203  - GLY  214  <=> ALA  239  - THR  250 )                          
   5: s001-A 5i61-A   217 - 253 <=>  252 - 288   (TRP  217  - THR  253  <=> GLY  252  - GLN  288 )                          
   5: s001-A 5i61-A   255 - 276 <=>  289 - 310   (THR  255  - ASP  276  <=> GLU  289  - TRP  310 )                          
   5: s001-A 5i61-A   277 - 310 <=>  312 - 345   (LYS  277  - ARG  310  <=> GLU  312  - SER  345 )                          
   5: s001-A 5i61-A   312 - 318 <=>  346 - 352   (ARG  312  - ILE  318  <=> HIS  346  - PRO  352 )                          
   5: s001-A 5i61-A   320 - 334 <=>  353 - 367   (PHE  320  - THR  334  <=> ASN  353  - GLY  367 )                          
   5: s001-A 5i61-A   341 - 365 <=>  369 - 393   (PHE  341  - THR  365  <=> SER  369  - LYS  393 )                          
   5: s001-A 5i61-A   380 - 394 <=>  394 - 408   (PRO  380  - LEU  394  <=> GLN  394  - ARG  408 )                          
   5: s001-A 5i61-A   395 - 416 <=>  414 - 435   (THR  395  - SER  416  <=> VAL  414  - PRO  435 )                          
   5: s001-A 5i61-A   417 - 433 <=>  440 - 456   (ALA  417  - ALA  433  <=> GLU  440  - TYR  456 )                          
   5: s001-A 5i61-A   434 - 448 <=>  460 - 474   (HIS  434  - LEU  448  <=> LYS  460  - ARG  474 )                          
   5: s001-A 5i61-A   449 - 452 <=>  478 - 481   (LYS  449  - PRO  452  <=> GLY  478  - GLY  481 )                          
   5: s001-A 5i61-A   498 - 505 <=>  485 - 492   (LYS  498  - ARG  505  <=> ASN  485  - LYS  492 )                          
   6: s001-A 4nyz-A     1 -   6 <=>    4 -   9   (MET    1  - ILE    6  <=> GLU    4  - GLY    9 )                          
   6: s001-A 4nyz-A    16 -  19 <=>   10 -  13   (PRO   16  - HIS   19  <=> PRO   10  - HIS   13 )                          
   6: s001-A 4nyz-A    21 -  24 <=>   14 -  17   (ILE   21  - LYS   24  <=> VAL   14  - LYS   17 )                          
   6: s001-A 4nyz-A    25 -  29 <=>   19 -  23   (LYS   25  - SER   29  <=> ALA   19  - THR   23 )                          
   6: s001-A 4nyz-A    31 -  37 <=>   24 -  30   (TYR   31  - VAL   37  <=> VAL   24  - GLN   30 )                          
   6: s001-A 4nyz-A    40 -  49 <=>   31 -  40   (LEU   40  - ARG   49  <=> PRO   31  - LYS   40 )                          
   6: s001-A 4nyz-A    50 -  62 <=>   48 -  60   (ALA   50  - ASP   62  <=> ASP   48  - ASN   60 )                          
   6: s001-A 4nyz-A    64 -  68 <=>   61 -  65   (PHE   64  - PRO   68  <=> GLN   61  - PRO   65 )                          
   6: s001-A 4nyz-A    71 - 102 <=>   66 -  97   (GLU   71  - ARG  102  <=> PRO   66  - ASP   97 )                          
   6: s001-A 4nyz-A   103 - 116 <=>  104 - 117   (THR  103  - SER  116  <=> PRO  104  - THR  117 )                          
   6: s001-A 4nyz-A   117 - 124 <=>  119 - 126   (GLY  117  - ARG  124  <=> GLY  119  - VAL  126 )                          
   6: s001-A 4nyz-A   125 - 137 <=>  135 - 147   (ASN  125  - ARG  137  <=> PRO  135  - LYS  147 )                          
   6: s001-A 4nyz-A   143 - 163 <=>  148 - 168   (GLN  143  - ASN  163  <=> ASP  148  - VAL  168 )                          
   6: s001-A 4nyz-A   164 - 189 <=>  172 - 197   (LYS  164  - VAL  189  <=> LYS  172  - LYS  197 )                          
   6: s001-A 4nyz-A   190 - 193 <=>  200 - 203   (PRO  190  - ASN  193  <=> THR  200  - GLY  203 )                          
   6: s001-A 4nyz-A   194 - 214 <=>  207 - 227   (PHE  194  - GLY  214  <=> GLY  207  - GLY  227 )                          
   6: s001-A 4nyz-A   219 - 243 <=>  228 - 252   (TRP  219  - PHE  243  <=> PHE  228  - ALA  252 )                          
   6: s001-A 4nyz-A   244 - 247 <=>  254 - 257   (LYS  244  - ARG  247  <=> GLU  254  - SER  257 )                          
   6: s001-A 4nyz-A   248 - 251 <=>  259 - 262   (SER  248  - ASP  251  <=> GLU  259  - PHE  262 )                          
   6: s001-A 4nyz-A   257 - 312 <=>  263 - 318   (ASN  257  - ARG  312  <=> ASP  263  - TYR  318 )                          
   6: s001-A 4nyz-A   313 - 317 <=>  321 - 325   (ASP  313  - ARG  317  <=> PHE  321  - ASP  325 )                          
   6: s001-A 4nyz-A   320 - 336 <=>  327 - 343   (PHE  320  - LEU  336  <=> LYS  327  - LEU  343 )                          
   6: s001-A 4nyz-A   340 - 343 <=>  344 - 347   (GLU  340  - TYR  343  <=> ASN  344  - ARG  347 )                          
   6: s001-A 4nyz-A   345 - 358 <=>  348 - 361   (TYR  345  - ILE  358  <=> VAL  348  - PRO  361 )                          
   6: s001-A 4nyz-A   359 - 365 <=>  365 - 371   (ASP  359  - THR  365  <=> THR  365  - GLU  371 )                          
   6: s001-A 4nyz-A   380 - 393 <=>  375 - 388   (PRO  380  - ASP  393  <=> GLU  375  - GLY  388 )                          
   6: s001-A 4nyz-A   394 - 409 <=>  391 - 406   (LEU  394  - LEU  409  <=> TYR  391  - TYR  406 )                          
   6: s001-A 4nyz-A   411 - 414 <=>  407 - 410   (GLU  411  - ASP  414  <=> TYR  407  - GLY  410 )                          
   6: s001-A 4nyz-A   419 - 435 <=>  411 - 427   (GLU  419  - TYR  435  <=> THR  411  - GLY  427 )                          
   6: s001-A 4nyz-A   436 - 449 <=>  429 - 442   (ASP  436  - LYS  449  <=> GLN  429  - GLY  442 )                          
   6: s001-A 4nyz-A   494 - 497 <=>  447 - 450   (LEU  494  - PRO  497  <=> THR  447  - SER  450 )                          
   7: s001-A 1sh0-B     1 -   6 <=>    8 -  13   (MET    1  - ILE    6  <=> PRO   12  - GLY   17 )                          
   7: s001-A 1sh0-B    17 -  29 <=>   14 -  26   (THR   17  - SER   29  <=> SER   18  - ARG   30 )                          
   7: s001-A 1sh0-B    32 -  35 <=>   28 -  31   (ILE   32  - GLY   35  <=> SER   32  - PRO   35 )                          
   7: s001-A 1sh0-B    37 -  47 <=>   32 -  42   (VAL   37  - PRO   47  <=> LEU   36  - LEU   46 )                          
   7: s001-A 1sh0-B    48 -  62 <=>   55 -  69   (SER   48  - ASP   62  <=> LEU   59  - PRO   73 )                          
   7: s001-A 1sh0-B    64 -  89 <=>   70 -  95   (PHE   64  - GLY   89  <=> ARG   74  - ASP   99 )                          
   7: s001-A 1sh0-B    91 - 115 <=>   96 - 120   (SER   91  - LYS  115  <=> PRO  100  - HIS  124 )                          
   7: s001-A 1sh0-B   118 - 124 <=>  121 - 127   (CYS  118  - ARG  124  <=> MET  125  - TRP  131 )                          
   7: s001-A 1sh0-B   125 - 139 <=>  134 - 148   (ASN  125  - SER  139  <=> GLY  138  - GLU  152 )                          
   7: s001-A 1sh0-B   141 - 162 <=>  149 - 170   (GLY  141  - GLU  162  <=> GLU  153  - LYS  174 )                          
   7: s001-A 1sh0-B   163 - 188 <=>  175 - 200   (ASN  163  - LYS  188  <=> ILE  179  - ASP  204 )                          
   7: s001-A 1sh0-B   189 - 192 <=>  203 - 206   (VAL  189  - PRO  192  <=> LYS  207  - CYS  210 )                          
   7: s001-A 1sh0-B   193 - 203 <=>  209 - 219   (ASN  193  - ASP  203  <=> LEU  213  - GLU  223 )                          
   7: s001-A 1sh0-B   204 - 212 <=>  221 - 229   (GLY  204  - LEU  212  <=> GLY  225  - SER  233 )                          
   7: s001-A 1sh0-B   218 - 252 <=>  230 - 264   (THR  218  - LEU  252  <=> ARG  234  - GLU  268 )                          
   7: s001-A 1sh0-B   255 - 266 <=>  266 - 277   (THR  255  - TYR  266  <=> HIS  270  - SER  281 )                          
   7: s001-A 1sh0-B   269 - 313 <=>  278 - 322   (ASN  269  - ASP  313  <=> PRO  282  - ASN  326 )                          
   7: s001-A 1sh0-B   314 - 336 <=>  327 - 349   (TYR  314  - LEU  336  <=> ILE  331  - LEU  353 )                          
   7: s001-A 1sh0-B   340 - 343 <=>  350 - 353   (GLU  340  - TYR  343  <=> ASP  354  - LYS  357 )                          
   7: s001-A 1sh0-B   345 - 360 <=>  354 - 369   (TYR  345  - LYS  360  <=> LEU  358  - ASP  373 )                          
   7: s001-A 1sh0-B   361 - 366 <=>  375 - 380   (THR  361  - ARG  366  <=> LEU  379  - ASP  384 )                          
   7: s001-A 1sh0-B   380 - 393 <=>  382 - 395   (PRO  380  - ASP  393  <=> ASN  386  - PRO  399 )                          
   7: s001-A 1sh0-B   394 - 400 <=>  399 - 405   (LEU  394  - LEU  400  <=> PHE  403  - SER  409 )                          
   7: s001-A 1sh0-B   402 - 413 <=>  406 - 417   (LYS  402  - GLU  413  <=> SER  410  - PRO  421 )                          
   7: s001-A 1sh0-B   415 - 419 <=>  426 - 430   (LEU  415  - GLU  419  <=> MET  430  - SER  434 )                          
   7: s001-A 1sh0-B   422 - 435 <=>  431 - 444   (VAL  422  - TYR  435  <=> GLN  435  - ALA  448 )                          
   7: s001-A 1sh0-B   436 - 449 <=>  453 - 466   (ASP  436  - LYS  449  <=> LYS  457  - GLY  470 )                          
   7: s001-A 1sh0-B   488 - 497 <=>  487 - 496   (LEU  488  - PRO  497  <=> SER  491  - ALA  500 )                          
   8: s001-A 6qwt-A     1 -   4 <=>    4 -   7   (MET    1  - VAL    4  <=> LEU    4  - GLU    7 )                          
   8: s001-A 6qwt-A     8 -  11 <=>    8 -  11   (GLU    8  - ARG   11  <=> PRO    8  - PRO   11 )                          
   8: s001-A 6qwt-A    17 -  29 <=>   12 -  24   (THR   17  - SER   29  <=> PRO   12  - SER   24 )                          
   8: s001-A 6qwt-A    31 -  36 <=>   25 -  30   (TYR   31  - LEU   36  <=> PRO   25  - PHE   30 )                          
   8: s001-A 6qwt-A    39 -  49 <=>   31 -  41   (ARG   39  - ARG   49  <=> PRO   31  - ARG   41 )                          
   8: s001-A 6qwt-A    50 -  62 <=>   49 -  61   (ALA   50  - ASP   62  <=> ASP   49  - GLY   61 )                          
   8: s001-A 6qwt-A    64 -  70 <=>   62 -  68   (PHE   64  - GLU   70  <=> ASP   62  - PRO   68 )                          
   8: s001-A 6qwt-A    72 -  84 <=>   69 -  81   (LYS   72  - TRP   84  <=> SER   69  - CYS   81 )                          
   8: s001-A 6qwt-A    87 -  90 <=>   82 -  85   (HIS   87  - THR   90  <=> ASN   82  - PRO   85 )                          
   8: s001-A 6qwt-A    92 - 102 <=>   86 -  96   (LEU   92  - ARG  102  <=> LEU   86  - ASN   96 )                          
   8: s001-A 6qwt-A   103 - 124 <=>  103 - 124   (THR  103  - ARG  124  <=> GLY  103  - PHE  124 )                          
   8: s001-A 6qwt-A   125 - 135 <=>  136 - 146   (ASN  125  - TRP  135  <=> PRO  136  - LEU  146 )                          
   8: s001-A 6qwt-A   143 - 163 <=>  147 - 167   (GLN  143  - ASN  163  <=> HIS  147  - VAL  167 )                          
   8: s001-A 6qwt-A   164 - 189 <=>  171 - 196   (LYS  164  - VAL  189  <=> LYS  171  - ALA  196 )                          
   8: s001-A 6qwt-A   190 - 193 <=>  199 - 202   (PRO  190  - ASN  193  <=> SER  199  - GLY  202 )                          
   8: s001-A 6qwt-A   194 - 213 <=>  205 - 224   (PHE  194  - PHE  213  <=> GLY  205  - LEU  224 )                          
   8: s001-A 6qwt-A   218 - 254 <=>  225 - 261   (THR  218  - ARG  254  <=> ASP  225  - PRO  261 )                          
   8: s001-A 6qwt-A   255 - 287 <=>  263 - 295   (THR  255  - SER  287  <=> ILE  263  - SER  295 )                          
   8: s001-A 6qwt-A   289 - 314 <=>  296 - 321   (SER  289  - TYR  314  <=> CYS  297  - PHE  322 )                          
   8: s001-A 6qwt-A   315 - 318 <=>  324 - 327   (ASN  315  - ILE  318  <=> SER  325  - ARG  328 )                          
   8: s001-A 6qwt-A   321 - 336 <=>  328 - 343   (SER  321  - LEU  336  <=> ILE  329  - ILE  344 )                          
   8: s001-A 6qwt-A   341 - 350 <=>  344 - 353   (PHE  341  - LYS  350  <=> HIS  345  - HIS  354 )                          
   8: s001-A 6qwt-A   351 - 358 <=>  355 - 362   (GLU  351  - ILE  358  <=> GLN  356  - PRO  363 )                          
   8: s001-A 6qwt-A   359 - 365 <=>  367 - 373   (ASP  359  - THR  365  <=> SER  368  - SER  374 )                          
   8: s001-A 6qwt-A   380 - 390 <=>  376 - 386   (PRO  380  - ASP  390  <=> HIS  377  - VAL  387 )                          
   8: s001-A 6qwt-A   392 - 410 <=>  393 - 411   (LEU  392  - PRO  410  <=> THR  394  - THR  412 )                          
   8: s001-A 6qwt-A   412 - 415 <=>  412 - 415   (LYS  412  - LEU  415  <=> ARG  413  - PRO  416 )                          
   8: s001-A 6qwt-A   420 - 435 <=>  416 - 431   (THR  420  - TYR  435  <=> PHE  417  - GLY  432 )                          
   8: s001-A 6qwt-A   436 - 447 <=>  433 - 444   (ASP  436  - SER  447  <=> ASN  434  - ALA  445 )                          
   8: s001-A 6qwt-A   494 - 498 <=>  456 - 460   (LEU  494  - LYS  498  <=> ILE  457  - VAL  461 )                          
   9: s001-A 5y6r-A     2 -   8 <=>   89 -  95   (LYS    2  - GLU    8  <=> ILE  100  - TYR  106 )                          
   9: s001-A 5y6r-A    16 -  19 <=>  111 - 114   (PRO   16  - HIS   19  <=> ALA  122  - LEU  125 )                          
   9: s001-A 5y6r-A    23 -  33 <=>  119 - 129   (PRO   23  - PRO   33  <=> HIS  130  - GLY  140 )                          
   9: s001-A 5y6r-A    35 -  57 <=>  137 - 159   (GLY   35  - GLY   57  <=> ILE  148  - ARG  170 )                          
   9: s001-A 5y6r-A    58 -  70 <=>  161 - 173   (LYS   58  - GLU   70  <=> LYS  172  - LEU  184 )                          
   9: s001-A 5y6r-A    73 - 115 <=>  174 - 216   (LEU   73  - LYS  115  <=> HIS  185  - ARG  227 )                          
   9: s001-A 5y6r-A   118 - 138 <=>  217 - 237   (CYS  118  - VAL  138  <=> LYS  228  - LEU  248 )                          
   9: s001-A 5y6r-A   141 - 160 <=>  239 - 258   (GLY  141  - ARG  160  <=> LYS  250  - VAL  269 )                          
   9: s001-A 5y6r-A   161 - 186 <=>  269 - 294   (GLY  161  - ILE  186  <=> GLU  280  - TRP  305 )                          
   9: s001-A 5y6r-A   187 - 213 <=>  297 - 323   (LYS  187  - PHE  213  <=> GLN  308  - ASP  334 )                          
   9: s001-A 5y6r-A   216 - 253 <=>  324 - 361   (LYS  216  - THR  253  <=> GLN  335  - LYS  372 )                          
   9: s001-A 5y6r-A   256 - 274 <=>  362 - 380   (GLU  256  - PHE  274  <=> TRP  373  - SER  391 )                          
   9: s001-A 5y6r-A   275 - 311 <=>  382 - 418   (TYR  275  - SER  311  <=> ASP  393  - ALA  429 )                          
   9: s001-A 5y6r-A   312 - 315 <=>  420 - 423   (ARG  312  - ASN  315  <=> GLY  431  - TYR  434 )                          
   9: s001-A 5y6r-A   320 - 338 <=>  431 - 449   (PHE  320  - ARG  338  <=> LYS  442  - GLU  460 )                          
   9: s001-A 5y6r-A   340 - 359 <=>  450 - 469   (GLU  340  - ASP  359  <=> LYS  461  - THR  480 )                          
   9: s001-A 5y6r-A   361 - 366 <=>  474 - 479   (THR  361  - ARG  366  <=> MET  485  - GLN  490 )                          
   9: s001-A 5y6r-A   380 - 390 <=>  481 - 491   (PRO  380  - ASP  390  <=> ASP  492  - ILE  502 )                          
   9: s001-A 5y6r-A   393 - 413 <=>  501 - 521   (ASP  393  - GLU  413  <=> SER  512  - SER  532 )                          
   9: s001-A 5y6r-A   414 - 450 <=>  525 - 561   (ASP  414  - LEU  450  <=> ARG  536  - GLN  572 )                          
   9: s001-A 5y6r-A   456 - 462 <=>  624 - 630   (VAL  456  - TYR  462  <=> CYS  635  - LYS  641 )                          
   9: s001-A 5y6r-A   463 - 466 <=>  642 - 645   (SER  463  - PRO  466  <=> VAL  653  - LYS  656 )                          
   9: s001-A 5y6r-A   490 - 493 <=>  651 - 654   (ILE  490  - LEU  493  <=> ILE  662  - GLU  665 )                          
   9: s001-A 5y6r-A   497 - 500 <=>  655 - 658   (PRO  497  - TRP  500  <=> GLY  666  - LEU  669 )                          
  10: s001-A 3gnw-B     1 -   4 <=>    5 -   8   (MET    1  - VAL    4  <=> THR    5  - GLY    8 )                          
  10: s001-A 3gnw-B    19 -  22 <=>   10 -  13   (HIS   19  - ALA   22  <=> LEU   10  - PRO   13 )                          
  10: s001-A 3gnw-B    23 -  28 <=>   16 -  21   (PRO   23  - ARG   28  <=> ALA   16  - LEU   21 )                          
  10: s001-A 3gnw-B    30 -  33 <=>   25 -  28   (LYS   30  - PRO   33  <=> PRO   25  - ASN   28 )                          
  10: s001-A 3gnw-B    34 -  38 <=>   31 -  35   (THR   34  - PRO   38  <=> LEU   31  - ASN   35 )                          
  10: s001-A 3gnw-B    41 -  48 <=>   36 -  43   (LYS   41  - SER   48  <=> MET   36  - ARG   43 )                          
  10: s001-A 3gnw-B    51 -  62 <=>   44 -  55   (GLU   51  - ASP   62  <=> SER   44  - ASP   55 )                          
  10: s001-A 3gnw-B    64 -  69 <=>   56 -  61   (PHE   64  - ASN   69  <=> ARG   56  - ASP   61 )                          
  10: s001-A 3gnw-B    71 -  85 <=>   62 -  76   (GLU   71  - ILE   85  <=> ASP   62  - SER   76 )                          
  10: s001-A 3gnw-B    89 - 110 <=>   77 -  98   (GLY   89  - ALA  110  <=> THR   77  - LYS   98 )                          
  10: s001-A 3gnw-B   112 - 115 <=>   99 - 102   (LEU  112  - LYS  115  <=> SER   99  - GLY  102 )                          
  10: s001-A 3gnw-B   120 - 124 <=>  104 - 108   (LYS  120  - ARG  124  <=> GLY  104  - VAL  108 )                          
  10: s001-A 3gnw-B   125 - 139 <=>  113 - 127   (ASN  125  - SER  139  <=> SER  113  - LEU  127 )                          
  10: s001-A 3gnw-B   141 - 160 <=>  128 - 147   (GLY  141  - ARG  160  <=> GLU  128  - VAL  147 )                          
  10: s001-A 3gnw-B   161 - 189 <=>  150 - 178   (GLY  161  - VAL  189  <=> GLY  153  - THR  181 )                          
  10: s001-A 3gnw-B   192 - 200 <=>  185 - 193   (PRO  192  - ASN  200  <=> GLY  188  - SER  196 )                          
  10: s001-A 3gnw-B   204 - 217 <=>  194 - 207   (GLY  204  - TRP  217  <=> PRO  197  - SER  210 )                          
  10: s001-A 3gnw-B   218 - 253 <=>  209 - 244   (THR  218  - THR  253  <=> LYS  212  - PRO  247 )                          
  10: s001-A 3gnw-B   255 - 265 <=>  245 - 255   (THR  255  - HIS  265  <=> GLU  248  - GLU  258 )                          
  10: s001-A 3gnw-B   266 - 275 <=>  257 - 266   (TYR  266  - TYR  275  <=> LEU  260  - SER  269 )                          
  10: s001-A 3gnw-B   276 - 282 <=>  269 - 275   (ASP  276  - ASN  282  <=> GLN  272  - ARG  278 )                          
  10: s001-A 3gnw-B   284 - 317 <=>  276 - 309   (GLY  284  - ARG  317  <=> CYS  279  - THR  312 )                          
  10: s001-A 3gnw-B   321 - 335 <=>  310 - 324   (SER  321  - ALA  335  <=> MET  313  - ALA  327 )                          
  10: s001-A 3gnw-B   337 - 359 <=>  328 - 350   (CYS  337  - ASP  359  <=> GLU  331  - PRO  353 )                          
  10: s001-A 3gnw-B   361 - 366 <=>  351 - 356   (THR  361  - ARG  366  <=> PRO  354  - ASP  359 )                          
  10: s001-A 3gnw-B   380 - 390 <=>  358 - 368   (PRO  380  - ASP  390  <=> GLU  361  - SER  371 )                          
  10: s001-A 3gnw-B   393 - 410 <=>  378 - 395   (ASP  393  - PRO  410  <=> VAL  381  - GLU  398 )                          
  10: s001-A 3gnw-B   412 - 415 <=>  398 - 401   (LYS  412  - LEU  415  <=> ARG  401  - PRO  404 )                          
  10: s001-A 3gnw-B   422 - 446 <=>  403 - 427   (VAL  422  - LEU  446  <=> ASN  406  - PHE  430 )                          
  10: s001-A 3gnw-B   447 - 451 <=>  429 - 433   (SER  447  - LYS  451  <=> ILE  432  - GLN  436 )                          
  10: s001-A 3gnw-B   457 - 462 <=>  498 - 503   (GLN  457  - TYR  462  <=> ARG  501  - SER  506 )                          
  10: s001-A 3gnw-B   486 - 495 <=>  510 - 519   (LEU  486  - THR  495  <=> SER  513  - GLY  522 )                          
  10: s001-A 3gnw-B   501 - 504 <=>  538 - 541   (ASP  501  - ASN  504  <=> ALA  541  - GLN  544 )                          
  10: s001-A 3gnw-B   511 - 515 <=>  563 - 567   (TYR  511  - ASP  515  <=> ARG  566  - ARG  570 )                          
  11: s001-A 4k6m-A     1 -   6 <=>  299 - 304   (MET    1  - ILE    6  <=> THR  306  - TYR  311 )                          
  11: s001-A 4k6m-A    16 -  19 <=>  305 - 308   (PRO   16  - HIS   19  <=> GLU  312  - ALA  315 )                          
  11: s001-A 4k6m-A    21 -  33 <=>  309 - 321   (ILE   21  - PRO   33  <=> THR  316  - LYS  328 )                          
  11: s001-A 4k6m-A    34 -  39 <=>  325 - 330   (THR   34  - ARG   39  <=> LYS  332  - ILE  337 )                          
  11: s001-A 4k6m-A    40 -  48 <=>  334 - 342   (LEU   40  - SER   48  <=> THR  341  - THR  349 )                          
  11: s001-A 4k6m-A    49 -  58 <=>  347 - 356   (ARG   49  - LYS   58  <=> GLN  354  - THR  363 )                          
  11: s001-A 4k6m-A    62 -  69 <=>  357 - 364   (ASP   62  - ASN   69  <=> LYS  364  - GLY  371 )                          
  11: s001-A 4k6m-A    70 -  88 <=>  366 - 384   (GLU   70  - TYR   88  <=> LYS  373  - LYS  391 )                          
  11: s001-A 4k6m-A    91 - 115 <=>  385 - 409   (SER   91  - LYS  115  <=> ARG  392  - ALA  416 )                          
  11: s001-A 4k6m-A   118 - 124 <=>  415 - 421   (CYS  118  - ARG  124  <=> SER  422  - VAL  428 )                          
  11: s001-A 4k6m-A   125 - 139 <=>  424 - 438   (ASN  125  - SER  139  <=> PRO  431  - LEU  445 )                          
  11: s001-A 4k6m-A   141 - 161 <=>  439 - 459   (GLY  141  - GLY  161  <=> ARG  446  - GLU  466 )                          
  11: s001-A 4k6m-A   162 - 186 <=>  463 - 487   (GLU  162  - ILE  186  <=> ALA  470  - LEU  494 )                          
  11: s001-A 4k6m-A   187 - 193 <=>  489 - 495   (LYS  187  - ASN  193  <=> GLU  496  - ARG  502 )                          
  11: s001-A 4k6m-A   194 - 213 <=>  500 - 519   (PHE  194  - PHE  213  <=> GLY  507  - GLY  526 )                          
  11: s001-A 4k6m-A   217 - 243 <=>  520 - 546   (TRP  217  - PHE  243  <=> LYS  527  - ALA  553 )                          
  11: s001-A 4k6m-A   245 - 248 <=>  547 - 550   (ILE  245  - SER  248  <=> LYS  554  - GLU  557 )                          
  11: s001-A 4k6m-A   250 - 253 <=>  551 - 554   (PHE  250  - THR  253  <=> LEU  558  - GLY  561 )                          
  11: s001-A 4k6m-A   255 - 265 <=>  555 - 565   (THR  255  - HIS  265  <=> GLU  562  - GLU  572 )                          
  11: s001-A 4k6m-A   266 - 275 <=>  567 - 576   (TYR  266  - TYR  275  <=> THR  574  - MET  583 )                          
  11: s001-A 4k6m-A   276 - 314 <=>  586 - 624   (ASP  276  - TYR  314  <=> MET  593  - VAL  631 )                          
  11: s001-A 4k6m-A   317 - 334 <=>  652 - 669   (ARG  317  - THR  334  <=> ARG  659  - ASP  676 )                          
  11: s001-A 4k6m-A   339 - 342 <=>  670 - 673   (GLN  339  - GLU  342  <=> ASP  677  - ALA  680 )                          
  11: s001-A 4k6m-A   344 - 359 <=>  674 - 689   (ASP  344  - ASP  359  <=> THR  681  - ILE  696 )                          
  11: s001-A 4k6m-A   361 - 365 <=>  695 - 699   (THR  361  - THR  365  <=> SER  702  - HIS  706 )                          
  11: s001-A 4k6m-A   380 - 391 <=>  702 - 713   (PRO  380  - ILE  391  <=> GLN  709  - GLU  720 )                          
  11: s001-A 4k6m-A   393 - 413 <=>  722 - 742   (ASP  393  - GLU  413  <=> ILE  729  - ALA  749 )                          
  11: s001-A 4k6m-A   415 - 449 <=>  748 - 782   (LEU  415  - LYS  449  <=> ASP  755  - PRO  789 )                          
  11: s001-A 4k6m-A   450 - 453 <=>  875 - 878   (LEU  450  - VAL  453  <=> GLU  882  - VAL  885 )                          
  11: s001-A 4k6m-A   459 - 465 <=>  882 - 888   (LEU  459  - LYS  465  <=> THR  889  - GLU  895 )                          
  12: s001-A 7c2k-A     1 -   8 <=>  396 - 403   (MET    1  - GLU    8  <=> PHE  396  - ASN  403 )                          
  12: s001-A 7c2k-A    21 -  34 <=>  408 - 421   (ILE   21  - THR   34  <=> GLN  408  - ASP  421 )                          
  12: s001-A 7c2k-A    39 -  61 <=>  436 - 458   (ARG   39  - GLU   61  <=> GLU  436  - TYR  458 )                          
  12: s001-A 7c2k-A    64 -  84 <=>  460 - 480   (PHE   64  - TRP   84  <=> LEU  460  - PHE  480 )                          
  12: s001-A 7c2k-A    86 -  89 <=>  481 - 484   (THR   86  - GLY   89  <=> ASP  481  - ASP  484 )                          
  12: s001-A 7c2k-A    92 - 100 <=>  485 - 493   (LEU   92  - SER  100  <=> GLY  485  - VAL  493 )                          
  12: s001-A 7c2k-A   102 - 126 <=>  494 - 518   (ARG  102  - LYS  126  <=> ILE  494  - SER  518 )                          
  12: s001-A 7c2k-A   128 - 138 <=>  521 - 531   (MET  128  - VAL  138  <=> TYR  521  - THR  531 )                          
  12: s001-A 7c2k-A   142 - 159 <=>  533 - 550   (SER  142  - LYS  159  <=> ARG  533  - ALA  550 )                          
  12: s001-A 7c2k-A   162 - 189 <=>  551 - 578   (GLU  162  - VAL  189  <=> LYS  551  - SER  578 )                          
  12: s001-A 7c2k-A   190 - 193 <=>  581 - 584   (PRO  190  - ASN  193  <=> ALA  581  - GLY  584 )                          
  12: s001-A 7c2k-A   194 - 202 <=>  586 - 594   (PHE  194  - LEU  202  <=> THR  586  - PHE  594 )                          
  12: s001-A 7c2k-A   203 - 213 <=>  597 - 607   (ASP  203  - PHE  213  <=> GLY  597  - SER  607 )                          
  12: s001-A 7c2k-A   216 - 251 <=>  608 - 643   (LYS  216  - ASP  251  <=> ASP  608  - THR  643 )                          
  12: s001-A 7c2k-A   252 - 257 <=>  646 - 651   (LEU  252  - ASN  257  <=> CYS  646  - ARG  651 )                          
  12: s001-A 7c2k-A   258 - 313 <=>  653 - 708   (ILE  258  - ASP  313  <=> TYR  653  - LEU  708 )                          
  12: s001-A 7c2k-A   314 - 317 <=>  747 - 750   (TYR  314  - ARG  317  <=> ALA  747  - ARG  750 )                          
  12: s001-A 7c2k-A   320 - 333 <=>  754 - 767   (PHE  320  - GLU  333  <=> SER  754  - ASN  767 )                          
  12: s001-A 7c2k-A   334 - 337 <=>  769 - 772   (THR  334  - CYS  337  <=> THR  769  - SER  772 )                          
  12: s001-A 7c2k-A   341 - 355 <=>  778 - 792   (PHE  341  - ASN  355  <=> SER  778  - VAL  792 )                          
  12: s001-A 7c2k-A   356 - 366 <=>  794 - 804   (VAL  356  - ARG  366  <=> MET  794  - ASP  804 )                          
  12: s001-A 7c2k-A   379 - 382 <=>  806 - 809   (ARG  379  - VAL  382  <=> THR  806  - PRO  809 )                          
  12: s001-A 7c2k-A   383 - 391 <=>  811 - 819   (LYS  383  - ILE  391  <=> GLU  811  - LEU  819 )                          
  12: s001-A 7c2k-A   392 - 413 <=>  826 - 847   (LEU  392  - GLU  413  <=> TYR  826  - ILE  847 )                          
  12: s001-A 7c2k-A   414 - 434 <=>  849 - 869   (ASP  414  - HIS  434  <=> LYS  849  - LEU  869 )                          
  12: s001-A 7c2k-A   435 - 449 <=>  878 - 892   (TYR  435  - LYS  449  <=> ALA  878  - HIS  892 )                          
  12: s001-A 7c2k-A   450 - 453 <=>  895 - 898   (LEU  450  - VAL  453  <=> LEU  895  - HIS  898 )                          
  12: s001-A 7c2k-A   483 - 486 <=>  904 - 907   (GLN  483  - LEU  486  <=> SER  904  - LEU  907 )                          
  12: s001-A 7c2k-A   492 - 496 <=>  909 - 913   (ASP  492  - PHE  496  <=> ASN  911  - TYR  915 )                          
  13: s001-A 5cx6-B     1 -   6 <=>   77 -  82   (MET    1  - ILE    6  <=> LEU   86  - GLU   91 )                          
  13: s001-A 5cx6-B     9 -  12 <=>   83 -  86   (ILE    9  - PHE   12  <=> TYR   92  - CYS   95 )                          
  13: s001-A 5cx6-B    13 -  16 <=>   98 - 101   (ASP   13  - PRO   16  <=> SER  107  - HIS  110 )                          
  13: s001-A 5cx6-B    17 -  24 <=>  107 - 114   (THR   17  - LYS   24  <=> VAL  116  - ALA  123 )                          
  13: s001-A 5cx6-B    25 -  30 <=>  116 - 121   (LYS   25  - LYS   30  <=> GLY  125  - ASP  130 )                          
  13: s001-A 5cx6-B    31 -  34 <=>  124 - 127   (TYR   31  - THR   34  <=> THR  133  - PHE  136 )                          
  13: s001-A 5cx6-B    36 -  40 <=>  134 - 138   (LEU   36  - LEU   40  <=> LEU  143  - THR  147 )                          
  13: s001-A 5cx6-B    41 -  57 <=>  141 - 157   (LYS   41  - GLY   57  <=> LYS  150  - LYS  166 )                          
  13: s001-A 5cx6-B    58 -  61 <=>  159 - 162   (LYS   58  - GLU   61  <=> GLN  168  - ARG  171 )                          
  13: s001-A 5cx6-B    63 -  66 <=>  163 - 166   (GLU   63  - PHE   66  <=> LYS  172  - GLN  175 )                          
  13: s001-A 5cx6-B    74 -  84 <=>  168 - 178   (ASN   74  - TRP   84  <=> LYS  177  - PHE  187 )                          
  13: s001-A 5cx6-B    87 -  90 <=>  179 - 182   (HIS   87  - THR   90  <=> PRO  188  - PRO  191 )                          
  13: s001-A 5cx6-B    91 -  94 <=>  185 - 188   (SER   91  - VAL   94  <=> LEU  194  - VAL  197 )                          
  13: s001-A 5cx6-B    96 - 100 <=>  195 - 199   (SER   96  - SER  100  <=> LEU  204  - ILE  208 )                          
  13: s001-A 5cx6-B   103 - 115 <=>  200 - 212   (THR  103  - LYS  115  <=> LYS  209  - TRP  221 )                          
  13: s001-A 5cx6-B   118 - 128 <=>  213 - 223   (CYS  118  - MET  128  <=> ARG  222  - LEU  232 )                          
  13: s001-A 5cx6-B   129 - 143 <=>  225 - 239   (ARG  129  - GLN  143  <=> CYS  234  - LEU  248 )                          
  13: s001-A 5cx6-B   146 - 163 <=>  249 - 266   (VAL  146  - ASN  163  <=> LEU  258  - LEU  275 )                          
  13: s001-A 5cx6-B   164 - 193 <=>  269 - 298   (LYS  164  - ASN  193  <=> LYS  278  - MET  307 )                          
  13: s001-A 5cx6-B   194 - 213 <=>  306 - 325   (PHE  194  - PHE  213  <=> ASN  315  - ARG  334 )                          
  13: s001-A 5cx6-B   217 - 220 <=>  326 - 329   (TRP  217  - GLN  220  <=> GLN  335  - GLU  338 )                          
  13: s001-A 5cx6-B   221 - 251 <=>  355 - 385   (SER  221  - ASP  251  <=> TYR  364  - VAL  394 )                          
  13: s001-A 5cx6-B   252 - 276 <=>  391 - 415   (LEU  252  - ASP  276  <=> ALA  400  - GLY  424 )                          
  13: s001-A 5cx6-B   277 - 281 <=>  417 - 421   (LYS  277  - LYS  281  <=> LYS  426  - LYS  430 )                          
  13: s001-A 5cx6-B   282 - 309 <=>  424 - 451   (ASN  282  - LEU  309  <=> LYS  433  - ASP  460 )                          
  13: s001-A 5cx6-B   311 - 314 <=>  452 - 455   (SER  311  - TYR  314  <=> GLN  461  - PHE  464 )                          
  13: s001-A 5cx6-B   339 - 342 <=>  459 - 462   (GLN  339  - GLU  342  <=> ASN  468  - GLU  471 )                          
  13: s001-A 5cx6-B   343 - 350 <=>  464 - 471   (TYR  343  - LYS  350  <=> LYS  473  - LYS  480 )                          
  13: s001-A 5cx6-B   351 - 366 <=>  473 - 488   (GLU  351  - ARG  366  <=> LYS  482  - VAL  497 )                          
  13: s001-A 5cx6-B   380 - 390 <=>  499 - 509   (PRO  380  - ASP  390  <=> THR  508  - LYS  518 )                          
  13: s001-A 5cx6-B   393 - 413 <=>  518 - 538   (ASP  393  - GLU  413  <=> VAL  527  - LYS  547 )                          
  13: s001-A 5cx6-B   415 - 431 <=>  547 - 563   (LEU  415  - TYR  431  <=> MET  556  - GLY  572 )                          
  13: s001-A 5cx6-B   432 - 451 <=>  565 - 584   (GLY  432  - LYS  451  <=> VAL  574  - GLU  593 )                          
  13: s001-A 5cx6-B   491 - 494 <=>  636 - 639   (TYR  491  - LEU  494  <=> ASP  645  - ARG  648 )                          
  14: s001-A 1hhs-A     1 -   6 <=>    4 -   9   (MET    1  - ILE    6  <=> ALA    4  - LEU    9 )                          
  14: s001-A 1hhs-A     7 -  10 <=>   12 -  15   (TYR    7  - GLN   10  <=> ILE   12  - GLN   15 )                          
  14: s001-A 1hhs-A    11 -  14 <=>   19 -  22   (ARG   11  - GLY   14  <=> ALA   19  - ILE   22 )                          
  14: s001-A 1hhs-A    15 -  18 <=>   25 -  28   (GLN   15  - ARG   18  <=> GLN   25  - SER   28 )                          
  14: s001-A 1hhs-A    22 -  31 <=>   32 -  41   (ALA   22  - TYR   31  <=> PHE   32  - GLU   41 )                          
  14: s001-A 1hhs-A    33 -  39 <=>   50 -  56   (PRO   33  - ARG   39  <=> PHE   50  - GLU   56 )                          
  14: s001-A 1hhs-A    40 -  44 <=>   85 -  89   (LEU   40  - ARG   44  <=> PHE   85  - HIS   89 )                          
  14: s001-A 1hhs-A    45 -  48 <=>   93 -  96   (ASP   45  - SER   48  <=> PHE   93  - ILE   96 )                          
  14: s001-A 1hhs-A    50 -  53 <=>   97 - 100   (ALA   50  - SER   53  <=> PRO   97  - TRP  100 )                          
  14: s001-A 1hhs-A    56 -  62 <=>  101 - 107   (ILE   56  - ASP   62  <=> PRO  101  - LYS  107 )                          
  14: s001-A 1hhs-A    63 -  67 <=>  111 - 115   (GLU   63  - TYR   67  <=> ASP  111  - ALA  115 )                          
  14: s001-A 1hhs-A    68 -  84 <=>  118 - 134   (PRO   68  - TRP   84  <=> PRO  118  - MET  134 )                          
  14: s001-A 1hhs-A    90 -  95 <=>  136 - 141   (THR   90  - THR   95  <=> SER  136  - VAL  141 )                          
  14: s001-A 1hhs-A    99 - 102 <=>  142 - 145   (GLU   99  - ARG  102  <=> PRO  142  - ILE  145 )                          
  14: s001-A 1hhs-A   105 - 115 <=>  146 - 156   (PRO  105  - LYS  115  <=> ARG  146  - PHE  156 )                          
  14: s001-A 1hhs-A   118 - 121 <=>  157 - 160   (CYS  118  - TYR  121  <=> SER  157  - MET  160 )                          
  14: s001-A 1hhs-A   122 - 140 <=>  162 - 180   (GLU  122  - LYS  140  <=> THR  162  - LEU  180 )                          
  14: s001-A 1hhs-A   141 - 144 <=>  183 - 186   (GLY  141  - LEU  144  <=> GLN  183  - PHE  186 )                          
  14: s001-A 1hhs-A   145 - 156 <=>  195 - 206   (GLN  145  - GLN  156  <=> MET  195  - GLN  206 )                          
  14: s001-A 1hhs-A   157 - 160 <=>  208 - 211   (LEU  157  - ARG  160  <=> THR  208  - ILE  211 )                          
  14: s001-A 1hhs-A   161 - 164 <=>  222 - 225   (GLY  161  - LYS  164  <=> SER  222  - ARG  225 )                          
  14: s001-A 1hhs-A   165 - 191 <=>  269 - 295   (PRO  165  - PRO  191  <=> ARG  269  - TYR  295 )                          
  14: s001-A 1hhs-A   192 - 195 <=>  299 - 302   (PRO  192  - ILE  195  <=> ALA  299  - PHE  302 )                          
  14: s001-A 1hhs-A   198 - 201 <=>  303 - 306   (SER  198  - TRP  201  <=> HIS  303  - THR  306 )                          
  14: s001-A 1hhs-A   204 - 213 <=>  307 - 316   (GLY  204  - PHE  213  <=> ARG  307  - GLU  316 )                          
  14: s001-A 1hhs-A   219 - 250 <=>  317 - 348   (TRP  219  - PHE  250  <=> TRP  317  - GLY  348 )                          
  14: s001-A 1hhs-A   256 - 267 <=>  350 - 361   (GLU  256  - PHE  267  <=> ALA  350  - LEU  361 )                          
  14: s001-A 1hhs-A   269 - 275 <=>  362 - 368   (ASN  269  - TYR  275  <=> LYS  362  - GLY  368 )                          
  14: s001-A 1hhs-A   276 - 280 <=>  376 - 380   (ASP  276  - VAL  280  <=> HIS  376  - GLY  380 )                          
  14: s001-A 1hhs-A   281 - 314 <=>  387 - 420   (LYS  281  - TYR  314  <=> LEU  387  - PRO  420 )                          
  14: s001-A 1hhs-A   317 - 320 <=>  439 - 442   (ARG  317  - PHE  320  <=> TYR  439  - GLY  442 )                          
  14: s001-A 1hhs-A   321 - 333 <=>  448 - 460   (SER  321  - GLU  333  <=> GLN  448  - THR  460 )                          
  14: s001-A 1hhs-A   334 - 337 <=>  464 - 467   (THR  334  - CYS  337  <=> ALA  464  - GLY  467 )                          
  14: s001-A 1hhs-A   338 - 343 <=>  469 - 474   (ARG  338  - TYR  343  <=> HIS  469  - MET  474 )                          
  14: s001-A 1hhs-A   347 - 350 <=>  481 - 484   (GLU  347  - LYS  350  <=> ASN  481  - PRO  484 )                          
  14: s001-A 1hhs-A   353 - 356 <=>  485 - 488   (GLY  353  - VAL  356  <=> TYR  485  - ILE  488 )                          
  14: s001-A 1hhs-A   360 - 363 <=>  489 - 492   (LYS  360  - TYR  363  <=> SER  489  - HIS  492 )                          
  14: s001-A 1hhs-A   381 - 392 <=>  493 - 504   (TYR  381  - LEU  392  <=> GLY  493  - ASP  504 )                          
  14: s001-A 1hhs-A   394 - 400 <=>  513 - 519   (LEU  394  - LEU  400  <=> ILE  513  - ASN  519 )                          
  14: s001-A 1hhs-A   402 - 416 <=>  520 - 534   (LYS  402  - SER  416  <=> SER  520  - SER  534 )                          
  14: s001-A 1hhs-A   418 - 422 <=>  545 - 549   (TYR  418  - VAL  422  <=> PRO  545  - LEU  549 )                          
  14: s001-A 1hhs-A   424 - 428 <=>  550 - 554   (LEU  424  - VAL  428  <=> ALA  550  - MET  554 )                          
  14: s001-A 1hhs-A   429 - 433 <=>  556 - 560   (TRP  429  - ALA  433  <=> ASP  556  - ALA  560 )                          
  14: s001-A 1hhs-A   434 - 439 <=>  564 - 569   (HIS  434  - LEU  439  <=> TYR  564  - GLU  569 )                          
  14: s001-A 1hhs-A   442 - 448 <=>  584 - 590   (LEU  442  - LEU  448  <=> ARG  584  - MET  590 )                          
  14: s001-A 1hhs-A   501 - 507 <=>  596 - 602   (ASP  501  - PHE  507  <=> LEU  596  - VAL  602 )                          
  14: s001-A 1hhs-A   509 - 512 <=>  603 - 606   (SER  509  - GLU  512  <=> ALA  603  - ALA  606 )                          
  15: s001-A 6ogz-A    23 -  30 <=>  127 - 134   (PRO   23  - LYS   30  <=> LEU  128  - LEU  135 )                          
  15: s001-A 6ogz-A    32 -  35 <=>  135 - 138   (ILE   32  - GLY   35  <=> THR  136  - SER  139 )                          
  15: s001-A 6ogz-A    36 -  39 <=>  206 - 209   (LEU   36  - ARG   39  <=> ALA  207  - SER  210 )                          
  15: s001-A 6ogz-A    41 -  48 <=>  330 - 337   (LYS   41  - SER   48  <=> HIS  331  - LYS  338 )                          
  15: s001-A 6ogz-A    49 -  57 <=>  339 - 347   (ARG   49  - GLY   57  <=> LEU  340  - LYS  348 )                          
  15: s001-A 6ogz-A    60 -  63 <=>  348 - 351   (PHE   60  - GLU   63  <=> THR  349  - THR  352 )                          
  15: s001-A 6ogz-A    65 -  70 <=>  352 - 357   (LYS   65  - GLU   70  <=> GLU  353  - GLU  358 )                          
  15: s001-A 6ogz-A    72 -  86 <=>  358 - 372   (LYS   72  - THR   86  <=> MET  359  - LYS  373 )                          
  15: s001-A 6ogz-A    88 -  92 <=>  373 - 377   (TYR   88  - LEU   92  <=> MET  374  - PRO  378 )                          
  15: s001-A 6ogz-A    93 -  96 <=>  384 - 387   (ASN   93  - SER   96  <=> LEU  385  - ASP  388 )                          
  15: s001-A 6ogz-A    97 - 106 <=>  389 - 398   (VAL   97  - LYS  106  <=> GLU  390  - SER  399 )                          
  15: s001-A 6ogz-A   108 - 111 <=>  399 - 402   (THR  108  - GLY  111  <=> ALA  400  - GLY  403 )                          
  15: s001-A 6ogz-A   114 - 117 <=>  403 - 406   (PHE  114  - GLY  117  <=> GLU  404  - GLN  407 )                          
  15: s001-A 6ogz-A   118 - 126 <=>  417 - 425   (CYS  118  - LYS  126  <=> THR  418  - ASP  426 )                          
  15: s001-A 6ogz-A   132 - 135 <=>  432 - 435   (ARG  132  - TRP  135  <=> TYR  433  - GLY  436 )                          
  15: s001-A 6ogz-A   143 - 147 <=>  436 - 440   (GLN  143  - LEU  147  <=> ILE  437  - VAL  441 )                          
  15: s001-A 6ogz-A   148 - 158 <=>  445 - 455   (PRO  148  - ARG  158  <=> PRO  446  - GLY  456 )                          
  15: s001-A 6ogz-A   163 - 189 <=>  456 - 482   (ASN  163  - VAL  189  <=> ARG  457  - TYR  483 )                          
  15: s001-A 6ogz-A   190 - 213 <=>  484 - 507   (PRO  190  - PHE  213  <=> LYS  485  - ARG  508 )                          
  15: s001-A 6ogz-A   220 - 233 <=>  513 - 526   (GLN  220  - THR  233  <=> SER  514  - SER  527 )                          
  15: s001-A 6ogz-A   234 - 251 <=>  528 - 545   (VAL  234  - ASP  251  <=> HIS  529  - ALA  546 )                          
  15: s001-A 6ogz-A   253 - 275 <=>  553 - 575   (THR  253  - TYR  275  <=> VAL  554  - PRO  576 )                          
  15: s001-A 6ogz-A   276 - 282 <=>  580 - 586   (ASP  276  - ASN  282  <=> ILE  581  - GLY  587 )                          
  15: s001-A 6ogz-A   284 - 313 <=>  587 - 616   (GLY  284  - ASP  313  <=> ALA  588  - ASN  617 )                          
  15: s001-A 6ogz-A   314 - 317 <=>  620 - 623   (TYR  314  - ARG  317  <=> PHE  621  - LYS  624 )                          
  15: s001-A 6ogz-A   320 - 334 <=>  624 - 638   (PHE  320  - THR  334  <=> ILE  625  - PHE  639 )                          
  15: s001-A 6ogz-A   337 - 357 <=>  646 - 666   (CYS  337  - SER  357  <=> MET  647  - LYS  667 )                          
  15: s001-A 6ogz-A   361 - 365 <=>  667 - 671   (THR  361  - THR  365  <=> ALA  668  - THR  672 )                          
  15: s001-A 6ogz-A   380 - 392 <=>  672 - 684   (PRO  380  - LEU  392  <=> VAL  673  - GLY  685 )                          
  15: s001-A 6ogz-A   394 - 398 <=>  685 - 689   (LEU  394  - ASN  398  <=> LYS  686  - ARG  690 )                          
  15: s001-A 6ogz-A   401 - 404 <=>  690 - 693   (ASP  401  - ASP  404  <=> ALA  691  - ASN  694 )                          
  15: s001-A 6ogz-A   407 - 414 <=>  694 - 701   (MET  407  - ASP  414  <=> LEU  695  - GLY  702 )                          
  15: s001-A 6ogz-A   415 - 434 <=>  703 - 722   (LEU  415  - HIS  434  <=> SER  704  - ARG  723 )                          
  15: s001-A 6ogz-A   436 - 439 <=>  725 - 728   (ASP  436  - LEU  439  <=> GLU  726  - ARG  729 )                          
  15: s001-A 6ogz-A   440 - 450 <=>  730 - 740   (ARG  440  - LEU  450  <=> PHE  731  - SER  741 )                          
  15: s001-A 6ogz-A   451 - 455 <=>  749 - 753   (LYS  451  - HIS  455  <=> LEU  750  - GLU  754 )                          
  15: s001-A 6ogz-A   480 - 483 <=>  774 - 777   (MET  480  - GLN  483  <=> TYR  775  - THR  778 )                          
  15: s001-A 6ogz-A   485 - 489 <=>  780 - 784   (ASN  485  - ASP  489  <=> GLU  781  - GLN  785 )                          
  15: s001-A 6ogz-A   505 - 508 <=>  791 - 794   (ARG  505  - GLY  508  <=> SER  792  - LYS  795 )                          
  15: s001-A 6ogz-A   511 - 515 <=>  942 - 946   (TYR  511  - ASP  515  <=> SER  943  - LEU  947 )                          
  15: s001-A 6ogz-A   518 - 521 <=>  960 - 963   (SER  518  - ILE  521  <=> TYR  961  - SER  964 )                          
  16: s001-A 2yia-A     1 -   6 <=>   55 -  60   (MET    1  - ILE    6  <=> TYR   57  - PRO   62 )                          
  16: s001-A 2yia-A     9 -  13 <=>   61 -  65   (ILE    9  - ASP   13  <=> ARG   63  - THR   67 )                          
  16: s001-A 2yia-A    14 -  24 <=>   99 - 109   (GLY   14  - LYS   24  <=> ALA  101  - LYS  111 )                          
  16: s001-A 2yia-A    25 -  29 <=>  118 - 122   (LYS   25  - SER   29  <=> PHE  120  - ASP  124 )                          
  16: s001-A 2yia-A    32 -  35 <=>  124 - 127   (ILE   32  - GLY   35  <=> THR  126  - LYS  129 )                          
  16: s001-A 2yia-A    37 -  40 <=>  148 - 151   (VAL   37  - LEU   40  <=> VAL  150  - ALA  153 )                          
  16: s001-A 2yia-A    41 -  61 <=>  154 - 174   (LYS   41  - GLU   61  <=> THR  156  - GLY  176 )                          
  16: s001-A 2yia-A    62 -  66 <=>  178 - 182   (ASP   62  - PHE   66  <=> GLY  180  - ASN  184 )                          
  16: s001-A 2yia-A    67 -  70 <=>  187 - 190   (TYR   67  - GLU   70  <=> THR  189  - TYR  192 )                          
  16: s001-A 2yia-A    73 -  83 <=>  191 - 201   (LEU   73  - LYS   83  <=> THR  193  - GLN  203 )                          
  16: s001-A 2yia-A    87 -  90 <=>  204 - 207   (HIS   87  - THR   90  <=> PRO  206  - THR  209 )                          
  16: s001-A 2yia-A    91 -  94 <=>  212 - 215   (SER   91  - VAL   94  <=> ASP  214  - LEU  217 )                          
  16: s001-A 2yia-A    95 -  98 <=>  217 - 220   (THR   95  - SER   98  <=> TRP  219  - SER  222 )                          
  16: s001-A 2yia-A    99 - 102 <=>  235 - 238   (GLU   99  - ARG  102  <=> TYR  237  - HIS  240 )                          
  16: s001-A 2yia-A   104 - 114 <=>  239 - 249   (LEU  104  - PHE  114  <=> VAL  241  - TYR  251 )                          
  16: s001-A 2yia-A   116 - 141 <=>  250 - 275   (SER  116  - GLY  141  <=> ILE  252  - ALA  277 )                          
  16: s001-A 2yia-A   142 - 145 <=>  287 - 290   (SER  142  - GLN  145  <=> LYS  289  - THR  292 )                          
  16: s001-A 2yia-A   146 - 163 <=>  295 - 312   (VAL  146  - ASN  163  <=> LEU  297  - TRP  314 )                          
  16: s001-A 2yia-A   164 - 193 <=>  315 - 344   (LYS  164  - ASN  193  <=> LYS  317  - ASN  346 )                          
  16: s001-A 2yia-A   194 - 202 <=>  351 - 359   (PHE  194  - LEU  202  <=> PRO  353  - PHE  361 )                          
  16: s001-A 2yia-A   203 - 214 <=>  361 - 372   (ASP  203  - GLY  214  <=> GLY  363  - ASP  374 )                          
  16: s001-A 2yia-A   215 - 219 <=>  375 - 379   (ASP  215  - TRP  219  <=> ASP  377  - ASP  381 )                          
  16: s001-A 2yia-A   220 - 247 <=>  394 - 421   (GLN  220  - ARG  247  <=> ASN  396  - LEU  423 )                          
  16: s001-A 2yia-A   248 - 251 <=>  423 - 426   (SER  248  - ASP  251  <=> ARG  425  - THR  428 )                          
  16: s001-A 2yia-A   252 - 260 <=>  434 - 442   (LEU  252  - LEU  260  <=> TYR  436  - ALA  444 )                          
  16: s001-A 2yia-A   261 - 282 <=>  444 - 465   (ASP  261  - ASN  282  <=> ASN  446  - TYR  467 )                          
  16: s001-A 2yia-A   284 - 312 <=>  466 - 494   (GLY  284  - ARG  312  <=> GLY  468  - LYS  496 )                          
  16: s001-A 2yia-A   340 - 343 <=>  496 - 499   (GLU  340  - TYR  343  <=> ASN  498  - THR  501 )                          
  16: s001-A 2yia-A   344 - 358 <=>  501 - 515   (ASP  344  - ILE  358  <=> GLU  503  - ILE  517 )                          
  16: s001-A 2yia-A   361 - 366 <=>  516 - 521   (THR  361  - ARG  366  <=> GLU  518  - ASN  523 )                          
  16: s001-A 2yia-A   377 - 380 <=>  527 - 530   (GLY  377  - PRO  380  <=> VAL  529  - VAL  532 )                          
  16: s001-A 2yia-A   381 - 390 <=>  555 - 564   (TYR  381  - ASP  390  <=> GLU  557  - ILE  566 )                          
  16: s001-A 2yia-A   393 - 413 <=>  571 - 591   (ASP  393  - GLU  413  <=> MET  573  - LEU  593 )                          
  16: s001-A 2yia-A   415 - 431 <=>  602 - 618   (LEU  415  - TYR  431  <=> ALA  604  - GLY  620 )                          
  16: s001-A 2yia-A   432 - 449 <=>  620 - 637   (GLY  432  - LYS  449  <=> TRP  622  - ARG  639 )                          
  16: s001-A 2yia-A   450 - 453 <=>  640 - 643   (LEU  450  - VAL  453  <=> LEU  642  - LYS  645 )                          
  16: s001-A 2yia-A   499 - 502 <=>  665 - 668   (PHE  499  - VAL  502  <=> GLU  667  - THR  670 )                          
  17: s001-A 6ar3-D    92 -  95 <=>    4 -   7   (LEU   92  - THR   95  <=> GLU    5  - LEU    8 )                          
  17: s001-A 6ar3-D    96 - 104 <=>   11 -  19   (SER   96  - LEU  104  <=> ASN   12  - VAL   20 )                          
  17: s001-A 6ar3-D   105 - 114 <=>   21 -  30   (PRO  105  - PHE  114  <=> ALA   22  - GLY   31 )                          
  17: s001-A 6ar3-D   118 - 121 <=>   31 -  34   (CYS  118  - TYR  121  <=> VAL   32  - ASP   35 )                          
  17: s001-A 6ar3-D   123 - 129 <=>   35 -  41   (ALA  123  - ARG  129  <=> GLN   36  - ARG   42 )                          
  17: s001-A 6ar3-D   133 - 139 <=>   46 -  52   (SER  133  - SER  139  <=> THR   47  - LEU   53 )                          
  17: s001-A 6ar3-D   141 - 158 <=>   53 -  70   (GLY  141  - ARG  158  <=> ALA   54  - GLY   71 )                          
  17: s001-A 6ar3-D   163 - 188 <=>   71 -  96   (ASN  163  - LYS  188  <=> GLY   72  - PRO   97 )                          
  17: s001-A 6ar3-D   192 - 196 <=>  103 - 107   (PRO  192  - GLY  196  <=> SER  104  - PHE  108 )                          
  17: s001-A 6ar3-D   197 - 200 <=>  113 - 116   (TRP  197  - ASN  200  <=> ARG  114  - HIS  117 )                          
  17: s001-A 6ar3-D   206 - 248 <=>  117 - 159   (LYS  206  - SER  248  <=> ASP  118  - LYS  160 )                          
  17: s001-A 6ar3-D   257 - 309 <=>  160 - 212   (ASN  257  - LEU  309  <=> ASP  161  - LYS  213 )                          
  17: s001-A 6ar3-D   314 - 317 <=>  213 - 216   (TYR  314  - ARG  317  <=> ARG  214  - LYS  217 )                          
  17: s001-A 6ar3-D   321 - 351 <=>  217 - 247   (SER  321  - GLU  351  <=> PHE  218  - LYS  248 )                          
  17: s001-A 6ar3-D   352 - 365 <=>  249 - 262   (LEU  352  - THR  365  <=> LEU  250  - ARG  263 )                          
  17: s001-A 6ar3-D   380 - 384 <=>  264 - 268   (PRO  380  - PHE  384  <=> TRP  265  - PHE  269 )                          
  17: s001-A 6ar3-D   386 - 392 <=>  269 - 275   (GLY  386  - LEU  392  <=> LEU  270  - PRO  276 )                          
  17: s001-A 6ar3-D   393 - 398 <=>  280 - 285   (ASP  393  - ASN  398  <=> ARG  281  - PRO  286 )                          
  17: s001-A 6ar3-D   399 - 409 <=>  287 - 297   (ASP  399  - LEU  409  <=> SER  288  - GLN  298 )                          
  17: s001-A 6ar3-D   415 - 433 <=>  305 - 323   (LEU  415  - ALA  433  <=> ILE  306  - GLY  324 )                          
  17: s001-A 6ar3-D   434 - 450 <=>  334 - 350   (HIS  434  - LEU  450  <=> LEU  335  - TRP  351 )                          
  17: s001-A 6ar3-D   452 - 460 <=>  389 - 397   (PRO  452  - LEU  460  <=> THR  390  - GLY  398 )                          
  17: s001-A 6ar3-D   493 - 496 <=>  405 - 408   (LEU  493  - PHE  496  <=> GLY  406  - SER  409 )                          
  18: s001-A 2qj1-A     1 -   6 <=>   34 -  39   (MET    1  - ILE    6  <=> LYS   60  - ARG   65 )                          
  18: s001-A 2qj1-A     8 -  13 <=>   40 -  45   (GLU    8  - ASP   13  <=> SER   66  - GLU   71 )                          
  18: s001-A 2qj1-A    14 -  24 <=>   78 -  88   (GLY   14  - LYS   24  <=> GLU  105  - ARG  115 )                          
  18: s001-A 2qj1-A    25 -  30 <=>   96 - 101   (LYS   25  - LYS   30  <=> ALA  123  - ILE  128 )                          
  18: s001-A 2qj1-A    32 -  35 <=>  102 - 105   (ILE   32  - GLY   35  <=> ALA  129  - LYS  132 )                          
  18: s001-A 2qj1-A    37 -  40 <=>  128 - 131   (VAL   37  - LEU   40  <=> LEU  155  - ASN  158 )                          
  18: s001-A 2qj1-A    41 -  61 <=>  134 - 154   (LYS   41  - GLU   61  <=> ASP  161  - GLU  181 )                          
  18: s001-A 2qj1-A    62 -  66 <=>  158 - 162   (ASP   62  - PHE   66  <=> GLY  185  - ASN  189 )                          
  18: s001-A 2qj1-A    70 -  74 <=>  167 - 171   (GLU   70  - ASN   74  <=> LYS  194  - THR  198 )                          
  18: s001-A 2qj1-A    77 -  86 <=>  172 - 181   (VAL   77  - THR   86  <=> PHE  199  - ILE  208 )                          
  18: s001-A 2qj1-A    87 -  90 <=>  184 - 187   (HIS   87  - THR   90  <=> PRO  211  - PRO  214 )                          
  18: s001-A 2qj1-A    91 -  94 <=>  195 - 198   (SER   91  - VAL   94  <=> TRP  222  - LEU  225 )                          
  18: s001-A 2qj1-A    95 -  98 <=>  200 - 203   (THR   95  - SER   98  <=> ARG  227  - SER  230 )                          
  18: s001-A 2qj1-A    99 - 102 <=>  214 - 217   (GLU   99  - ARG  102  <=> TYR  248  - LYS  251 )                          
  18: s001-A 2qj1-A   104 - 116 <=>  218 - 230   (LEU  104  - SER  116  <=> ILE  252  - GLY  264 )                          
  18: s001-A 2qj1-A   118 - 142 <=>  231 - 255   (CYS  118  - SER  142  <=> ARG  265  - LEU  289 )                          
  18: s001-A 2qj1-A   144 - 147 <=>  275 - 278   (LEU  144  - LEU  147  <=> ASP  309  - TYR  312 )                          
  18: s001-A 2qj1-A   148 - 163 <=>  281 - 296   (PRO  148  - ASN  163  <=> CYS  315  - TRP  330 )                          
  18: s001-A 2qj1-A   164 - 185 <=>  299 - 320   (LYS  164  - ALA  185  <=> LYS  333  - PRO  354 )                          
  18: s001-A 2qj1-A   186 - 193 <=>  322 - 329   (ILE  186  - ASN  193  <=> MET  356  - VAL  363 )                          
  18: s001-A 2qj1-A   194 - 202 <=>  336 - 344   (PHE  194  - LEU  202  <=> PRO  370  - PHE  378 )                          
  18: s001-A 2qj1-A   203 - 214 <=>  346 - 357   (ASP  203  - GLY  214  <=> GLY  380  - ALA  391 )                          
  18: s001-A 2qj1-A   217 - 220 <=>  358 - 361   (TRP  217  - GLN  220  <=> PRO  392  - PRO  395 )                          
  18: s001-A 2qj1-A   221 - 247 <=>  377 - 403   (SER  221  - ARG  247  <=> THR  411  - LEU  437 )                          
  18: s001-A 2qj1-A   248 - 251 <=>  405 - 408   (SER  248  - ASP  251  <=> ARG  439  - SER  442 )                          
  18: s001-A 2qj1-A   252 - 260 <=>  415 - 423   (LEU  252  - LEU  260  <=> PHE  449  - ALA  457 )                          
  18: s001-A 2qj1-A   261 - 282 <=>  425 - 446   (ASP  261  - ASN  282  <=> ASN  459  - TYR  480 )                          
  18: s001-A 2qj1-A   284 - 305 <=>  447 - 468   (GLY  284  - GLN  305  <=> GLY  481  - ASP  502 )                          
  18: s001-A 2qj1-A   307 - 312 <=>  469 - 474   (ALA  307  - ARG  312  <=> GLN  503  - ARG  508 )                          
  18: s001-A 2qj1-A   340 - 343 <=>  477 - 480   (GLU  340  - TYR  343  <=> ARG  511  - SER  514 )                          
  18: s001-A 2qj1-A   344 - 358 <=>  482 - 496   (ASP  344  - ILE  358  <=> GLU  516  - ILE  530 )                          
  18: s001-A 2qj1-A   361 - 366 <=>  497 - 502   (THR  361  - ARG  366  <=> GLU  531  - ASP  536 )                          
  18: s001-A 2qj1-A   380 - 390 <=>  532 - 542   (PRO  380  - ASP  390  <=> VAL  566  - THR  576 )                          
  18: s001-A 2qj1-A   393 - 396 <=>  549 - 552   (ASP  393  - PHE  396  <=> ILE  583  - PRO  586 )                          
  18: s001-A 2qj1-A   397 - 400 <=>  554 - 557   (HIS  397  - LEU  400  <=> LEU  588  - GLU  591 )                          
  18: s001-A 2qj1-A   402 - 413 <=>  558 - 569   (LYS  402  - GLU  413  <=> ARG  592  - VAL  603 )                          
  18: s001-A 2qj1-A   415 - 431 <=>  580 - 596   (LEU  415  - TYR  431  <=> ILE  614  - GLY  630 )                          
  18: s001-A 2qj1-A   432 - 450 <=>  598 - 616   (GLY  432  - LEU  450  <=> TRP  632  - ARG  650 )                          
  18: s001-A 2qj1-A   500 - 504 <=>  627 - 631   (TRP  500  - ASN  504  <=> GLU  661  - GLU  665 )                          
  19: s001-A 6ty9-A    24 -  30 <=>  132 - 138   (LYS   24  - LYS   30  <=> LYS  136  - PHE  142 )                          
  19: s001-A 6ty9-A    32 -  35 <=>  139 - 142   (ILE   32  - GLY   35  <=> ALA  143  - TRP  146 )                          
  19: s001-A 6ty9-A    36 -  40 <=>  203 - 207   (LEU   36  - LEU   40  <=> VAL  207  - CYS  211 )                          
  19: s001-A 6ty9-A    41 -  48 <=>  337 - 344   (LYS   41  - SER   48  <=> ASP  341  - LEU  348 )                          
  19: s001-A 6ty9-A    49 -  56 <=>  346 - 353   (ARG   49  - ILE   56  <=> GLU  350  - VAL  357 )                          
  19: s001-A 6ty9-A    58 -  61 <=>  354 - 357   (LYS   58  - GLU   61  <=> PHE  358  - ILE  361 )                          
  19: s001-A 6ty9-A    64 -  67 <=>  358 - 361   (PHE   64  - TYR   67  <=> GLU  362  - LEU  365 )                          
  19: s001-A 6ty9-A    70 -  73 <=>  382 - 385   (GLU   70  - LEU   73  <=> ALA  386  - VAL  389 )                          
  19: s001-A 6ty9-A    74 -  82 <=>  387 - 395   (ASN   74  - GLU   82  <=> SER  391  - SER  399 )                          
  19: s001-A 6ty9-A    84 -  88 <=>  396 - 400   (TRP   84  - TYR   88  <=> PHE  400  - ILE  404 )                          
  19: s001-A 6ty9-A    90 -  93 <=>  401 - 404   (THR   90  - ASN   93  <=> ALA  405  - VAL  408 )                          
  19: s001-A 6ty9-A    96 - 109 <=>  409 - 422   (SER   96  - SER  109  <=> HIS  413  - PRO  426 )                          
  19: s001-A 6ty9-A   111 - 114 <=>  423 - 426   (GLY  111  - PHE  114  <=> GLY  427  - LEU  430 )                          
  19: s001-A 6ty9-A   118 - 126 <=>  443 - 451   (CYS  118  - LYS  126  <=> ASN  447  - VAL  455 )                          
  19: s001-A 6ty9-A   132 - 137 <=>  456 - 461   (ARG  132  - ARG  137  <=> TYR  460  - ARG  465 )                          
  19: s001-A 6ty9-A   143 - 146 <=>  462 - 465   (GLN  143  - VAL  146  <=> ILE  466  - SER  469 )                          
  19: s001-A 6ty9-A   147 - 158 <=>  468 - 479   (LEU  147  - ARG  158  <=> ALA  472  - ASP  483 )                          
  19: s001-A 6ty9-A   163 - 189 <=>  480 - 506   (ASN  163  - VAL  189  <=> ARG  484  - ILE  510 )                          
  19: s001-A 6ty9-A   190 - 202 <=>  508 - 520   (PRO  190  - LEU  202  <=> ASP  512  - GLY  524 )                          
  19: s001-A 6ty9-A   203 - 213 <=>  523 - 533   (ASP  203  - PHE  213  <=> PHE  527  - SER  537 )                          
  19: s001-A 6ty9-A   217 - 250 <=>  534 - 567   (TRP  217  - PHE  250  <=> GLN  538  - ALA  571 )                          
  19: s001-A 6ty9-A   251 - 254 <=>  570 - 573   (ASP  251  - ARG  254  <=> CYS  574  - PRO  577 )                          
  19: s001-A 6ty9-A   255 - 267 <=>  600 - 612   (THR  255  - PHE  267  <=> ALA  604  - SER  616 )                          
  19: s001-A 6ty9-A   269 - 275 <=>  613 - 619   (ASN  269  - TYR  275  <=> GLN  617  - GLU  623 )                          
  19: s001-A 6ty9-A   276 - 281 <=>  625 - 630   (ASP  276  - LYS  281  <=> GLN  629  - GLU  634 )                          
  19: s001-A 6ty9-A   283 - 313 <=>  631 - 661   (ARG  283  - ASP  313  <=> GLY  635  - SER  665 )                          
  19: s001-A 6ty9-A   314 - 317 <=>  666 - 669   (TYR  314  - ARG  317  <=> SER  670  - THR  673 )                          
  19: s001-A 6ty9-A   320 - 334 <=>  670 - 684   (PHE  320  - THR  334  <=> THR  674  - GLY  688 )                          
  19: s001-A 6ty9-A   335 - 357 <=>  686 - 708   (ALA  335  - SER  357  <=> GLU  690  - THR  712 )                          
  19: s001-A 6ty9-A   361 - 365 <=>  709 - 713   (THR  361  - THR  365  <=> ALA  713  - GLN  717 )                          
  19: s001-A 6ty9-A   380 - 391 <=>  714 - 725   (PRO  380  - ILE  391  <=> ASN  718  - ASN  729 )                          
  19: s001-A 6ty9-A   394 - 403 <=>  726 - 735   (LEU  394  - LEU  403  <=> GLY  730  - ILE  739 )                          
  19: s001-A 6ty9-A   406 - 412 <=>  736 - 742   (GLN  406  - LYS  412  <=> SER  740  - ASP  746 )                          
  19: s001-A 6ty9-A   413 - 417 <=>  744 - 748   (GLU  413  - ALA  417  <=> LYS  748  - ARG  752 )                          
  19: s001-A 6ty9-A   418 - 450 <=>  750 - 782   (TYR  418  - LEU  450  <=> ASN  754  - ALA  786 )                          
  19: s001-A 6ty9-A   451 - 454 <=>  828 - 831   (LYS  451  - PHE  454  <=> LEU  832  - ALA  835 )                          
  19: s001-A 6ty9-A   459 - 462 <=>  843 - 846   (LEU  459  - TYR  462  <=> ALA  847  - PHE  850 )                          
  19: s001-A 6ty9-A   474 - 485 <=>  865 - 876   (GLU  474  - ASN  485  <=> ALA  869  - ASN  880 )                          
  19: s001-A 6ty9-A   498 - 501 <=> 1083 -1086   (LYS  498  - ASP  501  <=> SER 1087  - ASP 1090 )                          
  19: s001-A 6ty9-A   509 - 512 <=> 1090 -1093   (SER  509  - GLU  512  <=> LYS 1094  - TYR 1097 )                          
  19: s001-A 6ty9-A   514 - 519 <=> 1109 -1114   (LEU  514  - HIS  519  <=> ALA 1113  - PRO 1118 )                          
  20: s001-A 6ueb-A    25 -  28 <=>    7 -  10   (LYS   25  - ARG   28  <=> ASP   35  - LEU   38 )                          
  20: s001-A 6ueb-A    35 -  39 <=>  218 - 222   (GLY   35  - ARG   39  <=> LEU  246  - PHE  250 )                          
  20: s001-A 6ueb-A    40 -  43 <=>  339 - 342   (LEU   40  - TRP   43  <=> CYS  367  - HIS  370 )                          
  20: s001-A 6ueb-A    44 -  48 <=>  345 - 349   (ARG   44  - SER   48  <=> HIS  373  - ASP  377 )                          
  20: s001-A 6ueb-A    49 -  62 <=>  351 - 364   (ARG   49  - ASP   62  <=> ARG  379  - LYS  392 )                          
  20: s001-A 6ueb-A    64 -  67 <=>  365 - 368   (PHE   64  - TYR   67  <=> LYS  393  - ASP  396 )                          
  20: s001-A 6ueb-A    70 -  88 <=>  369 - 387   (GLU   70  - TYR   88  <=> LYS  397  - GLY  415 )                          
  20: s001-A 6ueb-A    90 -  99 <=>  436 - 445   (THR   90  - GLU   99  <=> GLN  464  - ASP  473 )                          
  20: s001-A 6ueb-A   101 - 113 <=>  446 - 458   (PHE  101  - PRO  113  <=> PRO  474  - THR  486 )                          
  20: s001-A 6ueb-A   115 - 124 <=>  474 - 483   (LYS  115  - ARG  124  <=> VAL  502  - ALA  511 )                          
  20: s001-A 6ueb-A   125 - 128 <=>  486 - 489   (ASN  125  - MET  128  <=> LYS  514  - VAL  517 )                          
  20: s001-A 6ueb-A   133 - 138 <=>  493 - 498   (SER  133  - VAL  138  <=> GLU  521  - ILE  526 )                          
  20: s001-A 6ueb-A   141 - 145 <=>  500 - 504   (GLY  141  - GLN  145  <=> LEU  528  - PRO  532 )                          
  20: s001-A 6ueb-A   146 - 156 <=>  507 - 517   (VAL  146  - GLN  156  <=> ASP  535  - ARG  545 )                          
  20: s001-A 6ueb-A   161 - 164 <=>  518 - 521   (GLY  161  - LYS  164  <=> GLU  546  - ILE  549 )                          
  20: s001-A 6ueb-A   165 - 189 <=>  523 - 547   (PRO  165  - VAL  189  <=> GLY  551  - TYR  575 )                          
  20: s001-A 6ueb-A   190 - 213 <=>  550 - 573   (PRO  190  - PHE  213  <=> PRO  578  - THR  601 )                          
  20: s001-A 6ueb-A   216 - 219 <=>  581 - 584   (LYS  216  - TRP  219  <=> SER  609  - THR  612 )                          
  20: s001-A 6ueb-A   221 - 252 <=>  585 - 616   (SER  221  - LEU  252  <=> TYR  613  - LEU  644 )                          
  20: s001-A 6ueb-A   257 - 275 <=>  617 - 635   (ASN  257  - TYR  275  <=> LYS  645  - SER  663 )                          
  20: s001-A 6ueb-A   276 - 279 <=>  657 - 660   (ASP  276  - ILE  279  <=> PRO  685  - TRP  688 )                          
  20: s001-A 6ueb-A   280 - 283 <=>  662 - 665   (VAL  280  - ARG  283  <=> GLY  690  - GLY  693 )                          
  20: s001-A 6ueb-A   285 - 289 <=>  666 - 670   (ILE  285  - SER  289  <=> GLY  694  - LEU  698 )                          
  20: s001-A 6ueb-A   292 - 309 <=>  671 - 688   (THR  292  - LEU  309  <=> ARG  699  - GLN  716 )                          
  20: s001-A 6ueb-A   312 - 317 <=>  689 - 694   (ARG  312  - ARG  317  <=> ILE  717  - THR  722 )                          
  20: s001-A 6ueb-A   320 - 333 <=>  695 - 708   (PHE  320  - GLU  333  <=> LYS  723  - THR  736 )                          
  20: s001-A 6ueb-A   334 - 365 <=>  727 - 758   (THR  334  - THR  365  <=> ILE  755  - TYR  786 )                          
  20: s001-A 6ueb-A   380 - 391 <=>  759 - 770   (PRO  380  - ILE  391  <=> ASP  787  - ARG  798 )                          
  20: s001-A 6ueb-A   394 - 412 <=>  771 - 789   (LEU  394  - LYS  412  <=> GLY  799  - ASN  817 )                          
  20: s001-A 6ueb-A   413 - 431 <=>  791 - 809   (GLU  413  - TYR  431  <=> GLN  819  - VAL  837 )                          
  20: s001-A 6ueb-A   432 - 435 <=>  811 - 814   (GLY  432  - TYR  435  <=> GLN  839  - GLN  842 )                          
  20: s001-A 6ueb-A   436 - 449 <=>  818 - 831   (ASP  436  - LYS  449  <=> LYS  846  - VAL  859 )                          
  20: s001-A 6ueb-A   452 - 456 <=>  856 - 860   (PRO  452  - VAL  456  <=> PHE  884  - MET  888 )                          
  20: s001-A 6ueb-A   469 - 479 <=>  892 - 902   (THR  469  - SER  479  <=> GLU  920  - LEU  930 )                          
  20: s001-A 6ueb-A   481 - 484 <=>  909 - 912   (LYS  481  - LEU  484  <=> ILE  937  - LEU  940 )                          
  20: s001-A 6ueb-A   485 - 488 <=>  915 - 918   (ASN  485  - LEU  488  <=> GLU  943  - ASN  946 )                          
  20: s001-A 6ueb-A   508 - 512 <=>  931 - 935   (GLY  508  - GLU  512  <=> ARG  959  - ASP  963 )                          
  20: s001-A 6ueb-A   513 - 516 <=> 1000 -1003   (ARG  513  - PHE  516  <=> LEU 1028  - LEU 1031 )                          
  20: s001-A 6ueb-A   517 - 521 <=> 1005 -1009   (ARG  517  - ILE  521  <=> SER 1033  - LEU 1037 )                          
  21: s001-A 4gzk-A     7 -  11 <=>   50 -  54   (TYR    7  - ARG   11  <=> ASN   59  - LEU   63 )                          
  21: s001-A 4gzk-A    15 -  19 <=>   56 -  60   (GLN   15  - HIS   19  <=> ALA   65  - GLN   69 )                          
  21: s001-A 4gzk-A    21 -  31 <=>   66 -  76   (ILE   21  - TYR   31  <=> VAL   75  - THR   85 )                          
  21: s001-A 4gzk-A    35 -  39 <=>   87 -  91   (GLY   35  - ARG   39  <=> ALA   96  - GLU  100 )                          
  21: s001-A 4gzk-A    41 -  44 <=>  121 - 124   (LYS   41  - ARG   44  <=> ILE  130  - VAL  133 )                          
  21: s001-A 4gzk-A    45 -  48 <=>  127 - 130   (ASP   45  - SER   48  <=> TYR  136  - TRP  139 )                          
  21: s001-A 4gzk-A    50 -  53 <=>  131 - 134   (ALA   50  - SER   53  <=> PRO  140  - ALA  143 )                          
  21: s001-A 4gzk-A    56 -  64 <=>  135 - 143   (ILE   56  - PHE   64  <=> LEU  144  - LEU  152 )                          
  21: s001-A 4gzk-A    65 -  84 <=>  148 - 167   (LYS   65  - TRP   84  <=> LEU  157  - VAL  176 )                          
  21: s001-A 4gzk-A    90 -  95 <=>  169 - 174   (THR   90  - THR   95  <=> GLY  178  - THR  183 )                          
  21: s001-A 4gzk-A    99 - 102 <=>  175 - 178   (GLU   99  - ARG  102  <=> ALA  184  - ILE  187 )                          
  21: s001-A 4gzk-A   105 - 115 <=>  179 - 189   (PRO  105  - LYS  115  <=> PRO  188  - ASN  198 )                          
  21: s001-A 4gzk-A   118 - 121 <=>  190 - 193   (CYS  118  - TYR  121  <=> VAL  199  - ALA  202 )                          
  21: s001-A 4gzk-A   125 - 136 <=>  194 - 205   (ASN  125  - ASP  136  <=> GLU  203  - SER  214 )                          
  21: s001-A 4gzk-A   137 - 140 <=>  208 - 211   (ARG  137  - LYS  140  <=> ARG  217  - GLY  220 )                          
  21: s001-A 4gzk-A   141 - 144 <=>  213 - 216   (GLY  141  - LEU  144  <=> LEU  222  - PHE  225 )                          
  21: s001-A 4gzk-A   145 - 162 <=>  230 - 247   (GLN  145  - GLU  162  <=> ALA  239  - LYS  256 )                          
  21: s001-A 4gzk-A   163 - 191 <=>  285 - 313   (ASN  163  - PRO  191  <=> MET  294  - PHE  322 )                          
  21: s001-A 4gzk-A   192 - 195 <=>  317 - 320   (PRO  192  - ILE  195  <=> ARG  326  - TRP  329 )                          
  21: s001-A 4gzk-A   197 - 200 <=>  321 - 324   (TRP  197  - ASN  200  <=> HIS  330  - GLU  333 )                          
  21: s001-A 4gzk-A   205 - 213 <=>  325 - 333   (GLY  205  - PHE  213  <=> ASP  334  - GLY  342 )                          
  21: s001-A 4gzk-A   221 - 250 <=>  335 - 364   (SER  221  - PHE  250  <=> HIS  344  - ILE  373 )                          
  21: s001-A 4gzk-A   256 - 267 <=>  365 - 376   (GLU  256  - PHE  267  <=> SER  374  - PHE  385 )                          
  21: s001-A 4gzk-A   269 - 275 <=>  377 - 383   (ASN  269  - TYR  275  <=> TYR  386  - ARG  392 )                          
  21: s001-A 4gzk-A   276 - 279 <=>  391 - 394   (ASP  276  - ILE  279  <=> PRO  400  - VAL  403 )                          
  21: s001-A 4gzk-A   280 - 315 <=>  404 - 439   (VAL  280  - ASN  315  <=> GLN  413  - VAL  448 )                          
  21: s001-A 4gzk-A   317 - 320 <=>  446 - 449   (ARG  317  - PHE  320  <=> ILE  455  - GLY  458 )                          
  21: s001-A 4gzk-A   321 - 345 <=>  455 - 479   (SER  321  - TYR  345  <=> CYS  464  - LEU  488 )                          
  21: s001-A 4gzk-A   351 - 356 <=>  486 - 491   (GLU  351  - VAL  356  <=> GLN  495  - VAL  500 )                          
  21: s001-A 4gzk-A   360 - 363 <=>  492 - 495   (LYS  360  - TYR  363  <=> GLY  501  - GLU  504 )                          
  21: s001-A 4gzk-A   381 - 393 <=>  496 - 508   (TYR  381  - ASP  393  <=> GLY  505  - GLY  517 )                          
  21: s001-A 4gzk-A   394 - 415 <=>  512 - 533   (LEU  394  - LEU  415  <=> TYR  521  - GLY  542 )                          
  21: s001-A 4gzk-A   419 - 441 <=>  539 - 561   (GLU  419  - ILE  441  <=> PHE  548  - TRP  570 )                          
  21: s001-A 4gzk-A   444 - 449 <=>  579 - 584   (VAL  444  - LYS  449  <=> PHE  588  - GLN  593 )                          
  21: s001-A 4gzk-A   496 - 499 <=>  594 - 597   (PHE  496  - PHE  499  <=> VAL  603  - LEU  606 )                          
  22: s001-A 5d98-B    40 -  50 <=>   24 -  34   (LEU   40  - ALA   50  <=> TYR   24  - SER   34 )                          
  22: s001-A 5d98-B    52 -  56 <=>   35 -  39   (MET   52  - ILE   56  <=> SER   35  - THR   39 )                          
  22: s001-A 5d98-B    57 -  61 <=>   41 -  45   (GLY   57  - GLU   61  <=> GLU   41  - ARG   45 )                          
  22: s001-A 5d98-B    62 -  65 <=>   48 -  51   (ASP   62  - LYS   65  <=> ASP   48  - ARG   51 )                          
  22: s001-A 5d98-B    73 -  86 <=>   86 -  99   (LEU   73  - THR   86  <=> ASP   86  - LYS   99 )                          
  22: s001-A 5d98-B    87 -  90 <=>  105 - 108   (HIS   87  - THR   90  <=> PHE  105  - HIS  108 )                          
  22: s001-A 5d98-B    91 -  94 <=>  111 - 114   (SER   91  - VAL   94  <=> MET  111  - GLU  114 )                          
  22: s001-A 5d98-B    95 -  99 <=>  117 - 121   (THR   95  - GLU   99  <=> ILE  117  - HIS  121 )                          
  22: s001-A 5d98-B   101 - 115 <=>  122 - 136   (PHE  101  - LYS  115  <=> PHE  122  - SER  136 )                          
  22: s001-A 5d98-B   116 - 128 <=>  138 - 150   (SER  116  - MET  128  <=> ARG  138  - VAL  150 )                          
  22: s001-A 5d98-B   130 - 140 <=>  168 - 178   (LEU  130  - LYS  140  <=> TYR  168  - TRP  178 )                          
  22: s001-A 5d98-B   146 - 154 <=>  206 - 214   (VAL  146  - ARG  154  <=> ALA  223  - LYS  231 )                          
  22: s001-A 5d98-B   155 - 158 <=>  216 - 219   (CYS  155  - ARG  158  <=> GLY  233  - GLY  236 )                          
  22: s001-A 5d98-B   162 - 189 <=>  220 - 247   (GLU  162  - VAL  189  <=> LYS  237  - ILE  264 )                          
  22: s001-A 5d98-B   190 - 197 <=>  249 - 256   (PRO  190  - TRP  197  <=> GLU  266  - LEU  273 )                          
  22: s001-A 5d98-B   198 - 201 <=>  258 - 261   (SER  198  - TRP  201  <=> VAL  275  - ASN  278 )                          
  22: s001-A 5d98-B   203 - 214 <=>  262 - 273   (ASP  203  - GLY  214  <=> GLU  279  - SER  290 )                          
  22: s001-A 5d98-B   215 - 218 <=>  275 - 278   (ASP  215  - THR  218  <=> ASN  292  - MET  295 )                          
  22: s001-A 5d98-B   220 - 235 <=>  284 - 299   (GLN  220  - ARG  235  <=> ALA  301  - GLN  316 )                          
  22: s001-A 5d98-B   239 - 250 <=>  300 - 311   (ILE  239  - PHE  250  <=> PRO  317  - THR  328 )                          
  22: s001-A 5d98-B   251 - 254 <=>  314 - 317   (ASP  251  - ARG  254  <=> SER  331  - LEU  334 )                          
  22: s001-A 5d98-B   256 - 276 <=>  318 - 338   (GLU  256  - ASP  276  <=> MET  335  - GLN  355 )                          
  22: s001-A 5d98-B   277 - 289 <=>  383 - 395   (LYS  277  - SER  289  <=> ASP  400  - MET  412 )                          
  22: s001-A 5d98-B   292 - 305 <=>  396 - 409   (THR  292  - GLN  305  <=> PHE  413  - CYS  426 )                          
  22: s001-A 5d98-B   311 - 314 <=>  411 - 414   (SER  311  - TYR  314  <=> GLU  431  - ALA  434 )                          
  22: s001-A 5d98-B   320 - 335 <=>  420 - 435   (PHE  320  - ALA  335  <=> THR  440  - SER  455 )                          
  22: s001-A 5d98-B   337 - 365 <=>  439 - 467   (CYS  337  - THR  365  <=> ASN  459  - LEU  487 )                          
  22: s001-A 5d98-B   380 - 390 <=>  469 - 479   (PRO  380  - ASP  390  <=> GLU  489  - ASP  499 )                          
  22: s001-A 5d98-B   393 - 400 <=>  480 - 487   (ASP  393  - LEU  400  <=> GLY  500  - ALA  507 )                          
  22: s001-A 5d98-B   402 - 408 <=>  488 - 494   (LYS  402  - ALA  408  <=> MET  508  - THR  514 )                          
  22: s001-A 5d98-B   414 - 417 <=>  496 - 499   (ASP  414  - ALA  417  <=> ALA  516  - ASN  519 )                          
  22: s001-A 5d98-B   419 - 431 <=>  506 - 518   (GLU  419  - TYR  431  <=> ALA  526  - ASN  538 )                          
  22: s001-A 5d98-B   433 - 436 <=>  519 - 522   (ALA  433  - ASP  436  <=> SER  539  - PRO  542 )                          
  22: s001-A 5d98-B   437 - 449 <=>  524 - 536   (ILE  437  - LYS  449  <=> THR  544  - PHE  556 )                          
  22: s001-A 5d98-B   450 - 453 <=>  541 - 544   (LEU  450  - VAL  453  <=> ARG  561  - PRO  564 )                          
  22: s001-A 5d98-B   454 - 457 <=>  576 - 579   (PHE  454  - GLN  457  <=> GLY  596  - MET  599 )                          
  22: s001-A 5d98-B   494 - 497 <=>  583 - 586   (LEU  494  - PRO  497  <=> SER  603  - HIS  606 )                          
  22: s001-A 5d98-B   502 - 505 <=>  613 - 616   (VAL  502  - ARG  505  <=> ALA  655  - SER  658 )                          
  22: s001-A 5d98-B   511 - 522 <=>  658 - 669   (TYR  511  - TYR  522  <=> ASP  700  - GLY  711 )                          
  23: s001-A 6u1x-A    25 -  28 <=>    4 -   7   (LYS   25  - ARG   28  <=> ASP   38  - LEU   41 )                          
  23: s001-A 6u1x-A    34 -  39 <=>  202 - 207   (THR   34  - ARG   39  <=> ASP  236  - ARG  241 )                          
  23: s001-A 6u1x-A    40 -  43 <=>  320 - 323   (LEU   40  - TRP   43  <=> SER  354  - HIS  357 )                          
  23: s001-A 6u1x-A    46 -  62 <=>  329 - 345   (VAL   46  - ASP   62  <=> ILE  363  - LYS  379 )                          
  23: s001-A 6u1x-A    64 -  70 <=>  346 - 352   (PHE   64  - GLU   70  <=> LYS  380  - TYR  386 )                          
  23: s001-A 6u1x-A    73 -  88 <=>  353 - 368   (LEU   73  - TYR   88  <=> ALA  387  - GLN  402 )                          
  23: s001-A 6u1x-A    90 -  98 <=>  417 - 425   (THR   90  - SER   98  <=> LYS  451  - LEU  459 )                          
  23: s001-A 6u1x-A   102 - 113 <=>  428 - 439   (ARG  102  - PRO  113  <=> SER  462  - ASN  473 )                          
  23: s001-A 6u1x-A   116 - 124 <=>  456 - 464   (SER  116  - ARG  124  <=> PRO  490  - MET  498 )                          
  23: s001-A 6u1x-A   125 - 129 <=>  467 - 471   (ASN  125  - ARG  129  <=> THR  501  - ASN  505 )                          
  23: s001-A 6u1x-A   132 - 138 <=>  473 - 479   (ARG  132  - VAL  138  <=> LYS  507  - ILE  513 )                          
  23: s001-A 6u1x-A   142 - 145 <=>  481 - 484   (SER  142  - GLN  145  <=> GLU  515  - LEU  518 )                          
  23: s001-A 6u1x-A   146 - 155 <=>  488 - 497   (VAL  146  - CYS  155  <=> ASP  522  - GLU  531 )                          
  23: s001-A 6u1x-A   161 - 164 <=>  498 - 501   (GLY  161  - LYS  164  <=> ARG  532  - LYS  535 )                          
  23: s001-A 6u1x-A   165 - 189 <=>  504 - 528   (PRO  165  - VAL  189  <=> GLY  538  - HIS  562 )                          
  23: s001-A 6u1x-A   190 - 213 <=>  531 - 554   (PRO  190  - PHE  213  <=> PRO  565  - SER  588 )                          
  23: s001-A 6u1x-A   216 - 219 <=>  562 - 565   (LYS  216  - TRP  219  <=> GLU  596  - CYS  599 )                          
  23: s001-A 6u1x-A   221 - 252 <=>  566 - 597   (SER  221  - LEU  252  <=> ILE  600  - TYR  631 )                          
  23: s001-A 6u1x-A   257 - 276 <=>  598 - 617   (ASN  257  - ASP  276  <=> PRO  632  - GLY  651 )                          
  23: s001-A 6u1x-A   277 - 288 <=>  637 - 648   (LYS  277  - GLY  288  <=> VAL  671  - GLY  682 )                          
  23: s001-A 6u1x-A   291 - 310 <=>  649 - 668   (PHE  291  - ARG  310  <=> LEU  683  - ILE  702 )                          
  23: s001-A 6u1x-A   312 - 316 <=>  669 - 673   (ARG  312  - LEU  316  <=> ARG  703  - VAL  707 )                          
  23: s001-A 6u1x-A   320 - 333 <=>  674 - 687   (PHE  320  - GLU  333  <=> LYS  708  - GLN  721 )                          
  23: s001-A 6u1x-A   334 - 365 <=>  706 - 737   (THR  334  - THR  365  <=> MET  740  - ALA  771 )                          
  23: s001-A 6u1x-A   380 - 391 <=>  738 - 749   (PRO  380  - ILE  391  <=> ASP  772  - ARG  783 )                          
  23: s001-A 6u1x-A   394 - 407 <=>  750 - 763   (LEU  394  - MET  407  <=> GLY  784  - VAL  797 )                          
  23: s001-A 6u1x-A   409 - 415 <=>  765 - 771   (LEU  409  - LEU  415  <=> CYS  799  - ILE  805 )                          
  23: s001-A 6u1x-A   416 - 431 <=>  773 - 788   (SER  416  - TYR  431  <=> THR  807  - VAL  822 )                          
  23: s001-A 6u1x-A   432 - 435 <=>  790 - 793   (GLY  432  - TYR  435  <=> HIS  824  - GLU  827 )                          
  23: s001-A 6u1x-A   436 - 450 <=>  797 - 811   (ASP  436  - LEU  450  <=> ASN  831  - LEU  845 )                          
  23: s001-A 6u1x-A   452 - 455 <=>  839 - 842   (PRO  452  - HIS  455  <=> PHE  873  - ALA  876 )                          
  23: s001-A 6u1x-A   472 - 479 <=>  875 - 882   (TYR  472  - SER  479  <=> SER  909  - VAL  916 )                          
  23: s001-A 6u1x-A   481 - 484 <=>  889 - 892   (LYS  481  - LEU  484  <=> LEU  923  - MET  926 )                          
  23: s001-A 6u1x-A   485 - 488 <=>  894 - 897   (ASN  485  - LEU  488  <=> ALA  928  - GLY  931 )                          
  23: s001-A 6u1x-A   508 - 512 <=>  911 - 915   (GLY  508  - GLU  512  <=> LYS  945  - ASP  949 )                          
  23: s001-A 6u1x-A   513 - 516 <=>  980 - 983   (ARG  513  - PHE  516  <=> LEU 1014  - PHE 1017 )                          
  23: s001-A 6u1x-A   517 - 521 <=>  985 - 989   (ARG  517  - ILE  521  <=> SER 1019  - LEU 1023 )                          
  24: s001-A 6uen-A    23 -  26 <=>   16 -  19   (PRO   23  - ILE   26  <=> PHE   25  - CYS   28 )                          
  24: s001-A 6uen-A    27 -  30 <=>  230 - 233   (PHE   27  - LYS   30  <=> ASN  267  - LEU  270 )                          
  24: s001-A 6uen-A    34 -  37 <=>  235 - 238   (THR   34  - VAL   37  <=> TRP  272  - ILE  275 )                          
  24: s001-A 6uen-A    40 -  62 <=>  391 - 413   (LEU   40  - ASP   62  <=> ILE  428  - THR  450 )                          
  24: s001-A 6uen-A    64 -  70 <=>  414 - 420   (PHE   64  - GLU   70  <=> LYS  451  - SER  457 )                          
  24: s001-A 6uen-A    71 -  86 <=>  422 - 437   (GLU   71  - THR   86  <=> SER  459  - VAL  474 )                          
  24: s001-A 6uen-A    90 -  95 <=>  486 - 491   (THR   90  - THR   95  <=> ARG  523  - PRO  528 )                          
  24: s001-A 6uen-A    96 -  99 <=>  493 - 496   (SER   96  - GLU   99  <=> LYS  530  - LEU  533 )                          
  24: s001-A 6uen-A   102 - 113 <=>  497 - 508   (ARG  102  - PRO  113  <=> GLU  534  - PRO  545 )                          
  24: s001-A 6uen-A   118 - 126 <=>  543 - 551   (CYS  118  - LYS  126  <=> ARG  580  - ARG  588 )                          
  24: s001-A 6uen-A   132 - 137 <=>  558 - 563   (ARG  132  - ARG  137  <=> CYS  595  - CYS  600 )                          
  24: s001-A 6uen-A   142 - 145 <=>  566 - 569   (SER  142  - GLN  145  <=> ASN  603  - TYR  606 )                          
  24: s001-A 6uen-A   146 - 153 <=>  574 - 581   (VAL  146  - ALA  153  <=> ASN  611  - GLY  618 )                          
  24: s001-A 6uen-A   154 - 157 <=>  583 - 586   (ARG  154  - LEU  157  <=> GLU  620  - LEU  623 )                          
  24: s001-A 6uen-A   163 - 189 <=>  587 - 613   (ASN  163  - VAL  189  <=> SER  624  - ASN  650 )                          
  24: s001-A 6uen-A   190 - 196 <=>  616 - 622   (PRO  190  - GLY  196  <=> GLN  653  - LEU  659 )                          
  24: s001-A 6uen-A   218 - 251 <=>  623 - 656   (THR  218  - ASP  251  <=> ILE  692  - GLY  725 )                          
  24: s001-A 6uen-A   257 - 261 <=>  657 - 661   (ASN  257  - ASP  261  <=> VAL  726  - PHE  730 )                          
  24: s001-A 6uen-A   264 - 270 <=>  662 - 668   (ARG  264  - THR  270  <=> SER  731  - ILE  737 )                          
  24: s001-A 6uen-A   271 - 275 <=>  671 - 675   (PRO  271  - TYR  275  <=> VAL  740  - CYS  744 )                          
  24: s001-A 6uen-A   276 - 282 <=>  699 - 705   (ASP  276  - ASN  282  <=> GLY  768  - MET  774 )                          
  24: s001-A 6uen-A   284 - 289 <=>  706 - 711   (GLY  284  - SER  289  <=> GLY  775  - TRP  780 )                          
  24: s001-A 6uen-A   292 - 309 <=>  712 - 729   (THR  292  - LEU  309  <=> CYS  781  - LEU  798 )                          
  24: s001-A 6uen-A   311 - 317 <=>  730 - 736   (SER  311  - ARG  317  <=> LYS  799  - THR  805 )                          
  24: s001-A 6uen-A   321 - 334 <=>  737 - 750   (SER  321  - THR  334  <=> ALA  806  - LYS  819 )                          
  24: s001-A 6uen-A   335 - 365 <=>  765 - 795   (ALA  335  - THR  365  <=> TYR  834  - ARG  864 )                          
  24: s001-A 6uen-A   380 - 384 <=>  796 - 800   (PRO  380  - PHE  384  <=> ASP  865  - MET  869 )                          
  24: s001-A 6uen-A   386 - 398 <=>  801 - 813   (GLY  386  - ASN  398  <=> SER  870  - ALA  882 )                          
  24: s001-A 6uen-A   434 - 437 <=>  814 - 817   (HIS  434  - ILE  437  <=> SER  883  - LYS  886 )                          
  24: s001-A 6uen-A   439 - 442 <=>  818 - 821   (LEU  439  - LEU  442  <=> VAL  887  - VAL  890 )                          
  24: s001-A 6uen-A   445 - 448 <=>  822 - 825   (TYR  445  - LEU  448  <=> GLY  891  - ILE  894 )                          
  24: s001-A 6uen-A   453 - 460 <=>  863 - 870   (VAL  453  - LEU  460  <=> TRP  932  - LEU  939 )                          
  24: s001-A 6uen-A   470 - 482 <=>  900 - 912   (LYS  470  - TYR  482  <=> ASP  969  - LEU  981 )                          
  24: s001-A 6uen-A   485 - 489 <=>  913 - 917   (ASN  485  - ASP  489  <=> PRO  982  - GLY  986 )                          
  24: s001-A 6uen-A   501 - 508 <=> 1003 -1010   (ASP  501  - GLY  508  <=> ILE 1072  - LEU 1079 )                          
  24: s001-A 6uen-A   513 - 521 <=> 1055 -1063   (ARG  513  - ILE  521  <=> VAL 1124  - TYR 1132 )                          
  25: s001-A 3avt-A    30 -  33 <=>  672 - 675   (LYS   30  - PRO   33  <=> ARG  716  - VAL  719 )                          
  25: s001-A 3avt-A    34 -  39 <=>  677 - 682   (THR   34  - ARG   39  <=> GLY  721  - SER  726 )                          
  25: s001-A 3avt-A    41 -  44 <=>  727 - 730   (LYS   41  - ARG   44  <=> SER  771  - ASP  774 )                          
  25: s001-A 3avt-A    45 -  48 <=>  737 - 740   (ASP   45  - SER   48  <=> ASP  781  - ALA  784 )                          
  25: s001-A 3avt-A    51 -  54 <=>  741 - 744   (GLU   51  - LYS   54  <=> VAL  785  - GLU  788 )                          
  25: s001-A 3avt-A    55 -  60 <=>  746 - 751   (ARG   55  - PHE   60  <=> PHE  790  - ALA  795 )                          
  25: s001-A 3avt-A    61 -  64 <=>  753 - 756   (GLU   61  - PHE   64  <=> CYS  797  - THR  800 )                          
  25: s001-A 3avt-A    67 -  70 <=>  773 - 776   (TYR   67  - GLU   70  <=> LEU  817  - SER  820 )                          
  25: s001-A 3avt-A    72 -  85 <=>  777 - 790   (LYS   72  - ILE   85  <=> CYS  821  - GLY  834 )                          
  25: s001-A 3avt-A    91 -  96 <=>  794 - 799   (SER   91  - SER   96  <=> SER  838  - LEU  843 )                          
  25: s001-A 3avt-A   103 - 106 <=>  803 - 806   (THR  103  - LYS  106  <=> ARG  847  - GLY  850 )                          
  25: s001-A 3avt-A   108 - 111 <=>  807 - 810   (THR  108  - GLY  111  <=> GLY  851  - THR  854 )                          
  25: s001-A 3avt-A   113 - 119 <=>  811 - 817   (PRO  113  - THR  119  <=> THR  855  - GLY  861 )                          
  25: s001-A 3avt-A   120 - 123 <=>  819 - 822   (LYS  120  - ALA  123  <=> PRO  863  - LYS  866 )                          
  25: s001-A 3avt-A   124 - 127 <=>  824 - 827   (ARG  124  - MET  127  <=> ALA  868  - GLN  871 )                          
  25: s001-A 3avt-A   132 - 141 <=>  834 - 843   (ARG  132  - GLY  141  <=> LEU  878  - SER  887 )                          
  25: s001-A 3avt-A   145 - 158 <=>  853 - 866   (GLN  145  - ARG  158  <=> ILE  897  - SER  910 )                          
  25: s001-A 3avt-A   163 - 187 <=>  867 - 891   (ASN  163  - LYS  187  <=> LYS  911  - ARG  935 )                          
  25: s001-A 3avt-A   189 - 192 <=>  892 - 895   (VAL  189  - PRO  192  <=> ASP  936  - ARG  939 )                          
  25: s001-A 3avt-A   193 - 200 <=>  898 - 905   (ASN  193  - ASN  200  <=> GLY  942  - THR  949 )                          
  25: s001-A 3avt-A   220 - 242 <=>  918 - 940   (GLN  220  - ALA  242  <=> ASN  962  - LEU  984 )                          
  25: s001-A 3avt-A   244 - 248 <=>  941 - 945   (LYS  244  - SER  248  <=> LEU  985  - TRP  989 )                          
  25: s001-A 3avt-A   261 - 267 <=>  947 - 953   (ASP  261  - PHE  267  <=> GLU  991  - ARG  997 )                          
  25: s001-A 3avt-A   270 - 275 <=>  955 - 960   (THR  270  - TYR  275  <=> PRO  999  - PRO 1004 )                          
  25: s001-A 3avt-A   276 - 310 <=>  962 - 996   (ASP  276  - ARG  310  <=> GLY 1006  - ILE 1040 )                          
  25: s001-A 3avt-A   312 - 317 <=>  997 -1002   (ARG  312  - ARG  317  <=> LEU 1041  - SER 1046 )                          
  25: s001-A 3avt-A   320 - 332 <=> 1003 -1015   (PHE  320  - PHE  332  <=> GLU 1047  - SER 1059 )                          
  25: s001-A 3avt-A   341 - 364 <=> 1017 -1040   (PHE  341  - THR  364  <=> ALA 1061  - GLU 1084 )                          
  25: s001-A 3avt-A   380 - 392 <=> 1042 -1054   (PRO  380  - LEU  392  <=> PRO 1086  - GLY 1098 )                          
  25: s001-A 3avt-A   394 - 400 <=> 1055 -1061   (LEU  394  - LEU  400  <=> VAL 1099  - TYR 1105 )                          
  25: s001-A 3avt-A   405 - 408 <=> 1062 -1065   (ALA  405  - ALA  408  <=> ILE 1106  - ARG 1109 )                          
  25: s001-A 3avt-A   432 - 435 <=> 1081 -1084   (GLY  432  - TYR  435  <=> ARG 1125  - THR 1128 )                          
  25: s001-A 3avt-A   438 - 448 <=> 1093 -1103   (TYR  438  - LEU  448  <=> ALA 1137  - LEU 1147 )                          
  25: s001-A 3avt-A   452 - 458 <=> 1105 -1111   (PRO  452  - GLN  458  <=> PRO 1149  - ASN 1155 )                          
  25: s001-A 3avt-A   473 - 477 <=> 1125 -1129   (LEU  473  - PHE  477  <=> SER 1169  - ASN 1173 )                          
  25: s001-A 3avt-A   479 - 482 <=> 1130 -1133   (SER  479  - TYR  482  <=> PRO 1174  - LYS 1177 )                          
  25: s001-A 3avt-A   489 - 492 <=> 1199 -1202   (ASP  489  - ASP  492  <=> ALA 1260  - SER 1263 )                          
  26: s001-A 5hhl-D    92 -  95 <=>    8 -  11   (LEU   92  - THR   95  <=> GLU    8  - LEU   11 )                          
  26: s001-A 5hhl-D    96 - 104 <=>   15 -  23   (SER   96  - LEU  104  <=> ASN   15  - VAL   23 )                          
  26: s001-A 5hhl-D   105 - 114 <=>   25 -  34   (PRO  105  - PHE  114  <=> ARG   25  - GLY   34 )                          
  26: s001-A 5hhl-D   118 - 140 <=>   35 -  57   (CYS  118  - LYS  140  <=> MET   35  - THR   57 )                          
  26: s001-A 5hhl-D   143 - 157 <=>   59 -  73   (GLN  143  - LEU  157  <=> LYS   59  - PRO   73 )                          
  26: s001-A 5hhl-D   165 - 189 <=>   74 -  98   (PRO  165  - VAL  189  <=> VAL   77  - ILE  101 )                          
  26: s001-A 5hhl-D   192 - 197 <=>  104 - 109   (PRO  192  - TRP  197  <=> HIS  107  - GLY  112 )                          
  26: s001-A 5hhl-D   198 - 201 <=>  114 - 117   (SER  198  - TRP  201  <=> ARG  117  - GLN  120 )                          
  26: s001-A 5hhl-D   205 - 213 <=>  120 - 128   (GLY  205  - PHE  213  <=> ILE  123  - ASN  131 )                          
  26: s001-A 5hhl-D   217 - 248 <=>  129 - 160   (TRP  217  - SER  248  <=> ASP  132  - LYS  163 )                          
  26: s001-A 5hhl-D   257 - 270 <=>  161 - 174   (ASN  257  - THR  270  <=> ASP  164  - SER  177 )                          
  26: s001-A 5hhl-D   288 - 309 <=>  192 - 213   (GLY  288  - LEU  309  <=> GLY  195  - LYS  216 )                          
  26: s001-A 5hhl-D   314 - 317 <=>  214 - 217   (TYR  314  - ARG  317  <=> ARG  217  - ASN  220 )                          
  26: s001-A 5hhl-D   321 - 351 <=>  218 - 248   (SER  321  - GLU  351  <=> PHE  221  - GLU  251 )                          
  26: s001-A 5hhl-D   352 - 365 <=>  250 - 263   (LEU  352  - THR  365  <=> LEU  253  - ARG  266 )                          
  26: s001-A 5hhl-D   380 - 385 <=>  265 - 270   (PRO  380  - LEU  385  <=> SER  268  - LEU  273 )                          
  26: s001-A 5hhl-D   387 - 393 <=>  271 - 277   (LYS  387  - ASP  393  <=> GLY  274  - ASP  280 )                          
  26: s001-A 5hhl-D   394 - 398 <=>  285 - 289   (LEU  394  - ASN  398  <=> ALA  288  - ALA  292 )                          
  27: s001-A 6klc-A    11 -  15 <=>  117 - 121   (ARG   11  - GLN   15  <=> VAL  117  - LYS  121 )                          
  27: s001-A 6klc-A    33 -  36 <=>  511 - 514   (PRO   33  - LEU   36  <=> PHE  583  - ILE  586 )                          
  27: s001-A 6klc-A    39 -  42 <=>  634 - 637   (ARG   39  - TYR   42  <=> TYR  706  - HIS  709 )                          
  27: s001-A 6klc-A    43 -  46 <=>  640 - 643   (TRP   43  - VAL   46  <=> THR  712  - THR  715 )                          
  27: s001-A 6klc-A    48 -  57 <=>  649 - 658   (SER   48  - GLY   57  <=> ASP  721  - LEU  730 )                          
  27: s001-A 6klc-A    58 -  62 <=>  660 - 664   (LYS   58  - ASP   62  <=> PRO  732  - PHE  736 )                          
  27: s001-A 6klc-A    63 -  67 <=>  706 - 710   (GLU   63  - TYR   67  <=> LYS  778  - SER  782 )                          
  27: s001-A 6klc-A    68 -  71 <=>  713 - 716   (PRO   68  - GLU   71  <=> TYR  785  - LEU  788 )                          
  27: s001-A 6klc-A    73 -  78 <=>  717 - 722   (LEU   73  - ASN   78  <=> LEU  789  - ASN  794 )                          
  27: s001-A 6klc-A    79 -  82 <=>  725 - 728   (ILE   79  - GLU   82  <=> SER  797  - LYS  800 )                          
  27: s001-A 6klc-A   113 - 116 <=>  781 - 784   (PRO  113  - SER  116  <=> GLU  897  - LEU  900 )                          
  27: s001-A 6klc-A   141 - 144 <=>  832 - 835   (GLY  141  - LEU  144  <=> GLN 1107  - ASN 1110 )                          
  27: s001-A 6klc-A   145 - 158 <=>  842 - 855   (GLN  145  - ARG  158  <=> GLY 1117  - GLY 1130 )                          
  27: s001-A 6klc-A   164 - 188 <=>  856 - 880   (LYS  164  - LYS  188  <=> GLY 1131  - ALA 1155 )                          
  27: s001-A 6klc-A   189 - 192 <=>  883 - 886   (VAL  189  - PRO  192  <=> SER 1158  - SER 1161 )                          
  27: s001-A 6klc-A   194 - 197 <=>  887 - 890   (PHE  194  - TRP  197  <=> GLY 1162  - LEU 1165 )                          
  27: s001-A 6klc-A   198 - 201 <=>  895 - 898   (SER  198  - TRP  201  <=> GLU 1170  - ASN 1173 )                          
  27: s001-A 6klc-A   205 - 213 <=>  900 - 908   (GLY  205  - PHE  213  <=> ILE 1175  - SER 1183 )                          
  27: s001-A 6klc-A   220 - 244 <=>  911 - 935   (GLN  220  - LYS  244  <=> HIS 1186  - GLN 1210 )                          
  27: s001-A 6klc-A   248 - 253 <=>  938 - 943   (SER  248  - THR  253  <=> ILE 1213  - LYS 1224 )                          
  27: s001-A 6klc-A   256 - 276 <=>  944 - 964   (GLU  256  - ASP  276  <=> GLY 1225  - PHE 1245 )                          
  27: s001-A 6klc-A   277 - 289 <=> 1001 -1013   (LYS  277  - SER  289  <=> SER 1286  - ILE 1298 )                          
  27: s001-A 6klc-A   292 - 313 <=> 1014 -1035   (THR  292  - ASP  313  <=> LEU 1299  - CYS 1320 )                          
  27: s001-A 6klc-A   314 - 317 <=> 1039 -1042   (TYR  314  - ARG  317  <=> GLY 1324  - ASP 1327 )                          
  27: s001-A 6klc-A   321 - 336 <=> 1043 -1058   (SER  321  - LEU  336  <=> ALA 1328  - LEU 1343 )                          
  27: s001-A 6klc-A   337 - 358 <=> 1068 -1089   (CYS  337  - ILE  358  <=> GLU 1353  - PRO 1374 )                          
  27: s001-A 6klc-A   360 - 365 <=> 1090 -1095   (LYS  360  - THR  365  <=> LYS 1375  - ARG 1380 )                          
  27: s001-A 6klc-A   380 - 389 <=> 1096 -1105   (PRO  380  - ILE  389  <=> PHE 1381  - PHE 1390 )                          
  27: s001-A 6klc-A   391 - 395 <=> 1106 -1110   (ILE  391  - THR  395  <=> VAL 1391  - GLU 1395 )                          
  27: s001-A 6klc-A   397 - 410 <=> 1111 -1124   (HIS  397  - PRO  410  <=> VAL 1396  - ASN 1409 )                          
  27: s001-A 6klc-A   413 - 416 <=> 1125 -1128   (GLU  413  - SER  416  <=> ILE 1410  - LYS 1413 )                          
  27: s001-A 6klc-A   417 - 431 <=> 1130 -1144   (ALA  417  - TYR  431  <=> PRO 1415  - SER 1429 )                          
  27: s001-A 6klc-A   432 - 436 <=> 1146 -1150   (GLY  432  - ASP  436  <=> ALA 1431  - PRO 1435 )                          
  27: s001-A 6klc-A   438 - 450 <=> 1151 -1163   (TYR  438  - LEU  450  <=> VAL 1436  - SER 1448 )                          
  27: s001-A 6klc-A   460 - 464 <=> 1181 -1185   (LEU  460  - GLU  464  <=> THR 1466  - ASP 1470 )                          
  27: s001-A 6klc-A   476 - 483 <=> 1197 -1204   (PHE  476  - GLN  483  <=> ARG 1482  - PRO 1489 )                          
  27: s001-A 6klc-A   486 - 489 <=> 1359 -1362   (LEU  486  - ASP  489  <=> TYR 1690  - ILE 1693 )                          
  27: s001-A 6klc-A   511 - 515 <=> 1379 -1383   (TYR  511  - ASP  515  <=> GLY 1741  - ILE 1745 )                          
  27: s001-A 6klc-A   519 - 522 <=> 1396 -1399   (HIS  519  - TYR  522  <=> GLU 1758  - ILE 1761 )                          
  28: s001-A 6evj-B    40 -  49 <=>   25 -  34   (LEU   40  - ARG   49  <=> THR   25  - THR   34 )                          
  28: s001-A 6evj-B    50 -  63 <=>   37 -  50   (ALA   50  - GLU   63  <=> GLY   37  - SER   50 )                          
  28: s001-A 6evj-B    64 -  67 <=>   81 -  84   (PHE   64  - TYR   67  <=> GLY   81  - GLN   84 )                          
  28: s001-A 6evj-B    70 -  90 <=>   85 - 105   (GLU   70  - THR   90  <=> THR   85  - THR  105 )                          
  28: s001-A 6evj-B    91 -  94 <=>  108 - 111   (SER   91  - VAL   94  <=> GLN  108  - ILE  111 )                          
  28: s001-A 6evj-B    95 -  99 <=>  114 - 118   (THR   95  - GLU   99  <=> ILE  114  - ARG  118 )                          
  28: s001-A 6evj-B   101 - 115 <=>  119 - 133   (PHE  101  - LYS  115  <=> VAL  119  - LEU  133 )                          
  28: s001-A 6evj-B   116 - 128 <=>  135 - 147   (SER  116  - MET  128  <=> ARG  135  - ILE  147 )                          
  28: s001-A 6evj-B   130 - 137 <=>  166 - 173   (LEU  130  - ARG  137  <=> PHE  166  - SER  173 )                          
  28: s001-A 6evj-B   146 - 159 <=>  216 - 229   (VAL  146  - LYS  159  <=> ALA  221  - GLY  234 )                          
  28: s001-A 6evj-B   162 - 188 <=>  230 - 256   (GLU  162  - LYS  188  <=> LYS  235  - ASN  261 )                          
  28: s001-A 6evj-B   190 - 214 <=>  259 - 283   (PRO  190  - GLY  214  <=> GLU  264  - LYS  288 )                          
  28: s001-A 6evj-B   215 - 218 <=>  285 - 288   (ASP  215  - THR  218  <=> MET  290  - SER  293 )                          
  28: s001-A 6evj-B   220 - 248 <=>  294 - 322   (GLN  220  - SER  248  <=> SER  299  - ALA  327 )                          
  28: s001-A 6evj-B   252 - 276 <=>  324 - 348   (LEU  252  - ASP  276  <=> GLN  329  - ARG  353 )                          
  28: s001-A 6evj-B   277 - 289 <=>  394 - 406   (LYS  277  - SER  289  <=> GLY  399  - MET  411 )                          
  28: s001-A 6evj-B   292 - 306 <=>  407 - 421   (THR  292  - TYR  306  <=> PHE  412  - LEU  426 )                          
  28: s001-A 6evj-B   312 - 315 <=>  424 - 427   (ARG  312  - ASN  315  <=> ARG  429  - LEU  432 )                          
  28: s001-A 6evj-B   320 - 335 <=>  434 - 449   (PHE  320  - ALA  335  <=> ASP  439  - HIS  454 )                          
  28: s001-A 6evj-B   337 - 365 <=>  453 - 481   (CYS  337  - THR  365  <=> ASP  458  - LYS  486 )                          
  28: s001-A 6evj-B   380 - 391 <=>  483 - 494   (PRO  380  - ILE  391  <=> GLY  488  - TYR  499 )                          
  28: s001-A 6evj-B   394 - 400 <=>  495 - 501   (LEU  394  - LEU  400  <=> GLY  500  - SER  506 )                          
  28: s001-A 6evj-B   402 - 407 <=>  502 - 507   (LYS  402  - MET  407  <=> MET  507  - PHE  512 )                          
  28: s001-A 6evj-B   414 - 431 <=>  511 - 528   (ASP  414  - TYR  431  <=> GLY  516  - ASN  533 )                          
  28: s001-A 6evj-B   432 - 436 <=>  530 - 534   (GLY  432  - ASP  436  <=> ILE  535  - LEU  539 )                          
  28: s001-A 6evj-B   438 - 445 <=>  539 - 546   (TYR  438  - TYR  445  <=> ALA  544  - PHE  551 )                          
  28: s001-A 6evj-B   446 - 449 <=>  548 - 551   (LEU  446  - LYS  449  <=> LYS  553  - ARG  556 )                          
  28: s001-A 6evj-B   450 - 455 <=>  556 - 561   (LEU  450  - HIS  455  <=> CYS  561  - THR  566 )                          
  28: s001-A 6evj-B   482 - 486 <=>  579 - 583   (TYR  482  - LEU  486  <=> ILE  584  - GLY  588 )                          
  28: s001-A 6evj-B   494 - 497 <=>  597 - 600   (LEU  494  - PRO  497  <=> ARG  602  - HIS  605 )                          
  28: s001-A 6evj-B   499 - 502 <=>  651 - 654   (PHE  499  - VAL  502  <=> GLU  656  - ALA  659 )                          
  28: s001-A 6evj-B   505 - 508 <=>  655 - 658   (ARG  505  - GLY  508  <=> VAL  660  - THR  663 )                          
  28: s001-A 6evj-B   518 - 522 <=>  695 - 699   (SER  518  - TYR  522  <=> PHE  700  - THR  704 )                          
  29: s001-A 6v85-A    25 -  28 <=>  207 - 210   (LYS   25  - ARG   28  <=> GLU  236  - LEU  239 )                          
  29: s001-A 6v85-A    35 -  40 <=>  213 - 218   (GLY   35  - LEU   40  <=> SER  242  - GLY  247 )                          
  29: s001-A 6v85-A    41 -  70 <=>  336 - 365   (LYS   41  - GLU   70  <=> LEU  365  - THR  394 )                          
  29: s001-A 6v85-A    71 -  87 <=>  367 - 383   (GLU   71  - HIS   87  <=> MET  396  - ARG  412 )                          
  29: s001-A 6v85-A    90 - 102 <=>  433 - 445   (THR   90  - ARG  102  <=> PHE  462  - MET  474 )                          
  29: s001-A 6v85-A   106 - 113 <=>  446 - 453   (LYS  106  - PRO  113  <=> LYS  475  - PRO  482 )                          
  29: s001-A 6v85-A   116 - 125 <=>  469 - 478   (SER  116  - ASN  125  <=> PHE  510  - LEU  519 )                          
  29: s001-A 6v85-A   132 - 137 <=>  486 - 491   (ARG  132  - ARG  137  <=> ASN  527  - TYR  532 )                          
  29: s001-A 6v85-A   142 - 145 <=>  494 - 497   (SER  142  - GLN  145  <=> SER  535  - ASP  541 )                          
  29: s001-A 6v85-A   146 - 152 <=>  499 - 505   (VAL  146  - GLY  152  <=> THR  543  - SER  549 )                          
  29: s001-A 6v85-A   168 - 189 <=>  506 - 527   (ILE  168  - VAL  189  <=> PHE  562  - HIS  583 )                          
  29: s001-A 6v85-A   190 - 214 <=>  530 - 554   (PRO  190  - GLY  214  <=> LYS  586  - ILE  610 )                          
  29: s001-A 6v85-A   219 - 251 <=>  559 - 591   (TRP  219  - ASP  251  <=> ALA  656  - GLY  688 )                          
  29: s001-A 6v85-A   257 - 261 <=>  592 - 596   (ASN  257  - ASP  261  <=> TYR  689  - PHE  693 )                          
  29: s001-A 6v85-A   264 - 270 <=>  597 - 603   (ARG  264  - THR  270  <=> GLU  694  - LEU  700 )                          
  29: s001-A 6v85-A   271 - 275 <=>  606 - 610   (PRO  271  - TYR  275  <=> SER  703  - VAL  707 )                          
  29: s001-A 6v85-A   277 - 281 <=>  625 - 629   (LYS  277  - LYS  281  <=> PHE  731  - PRO  735 )                          
  29: s001-A 6v85-A   284 - 287 <=>  630 - 633   (GLY  284  - SER  287  <=> GLY  738  - GLY  741 )                          
  29: s001-A 6v85-A   291 - 309 <=>  634 - 652   (PHE  291  - LEU  309  <=> LEU  742  - THR  760 )                          
  29: s001-A 6v85-A   311 - 314 <=>  653 - 656   (SER  311  - TYR  314  <=> GLU  761  - THR  764 )                          
  29: s001-A 6v85-A   320 - 334 <=>  659 - 673   (PHE  320  - THR  334  <=> MET  767  - THR  781 )                          
  29: s001-A 6v85-A   336 - 365 <=>  690 - 719   (LEU  336  - THR  365  <=> ARG  798  - SER  827 )                          
  29: s001-A 6v85-A   380 - 392 <=>  720 - 732   (PRO  380  - LEU  392  <=> HIS  828  - GLY  840 )                          
  29: s001-A 6v85-A   394 - 405 <=>  733 - 744   (LEU  394  - ALA  405  <=> ARG  841  - LYS  852 )                          
  29: s001-A 6v85-A   419 - 422 <=>  749 - 752   (GLU  419  - VAL  422  <=> ALA  857  - LEU  860 )                          
  29: s001-A 6v85-A   435 - 438 <=>  768 - 771   (TYR  435  - TYR  438  <=> MET  876  - THR  879 )                          
  29: s001-A 6v85-A   462 - 465 <=>  782 - 785   (TYR  462  - LYS  465  <=> TYR  890  - ILE  893 )                          
  29: s001-A 6v85-A   471 - 480 <=>  851 - 860   (ARG  471  - MET  480  <=> SER  959  - ILE  968 )                          
  29: s001-A 6v85-A   483 - 486 <=>  866 - 869   (GLN  483  - LEU  486  <=> ASP  974  - ILE  977 )                          
  29: s001-A 6v85-A   501 - 508 <=>  901 - 908   (ASP  501  - GLY  508  <=> PRO 1009  - HIS 1016 )                          
  29: s001-A 6v85-A   513 - 516 <=>  960 - 963   (ARG  513  - PHE  516  <=> SER 1068  - ARG 1071 )                          
  29: s001-A 6v85-A   518 - 521 <=> 1274 -1277   (SER  518  - ILE  521  <=> ILE 1393  - PRO 1396 )                          
  30: s001-A 6zdp-A    23 -  26 <=>  199 - 202   (PRO   23  - ILE   26  <=> TRP  356  - THR  359 )                          
  30: s001-A 6zdp-A    47 -  60 <=>  223 - 236   (PRO   47  - PHE   60  <=> LEU  380  - LEU  393 )                          
  30: s001-A 6zdp-A   145 - 156 <=>  242 - 253   (GLN  145  - GLN  156  <=> GLN  404  - LYS  415 )                          
  30: s001-A 6zdp-A   162 - 173 <=>  254 - 265   (GLU  162  - GLY  173  <=> ARG  416  - LYS  427 )                          
  30: s001-A 6zdp-A   174 - 177 <=>  289 - 292   (TYR  174  - ILE  177  <=> PHE  451  - LYS  454 )                          
  30: s001-A 6zdp-A   178 - 188 <=>  294 - 304   (ILE  178  - LYS  188  <=> THR  456  - LEU  466 )                          
  30: s001-A 6zdp-A   189 - 192 <=>  307 - 310   (VAL  189  - PRO  192  <=> ASN  469  - ARG  472 )                          
  30: s001-A 6zdp-A   193 - 199 <=>  317 - 323   (ASN  193  - ILE  199  <=> ARG  479  - THR  485 )                          
  30: s001-A 6zdp-A   206 - 213 <=>  324 - 331   (LYS  206  - PHE  213  <=> ASN  486  - LEU  493 )                          
  30: s001-A 6zdp-A   214 - 217 <=>  334 - 337   (GLY  214  - TRP  217  <=> ARG  496  - LEU  499 )                          
  30: s001-A 6zdp-A   220 - 254 <=>  347 - 381   (GLN  220  - ARG  254  <=> LEU  509  - THR  543 )                          
  30: s001-A 6zdp-A   255 - 275 <=>  407 - 427   (THR  255  - TYR  275  <=> SER  603  - LYS  623 )                          
  30: s001-A 6zdp-A   276 - 308 <=>  433 - 465   (ASP  276  - SER  308  <=> TYR  629  - PHE  661 )                          
  30: s001-A 6zdp-A   314 - 317 <=>  466 - 469   (TYR  314  - ARG  317  <=> LYS  662  - TRP  665 )                          
  30: s001-A 6zdp-A   320 - 334 <=>  476 - 490   (PHE  320  - THR  334  <=> LEU  672  - ASN  686 )                          
  30: s001-A 6zdp-A   335 - 338 <=>  492 - 495   (ALA  335  - ARG  338  <=> ASP  688  - LYS  691 )                          
  30: s001-A 6zdp-A   340 - 347 <=>  496 - 503   (GLU  340  - GLU  347  <=> LYS  692  - SER  699 )                          
  30: s001-A 6zdp-A   348 - 366 <=>  505 - 523   (LYS  348  - ARG  366  <=> GLU  701  - GLY  719 )                          
  30: s001-A 6zdp-A   368 - 371 <=>  524 - 527   (ILE  368  - PHE  371  <=> GLU  720  - SER  723 )                          
  30: s001-A 6zdp-A   379 - 384 <=>  529 - 534   (ARG  379  - PHE  384  <=> ASN  725  - VAL  730 )                          
  30: s001-A 6zdp-A   388 - 392 <=>  535 - 539   (GLN  388  - LEU  392  <=> GLY  731  - ASN  735 )                          
  30: s001-A 6zdp-A   393 - 397 <=>  544 - 548   (ASP  393  - HIS  397  <=> ASP  740  - ASP  744 )                          
  30: s001-A 6zdp-A   398 - 401 <=>  550 - 553   (ASN  398  - ASP  401  <=> SER  746  - SER  749 )                          
  30: s001-A 6zdp-A   421 - 428 <=>  570 - 577   (GLY  421  - VAL  428  <=> LYS  766  - LEU  773 )                          
  30: s001-A 6zdp-A   430 - 433 <=>  595 - 598   (ALA  430  - ALA  433  <=> ASN  791  - ALA  794 )                          
  30: s001-A 6zdp-A   437 - 443 <=>  599 - 605   (ILE  437  - LYS  443  <=> ILE  795  - GLU  801 )                          
  30: s001-A 6zdp-A   476 - 489 <=>  610 - 623   (PHE  476  - ASP  489  <=> SER  806  - TYR  819 )                          
  30: s001-A 6zdp-A   496 - 499 <=>  632 - 635   (PHE  496  - PHE  499  <=> ILE  828  - THR  831 )                          
  30: s001-A 6zdp-A   508 - 512 <=>  679 - 683   (GLY  508  - GLU  512  <=> TYR  875  - ILE  879 )                          
  31: s001-A 7el9-A    10 -  15 <=>   81 -  86   (GLN   10  - GLN   15  <=> TRP  116  - SER  121 )                          
  31: s001-A 7el9-A    33 -  36 <=>  512 - 515   (PRO   33  - LEU   36  <=> PHE  579  - VAL  582 )                          
  31: s001-A 7el9-A    40 -  46 <=>  637 - 643   (LEU   40  - VAL   46  <=> HIS  704  - THR  710 )                          
  31: s001-A 7el9-A    48 -  57 <=>  649 - 658   (SER   48  - GLY   57  <=> ASP  716  - ILE  725 )                          
  31: s001-A 7el9-A    58 -  62 <=>  660 - 664   (LYS   58  - ASP   62  <=> PRO  727  - PHE  731 )                          
  31: s001-A 7el9-A    63 -  67 <=>  705 - 709   (GLU   63  - TYR   67  <=> THR  772  - CYS  776 )                          
  31: s001-A 7el9-A    70 -  82 <=>  710 - 722   (GLU   70  - GLU   82  <=> LYS  777  - ARG  789 )                          
  31: s001-A 7el9-A    83 -  86 <=>  727 - 730   (LYS   83  - THR   86  <=> VAL  794  - GLU  797 )                          
  31: s001-A 7el9-A    89 -  95 <=>  731 - 737   (GLY   89  - THR   95  <=> LEU  798  - ARG  804 )                          
  31: s001-A 7el9-A   141 - 144 <=>  740 - 743   (GLY  141  - LEU  144  <=> THR 1103  - THR 1106 )                          
  31: s001-A 7el9-A   145 - 157 <=>  750 - 762   (GLN  145  - LEU  157  <=> GLY 1113  - VAL 1125 )                          
  31: s001-A 7el9-A   163 - 188 <=>  763 - 788   (ASN  163  - LYS  188  <=> GLY 1126  - ALA 1151 )                          
  31: s001-A 7el9-A   190 - 196 <=>  791 - 797   (PRO  190  - GLY  196  <=> ASN 1154  - CYS 1160 )                          
  31: s001-A 7el9-A   197 - 200 <=>  799 - 802   (TRP  197  - ASN  200  <=> ASN 1162  - LYS 1165 )                          
  31: s001-A 7el9-A   206 - 215 <=>  805 - 814   (LYS  206  - ASP  215  <=> GLU 1168  - ALA 1177 )                          
  31: s001-A 7el9-A   220 - 246 <=>  819 - 845   (GLN  220  - LEU  246  <=> ASP 1182  - LEU 1208 )                          
  31: s001-A 7el9-A   248 - 251 <=>  846 - 849   (SER  248  - ASP  251  <=> GLU 1209  - THR 1212 )                          
  31: s001-A 7el9-A   257 - 276 <=>  858 - 877   (ASN  257  - ASP  276  <=> LEU 1221  - ILE 1240 )                          
  31: s001-A 7el9-A   277 - 289 <=>  906 - 918   (LYS  277  - SER  289  <=> SER 1282  - ILE 1294 )                          
  31: s001-A 7el9-A   292 - 314 <=>  919 - 941   (THR  292  - TYR  314  <=> LEU 1295  - LEU 1317 )                          
  31: s001-A 7el9-A   320 - 335 <=>  947 - 962   (PHE  320  - ALA  335  <=> VAL 1323  - PRO 1338 )                          
  31: s001-A 7el9-A   337 - 358 <=>  967 - 988   (CYS  337  - ILE  358  <=> GLU 1350  - PRO 1371 )                          
  31: s001-A 7el9-A   360 - 365 <=>  989 - 994   (LYS  360  - THR  365  <=> LYS 1372  - THR 1377 )                          
  31: s001-A 7el9-A   380 - 392 <=>  995 -1007   (PRO  380  - LEU  392  <=> PHE 1378  - GLY 1390 )                          
  31: s001-A 7el9-A   395 - 410 <=> 1008 -1023   (THR  395  - PRO  410  <=> GLU 1391  - ASN 1406 )                          
  31: s001-A 7el9-A   413 - 431 <=> 1025 -1043   (GLU  413  - TYR  431  <=> LYS 1408  - CYS 1426 )                          
  31: s001-A 7el9-A   432 - 436 <=> 1045 -1049   (GLY  432  - ASP  436  <=> ALA 1428  - SER 1432 )                          
  31: s001-A 7el9-A   438 - 449 <=> 1050 -1061   (TYR  438  - LYS  449  <=> THR 1433  - ASN 1444 )                          
  31: s001-A 7el9-A   450 - 453 <=> 1071 -1074   (LEU  450  - VAL  453  <=> GLU 1454  - PHE 1457 )                          
  31: s001-A 7el9-A   483 - 487 <=> 1266 -1270   (GLN  483  - ASP  487  <=> TYR 1682  - VAL 1686 )                          
  31: s001-A 7el9-A   488 - 492 <=> 1273 -1277   (LEU  488  - ASP  492  <=> ASN 1689  - LEU 1693 )                          
  31: s001-A 7el9-A   509 - 513 <=> 1312 -1316   (SER  509  - ARG  513  <=> GLN 1730  - ASN 1734 )                          
  31: s001-A 7el9-A   515 - 520 <=> 1338 -1343   (ASP  515  - LYS  520  <=> MET 1756  - VAL 1761 )                          
  32: s001-A 7alp-U    24 -  28 <=>  547 - 551   (LYS   24  - ARG   28  <=> CYS  604  - ASN  608 )                          
  32: s001-A 7alp-U    33 -  38 <=>  554 - 559   (PRO   33  - PRO   38  <=> ASN  611  - MET  616 )                          
  32: s001-A 7alp-U    40 -  45 <=>  695 - 700   (LEU   40  - ASP   45  <=> ILE  752  - ASN  757 )                          
  32: s001-A 7alp-U    48 -  62 <=>  709 - 723   (SER   48  - ASP   62  <=> ALA  766  - ASP  780 )                          
  32: s001-A 7alp-U    63 -  67 <=>  741 - 745   (GLU   63  - TYR   67  <=> LYS  798  - SER  802 )                          
  32: s001-A 7alp-U    70 -  87 <=>  746 - 763   (GLU   70  - HIS   87  <=> ARG  803  - ARG  820 )                          
  32: s001-A 7alp-U    88 -  91 <=>  767 - 770   (TYR   88  - SER   91  <=> GLN  824  - GLN  827 )                          
  32: s001-A 7alp-U    92 -  95 <=>  774 - 777   (LEU   92  - THR   95  <=> GLU  831  - LEU  834 )                          
  32: s001-A 7alp-U    96 -  99 <=>  780 - 783   (SER   96  - GLU   99  <=> ILE  837  - LYS  840 )                          
  32: s001-A 7alp-U   104 - 113 <=>  788 - 797   (LEU  104  - PRO  113  <=> LEU  845  - PHE  854 )                          
  32: s001-A 7alp-U   115 - 126 <=>  812 - 823   (LYS  115  - LYS  126  <=> TYR  869  - THR  880 )                          
  32: s001-A 7alp-U   129 - 134 <=>  834 - 839   (ARG  129  - GLN  134  <=> ASP  891  - ALA  896 )                          
  32: s001-A 7alp-U   143 - 146 <=>  841 - 844   (GLN  143  - VAL  146  <=> LYS  898  - LEU  901 )                          
  32: s001-A 7alp-U   147 - 156 <=>  849 - 858   (LEU  147  - GLN  156  <=> MET  906  - GLN  915 )                          
  32: s001-A 7alp-U   162 - 188 <=>  859 - 885   (GLU  162  - LYS  188  <=> HIS  916  - CYS  942 )                          
  32: s001-A 7alp-U   190 - 196 <=>  888 - 894   (PRO  190  - GLY  196  <=> GLU  945  - THR  951 )                          
  32: s001-A 7alp-U   197 - 200 <=>  896 - 899   (TRP  197  - ASN  200  <=> ALA  953  - ARG  956 )                          
  32: s001-A 7alp-U   204 - 210 <=>  901 - 907   (GLY  204  - ARG  210  <=> LYS  958  - ASN  964 )                          
  32: s001-A 7alp-U   212 - 217 <=>  908 - 913   (LEU  212  - TRP  217  <=> HIS  965  - ALA  970 )                          
  32: s001-A 7alp-U   218 - 246 <=>  920 - 948   (THR  218  - LEU  246  <=> SER  977  - PHE 1005 )                          
  32: s001-A 7alp-U   250 - 253 <=>  949 - 952   (PHE  250  - THR  253  <=> MET 1006  - LYS 1009 )                          
  32: s001-A 7alp-U   256 - 266 <=>  953 - 963   (GLU  256  - TYR  266  <=> PHE 1010  - MET 1020 )                          
  32: s001-A 7alp-U   268 - 275 <=>  964 - 971   (ILE  268  - TYR  275  <=> PHE 1021  - VAL 1028 )                          
  32: s001-A 7alp-U   276 - 282 <=> 1005 -1011   (ASP  276  - ASN  282  <=> THR 1070  - THR 1076 )                          
  32: s001-A 7alp-U   284 - 289 <=> 1012 -1017   (GLY  284  - SER  289  <=> GLY 1077  - ILE 1082 )                          
  32: s001-A 7alp-U   292 - 314 <=> 1018 -1040   (THR  292  - TYR  314  <=> LEU 1083  - LYS 1105 )                          
  32: s001-A 7alp-U   320 - 334 <=> 1055 -1069   (PHE  320  - THR  334  <=> ASP 1120  - ILE 1134 )                          
  32: s001-A 7alp-U   336 - 343 <=> 1083 -1090   (LEU  336  - TYR  343  <=> PHE 1148  - SER 1155 )                          
  32: s001-A 7alp-U   345 - 358 <=> 1091 -1104   (TYR  345  - ILE  358  <=> VAL 1156  - GLU 1169 )                          
  32: s001-A 7alp-U   360 - 366 <=> 1105 -1111   (LYS  360  - ARG  366  <=> LYS 1170  - VAL 1176 )                          
  32: s001-A 7alp-U   380 - 391 <=> 1112 -1123   (PRO  380  - ILE  391  <=> TYR 1177  - HIS 1188 )                          
  32: s001-A 7alp-U   394 - 409 <=> 1124 -1139   (LEU  394  - LEU  409  <=> ARG 1189  - GLN 1204 )                          
  32: s001-A 7alp-U   412 - 415 <=> 1140 -1143   (LYS  412  - LEU  415  <=> ILE 1205  - THR 1208 )                          
  32: s001-A 7alp-U   416 - 431 <=> 1149 -1164   (SER  416  - TYR  431  <=> ARG 1214  - GLY 1229 )                          
  32: s001-A 7alp-U   436 - 449 <=> 1165 -1178   (ASP  436  - LYS  449  <=> ALA 1230  - LEU 1243 )                          
  32: s001-A 7alp-U   478 - 482 <=> 1197 -1201   (SER  478  - TYR  482  <=> MET 1262  - ILE 1266 )                          
  32: s001-A 7alp-U   484 - 487 <=> 1202 -1205   (LEU  484  - ASP  487  <=> SER 1267  - ASP 1270 )                          
  32: s001-A 7alp-U   495 - 498 <=> 1222 -1225   (THR  495  - LYS  498  <=> ALA 1287  - ARG 1290 )                          
  32: s001-A 7alp-U   502 - 506 <=> 1265 -1269   (VAL  502  - TYR  506  <=> SER 1330  - LEU 1334 )                          
  32: s001-A 7alp-U   512 - 515 <=> 1431 -1434   (GLU  512  - ASP  515  <=> LYS 1512  - ASP 1515 )                          
  32: s001-A 7alp-U   517 - 520 <=> 1445 -1448   (ARG  517  - LYS  520  <=> ARG 1526  - LEU 1529 )                          
  33: s001-A 6me0-C    88 -  91 <=>   17 -  20   (TYR   88  - SER   91  <=> ALA   43  - VAL   46 )                          
  33: s001-A 6me0-C    92 -  95 <=>   32 -  35   (LEU   92  - THR   95  <=> GLN   58  - LEU   61 )                          
  33: s001-A 6me0-C    96 - 104 <=>   41 -  49   (SER   96  - LEU  104  <=> GLY   67  - VAL   75 )                          
  33: s001-A 6me0-C   105 - 114 <=>   51 -  60   (PRO  105  - PHE  114  <=> ASP   77  - VAL   86 )                          
  33: s001-A 6me0-C   119 - 122 <=>   61 -  64   (THR  119  - GLU  122  <=> ASP   87  - THR   90 )                          
  33: s001-A 6me0-C   123 - 136 <=>   68 -  81   (ALA  123  - ASP  136  <=> GLN   94  - ARG  107 )                          
  33: s001-A 6me0-C   143 - 158 <=>   82 -  97   (GLN  143  - ARG  158  <=> GLY  108  - SER  123 )                          
  33: s001-A 6me0-C   163 - 191 <=>   98 - 126   (ASN  163  - PRO  191  <=> GLY  124  - GLU  152 )                          
  33: s001-A 6me0-C   193 - 196 <=>  132 - 135   (ASN  193  - GLY  196  <=> ASN  158  - GLY  161 )                          
  33: s001-A 6me0-C   197 - 200 <=>  138 - 141   (TRP  197  - ASN  200  <=> GLN  164  - CYS  167 )                          
  33: s001-A 6me0-C   205 - 214 <=>  142 - 151   (GLY  205  - GLY  214  <=> THR  168  - THR  177 )                          
  33: s001-A 6me0-C   215 - 218 <=>  155 - 158   (ASP  215  - THR  218  <=> ARG  181  - CYS  184 )                          
  33: s001-A 6me0-C   220 - 229 <=>  161 - 170   (GLN  220  - SER  229  <=> TYR  187  - CYS  196 )                          
  33: s001-A 6me0-C   231 - 241 <=>  171 - 181   (ASP  231  - HIS  241  <=> PHE  197  - ASP  207 )                          
  33: s001-A 6me0-C   244 - 247 <=>  182 - 185   (LYS  244  - ARG  247  <=> ASN  208  - LEU  211 )                          
  33: s001-A 6me0-C   260 - 271 <=>  186 - 197   (LEU  260  - PRO  271  <=> ASP  212  - GLY  223 )                          
  33: s001-A 6me0-C   289 - 302 <=>  207 - 220   (SER  289  - ILE  302  <=> GLY  241  - GLY  254 )                          
  33: s001-A 6me0-C   304 - 309 <=>  221 - 226   (CYS  304  - LEU  309  <=> MET  255  - LYS  260 )                          
  33: s001-A 6me0-C   311 - 314 <=>  227 - 230   (SER  311  - TYR  314  <=> LYS  261  - ARG  264 )                          
  33: s001-A 6me0-C   320 - 324 <=>  236 - 240   (PHE  320  - LEU  324  <=> LEU  270  - ALA  274 )                          
  33: s001-A 6me0-C   327 - 337 <=>  241 - 251   (ASP  327  - CYS  337  <=> ASP  275  - GLU  285 )                          
  33: s001-A 6me0-C   338 - 361 <=>  253 - 276   (ARG  338  - THR  361  <=> LEU  287  - THR  310 )                          
  33: s001-A 6me0-C   363 - 366 <=>  277 - 280   (TYR  363  - ARG  366  <=> LYS  311  - HIS  314 )                          
  33: s001-A 6me0-C   379 - 384 <=>  283 - 288   (ARG  379  - PHE  384  <=> GLU  317  - LEU  322 )                          
  33: s001-A 6me0-C   388 - 392 <=>  289 - 293   (GLN  388  - LEU  392  <=> GLY  323  - ARG  327 )                          
  33: s001-A 6me0-C   393 - 396 <=>  300 - 303   (ASP  393  - PHE  396  <=> LEU  334  - PRO  337 )                          
  33: s001-A 6me0-C   397 - 400 <=>  307 - 310   (HIS  397  - LEU  400  <=> ASN  341  - ALA  344 )                          
  33: s001-A 6me0-C   401 - 410 <=>  312 - 321   (ASP  401  - PRO  410  <=> HIS  346  - GLU  355 )                          
  33: s001-A 6me0-C   419 - 433 <=>  329 - 343   (GLU  419  - ALA  433  <=> ALA  363  - ASN  377 )                          
  33: s001-A 6me0-C   439 - 450 <=>  359 - 370   (LEU  439  - LEU  450  <=> ASP  393  - LYS  404 )                          
  33: s001-A 6me0-C   452 - 455 <=>  381 - 384   (PRO  452  - HIS  455  <=> THR  415  - LYS  418 )                          
  33: s001-A 6me0-C   457 - 460 <=>  392 - 395   (GLN  457  - LEU  460  <=> ARG  426  - VAL  429 )                          
  34: s001-A 6zdu-A    23 -  26 <=>  197 - 200   (PRO   23  - ILE   26  <=> TYR  351  - GLU  354 )                          
  34: s001-A 6zdu-A    41 -  44 <=>  206 - 209   (LYS   41  - ARG   44  <=> SER  360  - LEU  363 )                          
  34: s001-A 6zdu-A    47 -  60 <=>  220 - 233   (PRO   47  - PHE   60  <=> LEU  374  - LEU  387 )                          
  34: s001-A 6zdu-A   145 - 156 <=>  244 - 255   (GLN  145  - GLN  156  <=> GLN  398  - LYS  409 )                          
  34: s001-A 6zdu-A   162 - 173 <=>  256 - 267   (GLU  162  - GLY  173  <=> ARG  410  - LYS  421 )                          
  34: s001-A 6zdu-A   177 - 188 <=>  295 - 306   (ILE  177  - LYS  188  <=> GLU  449  - LEU  460 )                          
  34: s001-A 6zdu-A   189 - 192 <=>  309 - 312   (VAL  189  - PRO  192  <=> SER  463  - ARG  466 )                          
  34: s001-A 6zdu-A   193 - 199 <=>  319 - 325   (ASN  193  - ILE  199  <=> ARG  473  - SER  479 )                          
  34: s001-A 6zdu-A   206 - 213 <=>  326 - 333   (LYS  206  - PHE  213  <=> SER  480  - SER  487 )                          
  34: s001-A 6zdu-A   214 - 217 <=>  336 - 339   (GLY  214  - TRP  217  <=> ARG  490  - LEU  493 )                          
  34: s001-A 6zdu-A   220 - 254 <=>  349 - 383   (GLN  220  - ARG  254  <=> LEU  503  - THR  537 )                          
  34: s001-A 6zdu-A   255 - 269 <=>  417 - 431   (THR  255  - ASN  269  <=> LEU  591  - TYR  605 )                          
  34: s001-A 6zdu-A   270 - 275 <=>  433 - 438   (THR  270  - TYR  275  <=> VAL  607  - LYS  612 )                          
  34: s001-A 6zdu-A   276 - 309 <=>  444 - 477   (ASP  276  - LEU  309  <=> LEU  618  - GLN  651 )                          
  34: s001-A 6zdu-A   312 - 315 <=>  478 - 481   (ARG  312  - ASN  315  <=> PHE  652  - LYS  655 )                          
  34: s001-A 6zdu-A   320 - 324 <=>  488 - 492   (PHE  320  - LEU  324  <=> PHE  662  - VAL  666 )                          
  34: s001-A 6zdu-A   327 - 336 <=>  493 - 502   (ASP  327  - LEU  336  <=> ASP  667  - SER  676 )                          
  34: s001-A 6zdu-A   337 - 346 <=>  504 - 513   (CYS  337  - LEU  346  <=> ILE  678  - SER  687 )                          
  34: s001-A 6zdu-A   347 - 365 <=>  515 - 533   (GLU  347  - THR  365  <=> LYS  689  - ASN  707 )                          
  34: s001-A 6zdu-A   368 - 371 <=>  534 - 537   (ILE  368  - PHE  371  <=> GLN  708  - THR  711 )                          
  34: s001-A 6zdu-A   379 - 384 <=>  539 - 544   (ARG  379  - PHE  384  <=> PRO  713  - VAL  718 )                          
  34: s001-A 6zdu-A   388 - 392 <=>  545 - 549   (GLN  388  - LEU  392  <=> GLY  719  - ASN  723 )                          
  34: s001-A 6zdu-A   393 - 401 <=>  554 - 562   (ASP  393  - ASP  401  <=> SER  728  - ILE  736 )                          
  34: s001-A 6zdu-A   418 - 421 <=>  566 - 569   (TYR  418  - GLY  421  <=> THR  740  - PHE  743 )                          
  34: s001-A 6zdu-A   430 - 433 <=>  585 - 588   (ALA  430  - ALA  433  <=> LEU  759  - GLU  762 )                          
  34: s001-A 6zdu-A   434 - 447 <=>  608 - 621   (HIS  434  - SER  447  <=> SER  782  - PHE  795 )                          
  34: s001-A 6zdu-A   448 - 451 <=>  623 - 626   (LEU  448  - LYS  451  <=> SER  797  - LYS  800 )                          
  34: s001-A 6zdu-A   452 - 455 <=>  629 - 632   (PRO  452  - HIS  455  <=> THR  803  - CYS  806 )                          
  34: s001-A 6zdu-A   457 - 463 <=>  633 - 639   (GLN  457  - SER  463  <=> TYR  807  - LEU  813 )                          
  34: s001-A 6zdu-A   464 - 467 <=>  641 - 644   (GLU  464  - GLU  467  <=> ASP  815  - ASN  818 )                          
  34: s001-A 6zdu-A   469 - 474 <=>  668 - 673   (THR  469  - GLU  474  <=> LYS  842  - LYS  847 )                          
  34: s001-A 6zdu-A   478 - 481 <=>  676 - 679   (SER  478  - LYS  481  <=> SER  850  - GLU  853 )                          
  35: s001-A 3du5-A    24 -  27 <=>  136 - 139   (LYS   24  - PHE   27  <=> LYS  136  - LYS  139 )                          
  35: s001-A 3du5-A    41 -  44 <=>  144 - 147   (LYS   41  - ARG   44  <=> HIS  144  - LYS  147 )                          
  35: s001-A 3du5-A    47 -  56 <=>  157 - 166   (PRO   47  - ILE   56  <=> PHE  157  - LYS  166 )                          
  35: s001-A 3du5-A    57 -  60 <=>  168 - 171   (GLY   57  - PHE   60  <=> MET  168  - LEU  171 )                          
  35: s001-A 3du5-A   146 - 156 <=>  179 - 189   (VAL  146  - GLN  156  <=> LYS  179  - LYS  189 )                          
  35: s001-A 3du5-A   162 - 174 <=>  190 - 202   (GLU  162  - TYR  174  <=> GLN  190  - ASP  202 )                          
  35: s001-A 3du5-A   175 - 188 <=>  205 - 218   (LEU  175  - LYS  188  <=> ARG  205  - LYS  218 )                          
  35: s001-A 3du5-A   191 - 194 <=>  224 - 227   (PRO  191  - PHE  194  <=> TYR  224  - SER  227 )                          
  35: s001-A 3du5-A   207 - 214 <=>  229 - 236   (SER  207  - GLY  214  <=> SER  229  - GLU  236 )                          
  35: s001-A 3du5-A   215 - 218 <=>  239 - 242   (ASP  215  - THR  218  <=> GLN  239  - GLN  242 )                          
  35: s001-A 3du5-A   220 - 245 <=>  245 - 270   (GLN  220  - ILE  245  <=> ILE  245  - SER  270 )                          
  35: s001-A 3du5-A   247 - 251 <=>  271 - 275   (ARG  247  - ASP  251  <=> ILE  271  - LEU  275 )                          
  35: s001-A 3du5-A   257 - 260 <=>  277 - 280   (ASN  257  - LEU  260  <=> ASP  277  - LYS  280 )                          
  35: s001-A 3du5-A   261 - 309 <=>  282 - 330   (ASP  261  - LEU  309  <=> ASN  282  - SER  330 )                          
  35: s001-A 3du5-A   312 - 315 <=>  331 - 334   (ARG  312  - ASN  315  <=> ASN  331  - LYS  334 )                          
  35: s001-A 3du5-A   320 - 324 <=>  338 - 342   (PHE  320  - LEU  324  <=> ILE  338  - VAL  342 )                          
  35: s001-A 3du5-A   327 - 333 <=>  343 - 349   (ASP  327  - GLU  333  <=> ASP  343  - SER  349 )                          
  35: s001-A 3du5-A   334 - 349 <=>  351 - 366   (THR  334  - PHE  349  <=> HIS  351  - TYR  366 )                          
  35: s001-A 3du5-A   355 - 365 <=>  367 - 377   (ASN  355  - THR  365  <=> GLN  367  - LEU  377 )                          
  35: s001-A 3du5-A   380 - 385 <=>  385 - 390   (PRO  380  - LEU  385  <=> ASP  385  - CYS  390 )                          
  35: s001-A 3du5-A   387 - 391 <=>  391 - 395   (LYS  387  - ILE  391  <=> GLY  391  - ASN  395 )                          
  35: s001-A 3du5-A   392 - 400 <=>  399 - 407   (LEU  392  - LEU  400  <=> ARG  399  - LEU  407 )                          
  35: s001-A 3du5-A   401 - 408 <=>  411 - 418   (ASP  401  - ALA  408  <=> TYR  411  - LYS  418 )                          
  35: s001-A 3du5-A   414 - 417 <=>  421 - 424   (ASP  414  - ALA  417  <=> ASN  421  - ASN  424 )                          
  35: s001-A 3du5-A   425 - 433 <=>  441 - 449   (ILE  425  - ALA  433  <=> PHE  441  - THR  449 )                          
  35: s001-A 3du5-A   434 - 449 <=>  470 - 485   (HIS  434  - LYS  449  <=> ALA  470  - LEU  485 )                          
  35: s001-A 3du5-A   450 - 456 <=>  491 - 497   (LEU  450  - VAL  456  <=> VAL  491  - ILE  497 )                          
  35: s001-A 3du5-A   457 - 465 <=>  551 - 559   (GLN  457  - LYS  465  <=> TYR  551  - LYS  559 )                          
  35: s001-A 3du5-A   466 - 471 <=>  562 - 567   (PRO  466  - ARG  471  <=> GLU  562  - LYS  567 )                          
  36: s001-A 6icz-A    36 -  39 <=>  732 - 735   (LEU   36  - ARG   39  <=> ARG  763  - THR  766 )                          
  36: s001-A 6icz-A    46 -  49 <=>  745 - 748   (VAL   46  - ARG   49  <=> LEU  776  - LEU  779 )                          
  36: s001-A 6icz-A    50 -  57 <=>  750 - 757   (ALA   50  - GLY   57  <=> ARG  781  - GLN  788 )                          
  36: s001-A 6icz-A    58 -  62 <=>  759 - 763   (LYS   58  - ASP   62  <=> ARG  790  - TYR  794 )                          
  36: s001-A 6icz-A    63 -  68 <=>  767 - 772   (GLU   63  - PRO   68  <=> GLY  798  - ALA  803 )                          
  36: s001-A 6icz-A    69 -  82 <=>  774 - 787   (ASN   69  - GLU   82  <=> GLU  805  - GLU  818 )                          
  36: s001-A 6icz-A    85 -  93 <=>  789 - 797   (ILE   85  - ASN   93  <=> ARG  820  - PRO  828 )                          
  36: s001-A 6icz-A    96 - 108 <=>  807 - 819   (SER   96  - THR  108  <=> LEU  838  - TYR  850 )                          
  36: s001-A 6icz-A   115 - 118 <=>  826 - 829   (LYS  115  - CYS  118  <=> ASN  857  - GLN  860 )                          
  36: s001-A 6icz-A   119 - 127 <=>  831 - 839   (THR  119  - MET  127  <=> GLU  862  - ALA  870 )                          
  36: s001-A 6icz-A   129 - 136 <=>  845 - 852   (ARG  129  - ASP  136  <=> GLU  876  - ARG  883 )                          
  36: s001-A 6icz-A   142 - 158 <=>  856 - 872   (SER  142  - ARG  158  <=> THR  887  - SER  903 )                          
  36: s001-A 6icz-A   164 - 185 <=>  873 - 894   (LYS  164  - ALA  185  <=> HIS  904  - TYR  925 )                          
  36: s001-A 6icz-A   186 - 190 <=>  896 - 900   (ILE  186  - PRO  190  <=> TRP  927  - ASP  931 )                          
  36: s001-A 6icz-A   191 - 198 <=>  905 - 912   (PRO  191  - SER  198  <=> PHE  936  - ALA  943 )                          
  36: s001-A 6icz-A   199 - 218 <=>  915 - 934   (ILE  199  - THR  218  <=> GLU  946  - VAL  965 )                          
  36: s001-A 6icz-A   220 - 248 <=>  943 - 971   (GLN  220  - SER  248  <=> ASN  974  - ASP 1002 )                          
  36: s001-A 6icz-A   257 - 267 <=>  972 - 982   (ASN  257  - PHE  267  <=> HIS 1003  - ASN 1013 )                          
  36: s001-A 6icz-A   269 - 309 <=>  983 -1023   (ASN  269  - LEU  309  <=> ASN 1014  - GLY 1054 )                          
  36: s001-A 6icz-A   314 - 317 <=> 1025 -1028   (TYR  314  - ARG  317  <=> HIS 1056  - SER 1059 )                          
  36: s001-A 6icz-A   320 - 334 <=> 1056 -1070   (PHE  320  - THR  334  <=> LEU 1087  - PHE 1101 )                          
  36: s001-A 6icz-A   337 - 367 <=> 1118 -1148   (CYS  337  - PHE  367  <=> LEU 1149  - SER 1179 )                          
  36: s001-A 6icz-A   369 - 372 <=> 1149 -1152   (ASP  369  - GLU  372  <=> LYS 1180  - PRO 1183 )                          
  36: s001-A 6icz-A   379 - 392 <=> 1153 -1166   (ARG  379  - LEU  392  <=> ASN 1184  - LEU 1197 )                          
  36: s001-A 6icz-A   393 - 398 <=> 1196 -1201   (ASP  393  - ASN  398  <=> GLN 1227  - VAL 1232 )                          
  36: s001-A 6icz-A   399 - 410 <=> 1205 -1216   (ASP  399  - PRO  410  <=> SER 1236  - ILE 1247 )                          
  36: s001-A 6icz-A   415 - 433 <=> 1227 -1245   (LEU  415  - ALA  433  <=> LYS 1258  - GLU 1276 )                          
  36: s001-A 6icz-A   434 - 449 <=> 1250 -1265   (HIS  434  - LYS  449  <=> THR 1281  - GLN 1296 )                          
  36: s001-A 6icz-A   451 - 454 <=> 1280 -1283   (LYS  451  - PHE  454  <=> PHE 1311  - VAL 1314 )                          
  36: s001-A 6icz-A   466 - 470 <=> 1319 -1323   (PRO  466  - LYS  470  <=> ILE 1350  - ARG 1354 )                          
  36: s001-A 6icz-A   480 - 484 <=> 1328 -1332   (MET  480  - LEU  484  <=> HIS 1359  - GLN 1363 )                          
  36: s001-A 6icz-A   492 - 498 <=> 1334 -1340   (ASP  492  - LYS  498  <=> ILE 1365  - TYR 1371 )                          
  36: s001-A 6icz-A   510 - 517 <=> 1389 -1396   (LYS  510  - ARG  517  <=> ASN 1420  - ARG 1427 )                          
  37: s001-A 6pns-A    23 -  30 <=>  136 - 143   (PRO   23  - LYS   30  <=> ASN  137  - ASP  144 )                          
  37: s001-A 6pns-A    32 -  35 <=>  144 - 147   (ILE   32  - GLY   35  <=> ILE  145  - LYS  148 )                          
  37: s001-A 6pns-A    36 -  40 <=>  204 - 208   (LEU   36  - LEU   40  <=> PHE  205  - CYS  209 )                          
  37: s001-A 6pns-A    41 -  46 <=>  378 - 383   (LYS   41  - VAL   46  <=> ILE  379  - ARG  384 )                          
  37: s001-A 6pns-A    50 -  53 <=>  384 - 387   (ALA   50  - SER   53  <=> ALA  385  - LYS  388 )                          
  37: s001-A 6pns-A    56 -  66 <=>  388 - 398   (ILE   56  - PHE   66  <=> ASN  389  - LYS  399 )                          
  37: s001-A 6pns-A    67 -  70 <=>  403 - 406   (TYR   67  - GLU   70  <=> ASN  404  - GLN  407 )                          
  37: s001-A 6pns-A    72 -  89 <=>  407 - 424   (LYS   72  - GLY   89  <=> ASP  408  - LYS  425 )                          
  37: s001-A 6pns-A    91 -  95 <=>  427 - 431   (SER   91  - THR   95  <=> ARG  428  - VAL  432 )                          
  37: s001-A 6pns-A    96 - 106 <=>  439 - 449   (SER   96  - LYS  106  <=> SER  440  - SER  450 )                          
  37: s001-A 6pns-A   108 - 112 <=>  452 - 456   (THR  108  - LEU  112  <=> SER  453  - TYR  457 )                          
  37: s001-A 6pns-A   116 - 119 <=>  469 - 472   (SER  116  - THR  119  <=> SER  476  - LYS  479 )                          
  37: s001-A 6pns-A   121 - 131 <=>  473 - 483   (TYR  121  - ALA  131  <=> ALA  480  - VAL  490 )                          
  37: s001-A 6pns-A   134 - 137 <=>  484 - 487   (GLN  134  - ARG  137  <=> PHE  491  - GLU  494 )                          
  37: s001-A 6pns-A   143 - 147 <=>  489 - 493   (GLN  143  - LEU  147  <=> LEU  496  - TYR  500 )                          
  37: s001-A 6pns-A   148 - 158 <=>  499 - 509   (PRO  148  - ARG  158  <=> TYR  506  - ILE  516 )                          
  37: s001-A 6pns-A   163 - 191 <=>  510 - 538   (ASN  163  - PRO  191  <=> LYS  517  - SER  545 )                          
  37: s001-A 6pns-A   192 - 198 <=>  552 - 558   (PRO  192  - SER  198  <=> GLY  559  - GLY  565 )                          
  37: s001-A 6pns-A   202 - 209 <=>  560 - 567   (LEU  202  - ASN  209  <=> GLY  571  - ALA  578 )                          
  37: s001-A 6pns-A   211 - 214 <=>  568 - 571   (LEU  211  - GLY  214  <=> ASP  579  - ARG  582 )                          
  37: s001-A 6pns-A   220 - 234 <=>  578 - 592   (GLN  220  - VAL  234  <=> ILE  589  - LEU  603 )                          
  37: s001-A 6pns-A   235 - 250 <=>  594 - 609   (ARG  235  - PHE  250  <=> ARG  605  - MET  620 )                          
  37: s001-A 6pns-A   251 - 254 <=>  611 - 614   (ASP  251  - ARG  254  <=> PRO  622  - ASP  625 )                          
  37: s001-A 6pns-A   255 - 265 <=>  621 - 631   (THR  255  - HIS  265  <=> THR  632  - GLY  642 )                          
  37: s001-A 6pns-A   266 - 276 <=>  634 - 644   (TYR  266  - ASP  276  <=> ARG  645  - ARG  655 )                          
  37: s001-A 6pns-A   277 - 282 <=>  702 - 707   (LYS  277  - ASN  282  <=> ASP  713  - ASP  718 )                          
  37: s001-A 6pns-A   284 - 313 <=>  708 - 737   (GLY  284  - ASP  313  <=> THR  719  - ARG  748 )                          
  37: s001-A 6pns-A   320 - 335 <=>  747 - 762   (PHE  320  - ALA  335  <=> SER  758  - HIS  773 )                          
  37: s001-A 6pns-A   338 - 365 <=>  769 - 796   (ARG  338  - THR  365  <=> PHE  780  - PRO  807 )                          
  37: s001-A 6pns-A   380 - 392 <=>  797 - 809   (PRO  380  - LEU  392  <=> TYR  808  - GLY  820 )                          
  37: s001-A 6pns-A   394 - 399 <=>  810 - 815   (LEU  394  - ASP  399  <=> CYS  821  - ASP  826 )                          
  37: s001-A 6pns-A   402 - 405 <=>  816 - 819   (LYS  402  - ALA  405  <=> ARG  827  - ILE  830 )                          
  37: s001-A 6pns-A   408 - 416 <=>  820 - 828   (ALA  408  - SER  416  <=> ILE  831  - ILE  839 )                          
  37: s001-A 6pns-A   417 - 431 <=>  831 - 845   (ALA  417  - TYR  431  <=> VAL  842  - LYS  856 )                          
  37: s001-A 6pns-A   432 - 436 <=>  847 - 851   (GLY  432  - ASP  436  <=> SER  858  - CYS  862 )                          
  37: s001-A 6pns-A   438 - 449 <=>  852 - 863   (TYR  438  - LYS  449  <=> HIS  863  - THR  874 )                          
  37: s001-A 6pns-A   450 - 453 <=>  900 - 903   (LEU  450  - VAL  453  <=> ARG  911  - LEU  914 )                          
  37: s001-A 6pns-A   473 - 485 <=>  926 - 938   (LEU  473  - ASN  485  <=> THR  937  - LYS  949 )                          
  37: s001-A 6pns-A   486 - 489 <=>  940 - 943   (LEU  486  - ASP  489  <=> ASP  951  - MET  954 )                          
  37: s001-A 6pns-A   505 - 508 <=>  958 - 961   (ARG  505  - GLY  508  <=> ASN  969  - GLN  972 )                          
  37: s001-A 6pns-A   510 - 514 <=> 1129 -1133   (LYS  510  - LEU  514  <=> THR 1140  - ILE 1144 )                          
  37: s001-A 6pns-A   517 - 521 <=> 1152 -1156   (ARG  517  - ILE  521  <=> VAL 1163  - MET 1167 )                          
  38: s001-A 7bg9-A    23 -  26 <=>  343 - 346   (PRO   23  - ILE   26  <=> TYR  562  - GLU  565 )                          
  38: s001-A 7bg9-A    41 -  44 <=>  350 - 353   (LYS   41  - ARG   44  <=> GLN  569  - ARG  572 )                          
  38: s001-A 7bg9-A    48 -  60 <=>  366 - 378   (SER   48  - PHE   60  <=> GLN  585  - GLN  597 )                          
  38: s001-A 7bg9-A   142 - 156 <=>  393 - 407   (SER  142  - GLN  156  <=> ALA  612  - LYS  626 )                          
  38: s001-A 7bg9-A   162 - 173 <=>  408 - 419   (GLU  162  - GLY  173  <=> PRO  627  - TYR  638 )                          
  38: s001-A 7bg9-A   174 - 188 <=>  434 - 448   (TYR  174  - LYS  188  <=> ARG  653  - TYR  667 )                          
  38: s001-A 7bg9-A   189 - 192 <=>  451 - 454   (VAL  189  - PRO  192  <=> ALA  670  - PRO  673 )                          
  38: s001-A 7bg9-A   194 - 200 <=>  459 - 465   (PHE  194  - ASN  200  <=> ALA  678  - ASP  684 )                          
  38: s001-A 7bg9-A   206 - 210 <=>  468 - 472   (LYS  206  - ARG  210  <=> HIS  687  - ARG  691 )                          
  38: s001-A 7bg9-A   213 - 217 <=>  474 - 478   (PHE  213  - TRP  217  <=> PHE  693  - VAL  697 )                          
  38: s001-A 7bg9-A   220 - 247 <=>  487 - 514   (GLN  220  - ARG  247  <=> LEU  706  - ILE  733 )                          
  38: s001-A 7bg9-A   249 - 252 <=>  515 - 518   (LEU  249  - LEU  252  <=> LYS  734  - ASN  737 )                          
  38: s001-A 7bg9-A   253 - 308 <=>  580 - 635   (THR  253  - SER  308  <=> ASN  799  - PHE  854 )                          
  38: s001-A 7bg9-A   313 - 317 <=>  636 - 640   (ASP  313  - ARG  317  <=> ALA  855  - ARG  859 )                          
  38: s001-A 7bg9-A   320 - 348 <=>  643 - 671   (PHE  320  - LYS  348  <=> LEU  862  - GLY  890 )                          
  38: s001-A 7bg9-A   350 - 354 <=>  672 - 676   (LYS  350  - LEU  354  <=> VAL  891  - GLY  895 )                          
  38: s001-A 7bg9-A   355 - 365 <=>  679 - 689   (ASN  355  - THR  365  <=> VAL  898  - PRO  908 )                          
  38: s001-A 7bg9-A   378 - 384 <=>  706 - 712   (ILE  378  - PHE  384  <=> HIS  925  - CYS  931 )                          
  38: s001-A 7bg9-A   388 - 392 <=>  713 - 717   (GLN  388  - LEU  392  <=> GLY  932  - ASP  936 )                          
  38: s001-A 7bg9-A   393 - 398 <=>  722 - 727   (ASP  393  - ASN  398  <=> GLU  941  - TYR  946 )                          
  38: s001-A 7bg9-A   399 - 404 <=>  729 - 734   (ASP  399  - ASP  404  <=> SER  948  - SER  953 )                          
  38: s001-A 7bg9-A   405 - 408 <=>  737 - 740   (ALA  405  - ALA  408  <=> ALA  956  - THR  959 )                          
  38: s001-A 7bg9-A   416 - 419 <=>  749 - 752   (SER  416  - GLU  419  <=> ARG  968  - ARG  971 )                          
  38: s001-A 7bg9-A   422 - 433 <=>  753 - 764   (VAL  422  - ALA  433  <=> ARG  972  - HIS  983 )                          
  38: s001-A 7bg9-A   434 - 450 <=>  785 - 801   (HIS  434  - LEU  450  <=> ILE 1004  - PRO 1020 )                          
  38: s001-A 7bg9-A   451 - 454 <=>  804 - 807   (LYS  451  - PHE  454  <=> GLN 1023  - TRP 1026 )                          
  38: s001-A 7bg9-A   455 - 458 <=>  868 - 871   (HIS  455  - GLN  458  <=> VAL 1087  - VAL 1090 )                          
  38: s001-A 7bg9-A   472 - 479 <=>  876 - 883   (TYR  472  - SER  479  <=> SER 1095  - GLN 1102 )                          
  39: s001-A 6z8k-A    33 -  36 <=>  583 - 586   (PRO   33  - LEU   36  <=> VAL  605  - PRO  608 )                          
  39: s001-A 6z8k-A    37 -  40 <=>  615 - 618   (VAL   37  - LEU   40  <=> THR  637  - SER  640 )                          
  39: s001-A 6z8k-A    41 -  47 <=>  729 - 735   (LYS   41  - PRO   47  <=> PHE  751  - HIS  757 )                          
  39: s001-A 6z8k-A    48 -  57 <=>  740 - 749   (SER   48  - GLY   57  <=> VAL  762  - LEU  771 )                          
  39: s001-A 6z8k-A    58 -  62 <=>  751 - 755   (LYS   58  - ASP   62  <=> ILE  773  - GLN  777 )                          
  39: s001-A 6z8k-A    63 -  67 <=>  769 - 773   (GLU   63  - TYR   67  <=> LYS  791  - ASN  795 )                          
  39: s001-A 6z8k-A    73 -  89 <=>  774 - 790   (LEU   73  - GLY   89  <=> LEU  796  - SER  812 )                          
  39: s001-A 6z8k-A    90 -  93 <=>  793 - 796   (THR   90  - ASN   93  <=> ASN  815  - ARG  818 )                          
  39: s001-A 6z8k-A    95 -  98 <=>  803 - 806   (THR   95  - SER   98  <=> ASN  825  - ARG  828 )                          
  39: s001-A 6z8k-A   102 - 105 <=>  812 - 815   (ARG  102  - PRO  105  <=> ILE  834  - PHE  837 )                          
  39: s001-A 6z8k-A   106 - 113 <=>  817 - 824   (LYS  106  - PRO  113  <=> SER  839  - ILE  846 )                          
  39: s001-A 6z8k-A   115 - 126 <=>  863 - 874   (LYS  115  - LYS  126  <=> TYR  906  - GLU  917 )                          
  39: s001-A 6z8k-A   132 - 136 <=>  888 - 892   (ARG  132  - ASP  136  <=> GLU  931  - ASP  935 )                          
  39: s001-A 6z8k-A   143 - 146 <=>  895 - 898   (GLN  143  - VAL  146  <=> ILE  938  - LYS  941 )                          
  39: s001-A 6z8k-A   147 - 157 <=>  900 - 910   (LEU  147  - LEU  157  <=> PHE  943  - LYS  953 )                          
  39: s001-A 6z8k-A   162 - 189 <=>  911 - 938   (GLU  162  - VAL  189  <=> THR  954  - ARG  981 )                          
  39: s001-A 6z8k-A   190 - 197 <=>  940 - 947   (PRO  190  - TRP  197  <=> LYS  983  - ILE  990 )                          
  39: s001-A 6z8k-A   198 - 201 <=>  949 - 952   (SER  198  - TRP  201  <=> GLU  992  - ASP  995 )                          
  39: s001-A 6z8k-A   203 - 214 <=>  953 - 964   (ASP  203  - GLY  214  <=> GLY  996  - GLN 1007 )                          
  39: s001-A 6z8k-A   215 - 218 <=>  966 - 969   (ASP  215  - THR  218  <=> ILE 1009  - LEU 1012 )                          
  39: s001-A 6z8k-A   220 - 235 <=> 1001 -1016   (GLN  220  - ARG  235  <=> LYS 1054  - VAL 1069 )                          
  39: s001-A 6z8k-A   239 - 276 <=> 1017 -1054   (ILE  239  - ASP  276  <=> PHE 1070  - ASP 1107 )                          
  39: s001-A 6z8k-A   277 - 289 <=> 1082 -1094   (LYS  277  - SER  289  <=> ASN 1135  - ASN 1147 )                          
  39: s001-A 6z8k-A   292 - 313 <=> 1095 -1116   (THR  292  - ASP  313  <=> PHE 1148  - GLU 1169 )                          
  39: s001-A 6z8k-A   320 - 334 <=> 1128 -1142   (PHE  320  - THR  334  <=> ASN 1181  - ILE 1195 )                          
  39: s001-A 6z8k-A   337 - 365 <=> 1152 -1180   (CYS  337  - THR  365  <=> ILE 1205  - ASN 1233 )                          
  39: s001-A 6z8k-A   380 - 391 <=> 1181 -1192   (PRO  380  - ILE  391  <=> CYS 1234  - TYR 1245 )                          
  39: s001-A 6z8k-A   394 - 400 <=> 1194 -1200   (LEU  394  - LEU  400  <=> GLU 1247  - GLY 1253 )                          
  39: s001-A 6z8k-A   402 - 409 <=> 1201 -1208   (LYS  402  - LEU  409  <=> ARG 1254  - GLY 1261 )                          
  39: s001-A 6z8k-A   413 - 416 <=> 1209 -1212   (GLU  413  - SER  416  <=> ASP 1262  - TYR 1265 )                          
  39: s001-A 6z8k-A   417 - 429 <=> 1216 -1228   (ALA  417  - TRP  429  <=> TYR 1269  - THR 1281 )                          
  39: s001-A 6z8k-A   431 - 436 <=> 1230 -1235   (TYR  431  - ASP  436  <=> ILE 1283  - PRO 1288 )                          
  39: s001-A 6z8k-A   438 - 446 <=> 1236 -1244   (TYR  438  - LEU  446  <=> PRO 1289  - ALA 1297 )                          
  39: s001-A 6z8k-A   451 - 454 <=> 1272 -1275   (LYS  451  - PHE  454  <=> ASN 1325  - ASP 1328 )                          
  39: s001-A 6z8k-A   476 - 485 <=> 1300 -1309   (PHE  476  - ASN  485  <=> ASN 1353  - SER 1362 )                          
  39: s001-A 6z8k-A   487 - 493 <=> 1519 -1525   (ASP  487  - LEU  493  <=> ILE 1585  - HIS 1591 )                          
  39: s001-A 6z8k-A   509 - 517 <=> 1551 -1559   (SER  509  - ARG  517  <=> LYS 1617  - LEU 1625 )                          
  39: s001-A 6z8k-A   518 - 522 <=> 1561 -1565   (SER  518  - TYR  522  <=> LEU 1627  - SER 1631 )                          
  40: s001-A 7elb-A    10 -  15 <=>  115 - 120   (GLN   10  - GLN   15  <=> TRP  116  - SER  121 )                          
  40: s001-A 7elb-A    33 -  36 <=>  540 - 543   (PRO   33  - LEU   36  <=> PHE  579  - VAL  582 )                          
  40: s001-A 7elb-A    39 -  42 <=>  662 - 665   (ARG   39  - TYR   42  <=> TYR  701  - HIS  704 )                          
  40: s001-A 7elb-A    43 -  46 <=>  668 - 671   (TRP   43  - VAL   46  <=> THR  707  - THR  710 )                          
  40: s001-A 7elb-A    48 -  57 <=>  677 - 686   (SER   48  - GLY   57  <=> ASP  716  - ILE  725 )                          
  40: s001-A 7elb-A    58 -  62 <=>  688 - 692   (LYS   58  - ASP   62  <=> PRO  727  - PHE  731 )                          
  40: s001-A 7elb-A    63 -  67 <=>  733 - 737   (GLU   63  - TYR   67  <=> THR  772  - CYS  776 )                          
  40: s001-A 7elb-A    70 -  82 <=>  738 - 750   (GLU   70  - GLU   82  <=> LYS  777  - ARG  789 )                          
  40: s001-A 7elb-A    83 -  86 <=>  755 - 758   (LYS   83  - THR   86  <=> VAL  794  - GLU  797 )                          
  40: s001-A 7elb-A    88 -  93 <=>  759 - 764   (TYR   88  - ASN   93  <=> LEU  798  - PHE  803 )                          
  40: s001-A 7elb-A   113 - 116 <=>  766 - 769   (PRO  113  - SER  116  <=> ILE  822  - LEU  825 )                          
  40: s001-A 7elb-A   141 - 144 <=>  945 - 948   (GLY  141  - LEU  144  <=> THR 1103  - THR 1106 )                          
  40: s001-A 7elb-A   145 - 158 <=>  955 - 968   (GLN  145  - ARG  158  <=> GLY 1113  - GLY 1126 )                          
  40: s001-A 7elb-A   164 - 188 <=>  969 - 993   (LYS  164  - LYS  188  <=> SER 1127  - ALA 1151 )                          
  40: s001-A 7elb-A   190 - 196 <=>  996 -1002   (PRO  190  - GLY  196  <=> ASN 1154  - CYS 1160 )                          
  40: s001-A 7elb-A   197 - 200 <=> 1004 -1007   (TRP  197  - ASN  200  <=> ASN 1162  - LYS 1165 )                          
  40: s001-A 7elb-A   206 - 214 <=> 1010 -1018   (LYS  206  - GLY  214  <=> GLU 1168  - MET 1176 )                          
  40: s001-A 7elb-A   220 - 245 <=> 1024 -1049   (GLN  220  - ILE  245  <=> ASP 1182  - MET 1207 )                          
  40: s001-A 7elb-A   248 - 251 <=> 1051 -1054   (SER  248  - ASP  251  <=> GLU 1209  - THR 1212 )                          
  40: s001-A 7elb-A   257 - 276 <=> 1063 -1082   (ASN  257  - ASP  276  <=> LEU 1221  - ILE 1240 )                          
  40: s001-A 7elb-A   277 - 289 <=> 1112 -1124   (LYS  277  - SER  289  <=> SER 1282  - ILE 1294 )                          
  40: s001-A 7elb-A   292 - 314 <=> 1125 -1147   (THR  292  - TYR  314  <=> LEU 1295  - LEU 1317 )                          
  40: s001-A 7elb-A   320 - 334 <=> 1153 -1167   (PHE  320  - THR  334  <=> VAL 1323  - THR 1337 )                          
  40: s001-A 7elb-A   337 - 358 <=> 1173 -1194   (CYS  337  - ILE  358  <=> GLU 1350  - PRO 1371 )                          
  40: s001-A 7elb-A   360 - 365 <=> 1195 -1200   (LYS  360  - THR  365  <=> LYS 1372  - THR 1377 )                          
  40: s001-A 7elb-A   380 - 389 <=> 1201 -1210   (PRO  380  - ILE  389  <=> PHE 1378  - PHE 1387 )                          
  40: s001-A 7elb-A   391 - 394 <=> 1211 -1214   (ILE  391  - LEU  394  <=> VAL 1388  - GLU 1391 )                          
  40: s001-A 7elb-A   396 - 409 <=> 1215 -1228   (PHE  396  - LEU  409  <=> GLU 1392  - HIS 1405 )                          
  40: s001-A 7elb-A   412 - 415 <=> 1229 -1232   (LYS  412  - LEU  415  <=> ASN 1406  - CYS 1409 )                          
  40: s001-A 7elb-A   416 - 428 <=> 1238 -1250   (SER  416  - VAL  428  <=> LEU 1415  - ILE 1427 )                          
  40: s001-A 7elb-A   432 - 436 <=> 1251 -1255   (GLY  432  - ASP  436  <=> ALA 1428  - SER 1432 )                          
  40: s001-A 7elb-A   438 - 449 <=> 1256 -1267   (TYR  438  - LYS  449  <=> THR 1433  - ASN 1444 )                          
  40: s001-A 7elb-A   450 - 453 <=> 1277 -1280   (LEU  450  - VAL  453  <=> GLU 1454  - PHE 1457 )                          
  40: s001-A 7elb-A   483 - 487 <=> 1476 -1480   (GLN  483  - ASP  487  <=> PHE 1683  - LEU 1687 )                          
  40: s001-A 7elb-A   488 - 491 <=> 1483 -1486   (LEU  488  - TYR  491  <=> ALA 1690  - LEU 1693 )                          
  40: s001-A 7elb-A   509 - 513 <=> 1519 -1523   (SER  509  - ARG  513  <=> LEU 1731  - HIS 1735 )                          
  40: s001-A 7elb-A   515 - 522 <=> 1541 -1548   (ASP  515  - TYR  522  <=> THR 1753  - GLN 1760 )                          
  41: s001-A 5dmq-A    17 -  20 <=>   38 -  41   (THR   17  - GLY   20  <=> ILE   61  - TYR   64 )                          
  41: s001-A 5dmq-A    22 -  25 <=>   43 -  46   (ALA   22  - LYS   25  <=> MET   66  - GLU   69 )                          
  41: s001-A 5dmq-A    46 -  60 <=>   49 -  63   (VAL   46  - PHE   60  <=> LEU   72  - ILE   86 )                          
  41: s001-A 5dmq-A   146 - 155 <=>   70 -  79   (VAL  146  - CYS  155  <=> PRO   93  - LYS  102 )                          
  41: s001-A 5dmq-A   165 - 173 <=>   83 -  91   (PRO  165  - GLY  173  <=> TYR  109  - GLU  117 )                          
  41: s001-A 5dmq-A   175 - 179 <=>   92 -  96   (LEU  175  - GLU  179  <=> VAL  118  - VAL  122 )                          
  41: s001-A 5dmq-A   181 - 184 <=>   97 - 100   (GLN  181  - THR  184  <=> GLU  123  - HIS  126 )                          
  41: s001-A 5dmq-A   196 - 199 <=>  103 - 106   (GLY  196  - ILE  199  <=> VAL  129  - PRO  132 )                          
  41: s001-A 5dmq-A   205 - 212 <=>  107 - 114   (GLY  205  - LEU  212  <=> TYR  133  - PRO  140 )                          
  41: s001-A 5dmq-A   217 - 231 <=>  115 - 129   (TRP  217  - ASP  231  <=> PRO  141  - PHE  155 )                          
  41: s001-A 5dmq-A   233 - 236 <=>  130 - 133   (THR  233  - THR  236  <=> PHE  156  - ARG  159 )                          
  41: s001-A 5dmq-A   263 - 266 <=>  137 - 140   (LEU  263  - TYR  266  <=> THR  163  - PRO  166 )                          
  41: s001-A 5dmq-A   270 - 275 <=>  142 - 147   (THR  270  - TYR  275  <=> PHE  168  - ARG  173 )                          
  41: s001-A 5dmq-A   276 - 284 <=>  154 - 162   (ASP  276  - GLY  284  <=> SER  180  - LEU  188 )                          
  41: s001-A 5dmq-A   286 - 309 <=>  163 - 186   (PRO  286  - LEU  309  <=> PRO  189  - ILE  212 )                          
  41: s001-A 5dmq-A   313 - 316 <=>  187 - 190   (ASP  313  - LEU  316  <=> GLN  213  - ASP  216 )                          
  41: s001-A 5dmq-A   320 - 335 <=>  192 - 207   (PHE  320  - ALA  335  <=> ILE  218  - GLU  233 )                          
  41: s001-A 5dmq-A   336 - 342 <=>  209 - 215   (LEU  336  - GLU  342  <=> ASP  235  - ARG  241 )                          
  41: s001-A 5dmq-A   344 - 366 <=>  216 - 238   (ASP  344  - ARG  366  <=> ALA  242  - LYS  264 )                          
  41: s001-A 5dmq-A   381 - 385 <=>  239 - 243   (TYR  381  - LEU  385  <=> GLN  265  - LEU  269 )                          
  41: s001-A 5dmq-A   387 - 391 <=>  244 - 248   (LYS  387  - ILE  391  <=> GLY  270  - LYS  274 )                          
  41: s001-A 5dmq-A   393 - 399 <=>  251 - 257   (ASP  393  - ASP  399  <=> GLN  277  - ALA  283 )                          
  41: s001-A 5dmq-A   400 - 407 <=>  259 - 266   (LEU  400  - MET  407  <=> LYS  285  - PRO  292 )                          
  41: s001-A 5dmq-A   419 - 431 <=>  269 - 281   (GLU  419  - TYR  431  <=> LYS  295  - ALA  307 )                          
  41: s001-A 5dmq-A   432 - 435 <=>  285 - 288   (GLY  432  - TYR  435  <=> ARG  311  - ILE  314 )                          
  41: s001-A 5dmq-A   447 - 450 <=>  304 - 307   (SER  447  - LEU  450  <=> THR  332  - ASN  335 )                          
  41: s001-A 5dmq-A   490 - 496 <=>  310 - 316   (ILE  490  - PHE  496  <=> PRO  338  - TYR  344 )                          
  41: s001-A 5dmq-A   508 - 516 <=>  372 - 380   (GLY  508  - PHE  516  <=> ASP  400  - PRO  408 )                          
  42: s001-A 7kfu-C    90 -  93 <=>   56 -  59   (THR   90  - ASN   93  <=> GLU   56  - ARG   59 )                          
  42: s001-A 7kfu-C    95 -  99 <=>  293 - 297   (THR   95  - GLU   99  <=> CYS  329  - PRO  333 )                          
  42: s001-A 7kfu-C   100 - 104 <=>  299 - 303   (SER  100  - LEU  104  <=> ILE  335  - ALA  339 )                          
  42: s001-A 7kfu-C   105 - 109 <=>  307 - 311   (PRO  105  - SER  109  <=> ILE  343  - THR  347 )                          
  42: s001-A 7kfu-C   115 - 119 <=>  313 - 317   (LYS  115  - THR  119  <=> ILE  349  - ASN  353 )                          
  42: s001-A 7kfu-C   122 - 138 <=>  319 - 335   (GLU  122  - VAL  138  <=> ARG  355  - GLN  371 )                          
  42: s001-A 7kfu-C   144 - 154 <=>  336 - 346   (LEU  144  - ARG  154  <=> TYR  372  - ILE  382 )                          
  42: s001-A 7kfu-C   165 - 189 <=>  347 - 371   (PRO  165  - VAL  189  <=> GLU  389  - GLY  413 )                          
  42: s001-A 7kfu-C   190 - 193 <=>  374 - 377   (PRO  190  - ASN  193  <=> ALA  416  - SER  419 )                          
  42: s001-A 7kfu-C   194 - 197 <=>  381 - 384   (PHE  194  - TRP  197  <=> TYR  423  - ARG  426 )                          
  42: s001-A 7kfu-C   207 - 210 <=>  386 - 389   (SER  207  - ARG  210  <=> GLY  428  - ARG  431 )                          
  42: s001-A 7kfu-C   217 - 220 <=>  394 - 397   (TRP  217  - GLN  220  <=> TYR  436  - GLN  439 )                          
  42: s001-A 7kfu-C   223 - 227 <=>  407 - 411   (ALA  223  - PHE  227  <=> VAL  449  - ASP  453 )                          
  42: s001-A 7kfu-C   229 - 234 <=>  414 - 419   (SER  229  - VAL  234  <=> ASP  456  - VAL  461 )                          
  42: s001-A 7kfu-C   238 - 252 <=>  420 - 434   (LEU  238  - LEU  252  <=> TYR  462  - ASN  476 )                          
  42: s001-A 7kfu-C   257 - 267 <=>  435 - 445   (ASN  257  - PHE  267  <=> ASP  477  - LEU  487 )                          
  42: s001-A 7kfu-C   269 - 282 <=>  446 - 459   (ASN  269  - ASN  282  <=> GLY  488  - THR  501 )                          
  42: s001-A 7kfu-C   283 - 303 <=>  462 - 482   (ARG  283  - ALA  303  <=> LEU  504  - PHE  524 )                          
  42: s001-A 7kfu-C   305 - 312 <=>  483 - 490   (GLN  305  - ARG  312  <=> ASP  525  - GLY  532 )                          
  42: s001-A 7kfu-C   315 - 319 <=>  492 - 496   (ASN  315  - PRO  319  <=> LYS  534  - PHE  538 )                          
  42: s001-A 7kfu-C   340 - 343 <=>  505 - 508   (GLU  340  - TYR  343  <=> LYS  547  - HIS  550 )                          
  42: s001-A 7kfu-C   351 - 355 <=>  553 - 557   (GLU  351  - ASN  355  <=> LEU  619  - LEU  623 )                          
  42: s001-A 7kfu-C   356 - 364 <=>  560 - 568   (VAL  356  - THR  364  <=> LEU  626  - LEU  634 )                          
  42: s001-A 7kfu-C   373 - 377 <=>  569 - 573   (VAL  373  - GLY  377  <=> LYS  641  - GLY  645 )                          
  42: s001-A 7kfu-C   452 - 461 <=>  701 - 710   (PRO  452  - SER  461  <=> LYS  773  - GLN  782 )                          
  42: s001-A 7kfu-C   468 - 473 <=>  751 - 756   (ARG  468  - LEU  473  <=> LEU  823  - HIS  828 )                          
  43: s001-A 1n1h-A    24 -  29 <=>  142 - 147   (LYS   24  - SER   29  <=> GLN  143  - LYS  148 )                          
  43: s001-A 1n1h-A    32 -  35 <=>  148 - 151   (ILE   32  - GLY   35  <=> ALA  149  - GLU  152 )                          
  43: s001-A 1n1h-A    36 -  40 <=>  229 - 233   (LEU   36  - LEU   40  <=> LEU  230  - VAL  234 )                          
  43: s001-A 1n1h-A    41 -  48 <=>  372 - 379   (LYS   41  - SER   48  <=> SER  373  - THR  380 )                          
  43: s001-A 1n1h-A    49 -  59 <=>  381 - 391   (ARG   49  - TYR   59  <=> THR  382  - SER  392 )                          
  43: s001-A 1n1h-A    64 -  68 <=>  392 - 396   (PHE   64  - PRO   68  <=> PRO  393  - VAL  397 )                          
  43: s001-A 1n1h-A    70 -  74 <=>  418 - 422   (GLU   70  - ASN   74  <=> SER  419  - ARG  423 )                          
  43: s001-A 1n1h-A    76 -  85 <=>  423 - 432   (ALA   76  - ILE   85  <=> TYR  424  - ALA  433 )                          
  43: s001-A 1n1h-A    88 -  92 <=>  434 - 438   (TYR   88  - LEU   92  <=> ARG  435  - GLN  439 )                          
  43: s001-A 1n1h-A    96 - 109 <=>  446 - 459   (SER   96  - SER  109  <=> PHE  447  - GLY  460 )                          
  43: s001-A 1n1h-A   111 - 114 <=>  460 - 463   (GLY  111  - PHE  114  <=> GLY  461  - ALA  464 )                          
  43: s001-A 1n1h-A   117 - 129 <=>  486 - 498   (GLY  117  - ARG  129  <=> ALA  487  - ASN  499 )                          
  43: s001-A 1n1h-A   132 - 135 <=>  499 - 502   (ARG  132  - TRP  135  <=> LEU  500  - SER  503 )                          
  43: s001-A 1n1h-A   142 - 145 <=>  503 - 506   (SER  142  - GLN  145  <=> HIS  504  - VAL  507 )                          
  43: s001-A 1n1h-A   146 - 158 <=>  509 - 521   (VAL  146  - ARG  158  <=> LEU  510  - GLN  522 )                          
  43: s001-A 1n1h-A   163 - 180 <=>  522 - 539   (ASN  163  - ASN  180  <=> ARG  523  - ALA  540 )                          
  43: s001-A 1n1h-A   182 - 186 <=>  540 - 544   (TYR  182  - ILE  186  <=> PRO  541  - THR  545 )                          
  43: s001-A 1n1h-A   190 - 198 <=>  550 - 558   (PRO  190  - SER  198  <=> TYR  551  - SER  559 )                          
  43: s001-A 1n1h-A   200 - 203 <=>  561 - 564   (ASN  200  - ASP  203  <=> ALA  562  - GLU  565 )                          
  43: s001-A 1n1h-A   204 - 213 <=>  566 - 575   (GLY  204  - PHE  213  <=> VAL  567  - SER  576 )                          
  43: s001-A 1n1h-A   221 - 236 <=>  579 - 594   (SER  221  - THR  236  <=> GLN  580  - TRP  595 )                          
  43: s001-A 1n1h-A   237 - 250 <=>  596 - 609   (GLU  237  - PHE  250  <=> PHE  597  - VAL  610 )                          
  43: s001-A 1n1h-A   251 - 254 <=>  612 - 615   (ASP  251  - ARG  254  <=> SER  613  - GLY  616 )                          
  43: s001-A 1n1h-A   255 - 268 <=>  642 - 655   (THR  255  - ILE  268  <=> GLY  643  - LYS  656 )                          
  43: s001-A 1n1h-A   269 - 275 <=>  657 - 663   (ASN  269  - TYR  275  <=> GLY  658  - ASN  664 )                          
  43: s001-A 1n1h-A   276 - 282 <=>  671 - 677   (ASP  276  - ASN  282  <=> ASP  672  - THR  678 )                          
  43: s001-A 1n1h-A   284 - 308 <=>  678 - 702   (GLY  284  - SER  308  <=> THR  679  - LEU  703 )                          
  43: s001-A 1n1h-A   309 - 313 <=>  704 - 708   (LEU  309  - ASP  313  <=> VAL  705  - GLU  709 )                          
  43: s001-A 1n1h-A   314 - 318 <=>  720 - 724   (TYR  314  - ILE  318  <=> LYS  721  - ILE  725 )                          
  43: s001-A 1n1h-A   319 - 333 <=>  726 - 740   (PRO  319  - GLU  333  <=> ARG  727  - ASP  741 )                          
  43: s001-A 1n1h-A   335 - 357 <=>  749 - 771   (ALA  335  - SER  357  <=> SER  750  - ASP  772 )                          
  43: s001-A 1n1h-A   361 - 364 <=>  772 - 775   (THR  361  - THR  364  <=> ILE  773  - ASP  776 )                          
  43: s001-A 1n1h-A   380 - 391 <=>  776 - 787   (PRO  380  - ILE  391  <=> GLY  777  - PHE  788 )                          
  43: s001-A 1n1h-A   394 - 403 <=>  788 - 797   (LEU  394  - LEU  403  <=> GLY  789  - HIS  798 )                          
  43: s001-A 1n1h-A   406 - 412 <=>  798 - 804   (GLN  406  - LYS  412  <=> PRO  799  - ARG  805 )                          
  43: s001-A 1n1h-A   415 - 431 <=>  814 - 830   (LEU  415  - TYR  431  <=> PRO  815  - ASP  831 )                          
  43: s001-A 1n1h-A   436 - 439 <=>  831 - 834   (ASP  436  - LEU  439  <=> GLY  832  - TRP  835 )                          
  43: s001-A 1n1h-A   441 - 450 <=>  837 - 846   (ILE  441  - LEU  450  <=> TRP  838  - CYS  847 )                          
  43: s001-A 1n1h-A   480 - 484 <=>  878 - 882   (MET  480  - LEU  484  <=> LYS  879  - SER  883 )                          
  43: s001-A 1n1h-A   487 - 490 <=>  883 - 886   (ASP  487  - ILE  490  <=> ASP  884  - ILE  887 )                          
  43: s001-A 1n1h-A   493 - 500 <=>  887 - 894   (LEU  493  - TRP  500  <=> PHE  888  - GLY  895 )                          
  43: s001-A 1n1h-A   505 - 508 <=>  947 - 950   (ARG  505  - GLY  508  <=> MET  948  - LEU  951 )                          
  43: s001-A 1n1h-A   513 - 516 <=> 1004 -1007   (ARG  513  - PHE  516  <=> ASN 1005  - SER 1008 )                          
  43: s001-A 1n1h-A   518 - 521 <=> 1143 -1146   (SER  518  - ILE  521  <=> GLN 1144  - MET 1147 )                          
  44: s001-A 7lma-A    22 -  25 <=>  185 - 188   (ALA   22  - LYS   25  <=> TYR  231  - HIS  234 )                          
  44: s001-A 7lma-A    41 -  44 <=>  409 - 412   (LYS   41  - ARG   44  <=> GLU  484  - GLN  487 )                          
  44: s001-A 7lma-A    48 -  53 <=>  424 - 429   (SER   48  - SER   53  <=> VAL  499  - ILE  504 )                          
  44: s001-A 7lma-A    54 -  60 <=>  431 - 437   (LYS   54  - PHE   60  <=> LYS  506  - LEU  512 )                          
  44: s001-A 7lma-A   142 - 145 <=>  447 - 450   (SER  142  - GLN  145  <=> GLU  522  - PHE  525 )                          
  44: s001-A 7lma-A   146 - 156 <=>  453 - 463   (VAL  146  - GLN  156  <=> TYR  528  - LYS  538 )                          
  44: s001-A 7lma-A   162 - 172 <=>  464 - 474   (GLU  162  - PRO  172  <=> LYS  539  - LEU  549 )                          
  44: s001-A 7lma-A   173 - 188 <=>  484 - 499   (GLY  173  - LYS  188  <=> LEU  559  - ASN  574 )                          
  44: s001-A 7lma-A   189 - 193 <=>  502 - 506   (VAL  189  - ASN  193  <=> ASP  577  - GLN  581 )                          
  44: s001-A 7lma-A   194 - 200 <=>  510 - 516   (PHE  194  - ASN  200  <=> TYR  585  - LYS  591 )                          
  44: s001-A 7lma-A   206 - 210 <=>  519 - 523   (LYS  206  - ARG  210  <=> SER  594  - ALA  598 )                          
  44: s001-A 7lma-A   213 - 217 <=>  525 - 529   (PHE  213  - TRP  217  <=> PHE  600  - TRP  604 )                          
  44: s001-A 7lma-A   220 - 245 <=>  537 - 562   (GLN  220  - ILE  245  <=> LEU  612  - GLN  637 )                          
  44: s001-A 7lma-A   247 - 253 <=>  563 - 569   (ARG  247  - THR  253  <=> SER  638  - THR  644 )                          
  44: s001-A 7lma-A   255 - 269 <=>  642 - 656   (THR  255  - ASN  269  <=> ILE  740  - GLN  754 )                          
  44: s001-A 7lma-A   270 - 308 <=>  658 - 696   (THR  270  - SER  308  <=> ASN  756  - THR  794 )                          
  44: s001-A 7lma-A   312 - 315 <=>  697 - 700   (ARG  312  - ASN  315  <=> GLN  795  - LYS  798 )                          
  44: s001-A 7lma-A   320 - 365 <=>  711 - 756   (PHE  320  - THR  365  <=> LEU  809  - PHE  854 )                          
  44: s001-A 7lma-A   379 - 384 <=>  774 - 779   (ARG  379  - PHE  384  <=> ASN  872  - ILE  877 )                          
  44: s001-A 7lma-A   387 - 391 <=>  780 - 784   (LYS  387  - ILE  391  <=> GLY  878  - ASP  882 )                          
  44: s001-A 7lma-A   392 - 401 <=>  788 - 797   (LEU  392  - ASP  401  <=> LEU  886  - THR  895 )                          
  44: s001-A 7lma-A   402 - 408 <=>  800 - 806   (LYS  402  - ALA  408  <=> GLU  898  - ASN  904 )                          
  44: s001-A 7lma-A   419 - 433 <=>  817 - 831   (GLU  419  - ALA  433  <=> GLN  915  - ILE  929 )                          
  44: s001-A 7lma-A   434 - 451 <=>  851 - 868   (HIS  434  - LYS  451  <=> HIS  949  - GLN  966 )                          
  44: s001-A 7lma-A   454 - 458 <=>  942 - 946   (PHE  454  - GLN  458  <=> LYS 1040  - LYS 1044 )                          
  44: s001-A 7lma-A   468 - 475 <=>  955 - 962   (ARG  468  - ASN  475  <=> LYS 1053  - PHE 1060 )                          
  45: s001-A 4ol8-B    17 -  20 <=>   45 -  48   (THR   17  - GLY   20  <=> LEU   64  - TYR   67 )                          
  45: s001-A 4ol8-B    22 -  25 <=>   50 -  53   (ALA   22  - LYS   25  <=> VAL   69  - LYS   72 )                          
  45: s001-A 4ol8-B    48 -  56 <=>   57 -  65   (SER   48  - ILE   56  <=> GLU   76  - LEU   84 )                          
  45: s001-A 4ol8-B    57 -  60 <=>   68 -  71   (GLY   57  - PHE   60  <=> ASN   87  - ILE   90 )                          
  45: s001-A 4ol8-B   146 - 158 <=>   77 -  89   (VAL  146  - ARG  158  <=> PRO   96  - ASP  108 )                          
  45: s001-A 4ol8-B   163 - 173 <=>   90 - 100   (ASN  163  - GLY  173  <=> GLY  109  - THR  119 )                          
  45: s001-A 4ol8-B   175 - 179 <=>  101 - 105   (LEU  175  - GLU  179  <=> LEU  120  - THR  124 )                          
  45: s001-A 4ol8-B   181 - 185 <=>  106 - 110   (GLN  181  - ALA  185  <=> ILE  125  - PHE  129 )                          
  45: s001-A 4ol8-B   196 - 199 <=>  112 - 115   (GLY  196  - ILE  199  <=> LEU  131  - ILE  134 )                          
  45: s001-A 4ol8-B   206 - 213 <=>  116 - 123   (LYS  206  - PHE  213  <=> ASP  135  - GLY  142 )                          
  45: s001-A 4ol8-B   218 - 236 <=>  124 - 142   (THR  218  - THR  236  <=> ASN  143  - UNK  161 )                          
  45: s001-A 4ol8-B   264 - 267 <=>  144 - 147   (ARG  264  - PHE  267  <=> PRO  163  - ARG  166 )                          
  45: s001-A 4ol8-B   270 - 284 <=>  150 - 164   (THR  270  - GLY  284  <=> THR  169  - UNK  183 )                          
  45: s001-A 4ol8-B   286 - 305 <=>  165 - 184   (PRO  286  - GLN  305  <=> PRO  184  - ARG  203 )                          
  45: s001-A 4ol8-B   314 - 317 <=>  185 - 188   (TYR  314  - ARG  317  <=> ASP  204  - PHE  207 )                          
  45: s001-A 4ol8-B   321 - 324 <=>  190 - 193   (SER  321  - LEU  324  <=> ASN  209  - LEU  212 )                          
  45: s001-A 4ol8-B   326 - 366 <=>  194 - 234   (ASP  326  - ARG  366  <=> ASP  213  - GLU  253 )                          
  45: s001-A 4ol8-B   380 - 384 <=>  235 - 239   (PRO  380  - PHE  384  <=> GLU  254  - LEU  258 )                          
  45: s001-A 4ol8-B   388 - 391 <=>  240 - 243   (GLN  388  - ILE  391  <=> GLY  259  - ILE  262 )                          
  45: s001-A 4ol8-B   393 - 398 <=>  247 - 252   (ASP  393  - ASN  398  <=> LYS  266  - GLN  271 )                          
  45: s001-A 4ol8-B   407 - 410 <=>  369 - 372   (MET  407  - PRO  410  <=> LEU  388  - PRO  396 )                          
  45: s001-A 4ol8-B   423 - 433 <=>  376 - 386   (ARG  423  - ALA  433  <=> LEU  400  - HIS  410 )                          
  45: s001-A 4ol8-B   488 - 495 <=>  438 - 445   (LEU  488  - THR  495  <=> GLY  462  - ASP  469 )                          
  45: s001-A 4ol8-B   496 - 499 <=>  448 - 451   (PHE  496  - PHE  499  <=> SER  472  - VAL  475 )                          
  46: s001-A 2a6o-A   217 - 231 <=>   12 -  26   (TRP  217  - ASP  231  <=> TYR   15  - ARG   29 )                          
  46: s001-A 2a6o-A   296 - 313 <=>   30 -  47   (GLY  296  - ASP  313  <=> VAL   33  - GLU   50 )                          
  46: s001-A 2a6o-A   315 - 318 <=>   51 -  54   (ASN  315  - ILE  318  <=> GLU   54  - GLU   57 )                          
  46: s001-A 2a6o-A   321 - 334 <=>   55 -  68   (SER  321  - THR  334  <=> MET   58  - ILE   71 )                          
  46: s001-A 2a6o-A   337 - 353 <=>   73 -  89   (CYS  337  - GLY  353  <=> GLY   76  - LEU   92 )                          
  46: s001-A 2a6o-A   355 - 358 <=>  103 - 106   (ASN  355  - ILE  358  <=> LEU  106  - ASN  109 )                          
  46: s001-A 2a6o-A   360 - 370 <=>  107 - 117   (LYS  360  - ASP  370  <=> SER  110  - PRO  120 )                          
  46: s001-A 2a6o-A   466 - 471 <=>  130 - 135   (PRO  466  - ARG  471  <=> ASN  133  - LYS  138 )                          
  47: s001-A 2yng-A    17 -  24 <=>   23 -  30   (THR   17  - LYS   24  <=> VAL   21  - GLU   28 )                          
  47: s001-A 2yng-A    48 -  62 <=>   32 -  46   (SER   48  - ASP   62  <=> LYS   30  - GLU   44 )                          
  47: s001-A 2yng-A   147 - 154 <=>   58 -  65   (LEU  147  - ARG  154  <=> TYR   56  - ILE   63 )                          
  47: s001-A 2yng-A   160 - 173 <=>   68 -  81   (ARG  160  - GLY  173  <=> LYS   66  - GLU   79 )                          
  47: s001-A 2yng-A   175 - 179 <=>   82 -  86   (LEU  175  - GLU  179  <=> LEU   80  - THR   84 )                          
  47: s001-A 2yng-A   181 - 184 <=>   87 -  90   (GLN  181  - THR  184  <=> GLN   85  - TRP   88 )                          
  47: s001-A 2yng-A   196 - 199 <=>   93 -  96   (GLY  196  - ILE  199  <=> GLN   91  - ILE   94 )                          
  47: s001-A 2yng-A   207 - 212 <=>   98 - 103   (SER  207  - LEU  212  <=> HIS   96  - LYS  101 )                          
  47: s001-A 2yng-A   218 - 231 <=>  104 - 117   (THR  218  - ASP  231  <=> LYS  102  - TYR  115 )                          
  47: s001-A 2yng-A   233 - 236 <=>  118 - 121   (THR  233  - THR  236  <=> PHE  116  - PRO  119 )                          
  47: s001-A 2yng-A   264 - 267 <=>  124 - 127   (ARG  264  - PHE  267  <=> GLU  122  - ARG  125 )                          
  47: s001-A 2yng-A   270 - 275 <=>  130 - 135   (THR  270  - TYR  275  <=> THR  128  - PRO  133 )                          
  47: s001-A 2yng-A   276 - 283 <=>  143 - 150   (ASP  276  - ARG  283  <=> GLY  141  - VAL  148 )                          
  47: s001-A 2yng-A   285 - 309 <=>  151 - 175   (ILE  285  - LEU  309  <=> LEU  149  - LYS  173 )                          
  47: s001-A 2yng-A   312 - 317 <=>  176 - 181   (ARG  312  - ARG  317  <=> GLN  174  - VAL  179 )                          
  47: s001-A 2yng-A   321 - 336 <=>  182 - 197   (SER  321  - LEU  336  <=> ILE  180  - ILE  195 )                          
  47: s001-A 2yng-A   337 - 358 <=>  199 - 220   (CYS  337  - ILE  358  <=> GLN  197  - ASP  218 )                          
  47: s001-A 2yng-A   359 - 362 <=>  222 - 225   (ASP  359  - HIS  362  <=> LYS  220  - LYS  223 )                          
  47: s001-A 2yng-A   380 - 383 <=>  228 - 231   (PRO  380  - LYS  383  <=> PRO  226  - TRP  229 )                          
  47: s001-A 2yng-A   387 - 392 <=>  232 - 237   (LYS  387  - LEU  392  <=> MET  230  - HIS  235 )                          
  47: s001-A 2yng-A   393 - 397 <=>  240 - 244   (ASP  393  - HIS  397  <=> LYS  238  - GLN  242 )                          
  47: s001-A 2yng-A   433 - 436 <=>  245 - 248   (ALA  433  - ASP  436  <=> PRO  243  - LEU  246 )                          
  47: s001-A 2yng-A   441 - 444 <=>  249 - 252   (ILE  441  - VAL  444  <=> PRO  247  - ASP  250 )                          
  47: s001-A 2yng-A   489 - 494 <=>  279 - 284   (ASP  489  - LEU  494  <=> ARG  277  - LEU  282 )                          
  47: s001-A 2yng-A   501 - 505 <=>  289 - 293   (ASP  501  - ARG  505  <=> LYS  287  - GLU  291 )                          
  48: s001-A 5vo3-A    29 -  33 <=>    1 -   5   (SER   29  - PRO   33  <=> ALA   -3  - MET    1 )                          
  48: s001-A 5vo3-A   200 - 203 <=>   75 -  78   (ASN  200  - ASP  203  <=> VAL   71  - GLY   74 )                          
  48: s001-A 5vo3-A   212 - 215 <=>  140 - 143   (LEU  212  - ASP  215  <=> ALA  136  - LYS  139 )                          
  48: s001-A 5vo3-A   220 - 229 <=>  185 - 194   (GLN  220  - SER  229  <=> SER  181  - GLY  190 )                          
  48: s001-A 5vo3-A   232 - 235 <=>  195 - 198   (ALA  232  - ARG  235  <=> ILE  191  - HIS  194 )                          
  48: s001-A 5vo3-A   265 - 268 <=>  199 - 202   (HIS  265  - ILE  268  <=> VAL  195  - PRO  198 )                          
  48: s001-A 5vo3-A   281 - 285 <=>  203 - 207   (LYS  281  - ILE  285  <=> HIS  199  - ASN  203 )                          
  48: s001-A 5vo3-A   300 - 312 <=>  212 - 224   (ASN  300  - ARG  312  <=> ALA  208  - TRP  220 )                          
  48: s001-A 5vo3-A   321 - 325 <=>  239 - 243   (SER  321  - GLY  325  <=> ALA  235  - ALA  239 )                          
  48: s001-A 5vo3-A   326 - 334 <=>  255 - 263   (ASP  326  - THR  334  <=> LEU  251  - TYR  259 )                          
  48: s001-A 5vo3-A   336 - 357 <=>  267 - 288   (LEU  336  - SER  357  <=> VAL  263  - ARG  284 )                          
  48: s001-A 5vo3-A   361 - 365 <=>  289 - 293   (THR  361  - THR  365  <=> ILE  285  - LEU  289 )                          
  48: s001-A 5vo3-A   366 - 369 <=>  295 - 298   (ARG  366  - ASP  369  <=> GLY  291  - PHE  294 )                          
  48: s001-A 5vo3-A   371 - 377 <=>  333 - 339   (PHE  371  - GLY  377  <=> ARG  329  - GLY  335 )                          
  48: s001-A 5vo3-A   431 - 435 <=>  354 - 358   (TYR  431  - TYR  435  <=> LYS  350  - CYS  354 )                          
  48: s001-A 5vo3-A   439 - 445 <=>  359 - 365   (LEU  439  - TYR  445  <=> VAL  355  - GLY  361 )                          
  49: s001-A 5g2x-C    89 -  92 <=>   29 -  32   (GLY   89  - LEU   92  <=> ARG   32  - ILE   35 )                          
  49: s001-A 5g2x-C    93 -  96 <=>   39 -  42   (ASN   93  - SER   96  <=> ASN   42  - SER   45 )                          
  49: s001-A 5g2x-C   102 - 107 <=>   48 -  53   (ARG  102  - SER  107  <=> THR   51  - ASP   56 )                          
  49: s001-A 5g2x-C   121 - 133 <=>   56 -  68   (TYR  121  - SER  133  <=> ALA   59  - ILE   71 )                          
  49: s001-A 5g2x-C   135 - 138 <=>   69 -  72   (TRP  135  - VAL  138  <=> GLN   72  - LYS   75 )                          
  49: s001-A 5g2x-C   143 - 157 <=>   75 -  89   (GLN  143  - LEU  157  <=> THR   78  - LYS   92 )                          
  49: s001-A 5g2x-C   169 - 189 <=>   97 - 117   (TRP  169  - VAL  189  <=> LEU  100  - SER  120 )                          
  49: s001-A 5g2x-C   191 - 197 <=>  123 - 129   (PRO  191  - TRP  197  <=> PHE  126  - GLY  132 )                          
  49: s001-A 5g2x-C   198 - 201 <=>  135 - 138   (SER  198  - TRP  201  <=> SER  138  - THR  141 )                          
  49: s001-A 5g2x-C   204 - 210 <=>  140 - 146   (GLY  204  - ARG  210  <=> LEU  143  - GLU  149 )                          
  49: s001-A 5g2x-C   217 - 220 <=>  149 - 152   (TRP  217  - GLN  220  <=> GLY  152  - TRP  155 )                          
  49: s001-A 5g2x-C   222 - 248 <=>  153 - 179   (ILE  222  - SER  248  <=> PHE  156  - LYS  182 )                          
  49: s001-A 5g2x-C   258 - 266 <=>  185 - 193   (ILE  258  - TYR  266  <=> GLN  188  - ALA  196 )                          
  49: s001-A 5g2x-C   270 - 275 <=>  194 - 199   (THR  270  - TYR  275  <=> GLY  197  - TRP  202 )                          
  49: s001-A 5g2x-C   281 - 287 <=>  202 - 208   (LYS  281  - SER  287  <=> HIS  205  - THR  211 )                          
  49: s001-A 5g2x-C   288 - 306 <=>  211 - 229   (GLY  288  - TYR  306  <=> GLY  214  - PHE  232 )                          
  49: s001-A 5g2x-C   308 - 314 <=>  230 - 236   (SER  308  - TYR  314  <=> VAL  233  - LYS  239 )                          
  49: s001-A 5g2x-C   320 - 324 <=>  250 - 254   (PHE  320  - LEU  324  <=> TYR  303  - ALA  307 )                          
  49: s001-A 5g2x-C   327 - 335 <=>  255 - 263   (ASP  327  - ALA  335  <=> ASP  308  - GLY  316 )                          
  49: s001-A 5g2x-C   337 - 359 <=>  267 - 289   (CYS  337  - ASP  359  <=> ASP  320  - GLU  342 )                          
  49: s001-A 5g2x-C   361 - 366 <=>  291 - 296   (THR  361  - ARG  366  <=> LYS  344  - HIS  349 )                          
  49: s001-A 5g2x-C   378 - 381 <=>  298 - 301   (ILE  378  - TYR  381  <=> SER  351  - ALA  354 )                          
  49: s001-A 5g2x-C   386 - 391 <=>  304 - 309   (GLY  386  - ILE  391  <=> LEU  357  - ARG  362 )                          
  49: s001-A 5g2x-C   393 - 398 <=>  322 - 327   (ASP  393  - ASN  398  <=> LEU  386  - GLN  391 )                          
  49: s001-A 5g2x-C   399 - 408 <=>  329 - 338   (ASP  399  - ALA  408  <=> LYS  393  - LYS  402 )                          
  49: s001-A 5g2x-C   416 - 433 <=>  363 - 380   (SER  416  - ALA  433  <=> GLU  427  - GLY  444 )                          
  49: s001-A 5g2x-C   434 - 437 <=>  388 - 391   (HIS  434  - ILE  437  <=> LEU  452  - PHE  455 )                          
  49: s001-A 5g2x-C   439 - 449 <=>  392 - 402   (LEU  439  - LYS  449  <=> ALA  456  - THR  466 )                          
  49: s001-A 5g2x-C   451 - 456 <=>  414 - 419   (LYS  451  - VAL  456  <=> THR  478  - LYS  483 )                          
  49: s001-A 5g2x-C   490 - 493 <=>  458 - 461   (ILE  490  - LEU  493  <=> GLU  544  - GLY  547 )                          
  49: s001-A 5g2x-C   504 - 507 <=>  483 - 486   (ASN  504  - PHE  507  <=> PHE  588  - HIS  591 )                          
  50: s001-A 6d9m-A    87 -  90 <=>    1 -   4   (HIS   87  - THR   90  <=> MET -162  - PHE -159 )                          
  50: s001-A 6d9m-A   190 - 193 <=>  162 - 165   (PRO  190  - ASN  193  <=> GLY   -1  - ILE    2 )                          
  50: s001-A 6d9m-A   194 - 197 <=>  172 - 175   (PHE  194  - TRP  197  <=> PHE    9  - ARG   12 )                          
  50: s001-A 6d9m-A   208 - 214 <=>  177 - 183   (LEU  208  - GLY  214  <=> LEU   14  - ARG   20 )                          
  50: s001-A 6d9m-A   215 - 218 <=>  185 - 188   (ASP  215  - THR  218  <=> ILE   22  - ALA   25 )                          
  50: s001-A 6d9m-A   220 - 231 <=>  195 - 206   (GLN  220  - ASP  231  <=> VAL   32  - LYS   43 )                          
  50: s001-A 6d9m-A   284 - 287 <=>  207 - 210   (GLY  284  - SER  287  <=> GLY   44  - ASP   47 )                          
  50: s001-A 6d9m-A   288 - 292 <=>  212 - 216   (GLY  288  - THR  292  <=> HIS   49  - VAL   53 )                          
  50: s001-A 6d9m-A   294 - 308 <=>  218 - 232   (ILE  294  - SER  308  <=> SER   55  - VAL   69 )                          
  50: s001-A 6d9m-A   313 - 316 <=>  233 - 236   (ASP  313  - LEU  316  <=> ARG   70  - ASP   73 )                          
  50: s001-A 6d9m-A   320 - 323 <=>  237 - 240   (PHE  320  - TRP  323  <=> ILE   74  - ARG   77 )                          
  50: s001-A 6d9m-A   324 - 333 <=>  242 - 251   (LEU  324  - GLU  333  <=> GLY   79  - VAL   88 )                          
  50: s001-A 6d9m-A   334 - 337 <=>  253 - 256   (THR  334  - CYS  337  <=> THR   90  - LYS   93 )                          
  50: s001-A 6d9m-A   338 - 352 <=>  258 - 272   (ARG  338  - LEU  352  <=> ALA   95  - HIS  109 )                          
  50: s001-A 6d9m-A   353 - 357 <=>  283 - 287   (GLY  353  - SER  357  <=> ARG  120  - SER  124 )                          
  50: s001-A 6d9m-A   361 - 368 <=>  288 - 295   (THR  361  - ILE  368  <=> LEU  125  - ALA  132 )                          
  50: s001-A 6d9m-A   380 - 383 <=>  305 - 308   (PRO  380  - LYS  383  <=> GLU  142  - ASP  145 )                          
  51: s001-A 2rb7-A   200 - 203 <=>   77 -  80   (ASN  200  - ASP  203  <=> VAL   76  - GLU   79 )                          
  51: s001-A 2rb7-A   220 - 227 <=>  177 - 184   (GLN  220  - PHE  227  <=> ILE  176  - CYS  183 )                          
  51: s001-A 2rb7-A   230 - 233 <=>  185 - 188   (PHE  230  - THR  233  <=> THR  184  - ALA  187 )                          
  51: s001-A 2rb7-A   263 - 268 <=>  190 - 195   (LEU  263  - ILE  268  <=> HIS  189  - TRP  194 )                          
  51: s001-A 2rb7-A   282 - 285 <=>  196 - 199   (ASN  282  - ILE  285  <=> UNK  195  - ASN  198 )                          
  51: s001-A 2rb7-A   297 - 308 <=>  201 - 212   (THR  297  - SER  308  <=> VAL  200  - LYS  211 )                          
  51: s001-A 2rb7-A   310 - 313 <=>  213 - 216   (ARG  310  - ASP  313  <=> THR  212  - ALA  215 )                          
  51: s001-A 2rb7-A   321 - 325 <=>  230 - 234   (SER  321  - GLY  325  <=> GLY  229  - ALA  233 )                          
  51: s001-A 2rb7-A   326 - 334 <=>  245 - 253   (ASP  326  - THR  334  <=> ALA  244  - VAL  252 )                          
  51: s001-A 2rb7-A   337 - 343 <=>  259 - 265   (CYS  337  - TYR  343  <=> PRO  258  - LYS  264 )                          
  51: s001-A 2rb7-A   345 - 349 <=>  266 - 270   (TYR  345  - PHE  349  <=> ILE  265  - VAL  269 )                          
  51: s001-A 2rb7-A   355 - 358 <=>  271 - 274   (ASN  355  - ILE  358  <=> SER  270  - VAL  273 )                          
  51: s001-A 2rb7-A   361 - 367 <=>  275 - 281   (THR  361  - PHE  367  <=> SER  274  - PRO  280 )                          
  51: s001-A 2rb7-A   369 - 376 <=>  311 - 318   (ASP  369  - LYS  376  <=> ALA  310  - GLY  317 )                          
  51: s001-A 2rb7-A   431 - 436 <=>  333 - 338   (TYR  431  - ASP  436  <=> HIS  332  - CYS  337 )                          
  51: s001-A 2rb7-A   463 - 469 <=>  340 - 346   (SER  463  - THR  469  <=> HIS  339  - SER  345 )                          
  52: s001-A 5yhf-A   216 - 219 <=>   38 -  41   (LYS  216  - TRP  219  <=> LEU   39  - GLY   42 )                          
  52: s001-A 5yhf-A   221 - 229 <=>   42 -  50   (SER  221  - SER  229  <=> LEU   43  - VAL   51 )                          
  52: s001-A 5yhf-A   293 - 310 <=>   54 -  71   (GLN  293  - ARG  310  <=> THR   55  - ALA   72 )                          
  52: s001-A 5yhf-A   312 - 318 <=>   72 -  78   (ARG  312  - ILE  318  <=> LEU   73  - LEU   79 )                          
  52: s001-A 5yhf-A   321 - 325 <=>   79 -  83   (SER  321  - GLY  325  <=> ILE   80  - GLY   84 )                          
  52: s001-A 5yhf-A   326 - 335 <=>   85 -  94   (ASP  326  - ALA  335  <=> LYS   86  - LEU   95 )                          
  52: s001-A 5yhf-A   337 - 346 <=>   98 - 107   (CYS  337  - LEU  346  <=> ASP   99  - GLY  108 )                          
  52: s001-A 5yhf-A   349 - 352 <=>  108 - 111   (PHE  349  - LEU  352  <=> GLN  109  - VAL  112 )                          
  52: s001-A 5yhf-A   354 - 358 <=>  251 - 255   (LEU  354  - ILE  358  <=> VAL  252  - VAL  256 )                          
  52: s001-A 5yhf-A   361 - 366 <=>  256 - 261   (THR  361  - ARG  366  <=> ALA  257  - ILE  262 )                          
  52: s001-A 5yhf-A   386 - 389 <=>  480 - 483   (GLY  386  - ILE  389  <=> THR  481  - THR  484 )                          
  52: s001-A 5yhf-A   394 - 397 <=>  484 - 487   (LEU  394  - HIS  397  <=> LEU  485  - GLU  488 )                          
  52: s001-A 5yhf-A   434 - 437 <=>  543 - 546   (HIS  434  - ILE  437  <=> PHE  544  - GLU  547 )                          
  52: s001-A 5yhf-A   498 - 502 <=>  611 - 615   (LYS  498  - VAL  502  <=> TYR  612  - GLY  616 )                          
  52: s001-A 5yhf-A   515 - 518 <=>  705 - 708   (ASP  515  - SER  518  <=> PHE  706  - THR  709 )                          
  52: s001-A 5yhf-A   519 - 522 <=>  711 - 714   (HIS  519  - TYR  522  <=> SER  712  - VAL  715 )                          
  53: s001-A 6slf-A    30 -  33 <=>   14 -  17   (LYS   30  - PRO   33  <=> SER   14  - ALA   17 )                          
  53: s001-A 6slf-A   199 - 202 <=>   84 -  87   (ILE  199  - LEU  202  <=> PRO   84  - GLU   87 )                          
  53: s001-A 6slf-A   203 - 206 <=>  100 - 103   (ASP  203  - LYS  206  <=> GLY  100  - HIS  103 )                          
  53: s001-A 6slf-A   220 - 227 <=>  189 - 196   (GLN  220  - PHE  227  <=> ALA  189  - ILE  196 )                          
  53: s001-A 6slf-A   230 - 233 <=>  197 - 200   (PHE  230  - THR  233  <=> HIS  197  - GLY  200 )                          
  53: s001-A 6slf-A   264 - 268 <=>  202 - 206   (ARG  264  - ILE  268  <=> HIS  202  - PRO  206 )                          
  53: s001-A 6slf-A   281 - 286 <=>  207 - 212   (LYS  281  - PRO  286  <=> HIS  207  - PRO  212 )                          
  53: s001-A 6slf-A   298 - 307 <=>  214 - 223   (ILE  298  - ALA  307  <=> VAL  214  - LEU  223 )                          
  53: s001-A 6slf-A   309 - 313 <=>  224 - 228   (LEU  309  - ASP  313  <=> GLN  224  - SER  228 )                          
  53: s001-A 6slf-A   321 - 325 <=>  242 - 246   (SER  321  - GLY  325  <=> GLY  242  - GLY  246 )                          
  53: s001-A 6slf-A   326 - 334 <=>  257 - 265   (ASP  326  - THR  334  <=> VAL  257  - ALA  265 )                          
  53: s001-A 6slf-A   337 - 353 <=>  270 - 286   (CYS  337  - GLY  353  <=> LEU  270  - CYS  286 )                          
  53: s001-A 6slf-A   355 - 358 <=>  294 - 297   (ASN  355  - ILE  358  <=> GLU  294  - PHE  297 )                          
  53: s001-A 6slf-A   361 - 367 <=>  298 - 304   (THR  361  - PHE  367  <=> GLU  298  - PRO  304 )                          
  53: s001-A 6slf-A   368 - 376 <=>  340 - 348   (ILE  368  - LYS  376  <=> ASP  340  - TRP  348 )                          
  53: s001-A 6slf-A   393 - 396 <=>  369 - 372   (ASP  393  - PHE  396  <=> ASN  369  - ASP  372 )                          
  54: s001-A 2v0n-A    30 -  33 <=>   68 -  71   (LYS   30  - PRO   33  <=> LYS   69  - PRO   72 )                          
  54: s001-A 2v0n-A   188 - 193 <=>  285 - 290   (LYS  188  - ASN  193  <=> LEU  286  - THR  291 )                          
  54: s001-A 2v0n-A   194 - 197 <=>  297 - 300   (PHE  194  - TRP  197  <=> HIS  298  - ARG  301 )                          
  54: s001-A 2v0n-A   207 - 214 <=>  301 - 308   (SER  207  - GLY  214  <=> TYR  302  - SER  309 )                          
  54: s001-A 2v0n-A   220 - 232 <=>  320 - 332   (GLN  220  - ALA  232  <=> VAL  321  - LYS  333 )                          
  54: s001-A 2v0n-A   284 - 308 <=>  333 - 357   (GLY  284  - SER  308  <=> ILE  334  - VAL  358 )                          
  54: s001-A 2v0n-A   314 - 317 <=>  358 - 361   (TYR  314  - ARG  317  <=> ARG  359  - ASP  362 )                          
  54: s001-A 2v0n-A   320 - 323 <=>  362 - 365   (PHE  320  - TRP  323  <=> LEU  363  - ARG  366 )                          
  54: s001-A 2v0n-A   324 - 333 <=>  367 - 376   (LEU  324  - GLU  333  <=> GLY  368  - PRO  377 )                          
  54: s001-A 2v0n-A   334 - 337 <=>  378 - 381   (THR  334  - CYS  337  <=> THR  379  - ALA  382 )                          
  54: s001-A 2v0n-A   338 - 353 <=>  383 - 398   (ARG  338  - GLY  353  <=> ALA  384  - PRO  399 )                          
  54: s001-A 2v0n-A   354 - 357 <=>  410 - 413   (LEU  354  - SER  357  <=> VAL  411  - SER  414 )                          
  54: s001-A 2v0n-A   361 - 371 <=>  414 - 424   (THR  361  - PHE  371  <=> ILE  415  - ASP  425 )                          
  54: s001-A 2v0n-A   380 - 383 <=>  431 - 434   (PRO  380  - LYS  383  <=> LYS  432  - ASP  435 )                          
  55: s001-A 5k8o-B    30 -  34 <=>   16 -  20   (LYS   30  - THR   34  <=> GLY   16  - GLY   20 )                          
  55: s001-A 5k8o-B   198 - 203 <=>   97 - 102   (SER  198  - ASP  203  <=> ALA   97  - ALA  102 )                          
  55: s001-A 5k8o-B   210 - 213 <=>  160 - 163   (ARG  210  - PHE  213  <=> ASP  160  - PRO  163 )                          
  55: s001-A 5k8o-B   214 - 217 <=>  172 - 175   (GLY  214  - TRP  217  <=> TYR  172  - GLU  175 )                          
  55: s001-A 5k8o-B   220 - 229 <=>  209 - 218   (GLN  220  - SER  229  <=> LYS  209  - ALA  218 )                          
  55: s001-A 5k8o-B   271 - 274 <=>  223 - 226   (PRO  271  - PHE  274  <=> TYR  223  - TYR  226 )                          
  55: s001-A 5k8o-B   280 - 283 <=>  229 - 232   (VAL  280  - ARG  283  <=> ARG  229  - ALA  232 )                          
  55: s001-A 5k8o-B   284 - 287 <=>  235 - 238   (GLY  284  - SER  287  <=> ASP  235  - ASN  238 )                          
  55: s001-A 5k8o-B   295 - 313 <=>  241 - 259   (ILE  295  - ASP  313  <=> VAL  241  - LYS  259 )                          
  55: s001-A 5k8o-B   321 - 325 <=>  277 - 281   (SER  321  - GLY  325  <=> GLY  277  - GLY  281 )                          
  55: s001-A 5k8o-B   326 - 334 <=>  294 - 302   (ASP  326  - THR  334  <=> CYS  294  - LEU  302 )                          
  55: s001-A 5k8o-B   336 - 356 <=>  306 - 326   (LEU  336  - VAL  356  <=> THR  306  - ALA  326 )                          
  55: s001-A 5k8o-B   360 - 363 <=>  327 - 330   (LYS  360  - TYR  363  <=> GLU  327  - PRO  330 )                          
  55: s001-A 5k8o-B   364 - 367 <=>  332 - 335   (THR  364  - PHE  367  <=> LEU  332  - ARG  335 )                          
  55: s001-A 5k8o-B   369 - 376 <=>  375 - 382   (ASP  369  - LYS  376  <=> THR  375  - GLY  382 )                          
  55: s001-A 5k8o-B   433 - 436 <=>  397 - 400   (ALA  433  - ASP  436  <=> GLY  397  - TYR  400 )                          
  55: s001-A 5k8o-B   443 - 446 <=>  402 - 405   (LYS  443  - LEU  446  <=> LEU  402  - ASP  405 )                          
  56: s001-A 5xgb-A    12 -  15 <=>   40 -  43   (PHE   12  - GLN   15  <=> TRP  280  - ASP  283 )                          
  56: s001-A 5xgb-A    94 -  98 <=>   74 -  78   (VAL   94  - SER   98  <=> GLY  320  - SER  324 )                          
  56: s001-A 5xgb-A   125 - 128 <=>   88 -  91   (ASN  125  - MET  128  <=> SER  334  - VAL  337 )                          
  56: s001-A 5xgb-A   139 - 142 <=>   96 -  99   (SER  139  - SER  142  <=> ALA  342  - HIS  345 )                          
  56: s001-A 5xgb-A   190 - 193 <=>  127 - 130   (PRO  190  - ASN  193  <=> GLN  373  - HIS  376 )                          
  56: s001-A 5xgb-A   194 - 197 <=>  137 - 140   (PHE  194  - TRP  197  <=> THR  383  - ARG  386 )                          
  56: s001-A 5xgb-A   207 - 212 <=>  141 - 146   (SER  207  - LEU  212  <=> GLU  387  - LEU  392 )                          
  56: s001-A 5xgb-A   214 - 217 <=>  147 - 150   (GLY  214  - TRP  217  <=> GLN  393  - LEU  396 )                          
  56: s001-A 5xgb-A   220 - 232 <=>  160 - 172   (GLN  220  - ALA  232  <=> HIS  406  - LEU  418 )                          
  56: s001-A 5xgb-A   284 - 308 <=>  173 - 197   (GLY  284  - SER  308  <=> VAL  419  - LEU  443 )                          
  56: s001-A 5xgb-A   314 - 317 <=>  198 - 201   (TYR  314  - ARG  317  <=> ARG  444  - ASP  447 )                          
  56: s001-A 5xgb-A   320 - 323 <=>  202 - 205   (PHE  320  - TRP  323  <=> THR  448  - ARG  451 )                          
  56: s001-A 5xgb-A   324 - 333 <=>  207 - 216   (LEU  324  - GLU  333  <=> GLY  453  - GLU  462 )                          
  56: s001-A 5xgb-A   334 - 337 <=>  218 - 221   (THR  334  - CYS  337  <=> CYS  464  - GLU  467 )                          
  56: s001-A 5xgb-A   338 - 352 <=>  223 - 237   (ARG  338  - LEU  352  <=> ALA  469  - LEU  483 )                          
  56: s001-A 5xgb-A   353 - 357 <=>  247 - 251   (GLY  353  - SER  357  <=> ASN  493  - SER  497 )                          
  56: s001-A 5xgb-A   361 - 367 <=>  252 - 258   (THR  361  - PHE  367  <=> VAL  498  - LEU  504 )                          
  56: s001-A 5xgb-A   371 - 379 <=>  290 - 298   (PHE  371  - ARG  379  <=> HIS  536  - MET  544 )                          
  56: s001-A 5xgb-A   397 - 400 <=>  363 - 366   (HIS  397  - LEU  400  <=> ARG  609  - LEU  612 )                          
  56: s001-A 5xgb-A   402 - 408 <=>  367 - 373   (LYS  402  - ALA  408  <=> MET  613  - TRP  619 )                          
  56: s001-A 5xgb-A   412 - 415 <=>  396 - 399   (LYS  412  - LEU  415  <=> THR  642  - ILE  645 )                          
  56: s001-A 5xgb-A   436 - 440 <=>  404 - 408   (ASP  436  - ARG  440  <=> ALA  650  - ASP  654 )                          
  56: s001-A 5xgb-A   442 - 447 <=>  409 - 414   (LEU  442  - SER  447  <=> GLU  655  - PHE  660 )                          
  56: s001-A 5xgb-A   498 - 503 <=>  473 - 478   (LYS  498  - SER  503  <=> TYR  719  - PRO  724 )                          
  56: s001-A 5xgb-A   509 - 512 <=>  510 - 513   (SER  509  - GLU  512  <=> HIS  756  - GLY  759 )                          
  57: s001-A 3vf0-B    35 -  38 <=>    1 -   4   (GLY   35  - PRO   38  <=> HIS   37  - ASP   40 )                          
  57: s001-A 3vf0-B   220 - 227 <=>   22 -  29   (GLN  220  - PHE  227  <=> ARG   58  - GLY   65 )                          
  57: s001-A 3vf0-B   296 - 299 <=>   32 -  35   (GLY  296  - VAL  299  <=> GLY   68  - THR   71 )                          
  57: s001-A 3vf0-B   301 - 309 <=>   36 -  44   (MET  301  - LEU  309  <=> ASN   72  - SER   80 )                          
  57: s001-A 3vf0-B   313 - 317 <=>   45 -  49   (ASP  313  - ARG  317  <=> ASP   81  - LYS   85 )                          
  57: s001-A 3vf0-B   320 - 325 <=>   50 -  55   (PHE  320  - GLY  325  <=> TYR   86  - LYS   91 )                          
  57: s001-A 3vf0-B   326 - 336 <=>   58 -  68   (ASP  326  - LEU  336  <=> GLY   94  - GLU  104 )                          
  57: s001-A 3vf0-B   340 - 346 <=>   72 -  78   (GLU  340  - LEU  346  <=> ALA  108  - HIS  114 )                          
  57: s001-A 3vf0-B   350 - 357 <=>   81 -  88   (LYS  350  - SER  357  <=> ARG  117  - SER  124 )                          
  57: s001-A 3vf0-B   361 - 364 <=>   89 -  92   (THR  361  - THR  364  <=> VAL  125  - GLN  128 )                          
  57: s001-A 3vf0-B   367 - 370 <=>  123 - 126   (PHE  367  - ASP  370  <=> GLU  159  - PHE  162 )                          
  57: s001-A 3vf0-B   376 - 381 <=>  170 - 175   (LYS  376  - TYR  381  <=> HIS  206  - GLY  211 )                          
  57: s001-A 3vf0-B   391 - 395 <=>  176 - 180   (ILE  391  - THR  395  <=> GLN  212  - ALA  216 )                          
  57: s001-A 3vf0-B   434 - 445 <=>  236 - 247   (HIS  434  - TYR  445  <=> ALA  272  - ASP  283 )                          
  57: s001-A 3vf0-B   447 - 453 <=>  248 - 254   (SER  447  - VAL  453  <=> GLY  284  - SER  290 )                          
  57: s001-A 3vf0-B   510 - 514 <=>  279 - 283   (LYS  510  - LEU  514  <=> ALA  315  - ASN  319 )                          
  58: s001-A 1v3z-A   220 - 228 <=>    4 -  12   (GLN  220  - SER  228  <=> ARG    5  - ARG   13 )                          
  58: s001-A 1v3z-A   300 - 313 <=>   14 -  27   (ASN  300  - ASP  313  <=> GLN   15  - ARG   28 )                          
  58: s001-A 1v3z-A   320 - 325 <=>   34 -  39   (PHE  320  - GLY  325  <=> TRP   35  - PRO   40 )                          
  58: s001-A 1v3z-A   326 - 334 <=>   41 -  49   (ASP  326  - THR  334  <=> GLY   42  - GLY   50 )                          
  58: s001-A 1v3z-A   339 - 349 <=>   55 -  65   (GLN  339  - PHE  349  <=> GLU   56  - PRO   66 )                          
  58: s001-A 1v3z-A   352 - 358 <=>   66 -  72   (LEU  352  - ILE  358  <=> PRO   67  - ARG   73 )                          
  58: s001-A 1v3z-A   361 - 367 <=>   73 -  79   (THR  361  - PHE  367  <=> VAL   74  - GLN   80 )                          
  59: s001-A 3fds-A   220 - 234 <=>    1 -  15   (GLN  220  - VAL  234  <=> MET    1  - VAL   15 )                          
  59: s001-A 3fds-A   268 - 277 <=>   29 -  38   (ILE  268  - LYS  277  <=> VAL   29  - GLU   38 )                          
  59: s001-A 3fds-A   278 - 281 <=>   40 -  43   (ILE  278  - LYS  281  <=> SER   40  - VAL   43 )                          
  59: s001-A 3fds-A   288 - 308 <=>   76 -  96   (GLY  288  - SER  308  <=> MET   76  - SER   96 )                          
  59: s001-A 3fds-A   320 - 323 <=>   98 - 101   (PHE  320  - TRP  323  <=> LYS   98  - ILE  101 )                          
  59: s001-A 3fds-A   324 - 336 <=>  103 - 115   (LEU  324  - LEU  336  <=> SER  103  - VAL  115 )                          
  59: s001-A 3fds-A   337 - 351 <=>  120 - 134   (CYS  337  - GLU  351  <=> GLU  120  - GLU  134 )                          
  59: s001-A 3fds-A   352 - 357 <=>  136 - 141   (LEU  352  - SER  357  <=> GLU  136  - THR  141 )                          
  59: s001-A 3fds-A   361 - 365 <=>  142 - 146   (THR  361  - THR  365  <=> VAL  142  - LYS  146 )                          
  59: s001-A 3fds-A   373 - 380 <=>  169 - 176   (VAL  373  - PRO  380  <=> GLU  169  - ARG  176 )                          
  59: s001-A 3fds-A   393 - 396 <=>  180 - 183   (ASP  393  - PHE  396  <=> ILE  180  - VAL  183 )                          
  59: s001-A 3fds-A   399 - 402 <=>  217 - 220   (ASP  399  - LYS  402  <=> ILE  217  - ALA  220 )                          
  59: s001-A 3fds-A   411 - 417 <=>  278 - 284   (GLU  411  - ALA  417  <=> LYS  278  - ILE  284 )                          
  59: s001-A 3fds-A   426 - 434 <=>  344 - 352   (GLY  426  - HIS  434  <=> ILE  344  - THR  352 )                          
  60: s001-A 4p6q-A    26 -  29 <=>   18 -  21   (ILE   26  - SER   29  <=> LYS  352  - LEU  355 )                          
  60: s001-A 4p6q-A    38 -  50 <=>   39 -  51   (PRO   38  - ALA   50  <=> THR  373  - GLN  385 )                          
  60: s001-A 4p6q-A   163 - 168 <=>   75 -  80   (ASN  163  - ILE  168  <=> THR  409  - PRO  414 )                          
  60: s001-A 4p6q-A   220 - 227 <=>  103 - 110   (GLN  220  - PHE  227  <=> THR  437  - ASN  444 )                          
  60: s001-A 4p6q-A   298 - 310 <=>  114 - 126   (ILE  298  - ARG  310  <=> THR  448  - ARG  460 )                          
  60: s001-A 4p6q-A   314 - 318 <=>  128 - 132   (TYR  314  - ILE  318  <=> GLY  462  - ASP  466 )                          
  60: s001-A 4p6q-A   321 - 324 <=>  133 - 136   (SER  321  - LEU  324  <=> ILE  467  - LYS  470 )                          
  60: s001-A 4p6q-A   325 - 336 <=>  142 - 153   (GLY  325  - LEU  336  <=> PRO  476  - ALA  487 )                          
  60: s001-A 4p6q-A   339 - 346 <=>  156 - 163   (GLN  339  - LEU  346  <=> CYS  490  - ASP  497 )                          
  60: s001-A 4p6q-A   350 - 357 <=>  166 - 173   (LYS  350  - SER  357  <=> TYR  500  - LYS  507 )                          
  60: s001-A 4p6q-A   361 - 364 <=>  174 - 177   (THR  361  - THR  364  <=> LEU  508  - GLY  511 )                          
  60: s001-A 4p6q-A   368 - 372 <=>  236 - 240   (ILE  368  - GLU  372  <=> LYS  570  - GLY  574 )                          
  60: s001-A 4p6q-A   374 - 377 <=>  241 - 244   (ARG  374  - GLY  377  <=> ARG  575  - GLY  578 )                          
  60: s001-A 4p6q-A   465 - 468 <=>  278 - 281   (LYS  465  - ARG  468  <=> MET  612  - GLU  615 )                          
  60: s001-A 4p6q-A   469 - 472 <=>  283 - 286   (THR  469  - TYR  472  <=> ARG  617  - ARG  620 )                          
  61: s001-A 6vej-A   216 - 219 <=>   46 -  49   (LYS  216  - TRP  219  <=> ALA   46  - THR   49 )                          
  61: s001-A 6vej-A   221 - 226 <=>   50 -  55   (SER  221  - ASP  226  <=> MET   50  - ARG   55 )                          
  61: s001-A 6vej-A   292 - 312 <=>   60 -  80   (THR  292  - ARG  312  <=> THR   60  - ASP   80 )                          
  61: s001-A 6vej-A   320 - 334 <=>   86 - 100   (PHE  320  - THR  334  <=> LYS   86  - LEU  100 )                          
  61: s001-A 6vej-A   337 - 349 <=>  112 - 124   (CYS  337  - PHE  349  <=> ILE  112  - GLN  124 )                          
  61: s001-A 6vej-A   351 - 354 <=>  125 - 128   (GLU  351  - LEU  354  <=> GLY  125  - PRO  128 )                          
  61: s001-A 6vej-A   361 - 364 <=>  133 - 136   (THR  361  - THR  364  <=> GLY  133  - PHE  136 )                          
  61: s001-A 6vej-A   365 - 370 <=>  138 - 143   (THR  365  - ASP  370  <=> ASP  138  - VAL  143 )                          
  61: s001-A 6vej-A   376 - 379 <=>  177 - 180   (LYS  376  - ARG  379  <=> LEU  177  - VAL  180 )                          
  61: s001-A 6vej-A   395 - 399 <=>  182 - 186   (THR  395  - ASP  399  <=> MET  182  - GLN  186 )                          
  61: s001-A 6vej-A   402 - 405 <=>  187 - 190   (LYS  402  - ALA  405  <=> ASN  187  - ILE  190 )                          
  61: s001-A 6vej-A   414 - 417 <=>  262 - 265   (ASP  414  - ALA  417  <=> ASP  262  - SER  265 )                          
  61: s001-A 6vej-A   433 - 436 <=>  277 - 280   (ALA  433  - ASP  436  <=> LEU  277  - TYR  280 )                          
  61: s001-A 6vej-A   452 - 456 <=>  553 - 557   (PRO  452  - VAL  456  <=> SER  553  - GLU  557 )                          
  61: s001-A 6vej-A   465 - 470 <=>  580 - 585   (LYS  465  - LYS  470  <=> LEU  580  - LYS  585 )                          
  61: s001-A 6vej-A   473 - 476 <=>  586 - 589   (LEU  473  - PHE  476  <=> ASP  586  - ASP  589 )                          
  61: s001-A 6vej-A   480 - 483 <=>  629 - 632   (MET  480  - GLN  483  <=> ALA  629  - ARG  632 )                          
  61: s001-A 6vej-A   504 - 509 <=>  774 - 779   (ASN  504  - SER  509  <=> THR  774  - SER  779 )                          
  61: s001-A 6vej-A   512 - 516 <=>  780 - 784   (GLU  512  - PHE  516  <=> ILE  780  - ALA  784 )                          
  62: s001-A 4xvi-A    85 -  88 <=>  120 - 123   (ILE   85  - TYR   88  <=> LYS  322  - VAL  325 )                          
  62: s001-A 4xvi-A    90 -  94 <=>  144 - 148   (THR   90  - VAL   94  <=> GLY  346  - ARG  350 )                          
  62: s001-A 4xvi-A   176 - 182 <=>  153 - 159   (SER  176  - TYR  182  <=> LEU  355  - ALA  361 )                          
  62: s001-A 4xvi-A   190 - 193 <=>  357 - 360   (PRO  190  - ASN  193  <=> SER  559  - TRP  562 )                          
  62: s001-A 4xvi-A   196 - 202 <=>  377 - 383   (GLY  196  - LEU  202  <=> ILE  579  - HIS  585 )                          
  62: s001-A 4xvi-A   207 - 212 <=>  398 - 403   (SER  207  - LEU  212  <=> PRO  607  - VAL  612 )                          
  62: s001-A 4xvi-A   217 - 233 <=>  405 - 421   (TRP  217  - THR  233  <=> SER  614  - ARG  630 )                          
  62: s001-A 4xvi-A   272 - 275 <=>  513 - 516   (ILE  272  - TYR  275  <=> ALA  725  - GLN  728 )                          
  62: s001-A 4xvi-A   280 - 283 <=>  523 - 526   (VAL  280  - ARG  283  <=> VAL  735  - ILE  738 )                          
  62: s001-A 4xvi-A   284 - 287 <=>  556 - 559   (GLY  284  - SER  287  <=> VAL  768  - SER  771 )                          
  62: s001-A 4xvi-A   295 - 311 <=>  562 - 578   (ILE  295  - SER  311  <=> ASP  774  - SER  790 )                          
  62: s001-A 4xvi-A   313 - 318 <=>  580 - 585   (ASP  313  - ILE  318  <=> THR  792  - LEU  797 )                          
  62: s001-A 4xvi-A   321 - 338 <=>  586 - 603   (SER  321  - ARG  338  <=> VAL  798  - PRO  815 )                          
  62: s001-A 4xvi-A   340 - 353 <=>  604 - 617   (GLU  340  - GLY  353  <=> GLU  816  - GLU  829 )                          
  62: s001-A 4xvi-A   354 - 357 <=>  630 - 633   (LEU  354  - SER  357  <=> LEU  842  - SER  845 )                          
  62: s001-A 4xvi-A   361 - 364 <=>  634 - 637   (THR  361  - THR  364  <=> LEU  846  - GLY  849 )                          
  62: s001-A 4xvi-A   380 - 383 <=>  641 - 644   (PRO  380  - LYS  383  <=> GLY  853  - VAL  856 )                          
  63: s001-A 3oha-A   216 - 219 <=>   20 -  23   (LYS  216  - TRP  219  <=> SER   16  - TYR   19 )                          
  63: s001-A 3oha-A   220 - 234 <=>   28 -  42   (GLN  220  - VAL  234  <=> ALA   24  - VAL   38 )                          
  63: s001-A 3oha-A   261 - 264 <=>  103 - 106   (ASP  261  - ARG  264  <=> GLU   99  - TRP  102 )                          
  63: s001-A 3oha-A   269 - 272 <=>  107 - 110   (ASN  269  - ILE  272  <=> GLN  103  - ASP  106 )                          
  63: s001-A 3oha-A   273 - 277 <=>  112 - 116   (LEU  273  - LYS  277  <=> CYS  108  - VAL  112 )                          
  63: s001-A 3oha-A   288 - 308 <=>  130 - 150   (GLY  288  - SER  308  <=> VAL  126  - CYS  146 )                          
  63: s001-A 3oha-A   320 - 323 <=>  152 - 155   (PHE  320  - TRP  323  <=> LEU  148  - ARG  151 )                          
  63: s001-A 3oha-A   324 - 334 <=>  157 - 167   (LEU  324  - THR  334  <=> SER  153  - ARG  163 )                          
  63: s001-A 3oha-A   336 - 342 <=>  244 - 250   (LEU  336  - GLU  342  <=> LEU  240  - LYS  246 )                          
  63: s001-A 3oha-A   344 - 351 <=>  251 - 258   (ASP  344  - GLU  351  <=> GLY  247  - ASP  254 )                          
  63: s001-A 3oha-A   352 - 357 <=>  260 - 265   (LEU  352  - SER  357  <=> LEU  256  - SER  261 )                          
  63: s001-A 3oha-A   361 - 365 <=>  266 - 270   (THR  361  - THR  365  <=> CYS  262  - SER  266 )                          
  63: s001-A 3oha-A   381 - 384 <=>  274 - 277   (TYR  381  - PHE  384  <=> VAL  270  - LEU  273 )                          
  63: s001-A 3oha-A   391 - 395 <=>  295 - 299   (ILE  391  - THR  395  <=> LEU  291  - LEU  295 )                          
  63: s001-A 3oha-A   396 - 400 <=>  303 - 307   (PHE  396  - LEU  400  <=> LYS  299  - THR  303 )                          
  63: s001-A 3oha-A   429 - 432 <=>  312 - 315   (TRP  429  - GLY  432  <=> LEU  308  - VAL  311 )                          
  63: s001-A 3oha-A   437 - 444 <=>  318 - 325   (ILE  437  - VAL  444  <=> LYS  314  - ASP  321 )                          
  63: s001-A 3oha-A   463 - 466 <=>  346 - 349   (SER  463  - PRO  466  <=> LEU  342  - PHE  345 )                          
  63: s001-A 3oha-A   472 - 475 <=>  355 - 358   (TYR  472  - ASN  475  <=> LYS  351  - ASP  354 )                          
  63: s001-A 3oha-A   493 - 496 <=>  362 - 365   (LEU  493  - PHE  496  <=> SER  358  - ASN  361 )                          
  63: s001-A 3oha-A   511 - 516 <=>  486 - 491   (TYR  511  - PHE  516  <=> THR  482  - LYS  487 )                          
  63: s001-A 3oha-A   518 - 521 <=>  493 - 496   (SER  518  - ILE  521  <=> LYS  489  - SER  492 )                          
  64: s001-A 3al0-B   220 - 227 <=>    8 -  15   (GLN  220  - PHE  227  <=> GLY    8  - LEU   15 )                          
  64: s001-A 3al0-B   229 - 232 <=>   16 -  19   (SER  229  - ALA  232  <=> SER   16  - THR   19 )                          
  64: s001-A 3al0-B   285 - 288 <=>   22 -  25   (ILE  285  - GLY  288  <=> PHE   22  - CYS   25 )                          
  64: s001-A 3al0-B   290 - 293 <=>   50 -  53   (ALA  290  - GLN  293  <=> PRO   50  - ASN   53 )                          
  64: s001-A 3al0-B   295 - 309 <=>   54 -  68   (ILE  295  - LEU  309  <=> GLU   54  - ASN   68 )                          
  64: s001-A 3al0-B   313 - 316 <=>  102 - 105   (ASP  313  - LEU  316  <=> THR  102  - PHE  105 )                          
  64: s001-A 3al0-B   320 - 324 <=>  121 - 125   (PHE  320  - LEU  324  <=> ARG  121  - GLU  125 )                          
  64: s001-A 3al0-B   326 - 335 <=>  154 - 163   (ASP  326  - ALA  335  <=> PRO  154  - ASP  163 )                          
  64: s001-A 3al0-B   337 - 343 <=>  170 - 176   (CYS  337  - TYR  343  <=> ALA  170  - LYS  176 )                          
  64: s001-A 3al0-B   345 - 354 <=>  177 - 186   (TYR  345  - LEU  354  <=> LEU  177  - VAL  186 )                          
  64: s001-A 3al0-B   355 - 358 <=>  188 - 191   (ASN  355  - ILE  358  <=> THR  188  - MET  191 )                          
  64: s001-A 3al0-B   359 - 367 <=>  194 - 202   (ASP  359  - PHE  367  <=> GLY  194  - ILE  202 )                          
  64: s001-A 3al0-B   368 - 373 <=>  231 - 236   (ILE  368  - VAL  373  <=> LEU  231  - GLU  236 )                          
  64: s001-A 3al0-B   374 - 377 <=>  261 - 264   (ARG  374  - GLY  377  <=> ILE  261  - SER  264 )                          
  64: s001-A 3al0-B   392 - 398 <=>  269 - 275   (LEU  392  - ASN  398  <=> GLU  269  - ARG  275 )                          
  64: s001-A 3al0-B   442 - 445 <=>  401 - 404   (LEU  442  - TYR  445  <=> PHE  401  - GLY  404 )                          
  64: s001-A 3al0-B   447 - 450 <=>  405 - 408   (SER  447  - LEU  450  <=> LYS  405  - SER  408 )                          
  64: s001-A 3al0-B   451 - 455 <=>  411 - 415   (LYS  451  - HIS  455  <=> VAL  411  - GLY  415 )                          
  64: s001-A 3al0-B   478 - 481 <=>  461 - 464   (SER  478  - LYS  481  <=> GLU  461  - GLY  464 )                          
  64: s001-A 3al0-B   484 - 488 <=>  465 - 469   (LEU  484  - LEU  488  <=> LYS  465  - GLU  469 )                          
  65: s001-A 6fjw-A   220 - 231 <=>    1 -  12   (GLN  220  - ASP  231  <=> UNK    1  - ASP   12 )                          
  65: s001-A 6fjw-A   295 - 299 <=>   14 -  18   (ILE  295  - VAL  299  <=> PRO   14  - LEU   18 )                          
  65: s001-A 6fjw-A   301 - 313 <=>   19 -  31   (MET  301  - ASP  313  <=> ALA   19  - ASP   31 )                          
  65: s001-A 6fjw-A   317 - 325 <=>   44 -  52   (ARG  317  - GLY  325  <=> ASN   44  - GLN   52 )                          
  65: s001-A 6fjw-A   326 - 334 <=>   57 -  65   (ASP  326  - THR  334  <=> THR   57  - THR   65 )                          
  65: s001-A 6fjw-A   338 - 343 <=>   73 -  78   (ARG  338  - TYR  343  <=> PHE   73  - GLN   78 )                          
  65: s001-A 6fjw-A   349 - 352 <=>   81 -  84   (PHE  349  - LEU  352  <=> GLU   81  - LEU   84 )                          
  65: s001-A 6fjw-A   353 - 357 <=>   89 -  93   (GLY  353  - SER  357  <=> LYS   89  - GLU   93 )                          
  65: s001-A 6fjw-A   360 - 376 <=>   94 - 110   (LYS  360  - LYS  376  <=> LYS   94  - ASN  110 )                          
  65: s001-A 6fjw-A   391 - 394 <=>  236 - 239   (ILE  391  - LEU  394  <=> LYS  237  - GLU  240 )                          
  66: s001-A 1vr6-A   218 - 228 <=>    1 -  11   (THR  218  - SER  228  <=> HIS   -4  - LYS    6 )                          
  66: s001-A 1vr6-A   231 - 234 <=>   12 -  15   (ASP  231  - VAL  234  <=> PRO    7  - THR   10 )                          
  66: s001-A 1vr6-A   301 - 309 <=>   19 -  27   (MET  301  - LEU  309  <=> ILE   14  - GLU   22 )                          
  66: s001-A 1vr6-A   313 - 317 <=>   28 -  32   (ASP  313  - ARG  317  <=> SER   23  - LYS   27 )                          
  66: s001-A 1vr6-A   321 - 325 <=>   33 -  37   (SER  321  - GLY  325  <=> CYS   28  - LYS   32 )                          
  66: s001-A 1vr6-A   326 - 336 <=>   42 -  52   (ASP  326  - LEU  336  <=> THR   37  - TYR   47 )                          
  66: s001-A 1vr6-A   340 - 348 <=>   53 -  61   (GLU  340  - LYS  348  <=> VAL   48  - LEU   56 )                          
  66: s001-A 1vr6-A   354 - 358 <=>   62 -  66   (LEU  354  - ILE  358  <=> ASP   57  - SER   61 )                          
  66: s001-A 1vr6-A   361 - 367 <=>   67 -  73   (THR  361  - PHE  367  <=> VAL   62  - PRO   68 )                          
  66: s001-A 1vr6-A   368 - 372 <=>   75 -  79   (ILE  368  - GLU  372  <=> LYS   70  - ARG   74 )                          
  66: s001-A 1vr6-A   373 - 377 <=>  266 - 270   (VAL  373  - GLY  377  <=> GLU  261  - PRO  265 )                          
  66: s001-A 1vr6-A   452 - 460 <=>  306 - 314   (PRO  452  - LEU  460  <=> PRO  301  - ASP  309 )                          
  66: s001-A 1vr6-A   469 - 472 <=>  325 - 328   (THR  469  - TYR  472  <=> LYS  320  - VAL  323 )                          
  67: s001-A 1r3n-A    25 -  29 <=>  175 - 179   (LYS   25  - SER   29  <=> ASP  192  - SER  196 )                          
  67: s001-A 1r3n-A    34 -  39 <=>  183 - 188   (THR   34  - ARG   39  <=> SER  200  - GLY  205 )                          
  67: s001-A 1r3n-A   220 - 227 <=>  232 - 239   (GLN  220  - PHE  227  <=> TYR  249  - VAL  256 )                          
  67: s001-A 1r3n-A   229 - 232 <=>  240 - 243   (SER  229  - ALA  232  <=> HIS  257  - GLY  260 )                          
  67: s001-A 1r3n-A   263 - 269 <=>  245 - 251   (LEU  263  - ASN  269  <=> HIS  262  - TRP  268 )                          
  67: s001-A 1r3n-A   281 - 285 <=>  252 - 256   (LYS  281  - ILE  285  <=> ARG  269  - ASP  273 )                          
  67: s001-A 1r3n-A   298 - 315 <=>  258 - 275   (ILE  298  - ASN  315  <=> LEU  275  - HIS  292 )                          
  67: s001-A 1r3n-A   321 - 325 <=>  282 - 286   (SER  321  - GLY  325  <=> GLY  299  - ALA  303 )                          
  67: s001-A 1r3n-A   326 - 334 <=>  298 - 306   (ASP  326  - THR  334  <=> VAL  315  - HIS  323 )                          
  67: s001-A 1r3n-A   339 - 353 <=>  313 - 327   (GLN  339  - GLY  353  <=> ALA  330  - ILE  344 )                          
  67: s001-A 1r3n-A   360 - 363 <=>  338 - 341   (LYS  360  - TYR  363  <=> GLU  355  - THR  358 )                          
  67: s001-A 1r3n-A   364 - 369 <=>  343 - 348   (THR  364  - ASP  369  <=> GLN  360  - VAL  365 )                          
  67: s001-A 1r3n-A   371 - 376 <=>  383 - 388   (PHE  371  - LYS  376  <=> CYS  400  - HIS  405 )                          
  67: s001-A 1r3n-A   432 - 437 <=>  403 - 408   (GLY  432  - ILE  437  <=> SER  420  - GLU  425 )                          
  67: s001-A 1r3n-A   491 - 495 <=>  412 - 416   (TYR  491  - THR  495  <=> PRO  429  - GLU  433 )                          
  68: s001-A 6mw4-A   220 - 227 <=>    1 -   8   (GLN  220  - PHE  227  <=> GLU    2  - TYR    9 )                          
  68: s001-A 6mw4-A   299 - 307 <=>   11 -  19   (VAL  299  - ALA  307  <=> ASP   12  - ASN   20 )                          
  68: s001-A 6mw4-A   315 - 318 <=>   20 -  23   (ASN  315  - ILE  318  <=> GLY   21  - ARG   24 )                          
  68: s001-A 6mw4-A   321 - 325 <=>   24 -  28   (SER  321  - GLY  325  <=> TYR   25  - ASN   29 )                          
  68: s001-A 6mw4-A   326 - 336 <=>   30 -  40   (ASP  326  - LEU  336  <=> GLN   31  - PHE   41 )                          
  68: s001-A 6mw4-A   340 - 343 <=>   41 -  44   (GLU  340  - TYR  343  <=> ASP   42  - ILE   45 )                          
  68: s001-A 6mw4-A   345 - 349 <=>   45 -  49   (TYR  345  - PHE  349  <=> LEU   46  - ILE   50 )                          
  68: s001-A 6mw4-A   355 - 358 <=>   50 -  53   (ASN  355  - ILE  358  <=> GLN   51  - TRP   54 )                          
  68: s001-A 6mw4-A   361 - 364 <=>   54 -  57   (THR  361  - THR  364  <=> TRP   55  - SER   58 )                          
  68: s001-A 6mw4-A   391 - 395 <=>   59 -  63   (ILE  391  - THR  395  <=> PRO   60  - LEU   64 )                          
  68: s001-A 6mw4-A   429 - 433 <=>  264 - 268   (TRP  429  - ALA  433  <=> VAL  269  - SER  273 )                          
  68: s001-A 6mw4-A   435 - 438 <=>  482 - 485   (TYR  435  - TYR  438  <=> SER  489  - THR  492 )                          
  68: s001-A 6mw4-A   439 - 443 <=>  487 - 491   (LEU  439  - LYS  443  <=> VAL  494  - LEU  498 )                          
  68: s001-A 6mw4-A   446 - 449 <=>  539 - 542   (LEU  446  - LYS  449  <=> THR  549  - GLN  552 )                          
  69: s001-A 6zxv-A   216 - 219 <=>    1 -   4   (LYS  216  - TRP  219  <=> GLY   -3  - SER    0 )                          
  69: s001-A 6zxv-A   221 - 231 <=>    5 -  15   (SER  221  - ASP  231  <=> MET    1  - ASN   11 )                          
  69: s001-A 6zxv-A   298 - 311 <=>   17 -  30   (ILE  298  - SER  311  <=> GLU   13  - TYR   26 )                          
  69: s001-A 6zxv-A   314 - 317 <=>   31 -  34   (TYR  314  - ARG  317  <=> GLY   27  - GLU   30 )                          
  69: s001-A 6zxv-A   320 - 334 <=>   35 -  49   (PHE  320  - THR  334  <=> ASP   31  - GLY   45 )                          
  69: s001-A 6zxv-A   344 - 349 <=>   51 -  56   (ASP  344  - PHE  349  <=> LYS   47  - LEU   52 )                          
  69: s001-A 6zxv-A   354 - 357 <=>   57 -  60   (LEU  354  - SER  357  <=> ALA   53  - ASN   56 )                          
  69: s001-A 6zxv-A   361 - 365 <=>   61 -  65   (THR  361  - THR  365  <=> VAL   58  - TYR   62 )                          
  69: s001-A 6zxv-A   370 - 374 <=>   81 -  85   (ASP  370  - ARG  374  <=> PRO   78  - ARG   82 )                          
  69: s001-A 6zxv-A   376 - 379 <=>   86 -  89   (LYS  376  - ARG  379  <=> LEU   83  - VAL   86 )                          
  69: s001-A 6zxv-A   380 - 385 <=>  124 - 129   (PRO  380  - LEU  385  <=> TYR  121  - GLN  126 )                          
  69: s001-A 6zxv-A   386 - 389 <=>  132 - 135   (GLY  386  - ILE  389  <=> LYS  129  - VAL  132 )                          
  69: s001-A 6zxv-A   413 - 417 <=>  259 - 263   (GLU  413  - ALA  417  <=> LYS  256  - THR  260 )                          
  70: s001-A 3o1l-A   215 - 230 <=>   13 -  28   (ASP  215  - PHE  230  <=> PHE   -2  - ARG   13 )                          
  70: s001-A 3o1l-A   302 - 313 <=>   30 -  41   (ILE  302  - ASP  313  <=> GLY   15  - SER   26 )                          
  70: s001-A 3o1l-A   317 - 325 <=>   45 -  53   (ARG  317  - GLY  325  <=> TRP   30  - SER   38 )                          
  70: s001-A 3o1l-A   326 - 334 <=>   60 -  68   (ASP  326  - THR  334  <=> PHE   45  - ALA   53 )                          
  70: s001-A 3o1l-A   337 - 341 <=>   78 -  82   (CYS  337  - PHE  341  <=> PHE   63  - PHE   67 )                          
  70: s001-A 3o1l-A   343 - 346 <=>   83 -  86   (TYR  343  - LEU  346  <=> THR   68  - ALA   71 )                          
  70: s001-A 3o1l-A   354 - 357 <=>   89 -  92   (LEU  354  - SER  357  <=> PHE   74  - ASP   77 )                          
  70: s001-A 3o1l-A   361 - 369 <=>   93 - 101   (THR  361  - ASP  369  <=> TRP   78  - LYS   86 )                          
  70: s001-A 3o1l-A   372 - 375 <=>  129 - 132   (GLU  372  - PHE  375  <=> CYS  114  - ALA  117 )                          
  70: s001-A 3o1l-A   376 - 379 <=>  176 - 179   (LYS  376  - ARG  379  <=> HIS  161  - ASP  164 )                          
  70: s001-A 3o1l-A   394 - 397 <=>  197 - 200   (LEU  394  - HIS  397  <=> GLU  182  - HIS  185 )                          
  70: s001-A 3o1l-A   398 - 401 <=>  236 - 239   (ASN  398  - ASP  401  <=> TYR  221  - GLU  224 )                          
  70: s001-A 3o1l-A   403 - 406 <=>  240 - 243   (LEU  403  - GLN  406  <=> GLU  225  - ALA  228 )                          
  70: s001-A 3o1l-A   430 - 433 <=>  246 - 249   (ALA  430  - ALA  433  <=> ILE  231  - GLN  234 )                          
  70: s001-A 3o1l-A   468 - 471 <=>  256 - 259   (ARG  468  - ARG  471  <=> HIS  241  - SER  244 )                          
  70: s001-A 3o1l-A   474 - 477 <=>  260 - 263   (GLU  474  - PHE  477  <=> ILE  245  - UNK  248 )                          
  70: s001-A 3o1l-A   493 - 496 <=>  268 - 271   (LEU  493  - PHE  496  <=> ARG  253  - GLU  256 )                          
  71: s001-A 2wbm-A   137 - 142 <=>    4 -   9   (ARG  137  - SER  142  <=> VAL    2  - ALA    7 )                          
  71: s001-A 2wbm-A   215 - 219 <=>  162 - 166   (ASP  215  - TRP  219  <=> ILE  160  - LYS  164 )                          
  71: s001-A 2wbm-A   221 - 227 <=>  167 - 173   (SER  221  - PHE  227  <=> VAL  165  - ILE  171 )                          
  71: s001-A 2wbm-A   302 - 309 <=>  179 - 186   (ILE  302  - LEU  309  <=> GLY  177  - SER  184 )                          
  71: s001-A 2wbm-A   314 - 317 <=>  187 - 190   (TYR  314  - ARG  317  <=> ASN  185  - LYS  188 )                          
  71: s001-A 2wbm-A   321 - 325 <=>  192 - 196   (SER  321  - GLY  325  <=> THR  190  - TRP  194 )                          
  71: s001-A 2wbm-A   326 - 336 <=>  202 - 212   (ASP  326  - LEU  336  <=> TRP  200  - LEU  210 )                          
  71: s001-A 2wbm-A   339 - 350 <=>  214 - 225   (GLN  339  - LYS  350  <=> ASP  212  - GLY  223 )                          
  71: s001-A 2wbm-A   355 - 358 <=>  226 - 229   (ASN  355  - ILE  358  <=> GLY  224  - GLU  227 )                          
  71: s001-A 2wbm-A   361 - 364 <=>  230 - 233   (THR  361  - THR  364  <=> THR  228  - ILE  231 )                          
  72: s001-A 4rib-B    13 -  16 <=>  132 - 135   (ASP   13  - PRO   16  <=> LEU  501  - ALA  504 )                          
  72: s001-A 4rib-B    21 -  24 <=>  158 - 161   (ILE   21  - LYS   24  <=> ARG  536  - LYS  539 )                          
  72: s001-A 4rib-B    35 -  41 <=>  184 - 190   (GLY   35  - LYS   41  <=> ASP  562  - GLN  568 )                          
  72: s001-A 4rib-B   376 - 381 <=>  211 - 216   (LYS  376  - TYR  381  <=> ILE  589  - HIS  594 )                          
  72: s001-A 4rib-B   383 - 386 <=>  219 - 222   (LYS  383  - GLY  386  <=> GLN  597  - ASP  600 )                          
  72: s001-A 4rib-B   399 - 409 <=>  226 - 236   (ASP  399  - LEU  409  <=> ARG  604  - ASP  614 )                          
  72: s001-A 4rib-B   413 - 434 <=>  242 - 263   (GLU  413  - HIS  434  <=> ALA  620  - LEU  641 )                          
  72: s001-A 4rib-B   435 - 450 <=>  285 - 300   (TYR  435  - LEU  450  <=> GLY  663  - GLN  678 )                          
  72: s001-A 4rib-B   456 - 460 <=>  325 - 329   (VAL  456  - LEU  460  <=> SER  703  - TRP  707 )                          
  72: s001-A 4rib-B   477 - 483 <=>  333 - 339   (PHE  477  - GLN  483  <=> LEU  711  - GLN  717 )                          
  72: s001-A 4rib-B   484 - 489 <=>  341 - 346   (LEU  484  - ASP  489  <=> LEU  719  - PRO  724 )                          
  72: s001-A 4rib-B   517 - 522 <=>  405 - 410   (ARG  517  - TYR  522  <=> THR  783  - PRO  788 )                          
  73: s001-A 3icq-T     2 -   5 <=>   16 -  19   (LYS    2  - ASN    5  <=> SER   17  - PRO   20 )                          
  73: s001-A 3icq-T     6 -   9 <=>   22 -  25   (ILE    6  - ILE    9  <=> LYS   23  - ALA   26 )                          
  73: s001-A 3icq-T    10 -  14 <=>   28 -  32   (GLN   10  - GLY   14  <=> PHE   29  - LEU   33 )                          
  73: s001-A 3icq-T    22 -  25 <=>   82 -  85   (ALA   22  - LYS   25  <=> MET   83  - ASP   86 )                          
  73: s001-A 3icq-T    28 -  31 <=>  126 - 129   (ARG   28  - TYR   31  <=> PHE  127  - SER  130 )                          
  73: s001-A 3icq-T   399 - 410 <=>  139 - 150   (ASP  399  - PRO  410  <=> GLN  140  - LEU  151 )                          
  73: s001-A 3icq-T   415 - 432 <=>  182 - 199   (LEU  415  - GLY  432  <=> ASN  183  - SER  200 )                          
  73: s001-A 3icq-T   433 - 451 <=>  202 - 220   (ALA  433  - LYS  451  <=> LYS  203  - TRP  221 )                          
  73: s001-A 3icq-T   463 - 466 <=>  239 - 242   (SER  463  - PRO  466  <=> LEU  240  - GLU  243 )                          
  73: s001-A 3icq-T   468 - 487 <=>  285 - 304   (ARG  468  - ASP  487  <=> PRO  289  - ALA  308 )                          
  73: s001-A 3icq-T   517 - 521 <=>  473 - 477   (ARG  517  - ILE  521  <=> ALA  477  - GLU  481 )                          
  74: s001-A 6vks-A    35 -  39 <=>   68 -  72   (GLY   35  - ARG   39  <=> ASN   68  - VAL   72 )                          
  74: s001-A 6vks-A    86 -  90 <=>  148 - 152   (THR   86  - THR   90  <=> SER  148  - MET  152 )                          
  74: s001-A 6vks-A    92 -  98 <=>  180 - 186   (LEU   92  - SER   98  <=> ARG  180  - VAL  186 )                          
  74: s001-A 6vks-A   123 - 126 <=>  189 - 192   (ALA  123  - LYS  126  <=> LYS  189  - GLN  192 )                          
  74: s001-A 6vks-A   129 - 142 <=>  196 - 209   (ARG  129  - SER  142  <=> LEU  196  - ASN  209 )                          
  74: s001-A 6vks-A   185 - 188 <=>  269 - 272   (ALA  185  - LYS  188  <=> GLY  269  - ASP  272 )                          
  74: s001-A 6vks-A   191 - 194 <=>  274 - 277   (PRO  191  - PHE  194  <=> SER  274  - THR  277 )                          
  74: s001-A 6vks-A   207 - 210 <=>  287 - 290   (SER  207  - ARG  210  <=> MET  287  - MET  290 )                          
  74: s001-A 6vks-A   218 - 231 <=>  566 - 579   (THR  218  - ASP  231  <=> GLN  566  - ALA  579 )                          
  74: s001-A 6vks-A   293 - 312 <=>  580 - 599   (GLN  293  - ARG  312  <=> THR  580  - PRO  599 )                          
  74: s001-A 6vks-A   314 - 317 <=>  602 - 605   (TYR  314  - ARG  317  <=> GLU  602  - ILE  605 )                          
  74: s001-A 6vks-A   321 - 324 <=>  606 - 609   (SER  321  - LEU  324  <=> THR  606  - GLY  609 )                          
  74: s001-A 6vks-A   325 - 334 <=>  617 - 626   (GLY  325  - THR  334  <=> GLN  617  - LEU  626 )                          
  74: s001-A 6vks-A   336 - 349 <=>  641 - 654   (LEU  336  - PHE  349  <=> ALA  641  - LEU  654 )                          
  74: s001-A 6vks-A   354 - 357 <=>  655 - 658   (LEU  354  - SER  357  <=> LYS  655  - PHE  658 )                          
  74: s001-A 6vks-A   361 - 366 <=>  659 - 664   (THR  361  - ARG  366  <=> GLY  659  - PRO  664 )                          
  74: s001-A 6vks-A   368 - 378 <=>  665 - 675   (ILE  368  - ILE  378  <=> PRO  665  - GLY  675 )                          
  74: s001-A 6vks-A   397 - 403 <=>  813 - 819   (HIS  397  - LEU  403  <=> SER  813  - TYR  819 )                          
  74: s001-A 6vks-A   460 - 463 <=>  842 - 845   (LEU  460  - SER  463  <=> GLN  842  - VAL  845 )                          
  74: s001-A 6vks-A   464 - 467 <=>  847 - 850   (GLU  464  - GLU  467  <=> GLU  847  - SER  850 )                          
  74: s001-A 6vks-A   471 - 476 <=>  983 - 988   (ARG  471  - PHE  476  <=> ILE  983  - ALA  988 )                          
  75: s001-A 4n78-A     3 -   6 <=>    1 -   4   (PHE    3  - ILE    6  <=> VAL    5  - GLU    8 )                          
  75: s001-A 4n78-A     7 -  10 <=>    6 -   9   (TYR    7  - GLN   10  <=> ALA   10  - ASN   13 )                          
  75: s001-A 4n78-A    11 -  14 <=>   12 -  15   (ARG   11  - GLY   14  <=> LEU   16  - GLU   19 )                          
  75: s001-A 4n78-A    86 -  89 <=>  183 - 186   (THR   86  - GLY   89  <=> LYS  219  - GLN  222 )                          
  75: s001-A 4n78-A    94 -  97 <=>  198 - 201   (VAL   94  - VAL   97  <=> TYR  234  - LEU  237 )                          
  75: s001-A 4n78-A    99 - 104 <=>  203 - 208   (GLU   99  - LEU  104  <=> ALA  239  - LEU  244 )                          
  75: s001-A 4n78-A   105 - 109 <=>  211 - 215   (PRO  105  - SER  109  <=> ASP  247  - ASN  251 )                          
  75: s001-A 4n78-A   183 - 186 <=>  234 - 237   (LEU  183  - ILE  186  <=> GLY  270  - LEU  273 )                          
  75: s001-A 4n78-A   249 - 252 <=>  240 - 243   (LEU  249  - LEU  252  <=> GLY  276  - SER  279 )                          
  75: s001-A 4n78-A   263 - 266 <=>  249 - 252   (LEU  263  - TYR  266  <=> ASP  285  - LYS  288 )                          
  75: s001-A 4n78-A   289 - 292 <=>  255 - 258   (SER  289  - THR  292  <=> ASN  291  - LYS  294 )                          
  75: s001-A 4n78-A   298 - 301 <=>  291 - 294   (ILE  298  - MET  301  <=> GLU  327  - SER  330 )                          
  75: s001-A 4n78-A   324 - 327 <=>  297 - 300   (LEU  324  - ASP  327  <=> THR  333  - SER  336 )                          
  75: s001-A 4n78-A   384 - 388 <=>  302 - 306   (PHE  384  - GLN  388  <=> GLY  338  - GLN  342 )                          
  75: s001-A 4n78-A   398 - 410 <=>  307 - 319   (ASN  398  - PRO  410  <=> TYR  343  - ASP  355 )                          
  75: s001-A 4n78-A   415 - 432 <=>  347 - 364   (LEU  415  - GLY  432  <=> LEU  395  - TYR  412 )                          
  75: s001-A 4n78-A   434 - 450 <=>  399 - 415   (HIS  434  - LEU  450  <=> GLU  447  - VAL  463 )                          
  75: s001-A 4n78-A   460 - 463 <=>  591 - 594   (LEU  460  - SER  463  <=> LEU  648  - HIS  651 )                          
  75: s001-A 4n78-A   464 - 467 <=>  596 - 599   (GLU  464  - GLU  467  <=> LEU  653  - LYS  656 )                          
  75: s001-A 4n78-A   469 - 476 <=>  637 - 644   (THR  469  - PHE  476  <=> GLU  694  - GLN  701 )                          
  75: s001-A 4n78-A   480 - 485 <=>  700 - 705   (MET  480  - ASN  485  <=> LEU  757  - ILE  762 )                          
  76: s001-A 3pfo-A    29 -  34 <=>   12 -  17   (SER   29  - THR   34  <=> ALA   18  - ASN   23 )                          
  76: s001-A 3pfo-A   202 - 206 <=>   32 -  36   (LEU  202  - LYS  206  <=> ARG   38  - GLY   42 )                          
  76: s001-A 3pfo-A   209 - 213 <=>  170 - 174   (ASN  209  - PHE  213  <=> GLU  176  - THR  180 )                          
  76: s001-A 3pfo-A   220 - 227 <=>  208 - 215   (GLN  220  - PHE  227  <=> ALA  214  - VAL  221 )                          
  76: s001-A 3pfo-A   229 - 232 <=>  216 - 219   (SER  229  - ALA  232  <=> ARG  222  - PRO  225 )                          
  76: s001-A 3pfo-A   264 - 268 <=>  221 - 225   (ARG  264  - ILE  268  <=> HIS  227  - SER  231 )                          
  76: s001-A 3pfo-A   281 - 284 <=>  226 - 229   (LYS  281  - GLY  284  <=> GLU  232  - THR  235 )                          
  76: s001-A 3pfo-A   298 - 313 <=>  232 - 247   (ILE  298  - ASP  313  <=> ILE  238  - LYS  253 )                          
  76: s001-A 3pfo-A   321 - 325 <=>  271 - 275   (SER  321  - GLY  325  <=> GLY  277  - GLY  281 )                          
  76: s001-A 3pfo-A   326 - 334 <=>  286 - 294   (ASP  326  - THR  334  <=> CYS  292  - LEU  300 )                          
  76: s001-A 3pfo-A   337 - 353 <=>  303 - 319   (CYS  337  - GLY  353  <=> ALA  309  - SER  325 )                          
  76: s001-A 3pfo-A   354 - 357 <=>  324 - 327   (LEU  354  - SER  357  <=> ASN  330  - GLU  333 )                          
  76: s001-A 3pfo-A   361 - 364 <=>  328 - 331   (THR  361  - THR  364  <=> LEU  334  - SER  337 )                          
  76: s001-A 3pfo-A   365 - 368 <=>  335 - 338   (THR  365  - ILE  368  <=> ALA  341  - ALA  344 )                          
  76: s001-A 3pfo-A   370 - 373 <=>  377 - 380   (ASP  370  - VAL  373  <=> SER  383  - TYR  386 )                          
  76: s001-A 3pfo-A   433 - 436 <=>  398 - 401   (ALA  433  - ASP  436  <=> ASP  404  - ILE  407 )                          
  76: s001-A 3pfo-A   439 - 445 <=>  402 - 408   (LEU  439  - TYR  445  <=> ASP  408  - LYS  414 )                          
  76: s001-A 3pfo-A   506 - 509 <=>  423 - 426   (TYR  506  - SER  509  <=> LEU  429  - LEU  432 )                          
  77: s001-A 6s6b-J   217 - 230 <=>    1 -  14   (TRP  217  - PHE  230  <=> GLU    2  - PRO   15 )                          
  77: s001-A 6s6b-J   241 - 245 <=>   17 -  21   (HIS  241  - ILE  245  <=> GLY   18  - ARG   22 )                          
  77: s001-A 6s6b-J   290 - 293 <=>   26 -  29   (ALA  290  - GLN  293  <=> PRO   27  - GLU   30 )                          
  77: s001-A 6s6b-J   298 - 301 <=>   30 -  33   (ILE  298  - MET  301  <=> GLU   31  - ARG   34 )                          
  77: s001-A 6s6b-J   302 - 312 <=>   35 -  45   (ILE  302  - ARG  312  <=> THR   36  - ASN   46 )                          
  77: s001-A 6s6b-J   314 - 317 <=>   83 -  86   (TYR  314  - ARG  317  <=> VAL   84  - GLU   87 )                          
  77: s001-A 6s6b-J   321 - 325 <=>   87 -  91   (SER  321  - GLY  325  <=> VAL   88  - GLU   92 )                          
  77: s001-A 6s6b-J   326 - 334 <=>  205 - 213   (ASP  326  - THR  334  <=> VAL  206  - LEU  214 )                          
  77: s001-A 6s6b-J   338 - 349 <=>  231 - 242   (ARG  338  - PHE  349  <=> LEU  232  - GLY  243 )                          
  77: s001-A 6s6b-J   353 - 358 <=>  251 - 256   (GLY  353  - ILE  358  <=> PHE  252  - ILE  257 )                          
  77: s001-A 6s6b-J   361 - 369 <=>  257 - 265   (THR  361  - ASP  369  <=> ILE  258  - SER  266 )                          
  77: s001-A 6s6b-J   408 - 411 <=>  352 - 355   (ALA  408  - GLU  411  <=> GLU  353  - CYS  356 )                          
  77: s001-A 6s6b-J   412 - 418 <=>  358 - 364   (LYS  412  - TYR  418  <=> SER  359  - TYR  365 )                          
  77: s001-A 6s6b-J   503 - 506 <=>  397 - 400   (SER  503  - TYR  506  <=> THR  398  - THR  401 )                          
  77: s001-A 6s6b-J   511 - 515 <=>  410 - 414   (TYR  511  - ASP  515  <=> LEU  411  - GLY  415 )                          
  78: s001-A 5xgc-A    17 -  24 <=>    1 -   8   (THR   17  - LYS   24  <=> GLU   79  - VAL   86 )                          
  78: s001-A 5xgc-A    25 -  28 <=>   11 -  14   (LYS   25  - ARG   28  <=> GLY   89  - SER   92 )                          
  78: s001-A 5xgc-A   399 - 409 <=>   24 -  34   (ASP  399  - LEU  409  <=> ASP  102  - ALA  112 )                          
  78: s001-A 5xgc-A   413 - 416 <=>   48 -  51   (GLU  413  - SER  416  <=> GLN  126  - ASN  129 )                          
  78: s001-A 5xgc-A   419 - 450 <=>   53 -  84   (GLU  419  - LEU  450  <=> GLY  131  - GLU  162 )                          
  78: s001-A 5xgc-A   457 - 460 <=>  113 - 116   (GLN  457  - LEU  460  <=> LYS  191  - MET  194 )                          
  78: s001-A 5xgc-A   474 - 488 <=>  158 - 172   (GLU  474  - LEU  488  <=> ASP  236  - LEU  250 )                          
  78: s001-A 5xgc-A   517 - 521 <=>  374 - 378   (ARG  517  - ILE  521  <=> SER  452  - ILE  456 )                          
  79: s001-A 3io1-A   213 - 216 <=>   64 -  67   (PHE  213  - LYS  216  <=> LEU   65  - GLU   68 )                          
  79: s001-A 3io1-A   220 - 229 <=>  204 - 213   (GLN  220  - SER  229  <=> LYS  230  - ALA  239 )                          
  79: s001-A 3io1-A   285 - 288 <=>  218 - 221   (ILE  285  - GLY  288  <=> GLY  244  - GLU  247 )                          
  79: s001-A 3io1-A   299 - 311 <=>  228 - 240   (VAL  299  - SER  311  <=> LEU  254  - ILE  266 )                          
  79: s001-A 3io1-A   314 - 318 <=>  250 - 254   (TYR  314  - ILE  318  <=> VAL  276  - VAL  280 )                          
  79: s001-A 3io1-A   321 - 324 <=>  255 - 258   (SER  321  - LEU  324  <=> UNK  281  - GLY  284 )                          
  79: s001-A 3io1-A   325 - 334 <=>  265 - 274   (GLY  325  - THR  334  <=> PRO  291  - THR  300 )                          
  79: s001-A 3io1-A   339 - 347 <=>  287 - 295   (GLN  339  - GLU  347  <=> GLU  313  - GLY  321 )                          
  79: s001-A 3io1-A   353 - 357 <=>  299 - 303   (GLY  353  - SER  357  <=> UNK  325  - ARG  329 )                          
  79: s001-A 3io1-A   361 - 365 <=>  304 - 308   (THR  361  - THR  365  <=> TYR  330  - UNK  334 )                          
  79: s001-A 3io1-A   366 - 369 <=>  310 - 313   (ARG  366  - ASP  369  <=> GLY  336  - THR  339 )                          
  79: s001-A 3io1-A   371 - 376 <=>  350 - 355   (PHE  371  - LYS  376  <=> ASP  376  - UNK  381 )                          
  79: s001-A 3io1-A   439 - 447 <=>  385 - 393   (LEU  439  - SER  447  <=> THR  422  - PHE  430 )                          
  79: s001-A 3io1-A   449 - 452 <=>  394 - 397   (LYS  449  - PRO  452  <=> PRO  431  - ARG  434 )                          
  80: s001-A 4c9d-A   219 - 229 <=>    1 -  11   (TRP  219  - SER  229  <=> MET    1  - GLY   11 )                          
  80: s001-A 4c9d-A   231 - 234 <=>   12 -  15   (ASP  231  - VAL  234  <=> GLU   12  - PRO   15 )                          
  80: s001-A 4c9d-A   294 - 313 <=>   16 -  35   (ILE  294  - ASP  313  <=> LEU   16  - PRO   35 )                          
  80: s001-A 4c9d-A   320 - 323 <=>   50 -  53   (PHE  320  - TRP  323  <=> THR   50  - PRO   53 )                          
  80: s001-A 4c9d-A   326 - 336 <=>   66 -  76   (ASP  326  - LEU  336  <=> LEU   68  - GLY   78 )                          
  80: s001-A 4c9d-A   339 - 348 <=>   79 -  88   (GLN  339  - LYS  348  <=> ALA   81  - ALA   90 )                          
  80: s001-A 4c9d-A   350 - 354 <=>   89 -  93   (LYS  350  - LEU  354  <=> ALA   91  - LEU   95 )                          
  80: s001-A 4c9d-A   355 - 358 <=>  101 - 104   (ASN  355  - ILE  358  <=> ARG  103  - ARG  106 )                          
  80: s001-A 4c9d-A   361 - 364 <=>  105 - 108   (THR  361  - THR  364  <=> VAL  107  - THR  110 )                          
  80: s001-A 4c9d-A   380 - 384 <=>  110 - 114   (PRO  380  - PHE  384  <=> GLU  112  - LEU  116 )                          
  80: s001-A 4c9d-A   426 - 429 <=>  199 - 202   (GLY  426  - TRP  429  <=> PHE  201  - LEU  204 )                          
  80: s001-A 4c9d-A   430 - 435 <=>  219 - 224   (ALA  430  - TYR  435  <=> GLY  221  - ARG  226 )                          
  80: s001-A 4c9d-A   463 - 467 <=>  227 - 231   (SER  463  - GLU  467  <=> SER  229  - GLU  233 )                          
  81: s001-A 1lfp-A   158 - 161 <=>   13 -  16   (ARG  158  - GLY  161  <=> VAL   17  - GLN   20 )                          
  81: s001-A 1lfp-A   164 - 167 <=>   56 -  59   (LYS  164  - LEU  167  <=> ASN   60  - TRP   63 )                          
  81: s001-A 1lfp-A   214 - 227 <=>  126 - 139   (GLY  214  - PHE  227  <=> VAL  130  - PRO  143 )                          
  81: s001-A 1lfp-A   296 - 308 <=>  144 - 156   (GLY  296  - SER  308  <=> SER  148  - GLY  160 )                          
  81: s001-A 1lfp-A   321 - 331 <=>  160 - 170   (SER  321  - ASN  331  <=> VAL  164  - TYR  174 )                          
  81: s001-A 1lfp-A   337 - 342 <=>  172 - 177   (CYS  337  - GLU  342  <=> VAL  176  - TYR  181 )                          
  81: s001-A 1lfp-A   344 - 357 <=>  178 - 191   (ASP  344  - SER  357  <=> GLU  182  - GLU  195 )                          
  81: s001-A 1lfp-A   361 - 366 <=>  192 - 197   (THR  361  - ARG  366  <=> LYS  196  - TRP  201 )                          
  81: s001-A 1lfp-A   376 - 381 <=>  224 - 229   (LYS  376  - TYR  381  <=> LEU  228  - GLN  233 )                          
  81: s001-A 1lfp-A   430 - 434 <=>  239 - 243   (ALA  430  - HIS  434  <=> GLU  243  - LYS  247 )                          
  82: s001-A 6cst-A   157 - 161 <=>   13 -  17   (LEU  157  - GLY  161  <=> MET   28  - ASP   32 )                          
  82: s001-A 6cst-A   219 - 228 <=>   86 -  95   (TRP  219  - SER  228  <=> ASN  101  - ALA  110 )                          
  82: s001-A 6cst-A   229 - 233 <=>   99 - 103   (SER  229  - THR  233  <=> ALA  114  - ARG  118 )                          
  82: s001-A 6cst-A   271 - 274 <=>  138 - 141   (PRO  271  - PHE  274  <=> PRO  153  - ILE  156 )                          
  82: s001-A 6cst-A   288 - 309 <=>  151 - 172   (GLY  288  - LEU  309  <=> ILE  166  - ASP  187 )                          
  82: s001-A 6cst-A   314 - 317 <=>  175 - 178   (TYR  314  - ARG  317  <=> PRO  190  - MET  193 )                          
  82: s001-A 6cst-A   321 - 324 <=>  179 - 182   (SER  321  - LEU  324  <=> ALA  194  - LEU  197 )                          
  82: s001-A 6cst-A   327 - 334 <=>  183 - 190   (ASP  327  - THR  334  <=> ASP  198  - THR  205 )                          
  82: s001-A 6cst-A   337 - 343 <=>  218 - 224   (CYS  337  - TYR  343  <=> ALA  290  - GLU  296 )                          
  82: s001-A 6cst-A   345 - 352 <=>  225 - 232   (TYR  345  - LEU  352  <=> ILE  297  - LYS  304 )                          
  82: s001-A 6cst-A   353 - 356 <=>  234 - 237   (GLY  353  - VAL  356  <=> THR  306  - ALA  309 )                          
  82: s001-A 6cst-A   361 - 366 <=>  238 - 243   (THR  361  - ARG  366  <=> SER  310  - PRO  315 )                          
  82: s001-A 6cst-A   367 - 370 <=>  264 - 267   (PHE  367  - ASP  370  <=> LEU  336  - ARG  339 )                          
  82: s001-A 6cst-A   373 - 379 <=>  268 - 274   (VAL  373  - ARG  379  <=> GLN  340  - ILE  346 )                          
  82: s001-A 6cst-A   393 - 397 <=>  277 - 281   (ASP  393  - HIS  397  <=> LEU  349  - LYS  353 )                          
  82: s001-A 6cst-A   431 - 434 <=>  287 - 290   (TYR  431  - HIS  434  <=> LYS  359  - GLU  362 )                          
  82: s001-A 6cst-A   435 - 440 <=>  292 - 297   (TYR  435  - ARG  440  <=> MET  364  - GLY  369 )                          
  82: s001-A 6cst-A   463 - 466 <=>  311 - 314   (SER  463  - PRO  466  <=> LEU  383  - LEU  386 )                          
  82: s001-A 6cst-A   497 - 500 <=>  393 - 396   (PRO  497  - TRP  500  <=> PHE  465  - LYS  468 )                          
  82: s001-A 6cst-A   507 - 511 <=>  423 - 427   (PHE  507  - TYR  511  <=> GLU  495  - ASP  499 )                          
  83: s001-A 4x4r-A    11 -  15 <=>   34 -  38   (ARG   11  - GLN   15  <=> ARG   34  - LEU   38 )                          
  83: s001-A 4x4r-A    98 - 104 <=>   52 -  58   (SER   98  - LEU  104  <=> THR   52  - LEU   58 )                          
  83: s001-A 4x4r-A   112 - 117 <=>   84 -  89   (LEU  112  - GLY  117  <=> LYS   84  - SER   89 )                          
  83: s001-A 4x4r-A   119 - 123 <=>  106 - 110   (THR  119  - ALA  123  <=> GLY  106  - ASP  110 )                          
  83: s001-A 4x4r-A   134 - 142 <=>  129 - 137   (GLN  134  - SER  142  <=> ARG  129  - LEU  137 )                          
  83: s001-A 4x4r-A   184 - 190 <=>  153 - 159   (THR  184  - PRO  190  <=> GLY  153  - GLY  159 )                          
  83: s001-A 4x4r-A   200 - 213 <=>  259 - 272   (ASN  200  - PHE  213  <=> PRO  259  - GLU  272 )                          
  83: s001-A 4x4r-A   216 - 219 <=>  273 - 276   (LYS  216  - TRP  219  <=> GLU  273  - THR  276 )                          
  83: s001-A 4x4r-A   221 - 227 <=>  277 - 283   (SER  221  - PHE  227  <=> ALA  277  - PHE  283 )                          
  83: s001-A 4x4r-A   229 - 232 <=>  284 - 287   (SER  229  - ALA  232  <=> ARG  284  - ASP  287 )                          
  83: s001-A 4x4r-A   284 - 287 <=>  288 - 291   (GLY  284  - SER  287  <=> ILE  288  - ASP  291 )                          
  83: s001-A 4x4r-A   295 - 314 <=>  292 - 311   (ILE  295  - TYR  314  <=> ASN  292  - GLU  311 )                          
  83: s001-A 4x4r-A   320 - 325 <=>  317 - 322   (PHE  320  - GLY  325  <=> ARG  317  - ALA  322 )                          
  83: s001-A 4x4r-A   326 - 335 <=>  327 - 336   (ASP  326  - ALA  335  <=> CYS  327  - LYS  336 )                          
  83: s001-A 4x4r-A   336 - 342 <=>  384 - 390   (LEU  336  - GLU  342  <=> THR  384  - ARG  390 )                          
  83: s001-A 4x4r-A   344 - 347 <=>  391 - 394   (ASP  344  - GLU  347  <=> SER  391  - SER  394 )                          
  83: s001-A 4x4r-A   348 - 351 <=>  396 - 399   (LYS  348  - GLU  351  <=> HIS  396  - THR  399 )                          
  83: s001-A 4x4r-A   352 - 355 <=>  405 - 408   (LEU  352  - ASN  355  <=> GLY  405  - ILE  408 )                          
  83: s001-A 4x4r-A   360 - 363 <=>  413 - 416   (LYS  360  - TYR  363  <=> GLU  413  - SER  416 )                          
  83: s001-A 4x4r-A   380 - 383 <=>  418 - 421   (PRO  380  - LYS  383  <=> GLU  418  - PHE  421 )                          
  83: s001-A 4x4r-A   384 - 387 <=>  423 - 426   (PHE  384  - LYS  387  <=> GLU  423  - THR  426 )                          
  84: s001-A 1f0x-A     9 -  15 <=>   11 -  17   (ILE    9  - GLN   15  <=> LEU   19  - LEU   25 )                          
  84: s001-A 1f0x-A    72 -  75 <=>  225 - 228   (LYS   72  - GLU   75  <=> ARG  233  - GLU  236 )                          
  84: s001-A 1f0x-A    82 -  85 <=>  232 - 235   (GLU   82  - ILE   85  <=> PRO  240  - TYR  243 )                          
  84: s001-A 1f0x-A    88 -  91 <=>  236 - 239   (TYR   88  - SER   91  <=> ASN  244  - PRO  247 )                          
  84: s001-A 1f0x-A    92 -  95 <=>  242 - 245   (LEU   92  - THR   95  <=> LEU  250  - SER  253 )                          
  84: s001-A 1f0x-A    98 - 101 <=>  252 - 255   (SER   98  - PHE  101  <=> LEU  260  - PHE  263 )                          
  84: s001-A 1f0x-A   214 - 219 <=>  263 - 268   (GLY  214  - TRP  219  <=> GLU  271  - GLN  276 )                          
  84: s001-A 1f0x-A   221 - 230 <=>  269 - 278   (SER  221  - PHE  230  <=> GLN  277  - PRO  286 )                          
  84: s001-A 1f0x-A   302 - 317 <=>  282 - 297   (ILE  302  - ARG  317  <=> THR  290  - VAL  305 )                          
  84: s001-A 1f0x-A   320 - 325 <=>  298 - 303   (PHE  320  - GLY  325  <=> ALA  306  - HIS  311 )                          
  84: s001-A 1f0x-A   326 - 332 <=>  325 - 331   (ASP  326  - PHE  332  <=> HIS  390  - MET  396 )                          
  84: s001-A 1f0x-A   333 - 336 <=>  335 - 338   (GLU  333  - LEU  336  <=> GLY  400  - GLU  403 )                          
  84: s001-A 1f0x-A   338 - 343 <=>  340 - 345   (ARG  338  - TYR  343  <=> LYS  405  - ASP  410 )                          
  84: s001-A 1f0x-A   353 - 357 <=>  349 - 353   (GLY  353  - SER  357  <=> GLN  414  - ASP  418 )                          
  84: s001-A 1f0x-A   361 - 364 <=>  354 - 357   (THR  361  - THR  364  <=> PHE  419  - CYS  422 )                          
  84: s001-A 1f0x-A   380 - 383 <=>  359 - 362   (PRO  380  - LYS  383  <=> PRO  424  - GLY  427 )                          
  84: s001-A 1f0x-A   384 - 387 <=>  365 - 368   (PHE  384  - LYS  387  <=> ALA  430  - HIS  433 )                          
  84: s001-A 1f0x-A   400 - 410 <=>  376 - 386   (LEU  400  - PRO  410  <=> ALA  441  - GLU  451 )                          
  84: s001-A 1f0x-A   413 - 417 <=>  437 - 441   (GLU  413  - ALA  417  <=> LYS  502  - ASP  506 )                          
  84: s001-A 1f0x-A   514 - 518 <=>  498 - 502   (LEU  514  - SER  518  <=> LYS  563  - TRP  567 )                          
  85: s001-A 6yqq-A    87 -  94 <=>   15 -  22   (HIS   87  - VAL   94  <=> ILE   25  - LEU   32 )                          
  85: s001-A 6yqq-A   189 - 193 <=>   25 -  29   (VAL  189  - ASN  193  <=> ASN   35  - ALA   39 )                          
  85: s001-A 6yqq-A   199 - 203 <=>   93 -  97   (ILE  199  - ASP  203  <=> GLY  103  - SER  107 )                          
  85: s001-A 6yqq-A   204 - 207 <=>  132 - 135   (GLY  204  - SER  207  <=> SER  142  - LEU  145 )                          
  85: s001-A 6yqq-A   214 - 219 <=>  171 - 176   (GLY  214  - TRP  219  <=> LEU  189  - TRP  194 )                          
  85: s001-A 6yqq-A   221 - 228 <=>  177 - 184   (SER  221  - SER  228  <=> PRO  195  - HIS  202 )                          
  85: s001-A 6yqq-A   292 - 296 <=>  244 - 248   (THR  292  - GLY  296  <=> ALA  265  - PHE  269 )                          
  85: s001-A 6yqq-A   301 - 312 <=>  253 - 264   (MET  301  - ARG  312  <=> VAL  274  - PRO  285 )                          
  85: s001-A 6yqq-A   322 - 325 <=>  271 - 274   (CYS  322  - GLY  325  <=> LEU  292  - THR  295 )                          
  85: s001-A 6yqq-A   326 - 331 <=>  276 - 281   (ASP  326  - ASN  331  <=> PRO  297  - PHE  302 )                          
  85: s001-A 6yqq-A   334 - 337 <=>  282 - 285   (THR  334  - CYS  337  <=> THR  303  - PRO  306 )                          
  85: s001-A 6yqq-A   339 - 351 <=>  286 - 298   (GLN  339  - GLU  351  <=> GLU  307  - ARG  319 )                          
  85: s001-A 6yqq-A   354 - 358 <=>  299 - 303   (LEU  354  - ILE  358  <=> GLY  320  - ASP  324 )                          
  85: s001-A 6yqq-A   361 - 364 <=>  304 - 307   (THR  361  - THR  364  <=> PHE  325  - THR  328 )                          
  85: s001-A 6yqq-A   394 - 401 <=>  312 - 319   (LEU  394  - ASP  401  <=> GLN  333  - VAL  340 )                          
  86: s001-A 5w94-A    19 -  27 <=>    1 -   9   (HIS   19  - PHE   27  <=> GLU    2  - ILE   10 )                          
  86: s001-A 5w94-A   156 - 159 <=>   15 -  18   (GLN  156  - LYS  159  <=> LEU   16  - GLU   19 )                          
  86: s001-A 5w94-A   326 - 330 <=>   29 -  33   (ASP  326  - LEU  330  <=> LYS   30  - GLU   34 )                          
  86: s001-A 5w94-A   383 - 387 <=>   37 -  41   (LYS  383  - LYS  387  <=> LYS   38  - GLY   42 )                          
  86: s001-A 5w94-A   401 - 410 <=>   45 -  54   (ASP  401  - PRO  410  <=> MET   46  - LYS   55 )                          
  86: s001-A 5w94-A   411 - 414 <=>   56 -  59   (GLU  411  - ASP  414  <=> LYS   57  - LEU   60 )                          
  86: s001-A 5w94-A   416 - 432 <=>   60 -  76   (SER  416  - GLY  432  <=> SER   61  - ILE   77 )                          
  86: s001-A 5w94-A   433 - 449 <=>   80 -  96   (ALA  433  - LYS  449  <=> TYR   81  - LEU   97 )                          
  86: s001-A 5w94-A   450 - 453 <=>   98 - 101   (LEU  450  - VAL  453  <=> THR   99  - SER  102 )                          
  86: s001-A 5w94-A   464 - 467 <=>  125 - 128   (GLU  464  - GLU  467  <=> ASP  126  - PHE  129 )                          
  86: s001-A 5w94-A   468 - 485 <=>  131 - 148   (ARG  468  - ASN  485  <=> LYS  132  - GLN  149 )                          
  86: s001-A 5w94-A   486 - 490 <=>  152 - 156   (LEU  486  - ILE  490  <=> TYR  153  - ALA  157 )                          
  86: s001-A 5w94-A   509 - 512 <=>  229 - 232   (SER  509  - GLU  512  <=> GLY  230  - LEU  233 )                          
  86: s001-A 5w94-A   514 - 517 <=>  295 - 298   (LEU  514  - ARG  517  <=> PHE  296  - LYS  299 )                          
  86: s001-A 5w94-A   518 - 521 <=>  301 - 304   (SER  518  - ILE  521  <=> LYS  302  - LEU  305 )                          
  87: s001-A 5mz2-D    74 -  80 <=>   19 -  25   (ASN   74  - VAL   80  <=> ILE   21  - GLY   27 )                          
  87: s001-A 5mz2-D   217 - 227 <=>   34 -  44   (TRP  217  - PHE  227  <=> LYS   36  - ILE   46 )                          
  87: s001-A 5mz2-D   229 - 232 <=>   45 -  48   (SER  229  - ALA  232  <=> THR   47  - PRO   50 )                          
  87: s001-A 5mz2-D   295 - 310 <=>   51 -  66   (ILE  295  - ARG  310  <=> ASP   53  - ALA   68 )                          
  87: s001-A 5mz2-D   314 - 317 <=>   82 -  85   (TYR  314  - ARG  317  <=> TYR   84  - LYS   87 )                          
  87: s001-A 5mz2-D   321 - 325 <=>   87 -  91   (SER  321  - GLY  325  <=> TYR   89  - PRO   93 )                          
  87: s001-A 5mz2-D   326 - 334 <=>   99 - 107   (ASP  326  - THR  334  <=> TYR  101  - UNK  109 )                          
  87: s001-A 5mz2-D   338 - 353 <=>  115 - 130   (ARG  338  - GLY  353  <=> LEU  117  - LYS  132 )                          
  87: s001-A 5mz2-D   355 - 358 <=>  134 - 137   (ASN  355  - ILE  358  <=> ALA  136  - LEU  139 )                          
  87: s001-A 5mz2-D   361 - 367 <=>  138 - 144   (THR  361  - PHE  367  <=> GLU  140  - HIS  146 )                          
  87: s001-A 5mz2-D   368 - 371 <=>  147 - 150   (ILE  368  - PHE  371  <=> LEU  149  - PHE  152 )                          
  87: s001-A 5mz2-D   376 - 381 <=>  352 - 357   (LYS  376  - TYR  381  <=> LEU  354  - VAL  359 )                          
  87: s001-A 5mz2-D   387 - 390 <=>  360 - 363   (LYS  387  - ASP  390  <=> PRO  362  - ILE  365 )                          
  87: s001-A 5mz2-D   401 - 404 <=>  394 - 397   (ASP  401  - ASP  404  <=> TYR  396  - ASP  399 )                          
  88: s001-A 7cun-D   398 - 408 <=>   15 -  25   (ASN  398  - ALA  408  <=> THR   47  - LEU   57 )                          
  88: s001-A 7cun-D   415 - 429 <=>   36 -  50   (LEU  415  - TRP  429  <=> SER   68  - LYS   82 )                          
  88: s001-A 7cun-D   432 - 451 <=>   51 -  70   (GLY  432  - LYS  451  <=> GLU   83  - THR  102 )                          
  88: s001-A 7cun-D   463 - 466 <=>   89 -  92   (SER  463  - PRO  466  <=> GLU  121  - HIS  124 )                          
  88: s001-A 7cun-D   468 - 485 <=>  129 - 146   (ARG  468  - ASN  485  <=> ASP  161  - GLY  178 )                          
  88: s001-A 7cun-D   515 - 522 <=>  769 - 776   (ASP  515  - TYR  522  <=> LYS  878  - PRO  885 )                          
  89: s001-A 2zkt-B    30 -  33 <=>   20 -  23   (LYS   30  - PRO   33  <=> LYS   21  - ASN   24 )                          
  89: s001-A 2zkt-B   203 - 206 <=>   58 -  61   (ASP  203  - LYS  206  <=> GLY   59  - THR   62 )                          
  89: s001-A 2zkt-B   209 - 212 <=>   75 -  78   (ASN  209  - LEU  212  <=> TYR   76  - ARG   79 )                          
  89: s001-A 2zkt-B   216 - 228 <=>   91 - 103   (LYS  216  - SER  228  <=> SER   92  - THR  104 )                          
  89: s001-A 2zkt-B   296 - 309 <=>  110 - 123   (GLY  296  - LEU  309  <=> ILE  130  - LYS  143 )                          
  89: s001-A 2zkt-B   311 - 314 <=>  124 - 127   (SER  311  - TYR  314  <=> THR  146  - ARG  149 )                          
  89: s001-A 2zkt-B   323 - 333 <=>  135 - 145   (TRP  323  - GLU  333  <=> MET  157  - ASP  167 )                          
  89: s001-A 2zkt-B   337 - 353 <=>  160 - 176   (CYS  337  - GLY  353  <=> ILE  191  - PRO  207 )                          
  89: s001-A 2zkt-B   361 - 364 <=>  192 - 195   (THR  361  - THR  364  <=> LEU  223  - ARG  226 )                          
  89: s001-A 2zkt-B   389 - 393 <=>  224 - 228   (ILE  389  - ASP  393  <=> VAL  255  - ALA  259 )                          
  89: s001-A 2zkt-B   419 - 426 <=>  281 - 288   (GLU  419  - GLY  426  <=> LYS  312  - LEU  319 )                          
  89: s001-A 2zkt-B   431 - 436 <=>  323 - 328   (TYR  431  - ASP  436  <=> MET  354  - ASP  359 )                          
  89: s001-A 2zkt-B   477 - 480 <=>  333 - 336   (PHE  477  - MET  480  <=> LEU  364  - GLY  367 )                          
  89: s001-A 2zkt-B   483 - 489 <=>  339 - 345   (GLN  483  - ASP  489  <=> VAL  370  - LYS  376 )                          
  89: s001-A 2zkt-B   492 - 495 <=>  346 - 349   (ASP  492  - THR  495  <=> ARG  377  - GLU  380 )                          
  89: s001-A 2zkt-B   517 - 521 <=>  377 - 381   (ARG  517  - ILE  521  <=> GLU  408  - ALA  412 )                          
  90: s001-A 1jqg-A   215 - 218 <=>    1 -   4   (ASP  215  - THR  218  <=> HIS   4P  - TYR   7P )                          
  90: s001-A 1jqg-A   220 - 227 <=>    7 -  14   (GLN  220  - PHE  227  <=> HIS  10P  - VAL  17P )                          
  90: s001-A 1jqg-A   298 - 309 <=>   17 -  28   (ILE  298  - LEU  309  <=> MET  20P  - ASN  31P )                          
  90: s001-A 1jqg-A   313 - 317 <=>   29 -  33   (ASP  313  - ARG  317  <=> ASP  32P  - ASP  36P )                          
  90: s001-A 1jqg-A   320 - 325 <=>   35 -  40   (PHE  320  - GLY  325  <=> TRP  38P  - PRO  48P )                          
  90: s001-A 1jqg-A   326 - 336 <=>   42 -  52   (ASP  326  - LEU  336  <=> ARG  50P  - LYS  60P )                          
  90: s001-A 1jqg-A   339 - 349 <=>   54 -  64   (GLN  339  - PHE  349  <=> GLU  62P  - GLY  72P )                          
  90: s001-A 1jqg-A   361 - 366 <=>   68 -  73   (THR  361  - ARG  366  <=> LYS  76P  - ASN  81P )                          
  90: s001-A 1jqg-A   370 - 373 <=>   79 -  82   (ASP  370  - VAL  373  <=> GLU  87P  - ASP  90P )                          
  90: s001-A 1jqg-A   378 - 382 <=>  372 - 376   (ILE  378  - VAL  382  <=> SER  274  - ASP 277A )                          
  90: s001-A 1jqg-A   398 - 410 <=>  387 - 399   (ASN  398  - PRO  410  <=> GLN  288  - GLY  300 )                          
  90: s001-A 1jqg-A   412 - 418 <=>  402 - 408   (LYS  412  - TYR  418  <=> ALA  303  - LYS  309 )                          
  91: s001-A 4in3-D   206 - 209 <=>   19 -  22   (LYS  206  - ASN  209  <=> HIS   20  - ARG   23 )                          
  91: s001-A 4in3-D   213 - 219 <=>   28 -  34   (PHE  213  - TRP  219  <=> PHE   29  - PRO   35 )                          
  91: s001-A 4in3-D   221 - 229 <=>   35 -  43   (SER  221  - SER  229  <=> ASP   36  - LEU   44 )                          
  91: s001-A 4in3-D   325 - 335 <=>   45 -  55   (GLY  325  - ALA  335  <=> GLN   87  - ILE   97 )                          
  91: s001-A 4in3-D   337 - 353 <=>   62 -  78   (CYS  337  - GLY  353  <=> SER  104  - PRO  120 )                          
  91: s001-A 4in3-D   354 - 358 <=>   86 -  90   (LEU  354  - ILE  358  <=> PHE  130  - LYS  134 )                          
  91: s001-A 4in3-D   361 - 366 <=>   91 -  96   (THR  361  - ARG  366  <=> ILE  135  - TRP  140 )                          
  91: s001-A 4in3-D   389 - 398 <=>  118 - 127   (ILE  389  - ASN  398  <=> ILE  162  - GLN  171 )                          
  91: s001-A 4in3-D   412 - 416 <=>  394 - 398   (LYS  412  - SER  416  <=> LEU  449  - ASP  453 )                          
  91: s001-A 4in3-D   445 - 450 <=>  400 - 405   (TYR  445  - LEU  450  <=> PRO  463  - LEU  468 )                          
  91: s001-A 4in3-D   452 - 456 <=>  466 - 470   (PRO  452  - VAL  456  <=> GLU  549  - THR  553 )                          
  91: s001-A 4in3-D   480 - 487 <=>  475 - 482   (MET  480  - ASP  487  <=> GLN  558  - ASP  565 )                          
  91: s001-A 4in3-D   501 - 504 <=>  513 - 516   (ASP  501  - ASN  504  <=> ILE  600  - SER  603 )                          
  91: s001-A 4in3-D   515 - 518 <=>  547 - 550   (ASP  515  - SER  518  <=> THR  637  - GLN  640 )                          
  91: s001-A 4in3-D   519 - 522 <=>  553 - 556   (HIS  519  - TYR  522  <=> SER  643  - ASN  646 )                          
  92: s001-A 6n7p-F   219 - 227 <=>    1 -   9   (TRP  219  - PHE  227  <=> ASN  161  - ASP  169 )                          
  92: s001-A 6n7p-F   296 - 308 <=>   15 -  27   (GLY  296  - SER  308  <=> THR  175  - TYR  187 )                          
  92: s001-A 6n7p-F   314 - 318 <=>   28 -  32   (TYR  314  - ILE  318  <=> ALA  188  - HIS  192 )                          
  92: s001-A 6n7p-F   321 - 325 <=>   33 -  37   (SER  321  - GLY  325  <=> ALA  193  - HIS  197 )                          
  92: s001-A 6n7p-F   326 - 336 <=>   46 -  56   (ASP  326  - LEU  336  <=> GLY  206  - ASP  216 )                          
  92: s001-A 6n7p-F   340 - 347 <=>   60 -  67   (GLU  340  - GLU  347  <=> LEU  220  - GLY  227 )                          
  92: s001-A 6n7p-F   350 - 353 <=>   68 -  71   (LYS  350  - GLY  353  <=> VAL  228  - ASN  231 )                          
  92: s001-A 6n7p-F   354 - 357 <=>   73 -  76   (LEU  354  - SER  357  <=> ARG  233  - LYS  236 )                          
  92: s001-A 6n7p-F   361 - 365 <=>   78 -  82   (THR  361  - THR  365  <=> GLY  238  - GLY  242 )                          
  92: s001-A 6n7p-F   398 - 402 <=>   83 -  87   (ASN  398  - LYS  402  <=> MET  291  - ILE  295 )                          
  92: s001-A 6n7p-F   407 - 410 <=>   89 -  92   (MET  407  - PRO  410  <=> PRO  297  - GLN  300 )                          
  92: s001-A 6n7p-F   413 - 418 <=>   93 -  98   (GLU  413  - TYR  418  <=> GLN  301  - HIS  306 )                          
  92: s001-A 6n7p-F   449 - 455 <=>  106 - 112   (LYS  449  - HIS  455  <=> THR  314  - LEU  320 )                          
  92: s001-A 6n7p-F   482 - 487 <=>  123 - 128   (TYR  482  - ASP  487  <=> ALA  331  - PHE  336 )                          
  92: s001-A 6n7p-F   505 - 509 <=>  200 - 204   (ARG  505  - SER  509  <=> PRO  408  - GLN  412 )                          
  92: s001-A 6n7p-F   511 - 514 <=>  205 - 208   (TYR  511  - LEU  514  <=> PRO  413  - GLY  416 )                          
  93: s001-A 7m4p-A   215 - 218 <=>   37 -  40   (ASP  215  - THR  218  <=> THR   37  - PRO   40 )                          
  93: s001-A 7m4p-A   220 - 227 <=>   41 -  48   (GLN  220  - PHE  227  <=> PRO   41  - THR   48 )                          
  93: s001-A 7m4p-A   292 - 299 <=>   52 -  59   (THR  292  - VAL  299  <=> ALA   52  - ASN   59 )                          
  93: s001-A 7m4p-A   300 - 308 <=>   61 -  69   (ASN  300  - SER  308  <=> VAL   61  - MET   69 )                          
  93: s001-A 7m4p-A   312 - 315 <=>   70 -  73   (ARG  312  - ASN  315  <=> ASN   70  - ASP   73 )                          
  93: s001-A 7m4p-A   320 - 325 <=>   78 -  83   (PHE  320  - GLY  325  <=> ILE   78  - ALA   83 )                          
  93: s001-A 7m4p-A   326 - 333 <=>   87 -  94   (ASP  326  - GLU  333  <=> GLN   87  - PHE   94 )                          
  93: s001-A 7m4p-A   334 - 337 <=>   99 - 102   (THR  334  - CYS  337  <=> ASP   99  - ILE  102 )                          
  93: s001-A 7m4p-A   338 - 353 <=>  104 - 119   (ARG  338  - GLY  353  <=> GLN  104  - PRO  119 )                          
  93: s001-A 7m4p-A   354 - 358 <=>  123 - 127   (LEU  354  - ILE  358  <=> GLN  123  - VAL  127 )                          
  93: s001-A 7m4p-A   361 - 365 <=>  128 - 132   (THR  361  - THR  365  <=> THR  128  - SER  132 )                          
  93: s001-A 7m4p-A   391 - 394 <=>  135 - 138   (ILE  391  - LEU  394  <=> SER  135  - GLN  138 )                          
  93: s001-A 7m4p-A   396 - 399 <=>  139 - 142   (PHE  396  - ASP  399  <=> VAL  139  - PHE  142 )                          
  93: s001-A 7m4p-A   403 - 406 <=>  283 - 286   (LEU  403  - GLN  406  <=> GLY  283  - ALA  286 )                          
  93: s001-A 7m4p-A   418 - 428 <=>  585 - 595   (TYR  418  - VAL  428  <=> THR  585  - THR  595 )                          
  93: s001-A 7m4p-A   430 - 435 <=>  626 - 631   (ALA  430  - TYR  435  <=> GLY  626  - LYS  631 )                          
  93: s001-A 7m4p-A   464 - 467 <=>  633 - 636   (GLU  464  - GLU  467  <=> LYS  633  - SER  636 )                          
  93: s001-A 7m4p-A   468 - 473 <=>  638 - 643   (ARG  468  - LEU  473  <=> ARG  638  - THR  643 )                          
  93: s001-A 7m4p-A   489 - 495 <=>  650 - 656   (ASP  489  - THR  495  <=> GLN  650  - ASN  656 )                          
  93: s001-A 7m4p-A   496 - 499 <=>  658 - 661   (PHE  496  - PHE  499  <=> ILE  658  - ASP  661 )                          
  93: s001-A 7m4p-A   514 - 520 <=>  707 - 713   (LEU  514  - LYS  520  <=> LEU  707  - ARG  713 )                          
  94: s001-A 6s8f-F     2 -   5 <=>  484 - 487   (LYS    2  - ASN    5  <=> UNK  580  - UNK  583 )                          
  94: s001-A 6s8f-F    48 -  56 <=>  502 - 510   (SER   48  - ILE   56  <=> UNK  602  - UNK  610 )                          
  94: s001-A 6s8f-F    57 -  61 <=>  512 - 516   (GLY   57  - GLU   61  <=> UNK  612  - UNK  616 )                          
  94: s001-A 6s8f-F   111 - 115 <=>  559 - 563   (GLY  111  - LYS  115  <=> UNK  668  - UNK  672 )                          
  94: s001-A 6s8f-F   116 - 119 <=>  566 - 569   (SER  116  - THR  119  <=> UNK  675  - UNK  678 )                          
  94: s001-A 6s8f-F   123 - 126 <=>  598 - 601   (ALA  123  - LYS  126  <=> UNK  715  - UNK  718 )                          
  94: s001-A 6s8f-F   128 - 135 <=>  644 - 651   (MET  128  - TRP  135  <=> UNK  788  - UNK  795 )                          
  94: s001-A 6s8f-F   138 - 141 <=>  652 - 655   (VAL  138  - GLY  141  <=> UNK  796  - UNK  799 )                          
  94: s001-A 6s8f-F   182 - 191 <=> 1175 -1184   (TYR  182  - PRO  191  <=> LEU 1370  - ILE 1379 )                          
  94: s001-A 6s8f-F   197 - 200 <=> 1282 -1285   (TRP  197  - ASN  200  <=> VAL 1477  - GLU 1480 )                          
  94: s001-A 6s8f-F   215 - 218 <=> 1419 -1422   (ASP  215  - THR  218  <=> ASN 1620  - TYR 1623 )                          
  94: s001-A 6s8f-F   219 - 222 <=> 1496 -1499   (TRP  219  - ILE  222  <=> ASP 1697  - ILE 1700 )                          
  94: s001-A 6s8f-F   336 - 342 <=> 1504 -1510   (LEU  336  - GLU  342  <=> LEU 1705  - MET 1711 )                          
  94: s001-A 6s8f-F   368 - 371 <=> 1537 -1540   (ILE  368  - PHE  371  <=> ILE 1738  - LYS 1741 )                          
  94: s001-A 6s8f-F   375 - 379 <=> 1570 -1574   (PHE  375  - ARG  379  <=> ILE 1771  - ILE 1775 )                          
  94: s001-A 6s8f-F   398 - 413 <=> 1674 -1689   (ASN  398  - GLU  413  <=> ASP 1875  - GLN 1890 )                          
  94: s001-A 6s8f-F   415 - 433 <=> 1692 -1710   (LEU  415  - ALA  433  <=> GLY 1893  - GLN 1911 )                          
  94: s001-A 6s8f-F   434 - 450 <=> 1715 -1731   (HIS  434  - LEU  450  <=> GLN 1916  - ILE 1932 )                          
  94: s001-A 6s8f-F   452 - 463 <=> 1744 -1755   (PRO  452  - SER  463  <=> THR 1945  - ARG 1956 )                          
  94: s001-A 6s8f-F   464 - 467 <=> 1757 -1760   (GLU  464  - GLU  467  <=> ASN 1958  - ASP 1961 )                          
  94: s001-A 6s8f-F   474 - 481 <=> 1801 -1808   (GLU  474  - LYS  481  <=> LEU 2002  - ALA 2009 )                          
  95: s001-A 6pe4-A     7 -  10 <=>   58 -  61   (TYR    7  - GLN   10  <=> ARG   60  - ASP   63 )                          
  95: s001-A 6pe4-A    14 -  17 <=>   63 -  66   (GLY   14  - THR   17  <=> VAL   65  - GLN   68 )                          
  95: s001-A 6pe4-A    18 -  21 <=>   69 -  72   (ARG   18  - ILE   21  <=> TYR   71  - SER   74 )                          
  95: s001-A 6pe4-A    22 -  25 <=>   75 -  78   (ALA   22  - LYS   25  <=> LYS   77  - ASP   80 )                          
  95: s001-A 6pe4-A   117 - 121 <=>   81 -  85   (GLY  117  - TYR  121  <=> LEU   83  - ASP   87 )                          
  95: s001-A 6pe4-A   127 - 130 <=>   87 -  90   (MET  127  - LEU  130  <=> ASP   89  - LEU   92 )                          
  95: s001-A 6pe4-A   155 - 158 <=>  127 - 130   (CYS  155  - ARG  158  <=> ASP  129  - GLU  132 )                          
  95: s001-A 6pe4-A   205 - 213 <=>  143 - 151   (GLY  205  - PHE  213  <=> LEU  145  - LEU  153 )                          
  95: s001-A 6pe4-A   220 - 227 <=>  155 - 162   (GLN  220  - PHE  227  <=> ASN  185  - ALA  192 )                          
  95: s001-A 6pe4-A   299 - 312 <=>  164 - 177   (VAL  299  - ARG  312  <=> ASP  194  - LEU  207 )                          
  95: s001-A 6pe4-A   313 - 317 <=>  179 - 183   (ASP  313  - ARG  317  <=> GLY  209  - PHE  213 )                          
  95: s001-A 6pe4-A   321 - 325 <=>  184 - 188   (SER  321  - GLY  325  <=> LYS  214  - ILE  218 )                          
  95: s001-A 6pe4-A   326 - 335 <=>  203 - 212   (ASP  326  - ALA  335  <=> LYS  233  - GLY  242 )                          
  95: s001-A 6pe4-A   337 - 347 <=>  215 - 225   (CYS  337  - GLU  347  <=> ILE  245  - SER  255 )                          
  95: s001-A 6pe4-A   360 - 363 <=>  228 - 231   (LYS  360  - TYR  363  <=> ALA  258  - TYR  261 )                          
  95: s001-A 6pe4-A   390 - 395 <=>  239 - 244   (ASP  390  - THR  395  <=> GLY  269  - LEU  274 )                          
  95: s001-A 6pe4-A   396 - 399 <=>  247 - 250   (PHE  396  - ASP  399  <=> VAL  277  - ASN  280 )                          
  95: s001-A 6pe4-A   400 - 410 <=>  252 - 262   (LEU  400  - PRO  410  <=> SER  282  - SER  292 )                          
  95: s001-A 6pe4-A   412 - 415 <=>  265 - 268   (LYS  412  - LEU  415  <=> LEU  295  - GLU  298 )                          
  95: s001-A 6pe4-A   519 - 522 <=>  424 - 427   (HIS  519  - TYR  522  <=> ILE  454  - MET  457 )                          
  96: s001-A 6pwy-B    29 -  33 <=>   63 -  67   (SER   29  - PRO   33  <=> LEU  102  - LEU  106 )                          
  96: s001-A 6pwy-B    84 -  94 <=>  109 - 119   (TRP   84  - VAL   94  <=> GLU  148  - LYS  158 )                          
  96: s001-A 6pwy-B   105 - 110 <=>  166 - 171   (PRO  105  - ALA  110  <=> LYS  205  - GLN  210 )                          
  96: s001-A 6pwy-B   111 - 115 <=>  173 - 177   (GLY  111  - LYS  115  <=> MET  212  - LYS  216 )                          
  96: s001-A 6pwy-B   123 - 129 <=>  184 - 190   (ALA  123  - ARG  129  <=> ARG  223  - ASN  229 )                          
  96: s001-A 6pwy-B   155 - 158 <=>  272 - 275   (CYS  155  - ARG  158  <=> LYS  311  - GLY  314 )                          
  96: s001-A 6pwy-B   204 - 207 <=>  284 - 287   (GLY  204  - SER  207  <=> LYS  323  - GLN  326 )                          
  96: s001-A 6pwy-B   210 - 213 <=>  291 - 294   (ARG  210  - PHE  213  <=> VAL  330  - MET  333 )                          
  96: s001-A 6pwy-B   215 - 227 <=>  364 - 376   (ASP  215  - PHE  227  <=> ARG  403  - MET  415 )                          
  96: s001-A 6pwy-B   230 - 237 <=>  377 - 384   (PHE  230  - GLU  237  <=> ASN  416  - LEU  423 )                          
  96: s001-A 6pwy-B   296 - 313 <=>  386 - 403   (GLY  296  - ASP  313  <=> GLY  432  - GLU  449 )                          
  96: s001-A 6pwy-B   314 - 317 <=>  418 - 421   (TYR  314  - ARG  317  <=> ILE  464  - THR  467 )                          
  96: s001-A 6pwy-B   322 - 325 <=>  423 - 426   (CYS  322  - GLY  325  <=> MET  469  - VAL  472 )                          
  96: s001-A 6pwy-B   326 - 334 <=>  471 - 479   (ASP  326  - THR  334  <=> TRP  523  - ARG  531 )                          
  96: s001-A 6pwy-B   337 - 359 <=>  487 - 509   (CYS  337  - ASP  359  <=> LEU  539  - LYS  561 )                          
  97: s001-A 6hd5-t     2 -   6 <=>  155 - 159   (LYS    2  - ILE    6  <=> VAL  171  - ARG  175 )                          
  97: s001-A 6hd5-t     7 -  10 <=>  161 - 164   (TYR    7  - GLN   10  <=> GLN  177  - ASN  180 )                          
  97: s001-A 6hd5-t    11 -  14 <=>  167 - 170   (ARG   11  - GLY   14  <=> SER  183  - GLU  186 )                          
  97: s001-A 6hd5-t    19 -  22 <=>  205 - 208   (HIS   19  - ALA   22  <=> ASP  221  - GLN  224 )                          
  97: s001-A 6hd5-t    23 -  27 <=>  237 - 241   (PRO   23  - PHE   27  <=> LYS  253  - LEU  257 )                          
  97: s001-A 6hd5-t   155 - 158 <=>  243 - 246   (CYS  155  - ARG  158  <=> ASP  259  - ILE  262 )                          
  97: s001-A 6hd5-t   398 - 410 <=>  257 - 269   (ASN  398  - PRO  410  <=> ASP  273  - LEU  285 )                          
  97: s001-A 6hd5-t   415 - 440 <=>  273 - 298   (LEU  415  - ARG  440  <=> GLY  289  - ILE  314 )                          
  97: s001-A 6hd5-t   442 - 446 <=>  299 - 303   (LEU  442  - LEU  446  <=> PRO  315  - LEU  319 )                          
  97: s001-A 6hd5-t   449 - 452 <=>  304 - 307   (LYS  449  - PRO  452  <=> GLN  320  - GLU  323 )                          
  97: s001-A 6hd5-t   460 - 463 <=>  335 - 338   (LEU  460  - SER  463  <=> LEU  351  - ARG  354 )                          
  97: s001-A 6hd5-t   476 - 483 <=>  346 - 353   (PHE  476  - GLN  483  <=> LEU  362  - ASP  369 )                          
  97: s001-A 6hd5-t   486 - 489 <=>  370 - 373   (LEU  486  - ASP  489  <=> THR  386  - TYR  389 )                          
  97: s001-A 6hd5-t   517 - 521 <=>  461 - 465   (ARG  517  - ILE  521  <=> LEU  477  - ASN  481 )                          
  98: s001-A 3b2s-A   198 - 202 <=>   21 -  25   (SER  198  - LEU  202  <=> GLN   22  - LEU   26 )                          
  98: s001-A 3b2s-A   214 - 218 <=>  218 - 222   (GLY  214  - THR  218  <=> ASP  221  - THR  225 )                          
  98: s001-A 3b2s-A   220 - 228 <=>  226 - 234   (GLN  220  - SER  228  <=> ALA  229  - SER  237 )                          
  98: s001-A 3b2s-A   229 - 241 <=>  236 - 248   (SER  229  - HIS  241  <=> LYS  239  - THR  251 )                          
  98: s001-A 3b2s-A   246 - 249 <=>  250 - 253   (LEU  246  - LEU  249  <=> ASP  253  - THR  256 )                          
  98: s001-A 3b2s-A   295 - 313 <=>  257 - 275   (ILE  295  - ASP  313  <=> SER  260  - LEU  278 )                          
  98: s001-A 3b2s-A   314 - 319 <=>  370 - 375   (TYR  314  - PRO  319  <=> THR  373  - SER  378 )                          
  98: s001-A 3b2s-A   320 - 324 <=>  408 - 412   (PHE  320  - LEU  324  <=> LEU  411  - MET  415 )                          
  98: s001-A 3b2s-A   326 - 336 <=>  420 - 430   (ASP  326  - LEU  336  <=> PHE  423  - ASP  433 )                          
  98: s001-A 3b2s-A   339 - 344 <=>  432 - 437   (GLN  339  - ASP  344  <=> ASP  435  - ASP  440 )                          
  98: s001-A 3b2s-A   347 - 350 <=>  438 - 441   (GLU  347  - LYS  350  <=> LYS  441  - THR  444 )                          
  98: s001-A 3b2s-A   360 - 363 <=>  445 - 448   (LYS  360  - TYR  363  <=> GLN  448  - GLY  451 )                          
  99: s001-A 6ica-C   220 - 225 <=>    4 -   9   (GLN  220  - ILE  225  <=> HIS   50  - VAL   55 )                          
  99: s001-A 6ica-C   303 - 308 <=>   13 -  18   (ALA  303  - SER  308  <=> LEU   59  - THR   64 )                          
  99: s001-A 6ica-C   315 - 318 <=>   20 -  23   (ASN  315  - ILE  318  <=> PRO   66  - ILE   69 )                          
  99: s001-A 6ica-C   321 - 334 <=>   24 -  37   (SER  321  - THR  334  <=> LEU   70  - SER   83 )                          
  99: s001-A 6ica-C   339 - 342 <=>   38 -  41   (GLN  339  - GLU  342  <=> SER   84  - GLU   87 )                          
  99: s001-A 6ica-C   344 - 356 <=>   42 -  54   (ASP  344  - VAL  356  <=> THR   88  - HIS  100 )                          
  99: s001-A 6ica-C   361 - 364 <=>   56 -  59   (THR  361  - THR  364  <=> VAL  102  - SER  105 )                          
  99: s001-A 6ica-C   391 - 396 <=>   63 -  68   (ILE  391  - PHE  396  <=> THR  109  - ALA  114 )                          
  99: s001-A 6ica-C   409 - 417 <=>   84 -  92   (LEU  409  - ALA  417  <=> LYS  130  - HIS  138 )                          
  99: s001-A 6ica-C   448 - 454 <=>   94 - 100   (LEU  448  - PHE  454  <=> ASP  140  - HIS  146 )                          
  99: s001-A 6ica-C   472 - 475 <=>  219 - 222   (TYR  472  - ASN  475  <=> VAL  265  - SER  268 )                          
  99: s001-A 6ica-C   478 - 481 <=>  223 - 226   (SER  478  - LYS  481  <=> SER  269  - THR  272 )                          
  99: s001-A 6ica-C   492 - 495 <=>  228 - 231   (ASP  492  - THR  495  <=> LYS  274  - ILE  277 )                          
 100: s001-A 4yj1-A   215 - 232 <=>   46 -  63   (ASP  215  - ALA  232  <=> PHE   95  - GLU  112 )                          
 100: s001-A 4yj1-A   283 - 287 <=>   64 -  68   (ARG  283  - SER  287  <=> LYS  113  - THR  117 )                          
 100: s001-A 4yj1-A   290 - 308 <=>   73 -  91   (ALA  290  - SER  308  <=> ALA  122  - HIS  140 )                          
 100: s001-A 4yj1-A   310 - 313 <=>   92 -  95   (ARG  310  - ASP  313  <=> ALA  141  - ARG  144 )                          
 100: s001-A 4yj1-A   316 - 319 <=>  107 - 110   (LEU  316  - PRO  319  <=> GLN  156  - ARG  159 )                          
 100: s001-A 4yj1-A   321 - 324 <=>  120 - 123   (SER  321  - LEU  324  <=> THR  169  - LEU  172 )                          
 100: s001-A 4yj1-A   326 - 334 <=>  129 - 137   (ASP  326  - THR  334  <=> ALA  184  - VAL  192 )                          
 100: s001-A 4yj1-A   336 - 349 <=>  154 - 167   (LEU  336  - PHE  349  <=> ILE  209  - VAL  222 )                          
 100: s001-A 4yj1-A   350 - 353 <=>  169 - 172   (LYS  350  - GLY  353  <=> GLY  224  - GLU  227 )                          
 100: s001-A 4yj1-A   392 - 396 <=>  567 - 571   (LEU  392  - PHE  396  <=> ARG  632  - CYS  636 )                          
 100: s001-A 4yj1-A   400 - 406 <=>  587 - 593   (LEU  400  - GLN  406  <=> GLY  652  - LEU  658 )                          
 100: s001-A 4yj1-A   443 - 446 <=>  597 - 600   (LYS  443  - LEU  446  <=> ARG  662  - THR  665 )                          

# Translation-rotation matrices
-matrix  "s001-A 2wk4-B  U(1,.)   0.783452  0.113555  0.610990          -17.865177"
-matrix  "s001-A 2wk4-B  U(2,.)   0.355438  0.724603 -0.590436          100.772232"
-matrix  "s001-A 2wk4-B  U(3,.)  -0.509772  0.679747  0.527330           69.621979"
-matrix  "s001-A 1khv-B  U(1,.)   0.917348  0.375448  0.132330          -79.245346"
-matrix  "s001-A 1khv-B  U(2,.)  -0.326874  0.900144 -0.287914           67.350510"
-matrix  "s001-A 1khv-B  U(3,.)  -0.227213  0.220862  0.948469          -20.451481"
-matrix  "s001-A 6gvv-A  U(1,.)   0.194570 -0.650512  0.734150          -12.220410"
-matrix  "s001-A 6gvv-A  U(2,.)   0.969769  0.015193 -0.243553           87.619911"
-matrix  "s001-A 6gvv-A  U(3,.)   0.147280  0.759344  0.633802           -6.389688"
-matrix  "s001-A 2ijd-1  U(1,.)  -0.860975  0.260215  0.437047          -56.741844"
-matrix  "s001-A 2ijd-1  U(2,.)  -0.449280 -0.791893 -0.413586          156.628586"
-matrix  "s001-A 2ijd-1  U(3,.)   0.238473 -0.552444  0.798709           45.803738"
-matrix  "s001-A 5i61-A  U(1,.)  -0.467919  0.398537 -0.788809           40.646320"
-matrix  "s001-A 5i61-A  U(2,.)  -0.881471 -0.146110  0.449066          117.892815"
-matrix  "s001-A 5i61-A  U(3,.)   0.063716  0.905439  0.419667          -21.902225"
-matrix  "s001-A 4nyz-A  U(1,.)   0.018239 -0.961932  0.272679          -23.985525"
-matrix  "s001-A 4nyz-A  U(2,.)  -0.044591 -0.273236 -0.960913           70.365356"
-matrix  "s001-A 4nyz-A  U(3,.)   0.998839  0.005367 -0.047877           42.373856"
-matrix  "s001-A 1sh0-B  U(1,.)  -0.729209 -0.632896  0.260187           -3.482355"
-matrix  "s001-A 1sh0-B  U(2,.)   0.017388  0.362969  0.931639           34.742996"
-matrix  "s001-A 1sh0-B  U(3,.)  -0.684070  0.683883 -0.253675           36.212791"
-matrix  "s001-A 6qwt-A  U(1,.)   0.054446 -0.359268  0.931645          -24.625893"
-matrix  "s001-A 6qwt-A  U(2,.)   0.933610 -0.312587 -0.175103           13.281465"
-matrix  "s001-A 6qwt-A  U(3,.)   0.354129  0.879327  0.318397          -30.275093"
-matrix  "s001-A 5y6r-A  U(1,.)  -0.798235 -0.432276 -0.419474           18.030317"
-matrix  "s001-A 5y6r-A  U(2,.)  -0.395612 -0.148895  0.906268          105.674881"
-matrix  "s001-A 5y6r-A  U(3,.)  -0.454215  0.889364 -0.052161          -13.256384"
-matrix  "s001-A 3gnw-B  U(1,.)  -0.414123 -0.825763 -0.382906           64.960091"
-matrix  "s001-A 3gnw-B  U(2,.)  -0.301534 -0.272460  0.913697          118.778450"
-matrix  "s001-A 3gnw-B  U(3,.)  -0.858824  0.493843 -0.136164           33.061085"
-matrix  "s001-A 4k6m-A  U(1,.)  -0.581351  0.009029 -0.813603           30.197525"
-matrix  "s001-A 4k6m-A  U(2,.)  -0.479837  0.803745  0.351782          134.071320"
-matrix  "s001-A 4k6m-A  U(3,.)   0.657105  0.594906 -0.462926           70.497459"
-matrix  "s001-A 7c2k-A  U(1,.)   0.073264  0.991966  0.103134         -163.467484"
-matrix  "s001-A 7c2k-A  U(2,.)  -0.166563 -0.089789  0.981934           -2.550288"
-matrix  "s001-A 7c2k-A  U(3,.)   0.983305 -0.089118  0.158647         -114.382828"
-matrix  "s001-A 5cx6-B  U(1,.)   0.774698 -0.177267 -0.606976            2.706755"
-matrix  "s001-A 5cx6-B  U(2,.)  -0.623738 -0.371943 -0.687466          168.617432"
-matrix  "s001-A 5cx6-B  U(3,.)  -0.103896  0.911172 -0.398711           44.796074"
-matrix  "s001-A 1hhs-A  U(1,.)   0.605682  0.285620 -0.742678           12.476052"
-matrix  "s001-A 1hhs-A  U(2,.)   0.646603  0.367290  0.668582           79.141121"
-matrix  "s001-A 1hhs-A  U(3,.)   0.463738 -0.885167  0.037778           29.164642"
-matrix  "s001-A 6ogz-A  U(1,.)  -0.714158 -0.472567 -0.516390          333.439575"
-matrix  "s001-A 6ogz-A  U(2,.)  -0.654701  0.189915  0.731641           59.731964"
-matrix  "s001-A 6ogz-A  U(3,.)  -0.247679  0.860589 -0.445019           45.671158"
-matrix  "s001-A 2yia-A  U(1,.)   0.528593  0.841526 -0.111457          -52.637707"
-matrix  "s001-A 2yia-A  U(2,.)   0.181404  0.016284  0.983274           31.554180"
-matrix  "s001-A 2yia-A  U(3,.)   0.829266 -0.539971 -0.144048           38.565605"
-matrix  "s001-A 6ar3-D  U(1,.)  -0.056751 -0.359786 -0.931307           75.231407"
-matrix  "s001-A 6ar3-D  U(2,.)  -0.934692  0.346998 -0.077097          308.194061"
-matrix  "s001-A 6ar3-D  U(3,.)   0.350900  0.866110 -0.355981            2.987416"
-matrix  "s001-A 2qj1-A  U(1,.)  -0.527368  0.725925  0.441493          -41.914597"
-matrix  "s001-A 2qj1-A  U(2,.)   0.395695 -0.249988  0.883703            3.366355"
-matrix  "s001-A 2qj1-A  U(3,.)   0.751870  0.640733 -0.155409          100.872192"
-matrix  "s001-A 6ty9-A  U(1,.)  -0.071365 -0.871696  0.484823           66.615242"
-matrix  "s001-A 6ty9-A  U(2,.)   0.647479 -0.410220 -0.642254          147.482620"
-matrix  "s001-A 6ty9-A  U(3,.)   0.758735  0.268079  0.593680         -162.097244"
-matrix  "s001-A 6ueb-A  U(1,.)  -0.337370 -0.673245 -0.657969          132.911819"
-matrix  "s001-A 6ueb-A  U(2,.)  -0.793145 -0.173188  0.583890          127.597755"
-matrix  "s001-A 6ueb-A  U(3,.)  -0.507053  0.718851 -0.475552           54.015709"
-matrix  "s001-A 4gzk-A  U(1,.)   0.223030 -0.949906  0.218944          -40.196495"
-matrix  "s001-A 4gzk-A  U(2,.)   0.511783  0.305258  0.803054           -6.710314"
-matrix  "s001-A 4gzk-A  U(3,.)  -0.829660 -0.067054  0.554228           79.595848"
-matrix  "s001-A 5d98-B  U(1,.)  -0.596668  0.156841  0.787012          -93.776314"
-matrix  "s001-A 5d98-B  U(2,.)  -0.285675 -0.957983 -0.025669           99.178749"
-matrix  "s001-A 5d98-B  U(3,.)   0.749918 -0.240145  0.616403           56.265568"
-matrix  "s001-A 6u1x-A  U(1,.)   0.006761 -0.905069  0.425210          110.015701"
-matrix  "s001-A 6u1x-A  U(2,.)   0.778680  0.271548  0.565613         -216.141068"
-matrix  "s001-A 6u1x-A  U(3,.)  -0.627384  0.327279  0.706596          -42.111828"
-matrix  "s001-A 6uen-A  U(1,.)   0.237201  0.434902 -0.868675           25.928106"
-matrix  "s001-A 6uen-A  U(2,.)  -0.281344  0.886628  0.367065            6.779778"
-matrix  "s001-A 6uen-A  U(3,.)   0.929829  0.157328  0.332666         -108.104759"
-matrix  "s001-A 3avt-A  U(1,.)  -0.736529 -0.322327  0.594668           57.302208"
-matrix  "s001-A 3avt-A  U(2,.)  -0.617938 -0.036917 -0.785360          138.330490"
-matrix  "s001-A 3avt-A  U(3,.)   0.275096 -0.945908 -0.171988           79.813423"
-matrix  "s001-A 5hhl-D  U(1,.)   0.945500 -0.288466  0.151054          -12.493093"
-matrix  "s001-A 5hhl-D  U(2,.)  -0.034783 -0.550713 -0.833970          269.851288"
-matrix  "s001-A 5hhl-D  U(3,.)   0.323759  0.783264 -0.530733            8.230637"
-matrix  "s001-A 6klc-A  U(1,.)   0.113635  0.969836  0.215651         -146.848877"
-matrix  "s001-A 6klc-A  U(2,.)   0.388850  0.156327 -0.907942          157.593903"
-matrix  "s001-A 6klc-A  U(3,.)  -0.914266  0.187030 -0.359356          153.688873"
-matrix  "s001-A 6evj-B  U(1,.)   0.202909 -0.214050  0.955516          446.675568"
-matrix  "s001-A 6evj-B  U(2,.)   0.818588  0.572571 -0.045567         -415.134583"
-matrix  "s001-A 6evj-B  U(3,.)  -0.537347  0.791420  0.291398         -474.998291"
-matrix  "s001-A 6v85-A  U(1,.)  -0.196671 -0.980363  0.014427          253.480682"
-matrix  "s001-A 6v85-A  U(2,.)   0.652614 -0.119912  0.748142         -154.385193"
-matrix  "s001-A 6v85-A  U(3,.)  -0.731721  0.156553  0.663382           23.647907"
-matrix  "s001-A 6zdp-A  U(1,.)  -0.240625 -0.620086 -0.746721           91.751762"
-matrix  "s001-A 6zdp-A  U(2,.)  -0.869975 -0.203355  0.449211          109.190300"
-matrix  "s001-A 6zdp-A  U(3,.)  -0.430399  0.757720 -0.490527           17.442204"
-matrix  "s001-A 7el9-A  U(1,.)   0.123523 -0.000418  0.992342         -141.606354"
-matrix  "s001-A 7el9-A  U(2,.)   0.679390 -0.728852 -0.084875          141.280777"
-matrix  "s001-A 7el9-A  U(3,.)   0.723306  0.684671 -0.089746          -95.126419"
-matrix  "s001-A 7alp-U  U(1,.)  -0.729203 -0.044199 -0.682868          185.447266"
-matrix  "s001-A 7alp-U  U(2,.)  -0.162616  0.980518  0.110185           -2.465240"
-matrix  "s001-A 7alp-U  U(3,.)   0.664694  0.191393 -0.722184           27.724703"
-matrix  "s001-A 6me0-C  U(1,.)   0.395873 -0.841736 -0.367105          134.872086"
-matrix  "s001-A 6me0-C  U(2,.)   0.286573  0.493037 -0.821456          144.296951"
-matrix  "s001-A 6me0-C  U(3,.)   0.872445  0.219990  0.436399         -217.363052"
-matrix  "s001-A 6zdu-A  U(1,.)  -0.428582  0.837524  0.338928           -9.510147"
-matrix  "s001-A 6zdu-A  U(2,.)   0.903298  0.405188  0.140980           69.295929"
-matrix  "s001-A 6zdu-A  U(3,.)  -0.019255  0.366574 -0.930190           63.937504"
-matrix  "s001-A 3du5-A  U(1,.)   0.782530 -0.539725 -0.310393          -67.697678"
-matrix  "s001-A 3du5-A  U(2,.)   0.599606  0.787556  0.142229           95.972343"
-matrix  "s001-A 3du5-A  U(3,.)   0.167688 -0.297412  0.939908            9.484909"
-matrix  "s001-A 6icz-A  U(1,.)   0.064962  0.949344 -0.307451         -214.706421"
-matrix  "s001-A 6icz-A  U(2,.)  -0.991609  0.095921  0.086666          360.503296"
-matrix  "s001-A 6icz-A  U(3,.)   0.111767  0.299242  0.947609         -352.237427"
-matrix  "s001-A 6pns-A  U(1,.)  -0.493150  0.681946  0.540141          -86.720818"
-matrix  "s001-A 6pns-A  U(2,.)  -0.762693 -0.040264 -0.645506          359.239166"
-matrix  "s001-A 6pns-A  U(3,.)  -0.418452 -0.730294  0.539971          232.144699"
-matrix  "s001-A 7bg9-A  U(1,.)  -0.251980 -0.893428  0.371876          104.697220"
-matrix  "s001-A 7bg9-A  U(2,.)   0.847992 -0.018694  0.529679          -49.334625"
-matrix  "s001-A 7bg9-A  U(3,.)  -0.466279  0.448816  0.762331          -51.423717"
-matrix  "s001-A 6z8k-A  U(1,.)   0.470444  0.786568  0.399991         -199.554413"
-matrix  "s001-A 6z8k-A  U(2,.)  -0.327722  0.576600 -0.748419          177.899002"
-matrix  "s001-A 6z8k-A  U(3,.)  -0.819317  0.221003  0.529034           44.870720"
-matrix  "s001-A 7elb-A  U(1,.)  -0.119776  0.008506  0.992765         -110.179298"
-matrix  "s001-A 7elb-A  U(2,.)  -0.672323  0.735079 -0.087413          127.773186"
-matrix  "s001-A 7elb-A  U(3,.)  -0.730503 -0.677929 -0.082326          280.222717"
-matrix  "s001-A 5dmq-A  U(1,.)   0.739619  0.220958 -0.635721          198.989258"
-matrix  "s001-A 5dmq-A  U(2,.)   0.574842 -0.698652  0.425960           46.689007"
-matrix  "s001-A 5dmq-A  U(3,.)  -0.350028 -0.680487 -0.643752          325.058075"
-matrix  "s001-A 7kfu-C  U(1,.)   0.101056  0.548037  0.830328         -341.862976"
-matrix  "s001-A 7kfu-C  U(2,.)   0.965588 -0.255061  0.050829          -72.687492"
-matrix  "s001-A 7kfu-C  U(3,.)   0.239641  0.796618 -0.554953         -106.465973"
-matrix  "s001-A 1n1h-A  U(1,.)   0.460135  0.626566  0.629040          -68.933739"
-matrix  "s001-A 1n1h-A  U(2,.)  -0.719210 -0.152383  0.677877           99.243301"
-matrix  "s001-A 1n1h-A  U(3,.)   0.520589 -0.764326  0.380516          100.214600"
-matrix  "s001-A 7lma-A  U(1,.)  -0.017877  0.650437 -0.759350           19.027668"
-matrix  "s001-A 7lma-A  U(2,.)   0.401596  0.700187  0.590304         -175.240265"
-matrix  "s001-A 7lma-A  U(3,.)   0.915642 -0.294399 -0.273730          -15.226797"
-matrix  "s001-A 4ol8-B  U(1,.)  -0.137434  0.234402 -0.962376            1.238090"
-matrix  "s001-A 4ol8-B  U(2,.)   0.770029  0.636416  0.045044          158.451508"
-matrix  "s001-A 4ol8-B  U(3,.)   0.623030 -0.734867 -0.267962           91.033714"
-matrix  "s001-A 2a6o-A  U(1,.)  -0.071813  0.651641 -0.755120           24.018753"
-matrix  "s001-A 2a6o-A  U(2,.)   0.722383  0.556010  0.411116           21.634214"
-matrix  "s001-A 2a6o-A  U(3,.)   0.687754 -0.515962 -0.510663           63.281845"
-matrix  "s001-A 2yng-A  U(1,.)   0.845772 -0.077970 -0.527817           37.188152"
-matrix  "s001-A 2yng-A  U(2,.)   0.520450 -0.097264  0.848335           87.557594"
-matrix  "s001-A 2yng-A  U(3,.)  -0.117482 -0.992200 -0.041683           94.527168"
-matrix  "s001-A 5vo3-A  U(1,.)   0.338271  0.259415  0.904587           -2.842775"
-matrix  "s001-A 5vo3-A  U(2,.)   0.566068 -0.823991  0.024620          132.661438"
-matrix  "s001-A 5vo3-A  U(3,.)   0.751758  0.503729 -0.425578           41.934334"
-matrix  "s001-A 5g2x-C  U(1,.)  -0.128282 -0.837864  0.530592           55.056469"
-matrix  "s001-A 5g2x-C  U(2,.)   0.842457 -0.374352 -0.387462          129.704880"
-matrix  "s001-A 5g2x-C  U(3,.)   0.523268  0.397297  0.753887         -192.739792"
-matrix  "s001-A 6d9m-A  U(1,.)  -0.570972  0.647332 -0.504927          -18.593138"
-matrix  "s001-A 6d9m-A  U(2,.)  -0.809499 -0.546371  0.214918          115.665329"
-matrix  "s001-A 6d9m-A  U(3,.)  -0.136754  0.531450  0.835978          -22.333803"
-matrix  "s001-A 2rb7-A  U(1,.)  -0.556066 -0.235876 -0.796965          104.303398"
-matrix  "s001-A 2rb7-A  U(2,.)   0.480708  0.690957 -0.539905          105.982361"
-matrix  "s001-A 2rb7-A  U(3,.)   0.678020 -0.683330 -0.270830           50.591877"
-matrix  "s001-A 5yhf-A  U(1,.)  -0.971553  0.184546  0.148419           14.408151"
-matrix  "s001-A 5yhf-A  U(2,.)  -0.200228 -0.974770 -0.098655           91.656090"
-matrix  "s001-A 5yhf-A  U(3,.)   0.126468 -0.125566  0.983991           63.637012"
-matrix  "s001-A 6slf-A  U(1,.)   0.372677 -0.161167 -0.913858           66.212730"
-matrix  "s001-A 6slf-A  U(2,.)  -0.156589 -0.981602  0.109256          123.387283"
-matrix  "s001-A 6slf-A  U(3,.)  -0.914654  0.102383 -0.391058           33.589825"
-matrix  "s001-A 2v0n-A  U(1,.)  -0.563101  0.135616  0.815185           -7.356693"
-matrix  "s001-A 2v0n-A  U(2,.)  -0.406843 -0.904111 -0.130623          171.718826"
-matrix  "s001-A 2v0n-A  U(3,.)   0.719303 -0.405206  0.564280          -34.330841"
-matrix  "s001-A 5k8o-B  U(1,.)  -0.478684  0.593773  0.646757           25.435087"
-matrix  "s001-A 5k8o-B  U(2,.)  -0.581808  0.337159 -0.740151           93.376961"
-matrix  "s001-A 5k8o-B  U(3,.)  -0.657541 -0.730587  0.184069           91.959587"
-matrix  "s001-A 5xgb-A  U(1,.)  -0.730952  0.500646  0.463748          -15.022544"
-matrix  "s001-A 5xgb-A  U(2,.)  -0.602161 -0.792928 -0.093099          139.693787"
-matrix  "s001-A 5xgb-A  U(3,.)   0.321109 -0.347302  0.881062          -55.464397"
-matrix  "s001-A 3vf0-B  U(1,.)  -0.311042  0.950035 -0.026200          -48.314747"
-matrix  "s001-A 3vf0-B  U(2,.)   0.327763  0.081352 -0.941251           43.267799"
-matrix  "s001-A 3vf0-B  U(3,.)  -0.892090 -0.301356 -0.336690          101.323212"
-matrix  "s001-A 1v3z-A  U(1,.)  -0.322738 -0.201879  0.924708           -8.636251"
-matrix  "s001-A 1v3z-A  U(2,.)   0.923150 -0.282759  0.260463           35.515415"
-matrix  "s001-A 1v3z-A  U(3,.)   0.208887  0.937706  0.277621           -8.806136"
-matrix  "s001-A 3fds-A  U(1,.)   0.060028 -0.974807 -0.214821            9.388217"
-matrix  "s001-A 3fds-A  U(2,.)  -0.912561 -0.140803  0.383935          103.520653"
-matrix  "s001-A 3fds-A  U(3,.)  -0.404510  0.172990 -0.898023            4.771065"
-matrix  "s001-A 4p6q-A  U(1,.)  -0.420838 -0.290537 -0.859350          -50.616005"
-matrix  "s001-A 4p6q-A  U(2,.)   0.866556 -0.408925 -0.286114          143.124603"
-matrix  "s001-A 4p6q-A  U(3,.)  -0.268283 -0.865083  0.423858           13.172027"
-matrix  "s001-A 6vej-A  U(1,.)   0.267564 -0.637887  0.722156          -17.310328"
-matrix  "s001-A 6vej-A  U(2,.)  -0.431204 -0.749513 -0.502287          257.975525"
-matrix  "s001-A 6vej-A  U(3,.)   0.861668 -0.177003 -0.475603          -20.148354"
-matrix  "s001-A 4xvi-A  U(1,.)   0.542713  0.338042  0.768888         -187.747482"
-matrix  "s001-A 4xvi-A  U(2,.)  -0.499982  0.865594 -0.027651          201.468826"
-matrix  "s001-A 4xvi-A  U(3,.)  -0.674893 -0.369423  0.638785          229.640503"
-matrix  "s001-A 3oha-A  U(1,.)  -0.778810  0.492820  0.388051          -36.660564"
-matrix  "s001-A 3oha-A  U(2,.)  -0.459214 -0.026539 -0.887929           90.491302"
-matrix  "s001-A 3oha-A  U(3,.)  -0.427291 -0.869726  0.246979           52.870670"
-matrix  "s001-A 3al0-B  U(1,.)   0.511357 -0.082853  0.855365           14.898582"
-matrix  "s001-A 3al0-B  U(2,.)  -0.692024 -0.629847  0.352699          108.188934"
-matrix  "s001-A 3al0-B  U(3,.)   0.509527 -0.772288 -0.379413           54.968182"
-matrix  "s001-A 6fjw-A  U(1,.)  -0.715572 -0.082425  0.693659           29.866093"
-matrix  "s001-A 6fjw-A  U(2,.)   0.122576  0.962790  0.240853           91.688507"
-matrix  "s001-A 6fjw-A  U(3,.)  -0.687700  0.257373 -0.678843           58.067188"
-matrix  "s001-A 1vr6-A  U(1,.)   0.720400  0.465391  0.514232           19.493242"
-matrix  "s001-A 1vr6-A  U(2,.)   0.595656 -0.794963 -0.115010           98.735725"
-matrix  "s001-A 1vr6-A  U(3,.)   0.355271  0.389159 -0.849905           80.415352"
-matrix  "s001-A 1r3n-A  U(1,.)  -0.339443  0.646055  0.683661         -150.262558"
-matrix  "s001-A 1r3n-A  U(2,.)   0.410575 -0.552157  0.725638          -53.415024"
-matrix  "s001-A 1r3n-A  U(3,.)   0.846290  0.527006 -0.077828          -17.182158"
-matrix  "s001-A 6mw4-A  U(1,.)  -0.762581  0.006004 -0.646865          112.993767"
-matrix  "s001-A 6mw4-A  U(2,.)   0.453115 -0.708714 -0.540751          144.136841"
-matrix  "s001-A 6mw4-A  U(3,.)  -0.461688 -0.705471  0.537731           60.748596"
-matrix  "s001-A 6zxv-A  U(1,.)  -0.350411 -0.330259 -0.876437           43.140930"
-matrix  "s001-A 6zxv-A  U(2,.)   0.095255  0.918349 -0.384136          111.461571"
-matrix  "s001-A 6zxv-A  U(3,.)   0.931739 -0.218091 -0.290341           29.949364"
-matrix  "s001-A 3o1l-A  U(1,.)   0.010695 -0.668591 -0.743553           45.523857"
-matrix  "s001-A 3o1l-A  U(2,.)   0.992158 -0.085508  0.091159           75.273743"
-matrix  "s001-A 3o1l-A  U(3,.)  -0.124528 -0.738698  0.662434           82.367577"
-matrix  "s001-A 2wbm-A  U(1,.)   0.726184  0.430798 -0.535789           -1.118520"
-matrix  "s001-A 2wbm-A  U(2,.)   0.287958  0.517084  0.806042            8.809566"
-matrix  "s001-A 2wbm-A  U(3,.)   0.624289 -0.739620  0.251447           41.928410"
-matrix  "s001-A 4rib-B  U(1,.)   0.970456  0.241031 -0.010953          -45.998703"
-matrix  "s001-A 4rib-B  U(2,.)   0.240741 -0.970323 -0.022759          132.733459"
-matrix  "s001-A 4rib-B  U(3,.)  -0.016113  0.019450 -0.999681           55.961384"
-matrix  "s001-A 3icq-T  U(1,.)   0.213858  0.362871  0.906967            8.333526"
-matrix  "s001-A 3icq-T  U(2,.)   0.450801 -0.860334  0.237916          161.730301"
-matrix  "s001-A 3icq-T  U(3,.)   0.866627  0.357981 -0.347572           47.942036"
-matrix  "s001-A 6vks-A  U(1,.)   0.190140 -0.022772 -0.981493          199.222122"
-matrix  "s001-A 6vks-A  U(2,.)   0.084519  0.996399 -0.006745          -93.881790"
-matrix  "s001-A 6vks-A  U(3,.)   0.978112 -0.081672  0.191380         -163.535141"
-matrix  "s001-A 4n78-A  U(1,.)  -0.752718 -0.398075 -0.524359          165.292633"
-matrix  "s001-A 4n78-A  U(2,.)   0.490405 -0.870424 -0.043181          151.102890"
-matrix  "s001-A 4n78-A  U(3,.)  -0.439225 -0.289651  0.850402         -125.862595"
-matrix  "s001-A 3pfo-A  U(1,.)   0.604074  0.016093  0.796766            0.555847"
-matrix  "s001-A 3pfo-A  U(2,.)  -0.579603  0.695056  0.425392          108.573486"
-matrix  "s001-A 3pfo-A  U(3,.)  -0.546951 -0.718776  0.429193           55.061314"
-matrix  "s001-A 6s6b-J  U(1,.)  -0.528717 -0.550163  0.646359           41.558819"
-matrix  "s001-A 6s6b-J  U(2,.)   0.801239 -0.072172  0.593976         -227.925201"
-matrix  "s001-A 6s6b-J  U(3,.)  -0.280135  0.831933  0.478970         -184.369232"
-matrix  "s001-A 5xgc-A  U(1,.)   0.091375  0.768323  0.633506            6.359088"
-matrix  "s001-A 5xgc-A  U(2,.)  -0.254994  0.633010 -0.730942          145.823959"
-matrix  "s001-A 5xgc-A  U(3,.)  -0.962616 -0.094750  0.253759           92.112411"
-matrix  "s001-A 3io1-A  U(1,.)   0.107680 -0.580452  0.807143          -74.329819"
-matrix  "s001-A 3io1-A  U(2,.)  -0.400276  0.717842  0.569632          102.830864"
-matrix  "s001-A 3io1-A  U(3,.)  -0.910046 -0.384419 -0.155044          207.679520"
-matrix  "s001-A 4c9d-A  U(1,.)  -0.948919 -0.282542 -0.140437          112.153175"
-matrix  "s001-A 4c9d-A  U(2,.)   0.081782 -0.650138  0.755402         -102.256485"
-matrix  "s001-A 4c9d-A  U(3,.)  -0.304736  0.705330  0.640036         -211.182281"
-matrix  "s001-A 1lfp-A  U(1,.)  -0.978645 -0.097821  0.180790           37.660553"
-matrix  "s001-A 1lfp-A  U(2,.)  -0.162298  0.907452 -0.387543           70.762352"
-matrix  "s001-A 1lfp-A  U(3,.)  -0.126148 -0.408609 -0.903950           57.936657"
-matrix  "s001-A 6cst-A  U(1,.)   0.614228  0.627903 -0.477976           56.008072"
-matrix  "s001-A 6cst-A  U(2,.)  -0.670903  0.734410  0.102621           72.054863"
-matrix  "s001-A 6cst-A  U(3,.)   0.415466  0.257643  0.872357         -143.939590"
-matrix  "s001-A 4x4r-A  U(1,.)   0.935272 -0.024401 -0.353087           -6.966111"
-matrix  "s001-A 4x4r-A  U(2,.)   0.029224  0.999538  0.008336           46.790649"
-matrix  "s001-A 4x4r-A  U(3,.)   0.352721 -0.018115  0.935553           16.103003"
-matrix  "s001-A 1f0x-A  U(1,.)  -0.181237  0.971438 -0.153170          -14.550235"
-matrix  "s001-A 1f0x-A  U(2,.)   0.292877  0.201998  0.934569           49.540630"
-matrix  "s001-A 1f0x-A  U(3,.)   0.938816  0.124519 -0.321121           23.301876"
-matrix  "s001-A 6yqq-A  U(1,.)  -0.106397 -0.967310 -0.230198           24.025484"
-matrix  "s001-A 6yqq-A  U(2,.)  -0.932344  0.177513 -0.314999           93.957443"
-matrix  "s001-A 6yqq-A  U(3,.)   0.345564  0.181109 -0.920752           46.689636"
-matrix  "s001-A 5w94-A  U(1,.)  -0.576199 -0.397059  0.714380           -6.231287"
-matrix  "s001-A 5w94-A  U(2,.)  -0.012514  0.878247  0.478044          182.575684"
-matrix  "s001-A 5w94-A  U(3,.)  -0.817214  0.266509 -0.511013           70.145889"
-matrix  "s001-A 5mz2-D  U(1,.)  -0.442824  0.541319  0.714759          -17.750811"
-matrix  "s001-A 5mz2-D  U(2,.)  -0.803486 -0.593351 -0.048424           72.404015"
-matrix  "s001-A 5mz2-D  U(3,.)   0.397890 -0.595742  0.697692          -48.964104"
-matrix  "s001-A 7cun-D  U(1,.)   0.174406  0.978295  0.111900         -337.286621"
-matrix  "s001-A 7cun-D  U(2,.)  -0.918478  0.120664  0.376615          253.074036"
-matrix  "s001-A 7cun-D  U(3,.)   0.354938 -0.168462  0.919587         -165.652420"
-matrix  "s001-A 2zkt-B  U(1,.)  -0.544170 -0.777374  0.315545            7.759048"
-matrix  "s001-A 2zkt-B  U(2,.)  -0.269489 -0.194217 -0.943216          193.329285"
-matrix  "s001-A 2zkt-B  U(3,.)   0.794515 -0.598306 -0.103806           51.102577"
-matrix  "s001-A 1jqg-A  U(1,.)   0.035130 -0.913101  0.406218           10.678570"
-matrix  "s001-A 1jqg-A  U(2,.)  -0.641375 -0.332319 -0.691522          113.903465"
-matrix  "s001-A 1jqg-A  U(3,.)   0.766423 -0.236245 -0.597314           31.699259"
-matrix  "s001-A 4in3-D  U(1,.)   0.824914  0.389219 -0.409910           80.983002"
-matrix  "s001-A 4in3-D  U(2,.)   0.015083  0.709758  0.704284           95.806602"
-matrix  "s001-A 4in3-D  U(3,.)   0.565058 -0.587156  0.579618           30.729034"
-matrix  "s001-A 6n7p-F  U(1,.)  -0.524104 -0.579176 -0.624396          430.713226"
-matrix  "s001-A 6n7p-F  U(2,.)   0.531652  0.350257 -0.771146          109.974030"
-matrix  "s001-A 6n7p-F  U(3,.)   0.665328 -0.736122  0.124349          -11.508043"
-matrix  "s001-A 7m4p-A  U(1,.)  -0.003957 -0.394116 -0.919052          277.194305"
-matrix  "s001-A 7m4p-A  U(2,.)  -0.685735 -0.667865  0.289352          272.678650"
-matrix  "s001-A 7m4p-A  U(3,.)  -0.727841  0.631371 -0.267616           95.588921"
-matrix  "s001-A 6s8f-F  U(1,.)   0.146574 -0.176485  0.973329         -201.817093"
-matrix  "s001-A 6s8f-F  U(2,.)  -0.790497  0.570618  0.222506          122.187157"
-matrix  "s001-A 6s8f-F  U(3,.)  -0.594668 -0.802028 -0.055873          305.623840"
-matrix  "s001-A 6pe4-A  U(1,.)  -0.680653 -0.719209 -0.139465          206.161819"
-matrix  "s001-A 6pe4-A  U(2,.)  -0.717020  0.614930  0.328242           39.963943"
-matrix  "s001-A 6pe4-A  U(3,.)  -0.150314  0.323418 -0.934241          173.102875"
-matrix  "s001-A 6pwy-B  U(1,.)   0.017623  0.230979 -0.972799           -8.087615"
-matrix  "s001-A 6pwy-B  U(2,.)  -0.128101 -0.964410 -0.231308           79.861580"
-matrix  "s001-A 6pwy-B  U(3,.)  -0.991605  0.128693  0.012593           22.282719"
-matrix  "s001-A 6hd5-t  U(1,.)  -0.221288  0.221082  0.949818         -266.703247"
-matrix  "s001-A 6hd5-t  U(2,.)  -0.821210  0.483056 -0.303762          184.526474"
-matrix  "s001-A 6hd5-t  U(3,.)  -0.525972 -0.847219  0.074660          462.276031"
-matrix  "s001-A 3b2s-A  U(1,.)  -0.441096  0.431782  0.786765           26.246231"
-matrix  "s001-A 3b2s-A  U(2,.)  -0.418368  0.676645 -0.605903           88.167046"
-matrix  "s001-A 3b2s-A  U(3,.)  -0.793979 -0.596419 -0.117821           -3.135856"
-matrix  "s001-A 6ica-C  U(1,.)   0.805177 -0.476074  0.353616          -59.510876"
-matrix  "s001-A 6ica-C  U(2,.)   0.311278 -0.168262 -0.935304          156.405304"
-matrix  "s001-A 6ica-C  U(3,.)   0.504774  0.863158  0.012711           57.937069"
-matrix  "s001-A 4yj1-A  U(1,.)   0.015237  0.559774 -0.828505           42.874653"
-matrix  "s001-A 4yj1-A  U(2,.)   0.907993  0.339236  0.245902           84.288681"
-matrix  "s001-A 4yj1-A  U(3,.)   0.418709 -0.756023 -0.503102           12.507170"
