# Supplementary material for: Novel viruses of the family Partitiviridae discovered in Saccharomyces cerevisiae
Source: PLoS Pathog. 2023 Jun 7;19(6):e1011418. doi: 10.1371/journal.ppat.1011418 (PMC10281585; doi:10.1371/journal.ppat.1011418)
Supplement: S2 File — (ZIP) [file ppat.1011418.s012.zip › ScPV2_capsid_DALI_PDB25.txt]

# Job: YO858 Capsid
# Query: s001X
# No:  Chain   Z    rmsd lali nres  %id PDB  Description
   1:  3es5-A  7.2  3.7  152   379    3   MOLECULE: PUTATIVE CAPSID PROTEIN;                                   
   2:  2vf1-A  6.8  4.1  163   525    6   MOLECULE: CAPSID PROTEIN;                                            
   3:  3iym-A  5.0  3.8  154   396    8   MOLECULE: CAPSID PROTEIN;                                            
   4:  5kzb-A  4.7  3.5   73   104    7   MOLECULE: VIRUS MATRIX PROTEIN;                                      
   5:  2f07-A  4.1  4.4   73   197    3   MOLECULE: YVDT;                                                      
   6:  3kdw-A  3.7  6.7  103   206    6   MOLECULE: PUTATIVE SUGAR BINDING PROTEIN;                            
   7:  6iac-A  3.6  7.5   94   301    4   MOLECULE: PORTAL PROTEIN;                                            
   8:  1fou-A  3.4 12.3   81   257    4   MOLECULE: UPPER COLLAR PROTEIN;                                      
   9:  2fm8-C  3.4 12.1   90   220    6   MOLECULE: SURFACE PRESENTATION OF ANTIGENS PROTEIN SPAK;             
  10:  3fgg-A  3.3  6.3   79   147    6   MOLECULE: UNCHARACTERIZED PROTEIN BCE2196;                           
  11:  5vbg-A  3.2  9.5   81   543   15   MOLECULE: PENICILLIN-BINDING PROTEIN ACTIVATOR LPOA;                 
  12:  7kpv-B  3.2  6.9   74   290    3   MOLECULE: MEIOTIC MRNA STABILITY PROTEIN KINASE SSN3;                
  13:  5iy7-M  3.2  7.2   81   310    5   MOLECULE: DNA-DIRECTED RNA POLYMERASE II SUBUNIT RPB1;               
  14:  1kw2-A  3.2  6.6   68   455    7   MOLECULE: VITAMIN D-BINDING PROTEIN;                                 
  15:  3nrg-A  3.2  5.2   84   217    2   MOLECULE: TETR FAMILY TRANSCRIPTIONAL REGULATOR;                     
  16:  6v7b-A  3.2  3.1   68   119    6   MOLECULE: A-DNA;                                                     
  17:  4oe8-C  3.1  6.1   69    87   10   MOLECULE: INTERLEUKIN-12 SUBUNIT BETA;                               
  18:  6fwr-A  3.1  7.2  107   699    7   MOLECULE: ATP-DEPENDENT DNA HELICASE DING;                           
  19:  3eup-A  3.1  3.9   73   203    8   MOLECULE: TRANSCRIPTIONAL REGULATOR, TETR FAMILY;                    
  20:  3l9w-B  3.1 20.1   92   357    8   MOLECULE: GLUTATHIONE-REGULATED POTASSIUM-EFFLUX SYSTEM PRO          
  21:  6v35-A  3.1 16.7   80   914    9   MOLECULE: CALCIUM-ACTIVATED POTASSIUM CHANNEL SUBUNIT ALPHA          
  22:  4hkr-A  3.0  9.0   93   165    5   MOLECULE: CALCIUM RELEASE-ACTIVATED CALCIUM CHANNEL PROTEIN          
  23:  5mlt-A  3.0  3.7   58   454   12   MOLECULE: ABC TRANSPORTER, SUBSTRATE-BINDING PROTEIN;                
  24:  2cwe-A  3.0  5.8   85   191    5   MOLECULE: HYPOTHETICAL TRANSCRIPTION REGULATOR PROTEIN, PH1          
  25:  6d5f-A  3.0  6.5   90   193    6   MOLECULE: FIMBRIAL PROTEIN;                                          
  26:  2g7s-A  3.0  3.9   69   190    7   MOLECULE: TRANSCRIPTIONAL REGULATOR, TETR FAMILY;                    
  27:  6ezn-B  3.0  6.2   72   110    6   MOLECULE: DOLICHYL-DIPHOSPHOOLIGOSACCHARIDE--PROTEIN                 
  28:  3b81-A  3.0  4.2   79   183   10   MOLECULE: TRANSCRIPTIONAL REGULATOR, ACRR FAMILY;                    
  29:  6nsm-A  3.0  4.9   74   194    8   MOLECULE: COPPER OUTER MEMBRANE REGULATOR;                           
  30:  1xsz-A  3.0  9.5   93   356    2   MOLECULE: GUANINE NUCLEOTIDE EXCHANGE PROTEIN;                       
  31:  2a3v-B  2.9 15.9  100   320    3   MOLECULE: DNA (31-MER);                                              
  32:  6bpz-A  2.9  4.2   73   900    8   MOLECULE: PIEZO-TYPE MECHANOSENSITIVE ION CHANNEL COMPONENT          
  33:  3few-X  2.9  4.7   73   431    7   MOLECULE: COLICIN S4;                                                
  34:  3p9t-A  2.9  5.1   91   213    9   MOLECULE: REPRESSOR;                                                 
  35:  2qup-A  2.9  7.8   87   119    6   MOLECULE: BH1478 PROTEIN;                                            
  36:  6s7o-E  2.9  4.5   76   560    5   MOLECULE: DOLICHYL-DIPHOSPHOOLIGOSACCHARIDE--PROTEIN                 
  37:  5nl9-A  2.9  8.0   76   146    7   MOLECULE: TRANSCRIPTIONAL REGULATOR (FUR FAMILY);                    
  38:  5lbm-C  2.9  5.6   74    90    9   MOLECULE: TRANSCRIPTIONAL REPRESSOR FRMR;                            
  39:  5yo8-A  2.9  4.9  108   349    6   MOLECULE: TETRAPRENYL-BETA-CURCUMENE SYNTHASE;                       
  40:  6xdc-A  2.9  6.7   69   193    3   MOLECULE: PROTEIN 3A;                                                
  41:  6c26-3  2.8  4.5   77   126    6   MOLECULE: DOLICHYL-DIPHOSPHOOLIGOSACCHARIDE--PROTEIN                 
  42:  6row-B  2.8  5.6   91   619   12   MOLECULE: PUTATIVE ZINC METALLOPEPTIDASE;                            
  43:  4uxv-A  2.8 23.7  114   522    4   MOLECULE: SEPTATION RING FORMATION REGULATOR EZRA;                   
  44:  5j97-A  2.8  4.2   73   125    5   MOLECULE: CAPRIN-2;                                                  
  45:  4qhf-A  2.8  3.6   62   109    6   MOLECULE: UNCHARACTERIZED PROTEIN MJ1213;                            
  46:  6zce-q  2.8 14.4   86   636    6   MOLECULE: EUKARYOTIC TRANSLATION INITIATION FACTOR 3 SUBUNI          
  47:  2hxo-A  2.8  4.7   70   207    6   MOLECULE: PUTATIVE TETR-FAMILY TRANSCRIPTIONAL REGULATOR;            
  48:  2nx4-A  2.8  4.4   72   194    7   MOLECULE: TRANSCRIPTIONAL REGULATOR, TETR FAMILY PROTEIN;            
  49:  5kkl-B  2.8  4.5   74   838    9   MOLECULE: PUTATIVE POLYCOMB PROTEIN EED;                             
  50:  5ue0-A  2.8  6.0   87   280   11   MOLECULE: CT622 PROTEIN;                                             
  51:  2iu5-A  2.8  5.1   68   179    4   MOLECULE: HTH-TYPE DHAKLM OPERON TRANSCRIPTIONAL ACTIVATOR           
  52:  3t38-A  2.8  4.2   71   199   10   MOLECULE: ARSENATE REDUCTASE;                                        
  53:  1h99-A  2.8 14.0   77   220    4   MOLECULE: TRANSCRIPTION ANTITERMINATOR LICT;                         
  54:  6c2j-B  2.8  5.5   92   404    9   MOLECULE: RNAP1;                                                     
  55:  2cwo-A  2.7  4.3   73   165    8   MOLECULE: RNA SILENCING SUPPRESSOR;                                  
  56:  6yel-A  2.7  5.5   76   115    3   MOLECULE: STROMAL INTERACTION MOLECULE 1;                            
  57:  4mk6-A  2.7  4.5   71   188   10   MOLECULE: PROBABLE DIHYDROXYACETONE KINASE REGULATOR DHSK_R          
  58:  6cnb-R  2.7 18.9   98   522    8   MOLECULE: DNA-DIRECTED RNA POLYMERASE III SUBUNIT RPC1;              
  59:  2hsb-A  2.7  4.1   66   126    6   MOLECULE: HYPOTHETICAL UPF0332 PROTEIN AF0298;                       
  60:  3ph0-A  2.7  4.2   50    60    4   MOLECULE: ASCE;                                                      
  61:  1u2m-C  2.7 10.2   88   143    3   MOLECULE: HISTONE-LIKE PROTEIN HLP-1;                                
  62:  2apl-A  2.7 10.8   67   149   10   MOLECULE: HYPOTHETICAL PROTEIN PG0816;                               
  63:  6zsi-D  2.7  7.9   68   133    7   MOLECULE: RAS-RELATED PROTEIN RAB-8A;                                
  64:  2bnl-C  2.7  5.3   86   134   10   MOLECULE: MODULATOR PROTEIN RSBR;                                    
  65:  2lyc-A  2.7  4.3   82   130    9   MOLECULE: SPINDLE AND KINETOCHORE-ASSOCIATED PROTEIN 1 HOMO          
  66:  4ag6-B  2.7  4.0   87   376    8   MOLECULE: TYPE IV SECRETORY PATHWAY VIRB4 COMPONENTS-LIKE P          
  67:  1wgz-A  2.7 17.4  104   510    7   MOLECULE: CARBOXYPEPTIDASE 1;                                        
  68:  6ygb-B  2.7 17.9   91   725    4   MOLECULE: N-ALPHA-ACETYLTRANSFERASE 30;                              
  69:  1fc3-A  2.7  4.0   70   119    9   MOLECULE: SPO0A;                                                     
  70:  6nsj-A  2.7  3.8   77   182    6   MOLECULE: ACID-ACTIVATED UREA CHANNEL;                               
  71:  3h4c-A  2.7 13.9   72   207    7   MOLECULE: TRANSCRIPTION FACTOR TFIIB-LIKE;                           
  72:  5w1h-A  2.7  9.6  110  1301    5   MOLECULE: LBACAS13A (C2C2);                                          
  73:  5vyl-A  2.7  6.5   98   502    2   MOLECULE: INNER TEGUMENT PROTEIN;                                    
  74:  6gfo-E  2.7  7.1   62    75    8   MOLECULE: GLYCERALDEHYDE-3-PHOSPHATE DEHYDROGENASE;                  
  75:  1zkr-A  2.7  4.2   82   146    5   MOLECULE: MAJOR ALLERGEN I POLYPEPTIDE, FUSED CHAIN 1, CHAI          
  76:  6z16-f  2.7  5.4   65    88    6   MOLECULE: MULTISUBUNIT NA+/H+ ANTIPORTER, A SUBUNIT;                 
  77:  5xa5-A  2.7  4.3   81   248   12   MOLECULE: ALPHA-CATENIN-LIKE PROTEIN HMP-1;                          
  78:  6g1g-A  2.7  3.4   61   211    7   MOLECULE: GLYCOSYL HYDROLASE;                                        
  79:  6qo1-A  2.6  5.6   80   186    9   MOLECULE: PUTATIVE SURFACE PROTEIN;                                  
  80:  6bbp-A  2.6 12.2   90   520    4   MOLECULE: CYTOHESIN-3,ADP-RIBOSYLATION FACTOR 6;                     
  81:  7d6v-C  2.6  7.0   81   264    6   MOLECULE: SUCCINATE DEHYDROGENASE SUBUNIT A;                         
  82:  4c0a-B  2.6 10.3   90   357    7   MOLECULE: ADP-RIBOSYLATION FACTOR 1;                                 
  83:  2lf0-A  2.6  7.3   79   120    6   MOLECULE: UNCHARACTERIZED PROTEIN YIBL;                              
  84:  6twr-A  2.6  3.5   65   169    5   MOLECULE: BETA-GLUCOSIDE BGL OPERON ANTITERMINATOR BGLG FAM          
  85:  5lsk-D  2.6 18.8   78   178    8   MOLECULE: PROTEIN MIS12 HOMOLOG;                                     
  86:  2np2-A  2.6  5.4   65   102    9   MOLECULE: 36-MER;                                                    
  87:  6tgb-A  2.6 19.8  111  1450    7   MOLECULE: DEDICATOR OF CYTOKINESIS PROTEIN 2;                        
  88:  6s7t-H  2.6  5.0   80   112    5   MOLECULE: DOLICHYL-DIPHOSPHOOLIGOSACCHARIDE--PROTEIN                 
  89:  6lo8-D  2.6  9.2   87   119    1   MOLECULE: MITOCHONDRIAL IMPORT INNER MEMBRANE TRANSLOCASE S          
  90:  6zpa-A  2.6  3.9   72   173    1   MOLECULE: DATZ;                                                      
  91:  6xxv-C  2.6  5.3   69   111    6   MOLECULE: ANTIBODY C57, HEAVY CHAIN;                                 
  92:  3c2b-A  2.6  5.7   79   200    8   MOLECULE: TRANSCRIPTIONAL REGULATOR, TETR FAMILY;                    
  93:  1w9r-A  2.6  9.3   82   119    5   MOLECULE: CHOLINE BINDING PROTEIN A;                                 
  94:  6wq2-A  2.6  4.9   64   154    5   MOLECULE: A-DNA;                                                     
  95:  4r6i-A  2.6 20.7   91   472   10   MOLECULE: ANTHRAX TOXIN EXPRESSION TRANS-ACTING POSITIVE RE          
  96:  6sl2-A  2.6 14.2   79   619    4   MOLECULE: CALPONIN HOMOLOGY DOMAIN PROTEIN PUTATIVE;                 
  97:  7jv7-B  2.6 12.4   71   310    6   MOLECULE: CTD KINASE SUBUNIT ALPHA;                                  
  98:  6vk0-C  2.6  3.0   70   180    3   MOLECULE: U1 SNP1-ASSOCIATING PROTEIN 1;                             
  99:  4uis-B  2.6  4.4   69   241    4   MOLECULE: GAMMA-SECRETASE;                                           
 100:  6t9i-K  2.6  8.5   73   279    5   MOLECULE: TRANSCRIPTION FACTOR SPT20;                                
 101:  4dvy-P  2.6  7.4  100   656    4   MOLECULE: CYTOTOXICITY-ASSOCIATED IMMUNODOMINANT ANTIGEN;            
 102:  6aqk-A  2.6  6.0   78   216    8   MOLECULE: TOXIN PROTEIN;                                             
 103:  3faj-A  2.6  5.8   64   101    3   MOLECULE: PUTATIVE UNCHARACTERIZED PROTEIN;                          
 104:  6v7u-A  2.5  4.8   54    63    4   MOLECULE: QUORUM SENSING ANTI-ACTIVATOR PROTEIN AQS1;                
 105:  3cjl-A  2.5  5.2   62    88   13   MOLECULE: DOMAIN OF UNKNOWN FUNCTION;                                
 106:  6dlm-B  2.5  5.1   59    72   10   MOLECULE: DHD127_A;                                                  
 107:  3fdq-A  2.5  7.4   80   140   13   MOLECULE: MOTILITY GENE REPRESSOR MOGR;                              
 108:  4uig-A  2.5  4.1   57    91    5   MOLECULE: COPPER SENSITIVE OPERON REPRESSOR;                         
 109:  4l0r-A  2.5  3.8   61    74    5   MOLECULE: CENTROSOMAL PROTEIN OF 57 KDA;                             
 110:  5n9j-G  2.5 22.3   73   163    3   MOLECULE: MEDIATOR OF RNA POLYMERASE II TRANSCRIPTION SUBUN          
 111:  1jog-D  2.5  3.4   60   136   10   MOLECULE: HYPOTHETICAL PROTEIN HI0074;                               
 112:  4kp3-D  2.5 10.3   72    82    7   MOLECULE: UNCONVENTIONAL MYOSIN-VA;                                  
 113:  2m6u-A  2.5  5.8   63    82    6   MOLECULE: CHOLINE BINDING PROTEIN A;                                 
 114:  7c86-A  2.5  6.1   98   296    6   MOLECULE: SENSORY OPSIN A,CHANNELRHODOPSIN (CHR) CHIMERA BE          
 115:  4roe-A  2.5 12.4   95   307    8   MOLECULE: TRANSCRIPTION FACTOR IIIB 50 KDA SUBUNIT;                  
 116:  2w96-A  2.5  3.7   73   249    4   MOLECULE: CELL DIVISION PROTEIN KINASE 4;                            
 117:  6gdj-A  2.5  4.1   51    71    8   MOLECULE: MTO2;                                                      
 118:  5oqj-1  2.5  6.2   79   491    8   MOLECULE: DNA-DIRECTED RNA POLYMERASE II SUBUNIT RPB1;               
 119:  7k0a-A  2.5  5.9   92   196    8   MOLECULE: PUROMYCIN N-ACETYLTRANSFERASE;                             
 120:  3lmf-A  2.5  4.4   67   109    4   MOLECULE: UNCHARACTERIZED PROTEIN;                                   
 121:  6y92-A  2.5  6.8   79   178    8   MOLECULE: B-LYMPHOCYTE ANTIGEN CD20;                                 
 122:  6h4c-D  2.5  4.2   55   148   18   MOLECULE: DUTPASE;                                                   
 123:  3mzo-B  2.5  4.4   80   211    3   MOLECULE: LIN2634 PROTEIN;                                           
 124:  1uhu-A  2.5  5.3   71   105    4   MOLECULE: PRODUCT OF RIKEN CDNA 3110009E22;                          
 125:  5x3t-B  2.5  5.5   55   137    4   MOLECULE: ANTITOXIN VAPB26;                                          
 126:  2oer-B  2.5  5.1   76   189   11   MOLECULE: PROBABLE TRANSCRIPTIONAL REGULATOR;                        
 127:  2oev-A  2.5 17.9  114   697    9   MOLECULE: PROGRAMMED CELL DEATH 6-INTERACTING PROTEIN;               
 128:  4d2i-A  2.5 26.8  104   464    9   MOLECULE: HERA;                                                      
 129:  5l4k-P  2.5 15.5  100   456    7   MOLECULE: 26S PROTEASOME NON-ATPASE REGULATORY SUBUNIT 4;            
 130:  5a7l-A  2.5  3.4   53    80    8   MOLECULE: CI;                                                        
 131:  6p8v-G  2.5 12.3   75   320    9   MOLECULE: ATPASE, AAA FAMILY;                                        
 132:  3pas-B  2.5  7.2   81   192    6   MOLECULE: TETR FAMILY TRANSCRIPTION REGULATOR;                       
 133:  5tj5-A  2.5  5.6   88   570    3   MOLECULE: V-TYPE PROTON ATPASE SUBUNIT A;                            
 134:  5ys9-A  2.5 12.7   99   692    6   MOLECULE: ACYL-COENZYME A OXIDASE 3;                                 
 135:  5we2-A  2.4  6.7   81   229    5   MOLECULE: PROTECTION OF TELOMERES PROTEIN POZ1;                      
 136:  6ypu-p  2.4  4.5   62    88    3   MOLECULE: 16S RIBOSOMAL RNA;                                         
 137:  5jqm-C  2.4  4.4   73   236    5   MOLECULE: PROTEIN UPS1, MITOCHONDRIAL,MITOCHONDRIAL DISTRIB          
 138:  6gyp-E  2.4  4.7  105   512    6   MOLECULE: CENTROMERE DNA-BINDING PROTEIN COMPLEX CBF3 SUBUN          
 139:  6csm-D  2.4  6.8   83   277    8   MOLECULE: GTACR1;                                                    
 140:  5ukh-A  2.4  9.4   91   321    7   MOLECULE: UNCHARACTERIZED PROTEIN;                                   
 141:  3uau-A  2.4  5.9   70   344    7   MOLECULE: SURFACE-EXPOSED LIPOPROTEIN;                               
 142:  5j10-A  2.4  4.1   62    70   10   MOLECULE: PEPTIDE DESIGN 2L4HC2_24;                                  
 143:  5nmo-A  2.4 19.1   74   162    7   MOLECULE: CHROMOSOME PARTITION PROTEIN SMC,CHROMOSOME PARTI          
 144:  5z08-C  2.4  4.1   77   102    9   MOLECULE: CENP-I;                                                    
 145:  2pih-A  2.4  7.2   69   123    7   MOLECULE: PROTEIN YMCA;                                              
 146:  2g0u-A  2.4  5.1   60    92    5   MOLECULE: TYPE III SECRETION SYSTEM NEEDLE PROTEIN;                  
 147:  2js5-A  2.4  3.7   63    71    3   MOLECULE: UNCHARACTERIZED PROTEIN;                                   
 148:  2c5i-T  2.4  5.9   64    94    8   MOLECULE: T-SNARE AFFECTING A LATE GOLGI COMPARTMENT                 
 149:  6k5s-A  2.4  5.2   68   220    9   MOLECULE: TELOMERIC DNA-BINDING FACTOR TRF1;                         
 150:  3nrh-A  2.4  5.7   82   158    6   MOLECULE: UNCHARACTERIZED PROTEIN BF1032;                            
 151:  7bqq-A  2.4  4.2   82   130    9   MOLECULE: GOGY;                                                      
 152:  1i5p-A  2.4 10.1  108   633    6   MOLECULE: PESTICIDIAL CRYSTAL PROTEIN CRY2AA;                        
 153:  5jbr-A  2.4  3.8   53   149    9   MOLECULE: UNCHARACTERIZED PROTEIN BCAV_2135;                         
 154:  5o5e-A  2.4 13.2   94   381    5   MOLECULE: UDP-N-ACETYLGLUCOSAMINE--DOLICHYL-PHOSPHATE N-             
 155:  6nd4-P  2.4  8.8   88   359    8   MOLECULE: ETS RRNA;                                                  
 156:  2j6z-A  2.4  5.1   67    86    6   MOLECULE: PHOSPHOSERINE PHOSPHATASE RSBU;                            
 157:  5i6c-A  2.4  6.1   84   480    7   MOLECULE: URIC ACID-XANTHINE PERMEASE;                               
 158:  3lwj-A  2.4  4.2   73   193   10   MOLECULE: PUTATIVE TETR-FAMILY TRANSCRIPTIONAL REGULATOR;            
 159:  5yep-B  2.4  3.9   59   133   12   MOLECULE: TOXIN-ANTITOXIN SYSTEM ANTIDOTE MNT FAMILY;                
 160:  5z1n-A  2.4  8.7   87   166    2   MOLECULE: G-PROTEIN INTERACTING PROTEIN 1;                           
 161:  6bk4-A  2.4  3.8   69   106    9   MOLECULE: CAPRIN HOMOLOG;                                            
 162:  5ubd-A  2.4  4.2   63   116    6   MOLECULE: RCTB REPLICATION INITIATOR PROTEIN;                        
 163:  5k47-A  2.4 14.3   75   484    9   MOLECULE: POLYCYSTIN-2;                                              
 164:  5wu1-A  2.4 12.8   98   493    8   MOLECULE: SPECKLE TARGETED PIP5K1A-REGULATED POLY(A) POLYME          
 165:  6s18-A  2.4  6.5   88   143    9   MOLECULE: AROMATIC ACID CHEMORECEPTOR;                               
 166:  5xj5-A  2.4 10.7   71   200   10   MOLECULE: GLYCEROL-3-PHOSPHATE ACYLTRANSFERASE;                      
 167:  2ffl-A  2.4  4.5  104   732   10   MOLECULE: DICER;                                                     
 168:  2pyq-A  2.4  2.9   54   114    7   MOLECULE: UNCHARACTERIZED PROTEIN;                                   
 169:  6pe4-A  2.4 11.8   95   758    7   MOLECULE: V-TYPE PROTON ATPASE SUBUNIT A, VACUOLAR ISOFORM;          
 170:  6s7o-H  2.3  4.2   78   108    4   MOLECULE: DOLICHYL-DIPHOSPHOOLIGOSACCHARIDE--PROTEIN                 
 171:  6l87-A  2.3  4.6   73   229    3   MOLECULE: AT-RICH INTERACTIVE DOMAIN-CONTAINING PROTEIN 4A;          
 172:  5x9a-B  2.3 11.6   59   198   12   MOLECULE: CALAXIN;                                                   
 173:  6z5l-A  2.3  4.7   60   251    8   MOLECULE: MATRIX PROTEIN 1;                                          
 174:  3ezh-A  2.3  6.0   73   114   10   MOLECULE: NITRATE/NITRITE SENSOR PROTEIN NARX;                       
 175:  7d3u-F  2.3  4.4   70    85    6   MOLECULE: MONOVALENT NA+/H+ ANTIPORTER SUBUNIT D;                    
 176:  5oqm-n  2.3 18.2   76   136    9   MOLECULE: DNA-DIRECTED RNA POLYMERASE II SUBUNIT RPB1;               
 177:  4eyy-R  2.3  3.7   49    59   12   MOLECULE: ICMR;                                                      
 178:  3bvo-A  2.3  8.4   70   197    3   MOLECULE: CO-CHAPERONE PROTEIN HSCB, MITOCHONDRIAL PRECURSO          
 179:  4x5m-B  2.3  3.7   54    93    6   MOLECULE: UNCHARACTERIZED PROTEIN;                                   
 180:  6lum-D  2.3  6.6   65   146    6   MOLECULE: SUCCINATE DEHYDROGENASE SUBUNIT C;                         
 181:  3nrw-A  2.3  3.9   64   104    5   MOLECULE: PHAGE INTEGRASE/SITE-SPECIFIC RECOMBINASE;                 
 182:  4d6k-A  2.3  6.2   62    76    8   MOLECULE: DEOXYNUCLEOTIDYLTRANSFERASE TERMINAL-INTERACTING           
 183:  6ezn-H  2.3  5.7   62   259   10   MOLECULE: DOLICHYL-DIPHOSPHOOLIGOSACCHARIDE--PROTEIN                 
 184:  5wtn-A  2.3 12.4  102   268    7   MOLECULE: REPLICATION INITIATION AND MEMBRANE ATTACHMENT PR          
 185:  1wwp-A  2.3  3.7   62   119    5   MOLECULE: HYPOTHETICAL PROTEIN TTHA0636;                             
 186:  6vm0-A  2.3 12.9   75   363    5   MOLECULE: GLYCINE RECEPTOR SUBUNIT ALPHAZ1;                          
 187:  6ek4-A  2.3 13.0   90   342    6   MOLECULE: PAXB;                                                      
 188:  7apx-A  2.3  8.5   99  1165    9   MOLECULE: THO COMPLEX SUBUNIT 2,THO2;                                
 189:  5nnv-D  2.3 12.4   78   252    5   MOLECULE: CHROMOSOME PARTITION PROTEIN SMC,CHROMOSOME PARTI          
 190:  6ahx-A  2.3  4.1   57    60    9   MOLECULE: PUTATIVE CYTOSOLIC PROTEIN;                                
 191:  6qrj-A  2.3  4.3   78   463    6   MOLECULE: HYBRID KINASE;                                             
 192:  6kg7-A  2.3  4.4   76  1817    8   MOLECULE: PIEZO-TYPE MECHANOSENSITIVE ION CHANNEL COMPONENT          
 193:  3dkq-A  2.3  3.4   52   230   13   MOLECULE: PKHD-TYPE HYDROXYLASE SBAL_3634;                           
 194:  6ozu-A  2.3  5.2   60   235    8   MOLECULE: EUKARYOTIC TRANSLATION INITIATION FACTOR 4 GAMMA           
 195:  6l7o-G  2.3 19.2  100   192    3   MOLECULE: NAD(P)H-QUINONE OXIDOREDUCTASE SUBUNIT 1;                  
 196:  2uwj-E  2.3  4.3   55    70    5   MOLECULE: TYPE III EXPORT PROTEIN PSCE;                              
 197:  4j2c-A  2.3  5.7   70   108   10   MOLECULE: SYNTAXIN-6;                                                
 198:  2iie-A  2.3  5.7   84   204   11   MOLECULE: PHAGE P H' SITE;                                           
 199:  5oqj-W  2.3 11.5   75   258   11   MOLECULE: DNA-DIRECTED RNA POLYMERASE II SUBUNIT RPB1;               
 200:  6vek-A  2.3 11.3   87   321   10   MOLECULE: CONTACT-DEPENDENT TOXIN CDIA;                              
 201:  2ve7-B  2.3  8.5   79   303    8   MOLECULE: KINETOCHORE PROTEIN HEC1, KINETOCHORE PROTEIN SPC          
 202:  4mtd-D  2.3  6.5   86   151   14   MOLECULE: ZINC UPTAKE REGULATION PROTEIN;                            
 203:  1zp2-A  2.3 11.6   82   227    1   MOLECULE: RNA POLYMERASE II HOLOENZYME CYCLIN-LIKE SUBUNIT;          
 204:  4kpk-A  2.3  8.2   66   265    5   MOLECULE: ENOYL-COA HYDRATASE/ISOMERASE;                             
 205:  6e11-E  2.3 10.3   85   210    7   MOLECULE: UNKNOWN (CLAW);                                            
 206:  2ets-A  2.3  4.1   66   115    5   MOLECULE: HYPOTHETICAL PROTEIN;                                      
 207:  2g36-A  2.3  4.4   91   323    7   MOLECULE: TRYPTOPHANYL-TRNA SYNTHETASE;                              
 208:  7lbe-C  2.3  7.6   77   299    6   MOLECULE: ENVELOPE GLYCOPROTEIN H;                                   
 209:  6urt-A  2.3 17.3  100   331    6   MOLECULE: LOW CONDUCTANCE MECHANOSENSITIVE CHANNEL YNAI;             
 210:  5x0m-A  2.3  4.5   94  1323    4   MOLECULE: SODIUM CHANNEL PROTEIN;                                    
 211:  4iej-A  2.3  2.8   53    75    6   MOLECULE: DNA METHYLTRANSFERASE 1-ASSOCIATED PROTEIN 1;              
 212:  6l1k-A  2.3  3.8   78   384    8   MOLECULE: NADH-DEPENDENT BUTANOL DEHYDROGENASE A;                    
 213:  3g17-G  2.3  7.7   79   290    5   MOLECULE: SIMILAR TO 2-DEHYDROPANTOATE 2-REDUCTASE;                  
 214:  6cfz-J  2.3  8.3   82   134    4   MOLECULE: ASK1;                                                      
 215:  4iuw-A  2.3  6.0   98   630    3   MOLECULE: NEUTRAL ENDOPEPTIDASE;                                     
 216:  2hku-A  2.3  4.3   77   191    4   MOLECULE: A PUTATIVE TRANSCRIPTIONAL REGULATOR;                      
 217:  4exn-A  2.3  5.2   85   172   11   MOLECULE: INTERLEUKIN-34;                                            
 218:  3pyb-B  2.3  4.4   65   689    5   MOLECULE: ENT-COPALYL DIPHOSPHATE SYNTHASE, CHLOROPLASTIC;           
 219:  6v1q-A  2.3  6.1   82   538   12   MOLECULE: TWO PORE CHANNEL 3;                                        
 220:  5x11-E  2.3 10.6   66   181    5   MOLECULE: DNA (28-MER);                                              
 221:  5td6-B  2.3  4.3   73   136   12   MOLECULE: FOG-3 PROTEIN;                                             
 222:  6eu1-O  2.3  5.1   96   551    5   MOLECULE: DNA-DIRECTED RNA POLYMERASE III SUBUNIT RPC1;              
 223:  2azj-A  2.3 13.0   61   276    3   MOLECULE: GERANYLGERANYL PYROPHOSPHATE SYNTHETASE;                   
 224:  6w2r-B  2.3 10.2   70   221    4   MOLECULE: JUNCTION 19 DHR54-DHR79;                                   
 225:  5mlq-A  2.3  2.7   56   226    9   MOLECULE: CDPS;                                                      
 226:  6a29-E  2.3  8.2   66   278    5   MOLECULE: DNA REPAIR PROTEIN PPRA;                                   
 227:  2ygu-F  2.3  4.3   59   118    5   MOLECULE: VENOM ALLERGEN 2;                                          
 228:  6j9r-B  2.2  2.5   47   126   15   MOLECULE: BRAIN TUMOR PROTEIN;                                       
 229:  4b6x-A  2.2  5.2   64    69    9   MOLECULE: AVIRULENCE PROTEIN;                                        
 230:  1t7s-A  2.2 20.1   82   129    6   MOLECULE: BAG-1 COCHAPERONE;                                         
 231:  2r9i-A  2.2  5.6   62    72    6   MOLECULE: PUTATIVE PHAGE CAPSID PROTEIN;                             
 232:  6vua-A  2.2  6.5   91   255    8   MOLECULE: ADP-RIBOSYL CYCLASE/CYCLIC ADP-RIBOSE HYDROLASE 1          
 233:  4dtd-A  2.2  8.1   88   357    7   MOLECULE: VGRG PROTEIN;                                              
 234:  3fx7-B  2.2  7.3   70    87    6   MOLECULE: PUTATIVE UNCHARACTERIZED PROTEIN;                          
 235:  4od8-D  2.2  2.6   44    51   16   MOLECULE: URACIL-DNA GLYCOSYLASE;                                    
 236:  6lqo-L  2.2  5.9   68    94    1   MOLECULE: CYTOPLASMIC ENVELOPMENT PROTEIN 1;                         
 237:  3k29-A  2.2 20.2   72   162    6   MOLECULE: PUTATIVE UNCHARACTERIZED PROTEIN;                          
 238:  4i5s-B  2.2 13.5   75   395    5   MOLECULE: PUTATIVE HISTIDINE KINASE COVS; VICK-LIKE PROTEIN          
 239:  4kbq-C  2.2  5.3   69    91    6   MOLECULE: E3 UBIQUITIN-PROTEIN LIGASE CHIP;                          
 240:  2p6v-A  2.2  4.0   64    97    9   MOLECULE: TRANSCRIPTION INITIATION FACTOR TFIID SUBUNIT 4;           
 241:  6wc3-B  2.2  7.3   71    94   13   MOLECULE: PROTEIN TRANSPORT PROTEIN TIP20;                           
 242:  6p5a-B  2.2  3.9   73   118    8   MOLECULE: TRANSPOSABLE ELEMENT P TRANSPOSASE;                        
 243:  2yev-C  2.2  4.8   57    64    7   MOLECULE: CYTOCHROME C OXIDASE POLYPEPTIDE I+III;                    
 244:  5yti-A  2.2  4.2   60   330   10   MOLECULE: FLAGELLAR HOOK ASSOCIATED PROTEIN TYPE 3 FLGL;             
 245:  2lon-A  2.2  5.4   65    99    5   MOLECULE: HIG1 DOMAIN FAMILY MEMBER 1B;                              
 246:  5lb7-B  2.2  4.0   54    78    7   MOLECULE: KATANIN P80 WD40 REPEAT-CONTAINING SUBUNIT B1;             
 247:  6z6o-C  2.2 12.5   87   548    5   MOLECULE: HISTONE DEACETYLASE HDA1;                                  
 248:  4wzx-A  2.2  3.2   50    87    8   MOLECULE: SERINE/THREONINE-PROTEIN KINASE ULK3;                      
 249:  1lrz-A  2.2 22.1   88   400    6   MOLECULE: FACTOR ESSENTIAL FOR EXPRESSION OF METHICILLIN             
 250:  6w1s-Y  2.2 20.0   91   132   11   MOLECULE: MEDIATOR OF RNA POLYMERASE II TRANSCRIPTION SUBUN          
 251:  6zh3-A  2.2 18.4  103   170    8   MOLECULE: VACUOLAR PROTEIN-SORTING-ASSOCIATED PROTEIN 24;            
 252:  6n63-A  2.2  5.1   78   141    5   MOLECULE: ENCAPSULIN CARGO PROTEIN;                                  
 253:  1xfi-A  2.2  5.1   88   343    9   MOLECULE: UNKNOWN PROTEIN;                                           
 254:  2rkh-A  2.2  8.2   73   164    8   MOLECULE: PUTATIVE APHA-LIKE TRANSCRIPTION FACTOR;                   
 255:  6so5-C  2.2 10.1   76   144    8   MOLECULE: ATPASE ASNA1;                                              
 256:  5m48-A  2.2 20.4   69   114    7   MOLECULE: REGULATOR OF TY1 TRANSPOSITION PROTEIN 103;                
 257:  3n9m-A  2.2  3.9   66   503    5   MOLECULE: PUTATIVE UNCHARACTERIZED PROTEIN;                          
 258:  5xfa-A  2.2  9.7   91   581    4   MOLECULE: NAD-REDUCING HYDROGENASE;                                  
 259:  6oht-A  2.2  6.8   85   206    7   MOLECULE: 3-BETA-HYDROXYSTEROID-DELTA(8),DELTA(7)-ISOMERASE          
 260:  3o60-A  2.2  4.7   77   182    9   MOLECULE: LIN0861 PROTEIN;                                           
 261:  3ang-C  2.2  3.5   48   201   10   MOLECULE: TRANSCRIPTIONAL REPRESSOR, TETR FAMILY;                    
 262:  5bq9-B  2.2  3.6   86   437    9   MOLECULE: UNCHARACTERIZED PROTEIN;                                   
 263:  5eqw-B  2.2  4.6   73   123    7   MOLECULE: PUTATIVE MAJOR COAT PROTEIN;                               
 264:  6r7n-B  2.2 10.4  107   443    7   MOLECULE: COP9 SIGNALOSOME COMPLEX SUBUNIT 1;                        
 265:  5uxg-A  2.2  5.1   49   212    8   MOLECULE: ALDEHYDE DEFORMYLATING OXYGENASE;                          
 266:  4tq4-D  2.2  4.6  116   290   11   MOLECULE: PRENYLTRANSFERASE;                                         
 267:  5yma-A  2.2  6.7   70   179    4   MOLECULE: PUTATIVE RRNA PROCESSING PROTEIN;                          
 268:  2xwu-B  2.2  6.9   52   910    8   MOLECULE: SUMO-CONJUGATING ENZYME UBC9;                              
 269:  6v3o-F  2.2 11.5  105   944    8   MOLECULE: PHOSPHOENOLPYRUVATE CARBOXYLASE;                           
 270:  2f8l-A  2.2 10.6   69   324    6   MOLECULE: HYPOTHETICAL PROTEIN LMO1582;                              
 271:  6pvp-A  2.2 17.3   82   661    5   MOLECULE: TRANSIENT RECEPTOR POTENTIAL CATION CHANNEL SUBFA          
 272:  6lle-A  2.2  5.9   90  1020    6   MOLECULE: SARCOPLASMIC/ENDOPLASMIC RETICULUM CALCIUM ATPASE          
 273:  6wu0-B  2.2  7.3   80   854    3   MOLECULE: HOPANOID BIOSYNTHESIS ASSOCIATED RND TRANSPORTER           
 274:  7br2-A  2.2 12.0   88   446    5   MOLECULE: LIPOLYTIC ENZYME, G-D-S-L FAMILY;                          
 275:  5v1v-A  2.2  3.2   45    88   16   MOLECULE: TBIB1;                                                     
 276:  3b4q-B  2.2  3.2   55    90    2   MOLECULE: UNCHARACTERIZED PROTEIN;                                   
 277:  3on0-A  2.2  6.4   67   121    6   MOLECULE: PROTEIN TRAM;                                              
 278:  6hu9-c  2.2  5.7   66   269    8   MOLECULE: CYTOCHROME B-C1 COMPLEX SUBUNIT 1, MITOCHONDRIAL;          
 279:  2dh4-A  2.2  4.4  105   326    7   MOLECULE: YPL069C;                                                   
 280:  6m9a-C  2.2  3.1   50   157   14   MOLECULE: SIGNALING PROTEIN;                                         
 281:  4k2p-A  2.2  6.6   87   238    9   MOLECULE: T-LYMPHOMA INVASION AND METASTASIS-INDUCING PROTE          
 282:  1mhs-A  2.2 20.2   98   920    6   MOLECULE: PLASMA MEMBRANE ATPASE;                                    
 283:  4cht-B  2.2 13.3   56   215    7   MOLECULE: DNA TOPOISOMERASE 3-ALPHA;                                 
 284:  6l30-A  2.2  7.7   81   518    7   MOLECULE: PROTEIN ECT2;                                              
 285:  4gx2-B  2.2 21.9   79   548    8   MOLECULE: TRKA DOMAIN PROTEIN;                                       
 286:  7cm3-A  2.2 18.0  105  1278    6   MOLECULE: SODIUM LEAK CHANNEL NON-SELECTIVE PROTEIN;                 
 287:  5u70-A  2.2 16.2  103   901    6   MOLECULE: POTASSIUM CHANNEL SUBFAMILY T MEMBER 1;                    
 288:  1gxs-A  2.2  5.2   73   267    5   MOLECULE: P-(S)-HYDROXYMANDELONITRILE LYASE CHAIN A;                 
 289:  6aay-A  2.2 22.5   91  1199    8   MOLECULE: BERGEYELLA ZOOHELCUM CAS13B (R1177A) MUTANT;               
 290:  6qm5-A  2.2 15.2   75   673    1   MOLECULE: PREDICTED PROTEIN;                                         
 291:  3aei-A  2.2  4.7   68    94    7   MOLECULE: PREFOLDIN BETA SUBUNIT 2;                                  
 292:  7bu0-A  2.2  4.8   72   407    6   MOLECULE: UNCHARACTERIZED PROTEIN;                                   
 293:  6v4l-A  2.2  5.0  100   479    5   MOLECULE: TRK SYSTEM POTASSIUM UPTAKE PROTEIN TRKH;                  
 294:  6ybw-y  2.2 18.1   78   162    5   MOLECULE: 40S RIBOSOMAL PROTEIN S4, X ISOFORM;                       
 295:  7a6h-O  2.1  5.2   96   512    7   MOLECULE: DNA-DIRECTED RNA POLYMERASE III SUBUNIT RPC1;              
 296:  6wb6-A  2.1  5.4   71   653    8   MOLECULE: TRANSFERRIN;                                               
 297:  5z8q-A  2.1  6.7   60   101    7   MOLECULE: HEAT SHOCK PROTEIN SSA1;                                   
 298:  1ku9-A  2.1  5.0   57   151    4   MOLECULE: HYPOTHETICAL PROTEIN MJ223;                                
 299:  4jix-A  2.1  3.9   63   112   11   MOLECULE: UNCHARACTERIZED PROTEIN MJ0123;                            
 300:  4ayb-Q  2.1  4.2   45    50    4   MOLECULE: DNA-DIRECTED RNA POLYMERASE;                               
 301:  1au1-A  2.1  6.7   73   166    5   MOLECULE: INTERFERON-BETA;                                           
 302:  2a7o-A  2.1  4.0   64   100    2   MOLECULE: HUNTINGTIN INTERACTING PROTEIN B;                          
 303:  6sak-A  2.1 10.7   97   274    6   MOLECULE: UBIQUITIN THIOESTERASE OTULIN;                             
 304:  4hfv-A  2.1  3.9   81   189    6   MOLECULE: UNCHARACTERIZED PROTEIN;                                   
 305:  6jo0-A  2.1  5.5   93   224   11   MOLECULE: VIRRDTS;                                                   
 306:  6f1e-A  2.1  5.6   62   143    8   MOLECULE: INTERFERON GAMMA;                                          
 307:  6o0d-B  2.1 22.5  108   817   10   MOLECULE: SAXIPHILIN;                                                
 308:  5lxf-B  2.1  6.6   69   149    7   MOLECULE: MACROPHAGE COLONY-STIMULATING FACTOR 1;                    
 309:  2j7n-A  2.1 11.2   85   934    5   MOLECULE: RNA-DEPENDENT RNA POLYMERASE;                              
 310:  6uvn-J  2.1 11.2   93   389   10   MOLECULE: CAS6;                                                      
 311:  4qo5-A  2.1  8.3   75   521    3   MOLECULE: HYPOTHETICAL MULTIHEME PROTEIN;                            
 312:  6njp-G  2.1  4.9   60    64    2   MOLECULE: TRANSLOCATOR ESCN;                                         
 313:  5me8-A  2.1  4.6   65   107    6   MOLECULE: INHIBITOR OF GROWTH PROTEIN 5;                             
 314:  5jdo-A  2.1 21.4   97   249    6   MOLECULE: HAPTOGLOBIN-HAEMOGLOBIN RECEPTOR;                          
 315:  3va9-A  2.1  5.0   75   127    7   MOLECULE: SENSOR HISTIDINE KINASE;                                   
 316:  4avm-A  2.1  5.7   81   230    6   MOLECULE: BRIDGING INTEGRATOR 2;                                     
 317:  5tsz-A  2.1 12.3   68   130    7   MOLECULE: PV CELL-TRAVERSAL PROTEIN;                                 
 318:  5a2v-B  2.1  4.5   76   472    5   MOLECULE: MITOCHONDRIAL PROTEIN;                                     
 319:  1ta9-B  2.1  3.8   79   394    8   MOLECULE: GLYCEROL DEHYDROGENASE;                                    
 320:  5ogs-A  2.1  6.2   84   403   11   MOLECULE: WD REPEAT AND HMG-BOX DNA-BINDING PROTEIN 1;               
 321:  1w36-C  2.1 27.5  134  1121    9   MOLECULE: EXODEOXYRIBONUCLEASE V BETA CHAIN;                         
 322:  5wy3-B  2.1 16.1  102   366   11   MOLECULE: PUTATIVE UNCHARACTERIZED PROTEIN;                          
 323:  3ub0-D  2.1 18.0   84   194    8   MOLECULE: NON-STRUCTURAL PROTEIN 6, NSP6,;                           
 324:  2ksf-A  2.1  4.0   64   107    8   MOLECULE: SENSOR PROTEIN KDPD;                                       
 325:  1kmi-Z  2.1 13.1   72   177    6   MOLECULE: CHEMOTAXIS PROTEIN CHEY;                                   
 326:  4cth-A  2.1  5.6   87   698    8   MOLECULE: NEPRILYSIN;                                                
 327:  6cfw-B  2.1  5.4   58    82    7   MOLECULE: MONOVALENT CATION/H+ ANTIPORTER SUBUNIT D;                 
 328:  4p1n-B  2.1  5.4   65   207    9   MOLECULE: ATG1 TMIT;                                                 
 329:  5c5e-A  2.1  7.8   74   284    9   MOLECULE: CIRCADIAN CLOCK PROTEIN KAIA;                              
 330:  2qyw-A  2.1  3.4   67    96    7   MOLECULE: VESICLE TRANSPORT THROUGH INTERACTION WITH T-SNAR          
 331:  3f1i-H  2.1 19.2   77    98    5   MOLECULE: HEPATOCYTE GROWTH FACTOR-REGULATED TYROSINE KINAS          
 332:  2ccy-A  2.1  4.1   61   127    8   MOLECULE: CYTOCHROME C;                                              
 333:  5ub3-B  2.1  4.2   84   279    8   MOLECULE: PHOSPHATE-BINDING PROTEIN;                                 
 334:  5jw9-B  2.1  5.3   75   115   13   MOLECULE: AF4/FMR2 FAMILY MEMBER 4;                                  
 335:  6k1r-A  2.1  5.4   73   305   10   MOLECULE: PROBABLE 2-DEHYDROPANTOATE 2-REDUCTASE;                    
 336:  5jhf-F  2.1 22.8   96   405    5   MOLECULE: KLTH0D11660P;                                              
 337:  4ps2-A  2.1  4.4   60    79    8   MOLECULE: PUTATIVE TYPE VI SECRETION PROTEIN;                        
 338:  2ehw-C  2.1  8.9   67   117    3   MOLECULE: HYPOTHETICAL PROTEIN TTHB059;                              
 339:  6njy-A  2.1  3.0   60   237   12   MOLECULE: TYPE IV CRISPR ASSOCIATED CAS6 RNA ENDONUCLEASE;           
 340:  6nwr-B  2.1 17.3   95   511    6   MOLECULE: APOLIPOPROTEIN N-ACYLTRANSFERASE;                          
 341:  5j6f-A  2.1 13.7   70   352    7   MOLECULE: 3-DEOXY-D-ARABINO-HEPTULOSONATE 7-PHOSPHATE SYNTH          
 342:  1td6-A  2.1 10.7   67   286    7   MOLECULE: HYPOTHETICAL PROTEIN MG237 HOMOLOG;                        
 343:  6mj1-A  2.1  5.4   65   200   12   MOLECULE: PROBABLE HTH-TYPE TRANSCRIPTIONAL REGULATOR YTTP;          
 344:  6zwm-E  2.1  4.0   74  1117    5   MOLECULE: SERINE/THREONINE-PROTEIN KINASE MTOR;                      
 345:  3e97-A  2.1  5.3   73   222   12   MOLECULE: TRANSCRIPTIONAL REGULATOR, CRP/FNR FAMILY;                 
 346:  6c6r-A  2.1 13.4   88   451    3   MOLECULE: SQUALENE MONOOXYGENASE;                                    
 347:  7kut-A  2.1  9.3   88   643    6   MOLECULE: POLYAMINE DEACETYLASE HDAC10;                              
 348:  4in3-D  2.1  6.4   74   632    5   MOLECULE: CHITIN BIOSYNTHESIS PROTEIN CHS5;                          
 349:  5uaw-B  2.1  6.7   67   281    7   MOLECULE: PYRROLINE-5-CARBOXYLATE REDUCTASE 1, MITOCHONDRIA          
 350:  6bs9-A  2.1  4.9   46   130    4   MOLECULE: STAGE III SPORULATION PROTEIN AB;                          
 351:  5j9u-G  2.1 21.2   93   297   10   MOLECULE: HISTONE ACETYLTRANSFERASE ESA1;                            
 352:  1l0o-A  2.1  3.8   73   141    7   MOLECULE: ANTI-SIGMA F FACTOR;                                       
 353:  5m4s-A  2.1 10.7   75   209    7   MOLECULE: TRANSCRIPTION INITIATION FACTOR IIA SUBUNIT 2,TRA          
 354:  6l80-C  2.1  9.7   59   107    3   MOLECULE: GAMMA-TUBULIN COMPLEX SUBUNIT MOD21;                       
 355:  7apx-B  2.1 15.4  102   563    9   MOLECULE: THO COMPLEX SUBUNIT 2,THO2;                                
 356:  5ydn-A  2.1  4.4   65   109    3   MOLECULE: GENE PRODUCT J;                                            
 357:  2yk0-A  2.1  9.2   71   698    7   MOLECULE: ERYTHROCYTE MEMBRANE PROTEIN 1;                            
 358:  2zy4-F  2.1 19.8   98   535    8   MOLECULE: L-ASPARTATE BETA-DECARBOXYLASE;                            
 359:  6n7p-X  2.1 22.9   75   826    3   MOLECULE: U1 SMALL NUCLEAR RIBONUCLEOPROTEIN 70 KDA HOMOLOG          
 360:  5iy6-U  2.1  8.7   70   170    0   MOLECULE: DNA-DIRECTED RNA POLYMERASE II SUBUNIT RPB1;               
 361:  7d48-A  2.1  7.4   83   355    8   MOLECULE: CYCLIC AMP-AMP-GMP SYNTHASE;                               
 362:  2pbi-A  2.1 16.8   80   415    6   MOLECULE: REGULATOR OF G-PROTEIN SIGNALING 9;                        
 363:  5e2q-A  2.1 15.9   71   725    8   MOLECULE: DIPEPTIDYL PEPTIDASE 3;                                    
 364:  6vks-A  2.1  7.7  102  1049    5   MOLECULE: EFFLUX PUMP MEMBRANE TRANSPORTER;                          
 365:  3h0g-A  2.1 17.8  106  1496    5   MOLECULE: DNA-DIRECTED RNA POLYMERASE II SUBUNIT RPB1;               
 366:  4b3i-A  2.1 10.1   73   730    7   MOLECULE: FATTY ACID BETA-OXIDATION COMPLEX ALPHA-CHAIN FAD          
 367:  3h4s-E  2.1  3.9   55    96   13   MOLECULE: KINESIN-LIKE CALMODULIN-BINDING PROTEIN;                   
 368:  6k93-A  2.1  6.0   75   239    1   MOLECULE: TYPE III EFFECTOR XOPAI;                                   
 369:  4aci-B  2.1  5.1   74   177    7   MOLECULE: HTH-TYPE TRANSCRIPTIONAL REPRESSOR ACNR;                   
 370:  3erm-A  2.1  4.1   55    67    4   MOLECULE: UNCHARACTERIZED CONSERVED PROTEIN;                         
 371:  5zdz-C  2.1 14.8   66   623   12   MOLECULE: MOUSE RAG1;                                                
 372:  5l0p-A  2.1  7.7   60   311   12   MOLECULE: TRANSCRIPTION FACTOR ETV6, TRANSCRIPTION FACTOR E          
 373:  6ch3-B  2.1  4.1   75   162    3   MOLECULE: FLAGELLAR BIOSYNTHESIS PROTEIN FLHA;                       
 374:  6kwy-c  2.1 14.9  106  1811    5   MOLECULE: PROTEASOME SUBUNIT ALPHA TYPE-2;                           
 375:  7duw-A  2.1  4.5   98   820    6   MOLECULE: BIFUNCTIONAL LYSYLPHOSPHATIDYLGLYCEROL FLIPPASE/S          
 376:  5yke-B  2.1  5.7   92   845    8   MOLECULE: ATP-SENSITIVE INWARD RECTIFIER POTASSIUM CHANNEL           
 377:  1k30-A  2.1 10.0   86   363    2   MOLECULE: GLYCEROL-3-PHOSPHATE ACYLTRANSFERASE;                      
 378:  7k0m-D  2.1  3.6   62   153    5   MOLECULE: SERINE PALMITOYLTRANSFERASE 1;                             
 379:  3ipi-A  2.1  3.9   79   268    3   MOLECULE: GERANYLTRANSTRANSFERASE;                                   
 380:  6a70-B  2.1 13.2   86   704    3   MOLECULE: POLYCYSTIN-2;                                              
 381:  6vz1-A  2.1  5.2   70   411    1   MOLECULE: DIACYLGLYCEROL O-ACYLTRANSFERASE 1;                        
 382:  3npi-A  2.1  4.8   73   213   14   MOLECULE: TETR FAMILY REGULATORY PROTEIN;                            
 383:  6k9k-A  2.1  7.2   91  2501    3   MOLECULE: SERINE-PROTEIN KINASE ATM;                                 
 384:  4zmk-A  2.0  4.3   47    71   13   MOLECULE: TELOMERE LENGTH REGULATOR TAZ1;                            
 385:  6m5r-B  2.0  7.1   79   689    9   MOLECULE: TRIPARTITE TERMINASE SUBUNIT 3;                            
 386:  3k6c-D  2.0  5.7   73    92    8   MOLECULE: UNCHARACTERIZED PROTEIN NE0167;                            
 387:  6xz4-A  2.0  8.3   96   304    6   MOLECULE: TALIN ROD DOMAIN-CONTAINING PROTEIN 1;                     
 388:  5xg2-A  2.0  3.8   58   237    9   MOLECULE: CHROMOSOME PARTITION PROTEIN SMC;                          
 389:  3na7-A  2.0  4.0   69   237    4   MOLECULE: HP0958;                                                    
 390:  6d5f-a  2.0  7.6   77   131    9   MOLECULE: FIMBRIAL PROTEIN;                                          
 391:  6kf4-G  2.0  4.3   69   166    7   MOLECULE: DNA-DIRECTED RNA POLYMERASE SUBUNIT;                       
 392:  3lay-J  2.0  4.5   59    81    3   MOLECULE: ZINC RESISTANCE-ASSOCIATED PROTEIN;                        
 393:  6o0i-A  2.0 10.6   70    98    7   MOLECULE: DESIGN CONSTRUCT XAA;                                      
 394:  1mn3-A  2.0  8.4   52    54    8   MOLECULE: VACUOLAR PROTEIN SORTING-ASSOCIATED PROTEIN VPS9;          
 395:  2jqq-A  2.0  6.5   74   154    8   MOLECULE: CONSERVED OLIGOMERIC GOLGI COMPLEX SUBUNIT 2;              
 396:  4hrr-A  2.0  4.1   75   149    5   MOLECULE: GLOBIN-2 A CHAIN;                                          
 397:  2zdi-C  2.0  6.4   63   148    8   MOLECULE: PREFOLDIN SUBUNIT BETA;                                    
 398:  3err-A  2.0 13.2   91   527    7   MOLECULE: FUSION PROTEIN OF MICROTUBULE BINDING DOMAIN FROM          
 399:  4nb5-B  2.0  6.5   57   149    7   MOLECULE: DNA BINDING PROTEIN;                                       
 400:  6k7x-C  2.0  4.8   58   276   12   MOLECULE: CALCIUM UNIPORTER PROTEIN, MITOCHONDRIAL;                  
 401:  3g9g-A  2.0 15.8   88   250    5   MOLECULE: SUPPRESSOR OF YEAST PROFILIN DELETION;                     
 402:  4rwn-A  2.0  9.1   83   349    6   MOLECULE: 2'-5'-OLIGOADENYLATE SYNTHASE 1;                           
 403:  6rkw-B  2.0 10.4  100   781    6   MOLECULE: DNA GYRASE SUBUNIT A;                                      
 404:  5hr7-A  2.0 13.1   88   361    2   MOLECULE: TRNA GLU;                                                  
 405:  2mn2-A  2.0  4.7   74   122    9   MOLECULE: YMOB;                                                      
 406:  6q82-A  2.0  5.2   65  1027    5   MOLECULE: IMPORTIN BETA-LIKE PROTEIN KAP122;                         
 407:  1n93-X  2.0  7.7   90   335    8   MOLECULE: P40 NUCLEOPROTEIN;                                         
 408:  2y9z-B  2.0 18.6   98   595   10   MOLECULE: IMITATION SWITCH PROTEIN 1 (DEL_ATPASE);                   
 409:  3aai-A  2.0  5.6   64    78    8   MOLECULE: COPPER HOMEOSTASIS OPERON REGULATORY PROTEIN;              
 410:  5cos-D  2.0  4.1   51    61    6   MOLECULE: SIDEROPHORE-INTERACTING PROTEIN;                           
 411:  5y77-A  2.0  5.6   59   456    0   MOLECULE: KYNURENINE 3-MONOOXYGENASE;                                
 412:  6lcu-A  2.0 12.7   96   756    7   MOLECULE: MTSASE;                                                    
 413:  5b0l-B  2.0  8.2   86   334    5   MOLECULE: MOEN5,DNA-BINDING PROTEIN 7D;                              
 414:  4dn7-A  2.0  6.7   69   406    9   MOLECULE: ABC TRANSPORTER, ATP-BINDING PROTEIN;                      
 415:  4hga-A  2.0 21.7   78   207    6   MOLECULE: DEATH DOMAIN-ASSOCIATED PROTEIN 6;                         
 416:  4g33-A  2.0  4.8   86   661    8   MOLECULE: 15S-LIPOXYGENASE;                                          
 417:  6igx-D  2.0  2.9   47   731   15   MOLECULE: CONDENSIN COMPLEX SUBUNIT 3;                               
 418:  4cej-B  2.0 27.3  108  1156   10   MOLECULE: ATP-DEPENDENT HELICASE/NUCLEASE SUBUNIT A;                 
 419:  4bzj-C  2.0  4.5   61   693    3   MOLECULE: PROTEIN TRANSPORT PROTEIN SEC31;                           
 420:  6en8-A  2.0  6.2   74   191    5   MOLECULE: TRANSCRIPTIONAL REGULATOR TETR FAMILY;                     
 421:  2is6-A  2.0  8.7   78   654    6   MOLECULE: 5'-D(*CP*GP*AP*GP*CP*AP*CP*TP*GP*CP*AP*GP*TP*GP*C          

# Structural equivalences
   1: s001-X 3es5-A     6 -  35 <=>   24 -  53   (ASP    6  - SER   35  <=> VAL   65  - VAL   94 )                          
   1: s001-X 3es5-A    36 -  39 <=>   56 -  59   (GLU   36  - TRP   39  <=> ARG   97  - LEU  100 )                          
   1: s001-X 3es5-A    41 -  44 <=>   63 -  66   (ARG   41  - THR   44  <=> ASP  104  - ASN  107 )                          
   1: s001-X 3es5-A    45 -  64 <=>   68 -  87   (GLN   45  - LEU   64  <=> ALA  109  - MET  128 )                          
   1: s001-X 3es5-A    66 -  69 <=>   88 -  91   (THR   66  - GLN   69  <=> LEU  129  - GLU  132 )                          
   1: s001-X 3es5-A    73 -  85 <=>   93 - 105   (ILE   73  - ALA   85  <=> ALA  134  - GLU  146 )                          
   1: s001-X 3es5-A    88 - 108 <=>  106 - 126   (PHE   88  - ASP  108  <=> THR  147  - VAL  167 )                          
   1: s001-X 3es5-A   110 - 114 <=>  127 - 131   (ASP  110  - PRO  114  <=> GLY  168  - VAL  172 )                          
   1: s001-X 3es5-A   115 - 118 <=>  136 - 139   (ASN  115  - PHE  118  <=> VAL  177  - LYS  180 )                          
   1: s001-X 3es5-A   120 - 128 <=>  274 - 282   (SER  120  - SER  128  <=> ILE  315  - GLU  323 )                          
   1: s001-X 3es5-A   130 - 135 <=>  284 - 289   (ASP  130  - ASP  135  <=> LEU  325  - THR  330 )                          
   1: s001-X 3es5-A   136 - 145 <=>  291 - 300   (ARG  136  - ASN  145  <=> ASP  332  - PHE  341 )                          
   1: s001-X 3es5-A   151 - 160 <=>  301 - 310   (PHE  151  - THR  160  <=> LYS  342  - THR  351 )                          
   1: s001-X 3es5-A   166 - 170 <=>  328 - 332   (SER  166  - GLU  170  <=> PHE  369  - ASP  373 )                          
   1: s001-X 3es5-A   186 - 192 <=>  335 - 341   (THR  186  - LEU  192  <=> ILE  376  - PHE  382 )                          
   2: s001-X 2vf1-A     7 -  19 <=>   56 -  68   (ASP    7  - GLU   19  <=> ILE  121  - GLY  133 )                          
   2: s001-X 2vf1-A    21 -  38 <=>   77 -  94   (PHE   21  - VAL   38  <=> LEU  142  - GLY  159 )                          
   2: s001-X 2vf1-A    41 -  69 <=>   96 - 124   (ARG   41  - GLN   69  <=> LYS  161  - ILE  189 )                          
   2: s001-X 2vf1-A    70 -  73 <=>  146 - 149   (ARG   70  - ILE   73  <=> LEU  211  - ASP  214 )                          
   2: s001-X 2vf1-A    76 -  94 <=>  162 - 180   (ASP   76  - PHE   94  <=> ALA  227  - PHE  245 )                          
   2: s001-X 2vf1-A    96 - 104 <=>  181 - 189   (ASP   96  - PRO  104  <=> LYS  246  - VAL  254 )                          
   2: s001-X 2vf1-A   105 - 108 <=>  192 - 195   (MET  105  - ASP  108  <=> ASN  257  - MET  260 )                          
   2: s001-X 2vf1-A   109 - 117 <=>  204 - 212   (LEU  109  - GLU  117  <=> MET  269  - TYR  277 )                          
   2: s001-X 2vf1-A   119 - 122 <=>  244 - 247   (VAL  119  - VAL  122  <=> LEU  309  - VAL  312 )                          
   2: s001-X 2vf1-A   123 - 145 <=>  250 - 272   (PRO  123  - ASN  145  <=> GLU  315  - PHE  337 )                          
   2: s001-X 2vf1-A   149 - 157 <=>  273 - 281   (ASN  149  - ILE  157  <=> GLY  338  - ALA  346 )                          
   2: s001-X 2vf1-A   164 - 167 <=>  297 - 300   (PRO  164  - PHE  167  <=> ILE  362  - GLN  365 )                          
   2: s001-X 2vf1-A   177 - 180 <=>  303 - 306   (SER  177  - PHE  180  <=> ASN  368  - ILE  371 )                          
   2: s001-X 2vf1-A   182 - 185 <=>  402 - 405   (PRO  182  - ARG  185  <=> CYS  467  - GLU  470 )                          
   2: s001-X 2vf1-A   189 - 192 <=>  509 - 512   (VAL  189  - LEU  192  <=> ALA  574  - ALA  577 )                          
   2: s001-X 2vf1-A   243 - 248 <=>  517 - 522   (ARG  243  - PRO  248  <=> ALA  582  - ASN  587 )                          
   3: s001-X 3iym-A     7 -  26 <=>   10 -  29   (ASP    7  - ASP   26  <=> ALA   48  - SER   67 )                          
   3: s001-X 3iym-A    29 -  41 <=>   30 -  42   (HIS   29  - ARG   41  <=> THR   68  - ALA   80 )                          
   3: s001-X 3iym-A    42 -  58 <=>   44 -  60   (ASN   42  - ILE   58  <=> PRO   82  - ARG   98 )                          
   3: s001-X 3iym-A    59 -  63 <=>   62 -  66   (TYR   59  - ASN   63  <=> ASN  100  - ALA  104 )                          
   3: s001-X 3iym-A    64 -  67 <=>   68 -  71   (LEU   64  - TYR   67  <=> PHE  106  - HIS  109 )                          
   3: s001-X 3iym-A    70 -  81 <=>   72 -  83   (ARG   70  - LEU   81  <=> SER  110  - LEU  121 )                          
   3: s001-X 3iym-A    86 -  89 <=>   84 -  87   (MET   86  - GLN   89  <=> ALA  122  - SER  125 )                          
   3: s001-X 3iym-A    90 - 107 <=>   89 - 106   (VAL   90  - ASP  107  <=> LEU  127  - LEU  144 )                          
   3: s001-X 3iym-A   108 - 113 <=>  108 - 113   (ASP  108  - ILE  113  <=> ASP  146  - ALA  151 )                          
   3: s001-X 3iym-A   115 - 118 <=>  119 - 122   (ASN  115  - PHE  118  <=> ILE  157  - ALA  160 )                          
   3: s001-X 3iym-A   120 - 123 <=>  284 - 287   (SER  120  - PRO  123  <=> HIS  322  - TRP  325 )                          
   3: s001-X 3iym-A   124 - 128 <=>  291 - 295   (PHE  124  - SER  128  <=> THR  329  - PHE  333 )                          
   3: s001-X 3iym-A   130 - 134 <=>  296 - 300   (ASP  130  - PHE  134  <=> THR  334  - ASP  338 )                          
   3: s001-X 3iym-A   135 - 140 <=>  303 - 308   (ASP  135  - VAL  140  <=> ALA  341  - ALA  346 )                          
   3: s001-X 3iym-A   142 - 145 <=>  309 - 312   (ARG  142  - ASN  145  <=> TYR  347  - PHE  350 )                          
   3: s001-X 3iym-A   151 - 157 <=>  313 - 319   (PHE  151  - ILE  157  <=> PHE  351  - LEU  357 )                          
   3: s001-X 3iym-A   158 - 164 <=>  323 - 329   (GLU  158  - PRO  164  <=> GLN  361  - HIS  367 )                          
   3: s001-X 3iym-A   165 - 170 <=>  347 - 352   (ILE  165  - GLU  170  <=> ALA  385  - ALA  390 )                          
   3: s001-X 3iym-A   186 - 192 <=>  354 - 360   (THR  186  - LEU  192  <=> GLU  392  - CYS  398 )                          
   4: s001-X 5kzb-A    19 -  35 <=>    1 -  17   (GLU   19  - SER   35  <=> SER   -1  - TYR   15 )                          
   4: s001-X 5kzb-A    37 -  40 <=>   19 -  22   (ASN   37  - PHE   40  <=> GLY   17  - SER   20 )                          
   4: s001-X 5kzb-A    43 -  60 <=>   23 -  40   (VAL   43  - ALA   60  <=> PRO   21  - LEU   38 )                          
   4: s001-X 5kzb-A    90 -  93 <=>   47 -  50   (VAL   90  - PHE   93  <=> LEU   45  - PRO   48 )                          
   4: s001-X 5kzb-A   128 - 131 <=>   59 -  62   (SER  128  - LEU  131  <=> ALA   57  - GLN   60 )                          
   4: s001-X 5kzb-A   132 - 149 <=>   70 -  87   (PRO  132  - ASN  149  <=> SER   68  - ARG   85 )                          
   4: s001-X 5kzb-A   219 - 226 <=>   97 - 104   (SER  219  - VAL  226  <=> LYS   95  - GLY  102 )                          
   5: s001-X 2f07-A     7 -  10 <=>   25 -  28   (ASP    7  - ARG   10  <=> GLU   22  - LEU   25 )                          
   5: s001-X 2f07-A    14 -  17 <=>   64 -  67   (TYR   14  - ASN   17  <=> ASN   61  - THR   64 )                          
   5: s001-X 2f07-A    18 -  36 <=>  125 - 143   (TYR   18  - GLU   36  <=> TYR  122  - HIS  140 )                          
   5: s001-X 2f07-A    40 -  45 <=>  146 - 151   (PHE   40  - GLN   45  <=> THR  143  - SER  148 )                          
   5: s001-X 2f07-A    46 -  65 <=>  153 - 172   (SER   46  - ARG   65  <=> TRP  150  - GLY  169 )                          
   5: s001-X 2f07-A    77 -  89 <=>  175 - 187   (ARG   77  - GLN   89  <=> GLN  172  - PHE  184 )                          
   5: s001-X 2f07-A   137 - 143 <=>  190 - 196   (ILE  137  - ALA  143  <=> LEU  187  - THR  193 )                          
   6: s001-X 3kdw-A    16 -  38 <=>   14 -  36   (PRO   16  - VAL   38  <=> GLY   28  - LEU   50 )                          
   6: s001-X 3kdw-A    41 -  72 <=>   42 -  73   (ARG   41  - GLY   72  <=> ALA   56  - THR   87 )                          
   6: s001-X 3kdw-A    74 -  77 <=>   82 -  85   (VAL   74  - ARG   77  <=> ALA   96  - ALA   99 )                          
   6: s001-X 3kdw-A    78 -  87 <=>   87 -  96   (MET   78  - SER   87  <=> GLU  101  - ARG  110 )                          
   6: s001-X 3kdw-A   128 - 131 <=>   97 - 100   (SER  128  - LEU  131  <=> THR  111  - ALA  114 )                          
   6: s001-X 3kdw-A   133 - 137 <=>  101 - 105   (SER  133  - ILE  137  <=> PHE  115  - LEU  119 )                          
   6: s001-X 3kdw-A   139 - 144 <=>  115 - 120   (ALA  139  - PHE  144  <=> ASP  129  - GLY  134 )                          
   6: s001-X 3kdw-A   147 - 150 <=>  123 - 126   (ILE  147  - ARG  150  <=> TYR  137  - VAL  140 )                          
   6: s001-X 3kdw-A   151 - 154 <=>  156 - 159   (PHE  151  - SER  154  <=> ARG  170  - ALA  173 )                          
   6: s001-X 3kdw-A   251 - 254 <=>  173 - 176   (VAL  251  - THR  254  <=> GLY  187  - LYS  190 )                          
   6: s001-X 3kdw-A   272 - 278 <=>  185 - 191   (SER  272  - ARG  278  <=> LYS  199  - VAL  205 )                          
   7: s001-X 6iac-A    13 -  16 <=>    8 -  11   (THR   13  - PRO   16  <=> SER   13  - ILE   16 )                          
   7: s001-X 6iac-A    17 -  36 <=>   14 -  33   (ASN   17  - GLU   36  <=> ARG   19  - PHE   38 )                          
   7: s001-X 6iac-A    43 -  63 <=>  134 - 154   (VAL   43  - ASN   63  <=> HIS  159  - LYS  179 )                          
   7: s001-X 6iac-A    68 -  71 <=>  155 - 158   (ARG   68  - LEU   71  <=> PHE  180  - ILE  183 )                          
   7: s001-X 6iac-A    72 -  75 <=>  195 - 198   (GLY   72  - THR   75  <=> ILE  220  - THR  223 )                          
   7: s001-X 6iac-A    78 -  89 <=>  199 - 210   (MET   78  - GLN   89  <=> SER  224  - LYS  235 )                          
   7: s001-X 6iac-A   137 - 150 <=>  213 - 226   (ILE  137  - ARG  150  <=> TYR  238  - ILE  251 )                          
   7: s001-X 6iac-A   196 - 200 <=>  281 - 285   (ARG  196  - TYR  200  <=> GLU  306  - LYS  310 )                          
   7: s001-X 6iac-A   201 - 205 <=>  290 - 294   (GLN  201  - GLU  205  <=> ASP  315  - ASP  320 )                          
   7: s001-X 6iac-A   206 - 210 <=>  297 - 301   (PRO  206  - VAL  210  <=> SER  323  - GLY  327 )                          
   8: s001-X 1fou-A    14 -  17 <=>    1 -   4   (TYR   14  - ASN   17  <=> SER   11  - GLU   14 )                          
   8: s001-X 1fou-A    18 -  34 <=>    6 -  22   (TYR   18  - GLY   34  <=> GLN   16  - GLN   32 )                          
   8: s001-X 1fou-A    35 -  38 <=>   24 -  27   (SER   35  - VAL   38  <=> LEU   34  - GLN   37 )                          
   8: s001-X 1fou-A    43 -  64 <=>  126 - 147   (VAL   43  - LEU   64  <=> LEU  136  - THR  157 )                          
   8: s001-X 1fou-A    68 -  71 <=>  148 - 151   (ARG   68  - LEU   71  <=> PRO  158  - ILE  161 )                          
   8: s001-X 1fou-A    72 -  75 <=>  189 - 192   (GLY   72  - THR   75  <=> PHE  199  - ASP  202 )                          
   8: s001-X 1fou-A    82 -  88 <=>  194 - 200   (ASP   82  - PHE   88  <=> PRO  204  - LEU  210 )                          
   8: s001-X 1fou-A   133 - 146 <=>  203 - 216   (SER  133  - HIS  146  <=> GLN  213  - LEU  226 )                          
   8: s001-X 1fou-A   201 - 205 <=>  242 - 246   (GLN  201  - GLU  205  <=> GLU  270  - LEU  274 )                          
   9: s001-X 2fm8-C     3 -   6 <=>   46 -  49   (ASN    3  - ASP    6  <=> ALA   75  - GLU   78 )                          
   9: s001-X 2fm8-C     8 -  14 <=>   52 -  58   (ASP    8  - TYR   14  <=> THR   81  - ALA   87 )                          
   9: s001-X 2fm8-C    17 -  37 <=>  118 - 138   (ASN   17  - ASN   37  <=> LYS  147  - GLU  170 )                          
   9: s001-X 2fm8-C    39 -  42 <=>  139 - 142   (TRP   39  - ASN   42  <=> LEU  171  - LEU  174 )                          
   9: s001-X 2fm8-C    43 -  49 <=>  145 - 151   (VAL   43  - ARG   49  <=> ASN  177  - VAL  183 )                          
   9: s001-X 2fm8-C    51 -  61 <=>  152 - 162   (TYR   51  - VAL   61  <=> MET  184  - ASN  194 )                          
   9: s001-X 2fm8-C   115 - 120 <=>  163 - 168   (ASN  115  - SER  120  <=> PHE  195  - ASP  200 )                          
   9: s001-X 2fm8-C   121 - 128 <=>  171 - 178   (ASP  121  - SER  128  <=> THR  203  - LEU  210 )                          
   9: s001-X 2fm8-C   131 - 148 <=>  180 - 197   (LEU  131  - THR  148  <=> ASP  212  - LEU  229 )                          
   9: s001-X 2fm8-C   246 - 249 <=>  200 - 203   (PRO  246  - LEU  249  <=> ARG  242  - GLU  245 )                          
  10: s001-X 3fgg-A     2 -   6 <=>    1 -   5   (ILE    2  - ASP    6  <=> LYS   14  - THR   18 )                          
  10: s001-X 3fgg-A    13 -  16 <=>   45 -  48   (THR   13  - PRO   16  <=> LEU   58  - GLY   61 )                          
  10: s001-X 3fgg-A    17 -  35 <=>   63 -  81   (ASN   17  - SER   35  <=> LYS   76  - LEU   94 )                          
  10: s001-X 3fgg-A    40 -  43 <=>   88 -  91   (PHE   40  - VAL   43  <=> LYS  101  - LEU  104 )                          
  10: s001-X 3fgg-A    44 -  64 <=>   95 - 115   (THR   44  - LEU   64  <=> GLU  108  - SER  128 )                          
  10: s001-X 3fgg-A    77 -  82 <=>  120 - 125   (ARG   77  - ASP   82  <=> LYS  133  - PRO  138 )                          
  10: s001-X 3fgg-A   122 - 129 <=>  127 - 134   (VAL  122  - LYS  129  <=> ALA  140  - LYS  147 )                          
  10: s001-X 3fgg-A   131 - 142 <=>  136 - 147   (LEU  131  - ARG  142  <=> GLU  149  - ARG  160 )                          
  11: s001-X 5vbg-A    19 -  39 <=>  117 - 137   (GLU   19  - TRP   39  <=> LYS  149  - GLN  169 )                          
  11: s001-X 5vbg-A    46 -  64 <=>  166 - 184   (SER   46  - LEU   64  <=> ASN  198  - ARG  216 )                          
  11: s001-X 5vbg-A    78 -  87 <=>  186 - 195   (MET   78  - SER   87  <=> PRO  218  - SER  227 )                          
  11: s001-X 5vbg-A   128 - 131 <=>  196 - 199   (SER  128  - LEU  131  <=> TRP  228  - ALA  231 )                          
  11: s001-X 5vbg-A   134 - 137 <=>  200 - 203   (PHE  134  - ILE  137  <=> TYR  232  - HIS  235 )                          
  11: s001-X 5vbg-A   138 - 141 <=>  205 - 208   (SER  138  - PHE  141  <=> ALA  237  - LEU  240 )                          
  11: s001-X 5vbg-A   152 - 155 <=>  210 - 213   (LEU  152  - LEU  155  <=> PRO  242  - LEU  245 )                          
  11: s001-X 5vbg-A   268 - 274 <=>  222 - 228   (PRO  268  - LYS  274  <=> THR  254  - GLY  260 )                          
  11: s001-X 5vbg-A   276 - 279 <=>  272 - 275   (SER  276  - LYS  279  <=> ILE  304  - GLN  307 )                          
  11: s001-X 5vbg-A   287 - 290 <=>  357 - 360   (PRO  287  - LYS  290  <=> ASP  389  - GLN  392 )                          
  12: s001-X 7kpv-B    13 -  35 <=>  183 - 205   (THR   13  - SER   35  <=> PRO  195  - ILE  217 )                          
  12: s001-X 7kpv-B    39 -  42 <=>  207 - 210   (TRP   39  - ASN   42  <=> ASP  219  - LEU  222 )                          
  12: s001-X 7kpv-B    44 -  59 <=>  217 - 232   (THR   44  - TYR   59  <=> ILE  229  - PRO  244 )                          
  12: s001-X 7kpv-B    78 -  82 <=>  233 - 237   (MET   78  - ASP   82  <=> PRO  261  - SER  265 )                          
  12: s001-X 7kpv-B   131 - 149 <=>  255 - 273   (LEU  131  - ASN  149  <=> LEU  283  - ASP  301 )                          
  12: s001-X 7kpv-B   248 - 254 <=>  274 - 280   (PRO  248  - THR  254  <=> LYS  302  - ILE  308 )                          
  13: s001-X 5iy7-M    16 -  35 <=>  123 - 142   (PRO   16  - SER   35  <=> ASN  129  - GLN  148 )                          
  13: s001-X 5iy7-M    38 -  41 <=>  143 - 146   (VAL   38  - ARG   41  <=> LYS  149  - LYS  152 )                          
  13: s001-X 5iy7-M    44 -  59 <=>  153 - 168   (THR   44  - TYR   59  <=> ILE  159  - PRO  174 )                          
  13: s001-X 5iy7-M   130 - 145 <=>  182 - 197   (ASP  130  - ASN  145  <=> LYS  188  - GLU  203 )                          
  13: s001-X 5iy7-M   153 - 158 <=>  201 - 206   (VAL  153  - GLU  158  <=> ASP  207  - GLY  212 )                          
  13: s001-X 5iy7-M   160 - 163 <=>  212 - 215   (THR  160  - ALA  163  <=> PHE  218  - ASN  221 )                          
  13: s001-X 5iy7-M   258 - 263 <=>  217 - 222   (THR  258  - MET  263  <=> CYS  223  - VAL  228 )                          
  13: s001-X 5iy7-M   264 - 268 <=>  225 - 229   (HIS  264  - PRO  268  <=> ALA  231  - ILE  235 )                          
  13: s001-X 5iy7-M   270 - 273 <=>  286 - 289   (ARG  270  - GLY  273  <=> ILE  292  - ARG  295 )                          
  14: s001-X 1kw2-A     1 -   4 <=>  190 - 193   (MET    1  - LEU    4  <=> LEU  209  - LEU  212 )                          
  14: s001-X 1kw2-A     6 -   9 <=>  287 - 290   (ASP    6  - VAL    9  <=> MET  306  - PHE  309 )                          
  14: s001-X 1kw2-A    11 -  14 <=>  295 - 298   (ILE   11  - TYR   14  <=> PHE  314  - ALA  317 )                          
  14: s001-X 1kw2-A    16 -  35 <=>  394 - 413   (PRO   16  - SER   35  <=> ASN  413  - ASP  432 )                          
  14: s001-X 1kw2-A    40 -  61 <=>  414 - 435   (PHE   40  - VAL   61  <=> ALA  433  - SER  454 )                          
  14: s001-X 1kw2-A    78 -  87 <=>  440 - 449   (MET   78  - SER   87  <=> PRO  459  - ALA  468 )                          
  14: s001-X 1kw2-A    88 -  91 <=>  451 - 454   (PHE   88  - PRO   91  <=> LEU  470  - ILE  473 )                          
  15: s001-X 3nrg-A     6 -  10 <=>   16 -  20   (ASP    6  - ARG   10  <=> SER   15  - ASP   19 )                          
  15: s001-X 3nrg-A    13 -  16 <=>  110 - 113   (THR   13  - PRO   16  <=> GLN  109  - TYR  112 )                          
  15: s001-X 3nrg-A    17 -  37 <=>  130 - 150   (ASN   17  - ASN   37  <=> ILE  129  - SER  149 )                          
  15: s001-X 3nrg-A    40 -  44 <=>  152 - 156   (PHE   40  - THR   44  <=> VAL  151  - ASP  155 )                          
  15: s001-X 3nrg-A    45 -  57 <=>  158 - 170   (GLN   45  - LYS   57  <=> ASP  157  - GLU  169 )                          
  15: s001-X 3nrg-A    59 -  65 <=>  171 - 177   (TYR   59  - ARG   65  <=> LEU  170  - GLU  176 )                          
  15: s001-X 3nrg-A    70 -  73 <=>  184 - 187   (ARG   70  - ILE   73  <=> ALA  183  - LEU  186 )                          
  15: s001-X 3nrg-A    74 -  89 <=>  192 - 207   (VAL   74  - GLN   89  <=> ILE  191  - ILE  206 )                          
  15: s001-X 3nrg-A   135 - 143 <=>  208 - 216   (ASP  135  - ALA  143  <=> ASP  207  - ARG  215 )                          
  16: s001-X 6v7b-A    12 -  16 <=>   31 -  35   (ILE   12  - PRO   16  <=> LYS   40  - ARG   44 )                          
  16: s001-X 6v7b-A    17 -  37 <=>   38 -  58   (ASN   17  - ASN   37  <=> ILE   47  - GLY   67 )                          
  16: s001-X 6v7b-A    41 -  44 <=>   59 -  62   (ARG   41  - THR   44  <=> ILE   68  - LEU   71 )                          
  16: s001-X 6v7b-A    46 -  62 <=>   63 -  79   (SER   46  - ARG   62  <=> PRO   72  - GLY   88 )                          
  16: s001-X 6v7b-A    81 -  89 <=>   80 -  88   (LEU   81  - GLN   89  <=> TYR   89  - MET   97 )                          
  16: s001-X 6v7b-A    92 - 103 <=>  104 - 115   (ARG   92  - ARG  103  <=> GLU  113  - LEU  124 )                          
  17: s001-X 4oe8-C    24 -  35 <=>   16 -  27   (LEU   24  - SER   35  <=> VAL   17  - MET   28 )                          
  17: s001-X 4oe8-C    41 -  65 <=>   30 -  54   (ARG   41  - ARG   65  <=> ILE   48  - MET   72 )                          
  17: s001-X 4oe8-C    72 -  75 <=>   55 -  58   (GLY   72  - THR   75  <=> GLY   86  - GLY   89 )                          
  17: s001-X 4oe8-C    77 -  84 <=>   60 -  67   (ARG   77  - ALA   84  <=> SER   91  - GLN   98 )                          
  17: s001-X 4oe8-C   128 - 131 <=>   68 -  71   (SER  128  - LEU  131  <=> ILE   99  - ILE  102 )                          
  17: s001-X 4oe8-C   134 - 149 <=>   72 -  87   (PHE  134  - ASN  149  <=> GLN  103  - THR  118 )                          
  18: s001-X 6fwr-A    19 -  35 <=>  269 - 285   (GLU   19  - SER   35  <=> PRO  270  - CYS  286 )                          
  18: s001-X 6fwr-A    36 -  42 <=>  294 - 300   (GLU   36  - ASN   42  <=> ILE  295  - PRO  301 )                          
  18: s001-X 6fwr-A    43 -  68 <=>  302 - 327   (VAL   43  - ARG   68  <=> ARG  303  - ALA  328 )                          
  18: s001-X 6fwr-A    77 -  89 <=>  340 - 352   (ARG   77  - GLN   89  <=> LEU  341  - ALA  353 )                          
  18: s001-X 6fwr-A   137 - 149 <=>  354 - 366   (ILE  137  - ASN  149  <=> LEU  355  - LEU  367 )                          
  18: s001-X 6fwr-A   152 - 155 <=>  395 - 398   (LEU  152  - LEU  155  <=> SER  400  - TRP  403 )                          
  18: s001-X 6fwr-A   157 - 166 <=>  413 - 422   (ILE  157  - SER  166  <=> LYS  418  - GLY  427 )                          
  18: s001-X 6fwr-A   267 - 272 <=>  432 - 437   (THR  267  - SER  272  <=> GLY  437  - ASP  442 )                          
  18: s001-X 6fwr-A   279 - 289 <=>  479 - 489   (LYS  279  - VAL  289  <=> ARG  484  - HIS  494 )                          
  19: s001-X 3eup-A    10 -  13 <=>   22 -  25   (ARG   10  - THR   13  <=> PRO   20  - ASN   23 )                          
  19: s001-X 3eup-A    17 -  36 <=>  131 - 150   (ASN   17  - GLU   36  <=> ALA  129  - LYS  148 )                          
  19: s001-X 3eup-A    40 -  65 <=>  153 - 178   (PHE   40  - ARG   65  <=> ARG  151  - ALA  176 )                          
  19: s001-X 3eup-A    75 -  89 <=>  179 - 193   (THR   75  - GLN   89  <=> THR  177  - GLU  191 )                          
  19: s001-X 3eup-A   137 - 140 <=>  196 - 199   (ILE  137  - VAL  140  <=> ILE  194  - ILE  197 )                          
  19: s001-X 3eup-A   143 - 146 <=>  200 - 203   (ALA  143  - HIS  146  <=> GLU  198  - LYS  201 )                          
  20: s001-X 3l9w-B    12 -  15 <=>  111 - 114   (ILE   12  - GLU   15  <=> ALA  509  - GLU  512 )                          
  20: s001-X 3l9w-B    16 -  35 <=>  116 - 135   (PRO   16  - SER   35  <=> PRO  514  - LEU  533 )                          
  20: s001-X 3l9w-B    40 -  66 <=>  137 - 163   (PHE   40  - THR   66  <=> LEU  535  - VAL  561 )                          
  20: s001-X 3l9w-B    73 -  77 <=>  165 - 169   (ILE   73  - ARG   77  <=> ASN  563  - ALA  567 )                          
  20: s001-X 3l9w-B    78 -  89 <=>  171 - 182   (MET   78  - GLN   89  <=> ALA  569  - SER  580 )                          
  20: s001-X 3l9w-B   132 - 135 <=>  225 - 228   (PRO  132  - ASP  135  <=> PHE 1042  - ASP 1045 )                          
  20: s001-X 3l9w-B   199 - 204 <=>  246 - 251   (GLN  199  - ALA  204  <=> HIS 1063  - TYR 1068 )                          
  20: s001-X 3l9w-B   207 - 211 <=>  329 - 333   (LYS  207  - SER  211  <=> HIS 1146  - ILE 1150 )                          
  20: s001-X 3l9w-B   230 - 234 <=>  349 - 353   (ASN  230  - ARG  234  <=> ARG 1166  - TRP 1170 )                          
  20: s001-X 3l9w-B   279 - 282 <=>  354 - 357   (LYS  279  - VAL  282  <=> GLN 1171  - HIS 1174 )                          
  21: s001-X 6v35-A    14 -  17 <=>  180 - 183   (TYR   14  - ASN   17  <=> ASN  237  - SER  240 )                          
  21: s001-X 6v35-A    18 -  35 <=>  186 - 203   (TYR   18  - SER   35  <=> ILE  243  - GLY  260 )                          
  21: s001-X 6v35-A    36 -  40 <=>  209 - 213   (GLU   36  - PHE   40  <=> PHE  266  - GLN  270 )                          
  21: s001-X 6v35-A    42 -  58 <=>  214 - 230   (ASN   42  - ILE   58  <=> ALA  271  - THR  287 )                          
  21: s001-X 6v35-A    85 -  88 <=>  231 - 234   (ALA   85  - PHE   88  <=> VAL  288  - GLY  291 )                          
  21: s001-X 6v35-A    91 - 104 <=>  247 - 260   (PRO   91  - PRO  104  <=> MET  304  - SER  317 )                          
  21: s001-X 6v35-A   106 - 109 <=>  268 - 271   (GLU  106  - LEU  109  <=> LEU  325  - ASN  328 )                          
  21: s001-X 6v35-A   275 - 278 <=>  278 - 281   (PRO  275  - ARG  278  <=> SER  335  - ALA  338 )                          
  21: s001-X 6v35-A   280 - 283 <=>  361 - 364   (ARG  280  - VAL  283  <=> SER  418  - ALA  421 )                          
  21: s001-X 6v35-A   285 - 290 <=>  424 - 429   (ASP  285  - LYS  290  <=> ASP  481  - LEU  486 )                          
  22: s001-X 4hkr-A    16 -  19 <=>   27 -  30   (PRO   16  - GLU   19  <=> GLY  170  - MET  173 )                          
  22: s001-X 4hkr-A    20 -  34 <=>   47 -  61   (SER   20  - GLY   34  <=> THR  200  - THR  214 )                          
  22: s001-X 4hkr-A    36 -  42 <=>   71 -  77   (GLU   36  - ASN   42  <=> LEU  240  - THR  246 )                          
  22: s001-X 4hkr-A    43 -  68 <=>   80 - 105   (VAL   43  - ARG   68  <=> ALA  249  - LEU  274 )                          
  22: s001-X 4hkr-A    74 -  77 <=>  106 - 109   (VAL   74  - ARG   77  <=> SER  275  - ALA  278 )                          
  22: s001-X 4hkr-A    78 -  84 <=>  111 - 117   (MET   78  - ALA   84  <=> TRP  280  - LEU  286 )                          
  22: s001-X 4hkr-A   128 - 131 <=>  118 - 121   (SER  128  - LEU  131  <=> ILE  287  - MET  290 )                          
  22: s001-X 4hkr-A   132 - 148 <=>  123 - 139   (PRO  132  - THR  148  <=> ILE  292  - LYS  308 )                          
  22: s001-X 4hkr-A   209 - 217 <=>  152 - 160   (ILE  209  - SER  217  <=> MET  321  - ASP  329 )                          
  23: s001-X 5mlt-A    39 -  44 <=>  390 - 395   (TRP   39  - THR   44  <=> ASN  426  - LYS  431 )                          
  23: s001-X 5mlt-A    46 -  65 <=>  396 - 415   (SER   46  - ARG   65  <=> SER  432  - GLY  451 )                          
  23: s001-X 5mlt-A    77 -  87 <=>  418 - 428   (ARG   77  - SER   87  <=> ASP  454  - GLU  464 )                          
  23: s001-X 5mlt-A   129 - 149 <=>  431 - 451   (LYS  129  - ASN  149  <=> LYS  467  - LEU  487 )                          
  24: s001-X 2cwe-A    14 -  17 <=>    7 -  10   (TYR   14  - ASN   17  <=> ILE    8  - PRO   11 )                          
  24: s001-X 2cwe-A    18 -  35 <=>   93 - 110   (TYR   18  - SER   35  <=> ASP   94  - ILE  111 )                          
  24: s001-X 2cwe-A    36 -  39 <=>  114 - 117   (GLU   36  - TRP   39  <=> LEU  115  - GLN  118 )                          
  24: s001-X 2cwe-A    41 -  44 <=>  118 - 121   (ARG   41  - THR   44  <=> PHE  119  - ASN  122 )                          
  24: s001-X 2cwe-A    45 -  72 <=>  124 - 151   (GLN   45  - GLY   72  <=> LEU  125  - ALA  152 )                          
  24: s001-X 2cwe-A    74 -  78 <=>  160 - 164   (VAL   74  - MET   78  <=> ILE  161  - ILE  165 )                          
  24: s001-X 2cwe-A    79 -  87 <=>  166 - 174   (SER   79  - SER   87  <=> TRP  167  - ARG  175 )                          
  24: s001-X 2cwe-A   128 - 131 <=>  175 - 178   (SER  128  - LEU  131  <=> ASP  176  - TYR  179 )                          
  24: s001-X 2cwe-A   132 - 140 <=>  180 - 188   (PRO  132  - VAL  140  <=> GLU  181  - ILE  189 )                          
  25: s001-X 6d5f-A     5 -   9 <=>   27 -  31   (PHE    5  - VAL    9  <=> ALA   28  - SER   32 )                          
  25: s001-X 6d5f-A    10 -  13 <=>   33 -  36   (ARG   10  - THR   13  <=> LYS   34  - ILE   37 )                          
  25: s001-X 6d5f-A    14 -  17 <=>   41 -  44   (TYR   14  - ASN   17  <=> ASN   42  - LYS   45 )                          
  25: s001-X 6d5f-A    18 -  37 <=>   46 -  65   (TYR   18  - ASN   37  <=> LEU   47  - ILE   66 )                          
  25: s001-X 6d5f-A    41 -  44 <=>   74 -  77   (ARG   41  - THR   44  <=> LEU   75  - VAL   78 )                          
  25: s001-X 6d5f-A    45 -  62 <=>   81 -  98   (GLN   45  - ARG   62  <=> LYS   82  - LYS   99 )                          
  25: s001-X 6d5f-A    81 -  87 <=>  100 - 106   (LEU   81  - SER   87  <=> GLY  101  - ILE  107 )                          
  25: s001-X 6d5f-A   127 - 130 <=>  108 - 111   (TYR  127  - ASP  130  <=> VAL  109  - THR  112 )                          
  25: s001-X 6d5f-A   131 - 134 <=>  113 - 116   (LEU  131  - PHE  134  <=> THR  114  - LEU  117 )                          
  25: s001-X 6d5f-A   136 - 143 <=>  129 - 136   (ARG  136  - ALA  143  <=> GLU  130  - SER  137 )                          
  25: s001-X 6d5f-A   150 - 153 <=>  143 - 146   (ARG  150  - VAL  153  <=> GLY  144  - PRO  147 )                          
  25: s001-X 6d5f-A   154 - 157 <=>  163 - 166   (SER  154  - ILE  157  <=> PRO  164  - PRO  167 )                          
  25: s001-X 6d5f-A   175 - 178 <=>  175 - 178   (ILE  175  - LYS  178  <=> PHE  176  - PRO  179 )                          
  26: s001-X 2g7s-A    10 -  13 <=>   15 -  18   (ARG   10  - THR   13  <=> THR   17  - ILE   20 )                          
  26: s001-X 2g7s-A    17 -  36 <=>  123 - 142   (ASN   17  - GLU   36  <=> HIS  125  - GLY  144 )                          
  26: s001-X 2g7s-A    40 -  65 <=>  145 - 170   (PHE   40  - ARG   65  <=> VAL  147  - ALA  172 )                          
  26: s001-X 2g7s-A    77 -  80 <=>  171 - 174   (ARG   77  - GLN   80  <=> HIS  173  - ALA  176 )                          
  26: s001-X 2g7s-A    82 -  87 <=>  175 - 180   (ASP   82  - SER   87  <=> ALA  177  - ILE  182 )                          
  26: s001-X 2g7s-A    88 -  91 <=>  182 - 185   (PHE   88  - PRO   91  <=> ARG  184  - LEU  187 )                          
  26: s001-X 2g7s-A   139 - 143 <=>  186 - 190   (ALA  139  - ALA  143  <=> GLU  188  - ALA  192 )                          
  27: s001-X 6ezn-B    13 -  16 <=>   20 -  23   (THR   13  - PRO   16  <=> LYS   40  - LYS   43 )                          
  27: s001-X 6ezn-B    17 -  36 <=>   26 -  45   (ASN   17  - GLU   36  <=> LEU   46  - ILE   65 )                          
  27: s001-X 6ezn-B    40 -  65 <=>   56 -  81   (PHE   40  - ARG   65  <=> ALA   76  - SER  101 )                          
  27: s001-X 6ezn-B    74 -  84 <=>   83 -  93   (VAL   74  - ALA   84  <=> PRO  103  - GLU  113 )                          
  27: s001-X 6ezn-B   127 - 130 <=>   94 -  97   (TYR  127  - ASP  130  <=> PHE  114  - ALA  117 )                          
  27: s001-X 6ezn-B   131 - 137 <=>   99 - 105   (LEU  131  - ILE  137  <=> LEU  119  - CYS  125 )                          
  28: s001-X 3b81-A    10 -  13 <=>   93 -  96   (ARG   10  - THR   13  <=> SER  109  - ASN  112 )                          
  28: s001-X 3b81-A    14 -  17 <=>   99 - 102   (TYR   14  - ASN   17  <=> PHE  115  - LYS  118 )                          
  28: s001-X 3b81-A    18 -  34 <=>  105 - 121   (TYR   18  - GLY   34  <=> VAL  121  - GLN  137 )                          
  28: s001-X 3b81-A    35 -  40 <=>  123 - 128   (SER   35  - PHE   40  <=> ASN  139  - PHE  144 )                          
  28: s001-X 3b81-A    42 -  60 <=>  131 - 149   (ASN   42  - ALA   60  <=> LYS  147  - ASP  165 )                          
  28: s001-X 3b81-A    62 -  65 <=>  150 - 153   (ARG   62  - ARG   65  <=> GLU  166  - PHE  169 )                          
  28: s001-X 3b81-A    77 -  89 <=>  156 - 168   (ARG   77  - GLN   89  <=> LYS  172  - LYS  184 )                          
  28: s001-X 3b81-A   134 - 137 <=>  171 - 174   (PHE  134  - ILE  137  <=> LEU  187  - ILE  190 )                          
  28: s001-X 3b81-A   140 - 143 <=>  175 - 178   (VAL  140  - ALA  143  <=> LEU  191  - ASP  194 )                          
  28: s001-X 3b81-A   150 - 153 <=>  180 - 183   (ARG  150  - VAL  153  <=> ASP  196  - ASP  199 )                          
  29: s001-X 6nsm-A     6 -   9 <=>   13 -  16   (ASP    6  - VAL    9  <=> ALA   15  - ARG   18 )                          
  29: s001-X 6nsm-A    10 -  13 <=>   19 -  22   (ARG   10  - THR   13  <=> ASP   21  - TRP   24 )                          
  29: s001-X 6nsm-A    15 -  18 <=>  125 - 128   (GLU   15  - TYR   18  <=> LEU  127  - GLU  130 )                          
  29: s001-X 6nsm-A    19 -  37 <=>  130 - 148   (GLU   19  - ASN   37  <=> GLY  132  - ASP  150 )                          
  29: s001-X 6nsm-A    40 -  65 <=>  150 - 175   (PHE   40  - ARG   65  <=> ALA  152  - ASP  177 )                          
  29: s001-X 6nsm-A    77 -  89 <=>  178 - 190   (ARG   77  - GLN   89  <=> PRO  180  - LEU  192 )                          
  29: s001-X 6nsm-A   134 - 137 <=>  191 - 194   (PHE  134  - ILE  137  <=> ARG  193  - PRO  196 )                          
  30: s001-X 1xsz-A    14 -  17 <=>  104 - 107   (TYR   14  - ASN   17  <=> GLY  102  - GLN  105 )                          
  30: s001-X 1xsz-A    18 -  34 <=>  110 - 126   (TYR   18  - GLY   34  <=> ASP  108  - ASP  124 )                          
  30: s001-X 1xsz-A    43 -  66 <=>  129 - 152   (VAL   43  - THR   66  <=> SER  127  - SER  150 )                          
  30: s001-X 1xsz-A    74 -  77 <=>  154 - 157   (VAL   74  - ARG   77  <=> PRO  152  - ASN  155 )                          
  30: s001-X 1xsz-A    80 -  83 <=>  158 - 161   (GLN   80  - ASP   83  <=> LYS  156  - VAL  159 )                          
  30: s001-X 1xsz-A   127 - 130 <=>  164 - 167   (TYR  127  - ASP  130  <=> LEU  162  - ASN  165 )                          
  30: s001-X 1xsz-A   131 - 134 <=>  169 - 172   (LEU  131  - PHE  134  <=> ARG  167  - ASN  170 )                          
  30: s001-X 1xsz-A   136 - 139 <=>  175 - 178   (ARG  136  - ALA  139  <=> GLY  173  - ASP  176 )                          
  30: s001-X 1xsz-A   153 - 158 <=>  187 - 192   (VAL  153  - GLU  158  <=> SER  185  - LYS  190 )                          
  30: s001-X 1xsz-A   167 - 170 <=>  200 - 203   (PHE  167  - GLU  170  <=> LYS  198  - PRO  201 )                          
  30: s001-X 1xsz-A   174 - 179 <=>  204 - 209   (VAL  174  - THR  179  <=> GLY  202  - SER  207 )                          
  30: s001-X 1xsz-A   227 - 230 <=>  230 - 233   (THR  227  - ASN  230  <=> VAL  228  - ASN  231 )                          
  30: s001-X 1xsz-A   232 - 239 <=>  240 - 247   (ASN  232  - ILE  239  <=> GLY  238  - VAL  245 )                          
  31: s001-X 2a3v-B    20 -  35 <=>    1 -  16   (SER   20  - SER   35  <=> MET    1  - ARG   16 )                          
  31: s001-X 2a3v-B    40 -  60 <=>   18 -  38   (PHE   40  - ALA   60  <=> TYR   18  - ASN   38 )                          
  31: s001-X 2a3v-B    85 -  88 <=>   47 -  50   (ALA   85  - PHE   88  <=> ASP   47  - VAL   50 )                          
  31: s001-X 2a3v-B   121 - 126 <=>   59 -  64   (ASP  121  - GLU  126  <=> VAL   59  - ALA   64 )                          
  31: s001-X 2a3v-B   130 - 145 <=>   67 -  82   (ASP  130  - ASN  145  <=> THR   67  - ILE   82 )                          
  31: s001-X 2a3v-B   150 - 153 <=>   84 -  87   (ARG  150  - VAL  153  <=> LYS   84  - LEU   87 )                          
  31: s001-X 2a3v-B   202 - 207 <=>  178 - 183   (PRO  202  - LYS  207  <=> LYS  178  - LEU  183 )                          
  31: s001-X 2a3v-B   208 - 218 <=>  186 - 196   (ASN  208  - ILE  218  <=> ARG  186  - ASN  196 )                          
  31: s001-X 2a3v-B   222 - 226 <=>  235 - 239   (LEU  222  - VAL  226  <=> ASP  235  - ARG  239 )                          
  31: s001-X 2a3v-B   273 - 276 <=>  276 - 279   (GLY  273  - SER  276  <=> HIS  276  - GLU  279 )                          
  31: s001-X 2a3v-B   279 - 285 <=>  311 - 317   (LYS  279  - ASP  285  <=> SER  311  - LEU  317 )                          
  32: s001-X 6bpz-A    15 -  18 <=>  508 - 511   (GLU   15  - TYR   18  <=> GLN 2123  - ARG 2126 )                          
  32: s001-X 6bpz-A    19 -  33 <=>  515 - 529   (GLU   19  - LEU   33  <=> PHE 2130  - ASP 2144 )                          
  32: s001-X 6bpz-A    42 -  72 <=>  531 - 561   (ASN   42  - GLY   72  <=> THR 2146  - PRO 2176 )                          
  32: s001-X 6bpz-A    75 -  78 <=>  852 - 855   (THR   75  - MET   78  <=> GLU 2496  - CYS 2499 )                          
  32: s001-X 6bpz-A    81 -  89 <=>  856 - 864   (LEU   81  - GLN   89  <=> VAL 2500  - GLN 2508 )                          
  32: s001-X 6bpz-A   138 - 143 <=>  867 - 872   (SER  138  - ALA  143  <=> PHE 2511  - THR 2516 )                          
  32: s001-X 6bpz-A   145 - 148 <=>  873 - 876   (ASN  145  - THR  148  <=> ARG 2517  - GLU 2520 )                          
  33: s001-X 3few-X    18 -  21 <=>  313 - 316   (TYR   18  - PHE   21  <=> TRP  381  - ILE  384 )                          
  33: s001-X 3few-X    24 -  35 <=>  317 - 328   (LEU   24  - SER   35  <=> ASP  385  - ILE  396 )                          
  33: s001-X 3few-X    37 -  42 <=>  329 - 334   (ASN   37  - ASN   42  <=> SER  397  - PHE  402 )                          
  33: s001-X 3few-X    43 -  62 <=>  336 - 355   (VAL   43  - ARG   62  <=> ASP  404  - GLY  423 )                          
  33: s001-X 3few-X   125 - 128 <=>  358 - 361   (SER  125  - SER  128  <=> GLY  426  - MET  429 )                          
  33: s001-X 3few-X   129 - 132 <=>  364 - 367   (LYS  129  - PRO  132  <=> VAL  432  - TRP  435 )                          
  33: s001-X 3few-X   134 - 141 <=>  377 - 384   (PHE  134  - PHE  141  <=> ALA  445  - THR  452 )                          
  33: s001-X 3few-X   150 - 153 <=>  389 - 392   (ARG  150  - VAL  153  <=> ALA  457  - LEU  460 )                          
  33: s001-X 3few-X   253 - 256 <=>  396 - 399   (ASN  253  - PHE  256  <=> ALA  464  - VAL  467 )                          
  33: s001-X 3few-X   264 - 270 <=>  425 - 431   (HIS  264  - ARG  270  <=> GLU  493  - HIS  499 )                          
  34: s001-X 3p9t-A     5 -   8 <=>   15 -  18   (PHE    5  - ASP    8  <=> ALA   20  - CYS   23 )                          
  34: s001-X 3p9t-A     9 -  12 <=>   21 -  24   (VAL    9  - ILE   12  <=> GLU   26  - VAL   29 )                          
  34: s001-X 3p9t-A    13 -  16 <=>  120 - 123   (THR   13  - PRO   16  <=> LEU  125  - MET  128 )                          
  34: s001-X 3p9t-A    17 -  36 <=>  127 - 146   (ASN   17  - GLU   36  <=> GLY  132  - GLY  151 )                          
  34: s001-X 3p9t-A    40 -  65 <=>  149 - 174   (PHE   40  - ARG   65  <=> ARG  154  - VAL  179 )                          
  34: s001-X 3p9t-A    75 -  78 <=>  176 - 179   (THR   75  - MET   78  <=> PRO  181  - MET  184 )                          
  34: s001-X 3p9t-A    80 -  86 <=>  180 - 186   (GLN   80  - MET   86  <=> ASP  185  - MET  191 )                          
  34: s001-X 3p9t-A    87 -  90 <=>  188 - 191   (SER   87  - VAL   90  <=> ALA  193  - MET  196 )                          
  34: s001-X 3p9t-A   137 - 141 <=>  193 - 197   (ILE  137  - PHE  141  <=> LEU  198  - VAL  202 )                          
  34: s001-X 3p9t-A   144 - 147 <=>  198 - 201   (PHE  144  - ILE  147  <=> LYS  203  - VAL  206 )                          
  34: s001-X 3p9t-A   150 - 153 <=>  202 - 205   (ARG  150  - VAL  153  <=> PHE  207  - GLY  210 )                          
  34: s001-X 3p9t-A   193 - 197 <=>  209 - 213   (LYS  193  - PHE  197  <=> GLU  214  - GLU  218 )                          
  35: s001-X 2qup-A     7 -  10 <=>    2 -   5   (ASP    7  - ARG   10  <=> VAL   25  - SER   28 )                          
  35: s001-X 2qup-A    11 -  14 <=>    8 -  11   (ILE   11  - TYR   14  <=> MET   31  - GLN   34 )                          
  35: s001-X 2qup-A    16 -  35 <=>   18 -  37   (PRO   16  - SER   35  <=> GLU   41  - THR   60 )                          
  35: s001-X 2qup-A    40 -  43 <=>   39 -  42   (PHE   40  - VAL   43  <=> THR   62  - GLU   65 )                          
  35: s001-X 2qup-A    44 -  67 <=>   44 -  67   (THR   44  - TYR   67  <=> ARG   67  - ARG   90 )                          
  35: s001-X 2qup-A    74 -  88 <=>   68 -  82   (VAL   74  - PHE   88  <=> ASN   94  - VAL  108 )                          
  35: s001-X 2qup-A   134 - 144 <=>   83 -  93   (PHE  134  - PHE  144  <=> ASP  109  - VAL  119 )                          
  35: s001-X 2qup-A   146 - 150 <=>   98 - 102   (HIS  146  - ARG  150  <=> LYS  124  - ASP  128 )                          
  36: s001-X 6s7o-E    13 -  16 <=>  472 - 475   (THR   13  - PRO   16  <=> SER  506  - ILE  509 )                          
  36: s001-X 6s7o-E    17 -  35 <=>  479 - 497   (ASN   17  - SER   35  <=> ASN  513  - ALA  531 )                          
  36: s001-X 6s7o-E    38 -  42 <=>  504 - 508   (VAL   38  - ASN   42  <=> LYS  538  - SER  542 )                          
  36: s001-X 6s7o-E    43 -  66 <=>  511 - 534   (VAL   43  - THR   66  <=> CYS  545  - GLU  568 )                          
  36: s001-X 6s7o-E    75 -  89 <=>  535 - 549   (THR   75  - GLN   89  <=> ALA  569  - ILE  583 )                          
  36: s001-X 6s7o-E   138 - 146 <=>  552 - 560   (SER  138  - HIS  146  <=> GLU  586  - GLN  594 )                          
  37: s001-X 5nl9-A    17 -  33 <=>    1 -  17   (ASN   17  - LEU   33  <=> SER    0  - GLY   16 )                          
  37: s001-X 5nl9-A    43 -  57 <=>   19 -  33   (VAL   43  - LYS   57  <=> ASN   18  - SER   32 )                          
  37: s001-X 5nl9-A    85 -  88 <=>   40 -  43   (ALA   85  - PHE   88  <=> ALA   39  - VAL   42 )                          
  37: s001-X 5nl9-A   124 - 127 <=>   48 -  51   (PHE  124  - TYR  127  <=> ASN   47  - MET   50 )                          
  37: s001-X 5nl9-A   130 - 145 <=>   55 -  70   (ASP  130  - ASN  145  <=> SER   54  - GLY   69 )                          
  37: s001-X 5nl9-A   151 - 154 <=>   73 -  76   (PHE  151  - SER  154  <=> ASN   72  - GLU   75 )                          
  37: s001-X 5nl9-A   249 - 254 <=>   89 -  94   (LEU  249  - THR  254  <=> ILE   88  - ALA   93 )                          
  37: s001-X 5nl9-A   264 - 267 <=>   96 -  99   (HIS  264  - THR  267  <=> ASP   95  - THR   98 )                          
  37: s001-X 5nl9-A   275 - 280 <=>  126 - 131   (PRO  275  - ARG  280  <=> LYS  125  - LEU  130 )                          
  38: s001-X 5lbm-C    12 -  15 <=>    2 -   5   (ILE   12  - GLU   15  <=> SER    3  - GLU    6 )                          
  38: s001-X 5lbm-C    16 -  36 <=>   11 -  31   (PRO   16  - GLU   36  <=> LEU   12  - ASP   32 )                          
  38: s001-X 5lbm-C    40 -  43 <=>   33 -  36   (PHE   40  - VAL   43  <=> GLU   34  - ALA   37 )                          
  38: s001-X 5lbm-C    44 -  72 <=>   39 -  67   (THR   44  - GLY   72  <=> GLN   40  - ASN   68 )                          
  38: s001-X 5lbm-C    74 -  77 <=>   74 -  77   (VAL   74  - ARG   77  <=> VAL   75  - SER   78 )                          
  38: s001-X 5lbm-C    78 -  89 <=>   79 -  90   (MET   78  - GLN   89  <=> ASP   80  - LYS   91 )                          
  39: s001-X 5yo8-A    16 -  30 <=>   47 -  61   (PRO   16  - LYS   30  <=> ASP   47  - ILE   61 )                          
  39: s001-X 5yo8-A    32 -  35 <=>   62 -  65   (ILE   32  - SER   35  <=> TYR   62  - LEU   65 )                          
  39: s001-X 5yo8-A    37 -  40 <=>   67 -  70   (ASN   37  - PHE   40  <=> ARG   67  - PHE   70 )                          
  39: s001-X 5yo8-A    42 -  67 <=>   71 -  96   (ASN   42  - TYR   67  <=> ASP   71  - TYR   96 )                          
  39: s001-X 5yo8-A    79 -  89 <=>  100 - 110   (SER   79  - GLN   89  <=> LYS  100  - LEU  110 )                          
  39: s001-X 5yo8-A   119 - 123 <=>  128 - 132   (VAL  119  - PRO  123  <=> GLU  128  - GLY  132 )                          
  39: s001-X 5yo8-A   125 - 128 <=>  133 - 136   (SER  125  - SER  128  <=> GLY  133  - HIS  136 )                          
  39: s001-X 5yo8-A   131 - 139 <=>  139 - 147   (LEU  131  - ALA  139  <=> ILE  139  - VAL  147 )                          
  39: s001-X 5yo8-A   145 - 148 <=>  152 - 155   (ASN  145  - THR  148  <=> PHE  152  - VAL  155 )                          
  39: s001-X 5yo8-A   151 - 154 <=>  161 - 164   (PHE  151  - SER  154  <=> GLU  161  - GLN  164 )                          
  39: s001-X 5yo8-A   156 - 159 <=>  170 - 173   (ASP  156  - GLN  159  <=> GLN  170  - LYS  173 )                          
  39: s001-X 5yo8-A   160 - 163 <=>  175 - 178   (THR  160  - ALA  163  <=> VAL  175  - GLU  178 )                          
  39: s001-X 5yo8-A   247 - 250 <=>  232 - 235   (PRO  247  - LEU  250  <=> VAL  232  - ALA  235 )                          
  39: s001-X 5yo8-A   251 - 254 <=>  240 - 243   (VAL  251  - THR  254  <=> TRP  240  - GLY  243 )                          
  39: s001-X 5yo8-A   257 - 262 <=>  264 - 269   (PRO  257  - GLU  262  <=> ASN  264  - TYR  269 )                          
  40: s001-X 6xdc-A    13 -  18 <=>    1 -   6   (THR   13  - TYR   18  <=> SER   40  - TRP   45 )                          
  40: s001-X 6xdc-A    19 -  36 <=>    8 -  25   (GLU   19  - GLU   36  <=> ILE   47  - THR   64 )                          
  40: s001-X 6xdc-A    37 -  42 <=>   32 -  37   (ASN   37  - ASN   42  <=> LEU   71  - GLY   76 )                          
  40: s001-X 6xdc-A    43 -  65 <=>   39 -  61   (VAL   43  - ARG   65  <=> HIS   78  - GLY  100 )                          
  40: s001-X 6xdc-A    78 -  88 <=>   63 -  73   (MET   78  - PHE   88  <=> GLU  102  - VAL  112 )                          
  40: s001-X 6xdc-A   128 - 132 <=>   74 -  78   (SER  128  - PRO  132  <=> TYR  113  - SER  117 )                          
  41: s001-X 6c26-3    14 -  17 <=>    9 -  12   (TYR   14  - ASN   17  <=> SER  216  - ILE  219 )                          
  41: s001-X 6c26-3    18 -  36 <=>   15 -  33   (TYR   18  - GLU   36  <=> THR  222  - ILE  240 )                          
  41: s001-X 6c26-3    38 -  63 <=>   47 -  72   (VAL   38  - ASN   63  <=> GLN  263  - VAL  288 )                          
  41: s001-X 6c26-3    64 -  72 <=>   74 -  82   (LEU   64  - GLY   72  <=> GLY  290  - LEU  298 )                          
  41: s001-X 6c26-3    75 -  89 <=>   94 - 108   (THR   75  - GLN   89  <=> ALA  310  - PHE  324 )                          
  41: s001-X 6c26-3   133 - 136 <=>  111 - 114   (SER  133  - ARG  136  <=> LEU  327  - VAL  330 )                          
  42: s001-X 6row-B    16 -  19 <=>  150 - 153   (PRO   16  - GLU   19  <=> LEU  262  - PHE  265 )                          
  42: s001-X 6row-B    22 -  38 <=>  154 - 170   (ASN   22  - VAL   38  <=> ALA  266  - ALA  282 )                          
  42: s001-X 6row-B    44 -  62 <=>  178 - 196   (THR   44  - ARG   62  <=> ILE  298  - SER  316 )                          
  42: s001-X 6row-B    64 -  72 <=>  197 - 205   (LEU   64  - GLY   72  <=> TRP  317  - HIS  325 )                          
  42: s001-X 6row-B    74 -  77 <=>  243 - 246   (VAL   74  - ARG   77  <=> THR  381  - ALA  384 )                          
  42: s001-X 6row-B    80 -  83 <=>  247 - 250   (GLN   80  - ASP   83  <=> TYR  385  - PHE  388 )                          
  42: s001-X 6row-B   130 - 149 <=>  254 - 273   (ASP  130  - ASN  149  <=> ASN  401  - HIS  420 )                          
  42: s001-X 6row-B   169 - 172 <=>  505 - 508   (TYR  169  - GLN  172  <=> CYS  709  - ALA  712 )                          
  42: s001-X 6row-B   175 - 178 <=>  509 - 512   (ILE  175  - LYS  178  <=> CYS  719  - GLY  722 )                          
  42: s001-X 6row-B   235 - 240 <=>  569 - 574   (ARG  235  - GLU  240  <=> ALA  779  - SER  784 )                          
  43: s001-X 4uxv-A     1 -   5 <=>  131 - 135   (MET    1  - PHE    5  <=> LEU  154  - SER  158 )                          
  43: s001-X 4uxv-A     6 -   9 <=>  138 - 141   (ASP    6  - VAL    9  <=> TYR  161  - LEU  164 )                          
  43: s001-X 4uxv-A    27 -  35 <=>  198 - 206   (SER   27  - SER   35  <=> ASP  235  - LYS  243 )                          
  43: s001-X 4uxv-A    40 -  69 <=>  207 - 236   (PHE   40  - GLN   69  <=> GLY  244  - GLU  273 )                          
  43: s001-X 4uxv-A    73 -  89 <=>  237 - 253   (ILE   73  - GLN   89  <=> LEU  274  - ILE  290 )                          
  43: s001-X 4uxv-A   137 - 149 <=>  256 - 268   (ILE  137  - ASN  149  <=> VAL  293  - GLN  305 )                          
  43: s001-X 4uxv-A   196 - 199 <=>  276 - 279   (ARG  196  - GLN  199  <=> GLU  313  - ILE  316 )                          
  43: s001-X 4uxv-A   200 - 204 <=>  283 - 287   (TYR  200  - ALA  204  <=> LYS  320  - GLU  324 )                          
  43: s001-X 4uxv-A   206 - 209 <=>  315 - 318   (PRO  206  - ILE  209  <=> PHE  352  - ARG  355 )                          
  43: s001-X 4uxv-A   210 - 214 <=>  320 - 324   (VAL  210  - ILE  214  <=> ASP  357  - LYS  361 )                          
  43: s001-X 4uxv-A   217 - 222 <=>  326 - 331   (SER  217  - LEU  222  <=> LEU  363  - ASP  368 )                          
  43: s001-X 4uxv-A   231 - 234 <=>  365 - 368   (VAL  231  - ARG  234  <=> ARG  402  - LEU  405 )                          
  43: s001-X 4uxv-A   283 - 286 <=>  429 - 432   (VAL  283  - GLN  286  <=> LEU  466  - ASN  469 )                          
  43: s001-X 4uxv-A   287 - 290 <=>  435 - 438   (PRO  287  - LYS  290  <=> GLU  472  - ALA  475 )                          
  44: s001-X 5j97-A    21 -  31 <=>   34 -  44   (PHE   21  - LEU   31  <=> GLN  229  - GLY  239 )                          
  44: s001-X 5j97-A    42 -  60 <=>   50 -  68   (ASN   42  - ALA   60  <=> TYR  245  - PRO  263 )                          
  44: s001-X 5j97-A    63 -  67 <=>   69 -  73   (ASN   63  - TYR   67  <=> GLU  264  - SER  268 )                          
  44: s001-X 5j97-A    73 -  76 <=>   74 -  77   (ILE   73  - ASP   76  <=> LEU  269  - GLU  272 )                          
  44: s001-X 5j97-A    78 -  87 <=>   80 -  89   (MET   78  - SER   87  <=> UNK  275  - ASP  284 )                          
  44: s001-X 5j97-A   123 - 126 <=>   96 -  99   (PRO  123  - GLU  126  <=> LYS  291  - VAL  294 )                          
  44: s001-X 5j97-A   130 - 145 <=>  103 - 118   (ASP  130  - ASN  145  <=> TYR  298  - TYR  313 )                          
  44: s001-X 5j97-A   147 - 150 <=>  119 - 122   (ILE  147  - ARG  150  <=> PHE  314  - ILE  317 )                          
  45: s001-X 4qhf-A    14 -  20 <=>   25 -  31   (TYR   14  - SER   20  <=> ALA   25  - ILE   31 )                          
  45: s001-X 4qhf-A    21 -  24 <=>   49 -  52   (PHE   21  - LEU   24  <=> TYR   49  - LYS   52 )                          
  45: s001-X 4qhf-A    26 -  29 <=>   55 -  58   (ASP   26  - HIS   29  <=> LEU   55  - LEU   58 )                          
  45: s001-X 4qhf-A    45 -  63 <=>   59 -  77   (GLN   45  - ASN   63  <=> SER   59  - GLY   77 )                          
  45: s001-X 4qhf-A    78 -  83 <=>   81 -  86   (MET   78  - ASP   83  <=> ILE   81  - GLU   86 )                          
  45: s001-X 4qhf-A   127 - 148 <=>   88 - 109   (TYR  127  - THR  148  <=> LEU   88  - LYS  109 )                          
  46: s001-X 6zce-q     6 -   9 <=>  131 - 134   (ASP    6  - VAL    9  <=> PRO  289  - PHE  292 )                          
  46: s001-X 6zce-q    11 -  14 <=>  173 - 176   (ILE   11  - TYR   14  <=> ILE  331  - GLN  334 )                          
  46: s001-X 6zce-q    39 -  42 <=>  230 - 233   (TRP   39  - ASN   42  <=> ASP  388  - SER  391 )                          
  46: s001-X 6zce-q    43 -  69 <=>  235 - 261   (VAL   43  - GLN   69  <=> ASP  393  - LEU  419 )                          
  46: s001-X 6zce-q    74 -  89 <=>  267 - 282   (VAL   74  - GLN   89  <=> LEU  425  - ILE  440 )                          
  46: s001-X 6zce-q    91 - 104 <=>  290 - 303   (PRO   91  - PRO  104  <=> ILE  448  - ALA  461 )                          
  46: s001-X 6zce-q   139 - 143 <=>  449 - 453   (ALA  139  - ALA  143  <=> PRO  607  - HIS  611 )                          
  46: s001-X 6zce-q   213 - 216 <=>  465 - 468   (ILE  213  - SER  216  <=> THR  623  - LEU  626 )                          
  46: s001-X 6zce-q   280 - 283 <=>  480 - 483   (ARG  280  - VAL  283  <=> SER  638  - LYS  641 )                          
  46: s001-X 6zce-q   284 - 287 <=>  485 - 488   (LYS  284  - PRO  287  <=> LYS  643  - PRO  646 )                          
  47: s001-X 2hxo-A     9 -  12 <=>   16 -  19   (VAL    9  - ILE   12  <=> THR   30  - GLU   33 )                          
  47: s001-X 2hxo-A    13 -  16 <=>   51 -  54   (THR   13  - PRO   16  <=> ALA   65  - ASP   68 )                          
  47: s001-X 2hxo-A    17 -  33 <=>  109 - 125   (ASN   17  - LEU   33  <=> VAL  123  - GLY  139 )                          
  47: s001-X 2hxo-A    41 -  66 <=>  127 - 152   (ARG   41  - THR   66  <=> PRO  141  - ASN  166 )                          
  47: s001-X 2hxo-A    79 -  87 <=>  184 - 192   (SER   79  - SER   87  <=> HIS  211  - ALA  219 )                          
  47: s001-X 2hxo-A    88 -  91 <=>  195 - 198   (PHE   88  - PRO   91  <=> THR  222  - LEU  225 )                          
  47: s001-X 2hxo-A   138 - 143 <=>  199 - 204   (SER  138  - ALA  143  <=> THR  226  - LEU  231 )                          
  48: s001-X 2nx4-A     4 -   8 <=>   29 -  33   (LEU    4  - ASP    8  <=> GLU   28  - MET   32 )                          
  48: s001-X 2nx4-A    12 -  15 <=>   60 -  63   (ILE   12  - GLU   15  <=> THR   59  - GLU   62 )                          
  48: s001-X 2nx4-A    17 -  35 <=>  127 - 145   (ASN   17  - SER   35  <=> THR  126  - GLU  144 )                          
  48: s001-X 2nx4-A    40 -  65 <=>  148 - 173   (PHE   40  - ARG   65  <=> VAL  147  - LEU  172 )                          
  48: s001-X 2nx4-A    78 -  82 <=>  175 - 179   (MET   78  - ASP   82  <=> PRO  174  - SER  178 )                          
  48: s001-X 2nx4-A    83 -  89 <=>  181 - 187   (ASP   83  - GLN   89  <=> GLU  180  - LEU  186 )                          
  48: s001-X 2nx4-A   135 - 140 <=>  189 - 194   (ASP  135  - VAL  140  <=> GLN  188  - LEU  193 )                          
  49: s001-X 5kkl-B     2 -   5 <=>  559 - 562   (ILE    2  - PHE    5  <=> ALA  793  - ALA  796 )                          
  49: s001-X 5kkl-B     7 -  16 <=>  726 - 735   (ASP    7  - PRO   16  <=> LEU 2575  - TRP 2584 )                          
  49: s001-X 5kkl-B    18 -  23 <=>  741 - 746   (TYR   18  - ASP   23  <=> ARG 2590  - ASP 2595 )                          
  49: s001-X 5kkl-B    26 -  29 <=>  747 - 750   (ASP   26  - HIS   29  <=> PHE 2596  - LEU 2599 )                          
  49: s001-X 5kkl-B    45 -  63 <=>  751 - 769   (GLN   45  - ASN   63  <=> ARG 2600  - HIS 2618 )                          
  49: s001-X 5kkl-B    82 -  88 <=>  781 - 787   (ASP   82  - PHE   88  <=> LEU 2630  - LYS 2636 )                          
  49: s001-X 5kkl-B   128 - 131 <=>  790 - 793   (SER  128  - LEU  131  <=> TRP 2639  - SER 2642 )                          
  49: s001-X 5kkl-B   132 - 151 <=>  795 - 814   (PRO  132  - PHE  151  <=> ARG 2644  - LEU 2663 )                          
  50: s001-X 5ue0-A    14 -  17 <=>   29 -  32   (TYR   14  - ASN   17  <=> ASN  381  - ALA  384 )                          
  50: s001-X 5ue0-A    18 -  36 <=>   77 -  95   (TYR   18  - GLU   36  <=> ASP  431  - GLY  449 )                          
  50: s001-X 5ue0-A    40 -  57 <=>  100 - 117   (PHE   40  - LYS   57  <=> THR  454  - SER  471 )                          
  50: s001-X 5ue0-A   117 - 122 <=>  118 - 123   (GLU  117  - VAL  122  <=> SER  472  - SER  477 )                          
  50: s001-X 5ue0-A   124 - 128 <=>  125 - 129   (PHE  124  - SER  128  <=> ALA  479  - SER  483 )                          
  50: s001-X 5ue0-A   131 - 146 <=>  132 - 147   (LEU  131  - HIS  146  <=> TYR  486  - SER  501 )                          
  50: s001-X 5ue0-A   157 - 160 <=>  179 - 182   (ILE  157  - THR  160  <=> ILE  541  - ASP  544 )                          
  50: s001-X 5ue0-A   252 - 255 <=>  228 - 231   (GLU  252  - ARG  255  <=> SER  598  - SER  601 )                          
  50: s001-X 5ue0-A   264 - 267 <=>  236 - 239   (HIS  264  - THR  267  <=> ALA  606  - LEU  609 )                          
  50: s001-X 5ue0-A   268 - 274 <=>  242 - 248   (PRO  268  - LYS  274  <=> GLU  612  - ARG  618 )                          
  51: s001-X 2iu5-A     9 -  12 <=>   21 -  24   (VAL    9  - ILE   12  <=> SER   21  - TYR   24 )                          
  51: s001-X 2iu5-A    14 -  17 <=>   99 - 102   (TYR   14  - ASN   17  <=> ILE   99  - ASN  102 )                          
  51: s001-X 2iu5-A    18 -  34 <=>  104 - 120   (TYR   18  - GLY   34  <=> GLU  104  - PHE  120 )                          
  51: s001-X 2iu5-A    35 -  38 <=>  122 - 125   (SER   35  - VAL   38  <=> GLN  122  - LYS  125 )                          
  51: s001-X 2iu5-A    43 -  62 <=>  138 - 157   (VAL   43  - ARG   62  <=> ILE  138  - GLY  157 )                          
  51: s001-X 2iu5-A    84 -  89 <=>  159 - 164   (ALA   84  - GLN   89  <=> SER  159  - TYR  164 )                          
  51: s001-X 2iu5-A   135 - 147 <=>  166 - 178   (ASP  135  - ILE  147  <=> GLN  166  - PHE  178 )                          
  52: s001-X 3t38-A    16 -  33 <=>    1 -  18   (PRO   16  - LEU   33  <=> LEU    9  - GLN   26 )                          
  52: s001-X 3t38-A    41 -  64 <=>   19 -  42   (ARG   41  - LEU   64  <=> GLY   27  - LYS   50 )                          
  52: s001-X 3t38-A    99 - 102 <=>   44 -  47   (ARG   99  - SER  102  <=> HIS   52  - LEU   55 )                          
  52: s001-X 3t38-A   135 - 143 <=>   57 -  65   (ASP  135  - ALA  143  <=> ASP   65  - ALA   73 )                          
  52: s001-X 3t38-A   145 - 148 <=>   67 -  70   (ASN  145  - THR  148  <=> GLY   75  - ALA   78 )                          
  52: s001-X 3t38-A   156 - 159 <=>  111 - 114   (ASP  156  - GLN  159  <=> PRO  119  - GLU  122 )                          
  52: s001-X 3t38-A   266 - 269 <=>  116 - 119   (GLN  266  - PRO  269  <=> HIS  124  - VAL  127 )                          
  52: s001-X 3t38-A   270 - 273 <=>  177 - 180   (ARG  270  - GLY  273  <=> ILE  190  - ILE  193 )                          
  53: s001-X 1h99-A    15 -  33 <=>   11 -  29   (GLU   15  - LEU   33  <=> TYR   64  - LYS   82 )                          
  53: s001-X 1h99-A    34 -  37 <=>   31 -  34   (GLY   34  - ASN   37  <=> GLN   84  - LYS   87 )                          
  53: s001-X 1h99-A    40 -  43 <=>   35 -  38   (PHE   40  - VAL   43  <=> LYS   88  - ASP   91 )                          
  53: s001-X 1h99-A    44 -  62 <=>   40 -  58   (THR   44  - ARG   62  <=> ILE   93  - GLY  111 )                          
  53: s001-X 1h99-A    84 -  87 <=>   60 -  63   (ALA   84  - SER   87  <=> ASP  113  - ASN  116 )                          
  53: s001-X 1h99-A    91 -  99 <=>   84 -  92   (PRO   91  - ARG   99  <=> LEU  137  - GLY  145 )                          
  53: s001-X 1h99-A   134 - 141 <=>  100 - 107   (PHE  134  - PHE  141  <=> ALA  153  - ILE  160 )                          
  53: s001-X 1h99-A   212 - 215 <=>  125 - 128   (GLU  212  - LYS  215  <=> VAL  178  - GLU  181 )                          
  53: s001-X 1h99-A   275 - 280 <=>  136 - 141   (PRO  275  - ARG  280  <=> HIS  189  - PHE  194 )                          
  54: s001-X 6c2j-B    13 -  19 <=>   72 -  78   (THR   13  - GLU   19  <=> VAL   72  - SER   78 )                          
  54: s001-X 6c2j-B    23 -  39 <=>  113 - 129   (ASP   23  - TRP   39  <=> ASP  113  - GLY  129 )                          
  54: s001-X 6c2j-B    41 -  58 <=>  130 - 147   (ARG   41  - ILE   58  <=> ALA  130  - GLY  147 )                          
  54: s001-X 6c2j-B   131 - 135 <=>  153 - 157   (LEU  131  - ASP  135  <=> LYS  153  - GLY  157 )                          
  54: s001-X 6c2j-B   138 - 145 <=>  162 - 169   (SER  138  - ASN  145  <=> LEU  162  - MET  169 )                          
  54: s001-X 6c2j-B   148 - 151 <=>  171 - 174   (THR  148  - PHE  151  <=> VAL  171  - PRO  174 )                          
  54: s001-X 6c2j-B   152 - 155 <=>  177 - 180   (LEU  152  - LEU  155  <=> TRP  177  - ASN  180 )                          
  54: s001-X 6c2j-B   156 - 159 <=>  184 - 187   (ASP  156  - GLN  159  <=> LEU  184  - GLY  187 )                          
  54: s001-X 6c2j-B   163 - 169 <=>  250 - 256   (ALA  163  - TYR  169  <=> LEU  250  - VAL  256 )                          
  54: s001-X 6c2j-B   178 - 184 <=>  336 - 342   (LYS  178  - TRP  184  <=> HIS  336  - ASP  342 )                          
  54: s001-X 6c2j-B   256 - 260 <=>  366 - 370   (PHE  256  - GLU  260  <=> ALA  366  - LEU  370 )                          
  54: s001-X 6c2j-B   265 - 270 <=>  377 - 382   (SER  265  - ARG  270  <=> GLN  377  - GLU  382 )                          
  55: s001-X 2cwo-A    37 -  40 <=>    1 -   4   (ASN   37  - PHE   40  <=> MET    1  - PHE    4 )                          
  55: s001-X 2cwo-A    43 -  66 <=>    5 -  28   (VAL   43  - THR   66  <=> LEU    5  - GLY   28 )                          
  55: s001-X 2cwo-A    73 -  76 <=>   30 -  33   (ILE   73  - ASP   76  <=> ASN   30  - GLN   33 )                          
  55: s001-X 2cwo-A    77 -  89 <=>   35 -  47   (ARG   77  - GLN   89  <=> GLU   35  - ALA   47 )                          
  55: s001-X 2cwo-A   138 - 149 <=>   50 -  61   (SER  138  - ASN  149  <=> ASN   50  - TRP   61 )                          
  55: s001-X 2cwo-A   155 - 158 <=>   73 -  76   (LEU  155  - GLU  158  <=> ILE   85  - PHE   88 )                          
  55: s001-X 2cwo-A   266 - 272 <=>  139 - 145   (GLN  266  - SER  272  <=> ASN  151  - GLU  157 )                          
  55: s001-X 2cwo-A   273 - 277 <=>  148 - 152   (GLY  273  - THR  277  <=> LYS  160  - SER  164 )                          
  56: s001-X 6yel-A     1 -   5 <=>    2 -   6   (MET    1  - PHE    5  <=> SER    2  - ASN    6 )                          
  56: s001-X 6yel-A    22 -  35 <=>   27 -  40   (ASN   22  - SER   35  <=> GLU   27  - ALA   40 )                          
  56: s001-X 6yel-A    36 -  39 <=>   45 -  48   (GLU   36  - TRP   39  <=> ARG   45  - GLU   48 )                          
  56: s001-X 6yel-A    41 -  44 <=>   51 -  54   (ARG   41  - THR   44  <=> LYS   51  - LEU   54 )                          
  56: s001-X 6yel-A    45 -  67 <=>   58 -  80   (GLN   45  - TYR   67  <=> LEU   58  - GLU   80 )                          
  56: s001-X 6yel-A    74 -  88 <=>   85 -  99   (VAL   74  - PHE   88  <=> ARG   85  - ALA   99 )                          
  56: s001-X 6yel-A   137 - 147 <=>  103 - 113   (ILE  137  - ILE  147  <=> ALA  103  - TRP  113 )                          
  57: s001-X 4mk6-A    10 -  13 <=>   24 -  27   (ARG   10  - THR   13  <=> HIS   21  - PHE   24 )                          
  57: s001-X 4mk6-A    14 -  17 <=>  102 - 105   (TYR   14  - ASN   17  <=> ALA   99  - SER  102 )                          
  57: s001-X 4mk6-A    18 -  35 <=>  108 - 125   (TYR   18  - SER   35  <=> SER  105  - LYS  122 )                          
  57: s001-X 4mk6-A    36 -  39 <=>  129 - 132   (GLU   36  - TRP   39  <=> ASN  126  - VAL  129 )                          
  57: s001-X 4mk6-A    41 -  44 <=>  135 - 138   (ARG   41  - THR   44  <=> ALA  132  - VAL  135 )                          
  57: s001-X 4mk6-A    45 -  63 <=>  141 - 159   (GLN   45  - ASN   63  <=> ALA  138  - GLY  156 )                          
  57: s001-X 4mk6-A    82 -  87 <=>  161 - 166   (ASP   82  - SER   87  <=> LYS  158  - THR  163 )                          
  57: s001-X 4mk6-A    88 -  91 <=>  169 - 172   (PHE   88  - PRO   91  <=> ASN  166  - PHE  169 )                          
  57: s001-X 4mk6-A   137 - 144 <=>  175 - 182   (ILE  137  - PHE  144  <=> ALA  172  - ALA  179 )                          
  58: s001-X 6cnb-R     5 -   8 <=>   35 -  38   (PHE    5  - ASP    8  <=> ASN   35  - VAL   38 )                          
  58: s001-X 6cnb-R    16 -  35 <=>   65 -  84   (PRO   16  - SER   35  <=> HIS   95  - ASN  114 )                          
  58: s001-X 6cnb-R    38 -  42 <=>   85 -  89   (VAL   38  - ASN   42  <=> ASN  115  - GLY  119 )                          
  58: s001-X 6cnb-R    44 -  58 <=>   95 - 109   (THR   44  - ILE   58  <=> VAL  125  - THR  139 )                          
  58: s001-X 6cnb-R   127 - 130 <=>  111 - 114   (TYR  127  - ASP  130  <=> HIS  141  - ILE  144 )                          
  58: s001-X 6cnb-R   132 - 145 <=>  126 - 139   (PRO  132  - ASN  145  <=> SER  156  - HIS  169 )                          
  58: s001-X 6cnb-R   152 - 155 <=>  141 - 144   (LEU  152  - LEU  155  <=> THR  171  - PRO  174 )                          
  58: s001-X 6cnb-R   164 - 167 <=>  166 - 169   (PRO  164  - PHE  167  <=> ILE  196  - VAL  199 )                          
  58: s001-X 6cnb-R   257 - 260 <=>  175 - 178   (PRO  257  - GLU  260  <=> LEU  205  - ARG  208 )                          
  58: s001-X 6cnb-R   261 - 264 <=>  181 - 184   (GLY  261  - HIS  264  <=> LYS  211  - MET  214 )                          
  58: s001-X 6cnb-R   267 - 271 <=>  415 - 419   (THR  267  - ARG  271  <=> VAL  534  - ILE  538 )                          
  58: s001-X 6cnb-R   274 - 279 <=>  448 - 453   (LYS  274  - LYS  279  <=> SER  576  - ASN  581 )                          
  58: s001-X 6cnb-R   280 - 283 <=>  455 - 458   (ARG  280  - VAL  283  <=> HIS  583  - PRO  586 )                          
  58: s001-X 6cnb-R   286 - 290 <=>  486 - 490   (GLN  286  - LYS  290  <=> LEU  614  - GLU  618 )                          
  59: s001-X 2hsb-A    16 -  28 <=>   56 -  68   (PRO   16  - ALA   28  <=> THR   55  - ARG   67 )                          
  59: s001-X 2hsb-A    30 -  33 <=>   69 -  72   (LYS   30  - LEU   33  <=> GLU   68  - GLY   71 )                          
  59: s001-X 2hsb-A    45 -  68 <=>   74 -  97   (GLN   45  - ARG   68  <=> SER   73  - LYS   96 )                          
  59: s001-X 2hsb-A    78 -  89 <=>  100 - 111   (MET   78  - GLN   89  <=> SER   99  - ALA  110 )                          
  59: s001-X 2hsb-A   137 - 149 <=>  114 - 126   (ILE  137  - ASN  149  <=> PHE  113  - ARG  125 )                          
  60: s001-X 3ph0-A    36 -  43 <=>    2 -   9   (GLU   36  - VAL   43  <=> MET    2  - LEU    9 )                          
  60: s001-X 3ph0-A    44 -  63 <=>   17 -  36   (THR   44  - ASN   63  <=> ALA   17  - LEU   36 )                          
  60: s001-X 3ph0-A    76 -  89 <=>   37 -  50   (ASP   76  - GLN   89  <=> GLN   42  - GLU   55 )                          
  60: s001-X 3ph0-A   137 - 144 <=>   53 -  60   (ILE  137  - PHE  144  <=> LEU   58  - LYS   65 )                          
  61: s001-X 1u2m-C    30 -  33 <=>   26 -  29   (LYS   30  - LEU   33  <=> ASN   44  - GLU   47 )                          
  61: s001-X 1u2m-C    44 -  67 <=>   32 -  55   (THR   44  - TYR   67  <=> PHE   50  - SER   73 )                          
  61: s001-X 1u2m-C    69 -  72 <=>   56 -  59   (GLN   69  - GLY   72  <=> UNK   74  - GLY   77 )                          
  61: s001-X 1u2m-C    74 -  87 <=>   62 -  75   (VAL   74  - SER   87  <=> ARG   80  - THR   93 )                          
  61: s001-X 1u2m-C   128 - 131 <=>   76 -  79   (SER  128  - LEU  131  <=> PHE   94  - LYS   97 )                          
  61: s001-X 1u2m-C   134 - 149 <=>   80 -  95   (PHE  134  - ASN  149  <=> ALA   98  - ARG  113 )                          
  61: s001-X 1u2m-C   198 - 209 <=>  122 - 133   (LYS  198  - ILE  209  <=> ASN  140  - ASP  151 )                          
  61: s001-X 1u2m-C   211 - 220 <=>  134 - 143   (SER  211  - ASP  220  <=> ILE  152  - LYS  161 )                          
  62: s001-X 2apl-A    16 -  37 <=>    2 -  23   (PRO   16  - ASN   37  <=> SER    3  - PHE   24 )                          
  62: s001-X 2apl-A    38 -  42 <=>   25 -  29   (VAL   38  - ASN   42  <=> GLU   26  - ASN   30 )                          
  62: s001-X 2apl-A    43 -  62 <=>   32 -  51   (VAL   43  - ARG   62  <=> PHE   33  - GLY   52 )                          
  62: s001-X 2apl-A    95 -  98 <=>   54 -  57   (ARG   95  - PHE   98  <=> HIS   55  - ALA   58 )                          
  62: s001-X 2apl-A   141 - 147 <=>   66 -  72   (PHE  141  - ILE  147  <=> TYR   67  - SER   73 )                          
  62: s001-X 2apl-A   209 - 213 <=>  141 - 145   (ILE  209  - ILE  213  <=> ILE  142  - HIS  146 )                          
  62: s001-X 2apl-A   216 - 219 <=>  146 - 149   (SER  216  - SER  219  <=> LEU  147  - ILE  150 )                          
  63: s001-X 6zsi-D    34 -  38 <=>   59 -  63   (GLY   34  - VAL   38  <=> ARG 1132  - LEU 1136 )                          
  63: s001-X 6zsi-D    40 -  65 <=>   65 -  90   (PHE   40  - ARG   65  <=> LEU 1138  - GLU 1163 )                          
  63: s001-X 6zsi-D    73 -  76 <=>   92 -  95   (ILE   73  - ASP   76  <=> TRP 1165  - THR 1168 )                          
  63: s001-X 6zsi-D    77 -  84 <=>   98 - 105   (ARG   77  - ALA   84  <=> GLN 1171  - LEU 1178 )                          
  63: s001-X 6zsi-D   128 - 131 <=>  108 - 111   (SER  128  - LEU  131  <=> GLU 1181  - ALA 1184 )                          
  63: s001-X 6zsi-D   133 - 149 <=>  112 - 128   (SER  133  - ASN  149  <=> LEU 1185  - LYS 1201 )                          
  63: s001-X 6zsi-D   248 - 251 <=>  130 - 133   (PRO  248  - VAL  251  <=> ALA 1203  - GLU 1206 )                          
  64: s001-X 2bnl-C    16 -  35 <=>   11 -  30   (PRO   16  - SER   35  <=> GLU   13  - GLN   32 )                          
  64: s001-X 2bnl-C    37 -  40 <=>   31 -  34   (ASN   37  - PHE   40  <=> GLU   33  - GLN   36 )                          
  64: s001-X 2bnl-C    43 -  65 <=>   35 -  57   (VAL   43  - ARG   65  <=> LEU   37  - ASP   59 )                          
  64: s001-X 2bnl-C    79 -  89 <=>   59 -  69   (SER   79  - GLN   89  <=> ASN   61  - ALA   71 )                          
  64: s001-X 2bnl-C   133 - 137 <=>   71 -  75   (SER  133  - ILE  137  <=> ARG   73  - ILE   77 )                          
  64: s001-X 2bnl-C   139 - 144 <=>   76 -  81   (ALA  139  - PHE  144  <=> GLY   78  - PHE   83 )                          
  64: s001-X 2bnl-C   188 - 199 <=>   93 - 104   (ALA  188  - GLN  199  <=> LEU   95  - ASP  106 )                          
  64: s001-X 2bnl-C   254 - 258 <=>  109 - 113   (THR  254  - THR  258  <=> GLU  111  - GLN  115 )                          
  65: s001-X 2lyc-A    13 -  16 <=>    1 -   4   (THR   13  - PRO   16  <=> MET    1  - ILE    4 )                          
  65: s001-X 2lyc-A    24 -  27 <=>    9 -  12   (LEU   24  - SER   27  <=> GLN    9  - ASP   12 )                          
  65: s001-X 2lyc-A    28 -  33 <=>   14 -  19   (ALA   28  - LEU   33  <=> GLU   14  - PRO   19 )                          
  65: s001-X 2lyc-A    38 -  69 <=>   21 -  52   (VAL   38  - GLN   69  <=> TYR   21  - THR   52 )                          
  65: s001-X 2lyc-A    71 -  74 <=>   53 -  56   (LEU   71  - VAL   74  <=> ASN   53  - LEU   56 )                          
  65: s001-X 2lyc-A    75 -  79 <=>   60 -  64   (THR   75  - SER   79  <=> ASP   60  - LEU   64 )                          
  65: s001-X 2lyc-A    84 -  87 <=>   83 -  86   (ALA   84  - SER   87  <=> PHE   83  - GLU   86 )                          
  65: s001-X 2lyc-A   125 - 129 <=>   87 -  91   (SER  125  - LYS  129  <=> THR   87  - PRO   91 )                          
  65: s001-X 2lyc-A   132 - 145 <=>   99 - 112   (PRO  132  - ASN  145  <=> PRO   99  - ARG  112 )                          
  65: s001-X 2lyc-A   153 - 156 <=>  123 - 126   (VAL  153  - ASP  156  <=> THR  123  - TYR  126 )                          
  66: s001-X 4ag6-B    14 -  17 <=>  106 - 109   (TYR   14  - ASN   17  <=> VAL  317  - SER  320 )                          
  66: s001-X 4ag6-B    18 -  34 <=>  111 - 127   (TYR   18  - GLY   34  <=> LEU  322  - ARG  338 )                          
  66: s001-X 4ag6-B    41 -  44 <=>  128 - 131   (ARG   41  - THR   44  <=> ASP  339  - ASP  342 )                          
  66: s001-X 4ag6-B    45 -  61 <=>  134 - 150   (GLN   45  - VAL   61  <=> LYS  345  - ILE  361 )                          
  66: s001-X 4ag6-B    88 -  91 <=>  165 - 168   (PHE   88  - PRO   91  <=> PRO  376  - LYS  379 )                          
  66: s001-X 4ag6-B   129 - 132 <=>  175 - 178   (LYS  129  - PRO  132  <=> VAL  386  - ALA  389 )                          
  66: s001-X 4ag6-B   133 - 144 <=>  184 - 195   (SER  133  - PHE  144  <=> THR  395  - ALA  406 )                          
  66: s001-X 4ag6-B   145 - 148 <=>  197 - 200   (ASN  145  - THR  148  <=> GLU  408  - ASP  411 )                          
  66: s001-X 4ag6-B   149 - 153 <=>  202 - 206   (ASN  149  - VAL  153  <=> TYR  413  - GLY  417 )                          
  66: s001-X 4ag6-B   190 - 196 <=>  240 - 246   (THR  190  - ARG  196  <=> LEU  451  - ILE  457 )                          
  66: s001-X 4ag6-B   218 - 222 <=>  260 - 264   (ILE  218  - LEU  222  <=> ASP  471  - UNK  475 )                          
  66: s001-X 4ag6-B   236 - 239 <=>  288 - 291   (PHE  236  - ILE  239  <=> ASN  499  - LEU  502 )                          
  67: s001-X 1wgz-A     5 -   9 <=>   67 -  71   (PHE    5  - VAL    9  <=> LEU   67  - GLU   71 )                          
  67: s001-X 1wgz-A    10 -  13 <=>   87 -  90   (ARG   10  - THR   13  <=> VAL   87  - TRP   90 )                          
  67: s001-X 1wgz-A    17 -  35 <=>  103 - 121   (ASN   17  - SER   35  <=> ARG  103  - GLU  121 )                          
  67: s001-X 1wgz-A    36 -  42 <=>  124 - 130   (GLU   36  - ASN   42  <=> PRO  124  - GLY  130 )                          
  67: s001-X 1wgz-A    43 -  62 <=>  132 - 151   (VAL   43  - ARG   62  <=> LEU  132  - ALA  151 )                          
  67: s001-X 1wgz-A    64 -  67 <=>  152 - 155   (LEU   64  - TYR   67  <=> LEU  152  - ALA  155 )                          
  67: s001-X 1wgz-A    70 -  77 <=>  156 - 163   (ARG   70  - ARG   77  <=> PRO  156  - GLU  163 )                          
  67: s001-X 1wgz-A   116 - 119 <=>  167 - 170   (ILE  116  - VAL  119  <=> ALA  167  - ASP  170 )                          
  67: s001-X 1wgz-A   206 - 209 <=>  189 - 192   (PRO  206  - ILE  209  <=> LYS  189  - LEU  192 )                          
  67: s001-X 1wgz-A   210 - 213 <=>  194 - 197   (VAL  210  - ILE  213  <=> GLY  194  - ASP  197 )                          
  67: s001-X 1wgz-A   231 - 234 <=>  208 - 211   (VAL  231  - ARG  234  <=> THR  208  - LEU  211 )                          
  67: s001-X 1wgz-A   248 - 255 <=>  244 - 251   (PRO  248  - ARG  255  <=> ALA  244  - ILE  251 )                          
  67: s001-X 1wgz-A   261 - 264 <=>  285 - 288   (GLY  261  - HIS  264  <=> GLN  285  - PRO  288 )                          
  67: s001-X 1wgz-A   273 - 277 <=>  324 - 328   (GLY  273  - THR  277  <=> GLU  324  - PRO  328 )                          
  67: s001-X 1wgz-A   278 - 281 <=>  331 - 334   (ARG  278  - HIS  281  <=> ARG  331  - PHE  334 )                          
  68: s001-X 6ygb-B     3 -   7 <=>  166 - 170   (ASN    3  - ASP    7  <=> GLY  167  - GLU  171 )                          
  68: s001-X 6ygb-B    16 -  39 <=>  188 - 211   (PRO   16  - TRP   39  <=> PRO  189  - SER  212 )                          
  68: s001-X 6ygb-B    41 -  45 <=>  214 - 218   (ARG   41  - GLN   45  <=> LEU  215  - LYS  219 )                          
  68: s001-X 6ygb-B    47 -  58 <=>  219 - 230   (GLU   47  - ILE   58  <=> HIS  220  - LEU  231 )                          
  68: s001-X 6ygb-B    60 -  64 <=>  231 - 235   (ALA   60  - LEU   64  <=> GLU  232  - THR  236 )                          
  68: s001-X 6ygb-B   123 - 128 <=>  240 - 245   (PRO  123  - SER  128  <=> LYS  241  - ASP  246 )                          
  68: s001-X 6ygb-B   131 - 139 <=>  248 - 256   (LEU  131  - ALA  139  <=> ILE  249  - GLY  257 )                          
  68: s001-X 6ygb-B   250 - 254 <=>  270 - 274   (LEU  250  - THR  254  <=> PHE  271  - ILE  275 )                          
  68: s001-X 6ygb-B   261 - 265 <=>  279 - 283   (GLY  261  - SER  265  <=> SER  280  - PRO  284 )                          
  68: s001-X 6ygb-B   272 - 279 <=>  367 - 374   (SER  272  - LYS  279  <=> GLU  368  - SER  375 )                          
  68: s001-X 6ygb-B   284 - 290 <=>  498 - 504   (LYS  284  - LYS  290  <=> LYS  503  - GLU  509 )                          
  69: s001-X 1fc3-A    16 -  33 <=>    1 -  18   (PRO   16  - LEU   33  <=> ASN  140  - GLY  157 )                          
  69: s001-X 1fc3-A    40 -  43 <=>   20 -  23   (PHE   40  - VAL   43  <=> PRO  159  - ILE  162 )                          
  69: s001-X 1fc3-A    45 -  60 <=>   26 -  41   (GLN   45  - ALA   60  <=> TYR  165  - GLU  180 )                          
  69: s001-X 1fc3-A    81 -  84 <=>   43 -  46   (LEU   81  - ALA   84  <=> LEU  182  - ILE  185 )                          
  69: s001-X 1fc3-A   128 - 131 <=>   50 -  53   (SER  128  - LEU  131  <=> LEU  189  - ASP  192 )                          
  69: s001-X 1fc3-A   132 - 150 <=>   64 -  82   (PRO  132  - ARG  150  <=> ARG  203  - LEU  221 )                          
  69: s001-X 1fc3-A   245 - 249 <=>   88 -  92   (ASN  245  - LEU  249  <=> LEU  227  - THR  231 )                          
  70: s001-X 6nsj-A     1 -   4 <=>   84 -  87   (MET    1  - LEU    4  <=> PHE   97  - ASP  100 )                          
  70: s001-X 6nsj-A    16 -  27 <=>  100 - 111   (PRO   16  - SER   27  <=> ILE  113  - TYR  124 )                          
  70: s001-X 6nsj-A    30 -  33 <=>  114 - 117   (LYS   30  - LEU   33  <=> MET  127  - ASP  130 )                          
  70: s001-X 6nsj-A    40 -  44 <=>  120 - 124   (PHE   40  - THR   44  <=> VAL  133  - THR  137 )                          
  70: s001-X 6nsj-A    45 -  69 <=>  126 - 150   (GLN   45  - GLN   69  <=> GLY  139  - LYS  163 )                          
  70: s001-X 6nsj-A    74 -  77 <=>  151 - 154   (VAL   74  - ARG   77  <=> ILE  164  - GLY  167 )                          
  70: s001-X 6nsj-A    79 -  89 <=>  155 - 165   (SER   79  - GLN   89  <=> LYS  168  - GLY  178 )                          
  70: s001-X 6nsj-A   138 - 149 <=>  170 - 181   (SER  138  - ASN  149  <=> TRP  183  - TRP  194 )                          
  71: s001-X 3h4c-A     1 -   4 <=>    5 -   8   (MET    1  - LEU    4  <=> PRO   98  - LEU  101 )                          
  71: s001-X 3h4c-A     6 -   9 <=>   32 -  35   (ASP    6  - VAL    9  <=> ALA  125  - PHE  128 )                          
  71: s001-X 3h4c-A    16 -  19 <=>  120 - 123   (PRO   16  - GLU   19  <=> GLY  213  - VAL  216 )                          
  71: s001-X 3h4c-A    20 -  35 <=>  125 - 140   (SER   20  - SER   35  <=> LEU  218  - VAL  233 )                          
  71: s001-X 3h4c-A    38 -  43 <=>  141 - 146   (VAL   38  - VAL   43  <=> GLU  234  - LEU  239 )                          
  71: s001-X 3h4c-A    44 -  56 <=>  151 - 163   (THR   44  - LEU   56  <=> ARG  244  - GLN  256 )                          
  71: s001-X 3h4c-A    94 -  97 <=>  165 - 168   (PHE   94  - VAL   97  <=> LEU  258  - GLU  261 )                          
  71: s001-X 3h4c-A   124 - 128 <=>  171 - 175   (PHE  124  - SER  128  <=> GLU  277  - ALA  281 )                          
  71: s001-X 3h4c-A   130 - 145 <=>  185 - 200   (ASP  130  - ASN  145  <=> VAL  291  - PRO  306 )                          
  72: s001-X 5w1h-A     5 -  13 <=>  512 - 520   (PHE    5  - THR   13  <=> ASN  536  - ASN  544 )                          
  72: s001-X 5w1h-A    18 -  36 <=>  589 - 607   (TYR   18  - GLU   36  <=> LYS  615  - THR  633 )                          
  72: s001-X 5w1h-A    38 -  44 <=>  811 - 817   (VAL   38  - THR   44  <=> LYS  885  - ILE  891 )                          
  72: s001-X 5w1h-A    46 -  52 <=>  818 - 824   (SER   46  - LEU   52  <=> SER  892  - SER  898 )                          
  72: s001-X 5w1h-A    89 -  92 <=>  829 - 832   (GLN   89  - ARG   92  <=> TRP  903  - VAL  906 )                          
  72: s001-X 5w1h-A   121 - 125 <=>  870 - 874   (ASP  121  - SER  125  <=> ASN  944  - ALA  948 )                          
  72: s001-X 5w1h-A   128 - 132 <=>  877 - 881   (SER  128  - PRO  132  <=> LYS  951  - VAL  955 )                          
  72: s001-X 5w1h-A   134 - 149 <=>  882 - 897   (PHE  134  - ASN  149  <=> ASP  956  - CYS  971 )                          
  72: s001-X 5w1h-A   196 - 200 <=>  906 - 910   (ARG  196  - TYR  200  <=> ASP  980  - ASP  984 )                          
  72: s001-X 5w1h-A   205 - 211 <=>  927 - 933   (GLU  205  - SER  211  <=> ASP 1001  - ASP 1007 )                          
  72: s001-X 5w1h-A   215 - 219 <=>  957 - 961   (LYS  215  - SER  219  <=> HIS 1031  - ASN 1035 )                          
  72: s001-X 5w1h-A   250 - 253 <=>  969 - 972   (LEU  250  - ASN  253  <=> LEU 1043  - GLU 1046 )                          
  72: s001-X 5w1h-A   262 - 265 <=> 1170 -1173   (GLU  262  - SER  265  <=> ASN 1244  - GLU 1247 )                          
  72: s001-X 5w1h-A   269 - 273 <=> 1196 -1200   (PRO  269  - GLY  273  <=> PHE 1270  - ASP 1274 )                          
  72: s001-X 5w1h-A   278 - 281 <=> 1292 -1295   (ARG  278  - HIS  281  <=> LYS 1369  - MET 1372 )                          
  72: s001-X 5w1h-A   282 - 285 <=> 1298 -1301   (VAL  282  - ASP  285  <=> MET 1375  - VAL 1378 )                          
  73: s001-X 5vyl-A    14 -  17 <=>   88 -  91   (TYR   14  - ASN   17  <=> ALA  125  - GLN  128 )                          
  73: s001-X 5vyl-A    18 -  33 <=>   93 - 108   (TYR   18  - LEU   33  <=> PHE  130  - GLY  145 )                          
  73: s001-X 5vyl-A    36 -  41 <=>  122 - 127   (GLU   36  - ARG   41  <=> THR  159  - GLY  164 )                          
  73: s001-X 5vyl-A    42 -  67 <=>  129 - 154   (ASN   42  - TYR   67  <=> VAL  166  - PRO  191 )                          
  73: s001-X 5vyl-A    69 -  74 <=>  163 - 168   (GLN   69  - VAL   74  <=> GLU  200  - MET  205 )                          
  73: s001-X 5vyl-A    76 -  80 <=>  169 - 173   (ASP   76  - GLN   80  <=> ALA  206  - LEU  210 )                          
  73: s001-X 5vyl-A    82 -  89 <=>  174 - 181   (ASP   82  - GLN   89  <=> GLY  211  - THR  218 )                          
  73: s001-X 5vyl-A   133 - 138 <=>  184 - 189   (SER  133  - SER  138  <=> ALA  221  - PHE  226 )                          
  73: s001-X 5vyl-A   155 - 158 <=>  201 - 204   (LEU  155  - GLU  158  <=> LEU  238  - VAL  241 )                          
  73: s001-X 5vyl-A   163 - 167 <=>  241 - 245   (ALA  163  - PHE  167  <=> THR  278  - ARG  282 )                          
  73: s001-X 5vyl-A   264 - 267 <=>  394 - 397   (HIS  264  - THR  267  <=> VAL  467  - LEU  470 )                          
  73: s001-X 5vyl-A   272 - 275 <=>  421 - 424   (SER  272  - PRO  275  <=> THR  494  - ARG  497 )                          
  73: s001-X 5vyl-A   277 - 280 <=>  432 - 435   (THR  277  - ARG  280  <=> SER  505  - VAL  508 )                          
  74: s001-X 6gfo-E    16 -  35 <=>    2 -  21   (PRO   16  - SER   35  <=> SER    2  - THR   21 )                          
  74: s001-X 6gfo-E    39 -  42 <=>   24 -  27   (TRP   39  - ASN   42  <=> ALA   24  - GLY   27 )                          
  74: s001-X 6gfo-E    43 -  66 <=>   30 -  53   (VAL   43  - THR   66  <=> ALA   30  - HIS   53 )                          
  74: s001-X 6gfo-E    77 -  86 <=>   55 -  64   (ARG   77  - MET   86  <=> THR   55  - ASN   64 )                          
  74: s001-X 6gfo-E   268 - 271 <=>   72 -  75   (PRO  268  - ARG  271  <=> ILE   72  - ASP   75 )                          
  75: s001-X 1zkr-A    18 -  31 <=>    4 -  17   (TYR   18  - LEU   31  <=> CYS    3  - GLY   16 )                          
  75: s001-X 1zkr-A    34 -  37 <=>   42 -  45   (GLY   34  - ASN   37  <=> LEU   41  - CYS   44 )                          
  75: s001-X 1zkr-A    38 -  58 <=>   48 -  68   (VAL   38  - ILE   58  <=> ALA   47  - SER   67 )                          
  75: s001-X 1zkr-A    59 -  64 <=>   70 -  75   (TYR   59  - LEU   64  <=> LEU   69  - ALA   74 )                          
  75: s001-X 1zkr-A    89 -  92 <=>   84 -  87   (GLN   89  - ARG   92  <=> VAL   83  - ALA   86 )                          
  75: s001-X 1zkr-A   125 - 129 <=>  101 - 105   (SER  125  - LYS  129  <=> THR  100  - ALA  104 )                          
  75: s001-X 1zkr-A   131 - 151 <=>  106 - 126   (LEU  131  - PHE  151  <=> THR  105  - ILE  125 )                          
  75: s001-X 1zkr-A   188 - 194 <=>  135 - 141   (ALA  188  - HIS  194  <=> MET  134  - SER  140 )                          
  76: s001-X 6z16-f    16 -  40 <=>    4 -  28   (PRO   16  - PHE   40  <=> ILE    5  - ASP   29 )                          
  76: s001-X 6z16-f    43 -  65 <=>   30 -  52   (VAL   43  - ARG   65  <=> ILE   31  - ASN   53 )                          
  76: s001-X 6z16-f    78 -  81 <=>   53 -  56   (MET   78  - LEU   81  <=> THR   54  - PHE   57 )                          
  76: s001-X 6z16-f   124 - 129 <=>   57 -  62   (PHE  124  - LYS  129  <=> LEU   58  - LEU   63 )                          
  76: s001-X 6z16-f   131 - 137 <=>   65 -  71   (LEU  131  - ILE  137  <=> ILE   66  - THR   72 )                          
  77: s001-X 5xa5-A    14 -  17 <=>  158 - 161   (TYR   14  - ASN   17  <=> ASP  170  - ASN  173 )                          
  77: s001-X 5xa5-A    18 -  43 <=>  164 - 189   (TYR   18  - VAL   43  <=> ILE  176  - ASP  201 )                          
  77: s001-X 5xa5-A    47 -  69 <=>  192 - 214   (GLU   47  - GLN   69  <=> ALA  204  - HIS  226 )                          
  77: s001-X 5xa5-A    74 -  77 <=>  216 - 219   (VAL   74  - ARG   77  <=> GLU  228  - GLU  231 )                          
  77: s001-X 5xa5-A    78 -  87 <=>  221 - 230   (MET   78  - SER   87  <=> ARG  233  - GLU  242 )                          
  77: s001-X 5xa5-A    88 -  91 <=>  232 - 235   (PHE   88  - PRO   91  <=> HIS  244  - LEU  247 )                          
  77: s001-X 5xa5-A   138 - 147 <=>  236 - 245   (SER  138  - ILE  147  <=> ASN  248  - GLN  257 )                          
  78: s001-X 6g1g-A    17 -  33 <=>   22 -  38   (ASN   17  - LEU   33  <=> LYS  161  - TRP  177 )                          
  78: s001-X 6g1g-A    40 -  43 <=>   39 -  42   (PHE   40  - VAL   43  <=> ASP  178  - ARG  181 )                          
  78: s001-X 6g1g-A    44 -  60 <=>   49 -  65   (THR   44  - ALA   60  <=> ASN  188  - SER  204 )                          
  78: s001-X 6g1g-A    79 -  85 <=>  166 - 172   (SER   79  - ALA   85  <=> SER  305  - ALA  311 )                          
  78: s001-X 6g1g-A   116 - 125 <=>  195 - 204   (ILE  116  - SER  125  <=> TRP  334  - SER  343 )                          
  78: s001-X 6g1g-A   130 - 135 <=>  206 - 211   (ASP  130  - ASP  135  <=> PRO  345  - TYR  350 )                          
  79: s001-X 6qo1-A    18 -  31 <=>   47 -  60   (TYR   18  - LEU   31  <=> ASN   51  - SER   64 )                          
  79: s001-X 6qo1-A    32 -  37 <=>   62 -  67   (ILE   32  - ASN   37  <=> LEU   66  - GLU   71 )                          
  79: s001-X 6qo1-A    44 -  67 <=>   94 - 117   (THR   44  - TYR   67  <=> LEU   98  - ASP  121 )                          
  79: s001-X 6qo1-A    69 -  76 <=>  118 - 125   (GLN   69  - ASP   76  <=> THR  122  - LYS  129 )                          
  79: s001-X 6qo1-A    77 -  89 <=>  127 - 139   (ARG   77  - GLN   89  <=> ASP  131  - LEU  143 )                          
  79: s001-X 6qo1-A   135 - 149 <=>  140 - 154   (ASP  135  - ASN  149  <=> GLN  144  - GLU  158 )                          
  80: s001-X 6bbp-A    14 -  17 <=>  108 - 111   (TYR   14  - ASN   17  <=> GLY  160  - GLN  163 )                          
  80: s001-X 6bbp-A    18 -  33 <=>  114 - 129   (TYR   18  - LEU   33  <=> ASP  166  - PRO  181 )                          
  80: s001-X 6bbp-A    43 -  65 <=>  133 - 155   (VAL   43  - ARG   65  <=> GLN  185  - HIS  207 )                          
  80: s001-X 6bbp-A    74 -  77 <=>  156 - 159   (VAL   74  - ARG   77  <=> ASN  208  - ASP  211 )                          
  80: s001-X 6bbp-A    81 -  84 <=>  161 - 164   (LEU   81  - ALA   84  <=> PRO  213  - GLU  216 )                          
  80: s001-X 6bbp-A   127 - 134 <=>  166 - 173   (TYR  127  - PHE  134  <=> PHE  218  - ILE  225 )                          
  80: s001-X 6bbp-A   136 - 139 <=>  177 - 180   (ARG  136  - ALA  139  <=> GLY  229  - PRO  232 )                          
  80: s001-X 6bbp-A   154 - 158 <=>  190 - 194   (SER  154  - GLU  158  <=> SER  242  - GLU  246 )                          
  80: s001-X 6bbp-A   160 - 167 <=>  197 - 204   (THR  160  - PHE  167  <=> LYS  249  - ASN  256 )                          
  80: s001-X 6bbp-A   171 - 174 <=>  247 - 250   (PRO  171  - VAL  174  <=> THR  299  - LYS  302 )                          
  80: s001-X 6bbp-A   200 - 203 <=>  366 - 369   (TYR  200  - VAL  203  <=> GLY  418  - ALA  421 )                          
  80: s001-X 6bbp-A   205 - 210 <=>  434 - 439   (GLU  205  - VAL  210  <=> VAL  486  - ARG  491 )                          
  81: s001-X 7d6v-C    18 -  29 <=>  157 - 168   (TYR   18  - HIS   29  <=> SER  166  - PHE  177 )                          
  81: s001-X 7d6v-C    33 -  36 <=>  169 - 172   (LEU   33  - GLU   36  <=> HIS  178  - SER  181 )                          
  81: s001-X 7d6v-C    42 -  63 <=>  177 - 198   (ASN   42  - ASN   63  <=> GLY  186  - HIS  207 )                          
  81: s001-X 7d6v-C    64 -  71 <=>  200 - 207   (LEU   64  - LEU   71  <=> CYS  209  - ARG  216 )                          
  81: s001-X 7d6v-C   107 - 111 <=>  212 - 216   (ASP  107  - VAL  111  <=> SER  221  - VAL  225 )                          
  81: s001-X 7d6v-C   112 - 115 <=>  220 - 223   (TYR  112  - ASN  115  <=> ILE  229  - GLN  232 )                          
  81: s001-X 7d6v-C   117 - 120 <=>  227 - 230   (GLU  117  - SER  120  <=> LEU  236  - ARG  239 )                          
  81: s001-X 7d6v-C   124 - 129 <=>  235 - 240   (PHE  124  - LYS  129  <=> ALA  244  - GLY  249 )                          
  81: s001-X 7d6v-C   134 - 149 <=>  242 - 257   (PHE  134  - ASN  149  <=> LEU  251  - ILE  266 )                          
  82: s001-X 4c0a-B    14 -  17 <=>  105 - 108   (TYR   14  - ASN   17  <=> GLY  497  - GLN  500 )                          
  82: s001-X 4c0a-B    18 -  34 <=>  111 - 127   (TYR   18  - GLY   34  <=> GLU  503  - GLY  519 )                          
  82: s001-X 4c0a-B    40 -  43 <=>  129 - 132   (PHE   40  - VAL   43  <=> VAL  521  - PHE  524 )                          
  82: s001-X 4c0a-B    44 -  66 <=>  134 - 156   (THR   44  - THR   66  <=> ASN  526  - ASN  548 )                          
  82: s001-X 4c0a-B    74 -  78 <=>  158 - 162   (VAL   74  - MET   78  <=> LYS  550  - LYS  554 )                          
  82: s001-X 4c0a-B    81 -  84 <=>  163 - 166   (LEU   81  - ALA   84  <=> MET  555  - GLU  558 )                          
  82: s001-X 4c0a-B   127 - 131 <=>  168 - 172   (TYR  127  - LEU  131  <=> PHE  560  - LEU  564 )                          
  82: s001-X 4c0a-B   132 - 135 <=>  180 - 183   (PRO  132  - ASP  135  <=> ASP  572  - ARG  575 )                          
  82: s001-X 4c0a-B   154 - 158 <=>  192 - 196   (SER  154  - GLU  158  <=> ARG  584  - ARG  588 )                          
  82: s001-X 4c0a-B   160 - 167 <=>  199 - 206   (THR  160  - PHE  167  <=> LYS  591  - SER  598 )                          
  82: s001-X 4c0a-B   200 - 205 <=>  268 - 273   (TYR  200  - GLU  205  <=> PHE  669  - ASN  674 )                          
  82: s001-X 4c0a-B   231 - 235 <=>  326 - 330   (VAL  231  - ARG  235  <=> ASP  727  - PHE  731 )                          
  83: s001-X 2lf0-A    41 -  65 <=>    2 -  26   (ARG   41  - ARG   65  <=> LYS    2  - LEU   26 )                          
  83: s001-X 2lf0-A    73 -  76 <=>   29 -  32   (ILE   73  - ASP   76  <=> VAL   29  - ALA   32 )                          
  83: s001-X 2lf0-A    77 -  89 <=>   34 -  46   (ARG   77  - GLN   89  <=> LYS   34  - GLU   46 )                          
  83: s001-X 2lf0-A   137 - 148 <=>   49 -  60   (ILE  137  - THR  148  <=> ILE   49  - LEU   60 )                          
  83: s001-X 2lf0-A   197 - 202 <=>   74 -  79   (PHE  197  - PRO  202  <=> ARG   74  - LYS   79 )                          
  83: s001-X 2lf0-A   207 - 217 <=>   85 -  95   (LYS  207  - SER  217  <=> GLY   85  - VAL   95 )                          
  83: s001-X 2lf0-A   243 - 250 <=>  101 - 108   (ARG  243  - LEU  250  <=> THR  101  - GLY  108 )                          
  84: s001-X 6twr-A    18 -  34 <=>   67 -  83   (TYR   18  - GLY   34  <=> PRO   67  - LEU   83 )                          
  84: s001-X 6twr-A    35 -  38 <=>   85 -  88   (SER   35  - VAL   38  <=> LEU   85  - LYS   88 )                          
  84: s001-X 6twr-A    40 -  62 <=>   89 - 111   (PHE   40  - ARG   62  <=> LEU   89  - GLY  111 )                          
  84: s001-X 6twr-A    84 -  87 <=>  113 - 116   (ALA   84  - SER   87  <=> ASP  113  - ASN  116 )                          
  84: s001-X 6twr-A    91 -  95 <=>  137 - 141   (PRO   91  - ARG   95  <=> LEU  137  - LYS  141 )                          
  84: s001-X 6twr-A    96 -  99 <=>  145 - 148   (ASP   96  - ARG   99  <=> GLY  145  - LEU  148 )                          
  84: s001-X 6twr-A   135 - 142 <=>  154 - 161   (ASP  135  - ARG  142  <=> GLY  154  - VAL  161 )                          
  85: s001-X 5lsk-D    17 -  25 <=>    1 -   9   (ASN   17  - CYS   25  <=> GLY  116  - ILE  124 )                          
  85: s001-X 5lsk-D    29 -  33 <=>   10 -  14   (HIS   29  - LEU   33  <=> SER  125  - ALA  129 )                          
  85: s001-X 5lsk-D    43 -  61 <=>   16 -  34   (VAL   43  - VAL   61  <=> SER  131  - LEU  149 )                          
  85: s001-X 5lsk-D    63 -  66 <=>   35 -  38   (ASN   63  - THR   66  <=> GLU  150  - LEU  153 )                          
  85: s001-X 5lsk-D    73 -  80 <=>   39 -  46   (ILE   73  - GLN   80  <=> ARG  154  - PHE  164 )                          
  85: s001-X 5lsk-D    82 -  87 <=>   47 -  52   (ASP   82  - SER   87  <=> ARG  165  - SER  170 )                          
  85: s001-X 5lsk-D   128 - 131 <=>   54 -  57   (SER  128  - LEU  131  <=> SER  172  - LEU  175 )                          
  85: s001-X 5lsk-D   134 - 139 <=>   58 -  63   (PHE  134  - ALA  139  <=> LYS  176  - GLY  181 )                          
  85: s001-X 5lsk-D   199 - 203 <=>   76 -  80   (GLN  199  - VAL  203  <=> SER  203  - SER  207 )                          
  85: s001-X 5lsk-D   205 - 208 <=>   84 -  87   (GLU  205  - ASN  208  <=> MET  211  - TYR  214 )                          
  85: s001-X 5lsk-D   281 - 284 <=>  101 - 104   (HIS  281  - LYS  284  <=> LEU  228  - HIS  231 )                          
  85: s001-X 5lsk-D   287 - 290 <=>  113 - 116   (PRO  287  - LYS  290  <=> LEU  240  - GLY  243 )                          
  86: s001-X 2np2-A    19 -  36 <=>    4 -  21   (GLU   19  - GLU   36  <=> VAL    9  - ASN   26 )                          
  86: s001-X 2np2-A    41 -  66 <=>   22 -  47   (ARG   41  - THR   66  <=> LEU   27  - ASN   52 )                          
  86: s001-X 2np2-A   158 - 164 <=>   58 -  64   (GLU  158  - PRO  164  <=> PHE   63  - LYS   69 )                          
  86: s001-X 2np2-A   175 - 178 <=>   77 -  80   (ILE  175  - LYS  178  <=> TYR   82  - VAL   85 )                          
  86: s001-X 2np2-A   192 - 195 <=>   91 -  94   (LEU  192  - CYS  195  <=> GLY   96  - LEU   99 )                          
  86: s001-X 2np2-A   196 - 201 <=>   97 - 102   (ARG  196  - GLN  201  <=> ARG  102  - LYS  107 )                          
  87: s001-X 6tgb-A    10 -  16 <=>   64 -  70   (ARG   10  - PRO   16  <=> ILE   64  - ILE   81 )                          
  87: s001-X 6tgb-A    18 -  34 <=>   77 -  93   (TYR   18  - GLY   34  <=> ALA   88  - GLN  104 )                          
  87: s001-X 6tgb-A    35 -  38 <=>   95 -  98   (SER   35  - VAL   38  <=> TYR  106  - SER  109 )                          
  87: s001-X 6tgb-A    40 -  43 <=>   99 - 102   (PHE   40  - VAL   43  <=> LYS  110  - ARG  113 )                          
  87: s001-X 6tgb-A    44 -  63 <=>  105 - 124   (THR   44  - ASN   63  <=> GLN  116  - THR  135 )                          
  87: s001-X 6tgb-A    77 -  88 <=>  126 - 137   (ARG   77  - PHE   88  <=> PRO  137  - VAL  148 )                          
  87: s001-X 6tgb-A    89 -  92 <=>  140 - 143   (GLN   89  - ARG   92  <=> LYS  151  - TYR  154 )                          
  87: s001-X 6tgb-A   193 - 197 <=>  836 - 840   (LYS  193  - PHE  197  <=> PRO  986  - MET  990 )                          
  87: s001-X 6tgb-A   198 - 201 <=>  843 - 846   (LYS  198  - GLN  201  <=> SER  993  - GLN  996 )                          
  87: s001-X 6tgb-A   203 - 206 <=>  852 - 855   (VAL  203  - PRO  206  <=> ARG 1002  - ASN 1005 )                          
  87: s001-X 6tgb-A   208 - 216 <=>  882 - 890   (ASN  208  - SER  216  <=> LEU 1032  - ASP 1040 )                          
  87: s001-X 6tgb-A   217 - 222 <=>  892 - 897   (SER  217  - LEU  222  <=> LEU 1042  - PHE 1047 )                          
  87: s001-X 6tgb-A   239 - 242 <=>  902 - 905   (ILE  239  - LEU  242  <=> TYR 1052  - ILE 1055 )                          
  87: s001-X 6tgb-A   280 - 283 <=> 1219 -1222   (ARG  280  - VAL  283  <=> ASN 1389  - SER 1392 )                          
  87: s001-X 6tgb-A   284 - 290 <=> 1239 -1245   (LYS  284  - LYS  290  <=> PHE 1409  - LEU 1415 )                          
  88: s001-X 6s7t-H    14 -  17 <=>    1 -   4   (TYR   14  - ASN   17  <=> ASN  215  - GLY  218 )                          
  88: s001-X 6s7t-H    18 -  31 <=>    7 -  20   (TYR   18  - LEU   31  <=> PHE  221  - GLN  234 )                          
  88: s001-X 6s7t-H    35 -  42 <=>   38 -  45   (SER   35  - ASN   42  <=> SER  261  - GLU  268 )                          
  88: s001-X 6s7t-H    43 -  65 <=>   48 -  70   (VAL   43  - ARG   65  <=> ILE  271  - ASP  293 )                          
  88: s001-X 6s7t-H    74 -  84 <=>   72 -  82   (VAL   74  - ALA   84  <=> ASP  295  - ALA  305 )                          
  88: s001-X 6s7t-H   126 - 129 <=>   83 -  86   (GLU  126  - LYS  129  <=> GLY  306  - LEU  309 )                          
  88: s001-X 6s7t-H   131 - 140 <=>   88 -  97   (LEU  131  - VAL  140  <=> VAL  311  - ILE  320 )                          
  88: s001-X 6s7t-H   142 - 147 <=>   98 - 103   (ARG  142  - ILE  147  <=> PHE  321  - HIS  326 )                          
  89: s001-X 6lo8-D    13 -  17 <=>   14 -  18   (THR   13  - ASN   17  <=> ASP   75  - LYS   79 )                          
  89: s001-X 6lo8-D    18 -  36 <=>   21 -  39   (TYR   18  - GLU   36  <=> GLU   82  - SER  100 )                          
  89: s001-X 6lo8-D    38 -  42 <=>   43 -  47   (VAL   38  - ASN   42  <=> GLY  104  - PRO  108 )                          
  89: s001-X 6lo8-D    43 -  65 <=>   50 -  72   (VAL   43  - ARG   65  <=> ASP  111  - TYR  133 )                          
  89: s001-X 6lo8-D    72 -  87 <=>   76 -  91   (GLY   72  - SER   87  <=> GLU  137  - GLY  152 )                          
  89: s001-X 6lo8-D   129 - 132 <=>   94 -  97   (LYS  129  - PRO  132  <=> MET  155  - LEU  158 )                          
  89: s001-X 6lo8-D   133 - 136 <=>  100 - 103   (SER  133  - ARG  136  <=> ILE  161  - LEU  164 )                          
  89: s001-X 6lo8-D   139 - 149 <=>  109 - 119   (ALA  139  - ASN  149  <=> GLY  170  - ASN  180 )                          
  90: s001-X 6zpa-A    14 -  17 <=>   14 -  17   (TYR   14  - ASN   17  <=> HIS   16  - ARG   19 )                          
  90: s001-X 6zpa-A    18 -  34 <=>   29 -  45   (TYR   18  - GLY   34  <=> ILE   31  - ALA   47 )                          
  90: s001-X 6zpa-A    35 -  38 <=>   47 -  50   (SER   35  - VAL   38  <=> ALA   49  - PRO   52 )                          
  90: s001-X 6zpa-A    41 -  62 <=>  109 - 130   (ARG   41  - ARG   62  <=> ALA  111  - LEU  132 )                          
  90: s001-X 6zpa-A    78 -  81 <=>  131 - 134   (MET   78  - LEU   81  <=> GLY  133  - ALA  136 )                          
  90: s001-X 6zpa-A   126 - 129 <=>  137 - 140   (GLU  126  - LYS  129  <=> VAL  139  - LEU  142 )                          
  90: s001-X 6zpa-A   131 - 137 <=>  143 - 149   (LEU  131  - ILE  137  <=> GLU  145  - LEU  151 )                          
  90: s001-X 6zpa-A   139 - 144 <=>  160 - 165   (ALA  139  - PHE  144  <=> ASP  162  - GLN  167 )                          
  90: s001-X 6zpa-A   152 - 155 <=>  170 - 173   (LEU  152  - LEU  155  <=> ILE  172  - THR  175 )                          
  91: s001-X 6xxv-C     1 -   4 <=>   26 -  29   (MET    1  - LEU    4  <=> ARG   31  - LYS   34 )                          
  91: s001-X 6xxv-C     5 -   9 <=>   32 -  36   (PHE    5  - VAL    9  <=> ILE   37  - HIS   41 )                          
  91: s001-X 6xxv-C    10 -  13 <=>   39 -  42   (ARG   10  - THR   13  <=> MET   44  - LYS   47 )                          
  91: s001-X 6xxv-C    16 -  39 <=>   50 -  73   (PRO   16  - TRP   39  <=> LYS   55  - ASN   78 )                          
  91: s001-X 6xxv-C    40 -  67 <=>   75 - 102   (PHE   40  - TYR   67  <=> GLN   80  - THR  107 )                          
  91: s001-X 6xxv-C    69 -  72 <=>  103 - 106   (GLN   69  - GLY   72  <=> LYS  108  - THR  111 )                          
  92: s001-X 3c2b-A    12 -  15 <=>   97 - 100   (ILE   12  - GLU   15  <=> LEU  108  - ASN  111 )                          
  92: s001-X 3c2b-A    17 -  35 <=>  119 - 137   (ASN   17  - SER   35  <=> GLY  133  - SER  151 )                          
  92: s001-X 3c2b-A    40 -  58 <=>  140 - 158   (PHE   40  - ILE   58  <=> LEU  154  - SER  172 )                          
  92: s001-X 3c2b-A    60 -  68 <=>  159 - 167   (ALA   60  - ARG   68  <=> ASP  173  - GLY  181 )                          
  92: s001-X 3c2b-A    73 -  77 <=>  168 - 172   (ILE   73  - ARG   77  <=> GLU  182  - LYS  186 )                          
  92: s001-X 3c2b-A    80 -  89 <=>  173 - 182   (GLN   80  - GLN   89  <=> ASP  187  - VAL  196 )                          
  92: s001-X 3c2b-A   137 - 149 <=>  186 - 198   (ILE  137  - ASN  149  <=> LEU  200  - LEU  212 )                          
  93: s001-X 1w9r-A    16 -  35 <=>   10 -  29   (PRO   16  - SER   35  <=> ALA   10  - GLU   29 )                          
  93: s001-X 1w9r-A    36 -  40 <=>   39 -  43   (GLU   36  - PHE   40  <=> TYR   39  - GLU   43 )                          
  93: s001-X 1w9r-A    42 -  45 <=>   45 -  48   (ASN   42  - GLN   45  <=> GLU   45  - GLU   48 )                          
  93: s001-X 1w9r-A    47 -  65 <=>   49 -  67   (GLU   47  - ARG   65  <=> SER   49  - GLU   67 )                          
  93: s001-X 1w9r-A    75 -  88 <=>   68 -  81   (THR   75  - PHE   88  <=> PRO   68  - VAL   81 )                          
  93: s001-X 1w9r-A   131 - 140 <=>   82 -  91   (LEU  131  - VAL  140  <=> GLU   82  - LEU   91 )                          
  93: s001-X 1w9r-A   207 - 216 <=>  110 - 119   (LYS  207  - SER  216  <=> ALA  110  - PRO  119 )                          
  94: s001-X 6wq2-A    10 -  13 <=>   49 -  52   (ARG   10  - THR   13  <=> GLU   51  - THR   54 )                          
  94: s001-X 6wq2-A    14 -  17 <=>   57 -  60   (TYR   14  - ASN   17  <=> THR   59  - ALA   62 )                          
  94: s001-X 6wq2-A    18 -  33 <=>   62 -  77   (TYR   18  - LEU   33  <=> SER   64  - ASN   79 )                          
  94: s001-X 6wq2-A    41 -  58 <=>   79 -  96   (ARG   41  - ILE   58  <=> PRO   81  - ASN   98 )                          
  94: s001-X 6wq2-A    59 -  62 <=>   98 - 101   (TYR   59  - ARG   62  <=> ILE  100  - TYR  103 )                          
  94: s001-X 6wq2-A    81 -  89 <=>  102 - 110   (LEU   81  - GLN   89  <=> LYS  104  - HIS  112 )                          
  94: s001-X 6wq2-A    92 - 100 <=>  146 - 154   (ARG   92  - GLU  100  <=> ASP  159  - LYS  167 )                          
  95: s001-X 4r6i-A     2 -   6 <=>  170 - 174   (ILE    2  - ASP    6  <=> PHE  170  - ASN  174 )                          
  95: s001-X 4r6i-A     8 -  11 <=>  177 - 180   (ASP    8  - ILE   11  <=> ASN  177  - ASP  180 )                          
  95: s001-X 4r6i-A    13 -  16 <=>  259 - 262   (THR   13  - PRO   16  <=> PHE  259  - LEU  262 )                          
  95: s001-X 4r6i-A    17 -  20 <=>  279 - 282   (ASN   17  - SER   20  <=> SER  282  - LYS  285 )                          
  95: s001-X 4r6i-A    21 -  34 <=>  284 - 297   (PHE   21  - GLY   34  <=> ILE  287  - HIS  300 )                          
  95: s001-X 4r6i-A    35 -  39 <=>  299 - 303   (SER   35  - TRP   39  <=> LEU  302  - ILE  306 )                          
  95: s001-X 4r6i-A    44 -  58 <=>  309 - 323   (THR   44  - ILE   58  <=> PHE  312  - LYS  326 )                          
  95: s001-X 4r6i-A    60 -  63 <=>  324 - 327   (ALA   60  - ASN   63  <=> ASN  327  - GLN  330 )                          
  95: s001-X 4r6i-A    81 -  84 <=>  329 - 332   (LEU   81  - ALA   84  <=> TYR  332  - ASN  335 )                          
  95: s001-X 4r6i-A    92 -  96 <=>  359 - 363   (ARG   92  - ASP   96  <=> TYR  362  - SER  366 )                          
  95: s001-X 4r6i-A   134 - 144 <=>  370 - 380   (PHE  134  - PHE  144  <=> ILE  373  - GLN  383 )                          
  95: s001-X 4r6i-A   203 - 206 <=>  396 - 399   (VAL  203  - PRO  206  <=> SER  399  - CYS  402 )                          
  95: s001-X 4r6i-A   210 - 213 <=>  423 - 426   (VAL  210  - ILE  213  <=> THR  426  - ASN  429 )                          
  95: s001-X 4r6i-A   216 - 219 <=>  427 - 430   (SER  216  - SER  219  <=> LEU  430  - GLU  433 )                          
  95: s001-X 4r6i-A   277 - 280 <=>  460 - 463   (THR  277  - ARG  280  <=> PRO  463  - ARG  466 )                          
  96: s001-X 6sl2-A    16 -  38 <=>   66 -  88   (PRO   16  - VAL   38  <=> LYS   65  - LYS   87 )                          
  96: s001-X 6sl2-A    40 -  51 <=>   89 - 100   (PHE   40  - TYR   51  <=> LEU   88  - GLY   99 )                          
  96: s001-X 6sl2-A   133 - 149 <=>  101 - 117   (SER  133  - ASN  149  <=> ASN  100  - ALA  116 )                          
  96: s001-X 6sl2-A   251 - 254 <=>  133 - 136   (VAL  251  - THR  254  <=> LEU  132  - CYS  135 )                          
  96: s001-X 6sl2-A   264 - 267 <=>  166 - 169   (HIS  264  - THR  267  <=> ARG  165  - PRO  168 )                          
  96: s001-X 6sl2-A   268 - 271 <=>  171 - 174   (PRO  268  - ARG  271  <=> LEU  170  - TRP  173 )                          
  96: s001-X 6sl2-A   272 - 276 <=>  176 - 180   (SER  272  - SER  276  <=> THR  175  - ASP  179 )                          
  96: s001-X 6sl2-A   281 - 290 <=>  328 - 337   (HIS  281  - LYS  290  <=> MET  327  - GLU  336 )                          
  97: s001-X 7jv7-B    16 -  34 <=>  161 - 179   (PRO   16  - GLY   34  <=> SER  165  - LYS  183 )                          
  97: s001-X 7jv7-B    39 -  42 <=>  180 - 183   (TRP   39  - ASN   42  <=> LEU  184  - ILE  187 )                          
  97: s001-X 7jv7-B    44 -  59 <=>  191 - 206   (THR   44  - TYR   59  <=> ILE  195  - LYS  210 )                          
  97: s001-X 7jv7-B   126 - 130 <=>  207 - 211   (GLU  126  - ASP  130  <=> ASN  211  - LYS  215 )                          
  97: s001-X 7jv7-B   133 - 150 <=>  223 - 240   (SER  133  - ARG  150  <=> VAL  227  - MET  244 )                          
  97: s001-X 7jv7-B   152 - 155 <=>  263 - 266   (LEU  152  - LEU  155  <=> LYS  267  - ALA  270 )                          
  97: s001-X 7jv7-B   205 - 209 <=>  293 - 297   (GLU  205  - ILE  209  <=> ASN  297  - ARG  301 )                          
  98: s001-X 6vk0-C    14 -  17 <=>   77 -  80   (TYR   14  - ASN   17  <=> ASN   89  - ARG   92 )                          
  98: s001-X 6vk0-C    18 -  35 <=>   82 -  99   (TYR   18  - SER   35  <=> PHE   94  - ILE  111 )                          
  98: s001-X 6vk0-C    39 -  62 <=>  100 - 123   (TRP   39  - ARG   62  <=> GLU  112  - GLY  135 )                          
  98: s001-X 6vk0-C    74 -  77 <=>  126 - 129   (VAL   74  - ARG   77  <=> MET  138  - ARG  141 )                          
  98: s001-X 6vk0-C    79 -  87 <=>  136 - 144   (SER   79  - SER   87  <=> VAL  148  - TYR  156 )                          
  98: s001-X 6vk0-C    93 -  99 <=>  169 - 175   (PHE   93  - ARG   99  <=> VAL  181  - ASP  187 )                          
  98: s001-X 6vk0-C   255 - 258 <=>  177 - 180   (ARG  255  - THR  258  <=> ILE  189  - ILE  192 )                          
  99: s001-X 4uis-B     8 -  11 <=>    1 -   4   (ASP    8  - ILE   11  <=> UNK   69  - UNK   72 )                          
  99: s001-X 4uis-B    14 -  17 <=>   15 -  18   (TYR   14  - ASN   17  <=> ILE   83  - PHE   86 )                          
  99: s001-X 4uis-B    18 -  38 <=>  159 - 179   (TYR   18  - VAL   38  <=> UNK  382  - UNK  402 )                          
  99: s001-X 4uis-B    40 -  43 <=>  180 - 183   (PHE   40  - VAL   43  <=> UNK  403  - THR  406 )                          
  99: s001-X 4uis-B    47 -  68 <=>  186 - 207   (GLU   47  - ARG   68  <=> ALA  409  - UNK  431 )                          
  99: s001-X 4uis-B    95 -  98 <=>  210 - 213   (ARG   95  - PHE   98  <=> UNK  434  - UNK  437 )                          
  99: s001-X 4uis-B   137 - 146 <=>  219 - 228   (ILE  137  - HIS  146  <=> LEU  443  - LEU  452 )                          
 100: s001-X 6t9i-K    16 -  36 <=>  168 - 188   (PRO   16  - GLU   36  <=> ASN  974  - ASN  994 )                          
 100: s001-X 6t9i-K    39 -  42 <=>  189 - 192   (TRP   39  - ASN   42  <=> GLY  995  - THR  998 )                          
 100: s001-X 6t9i-K    44 -  71 <=>  197 - 224   (THR   44  - LEU   71  <=> ALA 1003  - SER 1030 )                          
 100: s001-X 6t9i-K    76 -  87 <=>  232 - 243   (ASP   76  - SER   87  <=> GLU 1038  - ILE 1049 )                          
 100: s001-X 6t9i-K   146 - 149 <=>  255 - 258   (HIS  146  - ASN  149  <=> SER 1061  - GLY 1064 )                          
 100: s001-X 6t9i-K   212 - 215 <=>  273 - 276   (GLU  212  - LYS  215  <=> SER 1079  - ARG 1082 )                          
 101: s001-X 4dvy-P     1 -   4 <=>  358 - 361   (MET    1  - LEU    4  <=> GLY  469  - SER  472 )                          
 101: s001-X 4dvy-P    15 -  18 <=>  398 - 401   (GLU   15  - TYR   18  <=> LEU  548  - LEU  551 )                          
 101: s001-X 4dvy-P    19 -  33 <=>  405 - 419   (GLU   19  - LEU   33  <=> SER  555  - GLY  569 )                          
 101: s001-X 4dvy-P    43 -  72 <=>  420 - 449   (VAL   43  - GLY   72  <=> LEU  570  - ALA  599 )                          
 101: s001-X 4dvy-P    74 -  89 <=>  465 - 480   (VAL   74  - GLN   89  <=> ALA  615  - GLU  630 )                          
 101: s001-X 4dvy-P   137 - 143 <=>  483 - 489   (ILE  137  - ALA  143  <=> VAL  633  - SER  639 )                          
 101: s001-X 4dvy-P   146 - 149 <=>  496 - 499   (HIS  146  - ASN  149  <=> ALA  649  - GLN  652 )                          
 101: s001-X 4dvy-P   150 - 153 <=>  502 - 505   (ARG  150  - VAL  153  <=> SER  655  - ASP  658 )                          
 101: s001-X 4dvy-P   163 - 169 <=>  523 - 529   (ALA  163  - TYR  169  <=> ALA  676  - LYS  682 )                          
 101: s001-X 4dvy-P   226 - 234 <=>  633 - 641   (VAL  226  - ARG  234  <=> ALA  801  - GLU  809 )                          
 102: s001-X 6aqk-A    36 -  43 <=>    2 -   9   (GLU   36  - VAL   43  <=> GLU  750  - GLN  757 )                          
 102: s001-X 6aqk-A    44 -  59 <=>   13 -  28   (THR   44  - TYR   59  <=> GLU  761  - ASN  776 )                          
 102: s001-X 6aqk-A    85 -  89 <=>   29 -  33   (ALA   85  - GLN   89  <=> ILE  777  - ASP  781 )                          
 102: s001-X 6aqk-A   124 - 128 <=>   38 -  42   (PHE  124  - SER  128  <=> MET  786  - ILE  790 )                          
 102: s001-X 6aqk-A   130 - 149 <=>   60 -  79   (ASP  130  - ASN  149  <=> SER  808  - SER  827 )                          
 102: s001-X 6aqk-A   184 - 189 <=>  101 - 106   (TRP  184  - VAL  189  <=> TYR  849  - GLU  854 )                          
 102: s001-X 6aqk-A   201 - 204 <=>  115 - 118   (GLN  201  - ALA  204  <=> SER  863  - VAL  866 )                          
 102: s001-X 6aqk-A   220 - 223 <=>  135 - 138   (ASP  220  - HIS  223  <=> ALA  883  - PRO  886 )                          
 102: s001-X 6aqk-A   238 - 243 <=>  147 - 152   (ARG  238  - ARG  243  <=> THR  895  - PHE  900 )                          
 102: s001-X 6aqk-A   246 - 249 <=>  213 - 216   (PRO  246  - LEU  249  <=> MET  961  - ARG  964 )                          
 103: s001-X 3faj-A    20 -  35 <=>   25 -  40   (SER   20  - SER   35  <=> GLU   31  - ALA   46 )                          
 103: s001-X 3faj-A    43 -  63 <=>   44 -  64   (VAL   43  - ASN   63  <=> ARG   50  - ARG   70 )                          
 103: s001-X 3faj-A    78 -  87 <=>   69 -  78   (MET   78  - SER   87  <=> PRO   82  - SER   91 )                          
 103: s001-X 3faj-A   128 - 131 <=>   79 -  82   (SER  128  - LEU  131  <=> ASN   92  - TYR   95 )                          
 103: s001-X 3faj-A   132 - 139 <=>   84 -  91   (PRO  132  - ALA  139  <=> GLN   97  - SER  104 )                          
 103: s001-X 3faj-A   143 - 147 <=>   97 - 101   (ALA  143  - ILE  147  <=> ARG  110  - ARG  114 )                          
 104: s001-X 6v7u-A    30 -  33 <=>    4 -   7   (LYS   30  - LEU   33  <=> THR    4  - LYS    7 )                          
 104: s001-X 6v7u-A    43 -  64 <=>    8 -  29   (VAL   43  - LEU   64  <=> PRO    8  - THR   29 )                          
 104: s001-X 6v7u-A    77 -  88 <=>   31 -  42   (ARG   77  - PHE   88  <=> GLU   31  - ALA   42 )                          
 104: s001-X 6v7u-A   134 - 149 <=>   46 -  61   (PHE  134  - ASN  149  <=> LEU   46  - ARG   61 )                          
 105: s001-X 3cjl-A    12 -  19 <=>   18 -  25   (ILE   12  - GLU   19  <=> ARG   17  - SER   24 )                          
 105: s001-X 3cjl-A    23 -  35 <=>   28 -  40   (ASP   23  - SER   35  <=> ASP   27  - LYS   39 )                          
 105: s001-X 3cjl-A    40 -  43 <=>   41 -  44   (PHE   40  - VAL   43  <=> UNK   40  - THR   43 )                          
 105: s001-X 3cjl-A    44 -  62 <=>   48 -  66   (THR   44  - ARG   62  <=> THR   47  - ARG   65 )                          
 105: s001-X 3cjl-A    78 -  89 <=>   68 -  79   (MET   78  - GLN   89  <=> HIS   67  - ARG   78 )                          
 105: s001-X 3cjl-A   138 - 143 <=>   83 -  88   (SER  138  - ALA  143  <=> UNK   82  - GLN   87 )                          
 106: s001-X 6dlm-B    30 -  33 <=>    8 -  11   (LYS   30  - LEU   33  <=> LEU   83  - GLN   86 )                          
 106: s001-X 6dlm-B    43 -  65 <=>   13 -  35   (VAL   43  - ARG   65  <=> HIS   88  - ARG  110 )                          
 106: s001-X 6dlm-B    75 -  78 <=>   36 -  39   (THR   75  - MET   78  <=> PRO  111  - VAL  114 )                          
 106: s001-X 6dlm-B    80 -  84 <=>   40 -  44   (GLN   80  - ALA   84  <=> GLU  115  - GLU  119 )                          
 106: s001-X 6dlm-B   127 - 130 <=>   45 -  48   (TYR  127  - ASP  130  <=> LEU  120  - ARG  123 )                          
 106: s001-X 6dlm-B   131 - 149 <=>   50 -  68   (LEU  131  - ASN  149  <=> LYS  125  - GLU  143 )                          
 107: s001-X 3fdq-A    16 -  33 <=>   16 -  33   (PRO   16  - LEU   33  <=> ASN   19  - GLY   36 )                          
 107: s001-X 3fdq-A    43 -  66 <=>   34 -  57   (VAL   43  - THR   66  <=> ILE   37  - GLY   60 )                          
 107: s001-X 3fdq-A    73 -  76 <=>   60 -  63   (ILE   73  - ASP   76  <=> GLU   63  - MET   66 )                          
 107: s001-X 3fdq-A    78 -  81 <=>   67 -  70   (MET   78  - LEU   81  <=> ILE   70  - LEU   73 )                          
 107: s001-X 3fdq-A    83 -  86 <=>   71 -  74   (ASP   83  - MET   86  <=> LYS   74  - LEU   77 )                          
 107: s001-X 3fdq-A   126 - 129 <=>   75 -  78   (GLU  126  - LYS  129  <=> GLU   78  - SER   81 )                          
 107: s001-X 3fdq-A   133 - 143 <=>   79 -  89   (SER  133  - ALA  143  <=> ALA   82  - MET   92 )                          
 107: s001-X 3fdq-A   151 - 155 <=>  102 - 106   (PHE  151  - LEU  155  <=> ASP  105  - PHE  109 )                          
 107: s001-X 3fdq-A   269 - 274 <=>  135 - 140   (PRO  269  - LYS  274  <=> PRO  138  - LYS  143 )                          
 108: s001-X 4uig-A    41 -  69 <=>    3 -  31   (ARG   41  - GLN   69  <=> TYR   44  - ASP   72 )                          
 108: s001-X 4uig-A    74 -  89 <=>   33 -  48   (VAL   74  - GLN   89  <=> TYR   74  - LEU   89 )                          
 108: s001-X 4uig-A   137 - 148 <=>   51 -  62   (ILE  137  - THR  148  <=> PHE   92  - HIS  103 )                          
 109: s001-X 4l0r-A    30 -  33 <=>    1 -   4   (LYS   30  - LEU   33  <=> GLY   33  - GLU   36 )                          
 109: s001-X 4l0r-A    45 -  72 <=>    7 -  34   (GLN   45  - GLY   72  <=> SER   39  - SER   66 )                          
 109: s001-X 4l0r-A    74 -  89 <=>   43 -  58   (VAL   74  - GLN   89  <=> LEU   75  - ALA   90 )                          
 109: s001-X 4l0r-A   137 - 149 <=>   61 -  73   (ILE  137  - ASN  149  <=> ILE   93  - LYS  105 )                          
 110: s001-X 5n9j-G    43 -  65 <=>    1 -  23   (VAL   43  - ARG   65  <=> GLU    2  - LYS   24 )                          
 110: s001-X 5n9j-G    78 -  84 <=>   25 -  31   (MET   78  - ALA   84  <=> ASP   26  - GLU   32 )                          
 110: s001-X 5n9j-G   127 - 130 <=>   32 -  35   (TYR  127  - ASP  130  <=> ASN   33  - SER   36 )                          
 110: s001-X 5n9j-G   131 - 149 <=>   37 -  55   (LEU  131  - ASN  149  <=> VAL   38  - GLU   56 )                          
 110: s001-X 5n9j-G   208 - 215 <=>   66 -  73   (ASN  208  - LYS  215  <=> GLN   67  - GLN   74 )                          
 110: s001-X 5n9j-G   278 - 281 <=>   76 -  79   (ARG  278  - HIS  281  <=> ASP   77  - ARG   80 )                          
 110: s001-X 5n9j-G   283 - 290 <=>   85 -  92   (VAL  283  - LYS  290  <=> TYR   86  - THR   93 )                          
 111: s001-X 1jog-D    19 -  32 <=>   72 -  85   (GLU   19  - ILE   32  <=> TYR   78  - GLY   91 )                          
 111: s001-X 1jog-D    48 -  64 <=>   89 - 105   (VAL   48  - LEU   64  <=> ASP   95  - HIS  111 )                          
 111: s001-X 1jog-D    74 -  77 <=>  107 - 110   (VAL   74  - ARG   77  <=> TYR  113  - GLU  116 )                          
 111: s001-X 1jog-D    78 -  83 <=>  112 - 117   (MET   78  - ASP   83  <=> ALA  118  - ALA  123 )                          
 111: s001-X 1jog-D   128 - 131 <=>  118 - 121   (SER  128  - LEU  131  <=> GLN  124  - ASP  127 )                          
 111: s001-X 1jog-D   134 - 148 <=>  122 - 136   (PHE  134  - THR  148  <=> PHE  128  - ARG  142 )                          
 112: s001-X 4kp3-D    21 -  28 <=>    1 -   8   (PHE   21  - ALA   28  <=> GLU   14  - LYS   21 )                          
 112: s001-X 4kp3-D    30 -  33 <=>    9 -  12   (LYS   30  - LEU   33  <=> SER   22  - GLN   25 )                          
 112: s001-X 4kp3-D    43 -  62 <=>   14 -  33   (VAL   43  - ARG   62  <=> THR   27  - GLY   46 )                          
 112: s001-X 4kp3-D    77 -  87 <=>   34 -  44   (ARG   77  - SER   87  <=> SER   47  - LYS   57 )                          
 112: s001-X 4kp3-D   128 - 131 <=>   45 -  48   (SER  128  - LEU  131  <=> ILE   58  - VAL   61 )                          
 112: s001-X 4kp3-D   133 - 149 <=>   49 -  65   (SER  133  - ASN  149  <=> MET   62  - GLU   78 )                          
 112: s001-X 4kp3-D   208 - 215 <=>   75 -  82   (ASN  208  - LYS  215  <=> GLN   88  - LYS   95 )                          
 113: s001-X 2m6u-A    22 -  37 <=>   13 -  28   (ASN   22  - ASN   37  <=> GLU   13  - THR   28 )                          
 113: s001-X 2m6u-A    41 -  62 <=>   35 -  56   (ARG   41  - ARG   62  <=> THR   35  - SER   56 )                          
 113: s001-X 2m6u-A    77 -  88 <=>   57 -  68   (ARG   77  - PHE   88  <=> THR   57  - GLU   68 )                          
 113: s001-X 2m6u-A   134 - 146 <=>   70 -  82   (PHE  134  - HIS  146  <=> ARG   70  - LYS   82 )                          
 114: s001-X 7c86-A     3 -   6 <=>  153 - 156   (ASN    3  - ASP    6  <=> LEU  207  - GLY  210 )                          
 114: s001-X 7c86-A    13 -  16 <=>  167 - 170   (THR   13  - PRO   16  <=> LEU  221  - GLY  224 )                          
 114: s001-X 7c86-A    17 -  33 <=>  173 - 189   (ASN   17  - LEU   33  <=> THR  227  - PRO  243 )                          
 114: s001-X 7c86-A    40 -  44 <=>  190 - 194   (PHE   40  - THR   44  <=> LYS  244  - ARG  248 )                          
 114: s001-X 7c86-A    46 -  69 <=>  195 - 218   (SER   46  - GLN   69  <=> GLN  249  - GLY  272 )                          
 114: s001-X 7c86-A    70 -  73 <=>  222 - 225   (ARG   70  - ILE   73  <=> PHE  276  - LEU  279 )                          
 114: s001-X 7c86-A    74 -  84 <=>  230 - 240   (VAL   74  - ALA   84  <=> SER  284  - MET  294 )                          
 114: s001-X 7c86-A   127 - 130 <=>  241 - 244   (TYR  127  - ASP  130  <=> SER  295  - CYS  298 )                          
 114: s001-X 7c86-A   131 - 149 <=>  246 - 264   (LEU  131  - ASN  149  <=> GLY  300  - GLY  318 )                          
 114: s001-X 7c86-A   240 - 245 <=>  275 - 280   (GLU  240  - ASN  245  <=> THR  331  - GLU  336 )                          
 115: s001-X 4roe-A    14 -  17 <=>  102 - 105   (TYR   14  - ASN   17  <=> PRO  165  - CYS  168 )                          
 115: s001-X 4roe-A    18 -  28 <=>  107 - 117   (TYR   18  - ALA   28  <=> ALA  170  - PHE  180 )                          
 115: s001-X 4roe-A    31 -  35 <=>  118 - 122   (LEU   31  - SER   35  <=> LYS  181  - ALA  185 )                          
 115: s001-X 4roe-A    36 -  41 <=>  126 - 131   (GLU   36  - ARG   41  <=> VAL  189  - VAL  194 )                          
 115: s001-X 4roe-A    43 -  63 <=>  132 - 152   (VAL   43  - ASN   63  <=> GLU  195  - TRP  215 )                          
 115: s001-X 4roe-A   102 - 105 <=>  154 - 157   (SER  102  - MET  105  <=> VAL  217  - ARG  220 )                          
 115: s001-X 4roe-A   137 - 140 <=>  172 - 175   (ILE  137  - VAL  140  <=> GLN  235  - GLN  238 )                          
 115: s001-X 4roe-A   143 - 146 <=>  178 - 181   (ALA  143  - HIS  146  <=> ASP  241  - SER  244 )                          
 115: s001-X 4roe-A   148 - 151 <=>  182 - 185   (THR  148  - PHE  151  <=> CYS  245  - ALA  248 )                          
 115: s001-X 4roe-A   153 - 156 <=>  204 - 207   (VAL  153  - ASP  156  <=> GLN  267  - LEU  270 )                          
 115: s001-X 4roe-A   158 - 161 <=>  254 - 257   (GLU  158  - LYS  161  <=> LEU  358  - CYS  361 )                          
 115: s001-X 4roe-A   266 - 282 <=>  259 - 275   (GLN  266  - VAL  282  <=> LEU  363  - THR  379 )                          
 115: s001-X 4roe-A   283 - 289 <=>  277 - 283   (VAL  283  - VAL  289  <=> ASP  381  - SER  387 )                          
 116: s001-X 2w96-A    16 -  35 <=>  156 - 175   (PRO   16  - SER   35  <=> GLU  172  - THR  191 )                          
 116: s001-X 2w96-A    37 -  42 <=>  176 - 181   (ASN   37  - ASN   42  <=> ASP  192  - SER  197 )                          
 116: s001-X 2w96-A    44 -  62 <=>  187 - 205   (THR   44  - ARG   62  <=> VAL  203  - ASN  221 )                          
 116: s001-X 2w96-A   126 - 130 <=>  211 - 215   (GLU  126  - ASP  130  <=> TYR  227  - ARG  231 )                          
 116: s001-X 2w96-A   132 - 150 <=>  227 - 245   (PRO  132  - ARG  150  <=> CYS  243  - GLN  261 )                          
 116: s001-X 2w96-A   248 - 251 <=>  246 - 249   (PRO  248  - VAL  251  <=> ALA  262  - ASN  265 )                          
 117: s001-X 6gdj-A    30 -  33 <=>   15 -  18   (LYS   30  - LEU   33  <=> ARG  194  - HIS  197 )                          
 117: s001-X 6gdj-A    43 -  65 <=>   19 -  41   (VAL   43  - ARG   65  <=> PRO  198  - SER  220 )                          
 117: s001-X 6gdj-A    78 -  89 <=>   43 -  54   (MET   78  - GLN   89  <=> SER  222  - ALA  233 )                          
 117: s001-X 6gdj-A   138 - 149 <=>   58 -  69   (SER  138  - ASN  149  <=> LEU  237  - ILE  248 )                          
 118: s001-X 5oqj-1    16 -  19 <=>  150 - 153   (PRO   16  - GLU   19  <=> GLN  196  - VAL  199 )                          
 118: s001-X 5oqj-1    20 -  23 <=>  156 - 159   (SER   20  - ASP   23  <=> ALA  202  - PRO  205 )                          
 118: s001-X 5oqj-1    31 -  34 <=>  416 - 419   (LEU   31  - GLY   34  <=> PHE  564  - HIS  567 )                          
 118: s001-X 5oqj-1    35 -  38 <=>  421 - 424   (SER   35  - VAL   38  <=> GLN  569  - GLU  572 )                          
 118: s001-X 5oqj-1    40 -  43 <=>  425 - 428   (PHE   40  - VAL   43  <=> GLN  573  - ALA  576 )                          
 118: s001-X 5oqj-1    44 -  65 <=>  431 - 452   (THR   44  - ARG   65  <=> VAL  579  - VAL  600 )                          
 118: s001-X 5oqj-1    66 -  69 <=>  454 - 457   (THR   66  - GLN   69  <=> ASN  602  - GLY  605 )                          
 118: s001-X 5oqj-1    72 -  75 <=>  458 - 461   (GLY   72  - THR   75  <=> GLU  606  - SER  609 )                          
 118: s001-X 5oqj-1    76 -  89 <=>  463 - 476   (ASP   76  - GLN   89  <=> THR  611  - THR  624 )                          
 118: s001-X 5oqj-1   135 - 149 <=>  477 - 491   (ASP  135  - ASN  149  <=> LEU  625  - ASN  639 )                          
 119: s001-X 7k0a-A    14 -  17 <=>   10 -  13   (TYR   14  - ASN   17  <=> ASP   14  - PRO   17 )                          
 119: s001-X 7k0a-A    18 -  28 <=>   16 -  26   (TYR   18  - ALA   28  <=> VAL   20  - TYR   30 )                          
 119: s001-X 7k0a-A    30 -  33 <=>   27 -  30   (LYS   30  - LEU   33  <=> PRO   31  - ARG   34 )                          
 119: s001-X 7k0a-A    42 -  57 <=>   36 -  51   (ASN   42  - LYS   57  <=> ASP   40  - THR   55 )                          
 119: s001-X 7k0a-A    58 -  64 <=>   53 -  59   (ILE   58  - LEU   64  <=> VAL   57  - LYS   63 )                          
 119: s001-X 7k0a-A    75 -  89 <=>   74 -  88   (THR   75  - GLN   89  <=> THR   78  - GLY   92 )                          
 119: s001-X 7k0a-A   134 - 139 <=>   91 -  96   (PHE  134  - ALA  139  <=> MET   95  - GLY  100 )                          
 119: s001-X 7k0a-A   140 - 149 <=>   98 - 107   (VAL  140  - ASN  149  <=> ARG  102  - GLY  111 )                          
 119: s001-X 7k0a-A   189 - 193 <=>  134 - 138   (VAL  189  - LYS  193  <=> GLY  138  - ALA  142 )                          
 119: s001-X 7k0a-A   245 - 248 <=>  159 - 162   (ASN  245  - PRO  248  <=> SER  163  - ARG  166 )                          
 119: s001-X 7k0a-A   251 - 254 <=>  174 - 177   (VAL  251  - THR  254  <=> VAL  178  - ASP  181 )                          
 119: s001-X 7k0a-A   259 - 264 <=>  191 - 196   (GLU  259  - HIS  264  <=> ARG  195  - SER  200 )                          
 120: s001-X 3lmf-A    24 -  31 <=>   18 -  25   (LEU   24  - LEU   31  <=> THR   24  - ASN   31 )                          
 120: s001-X 3lmf-A    32 -  38 <=>   27 -  33   (ILE   32  - VAL   38  <=> CYS   33  - LYS   39 )                          
 120: s001-X 3lmf-A    40 -  65 <=>   35 -  60   (PHE   40  - ARG   65  <=> VAL   41  - GLY   66 )                          
 120: s001-X 3lmf-A    78 -  86 <=>   61 -  69   (MET   78  - MET   86  <=> SER   67  - GLY   75 )                          
 120: s001-X 3lmf-A   126 - 129 <=>   70 -  73   (GLU  126  - LYS  129  <=> VAL   76  - GLU   79 )                          
 120: s001-X 3lmf-A   134 - 146 <=>   75 -  87   (PHE  134  - HIS  146  <=> CYS   81  - GLY   93 )                          
 121: s001-X 6y92-A    12 -  15 <=>   35 -  38   (ILE   12  - GLU   15  <=> GLY   75  - ALA   78 )                          
 121: s001-X 6y92-A    16 -  19 <=>   42 -  45   (PRO   16  - GLU   19  <=> VAL   82  - TRP   85 )                          
 121: s001-X 6y92-A    21 -  35 <=>   46 -  60   (PHE   21  - SER   35  <=> TYR   86  - LEU  100 )                          
 121: s001-X 6y92-A    37 -  42 <=>   76 -  81   (ASN   37  - ASN   42  <=> LYS  116  - SER  121 )                          
 121: s001-X 6y92-A    43 -  65 <=>   83 - 105   (VAL   43  - ARG   65  <=> SER  123  - HIS  145 )                          
 121: s001-X 6y92-A   110 - 113 <=>  121 - 124   (ASP  110  - ILE  113  <=> TYR  161  - ILE  164 )                          
 121: s001-X 6y92-A   119 - 122 <=>  147 - 150   (VAL  119  - VAL  122  <=> GLN  187  - PHE  190 )                          
 121: s001-X 6y92-A   123 - 128 <=>  152 - 157   (PRO  123  - SER  128  <=> GLY  192  - MET  197 )                          
 121: s001-X 6y92-A   131 - 143 <=>  159 - 171   (LEU  131  - ALA  143  <=> ILE  199  - ILE  211 )                          
 122: s001-X 6h4c-D    13 -  16 <=>   77 -  80   (THR   13  - PRO   16  <=> GLY   83  - PRO   86 )                          
 122: s001-X 6h4c-D    17 -  35 <=>   83 - 101   (ASN   17  - SER   35  <=> ASN   89  - ASN  107 )                          
 122: s001-X 6h4c-D    37 -  41 <=>  102 - 106   (ASN   37  - ARG   41  <=> ASP  108  - TYR  112 )                          
 122: s001-X 6h4c-D    42 -  60 <=>  109 - 127   (ASN   42  - ALA   60  <=> SER  115  - LYS  133 )                          
 122: s001-X 6h4c-D    94 -  97 <=>  130 - 133   (PHE   94  - VAL   97  <=> VAL  136  - ILE  139 )                          
 122: s001-X 6h4c-D   136 - 139 <=>  144 - 147   (ARG  136  - ALA  139  <=> GLN  150  - SER  153 )                          
 123: s001-X 3mzo-B    13 -  16 <=>   15 -  18   (THR   13  - PRO   16  <=> ASN   15  - ARG   18 )                          
 123: s001-X 3mzo-B    17 -  34 <=>   32 -  49   (ASN   17  - GLY   34  <=> GLU   32  - GLU   49 )                          
 123: s001-X 3mzo-B    35 -  38 <=>   51 -  54   (SER   35  - VAL   38  <=> ALA   51  - GLU   54 )                          
 123: s001-X 3mzo-B    41 -  44 <=>  127 - 130   (ARG   41  - THR   44  <=> THR  127  - GLY  130 )                          
 123: s001-X 3mzo-B    45 -  65 <=>  132 - 152   (GLN   45  - ARG   65  <=> ILE  132  - GLY  152 )                          
 123: s001-X 3mzo-B    75 -  78 <=>  154 - 157   (THR   75  - MET   78  <=> PRO  154  - ILE  157 )                          
 123: s001-X 3mzo-B    81 -  85 <=>  158 - 162   (LEU   81  - ALA   85  <=> PHE  158  - TYR  162 )                          
 123: s001-X 3mzo-B   126 - 129 <=>  164 - 167   (GLU  126  - LYS  129  <=> GLU  164  - ALA  167 )                          
 123: s001-X 3mzo-B   134 - 140 <=>  169 - 175   (PHE  134  - VAL  140  <=> ILE  169  - UNK  175 )                          
 123: s001-X 3mzo-B   150 - 154 <=>  183 - 187   (ARG  150  - SER  154  <=> LYS  183  - PRO  187 )                          
 123: s001-X 3mzo-B   157 - 160 <=>  194 - 197   (ILE  157  - THR  160  <=> GLY  194  - LYS  197 )                          
 124: s001-X 1uhu-A    23 -  34 <=>    8 -  19   (ASP   23  - GLY   34  <=> THR    7  - GLU   18 )                          
 124: s001-X 1uhu-A    38 -  41 <=>   22 -  25   (VAL   38  - ARG   41  <=> SER   21  - HIS   24 )                          
 124: s001-X 1uhu-A    42 -  53 <=>   30 -  41   (ASN   42  - THR   53  <=> GLU   29  - ALA   40 )                          
 124: s001-X 1uhu-A    54 -  60 <=>   43 -  49   (THR   54  - ALA   60  <=> GLU   42  - VAL   48 )                          
 124: s001-X 1uhu-A    86 -  89 <=>   63 -  66   (MET   86  - GLN   89  <=> PHE   62  - LYS   65 )                          
 124: s001-X 1uhu-A   122 - 125 <=>   72 -  75   (VAL  122  - SER  125  <=> ASP   71  - GLY   74 )                          
 124: s001-X 1uhu-A   130 - 148 <=>   76 -  94   (ASP  130  - THR  148  <=> SER   75  - SER   93 )                          
 124: s001-X 1uhu-A   245 - 248 <=>   97 - 100   (ASN  245  - PRO  248  <=> TRP   96  - SER   99 )                          
 124: s001-X 1uhu-A   250 - 254 <=>  101 - 105   (LEU  250  - THR  254  <=> GLY  100  - GLY  104 )                          
 125: s001-X 5x3t-B    11 -  14 <=>   66 -  69   (ILE   11  - TYR   14  <=> ALA   64  - ALA   67 )                          
 125: s001-X 5x3t-B    18 -  33 <=>   76 -  91   (TYR   18  - LEU   33  <=> GLY   74  - GLN   89 )                          
 125: s001-X 5x3t-B    40 -  59 <=>   92 - 111   (PHE   40  - TYR   59  <=> ASP   90  - THR  109 )                          
 125: s001-X 5x3t-B   128 - 131 <=>  113 - 116   (SER  128  - LEU  131  <=> THR  111  - THR  114 )                          
 125: s001-X 5x3t-B   135 - 141 <=>  120 - 126   (ASP  135  - PHE  141  <=> ARG  118  - ARG  124 )                          
 125: s001-X 5x3t-B   152 - 155 <=>  130 - 133   (LEU  152  - LEU  155  <=> GLY  128  - PHE  131 )                          
 126: s001-X 2oer-B     2 -   5 <=>    7 -  10   (ILE    2  - PHE    5  <=> SER   26  - GLU   29 )                          
 126: s001-X 2oer-B     9 -  12 <=>   47 -  50   (VAL    9  - ILE   12  <=> ALA   68  - PHE   71 )                          
 126: s001-X 2oer-B    14 -  17 <=>  111 - 114   (TYR   14  - ASN   17  <=> ASP  132  - ARG  135 )                          
 126: s001-X 2oer-B    18 -  35 <=>  117 - 134   (TYR   18  - SER   35  <=> LYS  138  - GLU  155 )                          
 126: s001-X 2oer-B    42 -  64 <=>  138 - 160   (ASN   42  - LEU   64  <=> ALA  159  - GLU  181 )                          
 126: s001-X 2oer-B    75 -  89 <=>  162 - 176   (THR   75  - GLN   89  <=> PRO  183  - ALA  197 )                          
 126: s001-X 2oer-B   137 - 144 <=>  179 - 186   (ILE  137  - PHE  144  <=> LEU  200  - LEU  207 )                          
 127: s001-X 2oev-A     1 -   4 <=>    4 -   7   (MET    1  - LEU    4  <=> ILE    5  - GLN    8 )                          
 127: s001-X 2oev-A    21 -  34 <=>   16 -  29   (PHE   21  - GLY   34  <=> LEU   17  - PRO   30 )                          
 127: s001-X 2oev-A    42 -  45 <=>   33 -  36   (ASN   42  - GLN   45  <=> GLU   34  - ALA   37 )                          
 127: s001-X 2oev-A    47 -  66 <=>   37 -  56   (GLU   47  - THR   66  <=> GLN   38  - PRO   57 )                          
 127: s001-X 2oev-A    73 -  88 <=>   58 -  73   (ILE   73  - PHE   88  <=> ASP   59  - GLN   74 )                          
 127: s001-X 2oev-A    89 -  92 <=>   76 -  79   (GLN   89  - ARG   92  <=> SER   77  - PRO   80 )                          
 127: s001-X 2oev-A   103 - 106 <=>   93 -  96   (ARG  103  - GLU  106  <=> THR   94  - ASP   97 )                          
 127: s001-X 2oev-A   108 - 112 <=>  106 - 110   (ASP  108  - TYR  112  <=> GLY  107  - LEU  111 )                          
 127: s001-X 2oev-A   128 - 131 <=>  350 - 353   (SER  128  - LEU  131  <=> PHE  351  - LEU  354 )                          
 127: s001-X 2oev-A   134 - 137 <=>  354 - 357   (PHE  134  - ILE  137  <=> PHE  355  - MET  358 )                          
 127: s001-X 2oev-A   142 - 149 <=>  358 - 365   (ARG  142  - ASN  149  <=> VAL  359  - SER  366 )                          
 127: s001-X 2oev-A   212 - 218 <=>  448 - 454   (GLU  212  - ILE  218  <=> GLU  449  - LEU  455 )                          
 127: s001-X 2oev-A   232 - 235 <=>  473 - 476   (ASN  232  - ARG  235  <=> GLU  474  - GLN  477 )                          
 127: s001-X 2oev-A   238 - 241 <=>  483 - 486   (ARG  238  - ALA  241  <=> LEU  484  - PRO  487 )                          
 127: s001-X 2oev-A   278 - 281 <=>  508 - 511   (ARG  278  - HIS  281  <=> VAL  509  - CYS  512 )                          
 127: s001-X 2oev-A   282 - 285 <=>  514 - 517   (VAL  282  - ASP  285  <=> SER  515  - ASP  518 )                          
 127: s001-X 2oev-A   287 - 290 <=>  523 - 526   (PRO  287  - LYS  290  <=> CYS  524  - GLU  527 )                          
 128: s001-X 4d2i-A     2 -   5 <=>   11 -  14   (ILE    2  - PHE    5  <=> THR   11  - GLU   14 )                          
 128: s001-X 4d2i-A     7 -  15 <=>   40 -  48   (ASP    7  - GLU   15  <=> GLY   40  - GLY   48 )                          
 128: s001-X 4d2i-A    18 -  23 <=>   59 -  64   (TYR   18  - ASP   23  <=> ILE   59  - ARG   64 )                          
 128: s001-X 4d2i-A    24 -  33 <=>  202 - 211   (LEU   24  - LEU   33  <=> THR  202  - GLU  211 )                          
 128: s001-X 4d2i-A    41 -  66 <=>  216 - 241   (ARG   41  - THR   66  <=> ALA  216  - GLY  241 )                          
 128: s001-X 4d2i-A    87 -  90 <=>  254 - 257   (SER   87  - VAL   90  <=> GLU  254  - ALA  257 )                          
 128: s001-X 4d2i-A   133 - 151 <=>  260 - 278   (SER  133  - PHE  151  <=> LEU  260  - VAL  290 )                          
 128: s001-X 4d2i-A   189 - 196 <=>  283 - 290   (VAL  189  - ARG  196  <=> SER  295  - VAL  302 )                          
 128: s001-X 4d2i-A   199 - 202 <=>  292 - 295   (GLN  199  - PRO  202  <=> ARG  304  - VAL  307 )                          
 128: s001-X 4d2i-A   213 - 217 <=>  341 - 345   (ILE  213  - SER  217  <=> VAL  353  - ALA  357 )                          
 128: s001-X 4d2i-A   221 - 225 <=>  361 - 365   (LEU  221  - VAL  225  <=> ALA  373  - ALA  377 )                          
 128: s001-X 4d2i-A   236 - 239 <=>  370 - 373   (PHE  236  - ILE  239  <=> LYS  382  - VAL  385 )                          
 129: s001-X 5l4k-P     7 -  10 <=>  177 - 180   (ASP    7  - ARG   10  <=> MET  177  - LYS  180 )                          
 129: s001-X 5l4k-P    12 -  15 <=>  208 - 211   (ILE   12  - GLU   15  <=> LYS  208  - THR  211 )                          
 129: s001-X 5l4k-P    46 -  49 <=>  236 - 239   (SER   46  - ARG   49  <=> HIS  236  - SER  239 )                          
 129: s001-X 5l4k-P    51 -  66 <=>  240 - 255   (TYR   51  - THR   66  <=> TYR  240  - CYS  255 )                          
 129: s001-X 5l4k-P    74 -  88 <=>  259 - 273   (VAL   74  - PHE   88  <=> GLU  259  - TYR  273 )                          
 129: s001-X 5l4k-P    89 -  93 <=>  276 - 280   (GLN   89  - PHE   93  <=> LEU  276  - ASP  280 )                          
 129: s001-X 5l4k-P    94 -  98 <=>  282 - 286   (PHE   94  - PHE   98  <=> GLU  282  - LEU  286 )                          
 129: s001-X 5l4k-P   123 - 126 <=>  335 - 338   (PRO  123  - GLU  126  <=> SER  335  - THR  338 )                          
 129: s001-X 5l4k-P   129 - 132 <=>  340 - 343   (LYS  129  - PRO  132  <=> VAL  340  - SER  343 )                          
 129: s001-X 5l4k-P   133 - 149 <=>  349 - 365   (SER  133  - ASN  149  <=> LYS  349  - ILE  365 )                          
 129: s001-X 5l4k-P   220 - 223 <=>  417 - 420   (ASP  220  - HIS  223  <=> ARG  417  - ASP  420 )                          
 129: s001-X 5l4k-P   224 - 227 <=>  423 - 426   (GLY  224  - THR  227  <=> ASN  423  - ASN  426 )                          
 129: s001-X 5l4k-P   229 - 234 <=>  433 - 438   (ARG  229  - ARG  234  <=> ASN  433  - LEU  438 )                          
 129: s001-X 5l4k-P   281 - 284 <=>  443 - 446   (HIS  281  - LYS  284  <=> THR  443  - ILE  446 )                          
 129: s001-X 5l4k-P   287 - 290 <=>  453 - 456   (PRO  287  - LYS  290  <=> HIS  453  - GLN  456 )                          
 130: s001-X 5a7l-A    23 -  35 <=>   18 -  30   (ASP   23  - SER   35  <=> LEU   18  - PHE   30 )                          
 130: s001-X 5a7l-A    36 -  39 <=>   33 -  36   (GLU   36  - TRP   39  <=> LYS   33  - ILE   36 )                          
 130: s001-X 5a7l-A    42 -  54 <=>   37 -  49   (ASN   42  - THR   54  <=> LYS   37  - SER   49 )                          
 130: s001-X 5a7l-A   132 - 146 <=>   52 -  66   (PRO  132  - HIS  146  <=> SER   52  - GLY   66 )                          
 130: s001-X 5a7l-A   150 - 153 <=>   67 -  70   (ARG  150  - VAL  153  <=> VAL   67  - ALA   70 )                          
 130: s001-X 5a7l-A   154 - 157 <=>   74 -  77   (SER  154  - ILE  157  <=> GLY   74  - VAL   77 )                          
 131: s001-X 6p8v-G     5 -   9 <=>   39 -  43   (PHE    5  - VAL    9  <=> LEU   40  - LEU   44 )                          
 131: s001-X 6p8v-G    16 -  19 <=>  170 - 173   (PRO   16  - GLU   19  <=> ARG  171  - PRO  174 )                          
 131: s001-X 6p8v-G    20 -  35 <=>  175 - 190   (SER   20  - SER   35  <=> HIS  176  - UNK  191 )                          
 131: s001-X 6p8v-G    36 -  40 <=>  193 - 197   (GLU   36  - PHE   40  <=> GLU  194  - PHE  198 )                          
 131: s001-X 6p8v-G    42 -  59 <=>  198 - 215   (ASN   42  - TYR   59  <=> ARG  199  - GLY  216 )                          
 131: s001-X 6p8v-G    91 -  94 <=>  225 - 228   (PRO   91  - PHE   94  <=> LEU  226  - PHE  229 )                          
 131: s001-X 6p8v-G   129 - 132 <=>  239 - 242   (LYS  129  - PRO  132  <=> GLU  240  - VAL  243 )                          
 131: s001-X 6p8v-G   139 - 150 <=>  281 - 292   (ALA  139  - ARG  150  <=> ASP  282  - ASP  293 )                          
 131: s001-X 6p8v-G   248 - 254 <=>  294 - 300   (PRO  248  - THR  254  <=> ILE  295  - ALA  301 )                          
 132: s001-X 3pas-B    39 -  44 <=>   38 -  43   (TRP   39  - THR   44  <=> SER   40  - TYR   45 )                          
 132: s001-X 3pas-B    45 -  72 <=>   47 -  74   (GLN   45  - GLY   72  <=> GLU   49  - ARG   76 )                          
 132: s001-X 3pas-B    75 -  78 <=>   90 -  93   (THR   75  - MET   78  <=> PHE   92  - GLY   95 )                          
 132: s001-X 3pas-B    79 -  89 <=>   97 - 107   (SER   79  - GLN   89  <=> PRO   99  - THR  109 )                          
 132: s001-X 3pas-B    90 - 104 <=>  112 - 126   (VAL   90  - PRO  104  <=> UNK  114  - ASN  128 )                          
 132: s001-X 3pas-B   160 - 163 <=>  127 - 130   (THR  160  - ALA  163  <=> LEU  129  - ALA  132 )                          
 132: s001-X 3pas-B   264 - 268 <=>  144 - 148   (HIS  264  - PRO  268  <=> PRO  146  - LEU  150 )                          
 132: s001-X 3pas-B   269 - 276 <=>  185 - 192   (PRO  269  - SER  276  <=> ALA  187  - THR  194 )                          
 133: s001-X 5tj5-A    13 -  17 <=>  331 - 335   (THR   13  - ASN   17  <=> GLU  526  - LEU  530 )                          
 133: s001-X 5tj5-A    18 -  34 <=>  338 - 354   (TYR   18  - GLY   34  <=> ASN  533  - THR  549 )                          
 133: s001-X 5tj5-A    35 -  38 <=>  357 - 360   (SER   35  - VAL   38  <=> TYR  552  - SER  555 )                          
 133: s001-X 5tj5-A    42 -  45 <=>  476 - 479   (ASN   42  - GLN   45  <=> SER  728  - ALA  731 )                          
 133: s001-X 5tj5-A    47 -  72 <=>  480 - 505   (GLU   47  - GLY   72  <=> SER  732  - ILE  757 )                          
 133: s001-X 5tj5-A    74 -  85 <=>  525 - 536   (VAL   74  - ALA   85  <=> TRP  777  - MET  788 )                          
 133: s001-X 5tj5-A    86 -  89 <=>  538 - 541   (MET   86  - GLN   89  <=> GLY  790  - ALA  793 )                          
 133: s001-X 5tj5-A   137 - 143 <=>  543 - 549   (ILE  137  - ALA  143  <=> LEU  795  - HIS  801 )                          
 133: s001-X 5tj5-A   144 - 148 <=>  551 - 555   (PHE  144  - THR  148  <=> VAL  803  - SER  807 )                          
 133: s001-X 5tj5-A   251 - 254 <=>  565 - 568   (VAL  251  - THR  254  <=> TYR  824  - MET  827 )                          
 134: s001-X 5ys9-A    12 -  15 <=>  488 - 491   (ILE   12  - GLU   15  <=> GLU  495  - THR  498 )                          
 134: s001-X 5ys9-A    17 -  44 <=>  548 - 575   (ASN   17  - THR   44  <=> LYS  555  - LEU  582 )                          
 134: s001-X 5ys9-A    47 -  61 <=>  577 - 591   (GLU   47  - VAL   61  <=> ASN  584  - SER  598 )                          
 134: s001-X 5ys9-A   115 - 118 <=>  592 - 595   (ASN  115  - PHE  118  <=> GLY  599  - LEU  602 )                          
 134: s001-X 5ys9-A   119 - 129 <=>  601 - 611   (VAL  119  - LYS  129  <=> GLN  608  - LEU  618 )                          
 134: s001-X 5ys9-A   131 - 138 <=>  613 - 620   (LEU  131  - SER  138  <=> ASN  620  - ARG  627 )                          
 134: s001-X 5ys9-A   142 - 149 <=>  624 - 631   (ARG  142  - ASN  149  <=> ALA  631  - GLY  638 )                          
 134: s001-X 5ys9-A   250 - 255 <=>  636 - 641   (LEU  250  - ARG  255  <=> PHE  643  - ILE  648 )                          
 134: s001-X 5ys9-A   271 - 277 <=>  661 - 667   (ARG  271  - THR  277  <=> PRO  668  - PRO  674 )                          
 134: s001-X 5ys9-A   280 - 283 <=>  678 - 681   (ARG  280  - VAL  283  <=> LEU  685  - GLU  688 )                          
 134: s001-X 5ys9-A   287 - 290 <=>  685 - 688   (PRO  287  - LYS  290  <=> ASP  692  - CYS  695 )                          
 135: s001-X 5we2-A    18 -  36 <=>   87 - 105   (TYR   18  - GLU   36  <=> TYR   93  - GLN  111 )                          
 135: s001-X 5we2-A    39 -  42 <=>  119 - 122   (TRP   39  - ASN   42  <=> GLU  136  - LYS  139 )                          
 135: s001-X 5we2-A    46 -  62 <=>  125 - 141   (SER   46  - ARG   62  <=> SER  142  - GLU  158 )                          
 135: s001-X 5we2-A    64 -  67 <=>  142 - 145   (LEU   64  - TYR   67  <=> GLN  159  - ILE  162 )                          
 135: s001-X 5we2-A    72 -  77 <=>  173 - 178   (GLY   72  - ARG   77  <=> LYS  190  - LYS  195 )                          
 135: s001-X 5we2-A    78 -  85 <=>  180 - 187   (MET   78  - ALA   85  <=> LEU  197  - LYS  204 )                          
 135: s001-X 5we2-A    86 -  89 <=>  189 - 192   (MET   86  - GLN   89  <=> LYS  206  - TRP  209 )                          
 135: s001-X 5we2-A   135 - 146 <=>  193 - 204   (ASP  135  - HIS  146  <=> SER  210  - GLN  221 )                          
 135: s001-X 5we2-A   247 - 253 <=>  216 - 222   (PRO  247  - ASN  253  <=> TYR  233  - GLU  239 )                          
 136: s001-X 6ypu-p    18 -  30 <=>    3 -  15   (TYR   18  - LYS   30  <=> THR    4  - ALA   16 )                          
 136: s001-X 6ypu-p    43 -  65 <=>   23 -  45   (VAL   43  - ARG   65  <=> SER   24  - HIS   46 )                          
 136: s001-X 6ypu-p    77 -  89 <=>   47 -  59   (ARG   77  - GLN   89  <=> HIS   48  - VAL   60 )                          
 136: s001-X 6ypu-p   137 - 149 <=>   62 -  74   (ILE  137  - ASN  149  <=> ARG   63  - HIS   75 )                          
 137: s001-X 5jqm-C     5 -  11 <=>  115 - 121   (PHE    5  - ILE   11  <=> ASP  115  - THR  121 )                          
 137: s001-X 5jqm-C    14 -  17 <=>  160 - 163   (TYR   14  - ASN   17  <=> GLN  165  - GLU  168 )                          
 137: s001-X 5jqm-C    23 -  26 <=>  165 - 168   (ASP   23  - ASP   26  <=> ILE  187  - ALA  190 )                          
 137: s001-X 5jqm-C    29 -  32 <=>  169 - 172   (HIS   29  - ILE   32  <=> SER  191  - PRO  194 )                          
 137: s001-X 5jqm-C    43 -  61 <=>  173 - 191   (VAL   43  - VAL   61  <=> GLU  195  - GLU  213 )                          
 137: s001-X 5jqm-C    62 -  65 <=>  193 - 196   (ARG   62  - ARG   65  <=> PHE  215  - GLY  218 )                          
 137: s001-X 5jqm-C    81 -  84 <=>  198 - 201   (LEU   81  - ALA   84  <=> SER  220  - ASN  223 )                          
 137: s001-X 5jqm-C   128 - 131 <=>  202 - 205   (SER  128  - LEU  131  <=> GLU  224  - LYS  227 )                          
 137: s001-X 5jqm-C   133 - 148 <=>  206 - 221   (SER  133  - THR  148  <=> GLN  228  - GLN  243 )                          
 137: s001-X 5jqm-C   249 - 255 <=>  230 - 236   (LEU  249  - ARG  255  <=> ALA  252  - PHE  258 )                          
 138: s001-X 6gyp-E     3 -   6 <=>   55 -  58   (ASN    3  - ASP    6  <=> SER   81  - LEU   84 )                          
 138: s001-X 6gyp-E     7 -  10 <=>   61 -  64   (ASP    7  - ARG   10  <=> TRP   87  - LEU   90 )                          
 138: s001-X 6gyp-E    23 -  31 <=>  160 - 168   (ASP   23  - LEU   31  <=> LEU  186  - ASN  194 )                          
 138: s001-X 6gyp-E    33 -  36 <=>  169 - 172   (LEU   33  - GLU   36  <=> PRO  195  - ASN  198 )                          
 138: s001-X 6gyp-E    37 -  42 <=>  176 - 181   (ASN   37  - ASN   42  <=> GLU  202  - THR  207 )                          
 138: s001-X 6gyp-E    43 -  59 <=>  184 - 200   (VAL   43  - TYR   59  <=> GLU  210  - LEU  226 )                          
 138: s001-X 6gyp-E   114 - 121 <=>  221 - 228   (PRO  114  - ASP  121  <=> ASP  247  - VAL  254 )                          
 138: s001-X 6gyp-E   130 - 154 <=>  305 - 329   (ASP  130  - SER  154  <=> THR  331  - ARG  355 )                          
 138: s001-X 6gyp-E   155 - 159 <=>  334 - 338   (LEU  155  - GLN  159  <=> ASN  360  - LEU  364 )                          
 138: s001-X 6gyp-E   176 - 182 <=>  388 - 394   (LEU  176  - PRO  182  <=> THR  414  - ALA  420 )                          
 138: s001-X 6gyp-E   187 - 194 <=>  490 - 497   (ARG  187  - HIS  194  <=> ILE  516  - ILE  523 )                          
 138: s001-X 6gyp-E   239 - 242 <=>  501 - 504   (ILE  239  - LEU  242  <=> LYS  527  - PHE  530 )                          
 138: s001-X 6gyp-E   243 - 246 <=>  506 - 509   (ARG  243  - PRO  246  <=> SER  532  - ILE  535 )                          
 139: s001-X 6csm-D     1 -   5 <=>  140 - 144   (MET    1  - PHE    5  <=> VAL  143  - LEU  147 )                          
 139: s001-X 6csm-D    13 -  16 <=>  154 - 157   (THR   13  - PRO   16  <=> SER  157  - PHE  160 )                          
 139: s001-X 6csm-D    17 -  28 <=>  160 - 171   (ASN   17  - ALA   28  <=> GLU  163  - THR  174 )                          
 139: s001-X 6csm-D    43 -  65 <=>  188 - 210   (VAL   43  - ARG   65  <=> GLU  191  - PHE  213 )                          
 139: s001-X 6csm-D    66 -  69 <=>  213 - 216   (THR   66  - GLN   69  <=> THR  216  - CYS  219 )                          
 139: s001-X 6csm-D    74 -  77 <=>  217 - 220   (VAL   74  - ARG   77  <=> ILE  220  - GLU  223 )                          
 139: s001-X 6csm-D    78 -  88 <=>  223 - 233   (MET   78  - PHE   88  <=> SER  226  - LEU  236 )                          
 139: s001-X 6csm-D   134 - 144 <=>  235 - 245   (PHE  134  - PHE  144  <=> LYS  238  - THR  248 )                          
 139: s001-X 6csm-D   146 - 149 <=>  248 - 251   (HIS  146  - ASN  149  <=> GLY  251  - ASN  254 )                          
 139: s001-X 6csm-D   246 - 250 <=>  256 - 260   (PRO  246  - LEU  250  <=> ARG  259  - LYS  263 )                          
 140: s001-X 5ukh-A    17 -  30 <=>   13 -  26   (ASN   17  - LYS   30  <=> GLN  224  - GLY  237 )                          
 140: s001-X 5ukh-A    45 -  69 <=>   28 -  52   (GLN   45  - GLN   69  <=> ASP  239  - ASP  263 )                          
 140: s001-X 5ukh-A    89 -  92 <=>   65 -  68   (GLN   89  - ARG   92  <=> ILE  276  - SER  279 )                          
 140: s001-X 5ukh-A   127 - 130 <=>  115 - 118   (TYR  127  - ASP  130  <=> GLY  326  - LYS  329 )                          
 140: s001-X 5ukh-A   132 - 148 <=>  119 - 135   (PRO  132  - THR  148  <=> ALA  330  - ALA  346 )                          
 140: s001-X 5ukh-A   150 - 153 <=>  190 - 193   (ARG  150  - VAL  153  <=> ASP  401  - HIS  404 )                          
 140: s001-X 5ukh-A   189 - 196 <=>  234 - 241   (VAL  189  - ARG  196  <=> VAL  463  - LYS  470 )                          
 140: s001-X 5ukh-A   240 - 243 <=>  255 - 258   (GLU  240  - ARG  243  <=> SER  484  - GLN  487 )                          
 140: s001-X 5ukh-A   258 - 263 <=>  271 - 276   (THR  258  - MET  263  <=> ASN  500  - LYS  505 )                          
 140: s001-X 5ukh-A   271 - 275 <=>  287 - 291   (ARG  271  - PRO  275  <=> PRO  516  - ASN  520 )                          
 141: s001-X 3uau-A     1 -   4 <=>  145 - 148   (MET    1  - LEU    4  <=> ASN  161  - SER  164 )                          
 141: s001-X 3uau-A     5 -   8 <=>  150 - 153   (PHE    5  - ASP    8  <=> ASP  166  - THR  169 )                          
 141: s001-X 3uau-A    13 -  16 <=>  250 - 253   (THR   13  - PRO   16  <=> PHE  273  - TYR  276 )                          
 141: s001-X 3uau-A    17 -  28 <=>  257 - 268   (ASN   17  - ALA   28  <=> ALA  280  - SER  291 )                          
 141: s001-X 3uau-A    43 -  64 <=>  271 - 292   (VAL   43  - LEU   64  <=> GLU  294  - ASP  315 )                          
 141: s001-X 3uau-A    84 -  87 <=>  296 - 299   (ALA   84  - SER   87  <=> ASN  319  - LEU  322 )                          
 141: s001-X 3uau-A   126 - 129 <=>  323 - 326   (GLU  126  - LYS  129  <=> ASN  346  - ASP  349 )                          
 141: s001-X 3uau-A   134 - 149 <=>  327 - 342   (PHE  134  - ASN  149  <=> ALA  350  - MET  365 )                          
 142: s001-X 5j10-A    30 -  33 <=>    2 -   5   (LYS   30  - LEU   33  <=> ASP    4  - LEU    7 )                          
 142: s001-X 5j10-A    45 -  73 <=>    8 -  36   (GLN   45  - ILE   73  <=> ALA   10  - PRO   38 )                          
 142: s001-X 5j10-A    74 -  89 <=>   40 -  55   (VAL   74  - GLN   89  <=> LEU   42  - VAL   57 )                          
 142: s001-X 5j10-A   137 - 149 <=>   58 -  70   (ILE  137  - ASN  149  <=> MET   60  - LYS   72 )                          
 143: s001-X 5nmo-A    34 -  38 <=>   40 -  44   (GLY   34  - VAL   38  <=> GLU  223  - ILE  227 )                          
 143: s001-X 5nmo-A    40 -  64 <=>   47 -  71   (PHE   40  - LEU   64  <=> THR  230  - SER  254 )                          
 143: s001-X 5nmo-A    78 -  85 <=>   72 -  79   (MET   78  - ALA   85  <=> SER  921  - GLU  928 )                          
 143: s001-X 5nmo-A   128 - 131 <=>   81 -  84   (SER  128  - LEU  131  <=> LYS  930  - ARG  933 )                          
 143: s001-X 5nmo-A   133 - 150 <=>   85 - 102   (SER  133  - ARG  150  <=> MET  934  - LEU  951 )                          
 143: s001-X 5nmo-A   215 - 220 <=>  135 - 140   (LYS  215  - ASP  220  <=> GLY  984  - GLY  989 )                          
 143: s001-X 5nmo-A   282 - 285 <=>  148 - 151   (VAL  282  - ASP  285  <=> VAL  997  - ARG 1000 )                          
 143: s001-X 5nmo-A   287 - 290 <=>  157 - 160   (PRO  287  - LYS  290  <=> GLU 1006  - GLU 1009 )                          
 144: s001-X 5z08-C    14 -  17 <=>    4 -   7   (TYR   14  - ASN   17  <=> ASP  164  - ALA  167 )                          
 144: s001-X 5z08-C    18 -  29 <=>   10 -  21   (TYR   18  - HIS   29  <=> THR  170  - ILE  181 )                          
 144: s001-X 5z08-C    30 -  35 <=>   23 -  28   (LYS   30  - SER   35  <=> GLU  183  - MET  188 )                          
 144: s001-X 5z08-C    37 -  40 <=>   30 -  33   (ASN   37  - PHE   40  <=> ALA  190  - ALA  259 )                          
 144: s001-X 5z08-C    43 -  65 <=>   35 -  57   (VAL   43  - ARG   65  <=> ALA  261  - ASP  283 )                          
 144: s001-X 5z08-C    78 -  81 <=>   58 -  61   (MET   78  - LEU   81  <=> ASN  284  - THR  287 )                          
 144: s001-X 5z08-C   127 - 130 <=>   63 -  66   (TYR  127  - ASP  130  <=> VAL  289  - PRO  292 )                          
 144: s001-X 5z08-C   135 - 141 <=>   69 -  75   (ASP  135  - PHE  141  <=> SER  295  - LEU  301 )                          
 144: s001-X 5z08-C   151 - 154 <=>   77 -  80   (PHE  151  - SER  154  <=> ARG  303  - VAL  306 )                          
 144: s001-X 5z08-C   155 - 163 <=>   94 - 102   (LEU  155  - ALA  163  <=> VAL  320  - ASP  328 )                          
 145: s001-X 2pih-A    30 -  33 <=>   30 -  33   (LYS   30  - LEU   33  <=> ARG   31  - ALA   34 )                          
 145: s001-X 2pih-A    43 -  69 <=>   36 -  62   (VAL   43  - GLN   69  <=> ASN   37  - GLU   63 )                          
 145: s001-X 2pih-A    75 -  89 <=>   64 -  78   (THR   75  - GLN   89  <=> HIS   65  - GLN   79 )                          
 145: s001-X 2pih-A   137 - 140 <=>   81 -  84   (ILE  137  - VAL  140  <=> LEU   82  - ILE   85 )                          
 145: s001-X 2pih-A   141 - 149 <=>   87 -  95   (PHE  141  - ASN  149  <=> ILE   88  - UNK   96 )                          
 145: s001-X 2pih-A   248 - 252 <=>   98 - 102   (PRO  248  - GLU  252  <=> ASN   99  - GLN  103 )                          
 145: s001-X 2pih-A   282 - 286 <=>  119 - 123   (VAL  282  - GLN  286  <=> SER  120  - ASP  124 )                          
 146: s001-X 2g0u-A    15 -  29 <=>   13 -  27   (GLU   15  - HIS   29  <=> GLU   13  - ASP   27 )                          
 146: s001-X 2g0u-A    48 -  65 <=>   29 -  46   (VAL   48  - ARG   65  <=> VAL   29  - ASN   46 )                          
 146: s001-X 2g0u-A    77 -  88 <=>   48 -  59   (ARG   77  - PHE   88  <=> SER   48  - ILE   59 )                          
 146: s001-X 2g0u-A   134 - 148 <=>   63 -  77   (PHE  134  - THR  148  <=> TYR   63  - MET   77 )                          
 147: s001-X 2js5-A    38 -  41 <=>    1 -   4   (VAL   38  - ARG   41  <=> MET    1  - GLY    4 )                          
 147: s001-X 2js5-A    43 -  69 <=>    7 -  33   (VAL   43  - GLN   69  <=> GLU    7  - LEU   33 )                          
 147: s001-X 2js5-A    72 -  86 <=>   34 -  48   (GLY   72  - MET   86  <=> PRO   34  - TYR   48 )                          
 147: s001-X 2js5-A    87 -  90 <=>   50 -  53   (SER   87  - VAL   90  <=> ALA   50  - GLN   53 )                          
 147: s001-X 2js5-A   138 - 146 <=>   55 -  63   (SER  138  - HIS  146  <=> ASP   55  - SER   63 )                          
 147: s001-X 2js5-A   147 - 150 <=>   65 -  68   (ILE  147  - ARG  150  <=> GLU   65  - HIS   68 )                          
 148: s001-X 2c5i-T    30 -  34 <=>   16 -  20   (LYS   30  - GLY   34  <=> ARG   21  - TYR   25 )                          
 148: s001-X 2c5i-T    35 -  38 <=>   22 -  25   (SER   35  - VAL   38  <=> THR   27  - ASN   30 )                          
 148: s001-X 2c5i-T    43 -  67 <=>   35 -  59   (VAL   43  - TYR   67  <=> GLU   40  - ARG   64 )                          
 148: s001-X 2c5i-T    72 -  75 <=>   60 -  63   (GLY   72  - THR   75  <=> ASP   65  - GLU   68 )                          
 148: s001-X 2c5i-T    77 -  89 <=>   64 -  76   (ARG   77  - GLN   89  <=> ASP   69  - LYS   81 )                          
 148: s001-X 2c5i-T   137 - 149 <=>   79 -  91   (ILE  137  - ASN  149  <=> LEU   84  - GLN   96 )                          
 149: s001-X 6k5s-A    19 -  28 <=>   98 - 107   (GLU   19  - ALA   28  <=> ILE  192  - PHE  201 )                          
 149: s001-X 6k5s-A    30 -  34 <=>  108 - 112   (LYS   30  - GLY   34  <=> LEU  202  - ALA  206 )                          
 149: s001-X 6k5s-A    40 -  61 <=>  121 - 142   (PHE   40  - VAL   61  <=> ASN  215  - GLU  236 )                          
 149: s001-X 6k5s-A   115 - 118 <=>  143 - 146   (ASN  115  - PHE  118  <=> ARG  237  - GLY  240 )                          
 149: s001-X 6k5s-A   121 - 126 <=>  191 - 196   (ASP  121  - GLU  126  <=> SER  289  - LEU  294 )                          
 149: s001-X 6k5s-A   128 - 132 <=>  197 - 201   (SER  128  - PRO  132  <=> ASN  295  - PRO  299 )                          
 149: s001-X 6k5s-A   134 - 149 <=>  202 - 217   (PHE  134  - ASN  149  <=> TRP  300  - TYR  315 )                          
 150: s001-X 3nrh-A    16 -  32 <=>   69 -  85   (PRO   16  - ILE   32  <=> GLU   74  - LYS   90 )                          
 150: s001-X 3nrh-A    40 -  45 <=>   89 -  94   (PHE   40  - GLN   45  <=> LEU   94  - ASN  111 )                          
 150: s001-X 3nrh-A    48 -  70 <=>   95 - 117   (VAL   48  - ARG   70  <=> ILE  112  - LEU  134 )                          
 150: s001-X 3nrh-A    74 -  77 <=>  120 - 123   (VAL   74  - ARG   77  <=> THR  137  - ASP  140 )                          
 150: s001-X 3nrh-A    78 -  86 <=>  125 - 133   (MET   78  - MET   86  <=> LEU  142  - GLY  150 )                          
 150: s001-X 3nrh-A   128 - 131 <=>  135 - 138   (SER  128  - LEU  131  <=> LEU  152  - GLN  155 )                          
 150: s001-X 3nrh-A   134 - 148 <=>  140 - 154   (PHE  134  - THR  148  <=> LEU  157  - PRO  171 )                          
 150: s001-X 3nrh-A   247 - 250 <=>  155 - 158   (PRO  247  - LEU  250  <=> LYS  172  - LEU  175 )                          
 151: s001-X 7bqq-A    15 -  33 <=>   22 -  40   (GLU   15  - LEU   33  <=> GLY   22  - ALA   40 )                          
 151: s001-X 7bqq-A    34 -  37 <=>   42 -  45   (GLY   34  - ASN   37  <=> ASP   42  - GLU   45 )                          
 151: s001-X 7bqq-A    38 -  42 <=>   48 -  52   (VAL   38  - ASN   42  <=> GLU   48  - GLU   52 )                          
 151: s001-X 7bqq-A    44 -  62 <=>   64 -  82   (THR   44  - ARG   62  <=> VAL   64  - GLY   82 )                          
 151: s001-X 7bqq-A    81 -  89 <=>   83 -  91   (LEU   81  - GLN   89  <=> ASP   83  - ILE   91 )                          
 151: s001-X 7bqq-A   137 - 140 <=>   94 -  97   (ILE  137  - VAL  140  <=> PHE   94  - ASP   97 )                          
 151: s001-X 7bqq-A   142 - 145 <=>   98 - 101   (ARG  142  - ASN  145  <=> LEU   98  - SER  101 )                          
 151: s001-X 7bqq-A   150 - 153 <=>  103 - 106   (ARG  150  - VAL  153  <=> GLU  103  - LYS  106 )                          
 151: s001-X 7bqq-A   188 - 194 <=>  116 - 122   (ALA  188  - HIS  194  <=> GLN  116  - SER  122 )                          
 151: s001-X 7bqq-A   258 - 264 <=>  124 - 130   (THR  258  - HIS  264  <=> GLU  124  - HIS  130 )                          
 152: s001-X 1i5p-A    19 -  22 <=>   83 -  86   (GLU   19  - ASN   22  <=> PRO   83  - SER   86 )                          
 152: s001-X 1i5p-A    25 -  35 <=>   87 -  97   (CYS   25  - SER   35  <=> THR   87  - THR   97 )                          
 152: s001-X 1i5p-A    36 -  39 <=>  102 - 105   (GLU   36  - TRP   39  <=> ASN  102  - LEU  105 )                          
 152: s001-X 1i5p-A    41 -  69 <=>  110 - 138   (ARG   41  - GLN   69  <=> LEU  110  - THR  138 )                          
 152: s001-X 1i5p-A    73 -  76 <=>  140 - 143   (ILE   73  - ASP   76  <=> ASN  140  - PRO  143 )                          
 152: s001-X 1i5p-A    77 -  87 <=>  145 - 155   (ARG   77  - SER   87  <=> SER  145  - GLN  155 )                          
 152: s001-X 1i5p-A   128 - 131 <=>  156 - 159   (SER  128  - LEU  131  <=> LEU  156  - ASN  159 )                          
 152: s001-X 1i5p-A   133 - 137 <=>  160 - 164   (SER  133  - ILE  137  <=> ARG  160  - PHE  164 )                          
 152: s001-X 1i5p-A   143 - 146 <=>  172 - 175   (ALA  143  - HIS  146  <=> LEU  172  - PRO  175 )                          
 152: s001-X 1i5p-A   153 - 156 <=>  185 - 188   (VAL  153  - ASP  156  <=> LEU  185  - ILE  188 )                          
 152: s001-X 1i5p-A   196 - 199 <=>  418 - 421   (ARG  196  - GLN  199  <=> PHE  418  - TYR  421 )                          
 152: s001-X 1i5p-A   200 - 208 <=>  470 - 478   (TYR  200  - ASN  208  <=> ARG  470  - ASN  478 )                          
 152: s001-X 1i5p-A   231 - 234 <=>  504 - 507   (VAL  231  - ARG  234  <=> VAL  504  - GLN  507 )                          
 152: s001-X 1i5p-A   250 - 253 <=>  516 - 519   (LEU  250  - ASN  253  <=> PHE  516  - GLN  519 )                          
 152: s001-X 1i5p-A   260 - 266 <=>  627 - 633   (GLU  260  - GLN  266  <=> THR  627  - TYR  633 )                          
 153: s001-X 5jbr-A    41 -  44 <=>   89 -  92   (ARG   41  - THR   44  <=> PHE   87  - LEU   90 )                          
 153: s001-X 5jbr-A    45 -  66 <=>   94 - 115   (GLN   45  - THR   66  <=> ALA   92  - ASP  113 )                          
 153: s001-X 5jbr-A    75 -  88 <=>  117 - 130   (THR   75  - PHE   88  <=> ASP  115  - PHE  128 )                          
 153: s001-X 5jbr-A   137 - 149 <=>  134 - 146   (ILE  137  - ASN  149  <=> VAL  132  - GLU  144 )                          
 154: s001-X 5o5e-A    14 -  17 <=>    5 -   8   (TYR   14  - ASN   17  <=> LEU   12  - LEU   15 )                          
 154: s001-X 5o5e-A    18 -  35 <=>   11 -  28   (TYR   18  - SER   35  <=> SER   18  - HIS   35 )                          
 154: s001-X 5o5e-A    36 -  40 <=>   31 -  35   (GLU   36  - PHE   40  <=> ALA   38  - CYS   42 )                          
 154: s001-X 5o5e-A    41 -  44 <=>   48 -  51   (ARG   41  - THR   44  <=> PRO   55  - GLN   58 )                          
 154: s001-X 5o5e-A    46 -  61 <=>   52 -  67   (SER   46  - VAL   61  <=> GLY   59  - ILE   74 )                          
 154: s001-X 5o5e-A    63 -  67 <=>   68 -  72   (ASN   63  - TYR   67  <=> PRO   75  - LEU   79 )                          
 154: s001-X 5o5e-A    71 -  77 <=>   73 -  79   (LEU   71  - ARG   77  <=> PRO   91  - ALA   97 )                          
 154: s001-X 5o5e-A   122 - 126 <=>   83 -  87   (VAL  122  - GLU  126  <=> ALA  101  - ILE  105 )                          
 154: s001-X 5o5e-A   128 - 132 <=>   88 -  92   (SER  128  - PRO  132  <=> CYS  106  - PHE  110 )                          
 154: s001-X 5o5e-A   133 - 136 <=>   94 -  97   (SER  133  - ARG  136  <=> GLY  112  - ASP  115 )                          
 154: s001-X 5o5e-A   163 - 169 <=>  187 - 193   (ALA  163  - TYR  169  <=> PHE  208  - GLU  214 )                          
 154: s001-X 5o5e-A   212 - 217 <=>  287 - 292   (GLU  212  - SER  217  <=> ASN  308  - LYS  313 )                          
 154: s001-X 5o5e-A   250 - 253 <=>  363 - 366   (LEU  250  - ASN  253  <=> LEU  384  - GLN  387 )                          
 154: s001-X 5o5e-A   260 - 263 <=>  378 - 381   (GLU  260  - MET  263  <=> TYR  399  - VAL  402 )                          
 155: s001-X 6nd4-P    16 -  37 <=>   26 -  47   (PRO   16  - ASN   37  <=> ASN   27  - SER   48 )                          
 155: s001-X 6nd4-P    40 -  43 <=>   48 -  51   (PHE   40  - VAL   43  <=> SER   49  - ASP   52 )                          
 155: s001-X 6nd4-P    44 -  65 <=>   53 -  74   (THR   44  - ARG   65  <=> ILE   54  - LEU   75 )                          
 155: s001-X 6nd4-P   117 - 127 <=>   78 -  88   (GLU  117  - TYR  127  <=> LYS   79  - GLN   89 )                          
 155: s001-X 6nd4-P   131 - 134 <=>   89 -  92   (LEU  131  - PHE  134  <=> GLN   90  - GLY   93 )                          
 155: s001-X 6nd4-P   136 - 143 <=>   93 - 100   (ARG  136  - ALA  143  <=> PHE   94  - ASN  101 )                          
 155: s001-X 6nd4-P   270 - 274 <=>  157 - 161   (ARG  270  - LYS  274  <=> HIS  158  - LYS  162 )                          
 155: s001-X 6nd4-P   277 - 280 <=>  212 - 215   (THR  277  - ARG  280  <=> ILE  269  - THR  272 )                          
 155: s001-X 6nd4-P   281 - 284 <=>  219 - 222   (HIS  281  - LYS  284  <=> VAL  276  - LYS  279 )                          
 155: s001-X 6nd4-P   287 - 290 <=>  287 - 290   (PRO  287  - LYS  290  <=> UNK  349  - UNK  352 )                          
 156: s001-X 2j6z-A    49 -  69 <=>    1 -  21   (ARG   49  - GLN   69  <=> MET    1  - GLU   21 )                          
 156: s001-X 2j6z-A    74 -  89 <=>   22 -  37   (VAL   74  - GLN   89  <=> LEU   22  - THR   37 )                          
 156: s001-X 2j6z-A    90 - 103 <=>   42 -  55   (VAL   90  - ARG  103  <=> ILE   42  - LEU   55 )                          
 156: s001-X 2j6z-A   104 - 107 <=>   58 -  61   (PRO  104  - ASP  107  <=> LEU   58  - SER   61 )                          
 156: s001-X 2j6z-A   165 - 168 <=>   62 -  65   (ILE  165  - TYR  168  <=> LEU   62  - ASP   65 )                          
 156: s001-X 2j6z-A   186 - 189 <=>   68 -  71   (THR  186  - VAL  189  <=> HIS   68  - ASP   71 )                          
 156: s001-X 2j6z-A   249 - 252 <=>   82 -  85   (LEU  249  - GLU  252  <=> MET   82  - GLN   85 )                          
 157: s001-X 5i6c-A     1 -   5 <=>   41 -  45   (MET    1  - PHE    5  <=> SER  106  - ASP  110 )                          
 157: s001-X 5i6c-A    12 -  15 <=>  275 - 278   (ILE   12  - GLU   15  <=> GLY  340  - VAL  343 )                          
 157: s001-X 5i6c-A    17 -  34 <=>  284 - 301   (ASN   17  - GLY   34  <=> VAL  349  - ASP  366 )                          
 157: s001-X 5i6c-A    35 -  38 <=>  303 - 306   (SER   35  - VAL   38  <=> SER  368  - GLU  371 )                          
 157: s001-X 5i6c-A    40 -  43 <=>  309 - 312   (PHE   40  - VAL   43  <=> GLY  374  - PHE  377 )                          
 157: s001-X 5i6c-A    44 -  64 <=>  315 - 335   (THR   44  - LEU   64  <=> ARG  380  - MET  400 )                          
 157: s001-X 5i6c-A   143 - 150 <=>  344 - 351   (ALA  143  - ARG  150  <=> ASN  409  - THR  416 )                          
 157: s001-X 5i6c-A   189 - 195 <=>  395 - 401   (VAL  189  - CYS  195  <=> PHE  460  - SER  466 )                          
 157: s001-X 5i6c-A   221 - 229 <=>  406 - 414   (LEU  221  - ARG  229  <=> VAL  471  - ARG  479 )                          
 157: s001-X 5i6c-A   232 - 235 <=>  476 - 479   (ASN  232  - ARG  235  <=> ILE  541  - ALA  544 )                          
 158: s001-X 3lwj-A     9 -  12 <=>   19 -  22   (VAL    9  - ILE   12  <=> GLU   26  - TYR   29 )                          
 158: s001-X 3lwj-A    14 -  17 <=>  115 - 118   (TYR   14  - ASN   17  <=> CYS  122  - GLN  125 )                          
 158: s001-X 3lwj-A    18 -  37 <=>  120 - 139   (TYR   18  - ASN   37  <=> GLU  127  - VAL  146 )                          
 158: s001-X 3lwj-A    40 -  65 <=>  140 - 165   (PHE   40  - ARG   65  <=> PHE  147  - VAL  172 )                          
 158: s001-X 3lwj-A    77 -  89 <=>  170 - 182   (ARG   77  - GLN   89  <=> THR  177  - HIS  189 )                          
 158: s001-X 3lwj-A   138 - 143 <=>  183 - 188   (SER  138  - ALA  143  <=> LYS  190  - GLY  195 )                          
 159: s001-X 5yep-B    19 -  33 <=>   67 -  81   (GLU   19  - LEU   33  <=> GLN   67  - LEU   81 )                          
 159: s001-X 5yep-B    44 -  49 <=>   83 -  88   (THR   44  - ARG   49  <=> THR   83  - ASP   88 )                          
 159: s001-X 5yep-B    51 -  61 <=>   89 -  99   (TYR   51  - VAL   61  <=> ASN   89  - ILE   99 )                          
 159: s001-X 5yep-B    62 -  65 <=>  101 - 104   (ARG   62  - ARG   65  <=> VAL  101  - TYR  104 )                          
 159: s001-X 5yep-B   122 - 125 <=>  109 - 112   (VAL  122  - SER  125  <=> LEU  109  - VAL  112 )                          
 159: s001-X 5yep-B   128 - 131 <=>  115 - 118   (SER  128  - LEU  131  <=> VAL  115  - HIS  118 )                          
 159: s001-X 5yep-B   134 - 148 <=>  119 - 133   (PHE  134  - THR  148  <=> HIS  119  - GLU  133 )                          
 160: s001-X 5z1n-A    11 -  14 <=>   52 -  55   (ILE   11  - TYR   14  <=> SER  196  - ILE  199 )                          
 160: s001-X 5z1n-A    15 -  18 <=>   59 -  62   (GLU   15  - TYR   18  <=> ASP  203  - LYS  206 )                          
 160: s001-X 5z1n-A    19 -  35 <=>   64 -  80   (GLU   19  - SER   35  <=> ASP  208  - TYR  224 )                          
 160: s001-X 5z1n-A    36 -  39 <=>   83 -  86   (GLU   36  - TRP   39  <=> VAL  227  - ALA  230 )                          
 160: s001-X 5z1n-A    40 -  43 <=>   89 -  92   (PHE   40  - VAL   43  <=> LEU  233  - ILE  236 )                          
 160: s001-X 5z1n-A    44 -  64 <=>   94 - 114   (THR   44  - LEU   64  <=> GLU  238  - PHE  258 )                          
 160: s001-X 5z1n-A    77 -  81 <=>  116 - 120   (ARG   77  - LEU   81  <=> ARG  260  - ILE  264 )                          
 160: s001-X 5z1n-A   124 - 129 <=>  121 - 126   (PHE  124  - LYS  129  <=> GLN  265  - THR  270 )                          
 160: s001-X 5z1n-A   131 - 134 <=>  128 - 131   (LEU  131  - PHE  134  <=> ALA  272  - GLY  275 )                          
 160: s001-X 5z1n-A   136 - 149 <=>  132 - 145   (ARG  136  - ASN  149  <=> SER  276  - ILE  289 )                          
 160: s001-X 5z1n-A   183 - 186 <=>  163 - 166   (GLU  183  - THR  186  <=> GLU  307  - TYR  310 )                          
 161: s001-X 6bk4-A    24 -  32 <=>   22 -  30   (LEU   24  - ILE   32  <=> ASN  215  - PHE  223 )                          
 161: s001-X 6bk4-A    33 -  37 <=>   32 -  36   (LEU   33  - ASN   37  <=> ASN  225  - GLY  229 )                          
 161: s001-X 6bk4-A    43 -  59 <=>   40 -  56   (VAL   43  - TYR   59  <=> LEU  233  - GLN  249 )                          
 161: s001-X 6bk4-A    63 -  67 <=>   57 -  61   (ASN   63  - TYR   67  <=> THR  250  - SER  260 )                          
 161: s001-X 6bk4-A    78 -  87 <=>   66 -  75   (MET   78  - SER   87  <=> ALA  265  - SER  274 )                          
 161: s001-X 6bk4-A   125 - 128 <=>   83 -  86   (SER  125  - SER  128  <=> SER  282  - GLU  285 )                          
 161: s001-X 6bk4-A   130 - 144 <=>   88 - 102   (ASP  130  - PHE  144  <=> SER  287  - SER  301 )                          
 161: s001-X 6bk4-A   146 - 149 <=>  103 - 106   (HIS  146  - ASN  149  <=> GLY  302  - ASP  305 )                          
 162: s001-X 5ubd-A    20 -  32 <=>   20 -  32   (SER   20  - ILE   32  <=> ALA   26  - LYS   38 )                          
 162: s001-X 5ubd-A    45 -  64 <=>   35 -  54   (GLN   45  - LEU   64  <=> THR   41  - ASP   60 )                          
 162: s001-X 5ubd-A   125 - 128 <=>   60 -  63   (SER  125  - SER  128  <=> THR   66  - ILE   69 )                          
 162: s001-X 5ubd-A   129 - 145 <=>   70 -  86   (LYS  129  - ASN  145  <=> LEU   76  - GLY   92 )                          
 162: s001-X 5ubd-A   151 - 154 <=>  104 - 107   (PHE  151  - SER  154  <=> UNK  110  - ARG  113 )                          
 162: s001-X 5ubd-A   243 - 247 <=>  112 - 116   (ARG  243  - PRO  247  <=> ASN  118  - SER  122 )                          
 163: s001-X 5k47-A     3 -   8 <=>  365 - 370   (ASN    3  - ASP    8  <=> MET  583  - THR  588 )                          
 163: s001-X 5k47-A     9 -  12 <=>  373 - 376   (VAL    9  - ILE   12  <=> SER  591  - ALA  594 )                          
 163: s001-X 5k47-A    13 -  17 <=>  380 - 384   (THR   13  - ASN   17  <=> PHE  598  - ILE  602 )                          
 163: s001-X 5k47-A    18 -  35 <=>  387 - 404   (TYR   18  - SER   35  <=> PHE  605  - GLN  622 )                          
 163: s001-X 5k47-A    43 -  58 <=>  409 - 424   (VAL   43  - ILE   58  <=> SER  627  - GLY  642 )                          
 163: s001-X 5k47-A    87 -  90 <=>  425 - 428   (SER   87  - VAL   90  <=> ASP  643  - PHE  646 )                          
 163: s001-X 5k47-A    91 -  99 <=>  443 - 451   (PRO   91  - ARG   99  <=> PHE  661  - PHE  669 )                          
 163: s001-X 5k47-A   100 - 104 <=>  453 - 457   (GLU  100  - PRO  104  <=> ILE  671  - MET  675 )                          
 163: s001-X 5k47-A   106 - 109 <=>  463 - 466   (GLU  106  - LEU  109  <=> ASN  681  - TYR  684 )                          
 163: s001-X 5k47-A   279 - 282 <=>  481 - 484   (LYS  279  - VAL  282  <=> GLU  699  - ASP  702 )                          
 164: s001-X 5wu1-A    16 -  35 <=>  152 - 171   (PRO   16  - SER   35  <=> GLU  401  - ARG  420 )                          
 164: s001-X 5wu1-A    39 -  42 <=>  172 - 175   (TRP   39  - ASN   42  <=> GLY  421  - GLY  424 )                          
 164: s001-X 5wu1-A    43 -  61 <=>  180 - 198   (VAL   43  - VAL   61  <=> LEU  429  - PRO  447 )                          
 164: s001-X 5wu1-A    68 -  71 <=>  209 - 212   (ARG   68  - LEU   71  <=> GLN  458  - GLY  461 )                          
 164: s001-X 5wu1-A    91 -  94 <=>  246 - 249   (PRO   91  - PHE   94  <=> LEU  495  - PHE  498 )                          
 164: s001-X 5wu1-A   124 - 127 <=>  261 - 264   (PHE  124  - TYR  127  <=> SER  510  - SER  513 )                          
 164: s001-X 5wu1-A   129 - 132 <=>  291 - 294   (LYS  129  - PRO  132  <=> ASN  540  - ASP  543 )                          
 164: s001-X 5wu1-A   138 - 150 <=>  311 - 323   (SER  138  - ARG  150  <=> ALA  560  - ASN  572 )                          
 164: s001-X 5wu1-A   195 - 198 <=>  331 - 334   (CYS  195  - LYS  198  <=> GLN  580  - SER  583 )                          
 164: s001-X 5wu1-A   217 - 220 <=>  336 - 339   (SER  217  - ASP  220  <=> ARG  585  - ASP  588 )                          
 164: s001-X 5wu1-A   245 - 248 <=>  341 - 344   (ASN  245  - PRO  248  <=> GLY  590  - PRO  593 )                          
 164: s001-X 5wu1-A   272 - 275 <=>  403 - 406   (SER  272  - PRO  275  <=> GLY  777  - ARG  780 )                          
 164: s001-X 5wu1-A   279 - 288 <=>  416 - 425   (LYS  279  - ASP  288  <=> LYS  790  - THR  799 )                          
 165: s001-X 6s18-A     9 -  12 <=>   39 -  42   (VAL    9  - ILE   12  <=> GLY   86  - GLU   89 )                          
 165: s001-X 6s18-A    13 -  16 <=>   47 -  50   (THR   13  - PRO   16  <=> ARG   94  - LEU   97 )                          
 165: s001-X 6s18-A    17 -  31 <=>   54 -  68   (ASN   17  - LEU   31  <=> LEU  101  - ASN  115 )                          
 165: s001-X 6s18-A    33 -  37 <=>   69 -  73   (LEU   33  - ASN   37  <=> ALA  116  - ALA  120 )                          
 165: s001-X 6s18-A    40 -  45 <=>   74 -  79   (PHE   40  - GLN   45  <=> LEU  121  - THR  126 )                          
 165: s001-X 6s18-A    47 -  61 <=>   80 -  94   (GLU   47  - VAL   61  <=> GLU  127  - GLY  141 )                          
 165: s001-X 6s18-A    71 -  76 <=>  100 - 105   (LEU   71  - ASP   76  <=> ARG  147  - GLU  152 )                          
 165: s001-X 6s18-A   119 - 128 <=>  107 - 116   (VAL  119  - SER  128  <=> TYR  154  - ASN  163 )                          
 165: s001-X 6s18-A   131 - 149 <=>  119 - 137   (LEU  131  - ASN  149  <=> GLY  166  - GLN  184 )                          
 165: s001-X 6s18-A   248 - 251 <=>  140 - 143   (PRO  248  - VAL  251  <=> MET  187  - SER  190 )                          
 166: s001-X 5xj5-A     6 -   9 <=>    1 -   4   (ASP    6  - VAL    9  <=> UNK    0  - ALA    3 )                          
 166: s001-X 5xj5-A    11 -  14 <=>   74 -  77   (ILE   11  - TYR   14  <=> SER   73  - ILE   76 )                          
 166: s001-X 5xj5-A    15 -  18 <=>  117 - 120   (GLU   15  - TYR   18  <=> VAL  116  - SER  119 )                          
 166: s001-X 5xj5-A    19 -  34 <=>  122 - 137   (GLU   19  - GLY   34  <=> ALA  121  - ARG  136 )                          
 166: s001-X 5xj5-A    43 -  61 <=>  140 - 158   (VAL   43  - VAL   61  <=> SER  139  - GLY  157 )                          
 166: s001-X 5xj5-A   116 - 119 <=>  159 - 162   (ILE  116  - VAL  119  <=> TYR  158  - ASN  161 )                          
 166: s001-X 5xj5-A   124 - 128 <=>  165 - 169   (PHE  124  - SER  128  <=> PHE  164  - VAL  168 )                          
 166: s001-X 5xj5-A   131 - 137 <=>  172 - 178   (LEU  131  - ILE  137  <=> ALA  171  - HIS  177 )                          
 166: s001-X 5xj5-A   146 - 149 <=>  188 - 191   (HIS  146  - ASN  149  <=> GLY  187  - HIS  190 )                          
 166: s001-X 5xj5-A   219 - 222 <=>  195 - 198   (SER  219  - LEU  222  <=> THR  194  - VAL  197 )                          
 167: s001-X 2ffl-A     3 -   7 <=>  100 - 104   (ASN    3  - ASP    7  <=> PRO   98  - SER  102 )                          
 167: s001-X 2ffl-A    10 -  13 <=>  295 - 298   (ARG   10  - THR   13  <=> ILE  300  - GLY  303 )                          
 167: s001-X 2ffl-A    14 -  17 <=>  329 - 332   (TYR   14  - ASN   17  <=> ARG  334  - LEU  337 )                          
 167: s001-X 2ffl-A    18 -  35 <=>  335 - 352   (TYR   18  - SER   35  <=> ASP  340  - ASP  357 )                          
 167: s001-X 2ffl-A    40 -  54 <=>  353 - 367   (PHE   40  - THR   54  <=> ALA  358  - ARG  372 )                          
 167: s001-X 2ffl-A    55 -  63 <=>  370 - 378   (ALA   55  - ASN   63  <=> ALA  375  - LEU  383 )                          
 167: s001-X 2ffl-A    64 -  70 <=>  380 - 386   (LEU   64  - ARG   70  <=> LEU  385  - PHE  391 )                          
 167: s001-X 2ffl-A    94 -  97 <=>  420 - 423   (PHE   94  - VAL   97  <=> LEU  427  - THR  430 )                          
 167: s001-X 2ffl-A   134 - 148 <=>  472 - 486   (PHE  134  - THR  148  <=> SER  482  - ILE  496 )                          
 167: s001-X 2ffl-A   150 - 153 <=>  523 - 526   (ARG  150  - VAL  153  <=> LEU  533  - GLY  536 )                          
 167: s001-X 2ffl-A   194 - 200 <=>  556 - 562   (HIS  194  - TYR  200  <=> VAL  575  - THR  581 )                          
 167: s001-X 2ffl-A   218 - 221 <=>  571 - 574   (ILE  218  - LEU  221  <=> LEU  593  - TYR  596 )                          
 167: s001-X 2ffl-A   226 - 229 <=>  602 - 605   (VAL  226  - ARG  229  <=> ILE  624  - GLY  627 )                          
 167: s001-X 2ffl-A   238 - 241 <=>  714 - 717   (ARG  238  - ALA  241  <=> GLU  736  - GLY  739 )                          
 168: s001-X 2pyq-A    16 -  28 <=>   51 -  63   (PRO   16  - ALA   28  <=> SER   50  - PHE   62 )                          
 168: s001-X 2pyq-A    29 -  33 <=>   65 -  69   (HIS   29  - LEU   33  <=> UNK   64  - GLY   68 )                          
 168: s001-X 2pyq-A    43 -  64 <=>   71 -  92   (VAL   43  - LEU   64  <=> ALA   70  - ARG   91 )                          
 168: s001-X 2pyq-A    93 -  97 <=>   95 -  99   (PHE   93  - VAL   97  <=> TYR   94  - VAL   98 )                          
 168: s001-X 2pyq-A   137 - 140 <=>  106 - 109   (ILE  137  - VAL  140  <=> HIS  105  - LYS  108 )                          
 168: s001-X 2pyq-A   142 - 146 <=>  110 - 114   (ARG  142  - HIS  146  <=> GLU  109  - GLY  113 )                          
 169: s001-X 6pe4-A    13 -  16 <=>  496 - 499   (THR   13  - PRO   16  <=> GLU  526  - LEU  529 )                          
 169: s001-X 6pe4-A    17 -  33 <=>  502 - 518   (ASN   17  - LEU   33  <=> SER  532  - MET  548 )                          
 169: s001-X 6pe4-A    34 -  37 <=>  520 - 523   (GLY   34  - ASN   37  <=> TYR  550  - PHE  553 )                          
 169: s001-X 6pe4-A    43 -  49 <=>  651 - 657   (VAL   43  - ARG   49  <=> SER  728  - LEU  734 )                          
 169: s001-X 6pe4-A    51 -  72 <=>  658 - 679   (TYR   51  - GLY   72  <=> ARG  735  - GLN  756 )                          
 169: s001-X 6pe4-A    75 -  78 <=>  701 - 704   (THR   75  - MET   78  <=> PHE  778  - THR  781 )                          
 169: s001-X 6pe4-A    79 -  82 <=>  706 - 709   (SER   79  - ASP   82  <=> ALA  783  - VAL  786 )                          
 169: s001-X 6pe4-A    83 -  89 <=>  711 - 717   (ASP   83  - GLN   89  <=> MET  788  - MET  794 )                          
 169: s001-X 6pe4-A   135 - 143 <=>  718 - 726   (ASP  135  - ALA  143  <=> LEU  795  - VAL  803 )                          
 169: s001-X 6pe4-A   144 - 147 <=>  728 - 731   (PHE  144  - ILE  147  <=> SER  805  - LYS  808 )                          
 169: s001-X 6pe4-A   201 - 205 <=>  742 - 746   (GLN  201  - GLU  205  <=> PRO  819  - GLU  823 )                          
 169: s001-X 6pe4-A   272 - 275 <=>  749 - 752   (SER  272  - PRO  275  <=> ASP  826  - VAL  829 )                          
 169: s001-X 6pe4-A   276 - 279 <=>  755 - 758   (SER  276  - LYS  279  <=> ALA  832  - SER  835 )                          
 170: s001-X 6s7o-H    14 -  17 <=>    5 -   8   (TYR   14  - ASN   17  <=> THR   32  - ALA   35 )                          
 170: s001-X 6s7o-H    18 -  29 <=>   11 -  22   (TYR   18  - HIS   29  <=> VAL   38  - ILE   49 )                          
 170: s001-X 6s7o-H    35 -  41 <=>   36 -  42   (SER   35  - ARG   41  <=> LEU   75  - GLY   81 )                          
 170: s001-X 6s7o-H    44 -  66 <=>   47 -  69   (THR   44  - THR   66  <=> GLU   86  - ASN  108 )                          
 170: s001-X 6s7o-H    69 -  72 <=>   70 -  73   (GLN   69  - GLY   72  <=> ALA  109  - ILE  112 )                          
 170: s001-X 6s7o-H    74 -  77 <=>   77 -  80   (VAL   74  - ARG   77  <=> ASN  116  - LEU  119 )                          
 170: s001-X 6s7o-H    78 -  89 <=>   82 -  93   (MET   78  - GLN   89  <=> LEU  121  - PHE  132 )                          
 170: s001-X 6s7o-H   137 - 144 <=>   96 - 103   (ILE  137  - PHE  144  <=> ALA  135  - LYS  142 )                          
 170: s001-X 6s7o-H   146 - 149 <=>  105 - 108   (HIS  146  - ASN  149  <=> PRO  144  - LEU  147 )                          
 171: s001-X 6l87-A    17 -  21 <=>  112 - 116   (ASN   17  - PHE   21  <=> LYS  112  - PRO  116 )                          
 171: s001-X 6l87-A    23 -  34 <=>  117 - 128   (ASP   23  - GLY   34  <=> GLU  117  - LYS  128 )                          
 171: s001-X 6l87-A    35 -  38 <=>  131 - 134   (SER   35  - VAL   38  <=> GLU  131  - GLY  134 )                          
 171: s001-X 6l87-A    39 -  44 <=>  136 - 141   (TRP   39  - THR   44  <=> PRO  136  - PRO  141 )                          
 171: s001-X 6l87-A    46 -  59 <=>  148 - 161   (SER   46  - TYR   59  <=> LEU  148  - GLY  161 )                          
 171: s001-X 6l87-A    81 -  84 <=>  166 - 169   (LEU   81  - ALA   84  <=> ILE  166  - GLY  169 )                          
 171: s001-X 6l87-A   125 - 128 <=>  173 - 176   (SER  125  - SER  128  <=> LYS  173  - TYR  176 )                          
 171: s001-X 6l87-A   132 - 143 <=>  191 - 202   (PRO  132  - ALA  143  <=> ASN  191  - GLY  202 )                          
 171: s001-X 6l87-A   150 - 153 <=>  205 - 208   (ARG  150  - VAL  153  <=> GLU  205  - ARG  208 )                          
 171: s001-X 6l87-A   154 - 157 <=>  213 - 216   (SER  154  - ILE  157  <=> GLN  213  - THR  216 )                          
 171: s001-X 6l87-A   158 - 161 <=>  219 - 222   (GLU  158  - LYS  161  <=> HIS  219  - LEU  222 )                          
 172: s001-X 5x9a-B    18 -  33 <=>    1 -  16   (TYR   18  - LEU   33  <=> SER    2  - CYS   17 )                          
 172: s001-X 5x9a-B    40 -  59 <=>   17 -  36   (PHE   40  - TYR   59  <=> GLN   18  - LEU   37 )                          
 172: s001-X 5x9a-B    62 -  65 <=>   37 -  40   (ARG   62  - ARG   65  <=> GLU   38  - LYS   41 )                          
 172: s001-X 5x9a-B    78 -  84 <=>   43 -  49   (MET   78  - ALA   84  <=> ARG   44  - ILE   50 )                          
 172: s001-X 5x9a-B   137 - 140 <=>   84 -  87   (ILE  137  - VAL  140  <=> GLU   85  - SER   88 )                          
 172: s001-X 5x9a-B   202 - 209 <=>  150 - 157   (PRO  202  - ILE  209  <=> MET  151  - ARG  158 )                          
 173: s001-X 6z5l-A    25 -  31 <=>  185 - 191   (CYS   25  - LEU   31  <=> ALA  186  - MET  192 )                          
 173: s001-X 6z5l-A    33 -  37 <=>  192 - 196   (LEU   33  - ASN   37  <=> ALA  193  - GLU  197 )                          
 173: s001-X 6z5l-A    40 -  62 <=>  197 - 219   (PHE   40  - ARG   62  <=> GLN  198  - GLY  220 )                          
 173: s001-X 6z5l-A    73 -  76 <=>  223 - 226   (ILE   73  - ASP   76  <=> SER  224  - ALA  227 )                          
 173: s001-X 6z5l-A    77 -  81 <=>  228 - 232   (ARG   77  - LEU   81  <=> LEU  229  - LEU  233 )                          
 173: s001-X 6z5l-A   128 - 131 <=>  235 - 238   (SER  128  - LEU  131  <=> ASN  236  - ALA  239 )                          
 173: s001-X 6z5l-A   134 - 145 <=>  240 - 251   (PHE  134  - ASN  145  <=> GLN  241  - LYS  252 )                          
 174: s001-X 3ezh-A    12 -  16 <=>   27 -  31   (ILE   12  - PRO   16  <=> GLU   68  - PRO   72 )                          
 174: s001-X 3ezh-A    18 -  24 <=>   36 -  42   (TYR   18  - LEU   24  <=> UNK   77  - SER   83 )                          
 174: s001-X 3ezh-A    26 -  34 <=>   43 -  51   (ASP   26  - GLY   34  <=> ALA   84  - ARG   92 )                          
 174: s001-X 3ezh-A    45 -  65 <=>   55 -  75   (GLN   45  - ARG   65  <=> LEU   96  - ARG  116 )                          
 174: s001-X 3ezh-A    76 -  89 <=>   77 -  90   (ASP   76  - GLN   89  <=> GLN  118  - VAL  131 )                          
 174: s001-X 3ezh-A   137 - 149 <=>   93 - 105   (ILE  137  - ASN  149  <=> LEU  134  - GLU  146 )                          
 174: s001-X 3ezh-A   248 - 251 <=>  107 - 110   (PRO  248  - VAL  251  <=> ARG  148  - THR  151 )                          
 175: s001-X 7d3u-F    11 -  14 <=>    1 -   4   (ILE   11  - TYR   14  <=> MET    1  - VAL    4 )                          
 175: s001-X 7d3u-F    16 -  27 <=>   13 -  24   (PRO   16  - SER   27  <=> ILE   13  - ARG   24 )                          
 175: s001-X 7d3u-F    29 -  32 <=>   25 -  28   (HIS   29  - ILE   32  <=> GLY   25  - ALA   28 )                          
 175: s001-X 7d3u-F    44 -  69 <=>   29 -  54   (THR   44  - GLN   69  <=> GLY   29  - ASP   54 )                          
 175: s001-X 7d3u-F    74 -  87 <=>   55 -  68   (VAL   74  - SER   87  <=> SER   55  - VAL   68 )                          
 175: s001-X 7d3u-F   128 - 131 <=>   69 -  72   (SER  128  - LEU  131  <=> GLY   69  - SER   72 )                          
 175: s001-X 7d3u-F   134 - 139 <=>   73 -  78   (PHE  134  - ALA  139  <=> ALA   73  - ARG   78 )                          
 176: s001-X 5oqm-n    40 -  65 <=>    2 -  27   (PHE   40  - ARG   65  <=> ARG    4  - ASN   29 )                          
 176: s001-X 5oqm-n    70 -  76 <=>   43 -  49   (ARG   70  - ASP   76  <=> LYS   45  - PRO   51 )                          
 176: s001-X 5oqm-n    77 -  87 <=>   52 -  62   (ARG   77  - SER   87  <=> GLU   54  - THR   64 )                          
 176: s001-X 5oqm-n   128 - 131 <=>   63 -  66   (SER  128  - LEU  131  <=> ASP   65  - LEU   68 )                          
 176: s001-X 5oqm-n   133 - 144 <=>   67 -  78   (SER  133  - PHE  144  <=> LYS   69  - LEU   80 )                          
 176: s001-X 5oqm-n   147 - 150 <=>   79 -  82   (ILE  147  - ARG  150  <=> PRO   81  - ASP   84 )                          
 176: s001-X 5oqm-n   197 - 200 <=>   95 -  98   (PHE  197  - TYR  200  <=> LEU   97  - LYS  100 )                          
 176: s001-X 5oqm-n   209 - 212 <=>  104 - 107   (ILE  209  - GLU  212  <=> ASP  106  - ILE  109 )                          
 176: s001-X 5oqm-n   287 - 290 <=>  132 - 135   (PRO  287  - LYS  290  <=> ALA  134  - LYS  137 )                          
 177: s001-X 4eyy-R    30 -  33 <=>    5 -   8   (LYS   30  - LEU   33  <=> ALA   32  - GLY   35 )                          
 177: s001-X 4eyy-R    45 -  65 <=>   12 -  32   (GLN   45  - ARG   65  <=> SER   39  - ASN   59 )                          
 177: s001-X 4eyy-R    77 -  89 <=>   34 -  46   (ARG   77  - GLN   89  <=> GLY   61  - THR   73 )                          
 177: s001-X 4eyy-R   137 - 147 <=>   49 -  59   (ILE  137  - ILE  147  <=> ASN   76  - GLN   86 )                          
 178: s001-X 3bvo-A     6 -  10 <=>   30 -  34   (ASP    6  - ARG   10  <=> ASP   68  - ASP   72 )                          
 178: s001-X 3bvo-A    11 -  14 <=>   39 -  42   (ILE   11  - TYR   14  <=> UNK   77  - ASN   80 )                          
 178: s001-X 3bvo-A    31 -  38 <=>  133 - 140   (LEU   31  - VAL   38  <=> LYS  171  - GLU  178 )                          
 178: s001-X 3bvo-A    40 -  65 <=>  143 - 168   (PHE   40  - ARG   65  <=> UNK  181  - ASP  206 )                          
 178: s001-X 3bvo-A    78 -  85 <=>  170 - 177   (MET   78  - ALA   85  <=> PHE  208  - LEU  215 )                          
 178: s001-X 3bvo-A   128 - 131 <=>  179 - 182   (SER  128  - LEU  131  <=> LYS  217  - TYR  220 )                          
 178: s001-X 3bvo-A   133 - 147 <=>  183 - 197   (SER  133  - ILE  147  <=> PHE  221  - LEU  235 )                          
 179: s001-X 4x5m-B    39 -  42 <=>   31 -  34   (TRP   39  - ASN   42  <=> ASN   31  - GLY   34 )                          
 179: s001-X 4x5m-B    47 -  69 <=>   36 -  58   (GLU   47  - GLN   69  <=> SER   36  - SER   58 )                          
 179: s001-X 4x5m-B    75 -  88 <=>   60 -  73   (THR   75  - PHE   88  <=> PHE   60  - ALA   73 )                          
 179: s001-X 4x5m-B   137 - 149 <=>   77 -  89   (ILE  137  - ASN  149  <=> LEU   77  - VAL   89 )                          
 180: s001-X 6lum-D    41 -  44 <=>   33 -  36   (ARG   41  - THR   44  <=> PHE   43  - TYR   46 )                          
 180: s001-X 6lum-D    45 -  71 <=>   38 -  64   (GLN   45  - LEU   71  <=> TRP   48  - ASP   74 )                          
 180: s001-X 6lum-D    77 -  88 <=>   82 -  93   (ARG   77  - PHE   88  <=> PHE   92  - LEU  103 )                          
 180: s001-X 6lum-D   137 - 149 <=>   97 - 109   (ILE  137  - ASN  149  <=> HIS  107  - TYR  119 )                          
 180: s001-X 6lum-D   246 - 249 <=>  113 - 116   (PRO  246  - LEU  249  <=> ASN  123  - LYS  126 )                          
 180: s001-X 6lum-D   267 - 271 <=>  142 - 146   (THR  267  - ARG  271  <=> ASP  152  - SER  156 )                          
 181: s001-X 3nrw-A    25 -  35 <=>   10 -  20   (CYS   25  - SER   35  <=> ARG   13  - ASP   23 )                          
 181: s001-X 3nrw-A    43 -  62 <=>   25 -  44   (VAL   43  - ARG   62  <=> SER   28  - ASP   47 )                          
 181: s001-X 3nrw-A    82 -  88 <=>   54 -  60   (ASP   82  - PHE   88  <=> TRP   57  - GLU   63 )                          
 181: s001-X 3nrw-A   122 - 125 <=>   65 -  68   (VAL  122  - SER  125  <=> GLY   68  - VAL   71 )                          
 181: s001-X 3nrw-A   130 - 151 <=>   72 -  93   (ASP  130  - PHE  151  <=> THR   75  - VAL   96 )                          
 182: s001-X 4d6k-A     6 -   9 <=>    3 -   6   (ASP    6  - VAL    9  <=> ALA   64  - MET   67 )                          
 182: s001-X 4d6k-A    10 -  13 <=>   11 -  14   (ARG   10  - THR   13  <=> ALA   72  - GLN   75 )                          
 182: s001-X 4d6k-A    14 -  17 <=>   19 -  22   (TYR   14  - ASN   17  <=> GLU   80  - GLN   83 )                          
 182: s001-X 4d6k-A    18 -  35 <=>   25 -  42   (TYR   18  - SER   35  <=> PHE   86  - ASN  103 )                          
 182: s001-X 4d6k-A    40 -  65 <=>   44 -  69   (PHE   40  - ARG   65  <=> GLY  105  - SER  130 )                          
 182: s001-X 4d6k-A   156 - 161 <=>   71 -  76   (ASP  156  - LYS  161  <=> GLU  142  - LYS  147 )                          
 183: s001-X 6ezn-H     5 -  10 <=>  171 - 176   (PHE    5  - ARG   10  <=> ALA  196  - LEU  201 )                          
 183: s001-X 6ezn-H    31 -  34 <=>  200 - 203   (LEU   31  - GLY   34  <=> ILE  225  - GLY  228 )                          
 183: s001-X 6ezn-H    41 -  44 <=>  204 - 207   (ARG   41  - THR   44  <=> VAL  229  - VAL  232 )                          
 183: s001-X 6ezn-H    46 -  65 <=>  210 - 229   (SER   46  - ARG   65  <=> LEU  235  - GLY  254 )                          
 183: s001-X 6ezn-H    77 -  87 <=>  231 - 241   (ARG   77  - SER   87  <=> SER  256  - TYR  266 )                          
 183: s001-X 6ezn-H   128 - 131 <=>  242 - 245   (SER  128  - LEU  131  <=> LEU  267  - PRO  270 )                          
 183: s001-X 6ezn-H   134 - 137 <=>  247 - 250   (PHE  134  - ILE  137  <=> LEU  272  - SER  275 )                          
 183: s001-X 6ezn-H   139 - 147 <=>  251 - 259   (ALA  139  - ILE  147  <=> THR  276  - GLN  284 )                          
 184: s001-X 5wtn-A    15 -  27 <=>   18 -  30   (GLU   15  - SER   27  <=> GLY   20  - LEU   32 )                          
 184: s001-X 5wtn-A    28 -  32 <=>   32 -  36   (ALA   28  - ILE   32  <=> TYR   34  - ILE   38 )                          
 184: s001-X 5wtn-A    45 -  65 <=>   37 -  57   (GLN   45  - ARG   65  <=> GLY   39  - GLN   59 )                          
 184: s001-X 5wtn-A    81 -  84 <=>   58 -  61   (LEU   81  - ALA   84  <=> GLU   60  - HIS   63 )                          
 184: s001-X 5wtn-A   124 - 145 <=>   65 -  86   (PHE  124  - ASN  145  <=> MET   67  - GLY   88 )                          
 184: s001-X 5wtn-A   152 - 155 <=>   89 -  92   (LEU  152  - LEU  155  <=> ASP   91  - VAL   94 )                          
 184: s001-X 5wtn-A   190 - 195 <=>  115 - 120   (THR  190  - CYS  195  <=> GLN  117  - GLU  122 )                          
 184: s001-X 5wtn-A   224 - 234 <=>  143 - 153   (GLY  224  - ARG  234  <=> ALA  145  - THR  155 )                          
 184: s001-X 5wtn-A   239 - 242 <=>  170 - 173   (ILE  239  - LEU  242  <=> ASP  190  - ARG  193 )                          
 184: s001-X 5wtn-A   272 - 275 <=>  240 - 243   (SER  272  - PRO  275  <=> HIS  260  - ILE  263 )                          
 184: s001-X 5wtn-A   276 - 279 <=>  246 - 249   (SER  276  - LYS  279  <=> LEU  266  - ALA  269 )                          
 184: s001-X 5wtn-A   281 - 284 <=>  255 - 258   (HIS  281  - LYS  284  <=> GLU  275  - HIS  278 )                          
 185: s001-X 1wwp-A    19 -  32 <=>   54 -  67   (GLU   19  - ILE   32  <=> ALA   54  - GLY   67 )                          
 185: s001-X 1wwp-A    45 -  65 <=>   70 -  90   (GLN   45  - ARG   65  <=> ARG   70  - THR   90 )                          
 185: s001-X 1wwp-A    74 -  77 <=>   91 -  94   (VAL   74  - ARG   77  <=> TYR   91  - PRO   94 )                          
 185: s001-X 1wwp-A    78 -  89 <=>   96 - 107   (MET   78  - GLN   89  <=> ALA   96  - ALA  107 )                          
 185: s001-X 1wwp-A   137 - 147 <=>  109 - 119   (ILE  137  - ILE  147  <=> LEU  109  - ARG  119 )                          
 186: s001-X 6vm0-A    17 -  36 <=>  242 - 261   (ASN   17  - GLU   36  <=> ALA  272  - SER  291 )                          
 186: s001-X 6vm0-A    38 -  42 <=>  280 - 284   (VAL   38  - ASN   42  <=> TRP  310  - CYS  314 )                          
 186: s001-X 6vm0-A    43 -  68 <=>  286 - 311   (VAL   43  - ARG   68  <=> LEU  316  - PHE  341 )                          
 186: s001-X 6vm0-A    74 -  77 <=>  313 - 316   (VAL   74  - ARG   77  <=> THR  395  - GLU  398 )                          
 186: s001-X 6vm0-A    78 -  88 <=>  318 - 328   (MET   78  - PHE   88  <=> ARG  400  - ILE  410 )                          
 186: s001-X 6vm0-A   129 - 132 <=>  330 - 333   (LYS  129  - PRO  132  <=> THR  412  - ARG  415 )                          
 186: s001-X 6vm0-A   208 - 212 <=>  358 - 362   (ASN  208  - GLU  212  <=> ASP  440  - GLN  444 )                          
 187: s001-X 6ek4-A    33 -  38 <=>   32 -  37   (LEU   33  - VAL   38  <=> ILE   43  - LEU   48 )                          
 187: s001-X 6ek4-A    42 -  72 <=>  136 - 166   (ASN   42  - GLY   72  <=> GLU  147  - LEU  177 )                          
 187: s001-X 6ek4-A    74 -  89 <=>  253 - 268   (VAL   74  - GLN   89  <=> ILE  264  - GLU  279 )                          
 187: s001-X 6ek4-A   137 - 149 <=>  271 - 283   (ILE  137  - ASN  149  <=> ILE  282  - GLU  294 )                          
 187: s001-X 6ek4-A   196 - 199 <=>  292 - 295   (ARG  196  - GLN  199  <=> ALA  303  - GLU  306 )                          
 187: s001-X 6ek4-A   201 - 204 <=>  302 - 305   (GLN  201  - ALA  204  <=> ALA  313  - LEU  316 )                          
 187: s001-X 6ek4-A   205 - 208 <=>  320 - 323   (GLU  205  - ASN  208  <=> LYS  331  - HIS  334 )                          
 187: s001-X 6ek4-A   209 - 220 <=>  325 - 336   (ILE  209  - ASP  220  <=> GLN  336  - TYR  347 )                          
 188: s001-X 7apx-A    34 -  37 <=>  758 - 761   (GLY   34  - ASN   37  <=> SER  818  - LEU  821 )                          
 188: s001-X 7apx-A    38 -  41 <=>  763 - 766   (VAL   38  - ARG   41  <=> SER  823  - THR  826 )                          
 188: s001-X 7apx-A    42 -  62 <=>  769 - 789   (ASN   42  - ARG   62  <=> SER  829  - ASN  849 )                          
 188: s001-X 7apx-A    77 -  89 <=>  791 - 803   (ARG   77  - GLN   89  <=> HIS  851  - ASN  863 )                          
 188: s001-X 7apx-A   137 - 147 <=>  806 - 816   (ILE  137  - ILE  147  <=> LEU  866  - CYS  876 )                          
 188: s001-X 7apx-A   215 - 224 <=>  858 - 867   (LYS  215  - GLY  224  <=> ASN  918  - ILE  927 )                          
 188: s001-X 7apx-A   241 - 244 <=>  868 - 871   (ALA  241  - TYR  244  <=> GLU  928  - GLU  931 )                          
 188: s001-X 7apx-A   247 - 250 <=>  890 - 893   (PRO  247  - LEU  250  <=> ARG  950  - LEU  953 )                          
 188: s001-X 7apx-A   253 - 256 <=>  958 - 961   (ASN  253  - PHE  256  <=> CYS 1034  - PRO 1037 )                          
 188: s001-X 7apx-A   258 - 261 <=>  989 - 992   (THR  258  - GLY  261  <=> ILE 1065  - THR 1068 )                          
 188: s001-X 7apx-A   262 - 267 <=>  995 -1000   (GLU  262  - THR  267  <=> THR 1071  - LYS 1076 )                          
 188: s001-X 7apx-A   269 - 272 <=> 1056 -1059   (PRO  269  - SER  272  <=> LEU 1132  - GLU 1135 )                          
 188: s001-X 7apx-A   273 - 278 <=> 1093 -1098   (GLY  273  - ARG  278  <=> LEU 1169  - ILE 1174 )                          
 188: s001-X 7apx-A   285 - 288 <=> 1143 -1146   (ASP  285  - ASP  288  <=> ARG 1219  - GLU 1222 )                          
 189: s001-X 5nnv-D    35 -  38 <=>   27 -  30   (SER   35  - VAL   38  <=> ARG  273  - ILE  276 )                          
 189: s001-X 5nnv-D    40 -  72 <=>   33 -  65   (PHE   40  - GLY   72  <=> LEU  279  - LYS  311 )                          
 189: s001-X 5nnv-D    74 -  77 <=>  192 - 195   (VAL   74  - ARG   77  <=> GLY  867  - LYS  870 )                          
 189: s001-X 5nnv-D    78 -  85 <=>  197 - 204   (MET   78  - ALA   85  <=> GLU  872  - LEU  879 )                          
 189: s001-X 5nnv-D   128 - 131 <=>  206 - 209   (SER  128  - LEU  131  <=> ASP  881  - LYS  884 )                          
 189: s001-X 5nnv-D   133 - 149 <=>  210 - 226   (SER  133  - ASN  149  <=> THR  885  - HIS  901 )                          
 189: s001-X 5nnv-D   198 - 201 <=>  238 - 241   (LYS  198  - GLN  201  <=> UNK  913  - LEU  916 )                          
 189: s001-X 5nnv-D   209 - 212 <=>  247 - 250   (ILE  209  - GLU  212  <=> THR  922  - LYS  925 )                          
 190: s001-X 6ahx-A    43 -  69 <=>    1 -  27   (VAL   43  - GLN   69  <=> LYS   17  - GLY   43 )                          
 190: s001-X 6ahx-A    74 -  89 <=>   29 -  44   (VAL   74  - GLN   89  <=> ASP   45  - LEU   60 )                          
 190: s001-X 6ahx-A   137 - 150 <=>   47 -  60   (ILE  137  - ARG  150  <=> THR   63  - LEU   76 )                          
 191: s001-X 6qrj-A    40 -  65 <=>    6 -  31   (PHE   40  - ARG   65  <=> LEU   18  - LYS   43 )                          
 191: s001-X 6qrj-A    74 -  89 <=>   33 -  48   (VAL   74  - GLN   89  <=> THR   45  - ASP   60 )                          
 191: s001-X 6qrj-A   137 - 147 <=>   51 -  61   (ILE  137  - ILE  147  <=> LEU   63  - ALA   73 )                          
 191: s001-X 6qrj-A   193 - 196 <=>  383 - 386   (LYS  193  - ARG  196  <=> ASP  411  - GLN  414 )                          
 191: s001-X 6qrj-A   246 - 249 <=>  392 - 395   (PRO  246  - LEU  249  <=> SER  420  - VAL  423 )                          
 191: s001-X 6qrj-A   251 - 258 <=>  396 - 403   (VAL  251  - THR  258  <=> TYR  424  - LEU  431 )                          
 191: s001-X 6qrj-A   259 - 263 <=>  446 - 450   (GLU  259  - MET  263  <=> VAL  479  - THR  483 )                          
 191: s001-X 6qrj-A   264 - 267 <=>  453 - 456   (HIS  264  - THR  267  <=> ALA  486  - ASP  489 )                          
 192: s001-X 6kg7-A    15 -  18 <=> 1416 -1419   (GLU   15  - TYR   18  <=> GLN 2406  - ARG 2409 )                          
 192: s001-X 6kg7-A    19 -  32 <=> 1423 -1436   (GLU   19  - ILE   32  <=> PHE 2413  - THR 2426 )                          
 192: s001-X 6kg7-A    40 -  72 <=> 1437 -1469   (PHE   40  - GLY   72  <=> ASP 2427  - PRO 2459 )                          
 192: s001-X 6kg7-A    76 -  79 <=> 1765 -1768   (ASP   76  - SER   79  <=> GLU 2770  - ASN 2773 )                          
 192: s001-X 6kg7-A    81 -  89 <=> 1769 -1777   (LEU   81  - GLN   89  <=> VAL 2774  - THR 2782 )                          
 192: s001-X 6kg7-A   135 - 146 <=> 1778 -1789   (ASP  135  - HIS  146  <=> ASP 2783  - GLU 2794 )                          
 193: s001-X 3dkq-A    21 -  24 <=>    3 -   6   (PHE   21  - LEU   24  <=> TYR   -3  - GLY    0 )                          
 193: s001-X 3dkq-A    31 -  34 <=>  117 - 120   (LEU   31  - GLY   34  <=> THR  111  - SER  114 )                          
 193: s001-X 3dkq-A    43 -  65 <=>  185 - 207   (VAL   43  - ARG   65  <=> ARG  179  - THR  201 )                          
 193: s001-X 3dkq-A    77 -  87 <=>  209 - 219   (ARG   77  - SER   87  <=> ALA  203  - VAL  213 )                          
 193: s001-X 3dkq-A   128 - 131 <=>  220 - 223   (SER  128  - LEU  131  <=> TYR  214  - LEU  217 )                          
 193: s001-X 3dkq-A   134 - 139 <=>  224 - 229   (PHE  134  - ALA  139  <=> LEU  218  - GLU  223 )                          
 194: s001-X 6ozu-A    35 -  38 <=>   60 -  63   (SER   35  - VAL   38  <=> PRO  203  - VAL  206 )                          
 194: s001-X 6ozu-A    44 -  65 <=>   91 - 112   (THR   44  - ARG   65  <=> CYS  234  - LEU  255 )                          
 194: s001-X 6ozu-A    75 -  88 <=>  114 - 127   (THR   75  - PHE   88  <=> GLU  257  - LYS  270 )                          
 194: s001-X 6ozu-A   134 - 144 <=>  128 - 138   (PHE  134  - PHE  144  <=> GLN  271  - LEU  281 )                          
 194: s001-X 6ozu-A   248 - 251 <=>  202 - 205   (PRO  248  - VAL  251  <=> GLU  345  - MET  348 )                          
 194: s001-X 6ozu-A   252 - 256 <=>  208 - 212   (GLU  252  - PHE  256  <=> HIS  351  - ARG  355 )                          
 195: s001-X 6l7o-G     9 -  12 <=>    1 -   4   (VAL    9  - ILE   12  <=> ASP    2  - THR    5 )                          
 195: s001-X 6l7o-G    13 -  16 <=>    8 -  11   (THR   13  - PRO   16  <=> THR    9  - PHE   12 )                          
 195: s001-X 6l7o-G    18 -  27 <=>   18 -  27   (TYR   18  - SER   27  <=> VAL   19  - LEU   28 )                          
 195: s001-X 6l7o-G    29 -  32 <=>   28 -  31   (HIS   29  - ILE   32  <=> LEU   29  - VAL   32 )                          
 195: s001-X 6l7o-G    44 -  65 <=>   32 -  53   (THR   44  - ARG   65  <=> VAL   33  - ASN   54 )                          
 195: s001-X 6l7o-G    78 -  88 <=>   55 -  65   (MET   78  - PHE   88  <=> ASP   56  - TYR   66 )                          
 195: s001-X 6l7o-G   128 - 131 <=>   66 -  69   (SER  128  - LEU  131  <=> VAL   67  - VAL   70 )                          
 195: s001-X 6l7o-G   133 - 143 <=>   70 -  80   (SER  133  - ALA  143  <=> ASN   71  - VAL   81 )                          
 195: s001-X 6l7o-G   146 - 149 <=>   81 -  84   (HIS  146  - ASN  149  <=> ASN   82  - GLU   85 )                          
 195: s001-X 6l7o-G   166 - 169 <=>  105 - 108   (SER  166  - TYR  169  <=> GLY  106  - ALA  109 )                          
 195: s001-X 6l7o-G   170 - 175 <=>  111 - 116   (GLU  170  - ILE  175  <=> THR  112  - GLN  117 )                          
 195: s001-X 6l7o-G   264 - 267 <=>  135 - 138   (HIS  264  - THR  267  <=> GLY  136  - PHE  139 )                          
 195: s001-X 6l7o-G   268 - 271 <=>  141 - 144   (PRO  268  - ARG  271  <=> ASP  142  - LEU  145 )                          
 195: s001-X 6l7o-G   279 - 286 <=>  171 - 178   (LYS  279  - GLN  286  <=> GLU  172  - GLU  179 )                          
 196: s001-X 2uwj-E    31 -  36 <=>   11 -  16   (LEU   31  - GLU   36  <=> ARG   11  - ASP   16 )                          
 196: s001-X 2uwj-E    43 -  65 <=>   19 -  41   (VAL   43  - ARG   65  <=> HIS   19  - GLY   41 )                          
 196: s001-X 2uwj-E    74 -  89 <=>   43 -  58   (VAL   74  - GLN   89  <=> CYS   43  - GLU   58 )                          
 196: s001-X 2uwj-E   137 - 146 <=>   61 -  70   (ILE  137  - HIS  146  <=> LEU   61  - ASP   70 )                          
 197: s001-X 4j2c-A    27 -  34 <=>   20 -  27   (SER   27  - GLY   34  <=> THR   20  - ARG   27 )                          
 197: s001-X 4j2c-A    35 -  38 <=>   29 -  32   (SER   35  - VAL   38  <=> THR   29  - LEU   32 )                          
 197: s001-X 4j2c-A    41 -  44 <=>   46 -  49   (ARG   41  - THR   44  <=> THR   46  - GLU   49 )                          
 197: s001-X 4j2c-A    45 -  69 <=>   51 -  75   (GLN   45  - GLN   69  <=> ARG   51  - PRO   75 )                          
 197: s001-X 4j2c-A    71 -  76 <=>   76 -  81   (LEU   71  - ASP   76  <=> ARG   76  - ASP   81 )                          
 197: s001-X 4j2c-A    77 -  89 <=>   84 -  96   (ARG   77  - GLN   89  <=> GLU   84  - ARG   96 )                          
 197: s001-X 4j2c-A   137 - 146 <=>   99 - 108   (ILE  137  - HIS  146  <=> VAL   99  - THR  108 )                          
 198: s001-X 2iie-A    27 -  34 <=>    4 -  11   (SER   27  - GLY   34  <=> THR    4  - ARG   11 )                          
 198: s001-X 2iie-A    40 -  43 <=>   13 -  16   (PHE   40  - VAL   43  <=> ALA   13  - GLN   16 )                          
 198: s001-X 2iie-A    44 -  61 <=>   24 -  41   (THR   44  - VAL   61  <=> VAL   24  - GLN   41 )                          
 198: s001-X 2iie-A    81 -  84 <=>   44 -  47   (LEU   81  - ALA   84  <=> SER   44  - LEU   47 )                          
 198: s001-X 2iie-A   129 - 132 <=>   54 -  57   (LYS  129  - PRO  132  <=> GLU   54  - PHE   57 )                          
 198: s001-X 2iie-A   134 - 149 <=>   67 -  82   (PHE  134  - ASN  149  <=> ALA   67  - LEU   82 )                          
 198: s001-X 2iie-A   151 - 157 <=>  148 - 154   (PHE  151  - ILE  157  <=> GLY  148  - LEU  154 )                          
 198: s001-X 2iie-A   159 - 166 <=>  155 - 162   (GLN  159  - SER  166  <=> HIS  155  - GLY  162 )                          
 198: s001-X 2iie-A   169 - 174 <=>  163 - 168   (TYR  169  - VAL  174  <=> ARG  163  - GLY  168 )                          
 198: s001-X 2iie-A   248 - 252 <=>  190 - 194   (PRO  248  - GLU  252  <=> ARG  190  - TYR  194 )                          
 198: s001-X 2iie-A   273 - 276 <=>  201 - 204   (GLY  273  - SER  276  <=> HIS  201  - HIS  204 )                          
 199: s001-X 5oqj-W    18 -  31 <=>    4 -  17   (TYR   18  - LEU   31  <=> ASP    7  - PHE   20 )                          
 199: s001-X 5oqj-W    44 -  59 <=>   18 -  33   (THR   44  - TYR   59  <=> TYR   21  - SER   36 )                          
 199: s001-X 5oqj-W    84 -  87 <=>   34 -  37   (ALA   84  - SER   87  <=> VAL   37  - GLU   40 )                          
 199: s001-X 5oqj-W   128 - 132 <=>   40 -  44   (SER  128  - PRO  132  <=> LEU   43  - LEU   47 )                          
 199: s001-X 5oqj-W   134 - 145 <=>   51 -  62   (PHE  134  - ASN  145  <=> LEU   54  - ARG   65 )                          
 199: s001-X 5oqj-W   152 - 155 <=>   65 -  68   (LEU  152  - LEU  155  <=> SER   68  - LYS   71 )                          
 199: s001-X 5oqj-W   186 - 195 <=>  181 - 190   (THR  186  - CYS  195  <=> ASP  184  - ARG  193 )                          
 199: s001-X 5oqj-W   281 - 290 <=>  192 - 201   (HIS  281  - LYS  290  <=> UNK  259  - UNK  268 )                          
 200: s001-X 6vek-A    18 -  35 <=>    6 -  23   (TYR   18  - SER   35  <=> SER    7  - SER   24 )                          
 200: s001-X 6vek-A    39 -  42 <=>   24 -  27   (TRP   39  - ASN   42  <=> LYS   25  - ALA   28 )                          
 200: s001-X 6vek-A    43 -  60 <=>   30 -  47   (VAL   43  - ALA   60  <=> GLU   31  - ASP   48 )                          
 200: s001-X 6vek-A    62 -  65 <=>   50 -  53   (ARG   62  - ARG   65  <=> VAL   51  - ALA   54 )                          
 200: s001-X 6vek-A    73 -  88 <=>   57 -  72   (ILE   73  - PHE   88  <=> GLY   58  - ILE   73 )                          
 200: s001-X 6vek-A   121 - 128 <=>  134 - 141   (ASP  121  - SER  128  <=> ALA  149  - ILE  156 )                          
 200: s001-X 6vek-A   204 - 208 <=>  225 - 229   (ALA  204  - ASN  208  <=> LYS  240  - ASN  244 )                          
 200: s001-X 6vek-A   272 - 277 <=>  281 - 286   (SER  272  - THR  277  <=> SER  296  - THR  301 )                          
 200: s001-X 6vek-A   279 - 286 <=>  287 - 294   (LYS  279  - GLN  286  <=> SER  302  - ASN  309 )                          
 201: s001-X 2ve7-B    16 -  38 <=>    9 -  31   (PRO   16  - VAL   38  <=> ASN   87  - ALA  109 )                          
 201: s001-X 2ve7-B    41 -  51 <=>   32 -  42   (ARG   41  - TYR   51  <=> HIS  110  - PRO  120 )                          
 201: s001-X 2ve7-B   133 - 149 <=>   43 -  59   (SER  133  - ASN  149  <=> SER  121  - CYS  137 )                          
 201: s001-X 2ve7-B   154 - 158 <=>   85 -  89   (SER  154  - GLU  158  <=> ALA  163  - SER  167 )                          
 201: s001-X 2ve7-B   247 - 250 <=>  115 - 118   (PRO  247  - LEU  250  <=> LYS  193  - THR  196 )                          
 201: s001-X 2ve7-B   251 - 254 <=>  121 - 124   (VAL  251  - THR  254  <=> LYS  199  - SER  202 )                          
 201: s001-X 2ve7-B   274 - 279 <=>  130 - 135   (LYS  274  - LYS  279  <=> GLU  216  - HIS  221 )                          
 201: s001-X 2ve7-B   282 - 286 <=>  171 - 175   (VAL  282  - GLN  286  <=> LEU  257  - ASP  261 )                          
 201: s001-X 2ve7-B   287 - 290 <=>  179 - 182   (PRO  287  - LYS  290  <=> LEU  265  - LEU  268 )                          
 202: s001-X 4mtd-D    20 -  36 <=>    4 -  20   (SER   20  - GLU   36  <=> THR    5  - ASN   21 )                          
 202: s001-X 4mtd-D    41 -  44 <=>   21 -  24   (ARG   41  - THR   44  <=> VAL   22  - THR   25 )                          
 202: s001-X 4mtd-D    46 -  59 <=>   25 -  38   (SER   46  - TYR   59  <=> PRO   26  - ASP   39 )                          
 202: s001-X 4mtd-D    85 -  88 <=>   40 -  43   (ALA   85  - PHE   88  <=> ALA   41  - ALA   44 )                          
 202: s001-X 4mtd-D   125 - 128 <=>   48 -  51   (SER  125  - SER  128  <=> ASP   49  - ARG   52 )                          
 202: s001-X 4mtd-D   130 - 145 <=>   58 -  73   (ASP  130  - ASN  145  <=> LYS   59  - GLY   74 )                          
 202: s001-X 4mtd-D   151 - 154 <=>   75 -  78   (PHE  151  - SER  154  <=> VAL   76  - VAL   79 )                          
 202: s001-X 4mtd-D   245 - 251 <=>   91 -  97   (ASN  245  - VAL  251  <=> ASP   92  - SER   98 )                          
 202: s001-X 4mtd-D   252 - 256 <=>  133 - 137   (GLU  252  - PHE  256  <=> HIS  134  - GLU  138 )                          
 202: s001-X 4mtd-D   264 - 269 <=>  139 - 144   (HIS  264  - PRO  269  <=> HIS  140  - ALA  145 )                          
 202: s001-X 4mtd-D   270 - 274 <=>  147 - 151   (ARG  270  - LYS  274  <=> GLU  148  - CYS  152 )                          
 203: s001-X 1zp2-A    16 -  34 <=>   42 -  60   (PRO   16  - GLY   34  <=> ARG   47  - LEU   65 )                          
 203: s001-X 1zp2-A    35 -  39 <=>   62 -  66   (SER   35  - TRP   39  <=> LYS   67  - LYS   71 )                          
 203: s001-X 1zp2-A    41 -  44 <=>   68 -  71   (ARG   41  - THR   44  <=> PHE   73  - GLU   76 )                          
 203: s001-X 1zp2-A    45 -  57 <=>   74 -  86   (GLN   45  - LYS   57  <=> VAL   79  - GLU   91 )                          
 203: s001-X 1zp2-A   125 - 128 <=>   90 -  93   (SER  125  - SER  128  <=> HIS   95  - THR   98 )                          
 203: s001-X 1zp2-A   130 - 145 <=>  110 - 125   (ASP  130  - ASN  145  <=> ARG  115  - ASP  130 )                          
 203: s001-X 1zp2-A   187 - 190 <=>  133 - 136   (ARG  187  - THR  190  <=> PRO  138  - SER  141 )                          
 203: s001-X 1zp2-A   191 - 195 <=>  171 - 175   (ALA  191  - CYS  195  <=> HIS  176  - LEU  180 )                          
 203: s001-X 1zp2-A   232 - 235 <=>  187 - 190   (ASN  232  - ARG  235  <=> ASP  192  - THR  195 )                          
 203: s001-X 1zp2-A   236 - 239 <=>  195 - 198   (PHE  236  - ILE  239  <=> LEU  200  - ILE  203 )                          
 203: s001-X 1zp2-A   261 - 264 <=>  221 - 224   (GLY  261  - HIS  264  <=> ASP  226  - ALA  229 )                          
 204: s001-X 4kpk-A     6 -   9 <=>   91 -  94   (ASP    6  - VAL    9  <=> ALA   96  - ASN   99 )                          
 204: s001-X 4kpk-A    14 -  19 <=>  126 - 131   (TYR   14  - GLU   19  <=> ILE  131  - ILE  136 )                          
 204: s001-X 4kpk-A    23 -  28 <=>  204 - 209   (ASP   23  - ALA   28  <=> ASP  209  - ASN  214 )                          
 204: s001-X 4kpk-A    48 -  65 <=>  210 - 227   (VAL   48  - ARG   65  <=> SER  215  - GLY  232 )                          
 204: s001-X 4kpk-A    74 -  78 <=>  229 - 233   (VAL   74  - MET   78  <=> ILE  234  - THR  238 )                          
 204: s001-X 4kpk-A    79 -  89 <=>  235 - 245   (SER   79  - GLN   89  <=> ASP  240  - ARG  250 )                          
 204: s001-X 4kpk-A   135 - 150 <=>  247 - 262   (ASP  135  - ARG  150  <=> SER  252  - SER  267 )                          
 205: s001-X 6e11-E    16 -  35 <=>   46 -  65   (PRO   16  - SER   35  <=> ILE   72  - GLU   91 )                          
 205: s001-X 6e11-E    36 -  39 <=>   67 -  70   (GLU   36  - TRP   39  <=> VAL   93  - ASN   96 )                          
 205: s001-X 6e11-E    44 -  60 <=>   80 -  96   (THR   44  - ALA   60  <=> LEU  106  - LEU  122 )                          
 205: s001-X 6e11-E    94 -  97 <=>  103 - 106   (PHE   94  - VAL   97  <=> PRO  129  - PHE  132 )                          
 205: s001-X 6e11-E   133 - 136 <=>  116 - 119   (SER  133  - ARG  136  <=> ASN  142  - ALA  145 )                          
 205: s001-X 6e11-E   140 - 148 <=>  129 - 137   (VAL  140  - THR  148  <=> ILE  155  - ILE  163 )                          
 205: s001-X 6e11-E   149 - 152 <=>  139 - 142   (ASN  149  - LEU  152  <=> SER  165  - TYR  168 )                          
 205: s001-X 6e11-E   241 - 244 <=>  148 - 151   (ALA  241  - TYR  244  <=> GLU  174  - LEU  177 )                          
 205: s001-X 6e11-E   245 - 248 <=>  168 - 171   (ASN  245  - PRO  248  <=> VAL  194  - LEU  197 )                          
 205: s001-X 6e11-E   272 - 276 <=>  195 - 199   (SER  272  - SER  276  <=> LYS  221  - SER  225 )                          
 205: s001-X 6e11-E   277 - 286 <=>  201 - 210   (THR  277  - GLN  286  <=> LYS  227  - GLU  236 )                          
 206: s001-X 2ets-A    16 -  34 <=>   38 -  56   (PRO   16  - GLY   34  <=> GLN   33  - LEU   51 )                          
 206: s001-X 2ets-A    35 -  38 <=>   59 -  62   (SER   35  - VAL   38  <=> GLU   54  - ILE   57 )                          
 206: s001-X 2ets-A    41 -  55 <=>   72 -  86   (ARG   41  - ALA   55  <=> PHE   67  - CYS   81 )                          
 206: s001-X 2ets-A    57 -  60 <=>   87 -  90   (LYS   57  - ALA   60  <=> HIS   82  - ARG   85 )                          
 206: s001-X 2ets-A   123 - 127 <=>   92 -  96   (PRO  123  - TYR  127  <=> SER   87  - PHE   91 )                          
 206: s001-X 2ets-A   131 - 149 <=>   97 - 115   (LEU  131  - ASN  149  <=> ILE   92  - THR  110 )                          
 207: s001-X 2g36-A    11 -  15 <=>   70 -  74   (ILE   11  - GLU   15  <=> CYS   69  - PRO   73 )                          
 207: s001-X 2g36-A    17 -  21 <=>   81 -  85   (ASN   17  - PHE   21  <=> VAL   80  - VAL   84 )                          
 207: s001-X 2g36-A    23 -  34 <=>   86 -  97   (ASP   23  - GLY   34  <=> LYS   85  - MET   96 )                          
 207: s001-X 2g36-A    39 -  42 <=>   98 - 101   (TRP   39  - ASN   42  <=> ILE   97  - VAL  100 )                          
 207: s001-X 2g36-A    45 -  53 <=>  122 - 130   (GLN   45  - THR   53  <=> ILE  128  - ASP  136 )                          
 207: s001-X 2g36-A    93 -  96 <=>  134 - 137   (PHE   93  - ASP   96  <=> TYR  140  - GLU  143 )                          
 207: s001-X 2g36-A   124 - 127 <=>  142 - 145   (PHE  124  - TYR  127  <=> GLY  148  - GLN  151 )                          
 207: s001-X 2g36-A   131 - 153 <=>  146 - 168   (LEU  131  - VAL  153  <=> VAL  152  - PRO  174 )                          
 207: s001-X 2g36-A   175 - 181 <=>  289 - 295   (ILE  175  - LEU  181  <=> PRO  295  - VAL  301 )                          
 207: s001-X 2g36-A   182 - 190 <=>  298 - 306   (PRO  182  - THR  190  <=> GLU  304  - VAL  312 )                          
 207: s001-X 2g36-A   191 - 195 <=>  308 - 312   (ALA  191  - CYS  195  <=> ALA  314  - GLU  318 )                          
 207: s001-X 2g36-A   247 - 250 <=>  316 - 319   (PRO  247  - LEU  250  <=> ARG  322  - ASN  325 )                          
 208: s001-X 7lbe-C    30 -  33 <=>  103 - 106   (LYS   30  - LEU   33  <=> TRP  183  - LYS  186 )                          
 208: s001-X 7lbe-C    37 -  40 <=>  111 - 114   (ASN   37  - PHE   40  <=> PRO  191  - VAL  194 )                          
 208: s001-X 7lbe-C    42 -  65 <=>  115 - 138   (ASN   42  - ARG   65  <=> ASN  195  - CYS  218 )                          
 208: s001-X 7lbe-C    79 -  89 <=>  140 - 150   (SER   79  - GLN   89  <=> HIS  220  - ARG  230 )                          
 208: s001-X 7lbe-C    93 -  96 <=>  154 - 157   (PHE   93  - ASP   96  <=> ARG  234  - LYS  237 )                          
 208: s001-X 7lbe-C    99 - 102 <=>  158 - 161   (ARG   99  - SER  102  <=> TYR  238  - GLY  241 )                          
 208: s001-X 7lbe-C   113 - 116 <=>  162 - 165   (ILE  113  - ILE  116  <=> THR  242  - LYS  245 )                          
 208: s001-X 7lbe-C   120 - 123 <=>  181 - 184   (SER  120  - PRO  123  <=> LYS  317  - MET  320 )                          
 208: s001-X 7lbe-C   124 - 129 <=>  186 - 191   (PHE  124  - LYS  129  <=> THR  322  - LEU  327 )                          
 208: s001-X 7lbe-C   131 - 137 <=>  193 - 199   (LEU  131  - ILE  137  <=> THR  329  - LEU  335 )                          
 208: s001-X 7lbe-C   220 - 224 <=>  279 - 283   (ASP  220  - GLY  224  <=> LEU  442  - GLU  446 )                          
 209: s001-X 6urt-A    12 -  15 <=>   35 -  38   (ILE   12  - GLU   15  <=> LYS   38  - LEU   41 )                          
 209: s001-X 6urt-A    16 -  36 <=>   42 -  62   (PRO   16  - GLU   36  <=> VAL   45  - ILE   65 )                          
 209: s001-X 6urt-A    37 -  40 <=>   69 -  72   (ASN   37  - PHE   40  <=> PHE   72  - PRO   75 )                          
 209: s001-X 6urt-A    42 -  72 <=>   73 - 103   (ASN   42  - GLY   72  <=> GLY   76  - ILE  106 )                          
 209: s001-X 6urt-A    74 -  84 <=>  116 - 126   (VAL   74  - ALA   84  <=> SER  119  - VAL  129 )                          
 209: s001-X 6urt-A   127 - 130 <=>  127 - 130   (TYR  127  - ASP  130  <=> LEU  130  - LEU  133 )                          
 209: s001-X 6urt-A   131 - 135 <=>  132 - 136   (LEU  131  - ASP  135  <=> GLY  135  - GLY  139 )                          
 209: s001-X 6urt-A   269 - 272 <=>  163 - 166   (PRO  269  - SER  272  <=> ASN  166  - SER  169 )                          
 209: s001-X 6urt-A   274 - 278 <=>  172 - 176   (LYS  274  - ARG  278  <=> PHE  175  - PHE  179 )                          
 209: s001-X 6urt-A   280 - 290 <=>  227 - 237   (ARG  280  - LYS  290  <=> GLY  230  - THR  240 )                          
 210: s001-X 5x0m-A    12 -  15 <=>  210 - 213   (ILE   12  - GLU   15  <=> THR  256  - LYS  259 )                          
 210: s001-X 5x0m-A    16 -  20 <=>  217 - 221   (PRO   16  - SER   20  <=> LEU  263  - PHE  267 )                          
 210: s001-X 5x0m-A    21 -  35 <=>  223 - 237   (PHE   21  - SER   35  <=> LEU  269  - VAL  283 )                          
 210: s001-X 5x0m-A    36 -  39 <=>  299 - 302   (GLU   36  - TRP   39  <=> GLN  345  - GLY  348 )                          
 210: s001-X 5x0m-A    43 -  58 <=>  313 - 328   (VAL   43  - ILE   58  <=> ASP  359  - LEU  374 )                          
 210: s001-X 5x0m-A    84 -  89 <=>  330 - 335   (ALA   84  - GLN   89  <=> TYR  376  - TYR  381 )                          
 210: s001-X 5x0m-A    91 -  96 <=>  350 - 355   (PRO   91  - ASP   96  <=> PHE  396  - PHE  401 )                          
 210: s001-X 5x0m-A    97 - 104 <=>  357 - 364   (VAL   97  - PRO  104  <=> GLY  403  - PHE  410 )                          
 210: s001-X 5x0m-A   121 - 124 <=>  582 - 585   (ASP  121  - PHE  124  <=> VAL  694  - ALA  697 )                          
 210: s001-X 5x0m-A   127 - 132 <=>  590 - 595   (TYR  127  - PRO  132  <=> TRP  702  - TRP  707 )                          
 210: s001-X 5x0m-A   159 - 163 <=> 1208 -1212   (GLN  159  - ALA  163  <=> TYR 1406  - ILE 1410 )                          
 210: s001-X 5x0m-A   164 - 169 <=> 1215 -1220   (PRO  164  - TYR  169  <=> TYR 1413  - TYR 1418 )                          
 210: s001-X 5x0m-A   170 - 173 <=> 1228 -1231   (GLU  170  - ASN  173  <=> THR 1426  - ASP 1429 )                          
 210: s001-X 5x0m-A   230 - 234 <=> 1236 -1240   (ASN  230  - ARG  234  <=> PHE 1434  - GLN 1438 )                          
 211: s001-X 4iej-A    28 -  35 <=>    7 -  14   (ALA   28  - SER   35  <=> SER  139  - TYR  146 )                          
 211: s001-X 4iej-A    39 -  42 <=>   15 -  18   (TRP   39  - ASN   42  <=> LEU  147  - ASP  150 )                          
 211: s001-X 4iej-A    43 -  59 <=>   20 -  36   (VAL   43  - TYR   59  <=> TRP  152  - ASP  168 )                          
 211: s001-X 4iej-A   125 - 128 <=>   40 -  43   (SER  125  - SER  128  <=> VAL  172  - HIS  175 )                          
 211: s001-X 4iej-A   130 - 149 <=>   56 -  75   (ASP  130  - ASN  149  <=> VAL  188  - ALA  207 )                          
 212: s001-X 6l1k-A    13 -  18 <=>  263 - 268   (THR   13  - TYR   18  <=> GLY  264  - TRP  269 )                          
 212: s001-X 6l1k-A    20 -  33 <=>  269 - 282   (SER   20  - LEU   33  <=> ALA  270  - ASP  283 )                          
 212: s001-X 6l1k-A    43 -  65 <=>  283 - 305   (VAL   43  - ARG   65  <=> LEU  284  - PRO  306 )                          
 212: s001-X 6l1k-A   118 - 123 <=>  311 - 316   (PHE  118  - PRO  123  <=> PHE  312  - PHE  317 )                          
 212: s001-X 6l1k-A   124 - 127 <=>  326 - 329   (PHE  124  - TYR  127  <=> ASN  327  - GLU  330 )                          
 212: s001-X 6l1k-A   129 - 132 <=>  330 - 333   (LYS  129  - PRO  132  <=> GLU  331  - LYS  334 )                          
 212: s001-X 6l1k-A   133 - 137 <=>  337 - 341   (SER  133  - ILE  137  <=> ILE  338  - LEU  342 )                          
 212: s001-X 6l1k-A   139 - 145 <=>  342 - 348   (ALA  139  - ASN  145  <=> SER  343  - GLU  349 )                          
 212: s001-X 6l1k-A   149 - 152 <=>  349 - 352   (ASN  149  - LEU  152  <=> GLU  350  - SER  353 )                          
 212: s001-X 6l1k-A   191 - 195 <=>  359 - 363   (ALA  191  - CYS  195  <=> LEU  360  - GLU  364 )                          
 213: s001-X 3g17-G     3 -   9 <=>   82 -  88   (ASN    3  - VAL    9  <=> TYR   84  - THR   90 )                          
 213: s001-X 3g17-G    14 -  17 <=>  157 - 160   (TYR   14  - ASN   17  <=> GLU  159  - ILE  162 )                          
 213: s001-X 3g17-G    18 -  35 <=>  162 - 179   (TYR   18  - SER   35  <=> GLN  164  - ALA  181 )                          
 213: s001-X 3g17-G    36 -  39 <=>  181 - 184   (GLU   36  - TRP   39  <=> GLY  183  - THR  186 )                          
 213: s001-X 3g17-G    44 -  60 <=>  196 - 212   (THR   44  - ALA   60  <=> LEU  198  - GLY  214 )                          
 213: s001-X 3g17-G    91 -  94 <=>  250 - 253   (PRO   91  - PHE   94  <=> VAL  252  - ILE  255 )                          
 213: s001-X 3g17-G   126 - 129 <=>  263 - 266   (GLU  126  - LYS  129  <=> GLU  265  - LEU  268 )                          
 213: s001-X 3g17-G   134 - 149 <=>  268 - 283   (PHE  134  - ASN  149  <=> THR  270  - GLN  285 )                          
 213: s001-X 3g17-G   248 - 252 <=>  286 - 290   (PRO  248  - GLU  252  <=> GLY  288  - HIS  292 )                          
 214: s001-X 6cfz-J     1 -  10 <=>   37 -  46   (MET    1  - ARG   10  <=> ILE   39  - ALA   48 )                          
 214: s001-X 6cfz-J    14 -  18 <=>   47 -  51   (TYR   14  - TYR   18  <=> LEU  112  - LEU  116 )                          
 214: s001-X 6cfz-J    19 -  28 <=>   53 -  62   (GLU   19  - ALA   28  <=> ALA  118  - ARG  127 )                          
 214: s001-X 6cfz-J    31 -  35 <=>   64 -  68   (LEU   31  - SER   35  <=> GLY  129  - GLY  133 )                          
 214: s001-X 6cfz-J    41 -  45 <=>   69 -  73   (ARG   41  - GLN   45  <=> SER  134  - ASP  138 )                          
 214: s001-X 6cfz-J    47 -  61 <=>   74 -  88   (GLU   47  - VAL   61  <=> MET  139  - TYR  153 )                          
 214: s001-X 6cfz-J   118 - 149 <=>   89 - 120   (PHE  118  - ASN  149  <=> PRO  154  - GLU  185 )                          
 215: s001-X 4iuw-A     1 -   6 <=>  120 - 125   (MET    1  - ASP    6  <=> ASP  122  - ASP  127 )                          
 215: s001-X 4iuw-A    16 -  35 <=>  148 - 167   (PRO   16  - SER   35  <=> GLN  150  - MET  169 )                          
 215: s001-X 4iuw-A    36 -  39 <=>  170 - 173   (GLU   36  - TRP   39  <=> ALA  172  - PHE  175 )                          
 215: s001-X 4iuw-A    41 -  44 <=>  177 - 180   (ARG   41  - THR   44  <=> ASP  179  - ALA  182 )                          
 215: s001-X 4iuw-A    45 -  60 <=>  182 - 197   (GLN   45  - ALA   60  <=> VAL  184  - PRO  199 )                          
 215: s001-X 4iuw-A    65 -  68 <=>  207 - 210   (ARG   65  - ARG   68  <=> THR  209  - ASN  212 )                          
 215: s001-X 4iuw-A    81 -  84 <=>  249 - 252   (LEU   81  - ALA   84  <=> LEU  251  - LEU  254 )                          
 215: s001-X 4iuw-A   127 - 130 <=>  254 - 257   (TYR  127  - ASP  130  <=> LYS  256  - THR  259 )                          
 215: s001-X 4iuw-A   131 - 149 <=>  261 - 279   (LEU  131  - ASN  149  <=> TYR  263  - TYR  281 )                          
 215: s001-X 4iuw-A   166 - 169 <=>  521 - 524   (SER  166  - TYR  169  <=> ASP  523  - GLY  526 )                          
 215: s001-X 4iuw-A   186 - 194 <=>  576 - 584   (THR  186  - HIS  194  <=> PRO  578  - ARG  586 )                          
 215: s001-X 4iuw-A   256 - 259 <=>  586 - 589   (PHE  256  - GLU  259  <=> ASP  588  - ALA  591 )                          
 216: s001-X 2hku-A    10 -  13 <=>   12 -  15   (ARG   10  - THR   13  <=> GLU   29  - LEU   32 )                          
 216: s001-X 2hku-A    14 -  17 <=>   54 -  57   (TYR   14  - ASN   17  <=> ALA   71  - LEU   74 )                          
 216: s001-X 2hku-A    18 -  27 <=>  116 - 125   (TYR   18  - SER   27  <=> LEU  133  - VAL  142 )                          
 216: s001-X 2hku-A    28 -  35 <=>  127 - 134   (ALA   28  - SER   35  <=> LEU  144  - THR  151 )                          
 216: s001-X 2hku-A    40 -  43 <=>  136 - 139   (PHE   40  - VAL   43  <=> TRP  153  - ARG  156 )                          
 216: s001-X 2hku-A    44 -  65 <=>  141 - 162   (THR   44  - ARG   65  <=> GLY  158  - ALA  179 )                          
 216: s001-X 2hku-A    75 -  81 <=>  163 - 169   (THR   75  - LEU   81  <=> THR  180  - TYR  186 )                          
 216: s001-X 2hku-A    82 -  85 <=>  171 - 174   (ASP   82  - ALA   85  <=> LEU  188  - ALA  191 )                          
 216: s001-X 2hku-A    86 -  89 <=>  176 - 179   (MET   86  - GLN   89  <=> ALA  193  - PHE  196 )                          
 216: s001-X 2hku-A   138 - 147 <=>  182 - 191   (SER  138  - ILE  147  <=> LEU  199  - THR  208 )                          
 217: s001-X 4exn-A     6 -  13 <=>   37 -  44   (ASP    6  - THR   13  <=> PRO   59  - VAL   66 )                          
 217: s001-X 4exn-A    17 -  28 <=>   51 -  62   (ASN   17  - ALA   28  <=> ARG   73  - HIS   84 )                          
 217: s001-X 4exn-A    49 -  72 <=>   64 -  87   (ARG   49  - GLY   72  <=> SER   86  - LEU  109 )                          
 217: s001-X 4exn-A    74 -  88 <=>   97 - 111   (VAL   74  - PHE   88  <=> LEU  119  - LEU  133 )                          
 217: s001-X 4exn-A    89 - 101 <=>  115 - 127   (GLN   89  - PHE  101  <=> GLU  137  - LEU  149 )                          
 217: s001-X 4exn-A   103 - 106 <=>  131 - 134   (ARG  103  - GLU  106  <=> GLY  153  - LEU  156 )                          
 217: s001-X 4exn-A   116 - 119 <=>  144 - 147   (ILE  116  - VAL  119  <=> ASP  166  - PHE  169 )                          
 217: s001-X 4exn-A   131 - 135 <=>  154 - 158   (LEU  131  - ASP  135  <=> TYR  176  - CYS  180 )                          
 218: s001-X 3pyb-B    17 -  35 <=>  539 - 557   (ASN   17  - SER   35  <=> LEU  645  - SER  663 )                          
 218: s001-X 3pyb-B    41 -  63 <=>  559 - 581   (ARG   41  - ASN   63  <=> GLY  665  - GLY  687 )                          
 218: s001-X 3pyb-B    84 -  89 <=>  584 - 589   (ALA   84  - GLN   89  <=> GLY  690  - MET  695 )                          
 218: s001-X 3pyb-B   138 - 141 <=>  593 - 596   (SER  138  - PHE  141  <=> ILE  699  - MET  702 )                          
 218: s001-X 3pyb-B   144 - 147 <=>  597 - 600   (PHE  144  - ILE  147  <=> LYS  703  - ASP  706 )                          
 218: s001-X 3pyb-B   157 - 160 <=>  621 - 624   (ILE  157  - THR  160  <=> CYS  727  - ASN  738 )                          
 218: s001-X 3pyb-B   266 - 270 <=>  629 - 633   (GLN  266  - ARG  270  <=> LYS  743  - SER  747 )                          
 219: s001-X 6v1q-A     6 -   9 <=>  153 - 156   (ASP    6  - VAL    9  <=> ARG  186  - PHE  189 )                          
 219: s001-X 6v1q-A    14 -  17 <=>  168 - 171   (TYR   14  - ASN   17  <=> TYR  201  - PHE  204 )                          
 219: s001-X 6v1q-A    18 -  31 <=>  174 - 187   (TYR   18  - LEU   31  <=> MET  207  - LEU  220 )                          
 219: s001-X 6v1q-A    32 -  37 <=>  189 - 194   (ILE   32  - ASN   37  <=> GLY  222  - LEU  227 )                          
 219: s001-X 6v1q-A    38 -  41 <=>  198 - 201   (VAL   38  - ARG   41  <=> GLY  231  - TYR  234 )                          
 219: s001-X 6v1q-A    43 -  58 <=>  203 - 218   (VAL   43  - ILE   58  <=> THR  236  - THR  251 )                          
 219: s001-X 6v1q-A    88 -  91 <=>  222 - 225   (PHE   88  - PRO   91  <=> PRO  255  - MET  258 )                          
 219: s001-X 6v1q-A    92 - 101 <=>  237 - 246   (ARG   92  - PHE  101  <=> ILE  270  - ASN  279 )                          
 219: s001-X 6v1q-A   102 - 105 <=>  248 - 251   (SER  102  - MET  105  <=> TYR  281  - MET  284 )                          
 219: s001-X 6v1q-A   112 - 115 <=>  252 - 255   (TYR  112  - ASN  115  <=> SER  285  - LEU  288 )                          
 219: s001-X 6v1q-A   120 - 123 <=>  483 - 486   (SER  120  - PRO  123  <=> LEU  617  - LEU  620 )                          
 219: s001-X 6v1q-A   124 - 127 <=>  490 - 493   (PHE  124  - TYR  127  <=> ASN  624  - HIS  627 )                          
 219: s001-X 6v1q-A   129 - 132 <=>  494 - 497   (LYS  129  - PRO  132  <=> VAL  628  - SER  631 )                          
 220: s001-X 5x11-E     1 -   6 <=>   17 -  22   (MET    1  - ASP    6  <=> GLY   15  - TYR   20 )                          
 220: s001-X 5x11-E    36 -  39 <=>  114 - 117   (GLU   36  - TRP   39  <=> GLU  112  - ASP  115 )                          
 220: s001-X 5x11-E    40 -  64 <=>  119 - 143   (PHE   40  - LEU   64  <=> PHE  117  - SER  141 )                          
 220: s001-X 5x11-E    73 -  76 <=>  145 - 148   (ILE   73  - ASP   76  <=> GLU  143  - SER  146 )                          
 220: s001-X 5x11-E    77 -  85 <=>  153 - 161   (ARG   77  - ALA   85  <=> ASP  151  - THR  159 )                          
 220: s001-X 5x11-E   128 - 131 <=>  163 - 166   (SER  128  - LEU  131  <=> ALA  161  - ARG  164 )                          
 220: s001-X 5x11-E   133 - 146 <=>  167 - 180   (SER  133  - HIS  146  <=> GLU  165  - MET  178 )                          
 221: s001-X 5td6-B    17 -  35 <=>    1 -  19   (ASN   17  - SER   35  <=> MET    1  - HIS   19 )                          
 221: s001-X 5td6-B    40 -  59 <=>   20 -  39   (PHE   40  - TYR   59  <=> ILE   20  - HIS   39 )                          
 221: s001-X 5td6-B   101 - 104 <=>   40 -  43   (PHE  101  - PRO  104  <=> PHE   40  - THR   43 )                          
 221: s001-X 5td6-B   132 - 136 <=>   71 -  75   (PRO  132  - ARG  136  <=> GLU   71  - VAL   75 )                          
 221: s001-X 5td6-B   138 - 145 <=>   77 -  84   (SER  138  - ASN  145  <=> PRO   77  - LEU   84 )                          
 221: s001-X 5td6-B   148 - 151 <=>   85 -  88   (THR  148  - PHE  151  <=> PRO   85  - MET   88 )                          
 221: s001-X 5td6-B   184 - 188 <=>   93 -  97   (TRP  184  - ALA  188  <=> ASN   93  - VAL   97 )                          
 221: s001-X 5td6-B   195 - 198 <=>  101 - 104   (CYS  195  - LYS  198  <=> LEU  101  - ASN  104 )                          
 221: s001-X 5td6-B   239 - 242 <=>  106 - 109   (ILE  239  - LEU  242  <=> ILE  106  - PRO  109 )                          
 222: s001-X 6eu1-O    13 -  16 <=>   23 -  26   (THR   13  - PRO   16  <=> VAL   53  - HIS   56 )                          
 222: s001-X 6eu1-O    18 -  35 <=>  100 - 117   (TYR   18  - SER   35  <=> LEU  130  - ASN  147 )                          
 222: s001-X 6eu1-O    41 -  59 <=>  119 - 137   (ARG   41  - TYR   59  <=> GLU  149  - GLY  167 )                          
 222: s001-X 6eu1-O    85 -  88 <=>  138 - 141   (ALA   85  - PHE   88  <=> SER  168  - VAL  171 )                          
 222: s001-X 6eu1-O   127 - 130 <=>  143 - 146   (TYR  127  - ASP  130  <=> ASP  173  - SER  176 )                          
 222: s001-X 6eu1-O   131 - 145 <=>  154 - 168   (LEU  131  - ASN  145  <=> LYS  184  - GLY  198 )                          
 222: s001-X 6eu1-O   154 - 158 <=>  171 - 175   (SER  154  - GLU  158  <=> ILE  201  - LYS  205 )                          
 222: s001-X 6eu1-O   159 - 163 <=>  178 - 182   (GLN  159  - ALA  163  <=> TYR  208  - GLU  212 )                          
 222: s001-X 6eu1-O   192 - 197 <=>  294 - 299   (LEU  192  - PHE  197  <=> PRO  324  - PRO  329 )                          
 222: s001-X 6eu1-O   201 - 204 <=>  315 - 318   (GLN  201  - ALA  204  <=> PHE  345  - GLU  348 )                          
 222: s001-X 6eu1-O   214 - 217 <=>  365 - 368   (ILE  214  - SER  217  <=> LEU  468  - THR  471 )                          
 222: s001-X 6eu1-O   226 - 229 <=>  388 - 391   (VAL  226  - ARG  229  <=> VAL  491  - TYR  494 )                          
 222: s001-X 6eu1-O   239 - 242 <=>  544 - 547   (ILE  239  - LEU  242  <=> LEU  647  - VAL  650 )                          
 223: s001-X 2azj-A    16 -  35 <=>    1 -  20   (PRO   16  - SER   35  <=> MET    1  - GLN   20 )                          
 223: s001-X 2azj-A    36 -  60 <=>   34 -  58   (GLU   36  - ALA   60  <=> SER   34  - GLY   58 )                          
 223: s001-X 2azj-A    81 -  84 <=>  178 - 181   (LEU   81  - ALA   84  <=> HIS  178  - THR  181 )                          
 223: s001-X 2azj-A   128 - 132 <=>  185 - 189   (SER  128  - PRO  132  <=> MET  185  - GLY  189 )                          
 223: s001-X 2azj-A   231 - 237 <=>  209 - 215   (VAL  231  - PHE  237  <=> LYS  209  - GLY  215 )                          
 224: s001-X 6w2r-B    15 -  35 <=>   66 -  86   (GLU   15  - SER   35  <=> ARG   67  - SER   87 )                          
 224: s001-X 6w2r-B    37 -  44 <=>   87 -  94   (ASN   37  - THR   44  <=> ASN   88  - GLN   95 )                          
 224: s001-X 6w2r-B    47 -  60 <=>   96 - 109   (GLU   47  - ALA   60  <=> LEU   97  - SER  110 )                          
 224: s001-X 6w2r-B   116 - 119 <=>  110 - 113   (ILE  116  - VAL  119  <=> GLU  111  - GLU  114 )                          
 224: s001-X 6w2r-B   125 - 139 <=>  117 - 131   (SER  125  - ALA  139  <=> LYS  118  - ARG  132 )                          
 224: s001-X 6w2r-B   142 - 145 <=>  148 - 151   (ARG  142  - ASN  145  <=> ALA  149  - LEU  152 )                          
 224: s001-X 6w2r-B   248 - 251 <=>  218 - 221   (PRO  248  - VAL  251  <=> VAL  219  - ASP  222 )                          
 225: s001-X 5mlq-A    18 -  33 <=>  114 - 129   (TYR   18  - LEU   33  <=> SER  117  - TYR  132 )                          
 225: s001-X 5mlq-A    34 -  37 <=>  131 - 134   (GLY   34  - ASN   37  <=> THR  134  - PRO  137 )                          
 225: s001-X 5mlq-A    38 -  41 <=>  137 - 140   (VAL   38  - ARG   41  <=> HIS  140  - ASP  143 )                          
 225: s001-X 5mlq-A    44 -  51 <=>  170 - 177   (THR   44  - TYR   51  <=> LEU  173  - ILE  180 )                          
 225: s001-X 5mlq-A    52 -  59 <=>  179 - 186   (LEU   52  - TYR   59  <=> PRO  182  - PHE  189 )                          
 225: s001-X 5mlq-A   128 - 131 <=>  188 - 191   (SER  128  - LEU  131  <=> PHE  191  - TYR  194 )                          
 225: s001-X 5mlq-A   136 - 142 <=>  198 - 204   (ARG  136  - ARG  142  <=> ALA  201  - GLU  207 )                          
 225: s001-X 5mlq-A   152 - 156 <=>  209 - 213   (LEU  152  - ASP  156  <=> PRO  212  - ASP  216 )                          
 226: s001-X 6a29-E    18 -  36 <=>    1 -  19   (TYR   18  - GLU   36  <=> LYS    7  - GLY   25 )                          
 226: s001-X 6a29-E    47 -  53 <=>   23 -  29   (GLU   47  - THR   53  <=> GLN   29  - ALA   35 )                          
 226: s001-X 6a29-E   130 - 133 <=>   33 -  36   (ASP  130  - SER  133  <=> ASP   39  - THR   42 )                          
 226: s001-X 6a29-E   134 - 149 <=>   38 -  53   (PHE  134  - ASN  149  <=> ASP   44  - GLY   59 )                          
 226: s001-X 6a29-E   152 - 155 <=>   74 -  77   (LEU  152  - LEU  155  <=> LEU   80  - GLY   83 )                          
 226: s001-X 6a29-E   244 - 247 <=>   86 -  89   (TYR  244  - PRO  247  <=> GLY   92  - ALA   95 )                          
 226: s001-X 6a29-E   249 - 254 <=>   94 -  99   (LEU  249  - THR  254  <=> TYR  100  - ALA  105 )                          
 226: s001-X 6a29-E   264 - 269 <=>  112 - 117   (HIS  264  - PRO  269  <=> GLY  118  - ALA  123 )                          
 227: s001-X 2ygu-F    19 -  34 <=>   48 -  63   (GLU   19  - GLY   34  <=> PRO   49  - LYS   64 )                          
 227: s001-X 2ygu-F    35 -  38 <=>   65 -  68   (SER   35  - VAL   38  <=> ILE   66  - PRO   69 )                          
 227: s001-X 2ygu-F    39 -  44 <=>   70 -  75   (TRP   39  - THR   44  <=> ASN   71  - LYS   76 )                          
 227: s001-X 2ygu-F    46 -  60 <=>   76 -  90   (SER   46  - ALA   60  <=> LYS   77  - LYS   91 )                          
 227: s001-X 2ygu-F    95 -  98 <=>   92 -  95   (ARG   95  - PHE   98  <=> ASN   93  - LYS   96 )                          
 227: s001-X 2ygu-F   133 - 136 <=>  103 - 106   (SER  133  - ARG  136  <=> ALA  104  - ALA  107 )                          
 227: s001-X 2ygu-F   139 - 144 <=>  107 - 112   (ALA  139  - PHE  144  <=> GLY  108  - THR  113 )                          
 227: s001-X 2ygu-F   146 - 149 <=>  114 - 117   (HIS  146  - ASN  149  <=> LEU  115  - LYS  118 )                          
 228: s001-X 6j9r-B    41 -  44 <=>   74 -  77   (ARG   41  - THR   44  <=> SER   80  - SER   83 )                          
 228: s001-X 6j9r-B    45 -  66 <=>   79 - 100   (GLN   45  - THR   66  <=> GLN   85  - PRO  106 )                          
 228: s001-X 6j9r-B    78 -  89 <=>  103 - 114   (MET   78  - GLN   89  <=> PRO  109  - ARG  120 )                          
 228: s001-X 6j9r-B   138 - 146 <=>  118 - 126   (SER  138  - HIS  146  <=> GLU  124  - GLN  132 )                          
 229: s001-X 4b6x-A    44 -  74 <=>    3 -  33   (THR   44  - VAL   74  <=> GLY  155  - PRO  185 )                          
 229: s001-X 4b6x-A    75 -  86 <=>   37 -  48   (THR   75  - MET   86  <=> ALA  189  - ALA  200 )                          
 229: s001-X 4b6x-A   128 - 131 <=>   49 -  52   (SER  128  - LEU  131  <=> ASP  201  - ASP  204 )                          
 229: s001-X 4b6x-A   133 - 149 <=>   53 -  69   (SER  133  - ASN  149  <=> LEU  205  - GLN  221 )                          
 230: s001-X 1t7s-A    34 -  37 <=>    5 -   8   (GLY   34  - ASN   37  <=> VAL   78  - GLY   81 )                          
 230: s001-X 1t7s-A    42 -  67 <=>   23 -  48   (ASN   42  - TYR   67  <=> GLN   96  - ARG  121 )                          
 230: s001-X 1t7s-A    69 -  73 <=>   49 -  53   (GLN   69  - ILE   73  <=> GLY  122  - LYS  126 )                          
 230: s001-X 1t7s-A    74 -  89 <=>   56 -  71   (VAL   74  - GLN   89  <=> GLN  129  - ASN  144 )                          
 230: s001-X 1t7s-A   138 - 148 <=>   74 -  84   (SER  138  - THR  148  <=> ALA  147  - UNK  157 )                          
 230: s001-X 1t7s-A   200 - 203 <=>   95 -  98   (TYR  200  - VAL  203  <=> GLN  168  - ARG  171 )                          
 230: s001-X 1t7s-A   206 - 209 <=>  102 - 105   (PRO  206  - ILE  209  <=> LYS  175  - THR  178 )                          
 230: s001-X 1t7s-A   210 - 213 <=>  107 - 110   (VAL  210  - ILE  213  <=> VAL  180  - ILE  183 )                          
 230: s001-X 1t7s-A   282 - 285 <=>  116 - 119   (VAL  282  - ASP  285  <=> GLN  189  - ALA  192 )                          
 230: s001-X 1t7s-A   287 - 290 <=>  125 - 128   (PRO  287  - LYS  290  <=> GLN  198  - GLN  201 )                          
 231: s001-X 2r9i-A    43 -  66 <=>    2 -  25   (VAL   43  - THR   66  <=> ASN    2  - THR   25 )                          
 231: s001-X 2r9i-A    69 -  73 <=>   26 -  30   (GLN   69  - ILE   73  <=> ASP   26  - PRO   30 )                          
 231: s001-X 2r9i-A    74 -  85 <=>   33 -  44   (VAL   74  - ALA   85  <=> ALA   33  - ILE   44 )                          
 231: s001-X 2r9i-A   128 - 131 <=>   46 -  49   (SER  128  - LEU  131  <=> GLU   46  - SER   49 )                          
 231: s001-X 2r9i-A   133 - 149 <=>   50 -  66   (SER  133  - ASN  149  <=> THR   50  - LYS   66 )                          
 232: s001-X 6vua-A    10 -  13 <=>    1 -   4   (ARG   10  - THR   13  <=> TRP   46  - GLN   49 )                          
 232: s001-X 6vua-A    15 -  35 <=>    8 -  28   (GLU   15  - SER   35  <=> PRO   53  - ILE   73 )                          
 232: s001-X 6vua-A    37 -  58 <=>   29 -  50   (ASN   37  - ILE   58  <=> HIS   74  - SER   95 )                          
 232: s001-X 6vua-A    60 -  63 <=>   51 -  54   (ALA   60  - ASN   63  <=> LYS   96  - CYS   99 )                          
 232: s001-X 6vua-A   124 - 127 <=>   57 -  60   (PHE  124  - TYR  127  <=> THR  102  - ASP  105 )                          
 232: s001-X 6vua-A   131 - 139 <=>   62 -  70   (LEU  131  - ALA  139  <=> GLN  107  - GLN  115 )                          
 232: s001-X 6vua-A   148 - 151 <=>   98 - 101   (THR  148  - PHE  151  <=> PHE  143  - GLU  146 )                          
 232: s001-X 6vua-A   159 - 162 <=>  130 - 133   (GLN  159  - PRO  162  <=> ASP  175  - LYS  178 )                          
 232: s001-X 6vua-A   198 - 201 <=>  163 - 166   (LYS  198  - GLN  201  <=> LEU  208  - SER  211 )                          
 232: s001-X 6vua-A   203 - 206 <=>  202 - 205   (VAL  203  - PRO  206  <=> ARG  247  - SER  250 )                          
 232: s001-X 6vua-A   209 - 219 <=>  234 - 244   (ILE  209  - SER  219  <=> TYR  279  - LYS  289 )                          
 233: s001-X 4dtd-A    21 -  33 <=>  192 - 204   (PHE   21  - LEU   33  <=> TYR  189  - THR  201 )                          
 233: s001-X 4dtd-A    35 -  38 <=>  205 - 208   (SER   35  - VAL   38  <=> SER  202  - ASN  205 )                          
 233: s001-X 4dtd-A    40 -  43 <=>  209 - 212   (PHE   40  - VAL   43  <=> LEU  206  - LYS  209 )                          
 233: s001-X 4dtd-A    44 -  65 <=>  215 - 236   (THR   44  - ARG   65  <=> ALA  212  - PHE  233 )                          
 233: s001-X 4dtd-A    66 -  69 <=>  251 - 254   (THR   66  - GLN   69  <=> THR  248  - ALA  251 )                          
 233: s001-X 4dtd-A    73 -  76 <=>  255 - 258   (ILE   73  - ASP   76  <=> ASN  252  - THR  255 )                          
 233: s001-X 4dtd-A   114 - 117 <=>  263 - 266   (PRO  114  - GLU  117  <=> LYS  260  - TRP  263 )                          
 233: s001-X 4dtd-A   122 - 126 <=>  270 - 274   (VAL  122  - GLU  126  <=> PRO  267  - PRO  271 )                          
 233: s001-X 4dtd-A   129 - 132 <=>  275 - 278   (LYS  129  - PRO  132  <=> SER  272  - VAL  275 )                          
 233: s001-X 4dtd-A   135 - 141 <=>  287 - 293   (ASP  135  - PHE  141  <=> LYS  284  - ILE  290 )                          
 233: s001-X 4dtd-A   152 - 158 <=>  298 - 304   (LEU  152  - GLU  158  <=> GLN  295  - SER  301 )                          
 233: s001-X 4dtd-A   166 - 175 <=>  347 - 356   (SER  166  - ILE  175  <=> PRO  344  - LYS  353 )                          
 234: s001-X 3fx7-B    30 -  33 <=>    6 -   9   (LYS   30  - LEU   33  <=> GLU   10  - GLU   13 )                          
 234: s001-X 3fx7-B    45 -  68 <=>   12 -  35   (GLN   45  - ARG   68  <=> GLY   16  - LEU   39 )                          
 234: s001-X 3fx7-B    70 -  73 <=>   36 -  39   (ARG   70  - ILE   73  <=> GLU   40  - ARG   43 )                          
 234: s001-X 3fx7-B    74 -  87 <=>   43 -  56   (VAL   74  - SER   87  <=> ARG   47  - THR   60 )                          
 234: s001-X 3fx7-B   128 - 131 <=>   57 -  60   (SER  128  - LEU  131  <=> PHE   61  - PHE   64 )                          
 234: s001-X 3fx7-B   134 - 149 <=>   61 -  76   (PHE  134  - ASN  149  <=> ASP   65  - ARG   80 )                          
 234: s001-X 3fx7-B   248 - 251 <=>   79 -  82   (PRO  248  - VAL  251  <=> GLU   83  - TYR   86 )                          
 235: s001-X 4od8-D    43 -  63 <=>    2 -  22   (VAL   43  - ASN   63  <=> MET    1  - ARG   21 )                          
 235: s001-X 4od8-D    77 -  89 <=>   24 -  36   (ARG   77  - GLN   89  <=> SER   23  - VAL   35 )                          
 235: s001-X 4od8-D   138 - 142 <=>   40 -  44   (SER  138  - ARG  142  <=> THR   39  - TRP   43 )                          
 235: s001-X 4od8-D   152 - 156 <=>   47 -  51   (LEU  152  - ASP  156  <=> GLY   46  - VAL   50 )                          
 236: s001-X 6lqo-L    34 -  37 <=>   14 -  17   (GLY   34  - ASN   37  <=> ASN   59  - THR   62 )                          
 236: s001-X 6lqo-L    40 -  64 <=>   20 -  44   (PHE   40  - LEU   64  <=> SER   65  - VAL   89 )                          
 236: s001-X 6lqo-L    67 -  70 <=>   45 -  48   (TYR   67  - ARG   70  <=> ARG   90  - GLU   93 )                          
 236: s001-X 6lqo-L    72 -  81 <=>   49 -  58   (GLY   72  - LEU   81  <=> SER   94  - VAL  103 )                          
 236: s001-X 6lqo-L   124 - 148 <=>   59 -  83   (PHE  124  - THR  148  <=> ALA  104  - ASP  128 )                          
 237: s001-X 3k29-A    30 -  33 <=>   40 -  43   (LYS   30  - LEU   33  <=> GLU   40  - SER   43 )                          
 237: s001-X 3k29-A    45 -  65 <=>   46 -  66   (GLN   45  - ARG   65  <=> ASP   46  - GLY   66 )                          
 237: s001-X 3k29-A    78 -  85 <=>   68 -  75   (MET   78  - ALA   85  <=> THR   68  - UNK   75 )                          
 237: s001-X 3k29-A   127 - 149 <=>   76 -  98   (TYR  127  - ASN  149  <=> LYS   76  - GLU   98 )                          
 237: s001-X 3k29-A   197 - 200 <=>  107 - 110   (PHE  197  - TYR  200  <=> LEU  107  - ALA  110 )                          
 237: s001-X 3k29-A   209 - 212 <=>  116 - 119   (ILE  209  - GLU  212  <=> LYS  116  - LYS  119 )                          
 237: s001-X 3k29-A   282 - 285 <=>  128 - 131   (VAL  282  - ASP  285  <=> LYS  128  - TRP  131 )                          
 237: s001-X 3k29-A   287 - 290 <=>  137 - 140   (PRO  287  - LYS  290  <=> LYS  137  - ALA  140 )                          
 238: s001-X 4i5s-B    41 -  44 <=>  184 - 187   (ARG   41  - THR   44  <=> PHE  211  - ASN  214 )                          
 238: s001-X 4i5s-B    45 -  65 <=>  189 - 209   (GLN   45  - ARG   65  <=> SER  216  - GLY  236 )                          
 238: s001-X 4i5s-B    75 -  89 <=>  213 - 227   (THR   75  - GLN   89  <=> GLU  240  - THR  254 )                          
 238: s001-X 4i5s-B   137 - 149 <=>  230 - 242   (ILE  137  - ASN  149  <=> MET  257  - ARG  269 )                          
 238: s001-X 4i5s-B   196 - 203 <=>  251 - 258   (ARG  196  - VAL  203  <=> ASP  278  - THR  285 )                          
 238: s001-X 4i5s-B   209 - 213 <=>  322 - 326   (ILE  209  - ILE  213  <=> THR  355  - GLN  359 )                          
 238: s001-X 4i5s-B   220 - 224 <=>  373 - 377   (ASP  220  - GLY  224  <=> LYS  412  - TRP  416 )                          
 238: s001-X 4i5s-B   274 - 277 <=>  381 - 384   (LYS  274  - THR  277  <=> GLU  420  - GLU  423 )                          
 239: s001-X 4kbq-C    24 -  27 <=>   18 -  21   (LEU   24  - SER   27  <=> THR  552  - ASP  555 )                          
 239: s001-X 4kbq-C    30 -  33 <=>   22 -  25   (LYS   30  - LEU   33  <=> GLU  556  - GLN  559 )                          
 239: s001-X 4kbq-C    41 -  66 <=>   26 -  51   (ARG   41  - THR   66  <=> GLY  560  - GLN  585 )                          
 239: s001-X 4kbq-C    73 -  76 <=>   52 -  55   (ILE   73  - ASP   76  <=> THR  586  - LYS  589 )                          
 239: s001-X 4kbq-C    77 -  84 <=>   57 -  64   (ARG   77  - ALA   84  <=> GLU  591  - GLU  598 )                          
 239: s001-X 4kbq-C   128 - 131 <=>   65 -  68   (SER  128  - LEU  131  <=> LEU  599  - VAL  602 )                          
 239: s001-X 4kbq-C   134 - 144 <=>   69 -  79   (PHE  134  - PHE  144  <=> CYS  603  - SER  613 )                          
 239: s001-X 4kbq-C   146 - 149 <=>   81 -  84   (HIS  146  - ASN  149  <=> GLY  615  - PRO  618 )                          
 239: s001-X 4kbq-C   250 - 253 <=>   86 -  89   (LEU  250  - ASN  253  <=> THR  641  - GLU  644 )                          
 240: s001-X 2p6v-A    41 -  66 <=>    4 -  29   (ARG   41  - THR   66  <=> ALA  585  - UNK  610 )                          
 240: s001-X 2p6v-A    75 -  78 <=>   31 -  34   (THR   75  - MET   78  <=> SER  612  - THR  615 )                          
 240: s001-X 2p6v-A    79 -  89 <=>   36 -  46   (SER   79  - GLN   89  <=> ALA  617  - LEU  627 )                          
 240: s001-X 2p6v-A   118 - 121 <=>   63 -  66   (PHE  118  - ASP  121  <=> LEU  644  - SER  647 )                          
 240: s001-X 2p6v-A   130 - 144 <=>   71 -  85   (ASP  130  - PHE  144  <=> LEU  652  - LEU  666 )                          
 240: s001-X 2p6v-A   153 - 156 <=>   91 -  94   (VAL  153  - ASP  156  <=> ALA  672  - GLN  675 )                          
 241: s001-X 6wc3-B    32 -  37 <=>   20 -  25   (ILE   32  - ASN   37  <=> GLU   19  - GLU   24 )                          
 241: s001-X 6wc3-B    41 -  67 <=>   26 -  52   (ARG   41  - TYR   67  <=> GLY   25  - LYS   51 )                          
 241: s001-X 6wc3-B    69 -  72 <=>   53 -  56   (GLN   69  - GLY   72  <=> SER   52  - GLN   55 )                          
 241: s001-X 6wc3-B    74 -  87 <=>   59 -  72   (VAL   74  - SER   87  <=> GLN   77  - PHE   90 )                          
 241: s001-X 6wc3-B   128 - 131 <=>   73 -  76   (SER  128  - LEU  131  <=> LEU   91  - TYR   94 )                          
 241: s001-X 6wc3-B   134 - 149 <=>   77 -  92   (PHE  134  - ASN  149  <=> ARG   95  - ALA  110 )                          
 242: s001-X 6p5a-B    16 -  19 <=>    1 -   4   (PRO   16  - GLU   19  <=> THR  617  - ASP  620 )                          
 242: s001-X 6p5a-B    20 -  35 <=>    6 -  21   (SER   20  - SER   35  <=> LEU  622  - LYS  637 )                          
 242: s001-X 6p5a-B    39 -  42 <=>   23 -  26   (TRP   39  - ASN   42  <=> ARG  639  - ASP  642 )                          
 242: s001-X 6p5a-B    44 -  59 <=>   52 -  67   (THR   44  - TYR   59  <=> PHE  668  - THR  683 )                          
 242: s001-X 6p5a-B    62 -  65 <=>   68 -  71   (ARG   62  - ARG   65  <=> ASN  684  - ASN  687 )                          
 242: s001-X 6p5a-B    82 -  89 <=>   76 -  83   (ASP   82  - GLN   89  <=> ASN  692  - ILE  699 )                          
 242: s001-X 6p5a-B   129 - 136 <=>   85 -  92   (LYS  129  - ARG  136  <=> ALA  701  - ASP  708 )                          
 242: s001-X 6p5a-B   138 - 143 <=>   93 -  98   (SER  138  - ALA  143  <=> LYS  709  - PHE  714 )                          
 242: s001-X 6p5a-B   255 - 261 <=>  112 - 118   (ARG  255  - GLY  261  <=> ASN  728  - LYS  734 )                          
 243: s001-X 2yev-C    42 -  64 <=>    1 -  23   (ASN   42  - LEU   64  <=> UNK    1  - ASN   23 )                          
 243: s001-X 2yev-C    65 -  68 <=>   26 -  29   (ARG   65  - ARG   68  <=> VAL   26  - THR   29 )                          
 243: s001-X 2yev-C    71 -  74 <=>   30 -  33   (LEU   71  - VAL   74  <=> GLU   30  - THR   33 )                          
 243: s001-X 2yev-C    75 -  88 <=>   35 -  48   (THR   75  - PHE   88  <=> ASP   35  - LEU   48 )                          
 243: s001-X 2yev-C   137 - 148 <=>   52 -  63   (ILE  137  - THR  148  <=> THR   52  - HIS   63 )                          
 244: s001-X 5yti-A    43 -  72 <=>    4 -  33   (VAL   43  - GLY   72  <=> LEU   51  - LEU   80 )                          
 244: s001-X 5yti-A    75 -  89 <=>  299 - 313   (THR   75  - GLN   89  <=> GLY  346  - ASN  360 )                          
 244: s001-X 5yti-A   135 - 149 <=>  314 - 328   (ASP  135  - ASN  149  <=> ASP  361  - GLU  375 )                          
 245: s001-X 2lon-A    30 -  33 <=>   28 -  31   (LYS   30  - LEU   33  <=> SER   28  - VAL   31 )                          
 245: s001-X 2lon-A    43 -  62 <=>   33 -  52   (VAL   43  - ARG   62  <=> ILE   33  - ARG   52 )                          
 245: s001-X 2lon-A    74 -  81 <=>   54 -  61   (VAL   74  - LEU   81  <=> SER   54  - LEU   61 )                          
 245: s001-X 2lon-A   124 - 149 <=>   64 -  89   (PHE  124  - ASN  149  <=> THR   64  - VAL   89 )                          
 245: s001-X 2lon-A   248 - 254 <=>   92 -  98   (PRO  248  - THR  254  <=> MET   92  - GLU   98 )                          
 246: s001-X 5lb7-B    41 -  44 <=>   18 -  21   (ARG   41  - THR   44  <=> LEU   18  - ASN   21 )                          
 246: s001-X 5lb7-B    45 -  66 <=>   23 -  44   (GLN   45  - THR   66  <=> ASP   23  - LYS   44 )                          
 246: s001-X 5lb7-B    75 -  89 <=>   46 -  60   (THR   75  - GLN   89  <=> THR   46  - ASN   60 )                          
 246: s001-X 5lb7-B   137 - 149 <=>   63 -  75   (ILE  137  - ASN  149  <=> ALA   63  - SER   75 )                          
 247: s001-X 6z6o-C    41 -  44 <=>  355 - 358   (ARG   41  - THR   44  <=> ALA  437  - THR  440 )                          
 247: s001-X 6z6o-C    46 -  72 <=>  359 - 385   (SER   46  - GLY   72  <=> VAL  441  - THR  467 )                          
 247: s001-X 6z6o-C    74 -  89 <=>  478 - 493   (VAL   74  - GLN   89  <=> LYS  560  - SER  575 )                          
 247: s001-X 6z6o-C   135 - 149 <=>  494 - 508   (ASP  135  - ASN  149  <=> SER  576  - GLU  590 )                          
 247: s001-X 6z6o-C   196 - 203 <=>  517 - 524   (ARG  196  - VAL  203  <=> VAL  599  - PHE  606 )                          
 247: s001-X 6z6o-C   216 - 227 <=>  529 - 540   (SER  216  - THR  227  <=> GLN  619  - LYS  630 )                          
 247: s001-X 6z6o-C   228 - 232 <=>  544 - 548   (ASP  228  - ASN  232  <=> ASN  634  - LEU  638 )                          
 248: s001-X 4wzx-A    41 -  66 <=>   34 -  59   (ARG   41  - THR   66  <=> ALA   45  - PRO   70 )                          
 248: s001-X 4wzx-A    75 -  88 <=>   61 -  74   (THR   75  - PHE   88  <=> GLY   72  - LEU   85 )                          
 248: s001-X 4wzx-A   137 - 146 <=>   78 -  87   (ILE  137  - HIS  146  <=> ALA   89  - MET   98 )                          
 249: s001-X 1lrz-A    27 -  30 <=>  188 - 191   (SER   27  - LYS   30  <=> LYS  188  - VAL  191 )                          
 249: s001-X 1lrz-A    41 -  64 <=>  230 - 253   (ARG   41  - LEU   64  <=> TYR  242  - LYS  265 )                          
 249: s001-X 1lrz-A    65 -  72 <=>  255 - 262   (ARG   65  - GLY   72  <=> LEU  267  - PRO  274 )                          
 249: s001-X 1lrz-A    74 -  89 <=>  267 - 282   (VAL   74  - GLN   89  <=> ALA  279  - GLU  294 )                          
 249: s001-X 1lrz-A   138 - 149 <=>  285 - 296   (SER  138  - ASN  149  <=> ILE  297  - GLY  308 )                          
 249: s001-X 1lrz-A   170 - 174 <=>  342 - 346   (GLU  170  - VAL  174  <=> LEU  354  - ILE  358 )                          
 249: s001-X 1lrz-A   198 - 201 <=>  366 - 369   (LYS  198  - GLN  201  <=> GLY  378  - LYS  381 )                          
 249: s001-X 1lrz-A   204 - 208 <=>  376 - 380   (ALA  204  - ASN  208  <=> ALA  388  - GLU  392 )                          
 249: s001-X 1lrz-A   280 - 289 <=>  383 - 392   (ARG  280  - VAL  289  <=> GLY  395  - PRO  404 )                          
 250: s001-X 6w1s-Y    34 -  40 <=>    1 -   7   (GLY   34  - PHE   40  <=> GLU   27  - LEU   33 )                          
 250: s001-X 6w1s-Y    42 -  66 <=>    9 -  33   (ASN   42  - THR   66  <=> ARG   35  - GLN   59 )                          
 250: s001-X 6w1s-Y    69 -  72 <=>   34 -  37   (GLN   69  - GLY   72  <=> LEU   60  - GLY   63 )                          
 250: s001-X 6w1s-Y    74 -  77 <=>   44 -  47   (VAL   74  - ARG   77  <=> THR   70  - ASP   73 )                          
 250: s001-X 6w1s-Y    78 -  82 <=>   49 -  53   (MET   78  - ASP   82  <=> LEU   75  - GLN   79 )                          
 250: s001-X 6w1s-Y   127 - 130 <=>   55 -  58   (TYR  127  - ASP  130  <=> HIS   81  - GLN   84 )                          
 250: s001-X 6w1s-Y   131 - 149 <=>   60 -  78   (LEU  131  - ASN  149  <=> SER   86  - GLY  104 )                          
 250: s001-X 6w1s-Y   195 - 200 <=>   86 -  91   (CYS  195  - TYR  200  <=> GLU  112  - TYR  117 )                          
 250: s001-X 6w1s-Y   230 - 234 <=>  105 - 109   (ASN  230  - ARG  234  <=> GLN  151  - GLN  155 )                          
 250: s001-X 6w1s-Y   274 - 277 <=>  114 - 117   (LYS  274  - THR  277  <=> MET  160  - LEU  163 )                          
 250: s001-X 6w1s-Y   279 - 282 <=>  123 - 126   (LYS  279  - VAL  282  <=> ASP  169  - ALA  172 )                          
 250: s001-X 6w1s-Y   283 - 286 <=>  129 - 132   (VAL  283  - GLN  286  <=> ALA  175  - ASN  178 )                          
 251: s001-X 6zh3-A    34 -  37 <=>    2 -   5   (GLY   34  - ASN   37  <=> ASP    2  - LYS    5 )                          
 251: s001-X 6zh3-A    38 -  41 <=>    7 -  10   (VAL   38  - ARG   41  <=> ALA    7  - GLY   10 )                          
 251: s001-X 6zh3-A    43 -  72 <=>   16 -  45   (VAL   43  - GLY   72  <=> GLN   16  - THR   45 )                          
 251: s001-X 6zh3-A    74 -  89 <=>   71 -  86   (VAL   74  - GLN   89  <=> ILE   71  - ASP   86 )                          
 251: s001-X 6zh3-A   137 - 148 <=>   89 - 100   (ILE  137  - THR  148  <=> ARG   89  - THR  100 )                          
 251: s001-X 6zh3-A   195 - 198 <=>  110 - 113   (CYS  195  - LYS  198  <=> GLY  110  - ARG  113 )                          
 251: s001-X 6zh3-A   200 - 205 <=>  118 - 123   (TYR  200  - GLU  205  <=> LEU  118  - GLN  123 )                          
 251: s001-X 6zh3-A   206 - 209 <=>  125 - 128   (PRO  206  - ILE  209  <=> ARG  125  - MET  128 )                          
 251: s001-X 6zh3-A   210 - 219 <=>  130 - 139   (VAL  210  - SER  219  <=> GLU  130  - GLY  139 )                          
 251: s001-X 6zh3-A   278 - 290 <=>  150 - 162   (ARG  278  - LYS  290  <=> GLU  150  - ALA  162 )                          
 252: s001-X 6n63-A    23 -  35 <=>   16 -  28   (ASP   23  - SER   35  <=> GLU   17  - VAL   29 )                          
 252: s001-X 6n63-A    40 -  43 <=>   41 -  44   (PHE   40  - VAL   43  <=> TYR   42  - ILE   45 )                          
 252: s001-X 6n63-A    45 -  72 <=>   45 -  72   (GLN   45  - GLY   72  <=> TYR   46  - GLY   73 )                          
 252: s001-X 6n63-A    74 -  77 <=>   76 -  79   (VAL   74  - ARG   77  <=> PRO   77  - ASN   80 )                          
 252: s001-X 6n63-A    78 -  84 <=>   81 -  87   (MET   78  - ALA   84  <=> PHE   82  - GLU   88 )                          
 252: s001-X 6n63-A   128 - 131 <=>   90 -  93   (SER  128  - LEU  131  <=> LEU   91  - PHE   94 )                          
 252: s001-X 6n63-A   133 - 146 <=>   94 - 107   (SER  133  - HIS  146  <=> GLY   95  - PHE  108 )                          
 252: s001-X 6n63-A   148 - 151 <=>  114 - 117   (THR  148  - PHE  151  <=> ARG  115  - LEU  118 )                          
 253: s001-X 1xfi-A    10 -  13 <=>   26 -  29   (ARG   10  - THR   13  <=> PRO   31  - ASP   34 )                          
 253: s001-X 1xfi-A    16 -  36 <=>   39 -  59   (PRO   16  - GLU   36  <=> SER   44  - ILE   64 )                          
 253: s001-X 1xfi-A    37 -  43 <=>   61 -  67   (ASN   37  - VAL   43  <=> VAL   66  - ARG   72 )                          
 253: s001-X 1xfi-A    47 -  64 <=>   70 -  87   (GLU   47  - LEU   64  <=> LYS   75  - GLU   92 )                          
 253: s001-X 1xfi-A    95 -  98 <=>   95 -  98   (ARG   95  - PHE   98  <=> GLY  100  - LEU  103 )                          
 253: s001-X 1xfi-A   137 - 140 <=>  106 - 109   (ILE  137  - VAL  140  <=> LEU  111  - LEU  114 )                          
 253: s001-X 1xfi-A   143 - 146 <=>  110 - 113   (ALA  143  - HIS  146  <=> GLY  115  - ASP  118 )                          
 253: s001-X 1xfi-A   212 - 216 <=>  162 - 166   (GLU  212  - SER  216  <=> SER  182  - SER  186 )                          
 253: s001-X 1xfi-A   226 - 229 <=>  171 - 174   (VAL  226  - ARG  229  <=> VAL  191  - PRO  194 )                          
 253: s001-X 1xfi-A   246 - 251 <=>  234 - 239   (PRO  246  - VAL  251  <=> ILE  254  - CYS  259 )                          
 253: s001-X 1xfi-A   252 - 255 <=>  267 - 270   (GLU  252  - ARG  255  <=> SER  289  - ASP  292 )                          
 253: s001-X 1xfi-A   258 - 264 <=>  304 - 310   (THR  258  - HIS  264  <=> THR  326  - PHE  332 )                          
 254: s001-X 2rkh-A     3 -  11 <=>   17 -  25   (ASN    3  - ILE   11  <=> ALA   22  - GLU   30 )                          
 254: s001-X 2rkh-A    12 -  15 <=>   28 -  31   (ILE   12  - GLU   15  <=> GLY   33  - ARG   36 )                          
 254: s001-X 2rkh-A    17 -  20 <=>   40 -  43   (ASN   17  - SER   20  <=> PRO   45  - GLU   48 )                          
 254: s001-X 2rkh-A    30 -  34 <=>   95 -  99   (LYS   30  - GLY   34  <=> ALA  108  - ARG  112 )                          
 254: s001-X 2rkh-A    35 -  38 <=>  101 - 104   (SER   35  - VAL   38  <=> LEU  114  - UNK  117 )                          
 254: s001-X 2rkh-A    41 -  44 <=>  109 - 112   (ARG   41  - THR   44  <=> ARG  122  - GLN  125 )                          
 254: s001-X 2rkh-A    45 -  63 <=>  114 - 132   (GLN   45  - ASN   63  <=> ASP  127  - GLY  145 )                          
 254: s001-X 2rkh-A    74 -  88 <=>  136 - 150   (VAL   74  - PHE   88  <=> GLY  151  - LEU  165 )                          
 254: s001-X 2rkh-A   134 - 142 <=>  154 - 162   (PHE  134  - ARG  142  <=> LEU  169  - ALA  177 )                          
 255: s001-X 6so5-C    34 -  37 <=>   32 -  35   (GLY   34  - ASN   37  <=> SER   36  - LEU   39 )                          
 255: s001-X 6so5-C    38 -  45 <=>   37 -  44   (VAL   38  - GLN   45  <=> LYS   41  - GLN   48 )                          
 255: s001-X 6so5-C    47 -  61 <=>   45 -  59   (GLU   47  - VAL   61  <=> MET   49  - VAL   63 )                          
 255: s001-X 6so5-C    75 -  84 <=>   62 -  71   (THR   75  - ALA   84  <=> MET   66  - LEU   75 )                          
 255: s001-X 6so5-C   127 - 149 <=>   72 -  94   (TYR  127  - ASN  149  <=> GLU   76  - ALA   98 )                          
 255: s001-X 6so5-C   204 - 207 <=>  127 - 130   (ALA  204  - LYS  207  <=> ILE  155  - TRP  158 )                          
 255: s001-X 6so5-C   208 - 219 <=>  133 - 144   (ASN  208  - SER  219  <=> VAL  161  - PRO  172 )                          
 256: s001-X 5m48-A    36 -  39 <=>   13 -  16   (GLU   36  - TRP   39  <=> LYS  152  - GLU  155 )                          
 256: s001-X 5m48-A    40 -  44 <=>   18 -  22   (PHE   40  - THR   44  <=> LEU  157  - HIS  161 )                          
 256: s001-X 5m48-A    46 -  62 <=>   23 -  39   (SER   46  - ARG   62  <=> HIS  162  - LEU  178 )                          
 256: s001-X 5m48-A    74 -  88 <=>   42 -  56   (VAL   74  - PHE   88  <=> SER  181  - ILE  195 )                          
 256: s001-X 5m48-A   134 - 144 <=>   60 -  70   (PHE  134  - PHE  144  <=> ALA  199  - LYS  209 )                          
 256: s001-X 5m48-A   208 - 216 <=>   88 -  96   (ASN  208  - SER  216  <=> HIS  227  - LEU  235 )                          
 256: s001-X 5m48-A   282 - 285 <=>  102 - 105   (VAL  282  - ASP  285  <=> VAL  241  - ALA  244 )                          
 256: s001-X 5m48-A   287 - 290 <=>  111 - 114   (PRO  287  - LYS  290  <=> HIS  250  - HIS  253 )                          
 257: s001-X 3n9m-A    14 -  17 <=>  391 - 394   (TYR   14  - ASN   17  <=> VAL  594  - LEU  597 )                          
 257: s001-X 3n9m-A    37 -  40 <=>  434 - 437   (ASN   37  - PHE   40  <=> GLN  637  - SER  640 )                          
 257: s001-X 3n9m-A    42 -  65 <=>  441 - 464   (ASN   42  - ARG   65  <=> GLU  644  - GLU  667 )                          
 257: s001-X 3n9m-A    66 -  69 <=>  467 - 470   (THR   66  - GLN   69  <=> LEU  670  - GLU  673 )                          
 257: s001-X 3n9m-A    72 -  89 <=>  471 - 488   (GLY   72  - GLN   89  <=> LYS  674  - ARG  691 )                          
 257: s001-X 3n9m-A   137 - 148 <=>  491 - 502   (ILE  137  - THR  148  <=> ILE  694  - ASN  705 )                          
 258: s001-X 5xfa-A     1 -   4 <=>   39 -  42   (MET    1  - LEU    4  <=> ALA   48  - SER   51 )                          
 258: s001-X 5xfa-A     5 -   8 <=>   47 -  50   (PHE    5  - ASP    8  <=> PHE   56  - PRO   59 )                          
 258: s001-X 5xfa-A    13 -  16 <=>  101 - 104   (THR   13  - PRO   16  <=> ALA  110  - SER  113 )                          
 258: s001-X 5xfa-A    17 -  20 <=>  445 - 448   (ASN   17  - SER   20  <=> VAL  454  - PHE  457 )                          
 258: s001-X 5xfa-A    23 -  26 <=>  449 - 452   (ASP   23  - ASP   26  <=> ASP  458  - ARG  461 )                          
 258: s001-X 5xfa-A    49 -  66 <=>  453 - 470   (ARG   49  - THR   66  <=> ASP  462  - CYS  479 )                          
 258: s001-X 5xfa-A    74 -  78 <=>  472 - 476   (VAL   74  - MET   78  <=> PHE  481  - CYS  485 )                          
 258: s001-X 5xfa-A    79 -  88 <=>  478 - 487   (SER   79  - PHE   88  <=> VAL  487  - PHE  496 )                          
 258: s001-X 5xfa-A    89 -  92 <=>  490 - 493   (GLN   89  - ARG   92  <=> ILE  499  - GLY  502 )                          
 258: s001-X 5xfa-A   124 - 127 <=>  523 - 526   (PHE  124  - TYR  127  <=> GLY  532  - VAL  535 )                          
 258: s001-X 5xfa-A   132 - 135 <=>  532 - 535   (PRO  132  - ASP  135  <=> HIS  541  - GLN  544 )                          
 258: s001-X 5xfa-A   137 - 142 <=>  536 - 541   (ILE  137  - ARG  142  <=> GLN  545  - LEU  550 )                          
 258: s001-X 5xfa-A   145 - 150 <=>  542 - 547   (ASN  145  - ARG  150  <=> GLN  551  - ILE  556 )                          
 258: s001-X 5xfa-A   212 - 215 <=>  562 - 565   (GLU  212  - LYS  215  <=> LEU  571  - ARG  574 )                          
 258: s001-X 5xfa-A   218 - 221 <=>  566 - 569   (ILE  218  - LEU  221  <=> ASP  575  - HIS  578 )                          
 258: s001-X 5xfa-A   247 - 252 <=>  573 - 578   (PRO  247  - GLU  252  <=> ALA  582  - PRO  587 )                          
 259: s001-X 6oht-A     7 -  10 <=>    1 -   4   (ASP    7  - ARG   10  <=> PRO    7  - PRO   10 )                          
 259: s001-X 6oht-A    12 -  16 <=>   99 - 103   (ILE   12  - PRO   16  <=> ILE  112  - ASN  116 )                          
 259: s001-X 6oht-A    17 -  23 <=>  107 - 113   (ASN   17  - ASP   23  <=> CYS  120  - ALA  126 )                          
 259: s001-X 6oht-A    24 -  35 <=>  115 - 126   (LEU   24  - SER   35  <=> LEU  128  - ALA  139 )                          
 259: s001-X 6oht-A    36 -  42 <=>  130 - 136   (GLU   36  - ASN   42  <=> GLN  143  - ILE  149 )                          
 259: s001-X 6oht-A    43 -  68 <=>  138 - 163   (VAL   43  - ARG   68  <=> GLN  151  - HIS  176 )                          
 259: s001-X 6oht-A    73 -  76 <=>  164 - 167   (ILE   73  - ASP   76  <=> GLY  177  - GLY  180 )                          
 259: s001-X 6oht-A   119 - 122 <=>  172 - 175   (VAL  119  - VAL  122  <=> PHE  185  - TYR  188 )                          
 259: s001-X 6oht-A   123 - 128 <=>  177 - 182   (PRO  123  - SER  128  <=> VAL  190  - LEU  195 )                          
 259: s001-X 6oht-A   131 - 140 <=>  185 - 194   (LEU  131  - VAL  140  <=> VAL  198  - ALA  207 )                          
 260: s001-X 3o60-A    16 -  19 <=>   10 -  13   (PRO   16  - GLU   19  <=> ASN   12  - LEU   15 )                          
 260: s001-X 3o60-A    20 -  34 <=>   15 -  29   (SER   20  - GLY   34  <=> THR   17  - PHE   31 )                          
 260: s001-X 3o60-A    35 -  39 <=>   32 -  36   (SER   35  - TRP   39  <=> GLU   34  - PHE   38 )                          
 260: s001-X 3o60-A    49 -  61 <=>   68 -  80   (ARG   49  - VAL   61  <=> VAL   70  - GLU   82 )                          
 260: s001-X 3o60-A    73 -  76 <=>   84 -  87   (ILE   73  - ASP   76  <=> ILE   86  - THR   89 )                          
 260: s001-X 3o60-A    77 -  83 <=>   90 -  96   (ARG   77  - ASP   83  <=> ASN   92  - LEU   98 )                          
 260: s001-X 3o60-A   128 - 131 <=>   98 - 101   (SER  128  - LEU  131  <=> THR  100  - LYS  103 )                          
 260: s001-X 3o60-A   134 - 145 <=>  102 - 113   (PHE  134  - ASN  145  <=> ASN  104  - ARG  115 )                          
 260: s001-X 3o60-A   151 - 154 <=>  116 - 119   (PHE  151  - SER  154  <=> ASN  118  - ILE  121 )                          
 260: s001-X 3o60-A   156 - 159 <=>  125 - 128   (ASP  156  - GLN  159  <=> GLU  127  - ARG  130 )                          
 260: s001-X 3o60-A   264 - 268 <=>  138 - 142   (HIS  264  - PRO  268  <=> SER  140  - PHE  144 )                          
 261: s001-X 3ang-C    16 -  35 <=>   80 -  99   (PRO   16  - SER   35  <=> GLU   81  - GLU  100 )                          
 261: s001-X 3ang-C    37 -  59 <=>  170 - 192   (ASN   37  - TYR   59  <=> ALA  171  - UNK  193 )                          
 261: s001-X 3ang-C   117 - 121 <=>  194 - 198   (GLU  117  - ASP  121  <=> VAL  195  - PRO  199 )                          
 262: s001-X 5bq9-B    11 -  15 <=>  206 - 210   (ILE   11  - GLU   15  <=> GLY  359  - ARG  363 )                          
 262: s001-X 5bq9-B    16 -  34 <=>  215 - 233   (PRO   16  - GLY   34  <=> ILE  368  - LYS  386 )                          
 262: s001-X 5bq9-B    35 -  41 <=>  236 - 242   (SER   35  - ARG   41  <=> SER  389  - GLN  395 )                          
 262: s001-X 5bq9-B    43 -  58 <=>  344 - 359   (VAL   43  - ILE   58  <=> GLY  497  - TYR  512 )                          
 262: s001-X 5bq9-B    84 -  89 <=>  360 - 365   (ALA   84  - GLN   89  <=> ASP  513  - ASN  518 )                          
 262: s001-X 5bq9-B    91 - 102 <=>  387 - 398   (PRO   91  - SER  102  <=> ALA  540  - GLY  551 )                          
 262: s001-X 5bq9-B   103 - 106 <=>  410 - 413   (ARG  103  - GLU  106  <=> TYR  563  - SER  566 )                          
 262: s001-X 5bq9-B   180 - 187 <=>  420 - 427   (PHE  180  - ARG  187  <=> LEU  573  - LYS  580 )                          
 262: s001-X 5bq9-B   188 - 192 <=>  429 - 433   (ALA  188  - LEU  192  <=> LEU  582  - PRO  586 )                          
 262: s001-X 5bq9-B   245 - 248 <=>  434 - 437   (ASN  245  - PRO  248  <=> LYS  587  - THR  590 )                          
 263: s001-X 5eqw-B    17 -  35 <=>   19 -  37   (ASN   17  - SER   35  <=> GLY   28  - GLU   46 )                          
 263: s001-X 5eqw-B    40 -  44 <=>   39 -  43   (PHE   40  - THR   44  <=> UNK   48  - LYS   52 )                          
 263: s001-X 5eqw-B    47 -  58 <=>   45 -  56   (GLU   47  - ILE   58  <=> ILE   54  - ALA   65 )                          
 263: s001-X 5eqw-B   102 - 105 <=>   76 -  79   (SER  102  - MET  105  <=> VAL   85  - ASN   88 )                          
 263: s001-X 5eqw-B   112 - 120 <=>   82 -  90   (TYR  112  - SER  120  <=> PRO   91  - GLN   99 )                          
 263: s001-X 5eqw-B   124 - 129 <=>   93 -  98   (PHE  124  - LYS  129  <=> SER  102  - LYS  107 )                          
 263: s001-X 5eqw-B   131 - 140 <=>  100 - 109   (LEU  131  - VAL  140  <=> THR  109  - ARG  118 )                          
 263: s001-X 5eqw-B   142 - 145 <=>  110 - 113   (ARG  142  - ASN  145  <=> ASN  119  - GLY  122 )                          
 263: s001-X 5eqw-B   150 - 153 <=>  115 - 118   (ARG  150  - VAL  153  <=> ALA  124  - GLU  127 )                          
 264: s001-X 6r7n-B    14 -  17 <=>    1 -   4   (TYR   14  - ASN   17  <=> MET    1  - MET    4 )                          
 264: s001-X 6r7n-B    18 -  39 <=>    7 -  28   (TYR   18  - TRP   39  <=> ASP    7  - PRO   28 )                          
 264: s001-X 6r7n-B    41 -  47 <=>   29 -  35   (ARG   41  - GLU   47  <=> ASN   29  - GLN   35 )                          
 264: s001-X 6r7n-B    48 -  62 <=>   66 -  80   (VAL   48  - ARG   62  <=> GLU   66  - PHE   80 )                          
 264: s001-X 6r7n-B    80 -  85 <=>   86 -  91   (GLN   80  - ALA   85  <=> PRO   86  - ARG   91 )                          
 264: s001-X 6r7n-B    86 -  89 <=>   93 -  96   (MET   86  - GLN   89  <=> LYS   93  - LEU   96 )                          
 264: s001-X 6r7n-B    90 - 104 <=>  107 - 121   (VAL   90  - PRO  104  <=> TYR  107  - THR  121 )                          
 264: s001-X 6r7n-B   157 - 160 <=>  127 - 130   (ILE  157  - THR  160  <=> LEU  127  - GLU  130 )                          
 264: s001-X 6r7n-B   250 - 255 <=>  143 - 148   (LEU  250  - ARG  255  <=> LYS  143  - TRP  148 )                          
 264: s001-X 6r7n-B   265 - 268 <=>  156 - 159   (SER  265  - PRO  268  <=> GLY  156  - TYR  159 )                          
 264: s001-X 6r7n-B   269 - 272 <=>  167 - 170   (PRO  269  - SER  272  <=> LYS  167  - LYS  170 )                          
 264: s001-X 6r7n-B   274 - 278 <=>  208 - 212   (LYS  274  - ARG  278  <=> GLN  208  - LYS  212 )                          
 264: s001-X 6r7n-B   280 - 285 <=>  247 - 252   (ARG  280  - ASP  285  <=> ARG  247  - GLU  252 )                          
 264: s001-X 6r7n-B   286 - 290 <=>  287 - 291   (GLN  286  - LYS  290  <=> MET  287  - ILE  291 )                          
 265: s001-X 5uxg-A     1 -   5 <=>   45 -  49   (MET    1  - PHE    5  <=> ILE   45  - TYR   49 )                          
 265: s001-X 5uxg-A    11 -  14 <=>  157 - 160   (ILE   11  - TYR   14  <=> GLU  157  - GLU  160 )                          
 265: s001-X 5uxg-A    16 -  28 <=>  168 - 180   (PRO   16  - ALA   28  <=> GLU  168  - GLY  180 )                          
 265: s001-X 5uxg-A    30 -  33 <=>  181 - 184   (LYS   30  - LEU   33  <=> LYS  181  - ILE  184 )                          
 265: s001-X 5uxg-A    40 -  62 <=>  186 - 208   (PHE   40  - ARG   62  <=> PRO  186  - LYS  208 )                          
 266: s001-X 4tq4-D    16 -  32 <=>   11 -  27   (PRO   16  - ILE   32  <=> VAL   24  - GLY   40 )                          
 266: s001-X 4tq4-D    34 -  37 <=>   28 -  31   (GLY   34  - ASN   37  <=> ILE   41  - ASN   44 )                          
 266: s001-X 4tq4-D    40 -  68 <=>   32 -  60   (PHE   40  - ARG   68  <=> ALA   45  - ARG   73 )                          
 266: s001-X 4tq4-D    69 -  72 <=>   80 -  83   (GLN   69  - GLY   72  <=> LEU   93  - GLY   96 )                          
 266: s001-X 4tq4-D    73 -  77 <=>   85 -  89   (ILE   73  - ARG   77  <=> ILE   98  - GLU  102 )                          
 266: s001-X 4tq4-D    78 -  89 <=>   91 - 102   (MET   78  - GLN   89  <=> TRP  104  - LEU  115 )                          
 266: s001-X 4tq4-D   133 - 142 <=>  104 - 113   (SER  133  - ARG  142  <=> THR  117  - PHE  126 )                          
 266: s001-X 4tq4-D   152 - 155 <=>  117 - 120   (LEU  152  - LEU  155  <=> LEU  130  - ASN  133 )                          
 266: s001-X 4tq4-D   156 - 159 <=>  123 - 126   (ASP  156  - GLN  159  <=> GLY  136  - TYR  139 )                          
 266: s001-X 4tq4-D   160 - 165 <=>  132 - 137   (THR  160  - ILE  165  <=> PHE  145  - VAL  150 )                          
 266: s001-X 4tq4-D   187 - 193 <=>  173 - 179   (ARG  187  - LYS  193  <=> LEU  186  - ILE  192 )                          
 266: s001-X 4tq4-D   217 - 222 <=>  226 - 231   (SER  217  - LEU  222  <=> LEU  239  - ILE  244 )                          
 266: s001-X 4tq4-D   224 - 227 <=>  237 - 240   (GLY  224  - THR  227  <=> SER  250  - ILE  253 )                          
 266: s001-X 4tq4-D   238 - 241 <=>  241 - 244   (ARG  238  - ALA  241  <=> ILE  254  - THR  257 )                          
 267: s001-X 5yma-A    20 -  36 <=>    1 -  17   (SER   20  - GLU   36  <=> GLU   47  - LEU   63 )                          
 267: s001-X 5yma-A    37 -  42 <=>   29 -  34   (ASN   37  - ASN   42  <=> GLN   75  - ARG   80 )                          
 267: s001-X 5yma-A    43 -  63 <=>   37 -  57   (VAL   43  - ASN   63  <=> LYS   83  - SER  103 )                          
 267: s001-X 5yma-A    64 -  72 <=>   59 -  67   (LEU   64  - GLY   72  <=> TYR  105  - ARG  113 )                          
 267: s001-X 5yma-A    73 -  78 <=>  107 - 112   (ILE   73  - MET   78  <=> THR  153  - PHE  158 )                          
 267: s001-X 5yma-A   119 - 125 <=>  161 - 167   (VAL  119  - SER  125  <=> LEU  216  - GLU  222 )                          
 267: s001-X 5yma-A   128 - 131 <=>  169 - 172   (SER  128  - LEU  131  <=> VAL  224  - LYS  227 )                          
 268: s001-X 2xwu-B     3 -   9 <=>  159 - 165   (ASN    3  - VAL    9  <=> SER  180  - ARG  186 )                          
 268: s001-X 2xwu-B    16 -  34 <=>  834 - 852   (PRO   16  - GLY   34  <=> ALA  877  - HIS  895 )                          
 268: s001-X 2xwu-B    35 -  38 <=>  854 - 857   (SER   35  - VAL   38  <=> PHE  897  - LEU  900 )                          
 268: s001-X 2xwu-B    40 -  61 <=>  889 - 910   (PHE   40  - VAL   61  <=> ARG  932  - GLY  953 )                          
 269: s001-X 6v3o-F    11 -  14 <=>   13 -  16   (ILE   11  - TYR   14  <=> VAL   24  - LYS   27 )                          
 269: s001-X 6v3o-F    17 -  32 <=>   27 -  42   (ASN   17  - ILE   32  <=> ASP   38  - HIS   53 )                          
 269: s001-X 6v3o-F    45 -  65 <=>   43 -  63   (GLN   45  - ARG   65  <=> GLY   54  - LYS   74 )                          
 269: s001-X 6v3o-F    78 -  89 <=>   65 -  76   (MET   78  - GLN   89  <=> ASP   76  - LEU   87 )                          
 269: s001-X 6v3o-F    90 -  95 <=>   87 -  92   (VAL   90  - ARG   95  <=> VAL   98  - LEU  103 )                          
 269: s001-X 6v3o-F   167 - 175 <=>  103 - 111   (PHE  167  - ILE  175  <=> GLU  114  - ARG  122 )                          
 269: s001-X 6v3o-F   196 - 199 <=>  174 - 177   (ARG  196  - GLN  199  <=> SER  185  - GLN  188 )                          
 269: s001-X 6v3o-F   238 - 241 <=>  201 - 204   (ARG  238  - ALA  241  <=> GLU  212  - GLU  215 )                          
 269: s001-X 6v3o-F   242 - 245 <=>  208 - 211   (LEU  242  - ASN  245  <=> ARG  219  - GLN  222 )                          
 269: s001-X 6v3o-F   246 - 249 <=>  215 - 218   (PRO  246  - LEU  249  <=> ARG  226  - GLU  229 )                          
 269: s001-X 6v3o-F   250 - 253 <=>  220 - 223   (LEU  250  - ASN  253  <=> ARG  231  - GLN  234 )                          
 269: s001-X 6v3o-F   258 - 261 <=>  648 - 651   (THR  258  - GLY  261  <=> GLY  674  - ILE  677 )                          
 269: s001-X 6v3o-F   264 - 267 <=>  753 - 756   (HIS  264  - THR  267  <=> PHE  779  - THR  782 )                          
 269: s001-X 6v3o-F   268 - 271 <=>  760 - 763   (PRO  268  - ARG  271  <=> PHE  786  - PRO  789 )                          
 269: s001-X 6v3o-F   281 - 285 <=>  777 - 781   (HIS  281  - ASP  285  <=> ASP  803  - ARG  807 )                          
 270: s001-X 2f8l-A    14 -  17 <=>    3 -   6   (TYR   14  - ASN   17  <=> GLU    4  - GLN    7 )                          
 270: s001-X 2f8l-A    18 -  33 <=>    9 -  24   (TYR   18  - LEU   33  <=> PHE   10  - GLU   25 )                          
 270: s001-X 2f8l-A    43 -  59 <=>   25 -  41   (VAL   43  - TYR   59  <=> ILE   26  - LYS   42 )                          
 270: s001-X 2f8l-A    91 - 102 <=>   50 -  61   (PRO   91  - SER  102  <=> GLN   55  - GLU   66 )                          
 270: s001-X 2f8l-A   112 - 115 <=>   64 -  67   (TYR  112  - ASN  115  <=> ASN   69  - ASN   72 )                          
 270: s001-X 2f8l-A   116 - 121 <=>  164 - 169   (ILE  116  - ASP  121  <=> LEU  169  - UNK  174 )                          
 270: s001-X 2f8l-A   228 - 232 <=>  238 - 242   (ASP  228  - ASN  232  <=> LEU  243  - ALA  247 )                          
 270: s001-X 2f8l-A   233 - 237 <=>  277 - 281   (GLY  233  - PHE  237  <=> ALA  283  - ILE  287 )                          
 271: s001-X 6pvp-A     6 -  10 <=>  490 - 494   (ASP    6  - ARG   10  <=> MET  574  - MET  578 )                          
 271: s001-X 6pvp-A    14 -  17 <=>  506 - 509   (TYR   14  - ASN   17  <=> PHE  590  - VAL  593 )                          
 271: s001-X 6pvp-A    18 -  31 <=>  511 - 524   (TYR   18  - LEU   31  <=> ILE  595  - LEU  608 )                          
 271: s001-X 6pvp-A    33 -  37 <=>  525 - 529   (LEU   33  - ASN   37  <=> ILE  609  - SER  613 )                          
 271: s001-X 6pvp-A    38 -  41 <=>  532 - 535   (VAL   38  - ARG   41  <=> LYS  616  - CYS  619 )                          
 271: s001-X 6pvp-A    43 -  58 <=>  539 - 554   (VAL   43  - ILE   58  <=> GLY  623  - GLY  638 )                          
 271: s001-X 6pvp-A    88 -  91 <=>  556 - 559   (PHE   88  - PRO   91  <=> GLY  640  - ASN  643 )                          
 271: s001-X 6pvp-A    92 - 103 <=>  572 - 583   (ARG   92  - ARG  103  <=> PHE  656  - VAL  667 )                          
 271: s001-X 6pvp-A   106 - 109 <=>  594 - 597   (GLU  106  - LEU  109  <=> GLY  678  - VAL  681 )                          
 271: s001-X 6pvp-A   277 - 283 <=>  621 - 627   (THR  277  - VAL  283  <=> LYS  705  - LEU  711 )                          
 271: s001-X 6pvp-A   284 - 290 <=>  630 - 636   (LYS  284  - LYS  290  <=> ARG  714  - LEU  720 )                          
 272: s001-X 6lle-A     3 -   8 <=>  814 - 819   (ASN    3  - ASP    8  <=> MET  816  - ARG  821 )                          
 272: s001-X 6lle-A    13 -  17 <=>  827 - 831   (THR   13  - ASN   17  <=> SER  829  - PHE  833 )                          
 272: s001-X 6lle-A    18 -  35 <=>  834 - 851   (TYR   18  - SER   35  <=> TYR  836  - TRP  853 )                          
 272: s001-X 6lle-A    37 -  42 <=>  890 - 895   (ASN   37  - ASN   42  <=> SER  892  - THR  897 )                          
 272: s001-X 6lle-A    43 -  58 <=>  898 - 913   (VAL   43  - ILE   58  <=> LEU  900  - LEU  915 )                          
 272: s001-X 6lle-A    61 -  64 <=>  914 - 917   (VAL   61  - LEU   64  <=> SER  916  - GLN  919 )                          
 272: s001-X 6lle-A    79 -  88 <=>  925 - 934   (SER   79  - PHE   88  <=> TRP  927  - ILE  936 )                          
 272: s001-X 6lle-A    92 - 104 <=>  972 - 984   (ARG   92  - PRO  104  <=> LEU  974  - VAL  986 )                          
 272: s001-X 6lle-A   162 - 165 <=>  987 - 990   (PRO  162  - ILE  165  <=> ASN  989  - GLU  992 )                          
 272: s001-X 6lle-A   195 - 198 <=> 1008 -1011   (CYS  195  - LYS  198  <=> TYR 1030  - ASP 1033 )                          
 272: s001-X 6lle-A   220 - 223 <=> 1016 -1019   (ASP  220  - HIS  223  <=> ASP 1038  - TRP 1041 )                          
 273: s001-X 6wu0-B     1 -   4 <=>  366 - 369   (MET    1  - LEU    4  <=> ALA  366  - GLY  369 )                          
 273: s001-X 6wu0-B    13 -  18 <=>  735 - 740   (THR   13  - TYR   18  <=> ARG  741  - LEU  746 )                          
 273: s001-X 6wu0-B    19 -  34 <=>  743 - 758   (GLU   19  - GLY   34  <=> LEU  749  - VAL  764 )                          
 273: s001-X 6wu0-B    35 -  39 <=>  760 - 764   (SER   35  - TRP   39  <=> LEU  766  - LEU  770 )                          
 273: s001-X 6wu0-B    41 -  66 <=>  768 - 793   (ARG   41  - THR   66  <=> ASN  774  - GLY  799 )                          
 273: s001-X 6wu0-B    76 -  79 <=>  799 - 802   (ASP   76  - SER   79  <=> GLN  805  - LEU  808 )                          
 273: s001-X 6wu0-B    81 -  88 <=>  803 - 810   (LEU   81  - PHE   88  <=> THR  809  - ALA  816 )                          
 273: s001-X 6wu0-B    92 -  97 <=>  844 - 849   (ARG   92  - VAL   97  <=> ILE  850  - PHE  855 )                          
 273: s001-X 6wu0-B    99 - 103 <=>  850 - 854   (ARG   99  - ARG  103  <=> GLN  856  - MET  860 )                          
 274: s001-X 7br2-A    15 -  18 <=>   23 -  26   (GLU   15  - TYR   18  <=> ASN   17  - THR   20 )                          
 274: s001-X 7br2-A    21 -  39 <=>   29 -  47   (PHE   21  - TRP   39  <=> GLY   23  - PRO   41 )                          
 274: s001-X 7br2-A    43 -  68 <=>  347 - 372   (VAL   43  - ARG   68  <=> THR  341  - PHE  366 )                          
 274: s001-X 7br2-A    70 -  73 <=>  397 - 400   (ARG   70  - ILE   73  <=> ASN  391  - LEU  394 )                          
 274: s001-X 7br2-A    74 -  77 <=>  402 - 405   (VAL   74  - ARG   77  <=> GLY  396  - ASP  399 )                          
 274: s001-X 7br2-A    78 -  83 <=>  407 - 412   (MET   78  - ASP   83  <=> TYR  401  - PHE  406 )                          
 274: s001-X 7br2-A    84 -  88 <=>  415 - 419   (ALA   84  - PHE   88  <=> ILE  409  - ARG  413 )                          
 274: s001-X 7br2-A   131 - 144 <=>  421 - 434   (LEU  131  - PHE  144  <=> GLN  415  - ASN  428 )                          
 274: s001-X 7br2-A   198 - 203 <=>  441 - 446   (LYS  198  - VAL  203  <=> ILE  435  - ILE  440 )                          
 275: s001-X 5v1v-A    14 -  17 <=>    1 -   4   (TYR   14  - ASN   17  <=> ASN   -1  - LYS    2 )                          
 275: s001-X 5v1v-A    19 -  33 <=>   46 -  60   (GLU   19  - LEU   33  <=> LYS   44  - SER   58 )                          
 275: s001-X 5v1v-A    43 -  64 <=>   61 -  82   (VAL   43  - LEU   64  <=> VAL   59  - LEU   80 )                          
 275: s001-X 5v1v-A   115 - 118 <=>   85 -  88   (ASN  115  - PHE  118  <=> GLY   83  - ASP   86 )                          
 276: s001-X 3b4q-B    16 -  33 <=>   15 -  32   (PRO   16  - LEU   33  <=> ALA  132  - GLY  149 )                          
 276: s001-X 3b4q-B    43 -  65 <=>   33 -  55   (VAL   43  - ARG   65  <=> LEU  150  - GLY  172 )                          
 276: s001-X 3b4q-B   118 - 126 <=>   58 -  66   (PHE  118  - GLU  126  <=> ILE  175  - TYR  183 )                          
 276: s001-X 3b4q-B   130 - 134 <=>   68 -  72   (ASP  130  - PHE  134  <=> ALA  185  - ASN  189 )                          
 277: s001-X 3on0-A    17 -  35 <=>    7 -  25   (ASN   17  - SER   35  <=> VAL    8  - GLU   26 )                          
 277: s001-X 3on0-A    39 -  66 <=>   26 -  53   (TRP   39  - THR   66  <=> GLY   27  - LYS   54 )                          
 277: s001-X 3on0-A   267 - 270 <=>   54 -  57   (THR  267  - ARG  270  <=> PHE   59  - MET   62 )                          
 277: s001-X 3on0-A   271 - 274 <=>   60 -  63   (ARG  271  - LYS  274  <=> ASN   65  - MET   68 )                          
 277: s001-X 3on0-A   276 - 279 <=>   69 -  72   (SER  276  - LYS  279  <=> ARG   74  - ALA   77 )                          
 277: s001-X 3on0-A   283 - 286 <=>   83 -  86   (VAL  283  - GLN  286  <=> LEU   88  - GLU   91 )                          
 277: s001-X 3on0-A   287 - 290 <=>   89 -  92   (PRO  287  - LYS  290  <=> ALA   94  - ASN   97 )                          
 278: s001-X 6hu9-c     1 -   4 <=>  114 - 117   (MET    1  - LEU    4  <=> MET  114  - ASP  117 )                          
 278: s001-X 6hu9-c     6 -  13 <=>  126 - 133   (ASP    6  - THR   13  <=> PRO  126  - GLN  133 )                          
 278: s001-X 6hu9-c    16 -  35 <=>  213 - 232   (PRO   16  - SER   35  <=> PHE  213  - ASN  232 )                          
 278: s001-X 6hu9-c    38 -  41 <=>  233 - 236   (VAL   38  - ARG   41  <=> TYR  233  - THR  236 )                          
 278: s001-X 6hu9-c    42 -  66 <=>  239 - 263   (ASN   42  - THR   66  <=> HIS  239  - VAL  263 )                          
 278: s001-X 6hu9-c    67 -  71 <=>  265 - 269   (TYR   67  - LEU   71  <=> TYR  265  - VAL  269 )                          
 279: s001-X 2dh4-A    15 -  33 <=>   37 -  55   (GLU   15  - LEU   33  <=> LYS   38  - ASN   56 )                          
 279: s001-X 2dh4-A    40 -  65 <=>   56 -  81   (PHE   40  - ARG   65  <=> LEU   57  - ILE   82 )                          
 279: s001-X 2dh4-A    66 -  69 <=>   83 -  86   (THR   66  - GLN   69  <=> ASP   84  - PRO   87 )                          
 279: s001-X 2dh4-A    71 -  77 <=>   96 - 102   (LEU   71  - ARG   77  <=> LEU   97  - SER  103 )                          
 279: s001-X 2dh4-A    78 -  83 <=>  104 - 109   (MET   78  - ASP   83  <=> ILE  105  - TYR  110 )                          
 279: s001-X 2dh4-A   126 - 129 <=>  110 - 113   (GLU  126  - LYS  129  <=> MET  111  - ARG  114 )                          
 279: s001-X 2dh4-A   131 - 137 <=>  115 - 121   (LEU  131  - ILE  137  <=> MET  116  - LEU  122 )                          
 279: s001-X 2dh4-A   151 - 154 <=>  136 - 139   (PHE  151  - SER  154  <=> ASN  137  - LEU  140 )                          
 279: s001-X 2dh4-A   157 - 160 <=>  146 - 149   (ILE  157  - THR  160  <=> GLN  147  - ASP  150 )                          
 279: s001-X 2dh4-A   163 - 169 <=>  214 - 220   (ALA  163  - TYR  169  <=> ASP  215  - ASP  221 )                          
 279: s001-X 2dh4-A   176 - 179 <=>  224 - 227   (LEU  176  - THR  179  <=> SER  225  - LYS  228 )                          
 279: s001-X 2dh4-A   194 - 197 <=>  299 - 302   (HIS  194  - PHE  197  <=> LEU  300  - MET  303 )                          
 279: s001-X 2dh4-A   218 - 222 <=>  307 - 311   (ILE  218  - LEU  222  <=> ASN  308  - TYR  312 )                          
 279: s001-X 2dh4-A   241 - 244 <=>  316 - 319   (ALA  241  - TYR  244  <=> LEU  330  - ILE  333 )                          
 280: s001-X 6m9a-C    12 -  17 <=>  100 - 105   (ILE   12  - ASN   17  <=> ILE  112  - HIS  117 )                          
 280: s001-X 6m9a-C    18 -  35 <=>  108 - 125   (TYR   18  - SER   35  <=> THR  120  - ASP  137 )                          
 280: s001-X 6m9a-C    36 -  39 <=>  127 - 130   (GLU   36  - TRP   39  <=> SER  139  - ALA  142 )                          
 280: s001-X 6m9a-C    40 -  61 <=>  132 - 153   (PHE   40  - VAL   61  <=> GLN  144  - HIS  165 )                          
 281: s001-X 4k2p-A     1 -   4 <=>   37 -  40   (MET    1  - LEU    4  <=> LEU  469  - CYS  472 )                          
 281: s001-X 4k2p-A     8 -  11 <=>  125 - 128   (ASP    8  - ILE   11  <=> GLU  557  - LEU  560 )                          
 281: s001-X 4k2p-A    12 -  15 <=>  131 - 134   (ILE   12  - GLU   15  <=> LEU  563  - GLU  566 )                          
 281: s001-X 4k2p-A    17 -  34 <=>  140 - 157   (ASN   17  - GLY   34  <=> GLN  572  - SER  589 )                          
 281: s001-X 4k2p-A    35 -  38 <=>  159 - 162   (SER   35  - VAL   38  <=> VAL  591  - SER  594 )                          
 281: s001-X 4k2p-A    39 -  42 <=>  164 - 167   (TRP   39  - ASN   42  <=> ALA  596  - THR  599 )                          
 281: s001-X 4k2p-A    43 -  75 <=>  169 - 201   (VAL   43  - THR   75  <=> LEU  601  - LEU  633 )                          
 281: s001-X 4k2p-A    78 -  84 <=>  203 - 209   (MET   78  - ALA   84  <=> ASN  635  - ALA  641 )                          
 281: s001-X 4k2p-A   127 - 131 <=>  210 - 214   (TYR  127  - LEU  131  <=> PHE  642  - PRO  646 )                          
 281: s001-X 4k2p-A   153 - 156 <=>  229 - 232   (VAL  153  - ASP  156  <=> SER  661  - ALA  664 )                          
 282: s001-X 1mhs-A     1 -   4 <=>  684 - 687   (MET    1  - LEU    4  <=> ILE  684  - ARG  687 )                          
 282: s001-X 1mhs-A     5 -   8 <=>  739 - 742   (PHE    5  - ASP    8  <=> ASP  739  - PRO  742 )                          
 282: s001-X 1mhs-A    12 -  16 <=>  767 - 771   (ILE   12  - PRO   16  <=> ALA  767  - TRP  771 )                          
 282: s001-X 1mhs-A    18 -  25 <=>  776 - 783   (TYR   18  - CYS   25  <=> THR  776  - ASN  783 )                          
 282: s001-X 1mhs-A    28 -  31 <=>  784 - 787   (ALA   28  - LEU   31  <=> GLY  784  - VAL  787 )                          
 282: s001-X 1mhs-A    44 -  69 <=>  788 - 813   (THR   44  - GLN   69  <=> GLN  788  - ARG  813 )                          
 282: s001-X 1mhs-A    74 -  89 <=>  827 - 842   (VAL   74  - GLN   89  <=> LEU  827  - THR  842 )                          
 282: s001-X 1mhs-A    91 - 104 <=>  853 - 866   (PRO   91  - PRO  104  <=> SER  853  - GLY  866 )                          
 282: s001-X 1mhs-A   106 - 109 <=>  873 - 876   (GLU  106  - LEU  109  <=> GLY  873  - TYR  876 )                          
 282: s001-X 1mhs-A   231 - 235 <=>  884 - 888   (VAL  231  - ARG  235  <=> PHE  884  - MET  888 )                          
 282: s001-X 1mhs-A   282 - 285 <=>  903 - 906   (VAL  282  - ASP  285  <=> GLU  903  - VAL  906 )                          
 282: s001-X 1mhs-A   287 - 290 <=>  911 - 914   (PRO  287  - LYS  290  <=> ARG  911  - THR  914 )                          
 283: s001-X 4cht-B    20 -  35 <=>    1 -  16   (SER   20  - SER   35  <=> ASN    2  - ALA   17 )                          
 283: s001-X 4cht-B    41 -  62 <=>   19 -  40   (ARG   41  - ARG   62  <=> VAL   20  - VAL   41 )                          
 283: s001-X 4cht-B    91 -  94 <=>   44 -  47   (PRO   91  - PHE   94  <=> GLN   45  - MET   48 )                          
 283: s001-X 4cht-B   134 - 140 <=>   52 -  58   (PHE  134  - VAL  140  <=> PHE   53  - THR   59 )                          
 283: s001-X 4cht-B   203 - 209 <=>  209 - 215   (VAL  203  - ILE  209  <=> LEU  210  - LEU  216 )                          
 284: s001-X 6l30-A    45 -  64 <=>  182 - 201   (GLN   45  - LEU   64  <=> SER  420  - ILE  439 )                          
 284: s001-X 6l30-A    65 -  72 <=>  203 - 210   (ARG   65  - GLY   72  <=> ALA  441  - GLN  448 )                          
 284: s001-X 6l30-A    74 -  87 <=>  236 - 249   (VAL   74  - SER   87  <=> ILE  474  - ASP  487 )                          
 284: s001-X 6l30-A    88 -  91 <=>  251 - 254   (PHE   88  - PRO   91  <=> GLU  489  - ILE  492 )                          
 284: s001-X 6l30-A   110 - 113 <=>  304 - 307   (ASP  110  - ILE  113  <=> ALA  549  - GLU  552 )                          
 284: s001-X 6l30-A   119 - 122 <=>  319 - 322   (VAL  119  - VAL  122  <=> ARG  564  - GLN  567 )                          
 284: s001-X 6l30-A   123 - 126 <=>  324 - 327   (PRO  123  - GLU  126  <=> LEU  569  - VAL  572 )                          
 284: s001-X 6l30-A   131 - 136 <=>  331 - 336   (LEU  131  - ARG  136  <=> LEU  576  - LYS  581 )                          
 284: s001-X 6l30-A   166 - 169 <=>  488 - 491   (SER  166  - TYR  169  <=> TRP  752  - MET  755 )                          
 284: s001-X 6l30-A   185 - 190 <=>  505 - 510   (ARG  185  - THR  190  <=> ALA  769  - TYR  774 )                          
 284: s001-X 6l30-A   195 - 201 <=>  512 - 518   (CYS  195  - GLN  201  <=> ALA  776  - GLU  782 )                          
 285: s001-X 4gx2-B    14 -  17 <=>    9 -  12   (TYR   14  - ASN   17  <=> LEU   25  - ALA   28 )                          
 285: s001-X 4gx2-B    18 -  35 <=>   15 -  32   (TYR   18  - SER   35  <=> LEU   31  - LEU   48 )                          
 285: s001-X 4gx2-B    40 -  58 <=>   34 -  52   (PHE   40  - ILE   58  <=> GLY   50  - THR   68 )                          
 285: s001-X 4gx2-B    85 -  88 <=>   54 -  57   (ALA   85  - PHE   88  <=> GLY   70  - ASP   73 )                          
 285: s001-X 4gx2-B    91 - 103 <=>   69 -  81   (PRO   91  - ARG  103  <=> ALA   85  - ASP   97 )                          
 285: s001-X 4gx2-B   104 - 107 <=>   87 -  90   (PRO  104  - ASP  107  <=> GLY  103  - SER  106 )                          
 285: s001-X 4gx2-B   110 - 113 <=>   93 -  96   (ASP  110  - ILE  113  <=> LEU  109  - TRP  112 )                          
 285: s001-X 4gx2-B   231 - 235 <=>  110 - 114   (VAL  231  - ARG  235  <=> PRO  126  - ARG  130 )                          
 285: s001-X 4gx2-B   281 - 284 <=>  204 - 207   (HIS  281  - LYS  284  <=> GLN  220  - ILE  223 )                          
 285: s001-X 4gx2-B   285 - 288 <=>  226 - 229   (ASP  285  - ASP  288  <=> ASN  242  - VAL  245 )                          
 286: s001-X 7cm3-A     1 -   4 <=>  263 - 266   (MET    1  - LEU    4  <=> TYR  301  - THR  304 )                          
 286: s001-X 7cm3-A    11 -  14 <=>  281 - 284   (ILE   11  - TYR   14  <=> ALA  319  - ILE  322 )                          
 286: s001-X 7cm3-A    17 -  35 <=>  439 - 457   (ASN   17  - SER   35  <=> THR  513  - VAL  531 )                          
 286: s001-X 7cm3-A    37 -  40 <=>  458 - 461   (ASN   37  - PHE   40  <=> GLU  532  - ASP  535 )                          
 286: s001-X 7cm3-A    43 -  58 <=>  464 - 479   (VAL   43  - ILE   58  <=> THR  538  - GLN  553 )                          
 286: s001-X 7cm3-A    88 -  91 <=>  483 - 486   (PHE   88  - PRO   91  <=> VAL  557  - MET  560 )                          
 286: s001-X 7cm3-A    92 - 103 <=>  503 - 514   (ARG   92  - ARG  103  <=> ILE  577  - LEU  588 )                          
 286: s001-X 7cm3-A   113 - 116 <=>  518 - 521   (ILE  113  - ILE  116  <=> SER  592  - VAL  595 )                          
 286: s001-X 7cm3-A   120 - 125 <=>  798 - 803   (SER  120  - SER  125  <=> LEU 1112  - TRP 1117 )                          
 286: s001-X 7cm3-A   128 - 132 <=>  804 - 808   (SER  128  - PRO  132  <=> VAL 1118  - ASP 1122 )                          
 286: s001-X 7cm3-A   176 - 179 <=>  840 - 843   (LEU  176  - THR  179  <=> VAL 1154  - ALA 1157 )                          
 286: s001-X 7cm3-A   205 - 208 <=>  894 - 897   (GLU  205  - ASN  208  <=> GLN 1208  - PHE 1211 )                          
 286: s001-X 7cm3-A   209 - 215 <=>  899 - 905   (ILE  209  - LYS  215  <=> LYS 1213  - LEU 1219 )                          
 286: s001-X 7cm3-A   269 - 272 <=>  914 - 917   (PRO  269  - SER  272  <=> SER 1228  - TRP 1231 )                          
 286: s001-X 7cm3-A   277 - 280 <=>  977 - 980   (THR  277  - ARG  280  <=> HIS 1291  - LEU 1294 )                          
 286: s001-X 7cm3-A   287 - 290 <=> 1163 -1166   (PRO  287  - LYS  290  <=> VAL 1477  - LYS 1480 )                          
 287: s001-X 5u70-A     2 -   5 <=>    2 -   5   (ILE    2  - PHE    5  <=> TYR   70  - GLU   73 )                          
 287: s001-X 5u70-A    14 -  17 <=>   21 -  24   (TYR   14  - ASN   17  <=> ARG   89  - LEU   92 )                          
 287: s001-X 5u70-A    18 -  34 <=>   27 -  43   (TYR   18  - GLY   34  <=> ARG   95  - VAL  111 )                          
 287: s001-X 5u70-A    35 -  38 <=>   45 -  48   (SER   35  - VAL   38  <=> VAL  113  - ASP  116 )                          
 287: s001-X 5u70-A    39 -  42 <=>   62 -  65   (TRP   39  - ASN   42  <=> ASP  150  - LEU  153 )                          
 287: s001-X 5u70-A    43 -  66 <=>   68 -  91   (VAL   43  - THR   66  <=> TRP  156  - LYS  179 )                          
 287: s001-X 5u70-A    73 -  76 <=>   92 -  95   (ILE   73  - ASP   76  <=> GLY  180  - TRP  183 )                          
 287: s001-X 5u70-A   118 - 122 <=>   97 - 101   (PHE  118  - VAL  122  <=> GLN  185  - ILE  189 )                          
 287: s001-X 5u70-A   124 - 128 <=>  104 - 108   (PHE  124  - SER  128  <=> ILE  192  - ILE  196 )                          
 287: s001-X 5u70-A   131 - 136 <=>  111 - 116   (LEU  131  - ARG  136  <=> VAL  199  - THR  204 )                          
 287: s001-X 5u70-A   183 - 187 <=>  141 - 145   (GLU  183  - ARG  187  <=> GLU  229  - ASN  233 )                          
 287: s001-X 5u70-A   239 - 242 <=>  165 - 168   (ILE  239  - LEU  242  <=> LEU  253  - THR  256 )                          
 287: s001-X 5u70-A   245 - 248 <=>  174 - 177   (ASN  245  - PRO  248  <=> PHE  262  - THR  265 )                          
 287: s001-X 5u70-A   249 - 252 <=>  195 - 198   (LEU  249  - GLU  252  <=> SER  283  - PHE  286 )                          
 287: s001-X 5u70-A   281 - 285 <=>  271 - 275   (HIS  281  - ASP  285  <=> SER  359  - ASP  363 )                          
 287: s001-X 5u70-A   287 - 290 <=>  708 - 711   (PRO  287  - LYS  290  <=> SER  898  - ARG  901 )                          
 288: s001-X 1gxs-A     4 -   7 <=>   28 -  31   (LEU    4  - ASP    7  <=> ILE   31  - ASN   34 )                          
 288: s001-X 1gxs-A    10 -  15 <=>  118 - 123   (ARG   10  - GLU   15  <=> ASP  121  - ASP  126 )                          
 288: s001-X 1gxs-A    18 -  36 <=>  187 - 205   (TYR   18  - GLU   36  <=> LEU  190  - GLY  208 )                          
 288: s001-X 1gxs-A    40 -  43 <=>  208 - 211   (PHE   40  - VAL   43  <=> SER  211  - THR  214 )                          
 288: s001-X 1gxs-A    45 -  49 <=>  216 - 220   (GLN   45  - ARG   49  <=> LEU  219  - PRO  223 )                          
 288: s001-X 1gxs-A    53 -  57 <=>  222 - 226   (THR   53  - LYS   57  <=> THR  225  - HIS  229 )                          
 288: s001-X 1gxs-A   131 - 144 <=>  229 - 242   (LEU  131  - PHE  144  <=> PRO  232  - GLN  245 )                          
 288: s001-X 1gxs-A   146 - 151 <=>  243 - 248   (HIS  146  - PHE  151  <=> GLY  246  - TYR  251 )                          
 288: s001-X 1gxs-A   248 - 253 <=>  251 - 256   (PRO  248  - ASN  253  <=> TYR  254  - ASP  259 )                          
 288: s001-X 1gxs-A   254 - 257 <=>  258 - 261   (THR  254  - PRO  257  <=> GLU  261  - PRO  264 )                          
 289: s001-X 6aay-A     1 -   4 <=>   24 -  27   (MET    1  - LEU    4  <=> GLU   33  - ASP   36 )                          
 289: s001-X 6aay-A     5 -  10 <=>   43 -  48   (PHE    5  - ARG   10  <=> THR   52  - PHE   57 )                          
 289: s001-X 6aay-A    13 -  16 <=>   78 -  81   (THR   13  - PRO   16  <=> LEU   87  - LYS   90 )                          
 289: s001-X 6aay-A    18 -  35 <=>  726 - 743   (TYR   18  - SER   35  <=> TYR  748  - PHE  765 )                          
 289: s001-X 6aay-A    36 -  40 <=>  745 - 749   (GLU   36  - PHE   40  <=> PRO  767  - LYS  771 )                          
 289: s001-X 6aay-A    44 -  57 <=>  756 - 769   (THR   44  - LYS   57  <=> GLN  778  - GLN  791 )                          
 289: s001-X 6aay-A   135 - 139 <=>  775 - 779   (ASP  135  - ALA  139  <=> LYS  797  - PRO  801 )                          
 289: s001-X 6aay-A   142 - 147 <=>  781 - 786   (ARG  142  - ILE  147  <=> LYS  803  - LEU  808 )                          
 289: s001-X 6aay-A   148 - 151 <=>  788 - 791   (THR  148  - PHE  151  <=> PHE  810  - GLY  813 )                          
 289: s001-X 6aay-A   152 - 155 <=>  794 - 797   (LEU  152  - LEU  155  <=> PHE  816  - LYS  819 )                          
 289: s001-X 6aay-A   245 - 248 <=>  806 - 809   (ASN  245  - PRO  248  <=> TYR  828  - LYS  831 )                          
 289: s001-X 6aay-A   249 - 252 <=>  813 - 816   (LEU  249  - GLU  252  <=> TYR  835  - GLY  838 )                          
 289: s001-X 6aay-A   278 - 282 <=>  871 - 875   (ARG  278  - VAL  282  <=> UNK  893  - PRO  897 )                          
 289: s001-X 6aay-A   283 - 286 <=>  877 - 880   (VAL  283  - GLN  286  <=> ILE  899  - GLY  902 )                          
 289: s001-X 6aay-A   287 - 290 <=> 1114 -1117   (PRO  287  - LYS  290  <=> GLU 1140  - LYS 1143 )                          
 290: s001-X 6qm5-A     6 -   9 <=>  224 - 227   (ASP    6  - VAL    9  <=> GLN  238  - ASP  241 )                          
 290: s001-X 6qm5-A    14 -  17 <=>  539 - 542   (TYR   14  - ASN   17  <=> ALA  564  - PHE  567 )                          
 290: s001-X 6qm5-A    18 -  35 <=>  545 - 562   (TYR   18  - SER   35  <=> TRP  570  - LYS  587 )                          
 290: s001-X 6qm5-A    39 -  43 <=>  563 - 567   (TRP   39  - VAL   43  <=> SER  595  - ALA  599 )                          
 290: s001-X 6qm5-A    44 -  70 <=>  569 - 595   (THR   44  - ARG   70  <=> GLY  601  - LEU  627 )                          
 290: s001-X 6qm5-A   109 - 112 <=>  599 - 602   (LEU  109  - TYR  112  <=> GLY  631  - LYS  634 )                          
 290: s001-X 6qm5-A   274 - 277 <=>  615 - 618   (LYS  274  - THR  277  <=> LEU  647  - ASN  650 )                          
 290: s001-X 6qm5-A   282 - 285 <=>  646 - 649   (VAL  282  - ASP  285  <=> GLU  692  - TRP  695 )                          
 290: s001-X 6qm5-A   286 - 290 <=>  652 - 656   (GLN  286  - LYS  290  <=> GLN  698  - GLN  702 )                          
 291: s001-X 3aei-A    34 -  37 <=>    3 -   6   (GLY   34  - ASN   37  <=> ALA    3  - ALA    6 )                          
 291: s001-X 3aei-A    38 -  45 <=>    8 -  15   (VAL   38  - GLN   45  <=> GLU    8  - GLN   15 )                          
 291: s001-X 3aei-A    47 -  70 <=>   16 -  39   (GLU   47  - ARG   70  <=> ILE   16  - SER   39 )                          
 291: s001-X 3aei-A    74 -  84 <=>   62 -  72   (VAL   74  - ALA   84  <=> ALA   62  - VAL   72 )                          
 291: s001-X 3aei-A   127 - 130 <=>   73 -  76   (TYR  127  - ASP  130  <=> TYR   73  - GLU   76 )                          
 291: s001-X 3aei-A   131 - 147 <=>   78 -  94   (LEU  131  - ILE  147  <=> GLU   78  - LEU   94 )                          
 292: s001-X 7bu0-A     7 -  10 <=>    1 -   4   (ASP    7  - ARG   10  <=> VAL   11  - PHE   14 )                          
 292: s001-X 7bu0-A    12 -  15 <=>  305 - 308   (ILE   12  - GLU   15  <=> THR  315  - LEU  318 )                          
 292: s001-X 7bu0-A    18 -  29 <=>  316 - 327   (TYR   18  - HIS   29  <=> LEU  326  - GLY  337 )                          
 292: s001-X 7bu0-A    46 -  66 <=>  337 - 357   (SER   46  - THR   66  <=> SER  347  - PRO  367 )                          
 292: s001-X 7bu0-A    76 -  89 <=>  360 - 373   (ASP   76  - GLN   89  <=> VAL  370  - LEU  383 )                          
 292: s001-X 7bu0-A   137 - 145 <=>  376 - 384   (ILE  137  - ASN  145  <=> ALA  386  - PRO  394 )                          
 292: s001-X 7bu0-A   150 - 153 <=>  388 - 391   (ARG  150  - VAL  153  <=> MET  398  - GLY  401 )                          
 292: s001-X 7bu0-A   158 - 161 <=>  400 - 403   (GLU  158  - LYS  161  <=> CYS  410  - ALA  413 )                          
 293: s001-X 6v4l-A     1 -   4 <=>  136 - 139   (MET    1  - LEU    4  <=> MET  140  - ILE  143 )                          
 293: s001-X 6v4l-A     5 -   8 <=>  144 - 147   (PHE    5  - ASP    8  <=> ALA  148  - PRO  151 )                          
 293: s001-X 6v4l-A     9 -  12 <=>  152 - 155   (VAL    9  - ILE   12  <=> GLY  156  - GLN  159 )                          
 293: s001-X 6v4l-A    13 -  17 <=>  272 - 276   (THR   13  - ASN   17  <=> PHE  276  - ILE  280 )                          
 293: s001-X 6v4l-A    18 -  33 <=>  279 - 294   (TYR   18  - LEU   33  <=> GLN  283  - HIS  298 )                          
 293: s001-X 6v4l-A    43 -  63 <=>  297 - 317   (VAL   43  - ASN   63  <=> THR  301  - ALA  321 )                          
 293: s001-X 6v4l-A    87 -  90 <=>  321 - 324   (SER   87  - VAL   90  <=> THR  325  - PHE  328 )                          
 293: s001-X 6v4l-A    91 - 103 <=>  328 - 340   (PRO   91  - ARG  103  <=> PRO  332  - PHE  344 )                          
 293: s001-X 6v4l-A   163 - 168 <=>  356 - 361   (ALA  163  - TYR  168  <=> ARG  360  - THR  365 )                          
 293: s001-X 6v4l-A   169 - 172 <=>  364 - 367   (TYR  169  - GLN  172  <=> GLY  368  - GLU  371 )                          
 293: s001-X 6v4l-A   174 - 179 <=>  378 - 383   (VAL  174  - THR  179  <=> TYR  382  - GLY  387 )                          
 293: s001-X 6v4l-A   259 - 262 <=>  402 - 405   (GLU  259  - GLU  262  <=> TYR  406  - VAL  409 )                          
 293: s001-X 6v4l-A   263 - 266 <=>  408 - 411   (MET  263  - GLN  266  <=> VAL  412  - LEU  415 )                          
 293: s001-X 6v4l-A   269 - 273 <=>  448 - 452   (PRO  269  - GLY  273  <=> VAL  452  - ALA  456 )                          
 294: s001-X 6ybw-y    44 -  69 <=>    2 -  27   (THR   44  - GLN   69  <=> VAL   49  - ARG   74 )                          
 294: s001-X 6ybw-y    75 -  89 <=>   29 -  43   (THR   75  - GLN   89  <=> VAL   76  - TYR   90 )                          
 294: s001-X 6ybw-y   137 - 145 <=>   46 -  54   (ILE  137  - ASN  145  <=> ALA   93  - GLY  101 )                          
 294: s001-X 6ybw-y   152 - 155 <=>   56 -  59   (LEU  152  - LEU  155  <=> PRO  103  - TYR  106 )                          
 294: s001-X 6ybw-y   156 - 159 <=>   62 -  65   (ASP  156  - GLN  159  <=> ILE  109  - ASP  112 )                          
 294: s001-X 6ybw-y   266 - 273 <=>   71 -  78   (GLN  266  - GLY  273  <=> ASN  118  - GLU  125 )                          
 294: s001-X 6ybw-y   279 - 283 <=>  149 - 153   (LYS  279  - VAL  283  <=> GLY  299  - ARG  303 )                          
 294: s001-X 6ybw-y   284 - 290 <=>  156 - 162   (LYS  284  - LYS  290  <=> GLY  306  - LYS  312 )                          
 295: s001-X 7a6h-O     2 -   6 <=>  181 - 185   (ILE    2  - ASP    6  <=> ILE  182  - ASP  186 )                          
 295: s001-X 7a6h-O     9 -  14 <=>  213 - 218   (VAL    9  - TYR   14  <=> TRP  235  - ASP  240 )                          
 295: s001-X 7a6h-O    16 -  29 <=>  224 - 237   (PRO   16  - HIS   29  <=> PHE  246  - MET  259 )                          
 295: s001-X 7a6h-O    45 -  64 <=>  238 - 257   (GLN   45  - LEU   64  <=> ASP  260  - SER  279 )                          
 295: s001-X 7a6h-O    85 -  88 <=>  265 - 268   (ALA   85  - PHE   88  <=> PRO  287  - SER  290 )                          
 295: s001-X 7a6h-O   125 - 128 <=>  273 - 276   (SER  125  - SER  128  <=> ARG  295  - PRO  298 )                          
 295: s001-X 7a6h-O   135 - 148 <=>  284 - 297   (ASP  135  - THR  148  <=> GLN  306  - PRO  319 )                          
 295: s001-X 7a6h-O   151 - 154 <=>  302 - 305   (PHE  151  - SER  154  <=> GLY  324  - GLY  327 )                          
 295: s001-X 7a6h-O   166 - 169 <=>  408 - 411   (SER  166  - TYR  169  <=> SER  430  - ARG  433 )                          
 295: s001-X 7a6h-O   170 - 175 <=>  414 - 419   (GLU  170  - ILE  175  <=> LEU  436  - LYS  441 )                          
 295: s001-X 7a6h-O   180 - 183 <=>  494 - 497   (PHE  180  - GLU  183  <=> VAL  516  - THR  519 )                          
 295: s001-X 7a6h-O   184 - 190 <=>  499 - 505   (TRP  184  - THR  190  <=> PHE  521  - ILE  527 )                          
 295: s001-X 7a6h-O   258 - 261 <=>  509 - 512   (THR  258  - GLY  261  <=> MET  531  - GLN  534 )                          
 296: s001-X 6wb6-A    18 -  36 <=>  357 - 375   (TYR   18  - GLU   36  <=> SER  359  - ASP  377 )                          
 296: s001-X 6wb6-A    40 -  46 <=>  376 - 382   (PHE   40  - SER   46  <=> ILE  378  - CYS  384 )                          
 296: s001-X 6wb6-A    54 -  57 <=>  402 - 405   (THR   54  - LYS   57  <=> LEU  404  - VAL  407 )                          
 296: s001-X 6wb6-A    60 -  63 <=>  406 - 409   (ALA   60  - ASN   63  <=> ASP  408  - ARG  411 )                          
 296: s001-X 6wb6-A    80 -  83 <=>  411 - 414   (GLN   80  - ASP   83  <=> ALA  413  - ALA  416 )                          
 296: s001-X 6wb6-A    86 -  92 <=>  420 - 426   (MET   86  - ARG   92  <=> HIS  422  - VAL  428 )                          
 296: s001-X 6wb6-A   132 - 149 <=>  586 - 603   (PRO  132  - ASN  149  <=> LEU  595  - ALA  612 )                          
 296: s001-X 6wb6-A   151 - 154 <=>  629 - 632   (PHE  151  - SER  154  <=> GLY  638  - THR  641 )                          
 296: s001-X 6wb6-A   266 - 269 <=>  650 - 653   (GLN  266  - PRO  269  <=> SER  659  - LEU  662 )                          
 297: s001-X 5z8q-A     6 -   9 <=>    1 -   4   (ASP    6  - VAL    9  <=> SER    1  - GLU    4 )                          
 297: s001-X 5z8q-A    27 -  32 <=>   30 -  35   (SER   27  - ILE   32  <=> SER   30  - LYS   35 )                          
 297: s001-X 5z8q-A    44 -  65 <=>   37 -  58   (THR   44  - ARG   65  <=> GLU   37  - ASN   58 )                          
 297: s001-X 5z8q-A    73 -  76 <=>   60 -  63   (ILE   73  - ASP   76  <=> THR   60  - LYS   63 )                          
 297: s001-X 5z8q-A    77 -  84 <=>   65 -  72   (ARG   77  - ALA   84  <=> GLU   65  - GLU   72 )                          
 297: s001-X 5z8q-A   134 - 145 <=>   77 -  88   (PHE  134  - ASN  145  <=> ALA   77  - GLY   88 )                          
 297: s001-X 5z8q-A   146 - 149 <=>   96 -  99   (HIS  146  - ASN  149  <=> GLY   96  - PRO   99 )                          
 298: s001-X 1ku9-A    34 -  38 <=>   91 -  95   (GLY   34  - VAL   38  <=> SER   91  - ASP   95 )                          
 298: s001-X 1ku9-A    40 -  62 <=>   97 - 119   (PHE   40  - ARG   62  <=> ALA   97  - ASN  119 )                          
 298: s001-X 1ku9-A    78 -  85 <=>  120 - 127   (MET   78  - ALA   85  <=> GLU  120  - LYS  127 )                          
 298: s001-X 1ku9-A   128 - 131 <=>  129 - 132   (SER  128  - LEU  131  <=> LYS  129  - GLY  132 )                          
 298: s001-X 1ku9-A   133 - 149 <=>  133 - 149   (SER  133  - ASN  149  <=> ILE  133  - ASP  149 )                          
 299: s001-X 4jix-A    13 -  20 <=>   26 -  33   (THR   13  - SER   20  <=> ASN   24  - ILE   31 )                          
 299: s001-X 4jix-A    21 -  24 <=>   51 -  54   (PHE   21  - LEU   24  <=> ARG   49  - LYS   52 )                          
 299: s001-X 4jix-A    26 -  29 <=>   57 -  60   (ASP   26  - HIS   29  <=> VAL   55  - PHE   58 )                          
 299: s001-X 4jix-A    45 -  64 <=>   61 -  80   (GLN   45  - LEU   64  <=> ASP   59  - SER   78 )                          
 299: s001-X 4jix-A    78 -  84 <=>   84 -  90   (MET   78  - ALA   84  <=> GLY   82  - GLU   88 )                          
 299: s001-X 4jix-A   127 - 132 <=>   91 -  96   (TYR  127  - PRO  132  <=> LEU   89  - SER   94 )                          
 299: s001-X 4jix-A   133 - 146 <=>   99 - 112   (SER  133  - HIS  146  <=> GLU   97  - ILE  110 )                          
 300: s001-X 4ayb-Q    44 -  65 <=>    4 -  25   (THR   44  - ARG   65  <=> LEU   36  - GLY   57 )                          
 300: s001-X 4ayb-Q    77 -  88 <=>   28 -  39   (ARG   77  - PHE   88  <=> SER   60  - ASN   71 )                          
 300: s001-X 4ayb-Q   134 - 144 <=>   40 -  50   (PHE  134  - PHE  144  <=> TYR   72  - ARG   82 )                          
 301: s001-X 1au1-A    40 -  44 <=>    1 -   5   (PHE   40  - THR   44  <=> MET    1  - LEU    5 )                          
 301: s001-X 1au1-A    45 -  62 <=>    7 -  24   (GLN   45  - ARG   62  <=> GLY    7  - LEU   24 )                          
 301: s001-X 1au1-A    65 -  68 <=>   25 -  28   (ARG   65  - ARG   68  <=> ASN   25  - LEU   28 )                          
 301: s001-X 1au1-A    76 -  89 <=>   78 -  91   (ASP   76  - GLN   89  <=> GLY   78  - VAL   91 )                          
 301: s001-X 1au1-A   137 - 146 <=>   94 - 103   (ILE  137  - HIS  146  <=> GLN   94  - GLU  103 )                          
 301: s001-X 1au1-A   240 - 244 <=>  110 - 114   (GLU  240  - TYR  244  <=> ASP  110  - GLY  114 )                          
 301: s001-X 1au1-A   245 - 248 <=>  116 - 119   (ASN  245  - PRO  248  <=> LEU  116  - SER  119 )                          
 301: s001-X 1au1-A   249 - 252 <=>  122 - 125   (LEU  249  - GLU  252  <=> LEU  122  - TYR  125 )                          
 301: s001-X 1au1-A   253 - 256 <=>  127 - 130   (ASN  253  - PHE  256  <=> GLY  127  - LEU  130 )                          
 301: s001-X 1au1-A   264 - 268 <=>  135 - 139   (HIS  264  - PRO  268  <=> ALA  135  - SER  139 )                          
 302: s001-X 2a7o-A    14 -  17 <=>    7 -  10   (TYR   14  - ASN   17  <=> LYS   16  - LYS   19 )                          
 302: s001-X 2a7o-A    18 -  37 <=>   14 -  33   (TYR   18  - ASN   37  <=> ARG   23  - CYS   42 )                          
 302: s001-X 2a7o-A    39 -  42 <=>   37 -  40   (TRP   39  - ASN   42  <=> ARG   46  - THR   49 )                          
 302: s001-X 2a7o-A    43 -  64 <=>   43 -  64   (VAL   43  - LEU   64  <=> ASP   52  - LYS   73 )                          
 302: s001-X 2a7o-A    94 -  97 <=>   76 -  79   (PHE   94  - VAL   97  <=> LYS   85  - THR   88 )                          
 302: s001-X 2a7o-A   138 - 143 <=>   84 -  89   (SER  138  - ALA  143  <=> LYS   93  - LYS   98 )                          
 302: s001-X 2a7o-A   145 - 148 <=>   90 -  93   (ASN  145  - THR  148  <=> PHE   99  - VAL  102 )                          
 303: s001-X 6sak-A    21 -  25 <=>   73 -  77   (PHE   21  - CYS   25  <=> ASP  151  - MET  155 )                          
 303: s001-X 6sak-A    27 -  38 <=>   78 -  89   (SER   27  - VAL   38  <=> LEU  156  - TRP  167 )                          
 303: s001-X 6sak-A    40 -  43 <=>   90 -  93   (PHE   40  - VAL   43  <=> ILE  168  - TRP  171 )                          
 303: s001-X 6sak-A    44 -  63 <=>  107 - 126   (THR   44  - ASN   63  <=> VAL  185  - GLU  204 )                          
 303: s001-X 6sak-A    65 -  68 <=>  127 - 130   (ARG   65  - ARG   68  <=> MET  205  - ALA  208 )                          
 303: s001-X 6sak-A    75 -  81 <=>  134 - 140   (THR   75  - LEU   81  <=> GLN  212  - LEU  218 )                          
 303: s001-X 6sak-A   123 - 129 <=>  142 - 148   (PRO  123  - LYS  129  <=> THR  220  - TYR  226 )                          
 303: s001-X 6sak-A   134 - 149 <=>  150 - 165   (PHE  134  - ASN  149  <=> LEU  228  - LEU  243 )                          
 303: s001-X 6sak-A   151 - 154 <=>  218 - 221   (PHE  151  - SER  154  <=> TYR  296  - ARG  299 )                          
 303: s001-X 6sak-A   199 - 203 <=>  230 - 234   (GLN  199  - VAL  203  <=> SER  308  - THR  312 )                          
 303: s001-X 6sak-A   251 - 256 <=>  243 - 248   (VAL  251  - PHE  256  <=> THR  321  - ASP  326 )                          
 303: s001-X 6sak-A   268 - 274 <=>  268 - 274   (PRO  268  - LYS  274  <=> VAL  346  - LEU  352 )                          
 304: s001-X 4hfv-A    17 -  20 <=>   14 -  17   (ASN   17  - SER   20  <=> SER   14  - GLU   17 )                          
 304: s001-X 4hfv-A    21 -  33 <=>   54 -  66   (PHE   21  - LEU   33  <=> VAL   54  - SER   66 )                          
 304: s001-X 4hfv-A    41 -  68 <=>   68 -  95   (ARG   41  - ARG   68  <=> GLU   68  - SER   95 )                          
 304: s001-X 4hfv-A   113 - 118 <=>   98 - 103   (ILE  113  - PHE  118  <=> ASN   98  - LYS  103 )                          
 304: s001-X 4hfv-A   120 - 125 <=>  112 - 117   (SER  120  - SER  125  <=> ASN  112  - PRO  117 )                          
 304: s001-X 4hfv-A   129 - 132 <=>  120 - 123   (LYS  129  - PRO  132  <=> GLU  120  - ALA  123 )                          
 304: s001-X 4hfv-A   133 - 148 <=>  125 - 140   (SER  133  - THR  148  <=> UNK  125  - ASN  140 )                          
 304: s001-X 4hfv-A   151 - 154 <=>  163 - 166   (PHE  151  - SER  154  <=> ASP  163  - GLU  166 )                          
 305: s001-X 6jo0-A     7 -  11 <=>   64 -  68   (ASP    7  - ILE   11  <=> TYR   65  - VAL   69 )                          
 305: s001-X 6jo0-A    18 -  34 <=>   79 -  95   (TYR   18  - GLY   34  <=> TYR   80  - TYR   96 )                          
 305: s001-X 6jo0-A    35 -  38 <=>   97 - 100   (SER   35  - VAL   38  <=> HIS   98  - ASN  101 )                          
 305: s001-X 6jo0-A    41 -  65 <=>  116 - 140   (ARG   41  - ARG   65  <=> ASP  117  - ASN  141 )                          
 305: s001-X 6jo0-A    77 -  89 <=>  143 - 155   (ARG   77  - GLN   89  <=> SER  144  - PHE  156 )                          
 305: s001-X 6jo0-A   137 - 143 <=>  158 - 164   (ILE  137  - ALA  143  <=> LEU  159  - LYS  165 )                          
 305: s001-X 6jo0-A   146 - 152 <=>  175 - 181   (HIS  146  - LEU  152  <=> LEU  176  - PHE  182 )                          
 305: s001-X 6jo0-A   157 - 163 <=>  191 - 197   (ILE  157  - ALA  163  <=> ALA  192  - PHE  198 )                          
 305: s001-X 6jo0-A   189 - 192 <=>  203 - 206   (VAL  189  - LEU  192  <=> ASN  204  - ASP  207 )                          
 305: s001-X 6jo0-A   244 - 247 <=>  210 - 213   (TYR  244  - PRO  247  <=> LYS  211  - PHE  214 )                          
 306: s001-X 6f1e-A    20 -  23 <=>   29 -  32   (SER   20  - ASP   23  <=> PRO   53  - PRO   56 )                          
 306: s001-X 6f1e-A    41 -  44 <=>   40 -  43   (ARG   41  - THR   44  <=> MET   64  - LYS   67 )                          
 306: s001-X 6f1e-A    45 -  67 <=>   45 -  67   (GLN   45  - TYR   67  <=> LEU   69  - ASN   91 )                          
 306: s001-X 6f1e-A    76 -  89 <=>   68 -  81   (ASP   76  - GLN   89  <=> SER  111  - GLN  124 )                          
 306: s001-X 6f1e-A   137 - 143 <=>   84 -  90   (ILE  137  - ALA  143  <=> ARG  127  - GLU  133 )                          
 306: s001-X 6f1e-A   189 - 194 <=>  100 - 105   (VAL  189  - HIS  194  <=> ASP  143  - LYS  148 )                          
 306: s001-X 6f1e-A   224 - 227 <=>  117 - 120   (GLY  224  - THR  227  <=> TRP  160  - GLN  163 )                          
 307: s001-X 6o0d-B    21 -  34 <=>    8 -  21   (PHE   21  - GLY   34  <=> ILE   12  - GLY   25 )                          
 307: s001-X 6o0d-B    35 -  40 <=>   23 -  28   (SER   35  - PHE   40  <=> CYS   27  - ILE   32 )                          
 307: s001-X 6o0d-B    42 -  46 <=>   29 -  33   (ASN   42  - SER   46  <=> THR   33  - VAL   37 )                          
 307: s001-X 6o0d-B    50 -  53 <=>   51 -  54   (GLY   50  - THR   53  <=> ASP   55  - PHE   58 )                          
 307: s001-X 6o0d-B    56 -  63 <=>   55 -  62   (LEU   56  - ASN   63  <=> LEU   59  - GLU   66 )                          
 307: s001-X 6o0d-B    78 -  81 <=>   65 -  68   (MET   78  - LEU   81  <=> LYS   69  - TYR   72 )                          
 307: s001-X 6o0d-B    87 -  90 <=>   72 -  75   (SER   87  - VAL   90  <=> PRO   76  - ALA   79 )                          
 307: s001-X 6o0d-B   100 - 103 <=>  248 - 251   (GLU  100  - ARG  103  <=> VAL  262  - THR  265 )                          
 307: s001-X 6o0d-B   108 - 111 <=>  266 - 269   (ASP  108  - VAL  111  <=> LEU  280  - TRP  283 )                          
 307: s001-X 6o0d-B   127 - 148 <=>  381 - 402   (TYR  127  - THR  148  <=> THR  395  - GLN  416 )                          
 307: s001-X 6o0d-B   150 - 153 <=>  421 - 424   (ARG  150  - VAL  153  <=> LEU  435  - ALA  438 )                          
 307: s001-X 6o0d-B   156 - 159 <=>  435 - 438   (ASP  156  - GLN  159  <=> TYR  449  - VAL  452 )                          
 307: s001-X 6o0d-B   201 - 204 <=>  595 - 598   (GLN  201  - ALA  204  <=> ASP  610  - ASP  613 )                          
 307: s001-X 6o0d-B   205 - 208 <=>  601 - 604   (GLU  205  - ASN  208  <=> SER  616  - GLY  619 )                          
 307: s001-X 6o0d-B   230 - 234 <=>  723 - 727   (ASN  230  - ARG  234  <=> SER  738  - ARG  742 )                          
 307: s001-X 6o0d-B   265 - 276 <=>  806 - 817   (SER  265  - SER  276  <=> THR  821  - LEU  832 )                          
 308: s001-X 5lxf-B    11 -  16 <=>   28 -  33   (ILE   11  - PRO   16  <=> THR   29  - THR   34 )                          
 308: s001-X 5lxf-B    21 -  24 <=>   36 -  39   (PHE   21  - LEU   24  <=> PHE   37  - GLN   40 )                          
 308: s001-X 5lxf-B    43 -  63 <=>   45 -  65   (VAL   43  - ASN   63  <=> PRO   46  - ARG   66 )                          
 308: s001-X 5lxf-B    75 -  88 <=>   70 -  83   (THR   75  - PHE   88  <=> THR   71  - SER   84 )                          
 308: s001-X 5lxf-B    89 -  92 <=>   86 -  89   (GLN   89  - ARG   92  <=> LEU   87  - CYS   90 )                          
 308: s001-X 5lxf-B   131 - 146 <=>  117 - 132   (LEU  131  - HIS  146  <=> LYS  118  - ASN  133 )                          
 308: s001-X 5lxf-B   242 - 245 <=>  143 - 146   (LEU  242  - ASN  245  <=> ALA  144  - SER  147 )                          
 309: s001-X 2j7n-A     5 -   9 <=>  481 - 485   (PHE    5  - VAL    9  <=> ASP  897  - ARG  901 )                          
 309: s001-X 2j7n-A    27 -  35 <=>  792 - 800   (SER   27  - SER   35  <=> THR 1208  - LYS 1216 )                          
 309: s001-X 2j7n-A    42 -  64 <=>  802 - 824   (ASN   42  - LEU   64  <=> ARG 1218  - ARG 1240 )                          
 309: s001-X 2j7n-A    73 -  76 <=>  825 - 828   (ILE   73  - ASP   76  <=> ASP 1252  - PRO 1255 )                          
 309: s001-X 2j7n-A    77 -  88 <=>  830 - 841   (ARG   77  - PHE   88  <=> ARG 1257  - ILE 1268 )                          
 309: s001-X 2j7n-A    89 -  92 <=>  867 - 870   (GLN   89  - ARG   92  <=> ARG 1305  - THR 1308 )                          
 309: s001-X 2j7n-A    93 - 102 <=>  873 - 882   (PHE   93  - SER  102  <=> LYS 1311  - PHE 1320 )                          
 309: s001-X 2j7n-A   194 - 202 <=>  897 - 905   (HIS  194  - PRO  202  <=> GLN 1335  - GLY 1343 )                          
 309: s001-X 2j7n-A   226 - 229 <=>  918 - 921   (VAL  226  - ARG  229  <=> LEU 1356  - ASP 1359 )                          
 309: s001-X 2j7n-A   230 - 234 <=>  924 - 928   (ASN  230  - ARG  234  <=> PHE 1362  - TYR 1366 )                          
 310: s001-X 6uvn-J    19 -  35 <=>   28 -  44   (GLU   19  - SER   35  <=> GLY   28  - ILE   44 )                          
 310: s001-X 6uvn-J    41 -  44 <=>   46 -  49   (ARG   41  - THR   44  <=> HIS   46  - TYR   49 )                          
 310: s001-X 6uvn-J    47 -  50 <=>   52 -  55   (GLU   47  - GLY   50  <=> PHE   52  - ASP   55 )                          
 310: s001-X 6uvn-J    53 -  56 <=>   56 -  59   (THR   53  - LEU   56  <=> ILE   56  - ILE   59 )                          
 310: s001-X 6uvn-J   129 - 132 <=>   62 -  65   (LYS  129  - PRO  132  <=> TYR   62  - LYS   65 )                          
 310: s001-X 6uvn-J   133 - 148 <=>   67 -  82   (SER  133  - THR  148  <=> SER   67  - THR   82 )                          
 310: s001-X 6uvn-J   149 - 155 <=>   86 -  92   (ASN  149  - LEU  155  <=> PRO   86  - LEU   92 )                          
 310: s001-X 6uvn-J   157 - 160 <=>  139 - 142   (ILE  157  - THR  160  <=> SER  139  - TRP  142 )                          
 310: s001-X 6uvn-J   161 - 164 <=>  157 - 160   (LYS  161  - PRO  164  <=> LEU  157  - THR  160 )                          
 310: s001-X 6uvn-J   165 - 168 <=>  163 - 166   (ILE  165  - TYR  168  <=> GLY  164  - PHE  167 )                          
 310: s001-X 6uvn-J   178 - 181 <=>  180 - 183   (LYS  178  - LEU  181  <=> CYS  181  - PRO  184 )                          
 310: s001-X 6uvn-J   266 - 273 <=>  199 - 206   (GLN  266  - GLY  273  <=> LEU  204  - PRO  211 )                          
 310: s001-X 6uvn-J   274 - 278 <=>  240 - 244   (LYS  274  - ARG  278  <=> SER  245  - ARG  249 )                          
 310: s001-X 6uvn-J   282 - 285 <=>  304 - 307   (VAL  282  - ASP  285  <=> ASN  309  - TRP  312 )                          
 310: s001-X 6uvn-J   286 - 289 <=>  314 - 317   (GLN  286  - VAL  289  <=> ALA  319  - LYS  322 )                          
 311: s001-X 4qo5-A     1 -   4 <=>  228 - 231   (MET    1  - LEU    4  <=> ILE  256  - SER  259 )                          
 311: s001-X 4qo5-A     5 -   8 <=>  289 - 292   (PHE    5  - ASP    8  <=> MET  317  - LEU  320 )                          
 311: s001-X 4qo5-A    11 -  16 <=>  310 - 315   (ILE   11  - PRO   16  <=> THR  338  - ARG  343 )                          
 311: s001-X 4qo5-A    25 -  37 <=>  437 - 449   (CYS   25  - ASN   37  <=> THR  465  - LEU  477 )                          
 311: s001-X 4qo5-A    42 -  45 <=>  463 - 466   (ASN   42  - GLN   45  <=> GLU  491  - GLU  494 )                          
 311: s001-X 4qo5-A    47 -  53 <=>  467 - 473   (GLU   47  - THR   53  <=> LYS  495  - TRP  501 )                          
 311: s001-X 4qo5-A    54 -  65 <=>  475 - 486   (THR   54  - ARG   65  <=> PHE  503  - MET  514 )                          
 311: s001-X 4qo5-A    78 -  81 <=>  488 - 491   (MET   78  - LEU   81  <=> GLY  516  - TRP  519 )                          
 311: s001-X 4qo5-A    82 -  85 <=>  493 - 496   (ASP   82  - ALA   85  <=> THR  521  - ARG  524 )                          
 311: s001-X 4qo5-A    86 -  89 <=>  499 - 502   (MET   86  - GLN   89  <=> TYR  527  - THR  530 )                          
 311: s001-X 4qo5-A   137 - 149 <=>  505 - 517   (ILE  137  - ASN  149  <=> ILE  533  - ALA  545 )                          
 312: s001-X 6njp-G    40 -  68 <=>    3 -  31   (PHE   40  - ARG   68  <=> LEU    2  - VAL   30 )                          
 312: s001-X 6njp-G    73 -  85 <=>   32 -  44   (ILE   73  - ALA   85  <=> GLU   90  - LYS  102 )                          
 312: s001-X 6njp-G   128 - 131 <=>   46 -  49   (SER  128  - LEU  131  <=> ASN  104  - HIS  107 )                          
 312: s001-X 6njp-G   134 - 147 <=>   51 -  64   (PHE  134  - ILE  147  <=> ASN  109  - HIS  122 )                          
 313: s001-X 5me8-A    28 -  34 <=>    8 -  14   (ALA   28  - GLY   34  <=> TYR    6  - ASP   12 )                          
 313: s001-X 5me8-A    44 -  64 <=>   19 -  39   (THR   44  - LEU   64  <=> LEU   17  - ASP   37 )                          
 313: s001-X 5me8-A    65 -  72 <=>   41 -  48   (ARG   65  - GLY   72  <=> LYS   39  - ALA   46 )                          
 313: s001-X 5me8-A    74 -  89 <=>   73 -  88   (VAL   74  - GLN   89  <=> ALA   71  - ALA   86 )                          
 313: s001-X 5me8-A   137 - 149 <=>   91 - 103   (ILE  137  - ASN  149  <=> THR   89  - ASP  101 )                          
 314: s001-X 5jdo-A    13 -  16 <=>    9 -  12   (THR   13  - PRO   16  <=> ASP   11  - ASP   14 )                          
 314: s001-X 5jdo-A    23 -  35 <=>   21 -  33   (ASP   23  - SER   35  <=> ALA   23  - LEU   35 )                          
 314: s001-X 5jdo-A    37 -  41 <=>  121 - 125   (ASN   37  - ARG   41  <=> THR  123  - LYS  127 )                          
 314: s001-X 5jdo-A    43 -  68 <=>  126 - 151   (VAL   43  - ARG   68  <=> GLY  128  - GLN  153 )                          
 314: s001-X 5jdo-A   101 - 104 <=>  156 - 159   (PHE  101  - PRO  104  <=> ALA  158  - GLU  161 )                          
 314: s001-X 5jdo-A   123 - 126 <=>  181 - 184   (PRO  123  - GLU  126  <=> PRO  183  - LYS  186 )                          
 314: s001-X 5jdo-A   128 - 131 <=>  186 - 189   (SER  128  - LEU  131  <=> ASP  188  - VAL  191 )                          
 314: s001-X 5jdo-A   132 - 149 <=>  191 - 208   (PRO  132  - ASN  149  <=> THR  193  - LYS  210 )                          
 314: s001-X 5jdo-A   200 - 203 <=>  224 - 227   (TYR  200  - VAL  203  <=> ALA  226  - GLN  229 )                          
 314: s001-X 5jdo-A   204 - 207 <=>  230 - 233   (ALA  204  - LYS  207  <=> LYS  232  - LYS  235 )                          
 314: s001-X 5jdo-A   279 - 282 <=>  237 - 240   (LYS  279  - VAL  282  <=> GLU  239  - THR  242 )                          
 314: s001-X 5jdo-A   283 - 289 <=>  243 - 249   (VAL  283  - VAL  289  <=> SER  245  - SER  251 )                          
 315: s001-X 3va9-A     5 -  10 <=>   27 -  32   (PHE    5  - ARG   10  <=> LEU   75  - THR   80 )                          
 315: s001-X 3va9-A    12 -  15 <=>   37 -  40   (ILE   12  - GLU   15  <=> TYR   85  - ALA   88 )                          
 315: s001-X 3va9-A    16 -  27 <=>   46 -  57   (PRO   16  - SER   27  <=> ALA   94  - ASP  105 )                          
 315: s001-X 3va9-A    45 -  72 <=>   58 -  85   (GLN   45  - GLY   72  <=> ASN  106  - LEU  133 )                          
 315: s001-X 3va9-A    75 -  78 <=>  100 - 103   (THR   75  - MET   78  <=> ALA  148  - ASP  151 )                          
 315: s001-X 3va9-A    80 -  88 <=>  104 - 112   (GLN   80  - PHE   88  <=> ARG  152  - SER  160 )                          
 315: s001-X 3va9-A   137 - 148 <=>  116 - 127   (ILE  137  - THR  148  <=> LEU  164  - ARG  175 )                          
 316: s001-X 4avm-A     6 -   9 <=>   39 -  42   (ASP    6  - VAL    9  <=> GLN   53  - GLU   56 )                          
 316: s001-X 4avm-A    10 -  13 <=>   45 -  48   (ARG   10  - THR   13  <=> LYS   59  - LYS   62 )                          
 316: s001-X 4avm-A    22 -  37 <=>   62 -  77   (ASN   22  - ASN   37  <=> GLU   76  - SER   91 )                          
 316: s001-X 4avm-A    38 -  65 <=>   79 - 106   (VAL   38  - ARG   65  <=> TRP   93  - GLN  120 )                          
 316: s001-X 4avm-A    66 -  72 <=>  108 - 114   (THR   66  - GLY   72  <=> VAL  122  - TYR  128 )                          
 316: s001-X 4avm-A    74 -  81 <=>  195 - 202   (VAL   74  - LEU   81  <=> ILE  209  - LEU  216 )                          
 316: s001-X 4avm-A   127 - 130 <=>  206 - 209   (TYR  127  - ASP  130  <=> PHE  220  - GLU  223 )                          
 316: s001-X 4avm-A   131 - 140 <=>  211 - 220   (LEU  131  - VAL  140  <=> SER  225  - VAL  234 )                          
 317: s001-X 5tsz-A    16 -  28 <=>    7 -  19   (PRO   16  - ALA   28  <=> SER   52  - SER   64 )                          
 317: s001-X 5tsz-A    30 -  34 <=>   20 -  24   (LYS   30  - GLY   34  <=> PHE   65  - SER   69 )                          
 317: s001-X 5tsz-A    43 -  66 <=>   28 -  51   (VAL   43  - THR   66  <=> GLU   73  - ALA   96 )                          
 317: s001-X 5tsz-A    75 -  84 <=>   55 -  64   (THR   75  - ALA   84  <=> GLN  100  - LEU  109 )                          
 317: s001-X 5tsz-A   126 - 132 <=>   67 -  73   (GLU  126  - PRO  132  <=> THR  112  - VAL  118 )                          
 317: s001-X 5tsz-A   198 - 202 <=>   89 -  93   (LYS  198  - PRO  202  <=> SER  134  - PRO  138 )                          
 317: s001-X 5tsz-A   203 - 206 <=>   97 - 100   (VAL  203  - PRO  206  <=> SER  142  - ALA  145 )                          
 318: s001-X 5a2v-B    16 -  35 <=>  284 - 303   (PRO   16  - SER   35  <=> CYS  339  - HIS  358 )                          
 318: s001-X 5a2v-B    38 -  41 <=>  304 - 307   (VAL   38  - ARG   41  <=> GLY  359  - ASN  362 )                          
 318: s001-X 5a2v-B    42 -  61 <=>  313 - 332   (ASN   42  - VAL   61  <=> TRP  368  - PRO  387 )                          
 318: s001-X 5a2v-B   118 - 121 <=>  340 - 343   (PHE  118  - ASP  121  <=> GLN  395  - GLU  398 )                          
 318: s001-X 5a2v-B   126 - 130 <=>  401 - 405   (GLU  126  - ASP  130  <=> LYS  456  - VAL  460 )                          
 318: s001-X 5a2v-B   132 - 135 <=>  413 - 416   (PRO  132  - ASP  135  <=> LEU  468  - TRP  471 )                          
 318: s001-X 5a2v-B   139 - 150 <=>  436 - 447   (ALA  139  - ARG  150  <=> LYS  491  - ILE  502 )                          
 318: s001-X 5a2v-B   248 - 254 <=>  449 - 455   (PRO  248  - THR  254  <=> GLN  504  - GLN  510 )                          
 319: s001-X 1ta9-B    15 -  18 <=>  184 - 187   (GLU   15  - TYR   18  <=> THR  240  - VAL  243 )                          
 319: s001-X 1ta9-B    19 -  33 <=>  255 - 269   (GLU   19  - LEU   33  <=> LEU  311  - HIS  325 )                          
 319: s001-X 1ta9-B    39 -  62 <=>  271 - 294   (TRP   39  - ARG   62  <=> PRO  327  - TRP  350 )                          
 319: s001-X 1ta9-B    78 -  81 <=>  295 - 298   (MET   78  - LEU   81  <=> PRO  351  - ASP  354 )                          
 319: s001-X 1ta9-B   124 - 131 <=>  300 - 307   (PHE  124  - LEU  131  <=> ASN  356  - ALA  363 )                          
 319: s001-X 1ta9-B   132 - 135 <=>  311 - 314   (PRO  132  - ASP  135  <=> LEU  367  - THR  370 )                          
 319: s001-X 1ta9-B   136 - 139 <=>  317 - 320   (ARG  136  - ALA  139  <=> GLU  373  - ILE  376 )                          
 319: s001-X 1ta9-B   142 - 145 <=>  321 - 324   (ARG  142  - ASN  145  <=> PRO  377  - THR  380 )                          
 319: s001-X 1ta9-B   149 - 152 <=>  325 - 328   (ASN  149  - LEU  152  <=> ASP  381  - LEU  384 )                          
 319: s001-X 1ta9-B   183 - 186 <=>  343 - 346   (GLU  183  - THR  186  <=> HIS  399  - SER  402 )                          
 319: s001-X 1ta9-B   189 - 192 <=>  348 - 351   (VAL  189  - LEU  192  <=> LYS  404  - PRO  407 )                          
 320: s001-X 5ogs-A     9 -  12 <=>  158 - 161   (VAL    9  - ILE   12  <=> GLY  578  - GLU  581 )                          
 320: s001-X 5ogs-A    17 -  20 <=>  240 - 243   (ASN   17  - SER   20  <=> PRO  660  - ASN  663 )                          
 320: s001-X 5ogs-A    23 -  26 <=>  294 - 297   (ASP   23  - ASP   26  <=> PRO  714  - GLN  717 )                          
 320: s001-X 5ogs-A    45 -  71 <=>  299 - 325   (GLN   45  - LEU   71  <=> ALA  719  - ASN  745 )                          
 320: s001-X 5ogs-A    72 -  76 <=>  327 - 331   (GLY   72  - ASP   76  <=> TYR  747  - GLU  751 )                          
 320: s001-X 5ogs-A    77 -  89 <=>  333 - 345   (ARG   77  - GLN   89  <=> THR  753  - LEU  765 )                          
 320: s001-X 5ogs-A   137 - 144 <=>  348 - 355   (ILE  137  - PHE  144  <=> MET  768  - LEU  775 )                          
 320: s001-X 5ogs-A   146 - 149 <=>  356 - 359   (HIS  146  - ASN  149  <=> GLU  776  - PHE  779 )                          
 320: s001-X 5ogs-A   150 - 153 <=>  362 - 365   (ARG  150  - VAL  153  <=> VAL  782  - ALA  785 )                          
 320: s001-X 5ogs-A   249 - 253 <=>  391 - 395   (LEU  249  - ASN  253  <=> LYS  811  - LEU  815 )                          
 320: s001-X 5ogs-A   254 - 259 <=>  398 - 403   (THR  254  - GLU  259  <=> GLU  818  - LEU  823 )                          
 321: s001-X 1w36-C     4 -   7 <=>    1 -   4   (LEU    4  - ASP    7  <=> MET    1  - VAL    4 )                          
 321: s001-X 1w36-C    12 -  15 <=>   35 -  38   (ILE   12  - GLU   15  <=> ILE   35  - GLN   38 )                          
 321: s001-X 1w36-C    16 -  19 <=>   64 -  67   (PRO   16  - GLU   19  <=> LEU   64  - SER   67 )                          
 321: s001-X 1w36-C    24 -  34 <=>   87 -  97   (LEU   24  - GLY   34  <=> ASN   87  - THR   97 )                          
 321: s001-X 1w36-C    40 -  43 <=>   99 - 102   (PHE   40  - VAL   43  <=> LEU   99  - LEU  102 )                          
 321: s001-X 1w36-C    44 -  58 <=>  128 - 142   (THR   44  - ILE   58  <=> SER  128  - ARG  142 )                          
 321: s001-X 1w36-C    85 -  89 <=>  143 - 147   (ALA   85  - GLN   89  <=> PRO  143  - ALA  147 )                          
 321: s001-X 1w36-C   122 - 125 <=>  156 - 159   (VAL  122  - SER  125  <=> GLU  156  - GLY  159 )                          
 321: s001-X 1w36-C   130 - 153 <=>  161 - 184   (ASP  130  - VAL  153  <=> ALA  161  - TRP  184 )                          
 321: s001-X 1w36-C   154 - 157 <=>  188 - 191   (SER  154  - ILE  157  <=> ASN  188  - GLN  191 )                          
 321: s001-X 1w36-C   158 - 161 <=>  194 - 197   (GLU  158  - LYS  161  <=> ILE  194  - LEU  197 )                          
 321: s001-X 1w36-C   166 - 174 <=>  440 - 448   (SER  166  - VAL  174  <=> SER  440  - HIS  448 )                          
 321: s001-X 1w36-C   203 - 207 <=>  565 - 569   (VAL  203  - LYS  207  <=> ALA  565  - MET  569 )                          
 321: s001-X 1w36-C   208 - 217 <=>  572 - 581   (ASN  208  - SER  217  <=> ASN  572  - GLU  581 )                          
 321: s001-X 1w36-C   219 - 222 <=>  582 - 585   (SER  219  - LEU  222  <=> ARG  582  - GLU  585 )                          
 321: s001-X 1w36-C   223 - 227 <=>  587 - 591   (HIS  223  - THR  227  <=> TRP  587  - CYS  591 )                          
 321: s001-X 1w36-C   240 - 243 <=>  616 - 619   (GLU  240  - ARG  243  <=> TRP  616  - ILE  619 )                          
 321: s001-X 1w36-C   244 - 247 <=>  622 - 625   (TYR  244  - PRO  247  <=> GLU  622  - GLY  625 )                          
 321: s001-X 1w36-C   281 - 286 <=>  757 - 762   (HIS  281  - GLN  286  <=> GLN  757  - PRO  762 )                          
 321: s001-X 1w36-C   287 - 290 <=>  892 - 895   (PRO  287  - LYS  290  <=> ASP  892  - GLU  895 )                          
 322: s001-X 5wy3-B     1 -   4 <=>   77 -  80   (MET    1  - LEU    4  <=> TYR   93  - LEU   96 )                          
 322: s001-X 5wy3-B    18 -  24 <=>  130 - 136   (TYR   18  - LEU   24  <=> ALA  146  - TYR  152 )                          
 322: s001-X 5wy3-B    30 -  34 <=>  138 - 142   (LYS   30  - GLY   34  <=> GLN  160  - ALA  164 )                          
 322: s001-X 5wy3-B    36 -  40 <=>  149 - 153   (GLU   36  - PHE   40  <=> THR  171  - SER  175 )                          
 322: s001-X 5wy3-B    43 -  53 <=>  155 - 165   (VAL   43  - THR   53  <=> LEU  177  - ARG  187 )                          
 322: s001-X 5wy3-B    54 -  65 <=>  167 - 178   (THR   54  - ARG   65  <=> VAL  189  - HIS  200 )                          
 322: s001-X 5wy3-B    81 -  87 <=>  181 - 187   (LEU   81  - SER   87  <=> HIS  203  - VAL  209 )                          
 322: s001-X 5wy3-B   128 - 132 <=>  189 - 193   (SER  128  - PRO  132  <=> ALA  211  - SER  229 )                          
 322: s001-X 5wy3-B   133 - 148 <=>  196 - 211   (SER  133  - THR  148  <=> ALA  232  - THR  247 )                          
 322: s001-X 5wy3-B   151 - 154 <=>  219 - 222   (PHE  151  - SER  154  <=> ARG  255  - ARG  258 )                          
 322: s001-X 5wy3-B   198 - 201 <=>  295 - 298   (LYS  198  - GLN  201  <=> ILE  331  - GLY  334 )                          
 322: s001-X 5wy3-B   205 - 217 <=>  337 - 349   (GLU  205  - SER  217  <=> ALA  373  - VAL  385 )                          
 322: s001-X 5wy3-B   277 - 281 <=>  353 - 357   (THR  277  - HIS  281  <=> VAL  389  - THR  393 )                          
 322: s001-X 5wy3-B   283 - 286 <=>  363 - 366   (VAL  283  - GLN  286  <=> PHE  399  - SER  402 )                          
 323: s001-X 3ub0-D    24 -  29 <=>    1 -   6   (LEU   24  - HIS   29  <=> PRO   -2  - ALA    3 )                          
 323: s001-X 3ub0-D    44 -  64 <=>    7 -  27   (THR   44  - LEU   64  <=> SER    4  - GLU   24 )                          
 323: s001-X 3ub0-D    65 -  68 <=>   29 -  32   (ARG   65  - ARG   68  <=> LYS   26  - ASP   29 )                          
 323: s001-X 3ub0-D    73 -  88 <=>   33 -  48   (ILE   73  - PHE   88  <=> VAL   30  - ALA   45 )                          
 323: s001-X 3ub0-D   134 - 149 <=>   53 -  68   (PHE  134  - ASN  149  <=> GLU   50  - GLN   65 )                          
 323: s001-X 3ub0-D   201 - 205 <=>   80 -  84   (GLN  201  - GLU  205  <=> VAL   77  - SER   81 )                          
 323: s001-X 3ub0-D   206 - 209 <=>   87 -  90   (PRO  206  - ILE  209  <=> VAL   84  - UNK   87 )                          
 323: s001-X 3ub0-D   279 - 290 <=>  127 - 138   (LYS  279  - LYS  290  <=> SER  124  - LEU  135 )                          
 324: s001-X 2ksf-A    16 -  33 <=>   35 -  52   (PRO   16  - LEU   33  <=> MET  430  - PRO  447 )                          
 324: s001-X 2ksf-A    42 -  59 <=>   53 -  70   (ASN   42  - TYR   59  <=> SER  448  - ALA  465 )                          
 324: s001-X 2ksf-A    61 -  65 <=>   71 -  75   (VAL   61  - ARG   65  <=> PRO  466  - LEU  470 )                          
 324: s001-X 2ksf-A    78 -  89 <=>   77 -  88   (MET   78  - GLN   89  <=> VAL  472  - VAL  483 )                          
 324: s001-X 2ksf-A   139 - 149 <=>   93 - 103   (ALA  139  - ASN  149  <=> GLY  488  - VAL  498 )                          
 325: s001-X 1kmi-Z    34 -  37 <=>   63 -  66   (GLY   34  - ASN   37  <=> GLU   67  - LEU   70 )                          
 325: s001-X 1kmi-Z    43 -  68 <=>   71 -  96   (VAL   43  - ARG   68  <=> ALA   75  - ASP  100 )                          
 325: s001-X 1kmi-Z    71 -  74 <=>   97 - 100   (LEU   71  - VAL   74  <=> PRO  101  - LEU  104 )                          
 325: s001-X 1kmi-Z    75 -  84 <=>  103 - 112   (THR   75  - ALA   84  <=> ALA  107  - GLN  116 )                          
 325: s001-X 1kmi-Z   128 - 131 <=>  113 - 116   (SER  128  - LEU  131  <=> PHE  117  - ASP  120 )                          
 325: s001-X 1kmi-Z   134 - 149 <=>  117 - 132   (PHE  134  - ASN  149  <=> VAL  121  - MET  136 )                          
 325: s001-X 1kmi-Z   196 - 199 <=>  165 - 168   (ARG  196  - GLN  199  <=> SER  201  - GLN  204 )                          
 325: s001-X 1kmi-Z   200 - 203 <=>  171 - 174   (TYR  200  - VAL  203  <=> ASP  207  - ASP  210 )                          
 326: s001-X 4cth-A    16 -  35 <=>  184 - 203   (PRO   16  - SER   35  <=> ILE  236  - ILE  255 )                          
 326: s001-X 4cth-A    36 -  39 <=>  207 - 210   (GLU   36  - TRP   39  <=> GLU  259  - PRO  262 )                          
 326: s001-X 4cth-A    41 -  44 <=>  211 - 214   (ARG   41  - THR   44  <=> ILE  263  - ASN  266 )                          
 326: s001-X 4cth-A    45 -  62 <=>  217 - 234   (GLN   45  - ARG   62  <=> ALA  269  - THR  286 )                          
 326: s001-X 4cth-A    65 -  72 <=>  235 - 242   (ARG   65  - GLY   72  <=> ALA  287  - ASP  294 )                          
 326: s001-X 4cth-A    74 -  77 <=>  294 - 297   (VAL   74  - ARG   77  <=> TYR  346  - GLU  349 )                          
 326: s001-X 4cth-A    78 -  86 <=>  299 - 307   (MET   78  - MET   86  <=> LEU  351  - THR  359 )                          
 326: s001-X 4cth-A    90 -  93 <=>  318 - 321   (VAL   90  - PHE   93  <=> MET  370  - ARG  373 )                          
 326: s001-X 4cth-A   106 - 111 <=>  585 - 590   (GLU  106  - VAL  111  <=> HIS  637  - ASN  642 )                          
 326: s001-X 4cth-A   172 - 177 <=>  642 - 647   (GLN  172  - SER  177  <=> CYS  694  - PRO  699 )                          
 326: s001-X 4cth-A   179 - 182 <=>  649 - 652   (THR  179  - PRO  182  <=> TYR  701  - ASN  704 )
[truncated: 207,501 more chars]
