# Supplementary material for: Novel viruses of the family Partitiviridae discovered in Saccharomyces cerevisiae
Source: PLoS Pathog. 2023 Jun 7;19(6):e1011418. doi: 10.1371/journal.ppat.1011418 (PMC10281585; doi:10.1371/journal.ppat.1011418)
Supplement: S2 File — (ZIP) [file ppat.1011418.s012.zip › ScPV2_RdRp_DALI_PDBFULL.txt]

# Job: YO858_RdRp
# Query: s001A
# No:  Chain   Z    rmsd lali nres  %id PDB  Description
   1:  1khw-A 26.3  3.0  423   493   16   MOLECULE: RNA-DIRECTED RNA POLYMERASE;                               
   2:  1khv-A 26.3  3.1  420   493   15   MOLECULE: RNA-DIRECTED RNA POLYMERASE;                               
   3:  4nru-A 26.2  3.3  408   477   16   MOLECULE: RNA DEPENDENT RNA POLYMERASE;                              
   4:  3uqs-B 26.0  3.3  408   482   15   MOLECULE: RNA-DEPENDENT RNA POLYMERASE;                              
   5:  1khw-B 26.0  3.0  420   497   15   MOLECULE: RNA-DIRECTED RNA POLYMERASE;                               
   6:  1khv-B 26.0  2.9  418   497   15   MOLECULE: RNA-DIRECTED RNA POLYMERASE;                               
   7:  2uuw-A 25.9  3.1  412   490   13   MOLECULE: RNA-DIRECTED RNA POLYMERASE;                               
   8:  3h5y-A 25.9  3.5  403   474   16   MOLECULE: RNA DEPENDENT RNA POLYMERASE;                              
   9:  4o4r-A 25.9  3.3  410   476   15   MOLECULE: RNA-DEPENDENT-RNA-POLYMERASE;                              
  10:  4nz0-A 25.8  3.1  407   460   15   MOLECULE: GENOME POLYPROTEIN;                                        
  11:  4y3c-A 25.8  3.1  408   460   15   MOLECULE: 3D POLYMERASE;                                             
  12:  3qid-C 25.8  3.2  410   492   15   MOLECULE: RNA DEPENDENT RNA POLYMERASE;                              
  13:  5xe0-A 25.8  2.9  396   457   19   MOLECULE: GENOME POLYPROTEIN;                                        
  14:  5i62-A 25.8  2.8  415   507   15   MOLECULE: POTENTIAL RNA-DEPENDENT RNA POLYMERASE;                    
  15:  4wyl-A 25.7  3.3  407   478   19   MOLECULE: RNA-DIRECTED RNA POLYMERASE 3D-POL;                        
  16:  3ur0-A 25.7  3.3  404   475   15   MOLECULE: RNA-DEPENDENT RNA POLYMERASE;                              
  17:  3uqs-A 25.7  3.2  404   478   15   MOLECULE: RNA-DEPENDENT RNA POLYMERASE;                              
  18:  2b43-D 25.7  3.2  419   501   15   MOLECULE: NON-STRUCTURAL POLYPROTEIN;                                
  19:  2ckw-A 25.7  3.1  409   487   14   MOLECULE: RNA-DIRECTED RNA POLYMERASE;                               
  20:  5y3d-F 25.7  3.2  403   481   15   MOLECULE: RNA-DEPENDENT RNA POLYMERASE;                              
  21:  6qwt-A 25.7  3.4  411   471   14   MOLECULE: GENOME POLYPROTEIN;                                        
  22:  4wfy-A 25.6  3.0  400   462   17   MOLECULE: RNA-DIRECTED RNA POLYMERASE;                               
  23:  4nlp-A 25.6  3.0  401   461   18   MOLECULE: RNA-DIRECTED RNA POLYMERASE 3D-POL;                        
  24:  4nlv-A 25.6  3.0  398   461   18   MOLECULE: RNA-DIRECTED RNA POLYMERASE 3D-POL;                        
  25:  4nlu-A 25.6  3.0  400   461   18   MOLECULE: RNA-DIRECTED RNA POLYMERASE 3D-POL;                        
  26:  4wfz-A 25.6  3.0  399   462   17   MOLECULE: RNA-DIRECTED RNA POLYMERASE;                               
  27:  3ur0-B 25.6  3.1  405   476   16   MOLECULE: RNA-DEPENDENT RNA POLYMERASE;                              
  28:  3nai-B 25.6  3.3  413   486   15   MOLECULE: RNA DEPENDENT RNA POLYMERASE;                              
  29:  4zp7-A 25.6  3.0  397   456   17   MOLECULE: GENOME POLYPROTEIN;                                        
  30:  4zpc-A 25.6  3.0  400   462   17   MOLECULE: RNA-DEPENDENT RNA POLYMERASE;                              
  31:  4zp8-A 25.6  3.0  397   454   17   MOLECULE: RNA-DEPENDENT RNA POLYMERASE;                              
  32:  4zpa-A 25.6  3.0  399   462   17   MOLECULE: RNA-DIRECTED RNA POLYMERASE;                               
  33:  3sfg-B 25.6  3.3  405   474   16   MOLECULE: RNA POLYMERASE;                                            
  34:  5y3d-C 25.6  3.2  412   480   15   MOLECULE: RNA-DEPENDENT RNA POLYMERASE;                              
  35:  5y3d-D 25.6  3.3  412   479   15   MOLECULE: RNA-DEPENDENT RNA POLYMERASE;                              
  36:  1xr6-A 25.6  3.0  400   460   16   MOLECULE: GENOME POLYPROTEIN;                                        
  37:  4nlw-A 25.5  3.0  400   461   18   MOLECULE: RNA-DIRECTED RNA POLYMERASE 3D-POL;                        
  38:  1ra6-A 25.5  3.0  400   461   19   MOLECULE: GENOME POLYPROTEIN;                                        
  39:  4nz0-D 25.5  3.2  407   460   15   MOLECULE: GENOME POLYPROTEIN;                                        
  40:  2ilz-A 25.5  3.0  398   461   19   MOLECULE: POLIOVIRUS POLYMERASE;                                     
  41:  4nlo-A 25.5  3.0  401   461   18   MOLECULE: RNA-DIRECTED RNA POLYMERASE 3D-POL;                        
  42:  2ily-A 25.5  3.0  401   461   18   MOLECULE: POLIOVIRUS POLYMERASE;                                     
  43:  3ddk-A 25.5  3.0  399   462   17   MOLECULE: RNA POLYMERASE B3 3DPOL;                                   
  44:  2b43-C 25.5  3.1  416   501   15   MOLECULE: NON-STRUCTURAL POLYPROTEIN;                                
  45:  4zp9-A 25.5  3.0  400   462   17   MOLECULE: RNA-DEPENDENT RNA POLYMERASE;                              
  46:  4zp6-A 25.5  3.1  397   454   17   MOLECULE: GENOME POLYPROTEIN;                                        
  47:  4nru-D 25.5  3.3  411   479   15   MOLECULE: RNA DEPENDENT RNA POLYMERASE;                              
  48:  4nru-E 25.5  3.3  407   477   16   MOLECULE: RNA DEPENDENT RNA POLYMERASE;                              
  49:  4zpd-A 25.5  3.0  400   462   17   MOLECULE: RNA-DIRECTED RNA POLYMERASE;                               
  50:  5y3d-B 25.5  3.3  413   479   15   MOLECULE: RNA-DEPENDENT RNA POLYMERASE;                              
  51:  2uut-A 25.5  3.2  413   492   14   MOLECULE: RNA-DIRECTED RNA POLYMERASE;                               
  52:  4k4y-I 25.4  3.1  400   463   18   MOLECULE: RNA-DEPENDENT RNA POLYMERASE;                              
  53:  4nlr-A 25.4  3.0  398   461   19   MOLECULE: RNA-DIRECTED RNA POLYMERASE 3D-POL;                        
  54:  2im3-A 25.4  3.0  398   461   19   MOLECULE: POLIOVIRUS POLYMERASE;                                     
  55:  4k4y-E 25.4  3.1  399   463   17   MOLECULE: RNA-DEPENDENT RNA POLYMERASE;                              
  56:  4wfx-A 25.4  3.0  398   462   17   MOLECULE: RNA-DIRECTED RNA POLYMERASE;                               
  57:  2im1-A 25.4  3.0  400   461   18   MOLECULE: POLIOVIRUS POLYMERASE;                                     
  58:  3nl0-A 25.4  3.3  406   475   20   MOLECULE: 3D POLYMERASE;                                             
  59:  4k4y-M 25.4  3.1  399   463   17   MOLECULE: RNA-DEPENDENT RNA POLYMERASE;                              
  60:  3cdw-A 25.4  3.1  400   468   16   MOLECULE: RNA-DIRECTED RNA POLYMERASE 3D-POL;                        
  61:  2e9t-D 25.4  3.3  408   474   19   MOLECULE: 5'-R(P*UP*AP*GP*GP*GP*CP*CP*C)-3';                         
  62:  2im0-A 25.4  3.0  400   461   18   MOLECULE: POLIOVIRUS POLYMERASE;                                     
  63:  4k4y-A 25.4  3.1  400   463   17   MOLECULE: RNA-DEPENDENT RNA POLYMERASE;                              
  64:  4nlx-A 25.4  3.0  400   461   18   MOLECULE: RNA-DIRECTED RNA POLYMERASE 3D-POL;                        
  65:  2e9t-A 25.4  3.3  409   474   20   MOLECULE: 5'-R(P*UP*AP*GP*GP*GP*CP*CP*C)-3';                         
  66:  3sfg-A 25.4  3.5  406   480   16   MOLECULE: RNA POLYMERASE;                                            
  67:  3nai-C 25.4  3.3  417   486   15   MOLECULE: RNA DEPENDENT RNA POLYMERASE;                              
  68:  1ra7-A 25.4  3.0  399   461   19   MOLECULE: GENOME POLYPROTEIN;                                        
  69:  4zpb-A 25.4  3.0  401   462   16   MOLECULE: RNA-DIRECTED RNA POLYMERASE;                               
  70:  2b43-B 25.4  3.0  407   501   15   MOLECULE: NON-STRUCTURAL POLYPROTEIN;                                
  71:  3ur0-C 25.4  3.3  403   474   15   MOLECULE: RNA-DEPENDENT RNA POLYMERASE;                              
  72:  3h5x-A 25.4  3.5  403   470   15   MOLECULE: RNA DEPENDENT RNA POLYMERASE;                              
  73:  4iqx-A 25.4  3.3  407   476   20   MOLECULE: 3D POLYMERASE;                                             
  74:  3uqs-C 25.4  3.3  408   475   15   MOLECULE: RNA-DEPENDENT RNA POLYMERASE;                              
  75:  2f8e-X 25.4  3.4  409   474   20   MOLECULE: RNA-DPENDENT RNA POLYMERASE;                               
  76:  2ec0-A 25.4  3.3  409   470   20   MOLECULE: 5'-R(P*AP*UP*GP*GP*GP*CP*CP*C)-3';                         
  77:  4wyw-A 25.4  3.3  408   479   20   MOLECULE: RNA-DIRECTED RNA POLYMERASE 3D-POL;                        
  78:  1tp7-A 25.4  2.9  399   460   15   MOLECULE: GENOME POLYPROTEIN;                                        
  79:  5n95-A 25.4  3.3  408   476   20   MOLECULE: 3D POLYMERASE;                                             
  80:  1tp7-B 25.4  3.1  399   460   15   MOLECULE: GENOME POLYPROTEIN;                                        
  81:  6gvy-A 25.4  3.3  407   475   19   MOLECULE: GENOME POLYPROTEIN;                                        
  82:  4nlq-A 25.3  3.0  396   461   18   MOLECULE: RNA-DIRECTED RNA POLYMERASE 3D-POL;                        
  83:  4x2b-A 25.3  3.4  408   477   20   MOLECULE: RNA DEPENDENT RNA POLYMERASE;                              
  84:  4k4z-I 25.3  3.1  404   462   17   MOLECULE: RNA-DEPENDENT RNA POLYMERASE;                              
  85:  4k4z-M 25.3  3.1  401   462   17   MOLECULE: RNA-DEPENDENT RNA POLYMERASE;                              
  86:  4k4z-A 25.3  3.1  402   462   17   MOLECULE: RNA-DEPENDENT RNA POLYMERASE;                              
  87:  4y34-A 25.3  3.1  401   467   16   MOLECULE: 3D POLYMERASE;                                             
  88:  3ol6-A 25.3  3.1  400   461   19   MOLECULE: POLYMERASE;                                                
  89:  4k4s-A 25.3  3.2  401   462   18   MOLECULE: RNA-DIRECTED RNA POLYMERASE 3D-POL;                        
  90:  4k4z-E 25.3  3.1  401   462   17   MOLECULE: RNA-DEPENDENT RNA POLYMERASE;                              
  91:  2im2-A 25.3  3.0  398   461   19   MOLECULE: POLIOVIRUS POLYMERASE;                                     
  92:  3ol6-E 25.3  3.1  399   461   19   MOLECULE: POLYMERASE;                                                
  93:  4k4x-E 25.3  3.1  400   463   17   MOLECULE: RNA-DEPENDENT RNA POLYMERASE;                              
  94:  4k4x-M 25.3  3.1  400   463   17   MOLECULE: RNA-DEPENDENT RNA POLYMERASE;                              
  95:  4r0e-A 25.3  3.0  399   461   19   MOLECULE: RNA-DIRECTED RNA POLYMERASE;                               
  96:  4k4x-A 25.3  3.1  400   463   17   MOLECULE: RNA-DEPENDENT RNA POLYMERASE;                              
  97:  4nly-A 25.3  3.0  397   461   18   MOLECULE: RNA-DIRECTED RNA POLYMERASE 3D-POL;                        
  98:  3klv-A 25.3  3.2  407   476   20   MOLECULE: 3D POLYMERASE;                                             
  99:  3upf-A 25.3  3.2  408   476   15   MOLECULE: RNA-DEPENDENT RNA POLYMERASE;                              
 100:  3nma-A 25.3  3.4  408   476   20   MOLECULE: 3D POLYMERASE;                                             
 101:  3kna-A 25.3  3.3  409   476   20   MOLECULE: 3D POLYMERASE;                                             
 102:  3nky-A 25.3  3.3  409   476   20   MOLECULE: 3D POLYMERASE;                                             
 103:  2wk4-A 25.3  3.2  415   499   13   MOLECULE: PROTEASE-POLYMERASE P70;                                   
 104:  4nru-C 25.3  3.3  408   478   15   MOLECULE: RNA DEPENDENT RNA POLYMERASE;                              
 105:  2wk4-B 25.3  3.3  416   502   14   MOLECULE: PROTEASE-POLYMERASE P70;                                   
 106:  3sfu-B 25.3  3.2  410   487   14   MOLECULE: RNA POLYMERASE;                                            
 107:  4nru-F 25.3  3.4  407   473   15   MOLECULE: RNA DEPENDENT RNA POLYMERASE;                              
 108:  2ec0-D 25.3  3.3  409   470   20   MOLECULE: 5'-R(P*AP*UP*GP*GP*GP*CP*CP*C)-3';                         
 109:  5y3d-A 25.3  3.4  408   479   15   MOLECULE: RNA-DEPENDENT RNA POLYMERASE;                              
 110:  5ziu-A 25.3  3.1  394   457   18   MOLECULE: RDRP;                                                      
 111:  3cdu-A 25.3  3.1  401   468   16   MOLECULE: RNA-DIRECTED RNA POLYMERASE 3D-POL;                        
 112:  1u09-A 25.3  3.4  408   476   19   MOLECULE: POLYPROTEIN;                                               
 113:  2ijd-1 25.2  3.0  399   644   19   MOLECULE: PICORNAIN 3C, RNA-DIRECTED RNA POLYMERASE;                 
 114:  4nlt-A 25.2  3.0  399   461   19   MOLECULE: RNA-DIRECTED RNA POLYMERASE 3D-POL;                        
 115:  4wzm-A 25.2  3.4  408   475   20   MOLECULE: RNA DEPENDENT RNA POLYMERASE;                              
 116:  3ol7-E 25.2  3.2  400   461   19   MOLECULE: POLYMERASE;                                                
 117:  4k4s-E 25.2  3.1  399   462   19   MOLECULE: RNA-DIRECTED RNA POLYMERASE 3D-POL;                        
 118:  2ijf-A 25.2  3.0  399   461   19   MOLECULE: RNA-DIRECTED RNA POLYMERASE;                               
 119:  4k4x-I 25.2  3.1  401   463   17   MOLECULE: RNA-DEPENDENT RNA POLYMERASE;                              
 120:  3ol7-A 25.2  3.2  399   461   19   MOLECULE: POLYMERASE;                                                
 121:  4y3c-D 25.2  3.2  407   460   15   MOLECULE: 3D POLYMERASE;                                             
 122:  4nls-A 25.2  3.0  398   461   18   MOLECULE: RNA-DIRECTED RNA POLYMERASE 3D-POL;                        
 123:  3bsn-A 25.2  3.5  405   479   16   MOLECULE: RNA DEPENDENT RNA POLYMERASE;                              
 124:  3upf-C 25.2  3.2  405   471   16   MOLECULE: RNA-DEPENDENT RNA POLYMERASE;                              
 125:  3koa-A 25.2  3.3  409   476   20   MOLECULE: 3D POLYMERASE;                                             
 126:  3kms-A 25.2  3.4  408   476   19   MOLECULE: 3D POLYMERASE;                                             
 127:  1sh0-A 25.2  3.4  421   502   15   MOLECULE: RNA POLYMERASE;                                            
 128:  5y3d-E 25.2  3.2  411   483   14   MOLECULE: RNA-DEPENDENT RNA POLYMERASE;                              
 129:  1tql-A 25.2  3.0  395   461   18   MOLECULE: RNA-DIRECTED RNA POLYMERASE;                               
 130:  5n8x-A 25.2  3.3  407   475   19   MOLECULE: 3D POLYMERASE;                                             
 131:  6r1i-A 25.2  3.6  403   468   16   MOLECULE: GENOME POLYPROTEIN;                                        
 132:  3ol8-E 25.1  3.1  400   461   19   MOLECULE: POLYMERASE;                                                
 133:  4y2a-A 25.1  3.2  403   466   16   MOLECULE: 3D POLYMERASE;                                             
 134:  4k4t-A 25.1  3.1  399   462   19   MOLECULE: RNA-DIRECTED RNA POLYMERASE 3D-POL;                        
 135:  3n6n-A 25.1  3.1  399   462   19   MOLECULE: RNA-DEPENDENT RNA POLYMERASE;                              
 136:  3ol8-A 25.1  3.1  399   461   19   MOLECULE: POLYMERASE;                                                
 137:  4nz0-E 25.1  3.1  401   460   15   MOLECULE: GENOME POLYPROTEIN;                                        
 138:  4nz0-C 25.1  3.2  404   460   15   MOLECULE: GENOME POLYPROTEIN;                                        
 139:  4nz0-B 25.1  3.2  405   460   15   MOLECULE: GENOME POLYPROTEIN;                                        
 140:  3nah-A 25.1  3.4  419   486   15   MOLECULE: RNA DEPENDENT RNA POLYMERASE;                              
 141:  3kmq-A 25.1  3.4  408   476   20   MOLECULE: 3D POLYMERASE;                                             
 142:  4o4r-B 25.1  3.2  405   480   15   MOLECULE: RNA-DEPENDENT-RNA-POLYMERASE;                              
 143:  3nah-B 25.1  3.4  410   485   15   MOLECULE: RNA DEPENDENT RNA POLYMERASE;                              
 144:  3qid-A 25.1  3.5  411   492   15   MOLECULE: RNA DEPENDENT RNA POLYMERASE;                              
 145:  1sh2-A 25.1  3.4  418   502   16   MOLECULE: RNA POLYMERASE;                                            
 146:  3nah-C 25.1  3.2  402   485   15   MOLECULE: RNA DEPENDENT RNA POLYMERASE;                              
 147:  2e9r-X 25.1  3.3  411   475   18   MOLECULE: 5'-R(*CP*AP*UP*GP*GP*GP*CP*CP*C)-3';                       
 148:  6l4r-A 25.1  3.2  393   455   18   MOLECULE: RDRP;                                                      
 149:  3n6l-A 25.1  3.2  398   462   19   MOLECULE: RNA-DEPENDENT RNA POLYMERASE;                              
 150:  1xr7-B 25.1  3.1  396   460   14   MOLECULE: GENOME POLYPROTEIN;                                        
 151:  5i61-A 25.0  3.0  423   523   14   MOLECULE: POTENTIAL RNA-DEPENDENT RNA POLYMERASE;                    
 152:  3ol8-M 25.0  3.1  399   461   19   MOLECULE: POLYMERASE;                                                
 153:  4nz0-F 25.0  3.3  405   460   15   MOLECULE: GENOME POLYPROTEIN;                                        
 154:  4k4v-E 25.0  3.2  400   462   19   MOLECULE: RNA-DIRECTED RNA POLYMERASE 3D-POL;                        
 155:  4k4t-E 25.0  3.2  399   462   19   MOLECULE: RNA-DIRECTED RNA POLYMERASE 3D-POL;                        
 156:  3ol8-I 25.0  3.1  399   461   19   MOLECULE: POLYMERASE;                                                
 157:  3sfu-C 25.0  3.3  408   478   15   MOLECULE: RNA POLYMERASE;                                            
 158:  2d7s-A 25.0  3.4  407   474   19   MOLECULE: RNA-DEPENDENT RNA POLYMERASE;                              
 159:  1tp7-D 25.0  3.1  400   460   15   MOLECULE: GENOME POLYPROTEIN;                                        
 160:  3ol7-M 24.9  3.2  399   461   19   MOLECULE: POLYMERASE;                                                
 161:  3n6m-A 24.9  3.2  398   462   18   MOLECULE: RNA-DEPENDENT RNA POLYMERASE;                              
 162:  4wzq-A 24.9  3.4  408   476   19   MOLECULE: RNA DEPENDENT-RNA POLYMERASE 3D;                           
 163:  4y3c-B 24.9  3.2  408   460   15   MOLECULE: 3D POLYMERASE;                                             
 164:  4y3c-E 24.9  3.1  402   460   14   MOLECULE: 3D POLYMERASE;                                             
 165:  3ol7-I 24.9  3.2  399   461   19   MOLECULE: POLYMERASE;                                                
 166:  4k50-E 24.9  3.2  397   460   15   MOLECULE: RNA POLYMERASE 3D-POL;                                     
 167:  4k50-I 24.9  3.2  398   460   15   MOLECULE: RNA POLYMERASE 3D-POL;                                     
 168:  4k50-A 24.9  3.2  398   460   15   MOLECULE: RNA POLYMERASE 3D-POL;                                     
 169:  4k4w-E 24.9  3.3  401   462   18   MOLECULE: RNA-DIRECTED RNA POLYMERASE 3D-POL;                        
 170:  4k4v-A 24.9  3.2  401   462   18   MOLECULE: RNA-DIRECTED RNA POLYMERASE 3D-POL;                        
 171:  4o4r-C 24.9  3.4  410   474   15   MOLECULE: RNA-DEPENDENT-RNA-POLYMERASE;                              
 172:  3sfu-A 24.9  3.3  410   480   15   MOLECULE: RNA POLYMERASE;                                            
 173:  6r1i-B 24.9  3.5  402   468   16   MOLECULE: GENOME POLYPROTEIN;                                        
 174:  2e9z-A 24.9  3.3  407   476   19   MOLECULE: 5'-R(*CP*AP*UP*GP*GP*GP*CP*CP*C)-3';                       
 175:  1xr5-A 24.9  3.1  400   460   18   MOLECULE: GENOME POLYPROTEIN;                                        
 176:  1xr7-A 24.9  3.1  397   460   14   MOLECULE: GENOME POLYPROTEIN;                                        
 177:  3ol6-M 24.8  3.1  400   461   19   MOLECULE: POLYMERASE;                                                
 178:  2ijd-2 24.8  3.1  397   644   18   MOLECULE: PICORNAIN 3C, RNA-DIRECTED RNA POLYMERASE;                 
 179:  4k4w-A 24.8  3.3  401   462   18   MOLECULE: RNA-DIRECTED RNA POLYMERASE 3D-POL;                        
 180:  4y3c-F 24.8  3.3  404   460   15   MOLECULE: 3D POLYMERASE;                                             
 181:  4k50-M 24.8  3.2  398   460   15   MOLECULE: RNA POLYMERASE 3D-POL;                                     
 182:  3ol6-I 24.8  3.1  400   461   19   MOLECULE: POLYMERASE;                                                
 183:  1wne-A 24.8  3.3  409   476   19   MOLECULE: 5'-R(*CP*AP*UP*GP*GP*GP*CP*C)-3';                          
 184:  2b43-A 24.8  3.1  413   501   15   MOLECULE: NON-STRUCTURAL POLYPROTEIN;                                
 185:  1sh3-B 24.8  3.3  410   503   16   MOLECULE: RNA POLYMERASE;                                            
 186:  3ol9-E 24.7  3.1  399   461   19   MOLECULE: POLYMERASE;                                                
 187:  3ol9-A 24.7  3.1  399   461   19   MOLECULE: POLYMERASE;                                                
 188:  3olb-E 24.7  3.1  399   461   19   MOLECULE: POLYMERASE;                                                
 189:  3olb-A 24.7  3.1  399   461   19   MOLECULE: POLYMERASE;                                                
 190:  4y3c-C 24.7  3.2  404   460   15   MOLECULE: 3D POLYMERASE;                                             
 191:  3bso-A 24.7  3.5  405   479   16   MOLECULE: RNA DEPENDENT RNA POLYMERASE;                              
 192:  4qpx-A 24.7  3.4  410   495   16   MOLECULE: POLYPROTEIN;                                               
 193:  6s2l-A 24.7  3.4  405   476   20   MOLECULE: GENOME POLYPROTEIN;                                        
 194:  1sh3-A 24.7  3.3  414   502   15   MOLECULE: RNA POLYMERASE;                                            
 195:  5zit-A 24.7  3.2  393   456   18   MOLECULE: RDRP;                                                      
 196:  4nyz-A 24.7  3.4  406   461   14   MOLECULE: GENOME POLYPROTEIN;                                        
 197:  1tp7-C 24.7  3.1  397   460   15   MOLECULE: GENOME POLYPROTEIN;                                        
 198:  3ol9-M 24.6  3.1  399   461   19   MOLECULE: POLYMERASE;                                                
 199:  3ola-E 24.6  3.1  399   461   19   MOLECULE: POLYMERASE;                                                
 200:  4y2c-A 24.6  3.4  408   460   15   MOLECULE: GENOME POLYPROTEIN;                                        
 201:  3ol9-I 24.6  3.1  399   461   19   MOLECULE: POLYMERASE;                                                
 202:  3upf-B 24.6  3.1  404   483   15   MOLECULE: RNA-DEPENDENT RNA POLYMERASE;                              
 203:  1s4f-A 24.6  3.4  413   583   14   MOLECULE: RNA-DEPENDENT RNA POLYMERASE;                              
 204:  3olb-M 24.5  3.1  398   461   19   MOLECULE: POLYMERASE;                                                
 205:  4k4u-A 24.5  3.2  400   462   19   MOLECULE: RNA-DIRECTED RNA POLYMERASE 3D-POL;                        
 206:  3ola-A 24.5  3.1  399   461   19   MOLECULE: POLYMERASE;                                                
 207:  4k4u-E 24.5  3.2  401   462   18   MOLECULE: RNA-DIRECTED RNA POLYMERASE 3D-POL;                        
 208:  4lq3-A 24.5  3.2  409   495   15   MOLECULE: RNA-DEPENDENT RNA-POLYMERASE;                              
 209:  5tsn-A 24.5  3.5  417   500   16   MOLECULE: NORWALK VIRUS POLYMERASE;                                  
 210:  5jxs-A 24.5  3.4  406   476   19   MOLECULE: RNA DEPENDENT RNA POLYMERASE;                              
 211:  3ola-I 24.4  3.1  396   461   18   MOLECULE: POLYMERASE;                                                
 212:  3ola-M 24.4  3.1  396   461   18   MOLECULE: POLYMERASE;                                                
 213:  3olb-I 24.4  3.1  395   461   18   MOLECULE: POLYMERASE;                                                
 214:  4nrt-A 24.4  3.1  405   500   16   MOLECULE: HNV-RDRP;                                                  
 215:  6gvv-A 24.4  3.5  409   480   19   MOLECULE: RNA POLYMERASE 3D;                                         
 216:  3qgf-A 24.3  3.5  404   534   15   MOLECULE: RNA-DIRECTED RNA POLYMERASE;                               
 217:  5i61-B 24.3  2.9  415   510   14   MOLECULE: POTENTIAL RNA-DEPENDENT RNA POLYMERASE;                    
 218:  3qid-B 24.2  3.3  405   492   15   MOLECULE: RNA DEPENDENT RNA POLYMERASE;                              
 219:  3vqs-B 24.1  3.5  424   557   15   MOLECULE: RNA-DIRECTED RNA POLYMERASE;                               
 220:  2i1r-B 24.1  3.6  421   561   14   MOLECULE: RNA-DIRECTED RNA POLYMERASE (NS5B) (P68);                  
 221:  2o5d-B 24.1  3.6  424   561   15   MOLECULE: HCV;                                                       
 222:  1nhv-B 24.1  3.5  419   561   15   MOLECULE: HEPATITIS C VIRUS NS5B RNA-DEPENDENT RNA POLYMERA          
 223:  3nai-A 24.0  3.3  406   486   16   MOLECULE: RNA DEPENDENT RNA POLYMERASE;                              
 224:  4nru-B 24.0  3.2  403   482   15   MOLECULE: RNA DEPENDENT RNA POLYMERASE;                              
 225:  2wcx-A 24.0  3.4  411   512   14   MOLECULE: RNA-DIRECTED RNA POLYMERASE;                               
 226:  3sfg-C 24.0  3.2  405   488   16   MOLECULE: RNA POLYMERASE;                                            
 227:  2dxs-B 24.0  3.4  408   517   15   MOLECULE: GENOME POLYPROTEIN;                                        
 228:  2hwi-B 24.0  3.7  422   561   15   MOLECULE: RNA-DIRECTED RNA POLYMERASE (NS5B) (P68);                  
 229:  3qgf-B 24.0  3.6  404   533   15   MOLECULE: RNA-DIRECTED RNA POLYMERASE;                               
 230:  2dxs-A 24.0  3.4  405   517   15   MOLECULE: GENOME POLYPROTEIN;                                        
 231:  3qge-A 23.9  3.6  405   541   15   MOLECULE: RNA-DIRECTED RNA POLYMERASE;                               
 232:  2xwy-A 23.9  3.4  405   507   15   MOLECULE: RNA-DIRECTED RNA POLYMERASE;                               
 233:  1s4f-B 23.9  3.4  411   583   13   MOLECULE: RNA-DEPENDENT RNA POLYMERASE;                              
 234:  3qge-B 23.8  3.5  400   531   15   MOLECULE: RNA-DIRECTED RNA POLYMERASE;                               
 235:  3vqs-D 23.8  3.5  421   553   14   MOLECULE: RNA-DIRECTED RNA POLYMERASE;                               
 236:  2wrm-A 23.8  3.5  424   531   14   MOLECULE: RNA-DIRECTED RNA POLYMERASE;                               
 237:  5czb-B 23.8  3.6  424   557   15   MOLECULE: NS5B;                                                      
 238:  3upi-B 23.7  3.6  418   558   14   MOLECULE: RNA-DIRECTED RNA POLYMERASE;                               
 239:  3q0z-B 23.7  3.6  405   545   15   MOLECULE: RNA-DIRECTED RNA POLYMERASE;                               
 240:  1csj-A 23.7  3.5  424   531   14   MOLECULE: HEPATITIS C VIRUS RNA POLYMERASE (NS5B);                   
 241:  6gp9-A 23.7  3.5  423   553   13   MOLECULE: RNA-DIRECTED RNA POLYMERASE;                               
 242:  4oow-A 23.6  3.6  421   555   14   MOLECULE: RNA-DIRECTED RNA POLYMERASE;                               
 243:  3qgd-A 23.6  3.5  392   538   15   MOLECULE: RNA-DIRECTED RNA POLYMERASE;                               
 244:  2brk-A 23.6  3.4  411   512   14   MOLECULE: RNA-DIRECTED RNA POLYMERASE;                               
 245:  4mkb-A 23.6  3.6  422   557   15   MOLECULE: RNA-DIRECTED RNA POLYMERASE;                               
 246:  5tri-B 23.6  3.6  404   545   15   MOLECULE: NS5B RNA-DEPENDENT RNA POLYMERASE;                         
 247:  5twn-A 23.6  3.6  405   550   15   MOLECULE: NS5B RNA- DEPENDENT RNA POLYMERASE;                        
 248:  5trk-B 23.6  3.6  403   545   15   MOLECULE: GENOME POLYPROTEIN;                                        
 249:  5pzl-B 23.6  3.6  406   545   15   MOLECULE: RNA-DIRECTED RNA POLYMERASE;                               
 250:  3qgd-B 23.5  3.5  401   515   15   MOLECULE: RNA-DIRECTED RNA POLYMERASE;                               
 251:  3ska-B 23.5  3.6  419   558   14   MOLECULE: HCV NS5B RNA_DEPENDENT RNA POLYMERASE;                     
 252:  1csj-B 23.5  3.4  417   531   14   MOLECULE: HEPATITIS C VIRUS RNA POLYMERASE (NS5B);                   
 253:  2ax1-B 23.5  3.6  421   561   15   MOLECULE: GENOME POLYPROTEIN;                                        
 254:  1sh0-B 23.4  3.3  410   503   16   MOLECULE: RNA POLYMERASE;                                            
 255:  4ry4-A 23.4  3.6  421   566   14   MOLECULE: HCV J4 RNA POLYMERASE (NS5B);                              
 256:  2yoj-B 23.4  3.6  418   558   14   MOLECULE: RNA-DIRECTED RNA POLYMERASE;                               
 257:  4kai-B 23.4  3.7  419   551   15   MOLECULE: HCV POLYMERASE;                                            
 258:  4wtd-A 23.4  3.3  419   534   13   MOLECULE: RNA PRIMER TEMPLATE AUAAAUUU;                              
 259:  4kbi-A 23.4  3.6  419   544   15   MOLECULE: HCV POLYMERASE;                                            
 260:  1quv-A 23.4  3.6  421   553   14   MOLECULE: PROTEIN (RNA-DIRECTED RNA POLYMERASE);                     
 261:  1yuy-A 23.4  3.5  420   558   13   MOLECULE: RNA-DEPENDENT RNA POLYMERASE;                              
 262:  3vqs-C 23.3  3.5  423   556   14   MOLECULE: RNA-DIRECTED RNA POLYMERASE;                               
 263:  4j06-B 23.3  3.6  421   558   15   MOLECULE: GENOME POLYPROTEIN;                                        
 264:  4obc-A 23.3  3.4  426   554   12   MOLECULE: RNA-DIRECTED RNA POLYMERASE;                               
 265:  3vqs-A 23.3  3.5  425   553   15   MOLECULE: RNA-DIRECTED RNA POLYMERASE;                               
 266:  2brl-A 23.3  3.4  411   512   15   MOLECULE: RNA-DIRECTED RNA POLYMERASE;                               
 267:  2hwh-A 23.3  3.6  422   559   15   MOLECULE: RNA-DIRECTED RNA POLYMERASE (NS5B) (P68);                  
 268:  4wtk-A 23.3  3.4  425   553   12   MOLECULE: RNA TEMPLATE AGCC;                                         
 269:  2zku-A 23.3  3.6  416   562   14   MOLECULE: GENOME POLYPROTEIN;                                        
 270:  3hvo-B 23.3  3.5  415   557   11   MOLECULE: GENOME POLYPROTEIN;                                        
 271:  3gnw-B 23.2  3.6  424   568   14   MOLECULE: RNA-DIRECTED RNA POLYMERASE;                               
 272:  4wtl-A 23.2  3.4  423   553   12   MOLECULE: RNA TEMPLATE UACC;                                         
 273:  4tn2-A 23.2  3.7  421   561   15   MOLECULE: GENOME POLYPROTEIN;                                        
 274:  4j02-B 23.2  3.6  420   558   14   MOLECULE: GENOME POLYPROTEIN;                                        
 275:  3mww-B 23.2  3.5  406   541   15   MOLECULE: GENOME POLYPROTEIN;                                        
 276:  4ju4-B 23.2  3.6  420   558   15   MOLECULE: GENOME POLYPROTEIN;                                        
 277:  3qgg-A 23.2  3.6  406   531   15   MOLECULE: RNA-DIRECTED RNA POLYMERASE;                               
 278:  2gc8-B 23.2  3.7  422   555   15   MOLECULE: RNA-DIRECTED RNA POLYMERASE;                               
 279:  4jy0-B 23.2  3.5  418   558   14   MOLECULE: GENOME POLYPROTEIN;                                        
 280:  2jc1-B 23.2  3.6  424   545   15   MOLECULE: RNA-DEPENDENT RNA-POLYMERASE;                              
 281:  2zku-C 23.2  3.6  423   563   14   MOLECULE: GENOME POLYPROTEIN;                                        
 282:  1nhu-A 23.2  3.6  423   558   15   MOLECULE: HEPATITIS C VIRUS NS5B RNA-DEPENDENT RNA POLYMERA          
 283:  3i5k-C 23.1  3.6  419   566   13   MOLECULE: RNA-DIRECTED RNA POLYMERASE;                               
 284:  4iz0-B 23.1  3.5  421   558   15   MOLECULE: RNA-DIRECTED RNA POLYMERASE;                               
 285:  4jvq-B 23.1  3.6  420   560   15   MOLECULE: GENOME POLYPROTEIN;                                        
 286:  4j08-B 23.1  3.6  419   558   15   MOLECULE: GENOME POLYPROTEIN;                                        
 287:  4ju2-A 23.1  3.5  422   560   14   MOLECULE: GENOME POLYPROTEIN;                                        
 288:  3fqk-A 23.1  3.6  423   557   15   MOLECULE: RNA-DIRECTED RNA POLYMERASE;                               
 289:  4mia-A 23.1  3.6  422   546   15   MOLECULE: RNA-DIRECTED RNA POLYMERASE;                               
 290:  2hwh-B 23.1  3.6  422   561   15   MOLECULE: RNA-DIRECTED RNA POLYMERASE (NS5B) (P68);                  
 291:  5uj2-A 23.1  3.3  417   534   12   MOLECULE: RNA (5'-R(*AP*UP*AP*AP*AP*UP*UP*U)-3');                    
 292:  1s4f-C 23.1  3.7  415   581   13   MOLECULE: RNA-DEPENDENT RNA POLYMERASE;                              
 293:  3cj2-A 23.1  3.7  422   557   15   MOLECULE: RNA-DIRECTED RNA POLYMERASE;                               
 294:  1nb4-A 23.0  3.6  421   566   14   MOLECULE: POLYPROTEIN;                                               
 295:  1gx5-A 23.0  3.5  420   530   14   MOLECULE: RNA-DIRECTED RNA POLYMERASE;                               
 296:  3tyq-B 23.0  3.6  421   558   14   MOLECULE: RNA-DIRECTED RNA POLYMERASE;                               
 297:  3e51-B 23.0  3.6  420   557   15   MOLECULE: RNA-DIRECTED RNA POLYMERASE;                               
 298:  3cwj-B 23.0  3.6  419   557   15   MOLECULE: RNA-DIRECTED RNA POLYMERASE;                               
 299:  4j02-A 23.0  3.6  425   559   14   MOLECULE: GENOME POLYPROTEIN;                                        
 300:  4j0a-B 23.0  3.5  415   558   14   MOLECULE: GENOME POLYPROTEIN;                                        
 301:  1nb6-B 23.0  3.6  422   565   14   MOLECULE: POLYPROTEIN;                                               
 302:  4mia-B 23.0  3.6  419   545   14   MOLECULE: RNA-DIRECTED RNA POLYMERASE;                               
 303:  3h5s-A 23.0  3.5  414   557   15   MOLECULE: RNA-DIRECTED RNA POLYMERASE;                               
 304:  5trj-A 23.0  3.6  404   551   14   MOLECULE: RNA-DEPENDENT RNA POLYMERASE;                              
 305:  6w4g-B 23.0  3.6  422   547   15   MOLECULE: NS5B;                                                      
 306:  3bsa-A 23.0  3.6  417   557   15   MOLECULE: RNA-DIRECTED RNA POLYMERASE;                               
 307:  3br9-A 23.0  3.6  425   557   15   MOLECULE: RNA-DIRECTED RNA POLYMERASE;                               
 308:  4mka-A 22.9  3.4  411   557   15   MOLECULE: RNA-DIRECTED RNA POLYMERASE;                               
 309:  2cjq-A 22.9  4.0  406   546   14   MOLECULE: RNA-DIRECTED RNA POLYMERASE;                               
 310:  3d28-B 22.9  3.7  423   557   15   MOLECULE: RNA-DIRECTED RNA POLYMERASE;                               
 311:  4jty-A 22.9  3.6  423   560   14   MOLECULE: GENOME POLYPROTEIN;                                        
 312:  4ju3-B 22.9  3.6  420   558   15   MOLECULE: GENOME POLYPROTEIN;                                        
 313:  4mkb-B 22.9  3.6  421   557   15   MOLECULE: RNA-DIRECTED RNA POLYMERASE;                               
 314:  4aep-A 22.9  3.7  422   563   13   MOLECULE: RNA-DIRECTED RNA POLYMERASE;                               
 315:  2xym-A 22.9  3.6  416   563   13   MOLECULE: RNA-DIRECTED RNA POLYMERASE;                               
 316:  4mk9-A 22.9  3.6  421   557   16   MOLECULE: RNA-DIRECTED RNA POLYMERASE;                               
 317:  4eo8-A 22.9  3.6  420   557   15   MOLECULE: RNA-DIRECTED RNA POLYMERASE;                               
 318:  3d5m-A 22.9  3.7  420   559   15   MOLECULE: RNA-DIRECTED RNA POLYMERASE;                               
 319:  4j04-A 22.9  3.6  422   559   14   MOLECULE: GENOME POLYPROTEIN;                                        
 320:  1yvx-A 22.9  3.4  417   548   13   MOLECULE: RNA DEPENDENT RNA POLYMERASE;                              
 321:  3h5u-A 22.9  3.6  420   559   15   MOLECULE: RNA-DIRECTED RNA POLYMERASE;                               
 322:  3cj4-A 22.9  3.6  421   558   15   MOLECULE: RNA-DIRECTED RNA POLYMERASE;                               
 323:  3cj0-A 22.9  3.6  421   562   16   MOLECULE: RNA-DIRECTED RNA POLYMERASE;                               
 324:  3cj0-B 22.9  3.6  421   562   16   MOLECULE: RNA-DIRECTED RNA POLYMERASE;                               
 325:  3bsa-B 22.9  3.6  421   557   15   MOLECULE: RNA-DIRECTED RNA POLYMERASE;                               
 326:  1nb7-A 22.8  3.6  408   566   15   MOLECULE: 5'-R(*UP*UP*UP*U)-3';                                      
 327:  4jtz-B 22.8  3.6  423   560   14   MOLECULE: GENOME POLYPROTEIN;                                        
 328:  4e76-A 22.8  3.3  419   544   12   MOLECULE: RNA-DIRECTED RNA POLYMERASE;                               
 329:  4mz4-B 22.8  3.6  421   560   14   MOLECULE: RNA-DIRECTED RNA POLYMERASE;                               
 330:  4jtz-A 22.8  3.6  424   560   14   MOLECULE: GENOME POLYPROTEIN;                                        
 331:  4ih7-A 22.8  3.7  424   557   15   MOLECULE: RNA-DIRECTED RNA POLYMERASE;                               
 332:  4txs-A 22.8  3.6  421   544   14   MOLECULE: POLYPROTEIN;                                               
 333:  3u4r-B 22.8  3.6  420   558   14   MOLECULE: RNA-DIRECTED RNA POLYMERASE;                               
 334:  4ih5-A 22.8  3.6  421   557   16   MOLECULE: RNA-DIRECTED RNA POLYMERASE;                               
 335:  3h59-A 22.8  3.6  422   557   15   MOLECULE: RNA-DIRECTED RNA POLYMERASE;                               
 336:  3d5m-B 22.8  3.6  419   557   15   MOLECULE: RNA-DIRECTED RNA POLYMERASE;                               
 337:  3cde-A 22.8  3.7  423   557   15   MOLECULE: RNA-DIRECTED RNA POLYMERASE;                               
 338:  4dru-A 22.8  3.6  418   549   15   MOLECULE: RNA-DIRECTED RNA POLYMERASE;                               
 339:  4oow-B 22.8  3.6  415   538   13   MOLECULE: RNA-DIRECTED RNA POLYMERASE;                               
 340:  3u4o-B 22.8  3.6  417   558   14   MOLECULE: RNA-DIRECTED RNA POLYMERASE;                               
 341:  3udl-A 22.8  3.6  424   555   15   MOLECULE: HCV NS5B POLYMERASE;                                       
 342:  3u4r-A 22.8  3.6  425   558   14   MOLECULE: RNA-DIRECTED RNA POLYMERASE;                               
 343:  4jy1-A 22.8  3.6  423   559   14   MOLECULE: GENOME POLYPROTEIN;                                        
 344:  4ju4-A 22.8  3.5  419   559   14   MOLECULE: GENOME POLYPROTEIN;                                        
 345:  2o5d-A 22.8  3.6  420   559   15   MOLECULE: HCV;                                                       
 346:  3mwv-B 22.8  3.6  420   558   14   MOLECULE: GENOME POLYPROTEIN;                                        
 347:  3h5s-B 22.8  3.6  424   557   15   MOLECULE: RNA-DIRECTED RNA POLYMERASE;                               
 348:  2jc1-A 22.8  3.6  421   549   16   MOLECULE: RNA-DEPENDENT RNA-POLYMERASE;                              
 349:  3cj4-B 22.8  3.6  421   558   16   MOLECULE: RNA-DIRECTED RNA POLYMERASE;                               
 350:  5qj1-A 22.8  3.4  409   543   12   MOLECULE: RNA-DEPENDENT RNA POLYMERASE;                              
 351:  4jy1-B 22.7  3.6  418   558   15   MOLECULE: GENOME POLYPROTEIN;                                        
 352:  4j0a-A 22.7  3.6  423   559   14   MOLECULE: GENOME POLYPROTEIN;                                        
 353:  4ju1-A 22.7  3.6  422   560   15   MOLECULE: GENOME POLYPROTEIN;                                        
 354:  4eo6-B 22.7  3.6  422   560   15   MOLECULE: RNA-DIRECTED RNA POLYMERASE;                               
 355:  4gmc-B 22.7  3.5  408   541   15   MOLECULE: NS5B POLYMERASE;                                           
 356:  3skh-A 22.7  3.7  421   558   14   MOLECULE: HCV NS5B RNA_DEPENDENT RNA POLYMERASE;                     
 357:  3mwv-A 22.7  3.6  422   559   14   MOLECULE: GENOME POLYPROTEIN;                                        
 358:  2xhv-A 22.7  3.6  422   563   14   MOLECULE: RNA-DIRECTED RNA POLYMERASE;                               
 359:  3mf5-B 22.7  3.6  419   557   15   MOLECULE: RNA-DIRECTED RNA POLYMERASE;                               
 360:  4jy0-A 22.7  3.6  422   559   14   MOLECULE: GENOME POLYPROTEIN;                                        
 361:  1gx6-A 22.7  3.5  422   531   15   MOLECULE: RNA-DIRECTED RNA POLYMERASE;                               
 362:  4ih5-B 22.7  3.6  421   557   16   MOLECULE: RNA-DIRECTED RNA POLYMERASE;                               
 363:  2ax0-B 22.7  3.6  422   557   14   MOLECULE: GENOME POLYPROTEIN;                                        
 364:  2xhu-A 22.7  3.6  421   562   14   MOLECULE: RNA-DIRECTED RNA POLYMERASE;                               
 365:  4txs-C 22.7  3.6  418   544   15   MOLECULE: POLYPROTEIN;                                               
 366:  4jty-B 22.7  3.5  418   560   14   MOLECULE: GENOME POLYPROTEIN;                                        
 367:  3udl-B 22.7  3.6  425   555   14   MOLECULE: HCV NS5B POLYMERASE;                                       
 368:  3phe-B 22.7  3.6  421   558   14   MOLECULE: HCV ENCODED NONSTRUCTURAL 5B PROTEIN;                      
 369:  3bsc-B 22.7  3.6  421   557   14   MOLECULE: RNA-DIRECTED RNA POLYMERASE;                               
 370:  2jc0-B 22.7  3.5  411   555   16   MOLECULE: RNA-DEPENDENT RNA-POLYMERASE;                              
 371:  3cvk-B 22.7  3.6  423   557   16   MOLECULE: RNA-DIRECTED RNA POLYMERASE;                               
 372:  2d3z-A 22.7  3.6  421   560   14   MOLECULE: POLYPROTEIN;                                               
 373:  3gsz-B 22.7  3.6  418   558   11   MOLECULE: RNA-DIRECTED RNA POLYMERASE;                               
 374:  3cj5-B 22.7  3.7  420   563   15   MOLECULE: RNA-DIRECTED RNA POLYMERASE;                               
 375:  6w4g-A 22.7  3.6  419   557   15   MOLECULE: NS5B;                                                      
 376:  3i5k-A 22.7  3.6  419   566   12   MOLECULE: RNA-DIRECTED RNA POLYMERASE;                               
 377:  4kb7-B 22.6  3.6  420   548   14   MOLECULE: HCV POLYMERASE;                                            
 378:  4j08-A 22.6  3.6  422   559   14   MOLECULE: GENOME POLYPROTEIN;                                        
 379:  4eaw-B 22.6  3.6  422   559   14   MOLECULE: RNA-DIRECTED RNA POLYMERASE;                               
 380:  3lkh-A 22.6  3.6  419   554   14   MOLECULE: RNA-DIRECTED RNA POLYMERASE;                               
 381:  4jtw-B 22.6  3.4  407   560   15   MOLECULE: GENOME POLYPROTEIN;                                        
 382:  4jtw-A 22.6  3.6  423   560   14   MOLECULE: GENOME POLYPROTEIN;                                        
 383:  3hky-B 22.6  3.6  421   560   14   MOLECULE: RNA-DIRECTED RNA POLYMERASE;                               
 384:  4ty9-D 22.6  3.6  418   544   14   MOLECULE: POLYPROTEIN;                                               
 385:  3e51-A 22.6  3.7  421   557   16   MOLECULE: RNA-DIRECTED RNA POLYMERASE;                               
 386:  4mib-A 22.6  3.7  420   557   15   MOLECULE: RNA-DIRECTED RNA POLYMERASE;                               
 387:  4kb7-A 22.6  3.6  419   545   14   MOLECULE: HCV POLYMERASE;                                            
 388:  4ty8-D 22.6  3.6  421   546   14   MOLECULE: POLYPROTEIN;                                               
 389:  4ke5-B 22.6  3.6  422   547   14   MOLECULE: HCV POLYMERASE;                                            
 390:  3skh-B 22.6  3.5  416   558   14   MOLECULE: HCV NS5B RNA_DEPENDENT RNA POLYMERASE;                     
 391:  4ih6-A 22.6  3.6  418   557   15   MOLECULE: RNA-DIRECTED RNA POLYMERASE;                               
 392:  4eaw-A 22.6  3.6  422   559   14   MOLECULE: RNA-DIRECTED RNA POLYMERASE;                               
 393:  4mz4-A 22.6  3.6  425   563   14   MOLECULE: RNA-DIRECTED RNA POLYMERASE;                               
 394:  4ry7-A 22.6  3.6  424   565   14   MOLECULE: HCV J4 RNA POLYMERASE (NS5B);                              
 395:  3gnv-B 22.6  3.7  420   553   14   MOLECULE: RNA-DIRECTED RNA POLYMERASE;                               
 396:  4ju3-A 22.6  3.7  423   559   13   MOLECULE: GENOME POLYPROTEIN;                                        
 397:  3phe-C 22.6  3.6  424   558   15   MOLECULE: HCV ENCODED NONSTRUCTURAL 5B PROTEIN;                      
 398:  2jc0-A 22.6  3.4  408   557   16   MOLECULE: RNA-DEPENDENT RNA-POLYMERASE;                              
 399:  2gir-B 22.6  3.6  422   557   15   MOLECULE: RNA-DIRECTED RNA POLYMERASE;                               
 400:  3udl-C 22.6  3.6  425   555   14   MOLECULE: HCV NS5B POLYMERASE;                                       
 401:  2hai-A 22.6  3.6  424   562   15   MOLECULE: HEPATITIS C VIRUS NS5B RNA POLYMERASE;                     
 402:  4tya-A 22.6  3.6  418   544   14   MOLECULE: POLYPROTEIN;                                               
 403:  4jvq-A 22.6  3.6  423   560   14   MOLECULE: GENOME POLYPROTEIN;                                        
 404:  4ry4-B 22.6  3.6  421   565   14   MOLECULE: HCV J4 RNA POLYMERASE (NS5B);                              
 405:  3bsc-A 22.6  3.7  422   557   15   MOLECULE: RNA-DIRECTED RNA POLYMERASE;                               
 406:  3cvk-A 22.6  3.6  421   557   14   MOLECULE: RNA-DIRECTED RNA POLYMERASE;                               
 407:  7ekj-A 22.6  3.4  406   564   14   MOLECULE: CLASSICAL SWINE FEVER VIRUS NS5B;                          
 408:  3cj3-A 22.6  3.6  420   560   15   MOLECULE: RNA-DIRECTED RNA POLYMERASE;                               
 409:  5pzk-B 22.6  3.6  405   542   15   MOLECULE: RNA-DIRECTED RNA POLYMERASE;                               
 410:  3phe-A 22.5  3.6  422   558   15   MOLECULE: HCV ENCODED NONSTRUCTURAL 5B PROTEIN;                      
 411:  4tya-C 22.5  3.6  418   544   14   MOLECULE: POLYPROTEIN;                                               
 412:  2xhw-A 22.5  3.6  421   560   14   MOLECULE: RNA-DIRECTED RNA POLYMERASE;                               
 413:  3phe-D 22.5  3.5  419   558   15   MOLECULE: HCV ENCODED NONSTRUCTURAL 5B PROTEIN;                      
 414:  2xwh-A 22.5  3.6  420   561   14   MOLECULE: RNA DEPENDENT RNA POLYMERASE;                              
 415:  4dru-B 22.5  3.7  424   559   15   MOLECULE: RNA-DIRECTED RNA POLYMERASE;                               
 416:  3u4o-A 22.5  3.6  425   563   14   MOLECULE: RNA-DIRECTED RNA POLYMERASE;                               
 417:  4ju2-B 22.5  3.5  417   560   15   MOLECULE: GENOME POLYPROTEIN;                                        
 418:  4ih7-B 22.5  3.6  423   557   16   MOLECULE: RNA-DIRECTED RNA POLYMERASE;                               
 419:  3g86-A 22.5  3.6  419   557   15   MOLECULE: RNA-DIRECTED RNA POLYMERASE;                               
 420:  2xhu-B 22.5  3.6  424   563   14   MOLECULE: RNA-DIRECTED RNA POLYMERASE;                               
 421:  3qgi-A 22.5  3.6  421   561   14   MOLECULE: RNA-DIRECTED RNA POLYMERASE;                               
 422:  3gyn-A 22.5  3.7  425   557   15   MOLECULE: RNA-DIRECTED RNA POLYMERASE;                               
 423:  4kai-A 22.5  3.6  421   552   14   MOLECULE: HCV POLYMERASE;                                            
 424:  3g86-B 22.5  3.7  420   558   15   MOLECULE: RNA-DIRECTED RNA POLYMERASE;                               
 425:  4mk8-A 22.5  3.6  420   557   15   MOLECULE: RNA-DIRECTED RNA POLYMERASE;                               
 426:  4jjs-A 22.5  3.6  421   559   13   MOLECULE: GENOME POLYPROTEIN;                                        
 427:  3udl-D 22.5  3.6  418   555   14   MOLECULE: HCV NS5B POLYMERASE;                                       
 428:  3fqk-B 22.5  3.6  423   557   15   MOLECULE: RNA-DIRECTED RNA POLYMERASE;                               
 429:  3tyv-A 22.5  3.6  425   563   14   MOLECULE: RNA-DIRECTED RNA POLYMERASE;                               
 430:  2ax0-A 22.5  3.6  421   554   14   MOLECULE: GENOME POLYPROTEIN;                                        
 431:  3fql-A 22.5  3.7  420   560   13   MOLECULE: RNA-DIRECTED RNA POLYMERASE;                               
 432:  3h5u-B 22.5  3.5  412   559   16   MOLECULE: RNA-DIRECTED RNA POLYMERASE;                               
 433:  2d3u-B 22.5  3.6  423   559   14   MOLECULE: POLYPROTEIN;                                               
 434:  2gir-A 22.5  3.6  422   557   15   MOLECULE: RNA-DIRECTED RNA POLYMERASE;                               
 435:  2hwi-A 22.5  3.6  420   559   15   MOLECULE: RNA-DIRECTED RNA POLYMERASE (NS5B) (P68);                  
 436:  3br9-B 22.5  3.6  424   557   15   MOLECULE: RNA-DIRECTED RNA POLYMERASE;                               
 437:  3cde-B 22.4  3.6  417   557   15   MOLECULE: RNA-DIRECTED RNA POLYMERASE;                               
 438:  3i5k-B 22.4  3.6  421   566   12   MOLECULE: RNA-DIRECTED RNA POLYMERASE;                               
 439:  4ry7-B 22.4  3.6  423   565   14   MOLECULE: HCV J4 RNA POLYMERASE (NS5B);                              
 440:  4ju1-B 22.4  3.6  421   560   14   MOLECULE: GENOME POLYPROTEIN;                                        
 441:  4j06-A 22.4  3.6  422   559   14   MOLECULE: GENOME POLYPROTEIN;                                        
 442:  3tyq-A 22.4  3.7  424   563   15   MOLECULE: RNA-DIRECTED RNA POLYMERASE;                               
 443:  3qgh-A 22.4  3.6  420   559   13   MOLECULE: RNA-DIRECTED RNA POLYMERASE;                               
 444:  4eo6-A 22.4  3.6  419   557   15   MOLECULE: RNA-DIRECTED RNA POLYMERASE;                               
 445:  4ty8-A 22.4  3.6  416   544   14   MOLECULE: POLYPROTEIN;                                               
 446:  4tyb-C 22.4  3.6  418   545   14   MOLECULE: POLYPROTEIN;                                               
 447:  4ke5-A 22.4  3.6  422   548   14   MOLECULE: HCV POLYMERASE;                                            
 448:  3ska-A 22.4  3.7  425   563   14   MOLECULE: HCV NS5B RNA_DEPENDENT RNA POLYMERASE;                     
 449:  3upi-A 22.4  3.7  424   563   15   MOLECULE: RNA-DIRECTED RNA POLYMERASE;                               
 450:  3ske-B 22.4  3.5  414   558   14   MOLECULE: HCV NS5B RNA_DEPENDENT RNA POLYMERASE;                     
 451:  3qgg-B 22.4  3.6  403   536   14   MOLECULE: RNA-DIRECTED RNA POLYMERASE;                               
 452:  4iz0-A 22.4  3.6  421   559   14   MOLECULE: RNA-DIRECTED RNA POLYMERASE;                               
 453:  2ijn-A 22.4  3.6  422   559   15   MOLECULE: RNA POLYMERASE NS5B;                                       
 454:  4tyb-D 22.4  3.6  418   545   14   MOLECULE: POLYPROTEIN;                                               
 455:  4j04-B 22.4  3.6  423   558   15   MOLECULE: GENOME POLYPROTEIN;                                        
 456:  3ciz-B 22.4  3.7  421   563   15   MOLECULE: RNA-DIRECTED RNA POLYMERASE;                               
 457:  3cj5-A 22.4  3.7  424   562   16   MOLECULE: RNA-DIRECTED RNA POLYMERASE;                               
 458:  3gnw-A 22.3  3.6  422   560   14   MOLECULE: RNA-DIRECTED RNA POLYMERASE;                               
 459:  2xxd-A 22.3  3.6  419   563   12   MOLECULE: RNA-DIRECTED RNA POLYMERASE;                               
 460:  4aex-A 22.3  3.6  420   563   12   MOLECULE: RNA-DIRECTED RNA POLYMERASE;                               
 461:  3cwj-A 22.3  3.6  421   557   16   MOLECULE: RNA-DIRECTED RNA POLYMERASE;                               
 462:  3h59-B 22.3  3.7  425   557   15   MOLECULE: RNA-DIRECTED RNA POLYMERASE;                               
 463:  2xhv-B 22.3  3.6  424   562   15   MOLECULE: RNA-DIRECTED RNA POLYMERASE;                               
 464:  4khr-A 22.3  3.6  421   562   13   MOLECULE: NS5B RNA-DEPENDENT RNA POLYMERASE;                         
 465:  3co9-B 22.3  3.5  412   562   16   MOLECULE: RNA-DIRECTED RNA POLYMERASE;                               
 466:  4jju-B 22.3  3.6  418   558   14   MOLECULE: GENOME POLYPROTEIN;                                        
 467:  2i1r-A 22.3  3.6  422   559   15   MOLECULE: RNA-DIRECTED RNA POLYMERASE (NS5B) (P68);                  
 468:  2gc8-A 22.3  3.6  419   557   15   MOLECULE: RNA-DIRECTED RNA POLYMERASE;                               
 469:  1c2p-B 22.3  3.6  419   561   15   MOLECULE: RNA-DEPENDENT RNA POLYMERASE;                              
 470:  6mvk-A 22.3  3.6  419   550   15   MOLECULE: HCV POLYMERASE;                                            
 471:  6mvq-A 22.3  3.6  418   552   14   MOLECULE: HCV POLYMERASE;                                            
 472:  2zku-B 22.3  3.7  419   561   14   MOLECULE: GENOME POLYPROTEIN;                                        
 473:  3gsz-A 22.3  3.7  420   558   11   MOLECULE: RNA-DIRECTED RNA POLYMERASE;                               
 474:  3cj3-B 22.3  3.7  420   562   15   MOLECULE: RNA-DIRECTED RNA POLYMERASE;                               
 475:  4ry6-B 22.2  3.6  424   564   15   MOLECULE: HCV J4 RNA POLYMERASE (NS5B);                              
 476:  4wtj-A 22.2  3.4  426   555   12   MOLECULE: RNA TEMPLATE AUCC;                                         
 477:  4ry5-B 22.2  3.7  422   565   14   MOLECULE: HCV J4 RNA POLYMERASE (NS5B);                              
 478:  3mf5-A 22.2  3.6  421   557   15   MOLECULE: RNA-DIRECTED RNA POLYMERASE;                               
 479:  4jjs-B 22.2  3.6  418   558   14   MOLECULE: GENOME POLYPROTEIN;                                        
 480:  3ske-A 22.2  3.6  422   563   14   MOLECULE: HCV NS5B RNA_DEPENDENT RNA POLYMERASE;                     
 481:  3igv-A 22.2  3.7  422   557   14   MOLECULE: RNA-DIRECTED RNA POLYMERASE;                               
 482:  1z4u-A 22.2  3.6  417   564   13   MOLECULE: HCV NS5B POLYMERASE;                                       
 483:  6mvk-B 22.2  3.6  421   550   14   MOLECULE: HCV POLYMERASE;                                            
 484:  6mvq-B 22.2  3.6  424   553   15   MOLECULE: HCV POLYMERASE;                                            
 485:  3h98-B 22.2  3.6  420   559   15   MOLECULE: RNA-DIRECTED RNA POLYMERASE;                               
 486:  1yvz-A 22.2  3.4  418   548   12   MOLECULE: RNA DEPENDENT RNA POLYMERASE;                              
 487:  2fvc-A 22.2  3.6  421   563   16   MOLECULE: POLYPROTEIN;                                               
 488:  3cj2-B 22.2  3.7  422   557   15   MOLECULE: RNA-DIRECTED RNA POLYMERASE;                               
 489:  5pzp-B 22.2  3.4  401   535   15   MOLECULE: RNA-DIRECTED RNA POLYMERASE;                               
 490:  5pzk-A 22.2  3.5  406   541   15   MOLECULE: RNA-DIRECTED RNA POLYMERASE;                               
 491:  3gnv-A 22.1  3.6  422   563   14   MOLECULE: RNA-DIRECTED RNA POLYMERASE;                               
 492:  4wtm-A 22.1  3.3  423   553   12   MOLECULE: RNA TEMPLATE UAGG;                                         
 493:  4ju7-B 22.1  3.6  418   558   14   MOLECULE: GENOME POLYPROTEIN;                                        
 494:  4ty9-A 22.1  3.6  420   544   15   MOLECULE: POLYPROTEIN;                                               
 495:  4tlr-A 22.1  3.7  423   564   14   MOLECULE: NS5B;                                                      
 496:  4mib-B 22.1  3.6  418   557   16   MOLECULE: RNA-DIRECTED RNA POLYMERASE;                               
 497:  4wtf-A 22.1  3.3  417   536   12   MOLECULE: RNA PRIMER TEMPLATE CAAAAUUU;                              
 498:  3gyn-B 22.1  3.6  419   557   15   MOLECULE: RNA-DIRECTED RNA POLYMERASE;                               
 499:  2qe5-B 22.1  3.6  423   559   15   MOLECULE: RNA-DIRECTED RNA POLYMERASE;                               
 500:  1os5-A 22.1  3.7  422   563   14   MOLECULE: HEPATITIS C VIRUS NS5B RNA POLYMERASE;                     
 501:  3q0z-A 22.1  3.6  403   551   15   MOLECULE: RNA-DIRECTED RNA POLYMERASE;                               
 502:  4ju6-B 22.1  3.6  418   558   14   MOLECULE: GENOME POLYPROTEIN;                                        
 503:  2d41-A 22.1  3.6  423   558   15   MOLECULE: POLYPROTEIN;                                               
 504:  3hvo-A 22.1  3.6  419   557   11   MOLECULE: GENOME POLYPROTEIN;                                        
 505:  1c2p-A 22.1  3.6  419   558   15   MOLECULE: RNA-DEPENDENT RNA POLYMERASE;                              
 506:  2zku-D 22.1  3.6  422   558   14   MOLECULE: GENOME POLYPROTEIN;                                        
 507:  1nhu-B 22.1  3.6  422   557   15   MOLECULE: HEPATITIS C VIRUS NS5B RNA-DEPENDENT RNA POLYMERA          
 508:  2xi2-A 22.0  3.7  423   562   14   MOLECULE: RNA-DIRECTED RNA POLYMERASE;                               
 509:  2xi2-C 22.0  3.7  421   561   14   MOLECULE: RNA-DIRECTED RNA POLYMERASE;                               
 510:  3hkw-B 22.0  3.7  419   560   13   MOLECULE: NS5B RNA-DEPENDENT RNA POLYMERASE;                         
 511:  3hkw-C 22.0  3.7  419   560   13   MOLECULE: NS5B RNA-DEPENDENT RNA POLYMERASE;                         
 512:  5czb-A 22.0  3.6  418   555   14   MOLECULE: NS5B;                                                      
 513:  2qe5-D 22.0  3.6  422   559   14   MOLECULE: RNA-DIRECTED RNA POLYMERASE;                               
 514:  2ax1-A 22.0  3.6  424   554   14   MOLECULE: GENOME POLYPROTEIN;                                        
 515:  2qe5-C 22.0  3.7  422   559   14   MOLECULE: RNA-DIRECTED RNA POLYMERASE;                               
 516:  3h98-A 22.0  3.6  422   551   16   MOLECULE: RNA-DIRECTED RNA POLYMERASE;                               
 517:  3hhk-A 22.0  3.6  421   563   15   MOLECULE: HCV NS5 POLYMERASE;                                        
 518:  4aex-B 21.9  3.6  419   564   13   MOLECULE: RNA-DIRECTED RNA POLYMERASE;                               
 519:  4mk7-B 21.9  3.6  420   559   16   MOLECULE: RNA-DIRECTED RNA POLYMERASE;                               
 520:  4mk7-A 21.9  3.7  421   557   16   MOLECULE: RNA-DIRECTED RNA POLYMERASE;                               
 521:  3frz-A 21.9  3.6  420   562   14   MOLECULE: RNA-DIRECTED RNA POLYMERASE;                               
 522:  1nb7-B 21.9  3.6  421   565   14   MOLECULE: 5'-R(*UP*UP*UP*U)-3';                                      
 523:  2qe5-A 21.9  3.6  421   559   15   MOLECULE: RNA-DIRECTED RNA POLYMERASE;                               
 524:  3gol-A 21.9  3.7  423   557   14   MOLECULE: RNA-DIRECTED RNA POLYMERASE;                               
 525:  6mvo-B 21.9  3.6  418   562   12   MOLECULE: RNA-DIRECTED RNA POLYMERASE;                               
 526:  3gol-B 21.9  3.5  410   559   15   MOLECULE: RNA-DIRECTED RNA POLYMERASE;                               
 527:  2awz-B 21.9  3.6  422   562   14   MOLECULE: GENOME POLYPROTEIN;                                        
 528:  3cso-A 21.9  3.6  423   561   15   MOLECULE: RNA-DIRECTED RNA POLYMERASE;                               
 529:  6ae5-A 21.9  3.2  413   644   14   MOLECULE: RDRP CATALYTIC;                                            
 530:  6ae6-A 21.9  3.4  416   647   13   MOLECULE: RDRP CATALYTIC;                                            
 531:  2xi3-A 21.8  3.6  420   562   13   MOLECULE: RNA-DIRECTED RNA POLYMERASE;                               
 532:  4khm-B 21.8  3.6  419   562   14   MOLECULE: HCV POLYMERASE;                                            
 533:  4adp-A 21.8  3.5  418   564   14   MOLECULE: RNA-DIRECTED RNA POLYMERASE;                               
 534:  4ry5-A 21.8  3.6  421   565   14   MOLECULE: HCV J4 RNA POLYMERASE (NS5B);                              
 535:  3hkw-A 21.8  3.7  420   561   13   MOLECULE: NS5B RNA-DEPENDENT RNA POLYMERASE;                         
 536:  1nb4-B 21.8  3.6  422   565   15   MOLECULE: POLYPROTEIN;                                               
 537:  5yf7-A 21.8  3.3  414   650   14   MOLECULE: RDRP CATALYTIC;                                            
 538:  2qe2-B 21.8  3.5  401   523   15   MOLECULE: RNA-DIRECTED RNA POLYMERASE;                               
 539:  6xez-A 21.8  3.4  425   926   14   MOLECULE: NSP12;                                                     
 540:  4wtc-A 21.7  3.3  411   534   12   MOLECULE: RNA PRIMER TEMPLATE AGAAAUUU;                              
 541:  2d3z-B 21.7  3.7  422   559   16   MOLECULE: POLYPROTEIN;                                               
 542:  2qe2-A 21.7  3.5  399   521   15   MOLECULE: RNA-DIRECTED RNA POLYMERASE;                               
 543:  3hhk-B 21.7  3.7  422   563   15   MOLECULE: HCV NS5 POLYMERASE;                                        
 544:  5trh-A 21.7  3.6  403   550   14   MOLECULE: NS5B RNA-DEPENDENT RNA POLYMERASE;                         
 545:  5y6r-A 21.6  3.5  427   667   14   MOLECULE: GENOME POLYPROTEIN;                                        
 546:  2who-A 21.6  3.5  421   531   14   MOLECULE: RNA-DIRECTED RNA POLYMERASE;                               
 547:  4khm-A 21.6  3.7  419   562   14   MOLECULE: HCV POLYMERASE;                                            
 548:  2awz-A 21.6  3.6  423   557   15   MOLECULE: GENOME POLYPROTEIN;                                        
 549:  3hky-A 21.6  3.6  421   564   14   MOLECULE: RNA-DIRECTED RNA POLYMERASE;                               
 550:  7oyg-A 21.6  3.2  425   814   13   MOLECULE: SARS-COV-2 RNA-DEPENDENT RNA POLYMERASE (NSP12);           
 551:  3i5k-D 21.5  3.6  420   566   12   MOLECULE: RNA-DIRECTED RNA POLYMERASE;                               
 552:  2who-B 21.5  3.5  420   531   15   MOLECULE: RNA-DIRECTED RNA POLYMERASE;                               
 553:  2xi2-B 21.5  3.6  423   559   13   MOLECULE: RNA-DIRECTED RNA POLYMERASE;                               
 554:  4wta-A 21.4  3.3  417   535   12   MOLECULE: RNA PRIMER TEMPLATE CAAAAUUU;                              
 555:  4jju-A 21.4  3.6  422   559   14   MOLECULE: GENOME POLYPROTEIN;                                        
 556:  6mvo-A 21.4  3.6  422   562   13   MOLECULE: RNA-DIRECTED RNA POLYMERASE;                               
 557:  1s4f-D 21.3  3.8  411   575   14   MOLECULE: RNA-DEPENDENT RNA POLYMERASE;                              
 558:  1s49-A 21.2  3.5  411   588   14   MOLECULE: RNA-DEPENDENT RNA POLYMERASE;                              
 559:  1s48-A 21.2  3.5  411   588   14   MOLECULE: RNA-DEPENDENT RNA POLYMERASE;                              
 560:  4khr-B 21.2  3.6  421   562   13   MOLECULE: NS5B RNA-DEPENDENT RNA POLYMERASE;                         
 561:  3mww-A 21.2  3.7  424   559   14   MOLECULE: GENOME POLYPROTEIN;                                        
 562:  1yvf-A 21.2  3.7  421   564   14   MOLECULE: HCV NS5B POLYMERASE;                                       
 563:  4wtg-A 21.2  3.3  417   535   12   MOLECULE: RNA PRIMER TEMPLATE CAAAAUUU;                              
 564:  7bv2-A 21.2  3.4  425   834   13   MOLECULE: NSP12;                                                     
 565:  4wte-A 21.1  3.3  418   535   12   MOLECULE: RNA PRIMER TEMPLATE ACAAAUUU;                              
 566:  5yf5-A 21.1  3.3  410   641   13   MOLECULE: RDRP CATALYTIC;                                            
 567:  4wt9-A 21.0  3.3  420   544   12   MOLECULE: RNA-DIRECTED RNA POLYMERASE;                               
 568:  4kbi-B 21.0  3.6  423   545   14   MOLECULE: HCV POLYMERASE;                                            
 569:  4ty8-C 21.0  3.5  419   545   14   MOLECULE: POLYPROTEIN;                                               
 570:  4txs-B 20.9  3.6  417   544   14   MOLECULE: POLYPROTEIN;                                               
 571:  4ty9-C 20.9  3.5  417   544   14   MOLECULE: POLYPROTEIN;                                               
 572:  4ty9-B 20.9  3.6  420   544   14   MOLECULE: POLYPROTEIN;                                               
 573:  4txs-D 20.9  3.6  418   544   14   MOLECULE: POLYPROTEIN;                                               
 574:  2d41-B 20.9  3.6  423   558   15   MOLECULE: POLYPROTEIN;                                               
 575:  6mvp-B 20.9  3.6  423   550   15   MOLECULE: GENOME POLYPROTEIN;                                        
 576:  4ty8-B 20.9  3.6  420   547   14   MOLECULE: POLYPROTEIN;                                               
 577:  6mvp-A 20.9  3.6  421   548   14   MOLECULE: GENOME POLYPROTEIN;                                        
 578:  5tfr-B 20.9  3.5  436   883   11   MOLECULE: GENOME POLYPROTEIN;                                        
 579:  5pzo-B 20.9  3.4  402   529   15   MOLECULE: RNA-DIRECTED RNA POLYMERASE;                               
 580:  4ju6-A 20.8  3.6  423   559   14   MOLECULE: GENOME POLYPROTEIN;                                        
 581:  3lkh-B 20.8  3.5  414   558   14   MOLECULE: RNA-DIRECTED RNA POLYMERASE;                               
 582:  4e7a-A 20.8  3.3  418   536   12   MOLECULE: 5'-R(*CP*AP*UP*GP*GP*C)-D(P*(DOC))-3';                     
 583:  4e78-A 20.8  3.3  417   538   12   MOLECULE: 5'-R(*U*AP*CP*CP*GP*(GDO))-3';                             
 584:  4tya-B 20.8  3.6  420   544   15   MOLECULE: POLYPROTEIN;                                               
 585:  3tyv-B 20.8  3.6  421   558   14   MOLECULE: RNA-DIRECTED RNA POLYMERASE;                               
 586:  4tyb-B 20.8  3.6  419   544   14   MOLECULE: POLYPROTEIN;                                               
 587:  4wti-A 20.8  3.4  427   553   12   MOLECULE: RNA TEMPLATE ACGG;                                         
 588:  4ju7-A 20.8  3.6  423   559   14   MOLECULE: GENOME POLYPROTEIN;                                        
 589:  1nhv-A 20.8  3.5  422   558   15   MOLECULE: HEPATITIS C VIRUS NS5B RNA-DEPENDENT RNA POLYMERA          
 590:  3uph-A 20.8  3.7  423   563   15   MOLECULE: RNA-DIRECTED RNA POLYMERASE;                               
 591:  4tya-D 20.8  3.6  418   544   14   MOLECULE: POLYPROTEIN;                                               
 592:  4tyb-A 20.7  3.5  418   545   14   MOLECULE: POLYPROTEIN;                                               
 593:  3uph-B 20.7  3.6  418   558   14   MOLECULE: RNA-DIRECTED RNA POLYMERASE;                               
 594:  3cso-B 20.7  3.6  419   560   15   MOLECULE: RNA-DIRECTED RNA POLYMERASE;                               
 595:  2d3u-A 20.7  3.6  422   558   15   MOLECULE: POLYPROTEIN;                                               
 596:  7d4f-A 20.7  3.1  424   898   13   MOLECULE: NON-STRUCTURAL PROTEIN 8;                                  
 597:  3igv-B 20.6  3.6  419   557   15   MOLECULE: RNA-DIRECTED RNA POLYMERASE;                               
 598:  4ih6-B 20.6  3.6  419   557   15   MOLECULE: RNA-DIRECTED RNA POLYMERASE;                               
 599:  3h2l-A 20.6  3.6  422   557   15   MOLECULE: NS5B POLYMERASE;                                           
 600:  2giq-B 20.6  3.6  421   557   14   MOLECULE: RNA-DIRECTED RNA POLYMERASE;                               
 601:  6ae6-B 20.6  3.4  414   647   14   MOLECULE: RDRP CATALYTIC;                                            
 602:  3d28-A 20.5  3.6  419   557   15   MOLECULE: RNA-DIRECTED RNA POLYMERASE;                               
 603:  4eo8-B 20.5  3.7  422   560   15   MOLECULE: RNA-DIRECTED RNA POLYMERASE;                               
 604:  3h2l-B 20.5  3.6  421   557   16   MOLECULE: NS5B POLYMERASE;                                           
 605:  4mk9-B 20.5  3.6  419   557   15   MOLECULE: RNA-DIRECTED RNA POLYMERASE;                               
 606:  4gmc-A 20.5  3.7  425   559   14   MOLECULE: NS5B POLYMERASE;                                           
 607:  4mka-B 20.5  3.6  423   557   15   MOLECULE: RNA-DIRECTED RNA POLYMERASE;                               
 608:  5w2e-B 20.5  3.6  417   559   15   MOLECULE: GENOME POLYPROTEIN;                                        
 609:  5yf8-A 20.5  3.5  414   645   13   MOLECULE: RDRP CATALYTIC;                                            
 610:  1yv2-A 20.5  3.4  417   548   12   MOLECULE: RNA DEPENDENT RNA POLYMERASE;                              
 611:  2yoj-A 20.4  3.7  423   563   15   MOLECULE: RNA-DIRECTED RNA POLYMERASE;                               
 612:  4mk8-B 20.4  3.6  418   557   14   MOLECULE: RNA-DIRECTED RNA POLYMERASE;                               
 613:  2giq-A 20.4  3.6  419   557   15   MOLECULE: RNA-DIRECTED RNA POLYMERASE;                               
 614:  5w2e-A 20.4  3.5  415   559   14   MOLECULE: GENOME POLYPROTEIN;                                        
 615:  2ijn-B 20.4  3.6  421   561   16   MOLECULE: RNA POLYMERASE NS5B;                                       
 616:  5twm-A 20.4  3.5  409   559   12   MOLECULE: NS5B RNA-DEPENDENT RNA POLYMERASE;                         
 617:  5pzn-B 20.4  3.4  401   540   15   MOLECULE: RNA-DIRECTED RNA POLYMERASE;                               
 618:  5pzn-A 20.4  3.6  402   545   14   MOLECULE: RNA-DIRECTED RNA POLYMERASE;                               
 619:  4ry6-A 20.3  3.6  420   565   14   MOLECULE: HCV J4 RNA POLYMERASE (NS5B);                              
 620:  5tri-A 20.3  3.6  404   542   16   MOLECULE: NS5B RNA-DEPENDENT RNA POLYMERASE;                         
 621:  2fvc-B 20.3  3.6  421   563   16   MOLECULE: POLYPROTEIN;                                               
 622:  5yf6-A 20.3  3.2  413   646   13   MOLECULE: RDRP CATALYTIC;                                            
 623:  1nb6-A 20.3  3.6  424   566   14   MOLECULE: POLYPROTEIN;                                               
 624:  5twn-B 20.3  3.5  400   536   14   MOLECULE: NS5B RNA- DEPENDENT RNA POLYMERASE;                        
 625:  3ciz-A 20.3  3.6  419   562   15   MOLECULE: RNA-DIRECTED RNA POLYMERASE;                               
 626:  6xqb-A 20.3  3.3  416   801   13   MOLECULE: RNA-DIRECTED RNA POLYMERASE;                               
 627:  5trj-B 20.2  3.5  401   543   15   MOLECULE: RNA-DEPENDENT RNA POLYMERASE;                              
 628:  5tmh-B 20.2  3.6  439   879   10   MOLECULE: POLYPROTEIN;                                               
 629:  5pzo-A 20.2  3.6  402   550   14   MOLECULE: RNA-DIRECTED RNA POLYMERASE;                               
 630:  5pzp-A 20.2  3.5  400   545   15   MOLECULE: RNA-DIRECTED RNA POLYMERASE;                               
 631:  6ux2-B 20.2  3.4  429   597   10   MOLECULE: SIGNAL TRANSDUCER AND ACTIVATOR OF TRANSCRIPTION           
 632:  2xi3-B 20.1  3.7  424   562   14   MOLECULE: RNA-DIRECTED RNA POLYMERASE;                               
 633:  5trk-A 20.1  3.6  401   551   15   MOLECULE: GENOME POLYPROTEIN;                                        
 634:  6nus-A 20.1  3.0  358   715   13   MOLECULE: NSP12;                                                     
 635:  5pzm-B 20.1  3.6  404   545   15   MOLECULE: RNA-DIRECTED RNA POLYMERASE;                               
 636:  7rdz-A 20.1  3.2  423   927   14   MOLECULE: RNA-DIRECTED RNA POLYMERASE;                               
 637:  5trh-B 20.0  3.5  401   542   15   MOLECULE: NS5B RNA-DEPENDENT RNA POLYMERASE;                         
 638:  5pzl-A 20.0  3.6  404   551   15   MOLECULE: RNA-DIRECTED RNA POLYMERASE;                               
 639:  6i7p-D 20.0  3.3  434   884   11   MOLECULE: NS5;                                                       
 640:  5u0c-E 20.0  3.5  437   622   10   MOLECULE: NS5 RNA POLYMERASE DOMAIN;                                 
 641:  7om7-D 20.0  3.0  411   629   17   MOLECULE: RNA-DEPENDENT RNA POLYMERASE;                              
 642:  4nld-A 19.9  3.9  378   500   15   MOLECULE: RNA-DIRECTED RNA POLYMERASE;                               
 643:  3co9-A 19.9  3.4  409   562   16   MOLECULE: RNA-DIRECTED RNA POLYMERASE;                               
 644:  5qj0-A 19.9  3.6  410   559   13   MOLECULE: RNA-DEPENDENT RNA POLYMERASE;                              
 645:  5ccv-B 19.9  3.5  409   852   11   MOLECULE: RNA-DIRECTED RNA POLYMERASE NS5;                           
 646:  5u0c-F 19.9  3.5  432   622   11   MOLECULE: NS5 RNA POLYMERASE DOMAIN;                                 
 647:  5pzm-A 19.9  3.5  403   551   15   MOLECULE: RNA-DIRECTED RNA POLYMERASE;                               
 648:  5m2x-A 19.9  3.5  437   884   11   MOLECULE: NS5;                                                       
 649:  7c2k-A 19.9  3.4  425   927   13   MOLECULE: RNA-DIRECTED RNA POLYMERASE;                               
 650:  7bzf-A 19.8  3.4  426   914   13   MOLECULE: RNA-DIRECTED RNA POLYMERASE;                               
 651:  6ae4-A 19.8  3.2  413   637   14   MOLECULE: RDRP CATALYTIC;                                            
 652:  7rdx-A 19.8  3.2  423   927   13   MOLECULE: RNA-DIRECTED RNA POLYMERASE;                               
 653:  6i7p-A 19.7  3.5  439   884   11   MOLECULE: NS5;                                                       
 654:  5m2z-F 19.7  3.5  439   884   11   MOLECULE: NS5;                                                       
 655:  6ae7-A 19.7  3.5  411   642   13   MOLECULE: RDRP CATALYTIC;                                            
 656:  7oma-C 19.7  3.1  412   629   17   MOLECULE: RNA-DEPENDENT RNA POLYMERASE;                              
 657:  6x2g-A 19.6  3.3  418   829   12   MOLECULE: RNA-DIRECTED RNA POLYMERASE;                               
 658:  7om6-B 19.6  3.1  416   634   17   MOLECULE: RNA-DEPENDENT RNA POLYMERASE;                              
 659:  4k6m-A 19.5  3.5  434   889   11   MOLECULE: POLYPROTEIN;                                               
 660:  5ccv-C 19.5  3.4  420   853   12   MOLECULE: RNA-DIRECTED RNA POLYMERASE NS5;                           
 661:  6h80-A 19.5  3.5  392   558   10   MOLECULE: GENOME POLYPROTEIN;                                        
 662:  6i7p-E 19.5  3.5  436   884   11   MOLECULE: NS5;                                                       
 663:  7om7-B 19.5  3.1  414   629   17   MOLECULE: RNA-DEPENDENT RNA POLYMERASE;                              
 664:  4k6m-B 19.4  3.5  436   889   11   MOLECULE: POLYPROTEIN;                                               
 665:  5hmw-A 19.4  3.5  411   591   11   MOLECULE: RNA-DIRECTED RNA POLYMERASE NS5;                           
 666:  5u0c-C 19.4  3.5  432   621   10   MOLECULE: NS5 RNA POLYMERASE DOMAIN;                                 
 667:  5m2z-A 19.4  3.3  433   883   11   MOLECULE: NS5;                                                       
 668:  5m2z-B 19.4  3.3  434   883   12   MOLECULE: NS5;                                                       
 669:  5m2z-D 19.4  3.3  434   883   11   MOLECULE: NS5;                                                       
 670:  5tfr-A 19.4  3.5  435   883   11   MOLECULE: GENOME POLYPROTEIN;                                        
 671:  5u0c-H 19.3  3.6  430   623   10   MOLECULE: NS5 RNA POLYMERASE DOMAIN;                                 
 672:  5cx6-B 19.2  3.1  431   665   17   MOLECULE: RNA-DEPENDENT RNA POLYMERASE;                              
 673:  5cx6-A 19.2  3.1  429   663   17   MOLECULE: RNA-DEPENDENT RNA POLYMERASE;                              
 674:  6izz-A 19.2  3.4  401   568   12   MOLECULE: GENOME POLYPROTEIN;                                        
 675:  5m2x-F 19.2  3.4  436   884   11   MOLECULE: NS5;                                                       
 676:  5u0c-B 19.2  3.5  436   621   11   MOLECULE: NS5 RNA POLYMERASE DOMAIN;                                 
 677:  5u0c-D 19.2  3.4  432   623   11   MOLECULE: NS5 RNA POLYMERASE DOMAIN;                                 
 678:  7om2-B 19.2  3.2  431   661   17   MOLECULE: RNA-DEPENDENT RNA POLYMERASE;                              
 679:  4xha-B 19.1  3.1  430   662   17   MOLECULE: RNA-DEPENDENT RNA POLYMERASE;                              
 680:  5u0c-A 19.1  3.5  435   624   11   MOLECULE: NS5 RNA POLYMERASE DOMAIN;                                 
 681:  4xhi-A 19.0  3.1  432   663   17   MOLECULE: RNA-DEPENDENT RNA POLYMERASE;                              
 682:  4xhi-B 19.0  3.2  430   664   17   MOLECULE: RNA-DEPENDENT RNA POLYMERASE;                              
 683:  4xha-A 19.0  3.1  429   663   17   MOLECULE: RNA-DEPENDENT RNA POLYMERASE;                              
 684:  7om7-A 19.0  3.1  414   628   17   MOLECULE: RNA-DEPENDENT RNA POLYMERASE;                              
 685:  7om2-A 19.0  3.2  430   659   17   MOLECULE: RNA-DEPENDENT RNA POLYMERASE;                              
 686:  5hmz-A 18.9  3.5  410   585   11   MOLECULE: RNA-DIRECTED RNA POLYMERASE NS5;                           
 687:  5zqk-B 18.9  3.6  438   876   11   MOLECULE: NON STRUCTURAL PROTEIN 5;                                  
 688:  5zqk-A 18.9  3.6  433   875   11   MOLECULE: NON STRUCTURAL PROTEIN 5;                                  
 689:  5ccv-F 18.9  3.4  400   851   12   MOLECULE: RNA-DIRECTED RNA POLYMERASE NS5;                           
 690:  6kr3-B 18.9  3.4  405   838   10   MOLECULE: GENOME POLYPROTEIN;                                        
 691:  7eiz-A 18.9  3.4  421   926   14   MOLECULE: RNA-DIRECTED RNA POLYMERASE;                               
 692:  5cyr-A 18.9  3.2  434   662   17   MOLECULE: RNA-DEPENDENT RNA POLYMERASE;                              
 693:  5jjs-A 18.8  3.5  409   850   11   MOLECULE: GENOME POLYPROTEIN;                                        
 694:  5cyr-B 18.8  3.2  431   664   16   MOLECULE: RNA-DEPENDENT RNA POLYMERASE;                              
 695:  6izx-A 18.8  3.4  411   581   11   MOLECULE: GENOME POLYPROTEIN;                                        
 696:  7om9-B 18.8  3.2  406   617   17   MOLECULE: RNA-DEPENDENT RNA POLYMERASE;                              
 697:  7oma-A 18.8  3.1  411   629   17   MOLECULE: RNA-DEPENDENT RNA POLYMERASE;                              
 698:  5jjr-A 18.8  3.5  408   846   11   MOLECULE: GENOME POLYPROTEIN;                                        
 699:  6qsn-B 18.7  3.6  433   885   10   MOLECULE: GENOME POLYPROTEIN;                                        
 700:  7om9-A 18.7  3.0  399   616   16   MOLECULE: RNA-DEPENDENT RNA POLYMERASE;                              
 701:  4v0q-A 18.6  3.5  412   852   10   MOLECULE: NS5 POLYMERASE;                                            
 702:  6ld3-A 18.6  3.6  408   578   11   MOLECULE: RNA-DIRECTED RNA POLYMERASE NS5;                           
 703:  6izy-A 18.6  3.4  414   586   10   MOLECULE: GENOME POLYPROTEIN;                                        
 704:  7d6n-A 18.6  3.4  412   588    9   MOLECULE: TICK-BORNE ENCEPHALITIS VIRUS RNA-DEPENDENT RNA P          
 705:  5ccv-G 18.5  3.4  401   848   12   MOLECULE: RNA-DIRECTED RNA POLYMERASE NS5;                           
 706:  4c11-B 18.5  3.4  412   603   11   MOLECULE: DENGUE VIRUS TYPE 3 RNA DEPENDENT RNA POLYMERASE;          
 707:  6ld1-A 18.5  3.7  409   574   10   MOLECULE: RNA-DIRECTED RNA POLYMERASE NS5;                           
 708:  5u0c-G 18.5  3.6  436   624   10   MOLECULE: NS5 RNA POLYMERASE DOMAIN;                                 
 709:  4mtp-C 18.5  3.6  416   585   10   MOLECULE: RNA DEPENDENT RNA POLYMERASE;                              
 710:  7oma-D 18.5  3.1  414   630   17   MOLECULE: RNA-DEPENDENT RNA POLYMERASE;                              
 711:  7oma-B 18.5  3.1  412   628   17   MOLECULE: RNA-DEPENDENT RNA POLYMERASE;                              
 712:  7d6n-D 18.5  3.5  413   589   10   MOLECULE: TICK-BORNE ENCEPHALITIS VIRUS RNA-DEPENDENT RNA P          
 713:  7om6-A 18.5  3.2  415   630   17   MOLECULE: RNA-DEPENDENT RNA POLYMERASE;                              
 714:  7om7-C 18.5  3.1  414   632   16   MOLECULE: RNA-DEPENDENT RNA POLYMERASE;                              
 715:  1rdr-A 18.4  3.0  276   316   16   MOLECULE: POLIOVIRUS 3D POLYMERASE;                                  
 716:  6yyt-A 18.4  3.2  424   853   13   MOLECULE: NSP12;                                                     
 717:  7b3b-A 18.4  3.1  421   814   13   MOLECULE: SARS-COV-2 RNA-DEPENDENT RNA POLYMERASE (NSP12);           
 718:  6ld5-A 18.4  3.6  409   575   10   MOLECULE: RNA-DIRECTED RNA POLYMERASE NS5;                           
 719:  6ld2-A 18.4  3.6  399   565   10   MOLECULE: RNA-DIRECTED RNA POLYMERASE NS5;                           
 720:  6ld4-A 18.3  3.6  398   562   10   MOLECULE: RNA-DIRECTED RNA POLYMERASE NS5;                           
 721:  7d6n-I 18.3  3.5  407   586   10   MOLECULE: TICK-BORNE ENCEPHALITIS VIRUS RNA-DEPENDENT RNA P          
 722:  5hmy-A 18.2  3.5  411   591   11   MOLECULE: RNA-DIRECTED RNA POLYMERASE NS5;                           
 723:  5ccv-H 18.2  3.5  361   767   11   MOLECULE: RNA-DIRECTED RNA POLYMERASE NS5;                           
 724:  6kr3-A 18.2  3.4  411   844   11   MOLECULE: GENOME POLYPROTEIN;                                        
 725:  4hdh-B 18.1  3.6  429   613    9   MOLECULE: POLYPROTEIN;                                               
 726:  4hdg-B 18.0  3.7  431   612    9   MOLECULE: POLYPROTEIN;                                               
 727:  4mtp-B 18.0  3.5  416   591    9   MOLECULE: RNA DEPENDENT RNA POLYMERASE;                              
 728:  4hdg-A 18.0  3.7  429   612    9   MOLECULE: POLYPROTEIN;                                               
 729:  4hdh-A 18.0  3.6  429   613    9   MOLECULE: POLYPROTEIN;                                               
 730:  4hhj-A 17.9  3.5  412   588   10   MOLECULE: NON-STRUCTURAL PROTEIN 5;                                  
 731:  4mtp-A 17.9  3.6  418   591    9   MOLECULE: RNA DEPENDENT RNA POLYMERASE;                              
 732:  5hn0-A 17.9  3.5  411   585   11   MOLECULE: RNA-DIRECTED RNA POLYMERASE NS5;                           
 733:  6j00-A 17.9  3.4  408   575   12   MOLECULE: GENOME POLYPROTEIN;                                        
 734:  5u0b-A 17.9  3.5  438   884   11   MOLECULE: GENOME POLYPROTEIN;                                        
 735:  5wz3-A 17.9  3.5  398   565   10   MOLECULE: NS5 RDRP;                                                  
 736:  7re3-G 17.9  3.1  421   927   14   MOLECULE: RNA-DIRECTED RNA POLYMERASE;                               
 737:  5f41-A 17.8  3.5  411   585   11   MOLECULE: GENOME POLYPROTEIN;                                        
 738:  5f3z-A 17.8  3.5  411   585   11   MOLECULE: GENOME POLYPROTEIN;                                        
 739:  5dto-A 17.8  3.4  411   853   11   MOLECULE: NS5;                                                       
 740:  5i3q-A 17.8  3.5  411   585   11   MOLECULE: GENOME POLYPROTEIN;                                        
 741:  7bv1-A 17.8  3.1  422   836   14   MOLECULE: NSP12;                                                     
 742:  5f3t-A 17.8  3.5  411   585   11   MOLECULE: RNA-DEPENDENT RNA POLYMERASE;                              
 743:  7d6n-C 17.8  3.4  413   586    9   MOLECULE: TICK-BORNE ENCEPHALITIS VIRUS RNA-DEPENDENT RNA P          
 744:  4c11-A 17.7  3.4  411   593   11   MOLECULE: DENGUE VIRUS TYPE 3 RNA DEPENDENT RNA POLYMERASE;          
 745:  5i3p-A 17.7  3.5  409   585   11   MOLECULE: GENOME POLYPROTEIN;                                        
 746:  7btf-A 17.7  3.2  428   915   13   MOLECULE: NSP12;                                                     
 747:  6h9r-A 17.7  3.5  393   558   11   MOLECULE: GENOME POLYPROTEIN;                                        
 748:  6xd0-A 17.7  3.4  411   589   11   MOLECULE: RNA-DEPENDENT RNA POLYMERASE;                              
 749:  4v0r-A 17.7  3.6  413   853   10   MOLECULE: NS5 POLYMERASE;                                            
 750:  5hmx-A 17.7  3.5  411   590   11   MOLECULE: RNA-DIRECTED RNA POLYMERASE NS5;                           
 751:  5k5m-A 17.6  3.6  389   563   10   MOLECULE: RNA DEPENDENT RNA POLYMERASE;                              
 752:  7d6n-J 17.6  3.5  408   582   10   MOLECULE: TICK-BORNE ENCEPHALITIS VIRUS RNA-DEPENDENT RNA P          
 753:  7d6n-H 17.6  3.5  409   588   10   MOLECULE: TICK-BORNE ENCEPHALITIS VIRUS RNA-DEPENDENT RNA P          
 754:  2j7u-A 17.6  3.6  403   573   11   MOLECULE: RNA DEPENDENT RNA POLYMERASE;                              
 755:  2j7w-A 17.5  3.5  391   571   11   MOLECULE: POLYPROTEIN;                                               
 756:  5m2x-D 17.5  3.5  437   884   11   MOLECULE: NS5;                                                       
 757:  5iq6-A 17.5  3.5  404   576   10   MOLECULE: RNA DEPENDENT RNA POLYMERASE;                              
 758:  6xd1-A 17.5  3.5  413   599   10   MOLECULE: RNA-DEPENDENT RNA POLYMERASE;                              
 759:  7d6n-G 17.5  3.4  407   584   10   MOLECULE: TICK-BORNE ENCEPHALITIS VIRUS RNA-DEPENDENT RNA P          
 760:  7b3c-A 17.5  3.2  424   814   13   MOLECULE: SARS-COV-2 RNA-DEPENDENT RNA POLYMERASE (NSP12);           
 761:  5tmh-A 17.4  3.5  436   880   10   MOLECULE: POLYPROTEIN;                                               
 762:  7bw4-A 17.3  3.1  420   811   14   MOLECULE: REPLICASE POLYPROTEIN 1AB;                                 
 763:  7d6n-E 17.3  3.5  411   588    9   MOLECULE: TICK-BORNE ENCEPHALITIS VIRUS RNA-DEPENDENT RNA P          
 764:  7re2-A 17.3  3.2  425   927   13   MOLECULE: RNA-DIRECTED RNA POLYMERASE;                               
 765:  7d6n-B 17.3  3.4  406   584    9   MOLECULE: TICK-BORNE ENCEPHALITIS VIRUS RNA-DEPENDENT RNA P          
 766:  7d6n-F 17.3  3.5  408   583   10   MOLECULE: TICK-BORNE ENCEPHALITIS VIRUS RNA-DEPENDENT RNA P          
 767:  5ccv-D 17.2  3.5  401   849   11   MOLECULE: RNA-DIRECTED RNA POLYMERASE NS5;                           
 768:  6kr2-A 17.2  3.5  418   858   11   MOLECULE: GENOME POLYPROTEIN;                                        
 769:  7krp-A 17.2  3.2  423   927   13   MOLECULE: RNA-DIRECTED RNA POLYMERASE;                               
 770:  6nur-A 17.1  3.0  418   793   13   MOLECULE: NSP12;                                                     
 771:  3vws-A 17.0  3.6  405   592   10   MOLECULE: NON-STRUCTURAL PROTEIN 5;                                  
 772:  7ctt-A 16.9  3.0  417   826   13   MOLECULE: NSP12;                                                     
 773:  2hcn-A 16.8  3.7  348   486   12   MOLECULE: RNA-DIRECTED RNA POLYMERASE (NS5);                         
 774:  2hcs-A 16.8  3.7  350   486   10   MOLECULE: RNA-DIRECTED RNA POLYMERASE (NS5);                         
 775:  7cxn-A 16.7  3.4  420   926   14   MOLECULE: NSP12;                                                     
 776:  7b3d-A 16.7  3.1  423   814   13   MOLECULE: SARS-COV-2 RNA-DEPENDENT RNA POLYMERASE NSP12;             
 777:  7oyg-D 16.7  3.1  423   814   13   MOLECULE: SARS-COV-2 RNA-DEPENDENT RNA POLYMERASE (NSP12);           
 778:  7ozv-A 16.7  3.2  424   814   13   MOLECULE: REPLICASE POLYPROTEIN 1AB;                                 
 779:  5m2x-C 16.6  3.5  437   884   11   MOLECULE: NS5;                                                       
 780:  7ozu-A 16.6  3.2  425   814   13   MOLECULE: REPLICASE POLYPROTEIN 1AB;                                 
 781:  5ccv-A 16.5  3.4  398   850   11   MOLECULE: RNA-DIRECTED RNA POLYMERASE NS5;                           
 782:  7dok-A 16.5  3.3  424   925   13   MOLECULE: RNA (5'-                                                   
 783:  5m2z-C 16.4  3.5  435   884   11   MOLECULE: NS5;                                                       
 784:  7rdy-A 16.4  3.2  425   927   14   MOLECULE: RNA-DIRECTED RNA POLYMERASE;                               
 785:  4r71-B 16.4  4.0  293   556   12   MOLECULE: ELONGATION FACTOR TS, ELONGATION FACTOR TU;                
 786:  5m2x-E 16.3  3.6  439   884   10   MOLECULE: NS5;                                                       
 787:  3agp-A 16.3  4.2  307  1202   12   MOLECULE: ELONGATION FACTOR TS, ELONGATION FACTOR TU, LINKE          
 788:  6m71-A 16.2  3.1  425   859   13   MOLECULE: SARS-COV-2 NSP 12;                                         
 789:  4r71-D 16.2  4.2  297   553   13   MOLECULE: ELONGATION FACTOR TS, ELONGATION FACTOR TU;                
 790:  7l1f-A 16.1  3.5  412   832   13   MOLECULE: RNA-DIRECTED RNA POLYMERASE;                               
 791:  4q7j-C 16.1  4.2  313   547   13   MOLECULE: ELONGATION FACTOR TS;                                      
 792:  3vnv-A 16.1  4.1  297  1203   12   MOLECULE: ELONGATION FACTOR TS, ELONGATION FACTOR TU, LINKE          
 793:  3avw-A 16.0  4.4  301  1203   14   MOLECULE: ELONGATION FACTOR TS, ELONGATION FACTOR TU, LINKE          
 794:  2yib-D 15.9  3.6  420   761   13   MOLECULE: RNA-DIRECTED RNA POLYMERASE;                               
 795:  7cyq-A 15.9  3.3  423   926   14   MOLECULE: REPLICASE POLYPROTEIN 1AB;                                 
 796:  3agq-A 15.8  4.4  296  1199   13   MOLECULE: ELONGATION FACTOR TS, ELONGATION FACTOR TU 1, LIN          
 797:  6ogz-A 15.7  3.7  384  1082   13   MOLECULE: RNA (5'-                                                   
 798:  2hfz-A 15.7  3.7  403   608   11   MOLECULE: RNA-DIRECTED RNA POLYMERASE(NS5);                          
 799:  2r7t-A 15.6  3.6  365  1073   12   MOLECULE: RNA (5'-R(*UP*GP*UP*GP*AP*AP*CP*C)-3');                    
 800:  7egq-A 15.5  3.4  424   926   14   MOLECULE: RNA-DIRECTED RNA POLYMERASE;                               
 801:  7dfh-A 15.4  3.3  425   908   13   MOLECULE: RNA-DIRECTED RNA POLYMERAS;                                
 802:  2qj1-A 15.3  3.5  421   767   13   MOLECULE: INFECTIOUS BURSAL DISEASE VIRUS VP1 POLYMERASE;            
 803:  6i7p-F 15.2  3.3  435   884   12   MOLECULE: NS5;                                                       
 804:  7doi-A 15.2  3.3  423   906   13   MOLECULE: RNA-DIRECTED RNA POLYMERASE;                               
 805:  7re0-A 15.2  3.2  425   927   13   MOLECULE: RNA-DIRECTED RNA POLYMERASE;                               
 806:  7dfg-A 15.2  3.2  423   908   13   MOLECULE: RNA (5'-R(P*AP*GP*AP*UP*UP*AP*AP*GP*UP*UP*AP*U)-3          
 807:  7re1-A 15.2  3.2  425   927   13   MOLECULE: RNA-DIRECTED RNA POLYMERASE;                               
 808:  4mtp-D 15.2  3.5  378   546   10   MOLECULE: RNA DEPENDENT RNA POLYMERASE;                              
 809:  2yia-G 15.1  3.6  424   762   14   MOLECULE: RNA-DIRECTED RNA POLYMERASE;                               
 810:  3zed-A 15.1  3.6  425   765   14   MOLECULE: RNA-DIRECTED RNA POLYMERASE;                               
 811:  2yi9-D 15.1  3.6  425   771   14   MOLECULE: RNA-DIRECTED RNA POLYMERASE;                               
 812:  7krn-A 15.1  3.3  425   927   13   MOLECULE: RNA-DIRECTED RNA POLYMERASE;                               
 813:  7aap-A 15.1  3.2  425   911   14   MOLECULE: NON-STRUCTURAL PROTEIN 12;                                 
 814:  3vnu-A 15.1  4.2  311  1203   13   MOLECULE: ELONGATION FACTOR TS, ELONGATION FACTOR TU, LINKE          
 815:  5u04-A 15.1  3.7  343   478    9   MOLECULE: ZIKA VIRUS NS5 RDRP;                                       
 816:  3zed-C 15.0  3.6  424   765   14   MOLECULE: RNA-DIRECTED RNA POLYMERASE;                               
 817:  3zed-B 15.0  3.6  425   766   14   MOLECULE: RNA-DIRECTED RNA POLYMERASE;                               
 818:  2yi8-D 15.0  3.6  425   771   14   MOLECULE: RNA-DIRECTED RNA POLYMERASE;                               
 819:  2yi9-B 15.0  3.6  425   771   14   MOLECULE: RNA-DIRECTED RNA POLYMERASE;                               
 820:  2yi8-C 15.0  3.6  425   771   14   MOLECULE: RNA-DIRECTED RNA POLYMERASE;                               
 821:  2yi9-C 15.0  3.6  425   771   14   MOLECULE: RNA-DIRECTED RNA POLYMERASE;                               
 822:  2yi8-A 15.0  3.6  425   771   14   MOLECULE: RNA-DIRECTED RNA POLYMERASE;                               
 823:  2yi9-A 15.0  3.6  425   771   14   MOLECULE: RNA-DIRECTED RNA POLYMERASE;                               
 824:  7thm-A 15.0  3.1  406   860   15   MOLECULE: RNA-DIRECTED RNA POLYMERASE;                               
 825:  7ed5-A 15.0  3.2  422   926   13   MOLECULE: RNA-DIRECTED RNA POLYMERASE;                               
 826:  7kro-A 15.0  3.2  424   927   14   MOLECULE: RNA-DIRECTED RNA POLYMERASE;                               
 827:  5tit-A 15.0  3.7  345   478    9   MOLECULE: ZIKA VIRUS NS5 RDRP;                                       
 828:  2r70-A 15.0  3.5  422   752   13   MOLECULE: INFECTIOUS BURSAL VIRUS VP1 POLYMERASE;                    
 829:  6i7p-B 14.9  3.5  437   883   11   MOLECULE: NS5;                                                       
 830:  2yi8-B 14.9  3.6  425   771   14   MOLECULE: RNA-DIRECTED RNA POLYMERASE;                               
 831:  2yi9-E 14.9  3.7  425   771   14   MOLECULE: RNA-DIRECTED RNA POLYMERASE;                               
 832:  2yi8-E 14.9  3.7  425   771   14   MOLECULE: RNA-DIRECTED RNA POLYMERASE;                               
 833:  7re3-A 14.9  3.2  421   927   14   MOLECULE: RNA-DIRECTED RNA POLYMERASE;                               
 834:  6kuk-B 14.9  4.0  334   701   10   MOLECULE: POLYMERASE 3;                                              
 835:  2pus-A 14.9  3.6  423   765   14   MOLECULE: IBDV VP1 RNA-DEPENDANT RNA POLYMERASE;                     
 836:  2r72-A 14.9  3.5  423   765   14   MOLECULE: INFECTIOUS BURSAL DISEASE VIRUS VP1 POLYMERASE;            
 837:  6qcv-B 14.9  3.7  342   746   10   MOLECULE: POLYMERASE ACIDIC PROTEIN;                                 
 838:  4fwt-A 14.8  4.4  295  1203   13   MOLECULE: ELONGATION FACTOR TS, ELONGATION FACTOR TU, LINKE          
 839:  2pgg-A 14.8  3.6  424   765   14   MOLECULE: RNA-DIRECTED RNA POLYMERASE;                               
 840:  6t0u-B 14.8  3.8  339   740    9   MOLECULE: POLYMERASE ACIDIC PROTEIN;                                 
 841:  7dte-A 14.7  3.3  425   928   13   MOLECULE: RNA-DIRECTED RNA POLYMERASE;                               
 842:  5m2x-B 14.7  3.5  439   883   10   MOLECULE: NS5;                                                       
 843:  2yia-F 14.7  3.6  424   782   13   MOLECULE: RNA-DIRECTED RNA POLYMERASE;                               
 844:  6kut-B 14.7  4.0  338   696   10   MOLECULE: POLYMERASE 3;                                              
 845:  6t2c-B 14.7  3.9  340   626   10   MOLECULE: POLYMERASE ACIDIC PROTEIN;                                 
 846:  5m2z-E 14.6  3.5  437   884   11   MOLECULE: NS5;                                                       
 847:  2yia-B 14.6  3.6  424   790   13   MOLECULE: RNA-DIRECTED RNA POLYMERASE;                               
 848:  2yia-H 14.6  3.6  424   790   13   MOLECULE: RNA-DIRECTED RNA POLYMERASE;                               
 849:  6qsn-A 14.6  3.5  432   883    9   MOLECULE: GENOME POLYPROTEIN;                                        
 850:  1uvi-C 14.6  3.8  399   664   11   MOLECULE: RNA-DEPENDENT RNA POLYMERASE;                              
 851:  5d98-B 14.6  3.7  332   711    9   MOLECULE: POLYMERASE ACIDIC PROTEIN;                                 
 852:  2yia-A 14.5  3.6  424   790   13   MOLECULE: RNA-DIRECTED RNA POLYMERASE;                               
 853:  1raj-A 14.5  2.9  229   257   18   MOLECULE: GENOME POLYPROTEIN;                                        
 854:  5u0b-B 14.5  3.5  435   884   12   MOLECULE: GENOME POLYPROTEIN;                                        
 855:  6i7p-C 14.5  3.3  433   884   11   MOLECULE: NS5;                                                       
 856:  2yia-E 14.5  3.6  424   790   13   MOLECULE: RNA-DIRECTED RNA POLYMERASE;                               
 857:  2yia-C 14.5  3.6  424   790   13   MOLECULE: RNA-DIRECTED RNA POLYMERASE;                               
 858:  1uvn-E 14.5  3.7  399   664   11   MOLECULE: RNA-DEPENDENT RNA POLYMERASE;                              
 859:  6ju2-B 14.5  4.1  342   703   10   MOLECULE: POLYMERASE 3;                                              
 860:  2yib-B 14.5  3.7  424   789   14   MOLECULE: RNA-DIRECTED RNA POLYMERASE;                               
 861:  2yia-D 14.5  3.6  424   790   13   MOLECULE: RNA-DIRECTED RNA POLYMERASE;                               
 862:  2yib-A 14.4  3.7  424   789   14   MOLECULE: RNA-DIRECTED RNA POLYMERASE;                               
 863:  6t0w-B 14.4  4.0  345   661   11   MOLECULE: POLYMERASE ACIDIC PROTEIN;                                 
 864:  1uvn-C 14.3  3.8  398   664   10   MOLECULE: RNA-DEPENDENT RNA POLYMERASE;                              
 865:  4a8k-C 14.3  3.7  396   664   11   MOLECULE: RNA-DIRECTED RNA POLYMERASE;                               
 866:  4q7j-G 14.3  4.3  314   545   13   MOLECULE: ELONGATION FACTOR TS;                                      
 867:  7k9y-A 14.2  4.4  325   425   12   MOLECULE: TRT;                                                       
 868:  1uvm-A 14.2  3.7  398   664   11   MOLECULE: RNA-DEPENDENT RNA POLYMERASE;                              
 869:  1uvn-A 14.2  3.7  398   664   10   MOLECULE: RNA-DEPENDENT RNA POLYMERASE;                              
 870:  2yib-C 14.2  3.7  424   789   13   MOLECULE: RNA-DIRECTED RNA POLYMERASE;                               
 871:  2jlf-B 14.2  3.7  395   661   11   MOLECULE: RNA-DIRECTED RNA POLYMERASE;                               
 872:  3mmp-G 14.2  4.3  322   549   13   MOLECULE: ELONGATION FACTOR TU 2, ELONGATION FACTOR TS;              
 873:  2jl9-C 14.2  3.7  391   655   11   MOLECULE: RNA-DIRECTED RNA POLYMERASE;                               
 874:  7oro-A 14.2  3.7  357  2008   11   MOLECULE: RNA (5'-R(P*AP*CP*GP*AP*GP*UP*GP*UP*CP*GP*UP*AP*C          
 875:  4a8y-C 14.1  3.6  389   640   11   MOLECULE: RNA-DIRECTED RNA POLYMERASE;                               
 876:  7cxm-A 14.1  3.4  424   926   14   MOLECULE: NSP12;                                                     
 877:  4b02-A 14.1  3.8  398   664   11   MOLECULE: RNA-DIRECTED RNA POLYMERASE;                               
 878:  1uvj-B 14.1  3.7  394   664   11   MOLECULE: P2 PROTEIN;                                                
 879:  1hi8-B 14.1  3.7  395   664   12   MOLECULE: P2 PROTEIN;                                                
 880:  6qcs-B 14.1  4.1  382   750    9   MOLECULE: POLYMERASE ACIDIC PROTEIN;                                 
 881:  4wsa-B 14.1  3.6  338   733    9   MOLECULE: INFLUENZA B VRNA PROMOTER 3' END;                          
 882:  1uvl-C 14.1  3.7  396   664   11   MOLECULE: RNA-DEPENDENT RNA POLYMERASE;                              
 883:  1uvl-E 14.1  3.7  395   664   11   MOLECULE: RNA-DEPENDENT RNA POLYMERASE;                              
 884:  1uvl-A 14.1  3.6  390   664   11   MOLECULE: RNA-DEPENDENT RNA POLYMERASE;                              
 885:  1uvm-C 14.0  3.7  394   664   11   MOLECULE: RNA-DEPENDENT RNA POLYMERASE;                              
 886:  1uvj-A 14.0  3.8  395   664   11   MOLECULE: P2 PROTEIN;                                                
 887:  6qnw-H 14.0  4.0  315   676    9   MOLECULE: POLYMERASE ACIDIC PROTEIN;                                 
 888:  5m3j-B 14.0  4.1  366   733   10   MOLECULE: POLYMERASE ACIDIC PROTEIN;                                 
 889:  6qpg-K 14.0  4.1  325   664    9   MOLECULE: POLYMERASE ACIDIC PROTEIN;                                 
 890:  4wrt-B 14.0  4.1  376   742    9   MOLECULE: INFLUENZA VIRUS POLYMERASE VRNA PROMOTER 3' END;           
 891:  7z42-E 14.0  4.0  376   743   10   MOLECULE: POLYMERASE ACIDIC PROTEIN;                                 
 892:  6ar3-D 14.0  4.3  319   419   13   MOLECULE: GSI-IIC RT;                                                
 893:  1hhs-A 14.0  3.8  394   664   11   MOLECULE: RNA-DIRECTED RNA POLYMERASE;                               
 894:  7orm-A 14.0  4.1  380  2145   11   MOLECULE: RNA (5'-R(P*AP*CP*GP*AP*GP*UP*GP*UP*CP*GP*UP*AP*C          
 895:  6t0r-B 14.0  3.8  342   739    9   MOLECULE: POLYMERASE ACIDIC PROTEIN;                                 
 896:  6ty9-A 13.9  4.1  392  1208   10   MOLECULE: RNA-DEPENDENT RNA POLYMERASE;                              
 897:  5a22-A 13.9  4.1  392  2002   10   MOLECULE: VESICULAR STOMATITIS VIRUS L POLYMERASE;                   
 898:  4a8w-A 13.9  3.7  394   664   11   MOLECULE: RNA-DIRECTED RNA POLYMERASE;                               
 899:  4a8s-C 13.9  3.6  387   646   11   MOLECULE: RNA-DIRECTED RNA POLYMERASE;                               
 900:  6u1x-A 13.9  3.7  360  2059    9   MOLECULE: RNA-DIRECTED RNA POLYMERASE L;                             
 901:  4a8q-C 13.9  3.6  386   647   12   MOLECULE: RNA-DIRECTED RNA POLYMERASE;                               
 902:  4a8f-C 13.9  3.8  395   664   11   MOLECULE: RNA-DIRECTED RNA POLYMERASE;                               
 903:  1wac-C 13.9  3.6  395   662   11   MOLECULE: P2 PROTEIN;                                                
 904:  2jlf-A 13.9  3.7  396   654   11   MOLECULE: RNA-DIRECTED RNA POLYMERASE;                               
 905:  4a8w-C 13.9  3.6  385   643   11   MOLECULE: RNA-DIRECTED RNA POLYMERASE;                               
 906:  1wac-A 13.9  3.6  395   662   11   MOLECULE: P2 PROTEIN;                                                
 907:  4a8y-B 13.9  3.7  396   664   11   MOLECULE: RNA-DIRECTED RNA POLYMERASE;                               
 908:  6qct-B 13.9  3.7  338   735   10   MOLECULE: POLYMERASE ACIDIC PROTEIN;                                 
 909:  6qpg-H 13.9  4.1  323   667    8   MOLECULE: POLYMERASE ACIDIC PROTEIN;                                 
 910:  6qnw-B 13.9  4.1  324   679    8   MOLECULE: POLYMERASE ACIDIC PROTEIN;                                 
 911:  7k9y-D 13.9  4.3  318   418   12   MOLECULE: TRT;                                                       
 912:  3avy-A 13.9  4.1  296  1203   13   MOLECULE: ELONGATION FACTOR TS, ELONGATION FACTOR TU, LINKE          
 913:  7nhc-B 13.9  4.1  366   717   11   MOLECULE: POLYMERASE ACIDIC PROTEIN;                                 
 914:  6t0v-B 13.9  3.8  343   745    9   MOLECULE: POLYMERASE ACIDIC PROTEIN;                                 
 915:  4a8k-A 13.8  3.8  395   664   11   MOLECULE: RNA-DIRECTED RNA POLYMERASE;                               
 916:  4b02-C 13.8  3.7  396   664   11   MOLECULE: RNA-DIRECTED RNA POLYMERASE;                               
 917:  4a8o-A 13.8  3.7  392   664   11   MOLECULE: RNA-DIRECTED RNA POLYMERASE;                               
 918:  4b02-B 13.8  3.8  399   664   10   MOLECULE: RNA-DIRECTED RNA POLYMERASE;                               
 919:  4a8m-R 13.8  3.7  395   664   11   MOLECULE: RNA-DIRECTED RNA POLYMERASE;                               
 920:  1hhs-B 13.8  3.7  398   664   11   MOLECULE: RNA-DIRECTED RNA POLYMERASE;                               
 921:  4a8o-C 13.8  3.7  395   664   11   MOLECULE: RNA-DIRECTED RNA POLYMERASE;                               
 922:  1hht-Q 13.8  3.7  396   664   11   MOLECULE: P2 PROTEIN;                                                
 923:  1wac-B 13.8  3.6  392   662   11   MOLECULE: P2 PROTEIN;                                                
 924:  1hht-P 13.8  3.7  396   664   11   MOLECULE: P2 PROTEIN;                                                
 925:  1hht-R 13.8  3.7  395   664   11   MOLECULE: P2 PROTEIN;                                                
 926:  6abe-B 13.8  4.1  337   702   10   MOLECULE: POLYMERASE 3;                                              
 927:  6ogy-A 13.8  3.7  375  1053   11   MOLECULE: RNA-DEPENDENT RNA POLYMERASE OF ROTAVIRUS A;               
 928:  6xzq-B 13.8  3.9  328   698    9   MOLECULE: RNA (5'-                                                   
 929:  6qcx-B 13.8  3.7  339   747   10   MOLECULE: POLYMERASE ACIDIC PROTEIN;                                 
 930:  6t0n-B 13.8  4.1  378   749    8   MOLECULE: POLYMERASE ACIDIC PROTEIN;                                 
 931:  1hi8-A 13.7  3.7  397   664   11   MOLECULE: P2 PROTEIN;                                                
 932:  5ccv-E 13.7  3.3  415   853   11   MOLECULE: RNA-DIRECTED RNA POLYMERASE NS5;                           
 933:  1uvi-A 13.7  3.7  396   664   11   MOLECULE: RNA-DEPENDENT RNA POLYMERASE;                              
 934:  4a8q-A 13.7  3.7  391   664   11   MOLECULE: RNA-DIRECTED RNA POLYMERASE;                               
 935:  4a8q-B 13.7  3.7  397   664   11   MOLECULE: RNA-DIRECTED RNA POLYMERASE;                               
 936:  4a8k-B 13.7  3.8  396   664   11   MOLECULE: RNA-DIRECTED RNA POLYMERASE;                               
 937:  4a8s-B 13.7  3.8  398   664   11   MOLECULE: RNA-DIRECTED RNA POLYMERASE;                               
 938:  1hi1-A 13.7  3.8  400   664   11   MOLECULE: P2 PROTEIN;                                                
 939:  4a8o-B 13.7  3.8  397   664   11   MOLECULE: RNA-DIRECTED RNA POLYMERASE;                               
 940:  1hi0-P 13.7  3.7  396   664   10   MOLECULE: P2 PROTEIN;                                                
 941:  2jlf-C 13.7  3.7  398   654   11   MOLECULE: RNA-DIRECTED RNA POLYMERASE;                               
 942:  2jl9-B 13.7  3.8  396   656   11   MOLECULE: RNA-DIRECTED RNA POLYMERASE;                               
 943:  4a8y-A 13.7  3.8  395   664   11   MOLECULE: RNA-DIRECTED RNA POLYMERASE;                               
 944:  1hi1-B 13.7  3.7  396   664   12   MOLECULE: P2 PROTEIN;                                                
 945:  1hi0-R 13.7  3.7  397   664   11   MOLECULE: P2 PROTEIN;                                                
 946:  1hhs-C 13.7  3.7  396   664   11   MOLECULE: RNA-DIRECTED RNA POLYMERASE;                               
 947:  7egq-N 13.7  3.4  424   926   14   MOLECULE: RNA-DIRECTED RNA POLYMERASE;                               
 948:  1hi1-C 13.7  3.7  399   664   11   MOLECULE: P2 PROTEIN;                                                
 949:  1hi0-Q 13.7  3.7  395   664   11   MOLECULE: P2 PROTEIN;                                                
 950:  1uvk-C 13.7  3.8  394   664   11   MOLECULE: RNA-DIRECTED RNA POLYMERASE;                               
 951:  6qnw-E 13.7  4.2  319   665    8   MOLECULE: POLYMERASE ACIDIC PROTEIN;                                 
 952:  5fmz-E 13.7  4.1  370   733    9   MOLECULE: POLYMERASE ACIDIC PROTEIN;                                 
 953:  6f5o-B 13.7  4.1  368   733   10   MOLECULE: POLYMERASE ACIDIC PROTEIN;                                 
 954:  6qpg-E 13.7  4.1  320   666    8   MOLECULE: POLYMERASE ACIDIC PROTEIN;                                 
 955:  5msg-B 13.7  4.1  377   746   10   MOLECULE: POLYMERASE ACIDIC PROTEIN;                                 
 956:  6szu-B 13.7  3.7  341   745    9   MOLECULE: POLYMERASE ACIDIC PROTEIN;                                 
 957:  6ueb-A 13.6  4.0  392  2099   13   MOLECULE: LARGE STRUCTURAL PROTEIN;                                  
 958:  4a8w-B 13.6  3.7  393   664   11   MOLECULE: RNA-DIRECTED RNA POLYMERASE;                               
 959:  4a8f-A 13.6  3.7  390   664   11   MOLECULE: RNA-DIRECTED RNA POLYMERASE;                               
 960:  5fmz-B 13.6  4.1  370   708    9   MOLECULE: POLYMERASE ACIDIC PROTEIN;                                 
 961:  4a8m-P 13.6  3.8  399   664   10   MOLECULE: RNA-DIRECTED RNA POLYMERASE;                               
 962:  4a8s-A 13.6  3.7  394   664   11   MOLECULE: RNA-DIRECTED RNA POLYMERASE;                               
 963:  1uvi-B 13.6  3.7  398   664   11   MOLECULE: RNA-DEPENDENT RNA POLYMERASE;                              
 964:  2jlg-A 13.6  3.7  397   664   10   MOLECULE: RNA-DIRECTED RNA POLYMERASE;                               
 965:  6qpf-B 13.6  4.0  315   685    9   MOLECULE: POLYMERASE ACIDIC PROTEIN;                                 
 966:  4f5x-W 13.6  3.7  345   975   11   MOLECULE: VP2 PROTEIN;                                               
 967:  6qpg-B 13.6  4.0  323   656    8   MOLECULE: POLYMERASE ACIDIC PROTEIN;                                 
 968:  2jlg-B 13.6  3.7  399   664   11   MOLECULE: RNA-DIRECTED RNA POLYMERASE;                               
 969:  7nj3-B 13.6  4.2  374   735   10   MOLECULE: POLYMERASE ACIDIC PROTEIN;                                 
 970:  7nj4-B 13.6  4.2  373   735   10   MOLECULE: POLYMERASE ACIDIC PROTEIN;                                 
 971:  1uvm-B 13.5  3.7  395   664   10   MOLECULE: RNA-DEPENDENT RNA POLYMERASE;                              
 972:  3mmp-F 13.5  4.4  318   549   14   MOLECULE: ELONGATION FACTOR TU 2, ELONGATION FACTOR TS;              
 973:  4a8m-Q 13.5  3.8  397   664   11   MOLECULE: RNA-DIRECTED RNA POLYMERASE;                               
 974:  1uvj-C 13.5  3.6  393   664   11   MOLECULE: P2 PROTEIN;                                                
 975:  2jlg-C 13.5  3.5  384   651   11   MOLECULE: RNA-DIRECTED RNA POLYMERASE;                               
 976:  1uvk-E 13.5  3.8  396   664   10   MOLECULE: RNA-DIRECTED RNA POLYMERASE;                               
 977:  4wsb-B 13.5  4.1  373   745    9   MOLECULE: POLYMERASE PA;                                             
 978:  6tz0-A 13.5  4.0  391  1208   10   MOLECULE: RNA-DEPENDENT RNA POLYMERASE;                              
 979:  2r7w-A 13.5  3.8  369  1073   12   MOLECULE: RNA (5'-R(*UP*GP*UP*GP*AP*CP*C)-3');                       
 980:  7nha-B 13.5  4.2  372   735   10   MOLECULE: POLYMERASE ACIDIC PROTEIN;                                 
 981:  7nis-B 13.5  4.2  373   735   10   MOLECULE: NANOBODY8192 CORE;                                         
 982:  7nkc-B 13.5  4.2  377   735   10   MOLECULE: POLYMERASE ACIDIC PROTEIN;                                 
 983:  6tw1-B 13.5  3.9  342   740    8   MOLECULE: POLYMERASE ACIDIC PROTEIN;                                 
 984:  6wcz-B 13.4  3.5  429   880   10   MOLECULE: SIGNAL TRANSDUCER AND ACTIVATOR OF TRANSCRIPTION           
 985:  4a8f-B 13.4  3.7  395   664   11   MOLECULE: RNA-DIRECTED RNA POLYMERASE;                               
 986:  6evj-B 13.4  4.1  376   752    9   MOLECULE: POLYMERASE ACIDIC PROTEIN;                                 
 987:  6qpf-H 13.4  4.2  317   673    8   MOLECULE: POLYMERASE ACIDIC PROTEIN;                                 
 988:  2jl9-A 13.4  3.8  395   661   10   MOLECULE: RNA-DIRECTED RNA POLYMERASE;                               
 989:  3avu-A 13.4  4.1  298  1203   12   MOLECULE: ELONGATION FACTOR TS, ELONGATION FACTOR TU, LINKE          
 990:  3avv-A 13.4  4.2  294  1203   12   MOLECULE: ELONGATION FACTOR TS, ELONGATION FACTOR TU, LINKE          
 991:  6kuj-B 13.4  4.0  341   705   11   MOLECULE: POLYMERASE 3;                                              
 992:  6szv-B 13.4  3.9  342   743    9   MOLECULE: POLYMERASE ACIDIC PROTEIN;                                 
 993:  1uvk-A 13.3  3.6  390   664   11   MOLECULE: RNA-DIRECTED RNA POLYMERASE;                               
 994:  2r7q-A 13.3  3.8  367  1072   11   MOLECULE: RNA-DEPENDENT RNA POLYMERASE;                              
 995:  7nkr-B 13.3  4.2  374   735   10   MOLECULE: POLYMERASE ACIDIC PROTEIN;                                 
 996:  6qnw-K 13.2  4.1  319   673    9   MOLECULE: POLYMERASE ACIDIC PROTEIN;                                 
 997:  7nk4-B 13.2  4.2  377   735   10   MOLECULE: POLYMERASE ACIDIC PROTEIN;                                 
 998:  7nik-B 13.2  4.2  371   735   10   MOLECULE: POLYMERASE ACIDIC PROTEIN;                                 
 999:  7nka-B 13.2  4.2  373   735   10   MOLECULE: POLYMERASE ACIDIC PROTEIN;                                 
1000:  7nir-B 13.2  4.3  379   735   10   MOLECULE: POLYMERASE ACIDIC PROTEIN;                                 
1001:  7nk1-B 13.2  4.2  373   735   10   MOLECULE: POLYMERASE ACIDIC PROTEIN;                                 
1002:  6qcw-B 13.2  3.7  341   745    9   MOLECULE: POLYMERASE ACIDIC PROTEIN;                                 
1003:  6f5p-B 13.2  3.8  324   710   10   MOLECULE: POLYMERASE ACIDIC PROTEIN;                                 
1004:  6kr2-B 13.1  3.5  413   844   10   MOLECULE: GENOME POLYPROTEIN;                                        
1005:  7nk2-B 13.1  4.2  372   735   10   MOLECULE: POLYMERASE ACIDIC PROTEIN;                                 
1006:  7nhx-B 13.1  4.2  372   729   10   MOLECULE: POLYMERASE ACIDIC PROTEIN;                                 
1007:  5hhj-B 13.1  3.7  243   293   11   MOLECULE: RETRON-TYPE REVERSE TRANSCRIPTASE;                         
1008:  5hhk-B 13.0  3.7  243   292   12   MOLECULE: RETRON-TYPE REVERSE TRANSCRIPTASE;                         
1009:  5d9a-B 13.0  3.6  330   711    9   MOLECULE: POLYMERASE ACIDIC PROTEIN;                                 
1010:  4gzk-A 12.9  3.7  371   650   16   MOLECULE: RNA-DEPENDENT RNA POLYMERASE P2;                           
1011:  7z42-B 12.9  4.1  376   754   10   MOLECULE: POLYMERASE ACIDIC PROTEIN;                                 
1012:  4ieg-C 12.9  3.8  374   650   16   MOLECULE: RNA-DEPENDENT RNA POLYMERASE P2;                           
1013:  5hhl-G 12.9  3.8  243   289   12   MOLECULE: RETRON-TYPE REVERSE TRANSCRIPTASE;                         
1014:  6kuu-B 12.9  4.2  341   705   10   MOLECULE: POLYMERASE 3;                                              
1015:  6abg-B 12.9  4.2  339   695    8   MOLECULE: POLYMERASE 3;                                              
1016:  5hhl-C 12.9  3.9  242   289   12   MOLECULE: RETRON-TYPE REVERSE TRANSCRIPTASE;                         
1017:  5irf-D 12.9  3.9  243   290   11   MOLECULE: RETRON-TYPE REVERSE TRANSCRIPTASE;                         
1018:  5hhl-A 12.9  3.9  244   292   11   MOLECULE: RETRON-TYPE REVERSE TRANSCRIPTASE;                         
1019:  5hhl-E 12.9  3.9  241   289   10   MOLECULE: RETRON-TYPE REVERSE TRANSCRIPTASE;                         
1020:  5irf-B 12.9  3.8  239   287   10   MOLECULE: RETRON-TYPE REVERSE TRANSCRIPTASE;                         
1021:  5hhk-A 12.8  3.9  240   294   11   MOLECULE: RETRON-TYPE REVERSE TRANSCRIPTASE;                         
1022:  5hhj-A 12.8  4.0  244   296   11   MOLECULE: RETRON-TYPE REVERSE TRANSCRIPTASE;                         
1023:  5hhl-B 12.8  3.9  243   290   11   MOLECULE: RETRON-TYPE REVERSE TRANSCRIPTASE;                         
1024:  2r7u-A 12.8  3.9  368  1073   12   MOLECULE: RNA (5'-R(*AP*A*AP*AP*GP*CP*C)-3');                        
1025:  6ju3-B 12.8  4.1  340   702   10   MOLECULE: POLYMERASE 3;                                              
1026:  5lj3-A 12.8  3.9  373  1922    9   MOLECULE: U5 SNRNA (SMALL NUCLEAR RNA);                              
1027:  5irg-B 12.7  3.9  241   288   11   MOLECULE: RETRON-TYPE REVERSE TRANSCRIPTASE;                         
1028:  6abb-B 12.7  4.1  339   702   10   MOLECULE: RNA (5'-R(P*CP*UP*CP*CP*UP*GP*CP*UP*UP*AP*UP*GP*C          
1029:  6kuv-B 12.7  4.0  338   705   10   MOLECULE: POLYMERASE 3;                                              
1030:  6ab7-B 12.7  4.0  339   702   10   MOLECULE: POLYMERASE 3;                                              
1031:  6xzq-E 12.7  3.8  280   448   10   MOLECULE: RNA (5'-                                                   
1032:  5hhl-D 12.7  3.7  238   289   12   MOLECULE: RETRON-TYPE REVERSE TRANSCRIPTASE;                         
1033:  5gap-A 12.7  3.9  374  1349    9   MOLECULE: U4 SNRNA, 5' REGION, NUCLEOTIDES 1-67;                     
1034:  6evj-E 12.7  4.2  377   749    8   MOLECULE: POLYMERASE ACIDIC PROTEIN;                                 
1035:  6ar1-A 12.6  3.8  291   417   12   MOLECULE: GSI-IIC RT;                                                
1036:  5irg-D 12.6  3.7  235   286   11   MOLECULE: RETRON-TYPE REVERSE TRANSCRIPTASE;                         
1037:  6abd-B 12.6  4.1  335   702   10   MOLECULE: POLYMERASE 3;                                              
1038:  5hhl-F 12.6  3.9  237   283   11   MOLECULE: RETRON-TYPE REVERSE TRANSCRIPTASE;                         
1039:  5hhl-H 12.6  3.8  236   287   11   MOLECULE: RETRON-TYPE REVERSE TRANSCRIPTASE;                         
1040:  7nj7-B 12.6  4.2  374   735   10   MOLECULE: POLYMERASE ACIDIC PROTEIN;                                 
1041:  6evk-B 12.6  4.1  376   748   10   MOLECULE: POLYMERASE ACIDIC PROTEIN;                                 
1042:  3avt-A 12.5  4.0  296  1203   13   MOLECULE: ELONGATION FACTOR TS, ELONGATION FACTOR TU, LINKE          
1043:  5irg-C 12.5  3.6  235   284   11   MOLECULE: RETRON-TYPE REVERSE TRANSCRIPTASE;                         
1044:  5irf-A 12.5  3.6  235   283   11   MOLECULE: RETRON-TYPE REVERSE TRANSCRIPTASE;                         
1045:  7nk8-B 12.5  4.2  374   735   10   MOLECULE: NB8205;                                                    
1046:  7nki-B 12.5  4.2  374   735   10   MOLECULE: POLYMERASE ACIDIC PROTEIN;                                 
1047:  7nil-B 12.5  4.2  374   735   10   MOLECULE: POLYMERASE ACIDIC PROTEIN;                                 
1048:  7nk6-B 12.5  4.2  377   735   10   MOLECULE: POLYMERASE ACIDIC PROTEIN;                                 
1049:  7nj5-B 12.5  4.2  376   735   10   MOLECULE: POLYMERASE ACIDIC PROTEIN;                                 
1050:  5fj6-A 12.5  3.8  388   664   12   MOLECULE: RNA-DIRECTED RNA POLYMERASE;                               
1051:  3jb6-A 12.4  4.6  382  1196   11   MOLECULE: RNA-DEPENDENT RNA POLYMERASE;                              
1052:  5irg-A 12.4  3.9  237   286   11   MOLECULE: RETRON-TYPE REVERSE TRANSCRIPTASE;                         
1053:  6kup-B 12.4  4.0  334   701    9   MOLECULE: POLYMERASE 3;                                              
1054:  6abf-B 12.4  4.0  338   702   10   MOLECULE: RNA (5'-R(P*CP*UP*CP*CP*UP*GP*CP*UP*UP*AP*UP*GP*C          
1055:  2r7x-B 12.4  3.8  370  1073   12   MOLECULE: RNA (5'-R(*UP*GP*UP*GP*AP*CP*C)-3');                       
1056:  5irf-C 12.4  3.7  235   282   11   MOLECULE: RETRON-TYPE REVERSE TRANSCRIPTASE;                         
1057:  1mwh-A 12.3  4.1  380  1256   12   MOLECULE: MINOR CORE PROTEIN LAMBDA 3;                               
1058:  5gan-A 12.3  3.8  374  2196    9   MOLECULE: SACCHAROMYCES CEREVISIAE STRAIN UOA_M2 CHROMOSOME          
1059:  6uen-A 12.2  3.8  337  1392   10   MOLECULE: RNA-DIRECTED RNA POLYMERASE L;                             
1060:  5fj7-C 12.2  3.8  389   664   12   MOLECULE: MAJOR INNER PROTEIN P1;                                    
1061:  6j6g-A 12.2  4.0  371  1913   10   MOLECULE: PRE-MRNA-SPLICING FACTOR 8;                                
1062:  7ork-A 12.2  4.0  383  2182   10   MOLECULE: RNA-DIRECTED RNA POLYMERASE L;                             
1063:  7eei-A 12.1  4.1  369  1372    9   MOLECULE: REPLICASE;                                                 
1064:  6kur-B 12.0  4.0  336   705   10   MOLECULE: POLYMERASE 3;                                              
1065:  6qpf-E 11.9  4.2  317   661    9   MOLECULE: POLYMERASE ACIDIC PROTEIN;                                 
1066:  7ojl-L 11.9  4.1  375  1498    9   MOLECULE: RNA-DIRECTED RNA POLYMERASE L;                             
1067:  5mq0-A 11.9  4.0  374  1914    9   MOLECULE: YEAST UBC4 GENE FOR UBIQUITIN-CONJUGATING ENZYME;          
1068:  6kv5-B 11.8  4.0  338   696   10   MOLECULE: POLYMERASE 3;                                              
1069:  6qx8-F 11.8  4.1  341   611    9   MOLECULE: POLYMERASE ACIDIC PROTEIN;                                 
1070:  6qx8-B 11.8  3.9  338   611    8   MOLECULE: POLYMERASE ACIDIC PROTEIN;                                 
1071:  6qxe-F 11.8  4.1  341   611    9   MOLECULE: NB8205;                                                    
1072:  6ty8-A 11.8  4.4  379  1196   10   MOLECULE: RNA-DEPENDENT RNA POLYMERASE;                              
1073:  6qxe-B 11.8  4.1  342   611    9   MOLECULE: NB8205;                                                    
1074:  6zdq-A 11.7  4.3  272   677    9   MOLECULE: TELOMERASE REVERSE TRANSCRIPTASE;                          
1075:  5amq-A 11.6  4.1  380  1666   10   MOLECULE: RNA POLYMERASE L;                                          
1076:  1n38-A 11.6  4.0  382  1264   12   MOLECULE: 5'-R(P*GP*C)-3';                                           
1077:  1uon-A 11.5  4.1  377  1264   11   MOLECULE: MINOR CORE PROTEIN LAMBDA 3;                               
1078:  7ni0-B 11.5  4.3  375   738   10   MOLECULE: POLYMERASE ACIDIC PROTEIN;                                 
1079:  7el9-D 11.5  4.3  358  1731    9   MOLECULE: RNA-DIRECTED RNA POLYMERASE L;                             
1080:  6zd2-A 11.4  4.0  229   526   12   MOLECULE: TELOMERASE REVERSE TRANSCRIPTASE;                          
1081:  7orj-A 11.4  3.9  384  2129   10   MOLECULE: RNA-DIRECTED RNA POLYMERASE L;                             
1082:  5mps-A 11.4  4.0  374  1914    9   MOLECULE: YEAST UBC4 GENE FOR UBIQUITIN-CONJUGATING ENZYME;          
1083:  6klc-A 11.4  4.5  355  1436    9   MOLECULE: RNA-DIRECTED RNA POLYMERASE L;                             
1084:  5d98-E 11.2  4.5  362   711    9   MOLECULE: POLYMERASE ACIDIC PROTEIN;                                 
1085:  6y6k-A 11.2  4.2  367  1299    9   MOLECULE: RNA-DEPENDENT RNA POLYMERASE;                              
1086:  6klh-C 11.2  4.6  355  1884    9   MOLECULE: RNA-DIRECTED RNA POLYMERASE L;                             
1087:  2r7x-A 11.1  3.9  368  1073   12   MOLECULE: RNA (5'-R(*UP*GP*UP*GP*AP*CP*C)-3');                       
1088:  6qx3-B 11.1  4.2  342   615   10   MOLECULE: RNA (5'-R(P*AP*GP*CP*AP*AP*AP*AP*GP*CP*A)-3');             
1089:  2r7s-A 11.0  3.7  365  1073   12   MOLECULE: RNA (5'-R(*UP*GP*UP*GP*CP*C)-3');                          
1090:  6z6g-A 11.0  4.1  382  2142   10   MOLECULE: 5'VRNA 1-10;                                               
1091:  7elc-A 11.0  4.6  357  1409   10   MOLECULE: RNA-DIRECTED RNA POLYMERASE L;                             
1092:  3jcm-A 11.0  3.9  368  2174    9   MOLECULE: PRE-MRNA-SPLICING FACTOR 8;                                
1093:  6j6h-A 10.9  4.0  373  1913    9   MOLECULE: PRE-MRNA-SPLICING FACTOR 8;                                
1094:  1muk-A 10.9  4.1  386  1256   11   MOLECULE: MINOR CORE PROTEIN LAMBDA 3;                               
1095:  3zef-E 10.9  3.9  329  1420   10   MOLECULE: PRE-MRNA-SPLICING FACTOR 8;                                
1096:  6v85-A 10.8  4.1  340  1901   10   MOLECULE: RNA-DIRECTED RNA POLYMERASE L;                             
1097:  6pns-A 10.8  4.1  390  1291    8   MOLECULE: RNA-DIRECTED RNA POLYMERASE;                               
1098:  3zef-B 10.8  3.9  330  1398   10   MOLECULE: PRE-MRNA-SPLICING FACTOR 8;                                
1099:  5m3h-B 10.8  4.1  375   750    9   MOLECULE: POLYMERASE ACIDIC PROTEIN;                                 
1100:  7orn-A 10.7  4.1  382  1700   11   MOLECULE: LA CROSSE VIRUS POLYMERASE;                                
1101:  6j6q-A 10.7  3.9  369  1913    9   MOLECULE: PRE-MRNA-SPLICING FACTOR 8;                                
1102:  6fhh-B 10.7  4.1  373   750    9   MOLECULE: POLYMERASE ACIDIC PROTEIN;                                 
1103:  7elb-C 10.7  4.3  343  1937    8   MOLECULE: RNA-DIRECTED RNA POLYMERASE L;                             
1104:  7alp-U 10.6  4.0  374  1935    9   MOLECULE: REPLICASE;                                                 
1105:  6qwl-K 10.6  4.0  281   539    7   MOLECULE: POLYMERASE ACIDIC PROTEIN;                                 
1106:  7vh3-A 10.6  4.6  362  1612    9   MOLECULE: RNA-DIRECTED RNA POLYMERASE L;                             
1107:  6rr7-B 10.6  4.3  371   744    9   MOLECULE: POLYMERASE ACIDIC PROTEIN;                                 
1108:  3j9b-B 10.5  4.1  288   440    0   MOLECULE: POLYMERASE;                                                
1109:  5d9a-E 10.5  3.8  334   711    9   MOLECULE: POLYMERASE ACIDIC PROTEIN;                                 
1110:  4i43-B 10.5  3.9  331  1407   10   MOLECULE: A1 CISTRON-SPLICING FACTOR AAR2;                           
1111:  7f0s-A 10.5  5.2  283   419   14   MOLECULE: RNA-DIRECTED RNA POLYMERASE NSP4;                          
1112:  4pqu-C 10.5  5.3  246   545   11   MOLECULE: HIV-1 REVERSE TRANSCRIPTASE, P66 SUBUNIT;                  
1113:  6ff4-A 10.5  4.0  371  2238    8   MOLECULE: RNA-BINDING MOTIF PROTEIN, X-LINKED 2;                     
1114:  7vh2-A 10.5  4.4  358  1612    8   MOLECULE: RNA-DIRECTED RNA POLYMERASE L;                             
1115:  3avx-A 10.4  4.4  301  1203   13   MOLECULE: ELONGATION FACTOR TS, ELONGATION FACTOR TU, LINKE          
1116:  3j9b-I 10.4  4.2  290   440    0   MOLECULE: POLYMERASE;                                                
1117:  6fhi-B 10.4  4.1  375   750    9   MOLECULE: POLYMERASE ACIDIC PROTEIN;                                 
1118:  7el9-A 10.3  4.5  358  1731   11   MOLECULE: RNA-DIRECTED RNA POLYMERASE L;                             
1119:  6id0-A 10.3  4.0  370  1981    7   MOLECULE: PRE-MRNA-PROCESSING-SPLICING FACTOR 8;                     
1120:  5y88-A 10.3  4.1  368  1903    8   MOLECULE: PRE-MRNA-SPLICING FACTOR 8;                                
1121:  6zdp-A 10.2  4.4  275   683    9   MOLECULE: TELOMERASE REVERSE TRANSCRIPTASE;                          
1122:  6zd6-A 10.2  4.5  270   653   11   MOLECULE: TELOMERASE REVERSE TRANSCRIPTASE;                          
1123:  5wsg-A 10.2  4.1  369  1931    8   MOLECULE: PRE-MRNA-SPLICING FACTOR 8;                                
1124:  7ckl-A 10.2  4.3  344  1415   10   MOLECULE: RNA-DIRECTED RNA POLYMERASE L;                             
1125:  7vw5-B 10.1  4.9  284   466   12   MOLECULE: RNA-DIRECTED RNA POLYMERASE NSP4;                          
1126:  6kld-A 10.1  4.3  354  1617   10   MOLECULE: RNA-DIRECTED RNA POLYMERASE L;                             
1127:  6me0-C 10.1  5.0  290   414   11   MOLECULE: T.EL4H RNA;                                                
1128:  5amr-A 10.1  3.8  346  1657   11   MOLECULE: RNA POLYMERASE L;                                          
1129:  7ckm-A 10.1  4.6  355  1603    9   MOLECULE: RNA-DIRECTED RNA POLYMERASE L;                             
1130:  6qpf-K 10.1  4.4  336   662    8   MOLECULE: POLYMERASE ACIDIC PROTEIN;                                 
1131:  2r7v-A 10.0  3.8  368  1073   12   MOLECULE: RNA (5'-R(*G*GP*CP*UP*UP*U)-3');                           
1132:  6mec-C 10.0  5.0  295   414   11   MOLECULE: T.EL4H RNA;                                                
1133:  4au6-B 10.0  3.8  367  1071   11   MOLECULE: RNA-DEPENDENT RNA POLYMERASE;                              
1134:  2r7r-A 10.0  3.8  369  1073   12   MOLECULE: RNA (5'-R(*UP*GP*UP*GP*AP*CP*C)-3');                       
1135:  4au6-C  9.9  3.8  367  1071   11   MOLECULE: RNA-DEPENDENT RNA POLYMERASE;                              
1136:  7eju-A  9.9  4.3  356  1648    9   MOLECULE: RNA-DIRECTED RNA POLYMERASE L;                             
1137:  7ori-A  9.9  4.1  382  2007   10   MOLECULE: RNA (5'-R(P*AP*CP*GP*AP*GP*UP*GP*UP*CP*GP*U)-3');          
1138:  3jb9-A  9.8  4.2  378  1964    8   MOLECULE: PRE-MRNA-SPLICING FACTOR SPP42;                            
1139:  4pqu-A  9.8  3.9  221   545   12   MOLECULE: HIV-1 REVERSE TRANSCRIPTASE, P66 SUBUNIT;                  
1140:  3klf-A  9.7  4.0  225   553   11   MOLECULE: REVERSE TRANSCRIPTASE/RIBONUCLEASE H;                      
1141:  6l42-A  9.6  4.1  374  1864    8   MOLECULE: RNA POLYMERASE;                                            
1142:  5d9a-H  9.6  4.0  337   711    9   MOLECULE: POLYMERASE ACIDIC PROTEIN;                                 
1143:  6t0s-B  9.6  3.8  344   743    9   MOLECULE: POLYMERASE ACIDIC PROTEIN;                                 
1144:  5ylz-A  9.5  4.0  369  1931    8   MOLECULE: PRE-MRNA-SPLICING FACTOR 8;                                
1145:  6zdu-A  9.4  4.7  276   693    9   MOLECULE: TELOMERASE REVERSE TRANSCRIPTASE;                          
1146:  6pzk-A  9.4  4.1  352  1361   11   MOLECULE: RNA-DIRECTED RNA POLYMERASE L;                             
1147:  3v4i-A  9.4  3.9  223   555   11   MOLECULE: HIV-1 REVERSE TRANSCRIPTASE P66 SUBUNIT;                   
1148:  7vb4-B  9.3  4.8  279   461   11   MOLECULE: RNA-DIRECTED RNA POLYMERASE NSP4;                          
1149:  6id1-A  9.3  4.2  378  1981    7   MOLECULE: PRE-MRNA-PROCESSING-SPLICING FACTOR 8;                     
1150:  6icz-A  9.2  4.0  373  2253    8   MOLECULE: PROTEIN MAGO NASHI HOMOLOG 2;                              
1151:  7qxb-A  9.2  3.9  277   951   11   MOLECULE: TELOMERASE REVERSE TRANSCRIPTASE;                          
1152:  3jb7-A  9.1  4.1  394  1198   11   MOLECULE: CPV RNA-DEPENDENT RNA POLYMERASE;                          
1153:  5zwo-A  9.1  4.0  372  2172    9   MOLECULE: PRE-MRNA-SPLICING FACTOR 8;                                
1154:  6kle-A  9.1  4.6  353  1592    9   MOLECULE: RNA-DIRECTED RNA POLYMERASE L;                             
1155:  7vb4-A  9.0  5.2  282   456   10   MOLECULE: RNA-DIRECTED RNA POLYMERASE NSP4;                          
1156:  7vw5-A  9.0  5.0  270   464   10   MOLECULE: RNA-DIRECTED RNA POLYMERASE NSP4;                          
1157:  6e53-A  9.0  4.2  265   596    8   MOLECULE: TELOMERASE REVERSE TRANSCRIPTASE;                          
1158:  6uso-A  9.0  4.4  256   596    9   MOLECULE: TELOMERASE REVERSE TRANSCRIPTASE;                          
1159:  7och-L  9.0  4.4  333  1181    9   MOLECULE: RNA-DIRECTED RNA POLYMERASE L;                             
1160:  3kle-A  9.0  4.2  226   560   10   MOLECULE: REVERSE TRANSCRIPTASE/RIBONUCLEASE H;                      
1161:  7vh1-A  9.0  4.5  346  1612    7   MOLECULE: RNA-DIRECTED RNA POLYMERASE L;                             
1162:  4zhr-A  8.9  4.0  234   553   11   MOLECULE: RT P66 SUBUNIT;                                            
1163:  6usr-A  8.8  4.6  263   592    8   MOLECULE: TELOMERASE REVERSE TRANSCRIPTASE;                          
1164:  7vgq-A  8.8  4.6  354  1612    8   MOLECULE: RNA-DIRECTED RNA POLYMERASE L;                             
1165:  5d3g-C  8.8  4.0  222   553   12   MOLECULE: HIV-1 REVERSE TRANSCRIPTASE P66 SUBUNIT;                   
1166:  4au6-D  8.7  3.8  370  1071   11   MOLECULE: RNA-DEPENDENT RNA POLYMERASE;                              
1167:  5mqf-A  8.7  4.1  367  1965    9   MOLECULE: PRE-MRNA-PROCESSING-SPLICING FACTOR 8;                     
1168:  7kqn-D  8.7  4.5  257   596    8   MOLECULE: TELOMERASE REVERSE TRANSCRIPTASE;                          
1169:  6j6n-A  8.5  4.1  376  1913    8   MOLECULE: PRE-MRNA-SPLICING FACTOR 8;                                
1170:  5gmk-A  8.5  4.0  371  1910    8   MOLECULE: PRE-MRNA-SPLICING FACTOR 8;                                
1171:  6tz1-A  8.5  3.9  391  1208   11   MOLECULE: RNA-DEPENDENT RNA POLYMERASE;                              
1172:  6klh-A  8.5  4.6  354  1884    9   MOLECULE: RNA-DIRECTED RNA POLYMERASE L;                             
1173:  5o9z-A  8.4  4.0  368  2185    7   MOLECULE: PRE-MRNA-PROCESSING-SPLICING FACTOR 8;                     
1174:  6u5o-L  8.3  4.1  366  1354   10   MOLECULE: RNA-DIRECTED RNA POLYMERASE L;                             
1175:  3ith-A  8.3  4.1  223   556   11   MOLECULE: REVERSE TRANSCRIPTASE/RIBONUCLEASE H;                      
1176:  6z8k-A  8.2  4.1  381  2158   10   MOLECULE: LA CROSSE VIRUS 5' VRNA 1-10;                              
1177:  7orl-A  8.1  3.9  378  2183   10   MOLECULE: RNA (5'-D(*(GTG))-R(P*AP*AP*UP*AP*CP*UP*AP*UP*AP*          
1178:  3isn-C  8.1  4.2  224   556   11   MOLECULE: REVERSE TRANSCRIPTASE/RIBONUCLEASE H;                      
1179:  4au6-E  8.0  3.8  368  1071   11   MOLECULE: RNA-DEPENDENT RNA POLYMERASE;                              
1180:  6tz2-A  8.0  4.1  396  1208   11   MOLECULE: RNA-DEPENDENT RNA POLYMERASE;                              
1181:  2r7o-A  8.0  3.9  367  1071   11   MOLECULE: RNA-DEPENDENT RNA POLYMERASE;                              
1182:  1mu2-A  8.0  4.4  222   538   11   MOLECULE: HIV-2 RT;                                                  
1183:  7elb-A  7.9  4.2  332  1937    8   MOLECULE: RNA-DIRECTED RNA POLYMERASE L;                             
1184:  4au6-A  7.8  3.8  368  1071   12   MOLECULE: RNA-DEPENDENT RNA POLYMERASE;                              
1185:  7kfu-E  7.8  8.0  207   909   10   MOLECULE: CAS2;                                                      
1186:  3kle-E  7.8  4.2  226   560   10   MOLECULE: REVERSE TRANSCRIPTASE/RIBONUCLEASE H;                      
1187:  3ith-C  7.8  4.2  225   556   12   MOLECULE: REVERSE TRANSCRIPTASE/RIBONUCLEASE H;                      
1188:  7ojk-L  7.7  4.6  367  1843    9   MOLECULE: RNA-DIRECTED RNA POLYMERASE L;                             
1189:  3v81-C  7.6  4.4  221   555   11   MOLECULE: HIV-1 REVERSE TRANSCRIPTASE P66 SUBUNIT;                   
1190:  3kk2-A  7.6  3.9  222   555   12   MOLECULE: REVERSE TRANSCRIPTASE P66 SUBUNIT;                         
1191:  6po2-A  7.4  4.1  364  1244    9   MOLECULE: RNA-DIRECTED RNA POLYMERASE;                               
1192:  7bg9-A  7.4  4.4  292   913    9   MOLECULE: TELOMERASE REVERSE TRANSCRIPTASE,TELOMERASE REVER          
1193:  7ojn-L  7.3  4.3  377  2010   10   MOLECULE: RNA-DIRECTED RNA POLYMERASE L;                             
1194:  5dmq-A  7.3  4.6  233   609   11   MOLECULE: REVERSE TRANSCRIPTASE/RIBONUCLEASE H P80;                  
1195:  4i7f-A  7.3  4.1  210   552   11   MOLECULE: REVERSE TRANSCRIPTASE;                                     
1196:  3klf-M  7.2  4.2  227   553   11   MOLECULE: REVERSE TRANSCRIPTASE/RIBONUCLEASE H;                      
1197:  3klf-I  7.2  4.1  227   553   11   MOLECULE: REVERSE TRANSCRIPTASE/RIBONUCLEASE H;                      
1198:  6usq-A  7.2  4.4  247   596    9   MOLECULE: TELOMERASE REVERSE TRANSCRIPTASE;                          
1199:  3c6u-A  7.2  4.2  213   558   11   MOLECULE: REVERSE TRANSCRIPTASE;                                     
1200:  3jsm-A  7.2  3.9  225   554   11   MOLECULE: HIV-1 REVERSE TRANSCRIPTASE P66 SUBUNIT;                   
1201:  1n1h-A  7.1  4.0  380  1264   12   MOLECULE: 5'-R(*AP*UP*UP*AP*GP*C)-3';                                
1202:  6zd1-A  7.1  4.5  281   645   11   MOLECULE: TELOMERASE REVERSE TRANSCRIPTASE;                          
1203:  7ojj-L  7.1  4.4  373  1784    9   MOLECULE: RNA-DIRECTED RNA POLYMERASE L;                             
1204:  3i0s-A  7.1  4.2  212   558   10   MOLECULE: REVERSE TRANSCRIPTASE/RIBONUCLEASE H;                      
1205:  3kk1-A  7.1  3.9  224   555   12   MOLECULE: REVERSE TRANSCRIPTASE P66 SUBUNIT;                         
1206:  3lam-A  7.1  4.2  209   553   11   MOLECULE: HIV REVERSE TRANSCRIPTASE;                                 
1207:  3jyt-A  7.1  4.2  228   554   11   MOLECULE: REVERSE TRANSCRIPTASE/RIBONUCLEASE H;                      
1208:  3kle-I  7.0  4.2  226   560   10   MOLECULE: REVERSE TRANSCRIPTASE/RIBONUCLEASE H;                      
1209:  3kle-M  7.0  4.2  226   560   10   MOLECULE: REVERSE TRANSCRIPTASE/RIBONUCLEASE H;                      
1210:  3v4i-C  7.0  4.2  224   555   11   MOLECULE: HIV-1 REVERSE TRANSCRIPTASE P66 SUBUNIT;                   
1211:  3kjv-A  7.0  4.0  218   549   12   MOLECULE: REVERSE TRANSCRIPTASE P66 SUBUNIT;                         
1212:  6zym-A  6.9  4.0  368  1722    7   MOLECULE: U2 SNRNA;                                                  
1213:  2ops-A  6.9  4.1  213   536   11   MOLECULE: REVERSE TRANSCRIPTASE/RIBONUCLEASE H;                      
1214:  1dtt-A  6.9  4.5  215   541   11   MOLECULE: HIV-1 RT A-CHAIN;                                          
1215:  1qai-B  6.9  3.9  189   251   12   MOLECULE: DNA (5'-D(*CP*AP*TP*GP*CP*AP*TP*G)-3');                    
1216:  3klg-A  6.9  4.3  226   554   10   MOLECULE: REVERSE TRANSCRIPTASE/RIBONUCLEASE H;                      
1217:  1d0e-A  6.9  4.0  194   259   10   MOLECULE: 5'-D(*TP*TP*TP*CP*AP*TP*GP*CP*AP*TP*G)-3';                 
1218:  1qaj-A  6.9  4.1  193   259   11   MOLECULE: DNA (5'-D(*CP*AP*TP*GP*CP*AP*TP*G)-3');                    
1219:  2opr-A  6.9  4.0  207   539   13   MOLECULE: REVERSE TRANSCRIPTASE/RIBONUCLEASE H;                      
1220:  1d1u-A  6.9  4.1  193   255   10   MOLECULE: DNA (5'-D(*CP*TP*CP*GP*TP*G)-3');                          
1221:  5hlf-C  6.9  4.0  221   553   12   MOLECULE: HIV-1 REVERSE TRANSCRIPTASE P66 SUBUNIT;                   
1222:  1n4l-A  6.9  4.1  186   254   10   MOLECULE: 5'-D(*CP*TP*TP*TP*TP*TP*AP*AP*AP*AP*GP*AP*AP*AP*A          
1223:  1lw2-A  6.9  4.4  210   519   10   MOLECULE: HIV-1 REVERSE TRANSCRIPTASE;                               
1224:  7kft-C  6.8  4.6  199   568   11   MOLECULE: CAS2;                                                      
1225:  1c1b-A  6.8  4.3  208   537   13   MOLECULE: HIV-1 REVERSE TRANSCRIPTASE (A-CHAIN);                     
1226:  4ol8-A  6.8  4.2  215   390   17   MOLECULE: REVERSE TRANSCRIPTASE/RIBONUCLEASE H;                      
1227:  5hlf-A  6.8  3.9  224   554   12   MOLECULE: HIV-1 REVERSE TRANSCRIPTASE P66 SUBUNIT;                   
1228:  3qlh-A  6.7  4.8  215   555   12   MOLECULE: REVERSE TRANSCRIPTASE/RIBONUCLEASE H;                      
1229:  1qai-A  6.7  4.1  189   251   12   MOLECULE: DNA (5'-D(*CP*AP*TP*GP*CP*AP*TP*G)-3');                    
1230:  4m95-A  6.7  4.1  187   252   11   MOLECULE: GAG-POL POLYPROTEIN;                                       
1231:  1qaj-B  6.7  4.1  193   257    9   MOLECULE: DNA (5'-D(*CP*AP*TP*GP*CP*AP*TP*G)-3');                    
1232:  3irx-A  6.7  4.6  217   555    9   MOLECULE: REVERSE TRANSCRIPTASE/RIBONUCLEASE H;                      
1233:  4xo0-A  6.7  3.9  184   248   10   MOLECULE: REVERSE TRANSCRIPTASE;                                     
1234:  7qxa-A  6.6  4.8  308   954   11   MOLECULE: TELOMERASE REVERSE TRANSCRIPTASE;                          
1235:  4ol8-E  6.6  4.6  212   381   16   MOLECULE: REVERSE TRANSCRIPTASE/RIBONUCLEASE H;                      
1236:  3fsi-A  6.6  3.9  182   248    9   MOLECULE: REVERSE TRANSCRIPTASE DOMAIN;                              
1237:  6bk8-A  6.6  4.0  370  1960    8   MOLECULE: U2 SNRNA;                                                  
1238:  4xpe-A  6.6  4.1  185   246   10   MOLECULE: REVERSE TRANSCRIPTASE;                                     
1239:  4rw6-A  6.6  4.1  199   538   12   MOLECULE: REVERSE TRANSCRIPTASE/RIBONUCLEASE H, P66 SUBUNIT          
1240:  4xpc-A  6.6  4.0  186   247   10   MOLECULE: REVERSE TRANSCRIPTASE;                                     
1241:  1d0e-B  6.5  4.3  195   257   10   MOLECULE: 5'-D(*TP*TP*TP*CP*AP*TP*GP*CP*AP*TP*G)-3';                 
1242:  4hkq-A  6.4  4.3  231   441   10   MOLECULE: REVERSE TRANSCRIPTASE/RIBONUCLEASE H P80;                  
1243:  6exn-A  6.4  3.9  373  1945    9   MOLECULE: U2 SNRNA;                                                  
1244:  5d3g-A  6.4  4.1  221   553   11   MOLECULE: HIV-1 REVERSE TRANSCRIPTASE P66 SUBUNIT;                   
1245:  3kk3-A  6.4  4.2  225   555   11   MOLECULE: REVERSE TRANSCRIPTASE P66 SUBUNIT;                         
1246:  1ikw-A  6.3  4.1  217   557   11   MOLECULE: POL POLYPROTEIN;                                           
1247:  6d6v-A  6.3  4.0  269   980   10   MOLECULE: TELOMERASE REVERSE TRANSCRIPTASE;                          
1248:  4m94-A  6.3  4.0  184   252   11   MOLECULE: GAG-POL POLYPROTEIN;                                       
1249:  5hbm-A  6.3  4.0  220   552   10   MOLECULE: REVERSE TRANSCRIPTASE/RIBONUCLEASE H;                      
1250:  7kfu-C  6.1  8.0  205   909   10   MOLECULE: CAS2;                                                      
1251:  1ep4-A  6.1  4.6  203   523   12   MOLECULE: HIV-1 REVERSE TRANSCRIPTASE;                               
1252:  5lj5-A  6.1  3.9  373  2168    9   MOLECULE: U5 SNRNA (SMALL NUCLEAR RNA);                              
1253:  1nnd-A  6.1  3.9  179   251   12   MOLECULE: REVERSE TRANSCRIPTASE;                                     
1254:  4ol8-B  6.0  5.0  216   452   15   MOLECULE: REVERSE TRANSCRIPTASE/RIBONUCLEASE H;                      
1255:  4mfb-A  6.0  4.0  220   544   10   MOLECULE: HIV-1 REVERSE TRANSCRIPTASE, P66 SUBUNIT;                  
1256:  1s9g-A  6.0  4.0  218   543   10   MOLECULE: POL POLYPROTEIN [CONTAINS: REVERSE TRANSCRIPTASE]          
1257:  1sv5-A  6.0  3.9  220   552   10   MOLECULE: REVERSE TRANSCRIPTASE;                                     
1258:  1c0u-A  6.0  3.9  214   539   11   MOLECULE: HIV-1 REVERSE TRANSCRIPTASE (A-CHAIN);                     
1259:  2hmi-A  6.0  4.0  221   558   11   MOLECULE: DNA (5'-                                                   
1260:  1c0t-A  6.0  4.0  190   491    9   MOLECULE: HIV-1 REVERSE TRANSCRIPTASE (A-CHAIN);                     
1261:  1s6p-A  5.9  4.1  217   552   12   MOLECULE: POL POLYPROTEIN [CONTAINS: REVERSE TRANSCRIPTASE]          
1262:  6zdu-B  5.9  4.7  266   693    9   MOLECULE: TELOMERASE REVERSE TRANSCRIPTASE;                          
1263:  1ikv-A  5.9  4.2  216   556   13   MOLECULE: POL POLYPROTEIN;                                           
1264:  2ykm-A  5.9  3.9  214   557   10   MOLECULE: REVERSE TRANSCRIPTASE/RIBONUCLEASE H;                      
1265:  2ykn-A  5.9  4.1  219   557   10   MOLECULE: REVERSE TRANSCRIPTASE/RIBONUCLEASE H;                      
1266:  3hvt-A  5.9  4.0  218   555   11   MOLECULE: HIV-1 REVERSE TRANSCRIPTASE (SUBUNIT P66);                 
1267:  1n6q-A  5.9  4.3  224   558   11   MOLECULE: 5'-                                                        
1268:  7lma-A  5.8  4.5  294  1012   10   MOLECULE: TELOMERASE LA-RELATED PROTEIN P65;                         
1269:  1dtq-A  5.8  4.4  211   525   11   MOLECULE: HIV-1 RT A-CHAIN;                                          
1270:  4ol8-F  5.8  4.4  207   427   12   MOLECULE: REVERSE TRANSCRIPTASE/RIBONUCLEASE H;                      
1271:  1s6q-A  5.8  4.1  212   552   10   MOLECULE: POL POLYPROTEIN [CONTAINS: REVERSE TRANSCRIPTASE]          
1272:  6v86-A  5.8  4.1  342  1890    9   MOLECULE: RNA-DIRECTED RNA POLYMERASE L;                             
1273:  4lsl-A  5.8  3.9  218   548   11   MOLECULE: HIV-1 REVERSE TRANSCRIPTASE, P66 SUBUNIT;                  
1274:  1uwb-A  5.8  4.1  214   558   10   MOLECULE: REVERSE TRANSCRIPTASE;                                     
1275:  1bqn-A  5.8  4.0  220   558   10   MOLECULE: REVERSE TRANSCRIPTASE;                                     
1276:  1tvr-A  5.8  3.9  210   558   10   MOLECULE: REVERSE TRANSCRIPTASE;                                     
1277:  3du5-A  5.7  5.0  268   596   10   MOLECULE: TELOMERASE REVERSE TRANSCRIPTASE;                          
1278:  3qip-A  5.7  4.1  212   554   10   MOLECULE: REVERSE HIV-1 REVERSE TRANSCRIPTASE P66;                   
1279:  3mee-A  5.7  4.1  216   552   10   MOLECULE: P66 REVERSE TRANSCRIPTASE;                                 
1280:  3klg-E  5.7  5.1  244   554   10   MOLECULE: REVERSE TRANSCRIPTASE/RIBONUCLEASE H;                      
1281:  3v81-A  5.7  4.3  225   555   12   MOLECULE: HIV-1 REVERSE TRANSCRIPTASE P66 SUBUNIT;                   
1282:  4o44-A  5.7  4.1  213   552   10   MOLECULE: HIV-1 REVERSE TRANSCRIPTASE, P66 SUBUNIT;                  
1283:  1fko-A  5.7  4.4  215   543   12   MOLECULE: HIV-1 RT, A-CHAIN;                                         
1284:  7kqn-A  5.7  4.6  258   596    7   MOLECULE: TELOMERASE REVERSE TRANSCRIPTASE;                          
1285:  5c24-A  5.7  4.5  195   537   11   MOLECULE: HIV-1 REVERSE TRANSCRIPTASE, P66 SUBUNIT;                  
1286:  3du6-A  5.7  4.5  264   596    7   MOLECULE: TELOMERASE REVERSE TRANSCRIPTASE;                          
1287:  3klh-A  5.6  4.1  214   558   12   MOLECULE: REVERSE TRANSCRIPTASE/RIBONUCLEASE H;                      
1288:  4mh8-A  5.6  4.6  227   453   10   MOLECULE: REVERSE TRANSCRIPTASE/RIBONUCLEASE H P80;                  
1289:  4q0b-C  5.5  4.0  222   555   11   MOLECULE: HIV-1 REVERSE TRANSCRIPTASE, P66 SUBUNIT;                  
1290:  6usp-A  5.5  4.3  253   596    8   MOLECULE: TELOMERASE REVERSE TRANSCRIPTASE;                          
1291:  4h4m-A  5.5  4.0  217   548   10   MOLECULE: REVERSE TRANSCRIPTASE/RIBONUCLEASE H, EXORIBONUCL          
1292:  1rth-A  5.5  4.2  214   543   12   MOLECULE: HIV-1 REVERSE TRANSCRIPTASE;                               
1293:  3m8q-A  5.5  4.4  216   554   11   MOLECULE: REVERSE TRANSCRIPTASE/RIBONUCLEASE H;                      
1294:  5c42-A  5.5  3.9  213   544   10   MOLECULE: HIV-1 REVERSE TRANSCRIPTASE, P66 SUBUNIT;                  
1295:  5vo3-A  5.4 13.5  108   380    9   MOLECULE: SUCCINYL-DIAMINOPIMELATE DESUCCINYLASE;                    
1296:  3meg-A  5.4  4.2  214   552   11   MOLECULE: P66 REVERSE TRANSCRIPTASE;                                 
1297:  4h4o-A  5.4  3.9  218   549   10   MOLECULE: REVERSE TRANSCRIPTASE/RIBONUCLEASE H, EXORIBONUCL          
1298:  4dg1-A  5.4  4.4  222   549   10   MOLECULE: REVERSE TRANSCRIPTASE P66 SUBUNIT;                         
1299:  3klf-E  5.4  4.0  224   553   11   MOLECULE: REVERSE TRANSCRIPTASE/RIBONUCLEASE H;                      
1300:  3med-A  5.4  4.4  210   552   11   MOLECULE: P66 REVERSE TRANSCRIPTASE;                                 
1301:  4puo-C  5.4  4.0  215   555   12   MOLECULE: HIV-1 REVERSE TRANSCRIPTASE, P66 SUBUNIT;                  
1302:  4puo-A  5.4  4.0  222   555   11   MOLECULE: HIV-1 REVERSE TRANSCRIPTASE, P66 SUBUNIT;                  
1303:  3m8p-A  5.4  4.1  213   551   10   MOLECULE: REVERSE TRANSCRIPTASE/RIBONUCLEASE H;                      
1304:  1jla-A  5.4  4.2  214   547   10   MOLECULE: HIV-1 RT A-CHAIN;                                          
1305:  3lal-A  5.4  4.1  210   553   11   MOLECULE: HIV REVERSE TRANSCRIPTASE;                                 
1306:  3ig1-A  5.4  3.9  217   552    9   MOLECULE: HIV-1 REVERSE TRANSCRIPTASE P66 SUBUNIT;                   
1307:  3ffi-A  5.4  3.9  209   549   11   MOLECULE: REVERSE TRANSCRIPTASE/RIBONUCLEASE H;                      
1308:  2rki-A  5.4  4.2  211   557   11   MOLECULE: HIV-1 REVERSE TRANSCRIPTASE (RT) P66;                      
1309:  2won-A  5.3  4.1  210   557   10   MOLECULE: HIV-1 REVERSE TRANSCRIPTASE;                               
1310:  3mec-A  5.3  4.2  212   550   10   MOLECULE: P66 REVERSE TRANSCRIPTASE;                                 
1311:  7kqm-A  5.3  4.7  262   596    8   MOLECULE: TELOMERASE REVERSE TRANSCRIPTASE;                          
1312:  3bgr-A  5.3  4.8  212   554   13   MOLECULE: REVERSE TRANSCRIPTASE/RIBONUCLEASE H;                      
1313:  3dya-A  5.3  4.2  206   551   11   MOLECULE: REVERSE TRANSCRIPTASE/RIBONUCLEASE H;                      
1314:  3e01-A  5.3  4.1  207   552   11   MOLECULE: GAG-POL POLYPROTEIN;                                       
1315:  2rf2-A  5.3  4.2  211   554   10   MOLECULE: REVERSE TRANSCRIPTASE/RIBONUCLEASE H (EC                   
1316:  3is9-A  5.3  4.5  205   554   12   MOLECULE: REVERSE TRANSCRIPTASE/RIBONUCLEASE H;                      
1317:  2jle-A  5.3  4.1  217   545   10   MOLECULE: REVERSE TRANSCRIPTASE/RNASEH;                              
1318:  3lp0-A  5.3  4.1  210   555   10   MOLECULE: REVERSE TRANSCRIPTASE/RIBONUCLEASE H;                      
1319:  3lan-A  5.3  4.1  209   553   11   MOLECULE: HIV REVERSE TRANSCRIPTASE;                                 
1320:  3lak-A  5.3  4.1  209   553   11   MOLECULE: HIV REVERSE TRANSCRIPTASE;                                 
1321:  4ig0-A  5.2  4.6  208   556   11   MOLECULE: REVERSE TRANSCRIPTASE/RIBONUCLEASE H;                      
1322:  3kli-A  5.2  4.1  225   551    9   MOLECULE: REVERSE TRANSCRIPTASE/RIBONUCLEASE H;                      
1323:  2yni-A  5.2  4.3  212   560   11   MOLECULE: REVERSE TRANSCRIPTASE/RIBONUCLEASE H;                      
1324:  3v6d-A  5.2  3.9  223   555   12   MOLECULE: HIV-1 REVERSE TRANSCRIPTASE P66 SUBUNIT;                   
1325:  1har-A  5.2  3.4  150   196   14   MOLECULE: HIV-1 REVERSE TRANSCRIPTASE (FINGERS AND PALM              
1326:  4ko0-A  5.2  4.4  213   555   10   MOLECULE: HIV-1 REVERSE TRANSCRIPTASE, P66 SUBUNIT;                  
1327:  4r5p-C  5.2  4.0  223   554   12   MOLECULE: HIV-1 REVERSE TRANSCRIPTASE, P66 SUBUNIT;                  
1328:  3i0r-A  5.2  4.1  214   545   10   MOLECULE: REVERSE TRANSCRIPTASE/RIBONUCLEASE H;                      
1329:  3lp1-A  5.2  4.1  208   554   11   MOLECULE: REVERSE TRANSCRIPTASE/RIBONUCLEASE H;                      
1330:  4r5p-A  5.2  3.9  224   555   12   MOLECULE: HIV-1 REVERSE TRANSCRIPTASE, P66 SUBUNIT;                  
1331:  2yng-A  5.2  4.3  213   560   11   MOLECULE: REVERSE TRANSCRIPTASE/RIBONUCLEASE H;                      
1332:  1jkh-A  5.1  4.2  207   551   11   MOLECULE: HIV-1 RT, A-CHAIN;                                         
1333:  2ynh-A  5.1  4.3  213   560   11   MOLECULE: REVERSE TRANSCRIPTASE/RIBONUCLEASE H;                      
1334:  3v6d-C  5.1  3.9  222   554   12   MOLECULE: HIV-1 REVERSE TRANSCRIPTASE P66 SUBUNIT;                   
1335:  4b3o-A  5.1  4.4  204   540   10   MOLECULE: REVERSE TRANSCRIPTASE/RIBONUCLEASE H;                      
1336:  4ify-A  5.1  4.7  215   556   11   MOLECULE: REVERSE TRANSCRIPTASE/RIBONUCLEASE H;                      
1337:  3lp2-A  5.1  4.1  207   554   11   MOLECULE: REVERSE TRANSCRIPTASE/RIBONUCLEASE H;                      
1338:  3tam-A  5.0  4.1  208   553   11   MOLECULE: REVERSE TRANSCRIPTASE/RIBONUCLEASE H;                      
1339:  3qo9-A  5.0  4.9  209   553   11   MOLECULE: REVERSE TRANSCRIPTASE/ RIBONUCLEASE H;                     
1340:  2ynf-A  5.0  4.2  210   557   11   MOLECULE: REVERSE TRANSCRIPTASE/RIBONUCLEASE H;                      
1341:  2ze2-A  5.0  4.7  214   552   10   MOLECULE: REVERSE TRANSCRIPTASE/RIBONUCLEASE H;                      
1342:  4id5-A  5.0  4.6  221   556   10   MOLECULE: REVERSE TRANSCRIPTASE/RIBONUCLEASE H;                      
1343:  4i2q-A  5.0  4.8  212   556   11   MOLECULE: GAG-POL POLYPROTEIN;                                       
1344:  4rw7-A  5.0  4.1  197   538   12   MOLECULE: REVERSE TRANSCRIPTASE/RIBONUCLEASE H, P66 SUBUNIT          
1345:  5fdl-A  5.0  4.0  210   550   11   MOLECULE: P51 REVERSE TRANSCRIPTASE;                                 
1346:  7qxs-A  4.9  4.0  293   951   12   MOLECULE: TELOMERASE REVERSE TRANSCRIPTASE;                          
1347:  4kfb-A  4.9  4.6  210   556   11   MOLECULE: REVERSE TRANSCRIPTASE/RIBONUCLEASE H, EXORIBONUCL          
1348:  4rw4-A  4.9  4.1  197   538   12   MOLECULE: REVERSE TRANSCRIPTASE/RIBONUCLEASE H, P66 SUBUNIT          
1349:  4b3q-A  4.8  4.4  208   543   11   MOLECULE: REVERSE TRANSCRIPTASE/RIBONUCLEASE H;                      
1350:  5g2x-C  4.7  5.0  261   486    5   MOLECULE: GROUP II INTRON;                                           
1351:  4ig3-A  4.7  4.5  200   556   11   MOLECULE: REVERSE TRANSCRIPTASE/RIBONUCLEASE H;                      
1352:  2zd1-A  4.7  4.8  200   554   10   MOLECULE: REVERSE TRANSCRIPTASE/RIBONUCLEASE H;                      
1353:  4icl-A  4.7  4.8  213   556   11   MOLECULE: REVERSE TRANSCRIPTASE/RIBONUCLEASE H;                      
1354:  1jle-A  4.6  4.0  205   526   10   MOLECULE: HIV-1 RT, A-CHAIN;                                         
1355:  7v99-A  4.5  4.7  304   991    8   MOLECULE: TELOMERASE REVERSE TRANSCRIPTASE;                          
1356:  4idk-A  4.5  4.5  203   556   11   MOLECULE: REVERSE TRANSCRIPTASE/RIBONUCLEASE H;                      
1357:  4g1q-A  4.4  4.6  198   556   10   MOLECULE: REVERSE TRANSCRIPTASE/RIBONUCLEASE H;                      
1358:  4we1-A  4.4  4.1  217   542   11   MOLECULE: GAG-POL POLYPROTEIN;                                       
1359:  4q0b-A  4.3  4.0  219   555   11   MOLECULE: HIV-1 REVERSE TRANSCRIPTASE, P66 SUBUNIT;                  
1360:  4b3p-A  4.3  4.2  189   519   10   MOLECULE: REVERSE TRANSCRIPTASE/RIBONUCLEASE H;                      
1361:  4pwd-C  4.3  4.2  219   555   11   MOLECULE: HIV-1 REVERSE TRANSCRIPTASE, P66 SUBUNIT;                  
1362:  1ikw-B  4.3  4.7  164   405   11   MOLECULE: POL POLYPROTEIN;                                           
1363:  1t03-A  4.3  4.2  221   558   10   MOLECULE: SYNTHETIC OLIGONUCLEOTIDE TEMPLATE;                        
1364:  4lsl-B  4.2  5.3  186   417   13   MOLECULE: HIV-1 REVERSE TRANSCRIPTASE, P66 SUBUNIT;                  
1365:  4pwd-A  4.2  4.0  221   555   11   MOLECULE: HIV-1 REVERSE TRANSCRIPTASE, P66 SUBUNIT;                  
1366:  1klm-A  4.2  4.1  217   539   12   MOLECULE: HIV-1 REVERSE TRANSCRIPTASE;                               
1367:  4kko-A  4.2  4.5  211   554   10   MOLECULE: HIV-1 REVERSE TRANSCRIPTASE, P66 SUBUNIT;                  
1368:  2yni-B  4.2  4.7  168   404   13   MOLECULE: REVERSE TRANSCRIPTASE/RIBONUCLEASE H;                      
1369:  3v4i-B  4.2  5.1  182   412   12   MOLECULE: HIV-1 REVERSE TRANSCRIPTASE P66 SUBUNIT;                   
1370:  1c1c-A  4.2  4.1  212   537   11   MOLECULE: HIV-1 REVERSE TRANSCRIPTASE (A-CHAIN);                     
1371:  3v6d-D  4.2  4.9  172   412   12   MOLECULE: HIV-1 REVERSE TRANSCRIPTASE P66 SUBUNIT;                   
1372:  4kv8-A  4.2  4.2  214   554   11   MOLECULE: HIV REVERSE TRANSCRIPTASE P66;                             
1373:  7rpk-A  4.1 15.6  120   953    7   MOLECULE: PROTEIN DISPATCHED HOMOLOG 1;                              
1374:  4lsn-A  4.1  4.0  220   549   10   MOLECULE: HIV-1 REVERSE TRANSCRIPTASE, P66 SUBUNIT;                  
1375:  4q0b-D  4.1  4.8  178   412   13   MOLECULE: HIV-1 REVERSE TRANSCRIPTASE, P66 SUBUNIT;                  
1376:  3kle-F  4.1  5.0  190   419   12   MOLECULE: REVERSE TRANSCRIPTASE/RIBONUCLEASE H;                      
1377:  4i2q-B  4.1  5.2  190   416   12   MOLECULE: GAG-POL POLYPROTEIN;                                       
1378:  4rw8-A  4.1  4.0  217   548   11   MOLECULE: REVERSE TRANSCRIPTASE/RIBONUCLEASE H, P66 SUBUNIT          
1379:  3is9-B  4.1  5.1  194   416   12   MOLECULE: REVERSE TRANSCRIPTASE/RIBONUCLEASE H;                      
1380:  1fk9-A  4.0  4.3  208   520   10   MOLECULE: HIV-1 RT, A-CHAIN;                                         
1381:  2opq-A  4.0  4.3  209   516    9   MOLECULE: REVERSE TRANSCRIPTASE/RIBONUCLEASE H;                      
1382:  2wom-A  4.0  4.1  215   557    9   MOLECULE: HIV-1 REVERSE TRANSCRIPTASE;                               
1383:  3v81-D  4.0  4.6  167   412   11   MOLECULE: HIV-1 REVERSE TRANSCRIPTASE P66 SUBUNIT;                   
1384:  1hni-A  4.0  4.0  219   558   10   MOLECULE: HIV-1 REVERSE TRANSCRIPTASE (SUBUNIT P66);                 
1385:  2opp-A  4.0  4.3  207   519    9   MOLECULE: REVERSE TRANSCRIPTASE/RIBONUCLEASE H;                      
1386:  4o4g-A  3.9  4.6  208   554   10   MOLECULE: HIV-1 REVERSE TRANSCRIPTASE, P66 SUBUNIT;                  
1387:  3t1a-A  3.9  4.1  206   554   11   MOLECULE: REVERSE TRANSCRIPTASE;                                     
1388:  3t19-A  3.9  4.1  206   554   12   MOLECULE: REVERSE TRANSCRIPTASE;                                     
1389:  1n35-A  3.9 14.0  302  1264   12   MOLECULE: 5'-R(P*GP*GP*GP*GP*G)-3';                                  
1390:  3c6t-A  3.9  4.1  211   559   11   MOLECULE: REVERSE TRANSCRIPTASE;                                     
1391:  5k8o-B  3.8 13.6  106   425    6   MOLECULE: 5-NITROANTHRANILIC ACID AMINOHYDROLASE;                    
1392:  4pwd-B  3.8  4.3  155   412   10   MOLECULE: HIV-1 REVERSE TRANSCRIPTASE, P66 SUBUNIT;                  
1393:  3nbp-A  3.8  4.3  214   554   11   MOLECULE: REVERSE TRANSCRIPTASE/RIBONUCLEASE H;                      
1394:  6eli-A  3.8  4.7  213   556   11   MOLECULE: REVERSE TRANSCRIPTASE;                                     
1395:  5cym-A  3.8  4.7  212   546   11   MOLECULE: HIV-1 REVERSE TRANSCRIPTASE, P66 SUBUNIT;                  
1396:  5xgc-A  3.7  7.9   85   473    8   MOLECULE: RAP1 GTPASE-GDP DISSOCIATION STIMULATOR 1;                 
1397:  4q0b-B  3.7  4.2  152   412   11   MOLECULE: HIV-1 REVERSE TRANSCRIPTASE, P66 SUBUNIT;                  
1398:  4mfb-B  3.7  4.8  184   413   12   MOLECULE: HIV-1 REVERSE TRANSCRIPTASE, P66 SUBUNIT;                  
1399:  4puo-D  3.7  4.5  181   412   12   MOLECULE: HIV-1 REVERSE TRANSCRIPTASE, P66 SUBUNIT;                  
1400:  4kko-B  3.7  4.6  183   412   12   MOLECULE: HIV-1 REVERSE TRANSCRIPTASE, P66 SUBUNIT;                  
1401:  4h4m-B  3.7  5.3  189   428   14   MOLECULE: REVERSE TRANSCRIPTASE/RIBONUCLEASE H, EXORIBONUCL          
1402:  3v6d-B  3.7  4.7  162   412   10   MOLECULE: HIV-1 REVERSE TRANSCRIPTASE P66 SUBUNIT;                   
1403:  3irx-B  3.7  4.8  179   416   12   MOLECULE: REVERSE TRANSCRIPTASE/RIBONUCLEASE H;                      
1404:  1fk9-B  3.7  4.9  181   403   12   MOLECULE: HIV-1 RT, A-CHAIN;                                         
1405:  2ze2-B  3.6  4.8  175   416   11   MOLECULE: REVERSE TRANSCRIPTASE/RIBONUCLEASE H;                      
1406:  4ify-B  3.6  4.7  184   412   11   MOLECULE: REVERSE TRANSCRIPTASE/RIBONUCLEASE H;                      
1407:  4ig0-B  3.6  4.6  162   416   12   MOLECULE: REVERSE TRANSCRIPTASE/RIBONUCLEASE H;                      
1408:  1s6p-B  3.6  4.8  180   427   12   MOLECULE: POL POLYPROTEIN [CONTAINS: REVERSE TRANSCRIPTASE]          
1409:  4ifv-B  3.6  4.7  183   412   11   MOLECULE: EXORIBONUCLEASE H, P66 RT;                                 
1410:  3v4i-D  3.6  4.2  156   412   10   MOLECULE: HIV-1 REVERSE TRANSCRIPTASE P66 SUBUNIT;                   
1411:  4rw9-A  3.6  4.0  200   538   12   MOLECULE: REVERSE TRANSCRIPTASE/RIBONUCLEASE H, P66 SUBUNIT          
1412:  3i0s-B  3.6  4.3  151   405   11   MOLECULE: REVERSE TRANSCRIPTASE/RIBONUCLEASE H;                      
1413:  3qo9-B  3.5  4.6  176   412   11   MOLECULE: REVERSE TRANSCRIPTASE/ RIBONUCLEASE H;                     
1414:  3mec-B  3.5  4.8  161   401   12   MOLECULE: P66 REVERSE TRANSCRIPTASE;                                 
1415:  4idk-B  3.5  4.6  177   412   11   MOLECULE: REVERSE TRANSCRIPTASE/RIBONUCLEASE H;                      
1416:  4pwd-D  3.5  4.6  161   412   12   MOLECULE: HIV-1 REVERSE TRANSCRIPTASE, P66 SUBUNIT;                  
1417:  4dg1-B  3.5  4.6  158   418   12   MOLECULE: REVERSE TRANSCRIPTASE P66 SUBUNIT;                         
1418:  4r5p-D  3.5  4.1  151   412   11   MOLECULE: HIV-1 REVERSE TRANSCRIPTASE, P66 SUBUNIT;                  
1419:  4puo-B  3.5  4.0  151   412   10   MOLECULE: HIV-1 REVERSE TRANSCRIPTASE, P66 SUBUNIT;                  
1420:  3klf-J  3.5  4.5  153   413   10   MOLECULE: REVERSE TRANSCRIPTASE/RIBONUCLEASE H;                      
1421:  5hlf-B  3.5  5.2  181   416   12   MOLECULE: HIV-1 REVERSE TRANSCRIPTASE P66 SUBUNIT;                   
1422:  4pqu-B  3.5  3.9  145   412   10   MOLECULE: HIV-1 REVERSE TRANSCRIPTASE, P66 SUBUNIT;                  
1423:  4r5p-B  3.5  4.2  157   412   10   MOLECULE: HIV-1 REVERSE TRANSCRIPTASE, P66 SUBUNIT;                  
1424:  3klh-B  3.5  4.3  151   428    9   MOLECULE: REVERSE TRANSCRIPTASE/RIBONUCLEASE H;                      
1425:  6d9m-A  3.4  4.1  109   326   13   MOLECULE: FUSION PROTEIN OF ENDOLYSIN,RESPONSE RECEIVER SEN          
1426:  3al0-B  3.4  4.9  101   482   13   MOLECULE: GLUTAMYL-TRNA(GLN) AMIDOTRANSFERASE SUBUNIT A;             
1427:  5xgb-A  3.4  7.7  170   551    9   MOLECULE: UNCHARACTERIZED PROTEIN;                                   
1428:  4id5-B  3.4  4.8  158   412   13   MOLECULE: REVERSE TRANSCRIPTASE/RIBONUCLEASE H;                      
1429:  3klg-F  3.4  5.1  167   413   11   MOLECULE: REVERSE TRANSCRIPTASE/RIBONUCLEASE H;                      
1430:  4ko0-B  3.4  4.8  175   410   10   MOLECULE: HIV-1 REVERSE TRANSCRIPTASE, P66 SUBUNIT;                  
1431:  1hni-B  3.4  5.1  172   427   12   MOLECULE: HIV-1 REVERSE TRANSCRIPTASE (SUBUNIT P66);                 
1432:  3kk3-B  3.4  3.9  149   407   11   MOLECULE: REVERSE TRANSCRIPTASE P66 SUBUNIT;                         
1433:  5d3g-D  3.4  4.4  155   410   11   MOLECULE: HIV-1 REVERSE TRANSCRIPTASE P66 SUBUNIT;                   
1434:  2opp-B  3.4  5.2  179   403   12   MOLECULE: REVERSE TRANSCRIPTASE/RIBONUCLEASE H;                      
1435:  3lak-B  3.4  4.2  149   403   10   MOLECULE: HIV REVERSE TRANSCRIPTASE;                                 
1436:  3tam-B  3.4  4.5  153   403   11   MOLECULE: REVERSE TRANSCRIPTASE/RIBONUCLEASE H;                      
1437:  3kli-B  3.4  4.1  161   427   11   MOLECULE: REVERSE TRANSCRIPTASE/RIBONUCLEASE H;                      
1438:  6fjw-A  3.3  4.2   85   239    9   MOLECULE: CAS6 PROTEIN;                                              
1439:  6q82-A  3.3  7.6   82  1027    5   MOLECULE: IMPORTIN BETA-LIKE PROTEIN KAP122;                         
1440:  7bln-A  3.3  9.7  125   769    9   MOLECULE: VACUOLAR PROTEIN SORTING-ASSOCIATED PROTEIN 29;            
1441:  2zd1-B  3.3  4.5  150   412   10   MOLECULE: REVERSE TRANSCRIPTASE/RIBONUCLEASE H;                      
1442:  4ifv-A  3.3  4.7  214   556   11   MOLECULE: EXORIBONUCLEASE H, P66 RT;                                 
1443:  3qip-B  3.3  4.1  144   402   10   MOLECULE: REVERSE HIV-1 REVERSE TRANSCRIPTASE P66;                   
1444:  4rw6-B  3.3  4.0  145   405   10   MOLECULE: REVERSE TRANSCRIPTASE/RIBONUCLEASE H, P66 SUBUNIT          
1445:  3ffi-B  3.3  4.2  147   403   12   MOLECULE: REVERSE TRANSCRIPTASE/RIBONUCLEASE H;                      
1446:  5hlf-D  3.3  4.1  152   410   11   MOLECULE: HIV-1 REVERSE TRANSCRIPTASE P66 SUBUNIT;                   
1447:  3lal-B  3.3  4.2  149   403   12   MOLECULE: HIV REVERSE TRANSCRIPTASE;                                 
1448:  4lsn-B  3.3  4.7  181   416   10   MOLECULE: HIV-1 REVERSE TRANSCRIPTASE, P66 SUBUNIT;                  
1449:  5c42-B  3.3  4.1  155   424   11   MOLECULE: HIV-1 REVERSE TRANSCRIPTASE, P66 SUBUNIT;                  
1450:  3jyt-B  3.3  3.9  147   413   12   MOLECULE: REVERSE TRANSCRIPTASE/RIBONUCLEASE H;                      
1451:  3m8q-B  3.3  4.5  149   398   11   MOLECULE: REVERSE TRANSCRIPTASE/RIBONUCLEASE H;                      
1452:  3klg-B  3.2  4.0  148   413   11   MOLECULE: REVERSE TRANSCRIPTASE/RIBONUCLEASE H;                      
1453:  1c0t-B  3.2  4.6  146   373   14   MOLECULE: HIV-1 REVERSE TRANSCRIPTASE (A-CHAIN);                     
1454:  3dya-B  3.2  4.5  149   402   13   MOLECULE: REVERSE TRANSCRIPTASE/RIBONUCLEASE H;                      
1455:  3jsm-B  3.2  4.0  146   413   11   MOLECULE: HIV-1 REVERSE TRANSCRIPTASE P66 SUBUNIT;                   
1456:  3ig1-B  3.2  4.2  152   409   10   MOLECULE: HIV-1 REVERSE TRANSCRIPTASE P66 SUBUNIT;                   
1457:  5c25-A  3.2  4.7  204   554   12   MOLECULE: HIV-1 REVERSE TRANSCRIPTASE, P66 SUBUNIT;                  
1458:  3ith-D  3.2  4.3  157   415    9   MOLECULE: REVERSE TRANSCRIPTASE/RIBONUCLEASE H;                      
1459:  5cyq-A  3.2  4.6  211   548   11   MOLECULE: HIV-1 REVERSE TRANSCRIPTASE, P66 SUBUNIT;                  
1460:  4wvz-D  3.1 10.3   55   203    0   MOLECULE: THIOL DIOXYGENASE;                                         
1461:  5hqm-A  3.1  7.6  127   459    5   MOLECULE: RIBULOSE BISPHOSPHATE CARBOXYLASE (R. PALUSTRIS/R          
1462:  4i2p-A  3.1  5.0  205   554   12   MOLECULE: GAG-POL POLYPROTEIN;                                       
1463:  4b3q-B  3.1  4.2  148   410   11   MOLECULE: REVERSE TRANSCRIPTASE/RIBONUCLEASE H;                      
1464:  4g1q-B  3.1  4.7  160   416   11   MOLECULE: REVERSE TRANSCRIPTASE/RIBONUCLEASE H;                      
1465:  4i2p-B  3.1  4.5  158   412   12   MOLECULE: GAG-POL POLYPROTEIN;                                       
1466:  1s9g-B  3.1  4.4  152   425   10   MOLECULE: POL POLYPROTEIN [CONTAINS: REVERSE TRANSCRIPTASE]          
1467:  4zhr-B  3.1  4.1  145   409   10   MOLECULE: RT P66 SUBUNIT;                                            
1468:  1sv5-B  3.0  4.3  151   427   11   MOLECULE: REVERSE TRANSCRIPTASE;                                     
1469:  4kse-B  3.0  3.9  144   401   11   MOLECULE: HIV P51 SUBUNIT;                                           
1470:  2wom-B  3.0  4.0  145   412   10   MOLECULE: HIV-1 REVERSE TRANSCRIPTASE;                               
1471:  4ig3-B  3.0  4.5  148   416   11   MOLECULE: REVERSE TRANSCRIPTASE/RIBONUCLEASE H;                      
1472:  2opr-B  3.0  4.1  144   400   12   MOLECULE: REVERSE TRANSCRIPTASE/RIBONUCLEASE H;                      
1473:  3kk2-B  3.0  4.3  150   414    9   MOLECULE: REVERSE TRANSCRIPTASE P66 SUBUNIT;                         
1474:  3i0r-B  3.0  4.3  154   405   11   MOLECULE: REVERSE TRANSCRIPTASE/RIBONUCLEASE H;                      
1475:  3qlh-B  3.0  4.1  145   407   12   MOLECULE: REVERSE TRANSCRIPTASE/RIBONUCLEASE H;                      
1476:  2g8l-B  2.9  3.8   70   286    7   MOLECULE: 287AA LONG HYPOTHETICAL PROTEIN;                           
1477:  2opq-B  2.9  4.6  144   400   14   MOLECULE: REVERSE TRANSCRIPTASE/RIBONUCLEASE H;                      
1478:  1jkh-B  2.9  4.6  144   398   12   MOLECULE: HIV-1 RT, A-CHAIN;                                         
1479:  5cyq-B  2.9  4.1  148   415   10   MOLECULE: HIV-1 REVERSE TRANSCRIPTASE, P66 SUBUNIT;                  
1480:  4rw8-B  2.9  3.8  137   415   12   MOLECULE: REVERSE TRANSCRIPTASE/RIBONUCLEASE H, P66 SUBUNIT          
1481:  4rw9-B  2.9  4.2  154   405   12   MOLECULE: REVERSE TRANSCRIPTASE/RIBONUCLEASE H, P66 SUBUNIT          
1482:  4o4g-B  2.9  4.2  151   428   11   MOLECULE: HIV-1 REVERSE TRANSCRIPTASE, P66 SUBUNIT;                  
1483:  5c25-B  2.9  5.1  183   406   13   MOLECULE: HIV-1 REVERSE TRANSCRIPTASE, P66 SUBUNIT;                  
1484:  1jle-B  2.9  5.1  174   408   11   MOLECULE: HIV-1 RT, A-CHAIN;                                         
1485:  3mee-B  2.8  4.3  150   401   13   MOLECULE: P66 REVERSE TRANSCRIPTASE;                                 
1486:  3m8p-B  2.8  4.2  149   401   11   MOLECULE: REVERSE TRANSCRIPTASE/RIBONUCLEASE H;                      
1487:  1c1c-B  2.8  4.1  143   416    9   MOLECULE: HIV-1 REVERSE TRANSCRIPTASE (A-CHAIN);                     
1488:  4kfb-B  2.8  4.3  142   412   11   MOLECULE: REVERSE TRANSCRIPTASE/RIBONUCLEASE H, EXORIBONUCL          
1489:  1mu2-B  2.8  5.2  186   402   13   MOLECULE: HIV-2 RT;                                                  
1490:  3lan-B  2.8  4.1  145   403   11   MOLECULE: HIV REVERSE TRANSCRIPTASE;                                 
1491:  3lp1-B  2.8  4.3  150   400   11   MOLECULE: REVERSE TRANSCRIPTASE/RIBONUCLEASE H;                      
1492:  1jla-B  2.8  4.2  142   408   12   MOLECULE: HIV-1 RT A-CHAIN;                                          
1493:  5hbm-B  2.8  4.0  151   413   11   MOLECULE: REVERSE TRANSCRIPTASE/RIBONUCLEASE H;                      
1494:  4m9s-B  2.7 12.9   76   511    5   MOLECULE: CELL DEATH PROTEIN 4;                                      
1495:  6lsu-A  2.7  3.1   71   676   11   MOLECULE: INTRACELLULAR PROTEIN TRANSPORT PROTEIN USO1;              
1496:  6n8e-A  2.7 10.7   98  1332    8   MOLECULE: HOLO-OBIF1;                                                
1497:  6e6y-A  2.7  4.1   75   268    8   MOLECULE: DIECKMANN CYCLASE, NCMC;                                   
1498:  4o44-B  2.7  4.7  177   427   12   MOLECULE: HIV-1 REVERSE TRANSCRIPTASE, P66 SUBUNIT;                  
1499:  3t19-B  2.7  4.5  146   400   10   MOLECULE: REVERSE TRANSCRIPTASE;                                     
1500:  2jle-B  2.7  4.4  149   415   12   MOLECULE: REVERSE TRANSCRIPTASE/RNASEH;                              
1501:  2ops-B  2.7  4.0  139   408   12   MOLECULE: REVERSE TRANSCRIPTASE/RIBONUCLEASE H;                      
1502:  4icl-B  2.6  4.5  142   412   11   MOLECULE: REVERSE TRANSCRIPTASE/RIBONUCLEASE H;                      
1503:  3kjv-B  2.6  3.9  143   400   10   MOLECULE: REVERSE TRANSCRIPTASE P66 SUBUNIT;                         
1504:  5fdl-B  2.6  4.2  150   396   12   MOLECULE: P51 REVERSE TRANSCRIPTASE;                                 
1505:  2won-B  2.5  4.0  145   412   11   MOLECULE: HIV-1 REVERSE TRANSCRIPTASE;                               
1506:  6kbn-C  2.4  6.0   73   504   10   MOLECULE: VACUOLAR PROTEIN 8;                                        
1507:  3t1a-B  2.4  4.4  153   400   12   MOLECULE: REVERSE TRANSCRIPTASE;                                     
1508:  7oxq-B  2.4  4.2  152   418   11   MOLECULE: REVERSE TRANSCRIPTASE/RIBONUCLEASE H;                      
1509:  1ep4-B  2.4  4.4  145   395   10   MOLECULE: HIV-1 REVERSE TRANSCRIPTASE;                               
1510:  2d1c-A  2.3  5.8   98   495    3   MOLECULE: ISOCITRATE DEHYDROGENASE;                                  
1511:  6slf-A  2.3  8.1  101   398    7   MOLECULE: N-ALPHA-ACYL-GLUTAMINE AMINOACYLASE;                       
1512:  3lp2-B  2.3  3.9  143   400   12   MOLECULE: REVERSE TRANSCRIPTASE/RIBONUCLEASE H;                      
1513:  5cym-B  2.1  3.9  141   408   12   MOLECULE: HIV-1 REVERSE TRANSCRIPTASE, P66 SUBUNIT;                  

# Structural equivalences
   1: s001-A 1khw-A     1 -   4 <=>    3 -   6   (MET    1  - ASN    4  <=> GLY    7  - ILE   10 )                          
   1: s001-A 1khw-A     5 -   8 <=>   16 -  19   (GLU    5  - ILE    8  <=> LEU   20  - ALA   23 )                          
   1: s001-A 1khw-A    27 -  41 <=>   20 -  34   (ALA   27  - ASN   41  <=> GLU   24  - PRO   38 )                          
   1: s001-A 1khw-A    44 -  47 <=>   36 -  39   (ARG   44  - GLY   47  <=> VAL   40  - GLU   43 )                          
   1: s001-A 1khw-A    48 -  55 <=>   41 -  48   (PHE   48  - VAL   55  <=> LYS   45  - ASN   52 )                          
   1: s001-A 1khw-A    57 -  97 <=>   60 - 100   (SER   57  - THR   97  <=> LEU   64  - LYS  104 )                          
   1: s001-A 1khw-A    98 - 123 <=>  102 - 127   (GLU   98  - SER  123  <=> GLU  106  - PRO  131 )                          
   1: s001-A 1khw-A   126 - 132 <=>  128 - 134   (VAL  126  - TRP  132  <=> GLY  132  - VAL  138 )                          
   1: s001-A 1khw-A   133 - 147 <=>  141 - 155   (LYS  133  - LYS  147  <=> GLN  145  - ASN  159 )                          
   1: s001-A 1khw-A   149 - 168 <=>  156 - 175   (ASP  149  - VAL  168  <=> SER  160  - LEU  179 )                          
   1: s001-A 1khw-A   170 - 199 <=>  176 - 205   (THR  170  - PRO  199  <=> ASP  180  - LYS  213 )                          
   1: s001-A 1khw-A   200 - 209 <=>  211 - 220   (PRO  200  - LEU  209  <=> GLY  219  - THR  228 )                          
   1: s001-A 1khw-A   212 - 221 <=>  221 - 230   (GLY  212  - ARG  221  <=> SER  229  - ASN  238 )                          
   1: s001-A 1khw-A   222 - 259 <=>  232 - 269   (LEU  222  - SER  259  <=> THR  240  - THR  277 )                          
   1: s001-A 1khw-A   261 - 272 <=>  270 - 281   (ILE  261  - TYR  272  <=> GLU  278  - SER  289 )                          
   1: s001-A 1khw-A   275 - 318 <=>  282 - 325   (HIS  275  - ARG  318  <=> HIS  290  - CYS  333 )                          
   1: s001-A 1khw-A   321 - 325 <=>  333 - 337   (SER  321  - ASN  325  <=> SER  341  - GLU  345 )                          
   1: s001-A 1khw-A   326 - 338 <=>  340 - 352   (GLN  326  - LEU  338  <=> PRO  348  - MET  360 )                          
   1: s001-A 1khw-A   340 - 348 <=>  353 - 361   (SER  340  - GLU  348  <=> THR  361  - PRO  369 )                          
   1: s001-A 1khw-A   350 - 364 <=>  362 - 376   (ASP  350  - GLU  364  <=> ALA  370  - ALA  384 )                          
   1: s001-A 1khw-A   365 - 371 <=>  381 - 387   (GLU  365  - VAL  371  <=> GLU  389  - PRO  395 )                          
   1: s001-A 1khw-A   376 - 387 <=>  389 - 400   (MET  376  - LEU  387  <=> ASN  397  - LEU  408 )                          
   1: s001-A 1khw-A   389 - 409 <=>  404 - 424   (ILE  389  - LYS  409  <=> GLY  412  - THR  432 )                          
   1: s001-A 1khw-A   411 - 414 <=>  435 - 438   (ARG  411  - GLU  414  <=> ASP  443  - LYS  446 )                          
   1: s001-A 1khw-A   415 - 431 <=>  440 - 456   (ASP  415  - GLU  431  <=> GLU  448  - GLY  464 )                          
   1: s001-A 1khw-A   432 - 448 <=>  458 - 474   (ARG  432  - ASN  448  <=> GLU  466  - THR  482 )                          
   1: s001-A 1khw-A   475 - 478 <=>  476 - 479   (SER  475  - PRO  478  <=> PHE  484  - TYR  487 )                          
   1: s001-A 1khw-A   479 - 489 <=>  483 - 493   (SER  479  - GLY  489  <=> ALA  491  - ARG  501 )                          
   2: s001-A 1khv-A     1 -   4 <=>    3 -   6   (MET    1  - ASN    4  <=> GLY    7  - ILE   10 )                          
   2: s001-A 1khv-A     5 -   8 <=>   16 -  19   (GLU    5  - ILE    8  <=> LEU   20  - ALA   23 )                          
   2: s001-A 1khv-A    27 -  55 <=>   20 -  48   (ALA   27  - VAL   55  <=> GLU   24  - ASN   52 )                          
   2: s001-A 1khv-A    57 -  97 <=>   60 - 100   (SER   57  - THR   97  <=> LEU   64  - LYS  104 )                          
   2: s001-A 1khv-A    98 - 123 <=>  102 - 127   (GLU   98  - SER  123  <=> GLU  106  - PRO  131 )                          
   2: s001-A 1khv-A   126 - 131 <=>  128 - 133   (VAL  126  - VAL  131  <=> GLY  132  - HIS  137 )                          
   2: s001-A 1khv-A   132 - 146 <=>  143 - 157   (TRP  132  - VAL  146  <=> LEU  147  - GLY  161 )                          
   2: s001-A 1khv-A   151 - 168 <=>  158 - 175   (LYS  151  - VAL  168  <=> LYS  162  - LEU  179 )                          
   2: s001-A 1khv-A   170 - 199 <=>  176 - 205   (THR  170  - PRO  199  <=> ASP  180  - LYS  213 )                          
   2: s001-A 1khv-A   200 - 209 <=>  211 - 220   (PRO  200  - LEU  209  <=> GLY  219  - THR  228 )                          
   2: s001-A 1khv-A   212 - 221 <=>  221 - 230   (GLY  212  - ARG  221  <=> SER  229  - ASN  238 )                          
   2: s001-A 1khv-A   222 - 259 <=>  232 - 269   (LEU  222  - SER  259  <=> THR  240  - THR  277 )                          
   2: s001-A 1khv-A   261 - 272 <=>  270 - 281   (ILE  261  - TYR  272  <=> GLU  278  - SER  289 )                          
   2: s001-A 1khv-A   275 - 318 <=>  282 - 325   (HIS  275  - ARG  318  <=> HIS  290  - CYS  333 )                          
   2: s001-A 1khv-A   322 - 325 <=>  334 - 337   (LEU  322  - ASN  325  <=> ASN  342  - GLU  345 )                          
   2: s001-A 1khv-A   326 - 339 <=>  340 - 353   (GLN  326  - GLU  339  <=> PRO  348  - THR  361 )                          
   2: s001-A 1khv-A   341 - 348 <=>  354 - 361   (GLY  341  - GLU  348  <=> PRO  362  - PRO  369 )                          
   2: s001-A 1khv-A   350 - 364 <=>  362 - 376   (ASP  350  - GLU  364  <=> ALA  370  - ALA  384 )                          
   2: s001-A 1khv-A   365 - 371 <=>  381 - 387   (GLU  365  - VAL  371  <=> GLU  389  - PRO  395 )                          
   2: s001-A 1khv-A   376 - 387 <=>  389 - 400   (MET  376  - LEU  387  <=> ASN  397  - LEU  408 )                          
   2: s001-A 1khv-A   389 - 409 <=>  404 - 424   (ILE  389  - LYS  409  <=> GLY  412  - THR  432 )                          
   2: s001-A 1khv-A   411 - 414 <=>  435 - 438   (ARG  411  - GLU  414  <=> ASP  443  - LYS  446 )                          
   2: s001-A 1khv-A   415 - 431 <=>  440 - 456   (ASP  415  - GLU  431  <=> GLU  448  - GLY  464 )                          
   2: s001-A 1khv-A   432 - 447 <=>  458 - 473   (ARG  432  - CYS  447  <=> GLU  466  - TYR  481 )                          
   2: s001-A 1khv-A   475 - 478 <=>  476 - 479   (SER  475  - PRO  478  <=> PHE  484  - TYR  487 )                          
   2: s001-A 1khv-A   479 - 489 <=>  483 - 493   (SER  479  - GLY  489  <=> ALA  491  - ARG  501 )                          
   3: s001-A 4nru-A     1 -   4 <=>    2 -   5   (MET    1  - ASN    4  <=> ARG    4  - GLY    7 )                          
   3: s001-A 4nru-A    27 -  30 <=>   15 -  18   (ALA   27  - HIS   30  <=> TYR   17  - ALA   20 )                          
   3: s001-A 4nru-A    31 -  36 <=>   20 -  25   (GLY   31  - ARG   36  <=> PRO   22  - THR   27 )                          
   3: s001-A 4nru-A    37 -  41 <=>   27 -  31   (SER   37  - ASN   41  <=> PHE   29  - SER   33 )                          
   3: s001-A 4nru-A    46 -  56 <=>   35 -  45   (LYS   46  - THR   56  <=> LEU   37  - LEU   47 )                          
   3: s001-A 4nru-A    57 -  96 <=>   57 -  96   (SER   57  - TYR   96  <=> LEU   59  - LEU   98 )                          
   3: s001-A 4nru-A    98 - 123 <=>   97 - 122   (GLU   98  - SER  123  <=> GLU   99  - HIS  124 )                          
   3: s001-A 4nru-A   126 - 131 <=>  123 - 128   (VAL  126  - VAL  131  <=> LYS  125  - ASP  130 )                          
   3: s001-A 4nru-A   132 - 146 <=>  138 - 152   (TRP  132  - VAL  146  <=> LEU  140  - GLY  154 )                          
   3: s001-A 4nru-A   151 - 170 <=>  153 - 172   (LYS  151  - THR  170  <=> LYS  155  - LYS  174 )                          
   3: s001-A 4nru-A   171 - 196 <=>  177 - 202   (ASN  171  - ALA  196  <=> ILE  179  - ASP  204 )                          
   3: s001-A 4nru-A   197 - 200 <=>  205 - 208   (ASP  197  - PRO  200  <=> LYS  207  - CYS  210 )                          
   3: s001-A 4nru-A   201 - 208 <=>  212 - 219   (PHE  201  - TRP  208  <=> PRO  214  - MET  221 )                          
   3: s001-A 4nru-A   212 - 257 <=>  220 - 265   (GLY  212  - ASP  257  <=> ASN  222  - PRO  267 )                          
   3: s001-A 4nru-A   262 - 274 <=>  266 - 278   (GLU  262  - ILE  274  <=> GLU  268  - LEU  280 )                          
   3: s001-A 4nru-A   275 - 319 <=>  280 - 324   (HIS  275  - GLU  319  <=> PRO  282  - ARG  326 )                          
   3: s001-A 4nru-A   321 - 324 <=>  330 - 333   (SER  321  - LEU  324  <=> VAL  332  - GLU  335 )                          
   3: s001-A 4nru-A   326 - 341 <=>  335 - 350   (GLN  326  - GLY  341  <=> GLU  337  - GLU  352 )                          
   3: s001-A 4nru-A   346 - 365 <=>  351 - 370   (LEU  346  - GLU  365  <=> LEU  353  - ALA  372 )                          
   3: s001-A 4nru-A   367 - 372 <=>  377 - 382   (THR  367  - ARG  372  <=> LEU  379  - THR  384 )                          
   3: s001-A 4nru-A   376 - 388 <=>  384 - 396   (MET  376  - GLY  388  <=> GLN  386  - ASP  398 )                          
   3: s001-A 4nru-A   389 - 409 <=>  399 - 419   (ILE  389  - LYS  409  <=> GLY  401  - PRO  421 )                          
   3: s001-A 4nru-A   410 - 413 <=>  428 - 431   (ASP  410  - PRO  413  <=> LEU  430  - HIS  433 )                          
   3: s001-A 4nru-A   416 - 431 <=>  432 - 447   (ALA  416  - GLU  431  <=> ARG  436  - GLY  451 )                          
   3: s001-A 4nru-A   432 - 445 <=>  449 - 462   (ARG  432  - ARG  445  <=> LYS  453  - ALA  466 )                          
   3: s001-A 4nru-A   476 - 490 <=>  463 - 477   (GLY  476  - THR  490  <=> VAL  474  - GLY  488 )                          
   4: s001-A 3uqs-B     1 -   4 <=>    1 -   4   (MET    1  - ASN    4  <=> PRO    3  - SER    6 )                          
   4: s001-A 3uqs-B    27 -  30 <=>   15 -  18   (ALA   27  - HIS   30  <=> TYR   17  - ALA   20 )                          
   4: s001-A 3uqs-B    31 -  36 <=>   20 -  25   (GLY   31  - ARG   36  <=> PRO   22  - THR   27 )                          
   4: s001-A 3uqs-B    37 -  41 <=>   27 -  31   (SER   37  - ASN   41  <=> PHE   29  - SER   33 )                          
   4: s001-A 3uqs-B    46 -  56 <=>   35 -  45   (LYS   46  - THR   56  <=> LEU   37  - LEU   47 )                          
   4: s001-A 3uqs-B    57 -  96 <=>   57 -  96   (SER   57  - TYR   96  <=> LEU   59  - LEU   98 )                          
   4: s001-A 3uqs-B    98 - 123 <=>   97 - 122   (GLU   98  - SER  123  <=> GLU   99  - HIS  124 )                          
   4: s001-A 3uqs-B   126 - 131 <=>  123 - 128   (VAL  126  - VAL  131  <=> LYS  125  - ASP  130 )                          
   4: s001-A 3uqs-B   132 - 146 <=>  138 - 152   (TRP  132  - VAL  146  <=> LEU  140  - GLY  154 )                          
   4: s001-A 3uqs-B   151 - 170 <=>  153 - 172   (LYS  151  - THR  170  <=> LYS  155  - LYS  174 )                          
   4: s001-A 3uqs-B   171 - 196 <=>  177 - 202   (ASN  171  - ALA  196  <=> ILE  179  - ASP  204 )                          
   4: s001-A 3uqs-B   197 - 200 <=>  205 - 208   (ASP  197  - PRO  200  <=> LYS  207  - CYS  210 )                          
   4: s001-A 3uqs-B   201 - 208 <=>  212 - 219   (PHE  201  - TRP  208  <=> PRO  214  - MET  221 )                          
   4: s001-A 3uqs-B   212 - 259 <=>  220 - 267   (GLY  212  - SER  259  <=> ASN  222  - PRO  269 )                          
   4: s001-A 3uqs-B   261 - 272 <=>  268 - 279   (ILE  261  - TYR  272  <=> ASP  270  - ALA  281 )                          
   4: s001-A 3uqs-B   275 - 319 <=>  280 - 324   (HIS  275  - GLU  319  <=> PRO  282  - ARG  326 )                          
   4: s001-A 3uqs-B   321 - 324 <=>  330 - 333   (SER  321  - LEU  324  <=> VAL  332  - GLU  335 )                          
   4: s001-A 3uqs-B   326 - 341 <=>  335 - 350   (GLN  326  - GLY  341  <=> GLU  337  - GLU  352 )                          
   4: s001-A 3uqs-B   347 - 365 <=>  352 - 370   (PHE  347  - GLU  365  <=> ASP  354  - ALA  372 )                          
   4: s001-A 3uqs-B   367 - 372 <=>  377 - 382   (THR  367  - ARG  372  <=> LEU  379  - THR  384 )                          
   4: s001-A 3uqs-B   376 - 387 <=>  384 - 395   (MET  376  - LEU  387  <=> GLN  386  - GLY  397 )                          
   4: s001-A 3uqs-B   388 - 396 <=>  399 - 407   (GLY  388  - CYS  396  <=> GLY  401  - ALA  409 )                          
   4: s001-A 3uqs-B   398 - 409 <=>  408 - 419   (LYS  398  - LYS  409  <=> SER  410  - PRO  421 )                          
   4: s001-A 3uqs-B   410 - 417 <=>  428 - 435   (ASP  410  - ALA  417  <=> LEU  430  - PRO  437 )                          
   4: s001-A 3uqs-B   419 - 431 <=>  437 - 449   (ARG  419  - GLU  431  <=> GLN  439  - GLY  451 )                          
   4: s001-A 3uqs-B   434 - 441 <=>  453 - 460   (TYR  434  - TRP  441  <=> TYR  455  - VAL  462 )                          
   4: s001-A 3uqs-B   442 - 447 <=>  462 - 467   (ILE  442  - CYS  447  <=> LYS  464  - SER  469 )                          
   4: s001-A 3uqs-B   476 - 490 <=>  468 - 482   (GLY  476  - THR  490  <=> VAL  474  - GLY  488 )                          
   5: s001-A 1khw-B     3 -   6 <=>   14 -  17   (ASN    3  - TYR    6  <=> HIS   18  - VAL   21 )                          
   5: s001-A 1khw-B    26 -  42 <=>   19 -  35   (VAL   26  - PHE   42  <=> ALA   23  - GLY   39 )                          
   5: s001-A 1khw-B    44 -  47 <=>   36 -  39   (ARG   44  - GLY   47  <=> VAL   40  - GLU   43 )                          
   5: s001-A 1khw-B    48 -  56 <=>   41 -  49   (PHE   48  - THR   56  <=> LYS   45  - LEU   53 )                          
   5: s001-A 1khw-B    57 -  97 <=>   60 - 100   (SER   57  - THR   97  <=> LEU   64  - LYS  104 )                          
   5: s001-A 1khw-B    98 - 123 <=>  102 - 127   (GLU   98  - SER  123  <=> GLU  106  - PRO  131 )                          
   5: s001-A 1khw-B   126 - 132 <=>  128 - 134   (VAL  126  - TRP  132  <=> GLY  132  - VAL  138 )                          
   5: s001-A 1khw-B   133 - 147 <=>  141 - 155   (LYS  133  - LYS  147  <=> GLN  145  - ASN  159 )                          
   5: s001-A 1khw-B   149 - 170 <=>  156 - 177   (ASP  149  - THR  170  <=> SER  160  - LYS  181 )                          
   5: s001-A 1khw-B   171 - 199 <=>  181 - 209   (ASN  171  - PRO  199  <=> GLY  185  - LYS  213 )                          
   5: s001-A 1khw-B   200 - 210 <=>  215 - 225   (PRO  200  - ASP  210  <=> GLY  219  - SER  229 )                          
   5: s001-A 1khw-B   213 - 221 <=>  226 - 234   (LEU  213  - ARG  221  <=> ARG  230  - ASN  238 )                          
   5: s001-A 1khw-B   222 - 259 <=>  236 - 273   (LEU  222  - SER  259  <=> THR  240  - THR  277 )                          
   5: s001-A 1khw-B   261 - 272 <=>  274 - 285   (ILE  261  - TYR  272  <=> GLU  278  - SER  289 )                          
   5: s001-A 1khw-B   275 - 318 <=>  286 - 329   (HIS  275  - ARG  318  <=> HIS  290  - CYS  333 )                          
   5: s001-A 1khw-B   322 - 325 <=>  338 - 341   (LEU  322  - ASN  325  <=> ASN  342  - GLU  345 )                          
   5: s001-A 1khw-B   326 - 339 <=>  344 - 357   (GLN  326  - GLU  339  <=> PRO  348  - THR  361 )                          
   5: s001-A 1khw-B   341 - 347 <=>  358 - 364   (GLY  341  - PHE  347  <=> PRO  362  - LEU  368 )                          
   5: s001-A 1khw-B   349 - 362 <=>  365 - 378   (GLU  349  - VAL  362  <=> PRO  369  - PRO  382 )                          
   5: s001-A 1khw-B   365 - 368 <=>  379 - 382   (GLU  365  - LEU  368  <=> THR  383  - ASP  386 )                          
   5: s001-A 1khw-B   369 - 372 <=>  389 - 392   (TYR  369  - ARG  372  <=> VAL  393  - LEU  396 )                          
   5: s001-A 1khw-B   376 - 386 <=>  393 - 403   (MET  376  - LYS  386  <=> ASN  397  - GLU  407 )                          
   5: s001-A 1khw-B   389 - 408 <=>  408 - 427   (ILE  389  - ASN  408  <=> GLY  412  - THR  431 )                          
   5: s001-A 1khw-B   409 - 414 <=>  437 - 442   (LYS  409  - GLU  414  <=> THR  441  - LYS  446 )                          
   5: s001-A 1khw-B   415 - 431 <=>  444 - 460   (ASP  415  - GLU  431  <=> GLU  448  - GLY  464 )                          
   5: s001-A 1khw-B   432 - 447 <=>  462 - 477   (ARG  432  - CYS  447  <=> GLU  466  - TYR  481 )                          
   5: s001-A 1khw-B   475 - 489 <=>  480 - 494   (SER  475  - GLY  489  <=> PHE  484  - ASP  498 )                          
   6: s001-A 1khv-B     3 -   8 <=>   14 -  19   (ASN    3  - ILE    8  <=> HIS   18  - ALA   23 )                          
   6: s001-A 1khv-B    27 -  42 <=>   20 -  35   (ALA   27  - PHE   42  <=> GLU   24  - GLY   39 )                          
   6: s001-A 1khv-B    44 -  47 <=>   36 -  39   (ARG   44  - GLY   47  <=> VAL   40  - GLU   43 )                          
   6: s001-A 1khv-B    48 -  56 <=>   41 -  49   (PHE   48  - THR   56  <=> LYS   45  - LEU   53 )                          
   6: s001-A 1khv-B    57 -  97 <=>   60 - 100   (SER   57  - THR   97  <=> LEU   64  - LYS  104 )                          
   6: s001-A 1khv-B    98 - 123 <=>  102 - 127   (GLU   98  - SER  123  <=> GLU  106  - PRO  131 )                          
   6: s001-A 1khv-B   126 - 131 <=>  128 - 133   (VAL  126  - VAL  131  <=> GLY  132  - HIS  137 )                          
   6: s001-A 1khv-B   132 - 146 <=>  143 - 157   (TRP  132  - VAL  146  <=> LEU  147  - GLY  161 )                          
   6: s001-A 1khv-B   151 - 171 <=>  158 - 178   (LYS  151  - ASN  171  <=> LYS  162  - VAL  182 )                          
   6: s001-A 1khv-B   172 - 199 <=>  182 - 209   (LYS  172  - PRO  199  <=> LYS  186  - LYS  213 )                          
   6: s001-A 1khv-B   200 - 210 <=>  215 - 225   (PRO  200  - ASP  210  <=> GLY  219  - SER  229 )                          
   6: s001-A 1khv-B   213 - 221 <=>  226 - 234   (LEU  213  - ARG  221  <=> ARG  230  - ASN  238 )                          
   6: s001-A 1khv-B   222 - 259 <=>  236 - 273   (LEU  222  - SER  259  <=> THR  240  - THR  277 )                          
   6: s001-A 1khv-B   261 - 272 <=>  274 - 285   (ILE  261  - TYR  272  <=> GLU  278  - SER  289 )                          
   6: s001-A 1khv-B   275 - 318 <=>  286 - 329   (HIS  275  - ARG  318  <=> HIS  290  - CYS  333 )                          
   6: s001-A 1khv-B   322 - 325 <=>  338 - 341   (LEU  322  - ASN  325  <=> ASN  342  - GLU  345 )                          
   6: s001-A 1khv-B   326 - 341 <=>  344 - 359   (GLN  326  - GLY  341  <=> PRO  348  - MET  363 )                          
   6: s001-A 1khv-B   344 - 347 <=>  361 - 364   (LYS  344  - PHE  347  <=> VAL  365  - LEU  368 )                          
   6: s001-A 1khv-B   349 - 362 <=>  365 - 378   (GLU  349  - VAL  362  <=> PRO  369  - PRO  382 )                          
   6: s001-A 1khv-B   365 - 368 <=>  379 - 382   (GLU  365  - LEU  368  <=> THR  383  - ASP  386 )                          
   6: s001-A 1khv-B   369 - 372 <=>  389 - 392   (TYR  369  - ARG  372  <=> VAL  393  - LEU  396 )                          
   6: s001-A 1khv-B   376 - 387 <=>  393 - 404   (MET  376  - LEU  387  <=> ASN  397  - LEU  408 )                          
   6: s001-A 1khv-B   389 - 408 <=>  408 - 427   (ILE  389  - ASN  408  <=> GLY  412  - THR  431 )                          
   6: s001-A 1khv-B   409 - 414 <=>  437 - 442   (LYS  409  - GLU  414  <=> THR  441  - LYS  446 )                          
   6: s001-A 1khv-B   415 - 431 <=>  444 - 460   (ASP  415  - GLU  431  <=> GLU  448  - GLY  464 )                          
   6: s001-A 1khv-B   432 - 447 <=>  462 - 477   (ARG  432  - CYS  447  <=> GLU  466  - TYR  481 )                          
   6: s001-A 1khv-B   475 - 489 <=>  480 - 494   (SER  475  - GLY  489  <=> PHE  484  - ASP  498 )                          
   7: s001-A 2uuw-A     3 -   6 <=>   11 -  14   (ASN    3  - TYR    6  <=> VAL   11  - GLY   14 )                          
   7: s001-A 2uuw-A    26 -  43 <=>   15 -  32   (VAL   26  - VAL   43  <=> LEU   15  - TRP   32 )                          
   7: s001-A 2uuw-A    46 -  56 <=>   36 -  46   (LYS   46  - THR   56  <=> GLN   36  - PHE   46 )                          
   7: s001-A 2uuw-A    57 -  72 <=>   57 -  72   (SER   57  - ASN   72  <=> GLN   57  - THR   72 )                          
   7: s001-A 2uuw-A    74 -  97 <=>   73 -  96   (LEU   74  - THR   97  <=> ALA   73  - GLY   96 )                          
   7: s001-A 2uuw-A    98 - 123 <=>   98 - 123   (GLU   98  - SER  123  <=> HIS   98  - GLN  123 )                          
   7: s001-A 2uuw-A   126 - 131 <=>  124 - 129   (VAL  126  - VAL  131  <=> GLY  124  - TYR  129 )                          
   7: s001-A 2uuw-A   132 - 146 <=>  141 - 155   (TRP  132  - VAL  146  <=> LEU  141  - GLY  155 )                          
   7: s001-A 2uuw-A   151 - 170 <=>  156 - 175   (LYS  151  - THR  170  <=> ILE  156  - LYS  175 )                          
   7: s001-A 2uuw-A   171 - 199 <=>  179 - 207   (ASN  171  - PRO  199  <=> GLY  179  - GLN  207 )                          
   7: s001-A 2uuw-A   200 - 209 <=>  213 - 222   (PRO  200  - LEU  209  <=> THR  213  - ASP  222 )                          
   7: s001-A 2uuw-A   212 - 225 <=>  223 - 236   (GLY  212  - SER  225  <=> SER  223  - GLY  236 )                          
   7: s001-A 2uuw-A   227 - 259 <=>  237 - 269   (ALA  227  - SER  259  <=> VAL  237  - HIS  269 )                          
   7: s001-A 2uuw-A   261 - 272 <=>  270 - 281   (ILE  261  - TYR  272  <=> PRO  270  - SER  281 )                          
   7: s001-A 2uuw-A   275 - 318 <=>  282 - 325   (HIS  275  - ARG  318  <=> PRO  282  - TYR  325 )                          
   7: s001-A 2uuw-A   322 - 325 <=>  335 - 338   (LEU  322  - ASN  325  <=> ASN  335  - GLN  338 )                          
   7: s001-A 2uuw-A   326 - 341 <=>  341 - 356   (GLN  326  - GLY  341  <=> THR  341  - ALA  356 )                          
   7: s001-A 2uuw-A   344 - 348 <=>  358 - 362   (LYS  344  - GLU  348  <=> ALA  358  - HIS  362 )                          
   7: s001-A 2uuw-A   350 - 363 <=>  363 - 376   (ASP  350  - ASN  363  <=> THR  363  - THR  376 )                          
   7: s001-A 2uuw-A   367 - 370 <=>  377 - 380   (THR  367  - GLU  370  <=> ILE  384  - THR  387 )                          
   7: s001-A 2uuw-A   376 - 386 <=>  381 - 391   (MET  376  - LYS  386  <=> ASN  388  - THR  398 )                          
   7: s001-A 2uuw-A   389 - 409 <=>  396 - 416   (ILE  389  - LYS  409  <=> GLY  403  - ASN  423 )                          
   7: s001-A 2uuw-A   411 - 432 <=>  427 - 448   (ARG  411  - ARG  432  <=> PHE  434  - PRO  455 )                          
   7: s001-A 2uuw-A   433 - 449 <=>  450 - 466   (ALA  433  - ALA  449  <=> MET  457  - GLY  473 )                          
   7: s001-A 2uuw-A   475 - 478 <=>  468 - 471   (SER  475  - PRO  478  <=> VAL  475  - ASN  478 )                          
   7: s001-A 2uuw-A   479 - 486 <=>  477 - 484   (SER  479  - ARG  486  <=> ALA  484  - TRP  491 )                          
   7: s001-A 2uuw-A   488 - 491 <=>  485 - 488   (TYR  488  - VAL  491  <=> PHE  492  - GLY  495 )                          
   8: s001-A 3h5y-A     3 -   6 <=>    9 -  12   (ASN    3  - TYR    6  <=> ILE   13  - PRO   16 )                          
   8: s001-A 3h5y-A    28 -  36 <=>   14 -  22   (LEU   28  - ARG   36  <=> SER   18  - THR   26 )                          
   8: s001-A 3h5y-A    37 -  41 <=>   24 -  28   (SER   37  - ASN   41  <=> PHE   28  - SER   32 )                          
   8: s001-A 3h5y-A    46 -  56 <=>   32 -  42   (LYS   46  - THR   56  <=> LEU   36  - LEU   46 )                          
   8: s001-A 3h5y-A    57 -  96 <=>   55 -  94   (SER   57  - TYR   96  <=> LEU   59  - ILE   98 )                          
   8: s001-A 3h5y-A    98 - 123 <=>   95 - 120   (GLU   98  - SER  123  <=> ASP   99  - HIS  124 )                          
   8: s001-A 3h5y-A   126 - 131 <=>  121 - 126   (VAL  126  - VAL  131  <=> MET  125  - CYS  130 )                          
   8: s001-A 3h5y-A   132 - 146 <=>  136 - 150   (TRP  132  - VAL  146  <=> LEU  140  - GLY  154 )                          
   8: s001-A 3h5y-A   151 - 170 <=>  151 - 170   (LYS  151  - THR  170  <=> LYS  155  - LYS  174 )                          
   8: s001-A 3h5y-A   171 - 189 <=>  175 - 193   (ASN  171  - GLN  189  <=> ILE  179  - ARG  197 )                          
   8: s001-A 3h5y-A   190 - 196 <=>  195 - 201   (PHE  190  - ALA  196  <=> PHE  199  - GLU  205 )                          
   8: s001-A 3h5y-A   197 - 200 <=>  203 - 206   (ASP  197  - PRO  200  <=> LYS  207  - CYS  210 )                          
   8: s001-A 3h5y-A   201 - 208 <=>  210 - 217   (PHE  201  - TRP  208  <=> PRO  214  - MET  221 )                          
   8: s001-A 3h5y-A   212 - 259 <=>  218 - 265   (GLY  212  - SER  259  <=> ASN  222  - PRO  269 )                          
   8: s001-A 3h5y-A   261 - 272 <=>  266 - 277   (ILE  261  - TYR  272  <=> HIS  270  - SER  281 )                          
   8: s001-A 3h5y-A   275 - 318 <=>  278 - 321   (HIS  275  - ARG  318  <=> PRO  282  - THR  325 )                          
   8: s001-A 3h5y-A   321 - 324 <=>  330 - 333   (SER  321  - LEU  324  <=> ALA  334  - LEU  337 )                          
   8: s001-A 3h5y-A   327 - 341 <=>  334 - 348   (CYS  327  - GLY  341  <=> PHE  338  - LYS  352 )                          
   8: s001-A 3h5y-A   346 - 364 <=>  349 - 367   (LEU  346  - GLU  364  <=> LEU  353  - ARG  371 )                          
   8: s001-A 3h5y-A   367 - 372 <=>  370 - 375   (THR  367  - ARG  372  <=> LEU  379  - ASP  384 )                          
   8: s001-A 3h5y-A   376 - 388 <=>  377 - 389   (MET  376  - GLY  388  <=> ASN  386  - ASP  398 )                          
   8: s001-A 3h5y-A   389 - 408 <=>  392 - 411   (ILE  389  - ASN  408  <=> GLY  401  - GLY  420 )                          
   8: s001-A 3h5y-A   409 - 414 <=>  421 - 426   (LYS  409  - GLU  414  <=> MET  430  - GLN  435 )                          
   8: s001-A 3h5y-A   420 - 431 <=>  431 - 442   (VAL  420  - GLU  431  <=> LEU  440  - GLY  451 )                          
   8: s001-A 3h5y-A   432 - 445 <=>  444 - 457   (ARG  432  - ARG  445  <=> ALA  453  - LEU  466 )                          
   8: s001-A 3h5y-A   475 - 490 <=>  459 - 474   (SER  475  - THR  490  <=> PHE  473  - SER  488 )                          
   9: s001-A 4o4r-A     1 -   4 <=>    1 -   4   (MET    1  - ASN    4  <=> ARG    4  - GLY    7 )                          
   9: s001-A 4o4r-A    28 -  36 <=>   16 -  24   (LEU   28  - ARG   36  <=> ASP   19  - THR   27 )                          
   9: s001-A 4o4r-A    37 -  41 <=>   26 -  30   (SER   37  - ASN   41  <=> PHE   29  - SER   33 )                          
   9: s001-A 4o4r-A    46 -  56 <=>   34 -  44   (LYS   46  - THR   56  <=> LEU   37  - LEU   47 )                          
   9: s001-A 4o4r-A    57 -  96 <=>   56 -  95   (SER   57  - TYR   96  <=> LEU   59  - LEU   98 )                          
   9: s001-A 4o4r-A    98 - 123 <=>   96 - 121   (GLU   98  - SER  123  <=> GLU   99  - HIS  124 )                          
   9: s001-A 4o4r-A   126 - 131 <=>  122 - 127   (VAL  126  - VAL  131  <=> LYS  125  - ASP  130 )                          
   9: s001-A 4o4r-A   132 - 146 <=>  137 - 151   (TRP  132  - VAL  146  <=> LEU  140  - GLY  154 )                          
   9: s001-A 4o4r-A   151 - 170 <=>  152 - 171   (LYS  151  - THR  170  <=> LYS  155  - LYS  174 )                          
   9: s001-A 4o4r-A   171 - 196 <=>  176 - 201   (ASN  171  - ALA  196  <=> ILE  179  - ASP  204 )                          
   9: s001-A 4o4r-A   197 - 200 <=>  204 - 207   (ASP  197  - PRO  200  <=> LYS  207  - CYS  210 )                          
   9: s001-A 4o4r-A   201 - 208 <=>  211 - 218   (PHE  201  - TRP  208  <=> PRO  214  - MET  221 )                          
   9: s001-A 4o4r-A   212 - 259 <=>  219 - 266   (GLY  212  - SER  259  <=> ASN  222  - PRO  269 )                          
   9: s001-A 4o4r-A   261 - 272 <=>  267 - 278   (ILE  261  - TYR  272  <=> ASP  270  - ALA  281 )                          
   9: s001-A 4o4r-A   275 - 319 <=>  279 - 323   (HIS  275  - GLU  319  <=> PRO  282  - ARG  326 )                          
   9: s001-A 4o4r-A   321 - 324 <=>  329 - 332   (SER  321  - LEU  324  <=> VAL  332  - GLU  335 )                          
   9: s001-A 4o4r-A   326 - 341 <=>  334 - 349   (GLN  326  - GLY  341  <=> GLU  337  - GLU  352 )                          
   9: s001-A 4o4r-A   347 - 366 <=>  351 - 370   (PHE  347  - LYS  366  <=> ASP  354  - ASP  373 )                          
   9: s001-A 4o4r-A   367 - 372 <=>  372 - 377   (THR  367  - ARG  372  <=> LEU  379  - THR  384 )                          
   9: s001-A 4o4r-A   376 - 387 <=>  379 - 390   (MET  376  - LEU  387  <=> GLN  386  - GLY  397 )                          
   9: s001-A 4o4r-A   388 - 395 <=>  394 - 401   (GLY  388  - ASP  395  <=> GLY  401  - ARG  408 )                          
   9: s001-A 4o4r-A   397 - 409 <=>  402 - 414   (LYS  397  - LYS  409  <=> ALA  409  - PRO  421 )                          
   9: s001-A 4o4r-A   410 - 432 <=>  423 - 445   (ASP  410  - ARG  432  <=> LEU  430  - GLU  452 )                          
   9: s001-A 4o4r-A   433 - 441 <=>  447 - 455   (ALA  433  - TRP  441  <=> TYR  454  - VAL  462 )                          
   9: s001-A 4o4r-A   442 - 446 <=>  457 - 461   (ILE  442  - ARG  446  <=> LYS  464  - GLN  468 )                          
   9: s001-A 4o4r-A   476 - 490 <=>  462 - 476   (GLY  476  - THR  490  <=> VAL  474  - GLY  488 )                          
  10: s001-A 4nz0-A     2 -   5 <=>    6 -   9   (THR    2  - GLU    5  <=> LEU    6  - GLY    9 )                          
  10: s001-A 4nz0-A    27 -  40 <=>   10 -  23   (ALA   27  - SER   40  <=> PRO   10  - THR   23 )                          
  10: s001-A 4nz0-A    43 -  46 <=>   24 -  27   (VAL   43  - LYS   46  <=> VAL   24  - GLN   27 )                          
  10: s001-A 4nz0-A    47 -  58 <=>   29 -  40   (GLY   47  - ARG   58  <=> PHE   29  - LYS   40 )                          
  10: s001-A 4nz0-A    59 -  67 <=>   48 -  56   (ALA   59  - ALA   67  <=> ASP   48  - LYS   56 )                          
  10: s001-A 4nz0-A    69 -  78 <=>   57 -  66   (VAL   69  - ASP   78  <=> HIS   57  - PRO   66 )                          
  10: s001-A 4nz0-A    80 - 110 <=>   67 -  97   (LEU   80  - HIS  110  <=> VAL   67  - ASP   97 )                          
  10: s001-A 4nz0-A   111 - 124 <=>  104 - 117   (LEU  111  - PRO  124  <=> PRO  104  - THR  117 )                          
  10: s001-A 4nz0-A   125 - 133 <=>  119 - 127   (GLY  125  - LYS  133  <=> GLY  119  - ASP  127 )                          
  10: s001-A 4nz0-A   134 - 145 <=>  136 - 147   (GLU  134  - THR  145  <=> PHE  136  - LYS  147 )                          
  10: s001-A 4nz0-A   151 - 170 <=>  148 - 167   (LYS  151  - THR  170  <=> ASP  148  - LYS  167 )                          
  10: s001-A 4nz0-A   171 - 199 <=>  171 - 199   (ASN  171  - PRO  199  <=> ALA  171  - GLN  199 )                          
  10: s001-A 4nz0-A   200 - 209 <=>  206 - 215   (PRO  200  - LEU  209  <=> LEU  206  - ASP  215 )                          
  10: s001-A 4nz0-A   213 - 249 <=>  216 - 252   (LEU  213  - PHE  249  <=> VAL  216  - ALA  252 )                          
  10: s001-A 4nz0-A   250 - 253 <=>  254 - 257   (SER  250  - ARG  253  <=> GLU  254  - SER  257 )                          
  10: s001-A 4nz0-A   254 - 257 <=>  259 - 262   (ARG  254  - ASP  257  <=> GLU  259  - PHE  262 )                          
  10: s001-A 4nz0-A   263 - 319 <=>  263 - 319   (GLU  263  - GLU  319  <=> ASP  263  - LYS  319 )                          
  10: s001-A 4nz0-A   321 - 324 <=>  324 - 327   (SER  321  - LEU  324  <=> ASP  324  - LYS  327 )                          
  10: s001-A 4nz0-A   327 - 341 <=>  328 - 342   (CYS  327  - GLY  341  <=> VAL  328  - GLN  342 )                          
  10: s001-A 4nz0-A   347 - 366 <=>  344 - 363   (PHE  347  - LYS  366  <=> ASN  344  - ASN  363 )                          
  10: s001-A 4nz0-A   367 - 372 <=>  368 - 373   (THR  367  - ARG  372  <=> PHE  368  - THR  373 )                          
  10: s001-A 4nz0-A   376 - 387 <=>  375 - 386   (MET  376  - LEU  387  <=> GLU  375  - LYS  386 )                          
  10: s001-A 4nz0-A   388 - 405 <=>  389 - 406   (GLY  388  - ILE  405  <=> PRO  389  - TYR  406 )                          
  10: s001-A 4nz0-A   408 - 411 <=>  407 - 410   (ASN  408  - ARG  411  <=> TYR  407  - GLY  410 )                          
  10: s001-A 4nz0-A   415 - 431 <=>  411 - 427   (ASP  415  - GLU  431  <=> THR  411  - GLY  427 )                          
  10: s001-A 4nz0-A   432 - 445 <=>  429 - 442   (ARG  432  - ARG  445  <=> GLN  429  - GLY  442 )                          
  10: s001-A 4nz0-A   476 - 486 <=>  444 - 454   (GLY  476  - ARG  486  <=> ILE  444  - ARG  454 )                          
  10: s001-A 4nz0-A   488 - 493 <=>  455 - 460   (TYR  488  - TYR  493  <=> TRP  455  - TRP  460 )                          
  11: s001-A 4y3c-A     2 -   5 <=>    6 -   9   (THR    2  - GLU    5  <=> LEU    6  - GLY    9 )                          
  11: s001-A 4y3c-A    27 -  40 <=>   10 -  23   (ALA   27  - SER   40  <=> PRO   10  - THR   23 )                          
  11: s001-A 4y3c-A    43 -  46 <=>   24 -  27   (VAL   43  - LYS   46  <=> VAL   24  - GLN   27 )                          
  11: s001-A 4y3c-A    47 -  58 <=>   29 -  40   (GLY   47  - ARG   58  <=> PHE   29  - LYS   40 )                          
  11: s001-A 4y3c-A    59 -  68 <=>   48 -  57   (ALA   59  - PHE   68  <=> ASP   48  - HIS   57 )                          
  11: s001-A 4y3c-A    70 -  78 <=>   58 -  66   (LYS   70  - ASP   78  <=> THR   58  - PRO   66 )                          
  11: s001-A 4y3c-A    80 - 110 <=>   67 -  97   (LEU   80  - HIS  110  <=> VAL   67  - ASP   97 )                          
  11: s001-A 4y3c-A   111 - 124 <=>  104 - 117   (LEU  111  - PRO  124  <=> PRO  104  - THR  117 )                          
  11: s001-A 4y3c-A   125 - 133 <=>  119 - 127   (GLY  125  - LYS  133  <=> GLY  119  - ASP  127 )                          
  11: s001-A 4y3c-A   134 - 145 <=>  136 - 147   (GLU  134  - THR  145  <=> PHE  136  - LYS  147 )                          
  11: s001-A 4y3c-A   151 - 170 <=>  148 - 167   (LYS  151  - THR  170  <=> ASP  148  - LYS  167 )                          
  11: s001-A 4y3c-A   171 - 199 <=>  171 - 199   (ASN  171  - PRO  199  <=> ALA  171  - GLN  199 )                          
  11: s001-A 4y3c-A   200 - 209 <=>  206 - 215   (PRO  200  - LEU  209  <=> LEU  206  - ASP  215 )                          
  11: s001-A 4y3c-A   213 - 249 <=>  216 - 252   (LEU  213  - PHE  249  <=> VAL  216  - ALA  252 )                          
  11: s001-A 4y3c-A   250 - 253 <=>  254 - 257   (SER  250  - ARG  253  <=> GLU  254  - SER  257 )                          
  11: s001-A 4y3c-A   254 - 257 <=>  259 - 262   (ARG  254  - ASP  257  <=> GLU  259  - PHE  262 )                          
  11: s001-A 4y3c-A   263 - 319 <=>  263 - 319   (GLU  263  - GLU  319  <=> ASP  263  - LYS  319 )                          
  11: s001-A 4y3c-A   321 - 324 <=>  324 - 327   (SER  321  - LEU  324  <=> ASP  324  - LYS  327 )                          
  11: s001-A 4y3c-A   327 - 341 <=>  328 - 342   (CYS  327  - GLY  341  <=> VAL  328  - GLN  342 )                          
  11: s001-A 4y3c-A   347 - 366 <=>  344 - 363   (PHE  347  - LYS  366  <=> ASN  344  - ASN  363 )                          
  11: s001-A 4y3c-A   367 - 372 <=>  368 - 373   (THR  367  - ARG  372  <=> PHE  368  - THR  373 )                          
  11: s001-A 4y3c-A   376 - 387 <=>  375 - 386   (MET  376  - LEU  387  <=> GLU  375  - LYS  386 )                          
  11: s001-A 4y3c-A   388 - 405 <=>  389 - 406   (GLY  388  - ILE  405  <=> PRO  389  - TYR  406 )                          
  11: s001-A 4y3c-A   408 - 411 <=>  407 - 410   (ASN  408  - ARG  411  <=> TYR  407  - GLY  410 )                          
  11: s001-A 4y3c-A   415 - 431 <=>  411 - 427   (ASP  415  - GLU  431  <=> THR  411  - GLY  427 )                          
  11: s001-A 4y3c-A   432 - 446 <=>  429 - 443   (ARG  432  - ARG  446  <=> GLN  429  - VAL  443 )                          
  11: s001-A 4y3c-A   476 - 486 <=>  444 - 454   (GLY  476  - ARG  486  <=> ILE  444  - ARG  454 )                          
  11: s001-A 4y3c-A   488 - 493 <=>  455 - 460   (TYR  488  - TYR  493  <=> TRP  455  - TRP  460 )                          
  12: s001-A 3qid-C     1 -   4 <=>    1 -   4   (MET    1  - ASN    4  <=> ARG    7  - GLY   10 )                          
  12: s001-A 3qid-C    28 -  40 <=>   16 -  28   (LEU   28  - SER   40  <=> ASP   22  - ARG   34 )                          
  12: s001-A 3qid-C    43 -  49 <=>   29 -  35   (VAL   43  - GLY   49  <=> THR   35  - PRO   41 )                          
  12: s001-A 3qid-C    50 -  56 <=>   38 -  44   (LYS   50  - THR   56  <=> ALA   44  - LEU   50 )                          
  12: s001-A 3qid-C    57 -  96 <=>   56 -  95   (SER   57  - TYR   96  <=> LEU   62  - LEU  101 )                          
  12: s001-A 3qid-C    98 - 123 <=>   96 - 121   (GLU   98  - SER  123  <=> GLU  102  - HIS  127 )                          
  12: s001-A 3qid-C   126 - 131 <=>  122 - 127   (VAL  126  - VAL  131  <=> LYS  128  - ASP  133 )                          
  12: s001-A 3qid-C   132 - 146 <=>  137 - 151   (TRP  132  - VAL  146  <=> LEU  143  - GLY  157 )                          
  12: s001-A 3qid-C   151 - 170 <=>  152 - 171   (LYS  151  - THR  170  <=> LYS  158  - LYS  177 )                          
  12: s001-A 3qid-C   171 - 196 <=>  176 - 201   (ASN  171  - ALA  196  <=> ILE  182  - ASP  207 )                          
  12: s001-A 3qid-C   197 - 200 <=>  204 - 207   (ASP  197  - PRO  200  <=> LYS  210  - CYS  213 )                          
  12: s001-A 3qid-C   201 - 208 <=>  211 - 218   (PHE  201  - TRP  208  <=> PRO  217  - MET  224 )                          
  12: s001-A 3qid-C   212 - 259 <=>  219 - 266   (GLY  212  - SER  259  <=> ASN  225  - PRO  272 )                          
  12: s001-A 3qid-C   261 - 272 <=>  267 - 278   (ILE  261  - TYR  272  <=> ASP  273  - ALA  284 )                          
  12: s001-A 3qid-C   275 - 319 <=>  279 - 323   (HIS  275  - GLU  319  <=> PRO  285  - ARG  329 )                          
  12: s001-A 3qid-C   321 - 341 <=>  329 - 349   (SER  321  - GLY  341  <=> VAL  335  - GLU  355 )                          
  12: s001-A 3qid-C   346 - 366 <=>  350 - 370   (LEU  346  - LYS  366  <=> LEU  356  - ASP  376 )                          
  12: s001-A 3qid-C   367 - 372 <=>  376 - 381   (THR  367  - ARG  372  <=> LEU  382  - THR  387 )                          
  12: s001-A 3qid-C   376 - 387 <=>  383 - 394   (MET  376  - LEU  387  <=> GLN  389  - GLY  400 )                          
  12: s001-A 3qid-C   388 - 394 <=>  398 - 404   (GLY  388  - VAL  394  <=> GLY  404  - ASP  410 )                          
  12: s001-A 3qid-C   395 - 401 <=>  407 - 413   (ASP  395  - ALA  401  <=> SER  413  - LEU  419 )                          
  12: s001-A 3qid-C   404 - 409 <=>  414 - 419   (THR  404  - LYS  409  <=> TRP  420  - ASN  425 )                          
  12: s001-A 3qid-C   410 - 413 <=>  426 - 429   (ASP  410  - PRO  413  <=> THR  432  - GLY  435 )                          
  12: s001-A 3qid-C   415 - 418 <=>  430 - 433   (ASP  415  - GLN  418  <=> HIS  436  - ARG  439 )                          
  12: s001-A 3qid-C   421 - 431 <=>  434 - 444   (ILE  421  - GLU  431  <=> PRO  440  - ALA  450 )                          
  12: s001-A 3qid-C   432 - 445 <=>  454 - 467   (ARG  432  - ARG  445  <=> THR  460  - GLY  473 )                          
  12: s001-A 3qid-C   476 - 491 <=>  471 - 486   (GLY  476  - VAL  491  <=> VAL  477  - THR  492 )                          
  13: s001-A 5xe0-A     3 -   6 <=>    7 -  10   (ASN    3  - TYR    6  <=> GLU    7  - GLY   10 )                          
  13: s001-A 5xe0-A    28 -  36 <=>   11 -  19   (LEU   28  - ARG   36  <=> VAL   11  - THR   19 )                          
  13: s001-A 5xe0-A    37 -  40 <=>   21 -  24   (SER   37  - SER   40  <=> LEU   21  - SER   24 )                          
  13: s001-A 5xe0-A    43 -  46 <=>   25 -  28   (VAL   43  - LYS   46  <=> VAL   25  - GLN   28 )                          
  13: s001-A 5xe0-A    47 -  58 <=>   30 -  41   (GLY   47  - ARG   58  <=> PHE   30  - SER   41 )                          
  13: s001-A 5xe0-A    59 -  68 <=>   49 -  58   (ALA   59  - PHE   68  <=> ASP   49  - TYR   58 )                          
  13: s001-A 5xe0-A    70 -  96 <=>   59 -  85   (LYS   70  - TYR   96  <=> THR   59  - ASP   85 )                          
  13: s001-A 5xe0-A    99 - 110 <=>   87 -  98   (PRO   99  - HIS  110  <=> SER   87  - TYR   98 )                          
  13: s001-A 5xe0-A   111 - 124 <=>  105 - 118   (LEU  111  - PRO  124  <=> ALA  105  - LEU  118 )                          
  13: s001-A 5xe0-A   125 - 132 <=>  120 - 127   (GLY  125  - TRP  132  <=> GLY  120  - PHE  127 )                          
  13: s001-A 5xe0-A   133 - 142 <=>  135 - 144   (LYS  133  - SER  142  <=> THR  135  - TYR  144 )                          
  13: s001-A 5xe0-A   153 - 171 <=>  146 - 164   (GLN  153  - ASN  171  <=> VAL  146  - VAL  164 )                          
  13: s001-A 5xe0-A   172 - 198 <=>  168 - 194   (LYS  172  - PRO  198  <=> LYS  168  - PHE  194 )                          
  13: s001-A 5xe0-A   199 - 209 <=>  201 - 211   (PRO  199  - LEU  209  <=> ALA  201  - ASP  211 )                          
  13: s001-A 5xe0-A   213 - 222 <=>  212 - 221   (LEU  213  - LEU  222  <=> ILE  212  - LEU  221 )                          
  13: s001-A 5xe0-A   225 - 257 <=>  222 - 254   (SER  225  - ASP  257  <=> ASP  222  - TYR  254 )                          
  13: s001-A 5xe0-A   263 - 266 <=>  255 - 258   (GLU  263  - LEU  266  <=> THR  255  - THR  258 )                          
  13: s001-A 5xe0-A   268 - 319 <=>  259 - 310   (GLU  268  - GLU  319  <=> SER  259  - LYS  310 )                          
  13: s001-A 5xe0-A   321 - 324 <=>  314 - 317   (SER  321  - LEU  324  <=> LEU  314  - PHE  317 )                          
  13: s001-A 5xe0-A   326 - 341 <=>  318 - 333   (GLN  326  - GLY  341  <=> LYS  318  - LYS  333 )                          
  13: s001-A 5xe0-A   347 - 366 <=>  335 - 354   (PHE  347  - LYS  366  <=> ASP  335  - ASP  354 )                          
  13: s001-A 5xe0-A   367 - 370 <=>  360 - 363   (THR  367  - GLU  370  <=> VAL  360  - ASN  363 )                          
  13: s001-A 5xe0-A   376 - 386 <=>  365 - 375   (MET  376  - LYS  386  <=> GLU  365  - ARG  375 )                          
  13: s001-A 5xe0-A   388 - 406 <=>  382 - 400   (GLY  388  - PRO  406  <=> PHE  382  - THR  400 )                          
  13: s001-A 5xe0-A   408 - 411 <=>  401 - 404   (ASN  408  - ARG  411  <=> LYS  401  - ARG  404 )                          
  13: s001-A 5xe0-A   415 - 431 <=>  405 - 421   (ASP  415  - GLU  431  <=> ASN  405  - GLY  421 )                          
  13: s001-A 5xe0-A   432 - 442 <=>  423 - 433   (ARG  432  - ILE  442  <=> GLU  423  - ARG  433 )                          
  13: s001-A 5xe0-A   443 - 446 <=>  437 - 440   (GLN  443  - ARG  446  <=> VAL  437  - ALA  440 )                          
  13: s001-A 5xe0-A   476 - 486 <=>  442 - 452   (GLY  476  - ARG  486  <=> THR  442  - LYS  452 )                          
  13: s001-A 5xe0-A   488 - 492 <=>  453 - 457   (TYR  488  - LEU  492  <=> TRP  453  - PHE  457 )                          
  14: s001-A 5i62-A     3 -   6 <=>    2 -   5   (ASN    3  - TYR    6  <=> GLN    2  - PRO    5 )                          
  14: s001-A 5i62-A     7 -  12 <=>    7 -  12   (PHE    7  - TRP   12  <=> VAL    7  - PHE   12 )                          
  14: s001-A 5i62-A    23 -  26 <=>   13 -  16   (TYR   23  - VAL   26  <=> ASN   13  - ASN   16 )                          
  14: s001-A 5i62-A    27 -  30 <=>   19 -  22   (ALA   27  - HIS   30  <=> LEU   19  - TYR   22 )                          
  14: s001-A 5i62-A    31 -  35 <=>   26 -  30   (GLY   31  - LYS   35  <=> VAL   26  - GLN   30 )                          
  14: s001-A 5i62-A    36 -  39 <=>   32 -  35   (ARG   36  - PRO   39  <=> GLU   32  - ARG   35 )                          
  14: s001-A 5i62-A    42 -  45 <=>   36 -  39   (PHE   42  - ILE   45  <=> THR   36  - TYR   39 )                          
  14: s001-A 5i62-A    46 -  49 <=>   42 -  45   (LYS   46  - GLY   49  <=> MET   42  - GLU   45 )                          
  14: s001-A 5i62-A    50 -  53 <=>   76 -  79   (LYS   50  - ARG   53  <=> VAL   76  - MET   79 )                          
  14: s001-A 5i62-A    54 -  70 <=>   81 -  97   (ASP   54  - LYS   70  <=> VAL   81  - ASP   97 )                          
  14: s001-A 5i62-A    71 -  76 <=>  100 - 105   (PRO   71  - PHE   76  <=> SER  100  - PRO  105 )                          
  14: s001-A 5i62-A    80 -  91 <=>  106 - 117   (LEU   80  - LEU   91  <=> PHE  106  - GLU  117 )                          
  14: s001-A 5i62-A    93 -  96 <=>  118 - 121   (SER   93  - TYR   96  <=> TRP  118  - VAL  121 )                          
  14: s001-A 5i62-A    98 - 123 <=>  122 - 147   (GLU   98  - SER  123  <=> SER  122  - PHE  147 )                          
  14: s001-A 5i62-A   126 - 136 <=>  148 - 158   (VAL  126  - ILE  136  <=> SER  148  - ILE  158 )                          
  14: s001-A 5i62-A   140 - 143 <=>  159 - 162   (LYS  140  - TRP  143  <=> PRO  159  - VAL  162 )                          
  14: s001-A 5i62-A   151 - 154 <=>  168 - 171   (LYS  151  - ILE  154  <=> TYR  168  - MET  171 )                          
  14: s001-A 5i62-A   155 - 169 <=>  180 - 194   (CYS  155  - GLY  169  <=> GLY  180  - LYS  194 )                          
  14: s001-A 5i62-A   170 - 198 <=>  197 - 225   (THR  170  - PRO  198  <=> ASP  197  - PHE  225 )                          
  14: s001-A 5i62-A   199 - 202 <=>  228 - 231   (PRO  199  - LEU  202  <=> LEU  228  - VAL  231 )                          
  14: s001-A 5i62-A   203 - 208 <=>  233 - 238   (GLY  203  - TRP  208  <=> ALA  233  - GLU  238 )                          
  14: s001-A 5i62-A   213 - 226 <=>  239 - 252   (LEU  213  - ARG  226  <=> ALA  239  - GLY  252 )                          
  14: s001-A 5i62-A   227 - 259 <=>  256 - 288   (ALA  227  - SER  259  <=> VAL  256  - GLN  288 )                          
  14: s001-A 5i62-A   261 - 282 <=>  289 - 310   (ILE  261  - ASN  282  <=> GLU  289  - TRP  310 )                          
  14: s001-A 5i62-A   283 - 318 <=>  312 - 347   (GLN  283  - ARG  318  <=> GLU  312  - HIS  347 )                          
  14: s001-A 5i62-A   320 - 324 <=>  348 - 352   (PHE  320  - LEU  324  <=> THR  348  - PRO  352 )                          
  14: s001-A 5i62-A   326 - 340 <=>  353 - 367   (GLN  326  - SER  340  <=> ASN  353  - GLY  367 )                          
  14: s001-A 5i62-A   347 - 371 <=>  369 - 393   (PHE  347  - VAL  371  <=> SER  369  - LYS  393 )                          
  14: s001-A 5i62-A   376 - 390 <=>  394 - 408   (MET  376  - ARG  390  <=> GLN  394  - ARG  408 )                          
  14: s001-A 5i62-A   391 - 410 <=>  414 - 433   (TYR  391  - ASP  410  <=> VAL  414  - TYR  433 )                          
  14: s001-A 5i62-A   411 - 429 <=>  438 - 456   (ARG  411  - CYS  429  <=> TRP  438  - TYR  456 )                          
  14: s001-A 5i62-A   430 - 440 <=>  460 - 470   (ASP  430  - ALA  440  <=> LYS  460  - GLY  470 )                          
  14: s001-A 5i62-A   442 - 445 <=>  471 - 474   (ILE  442  - ARG  445  <=> ASP  471  - ARG  474 )                          
  14: s001-A 5i62-A   447 - 453 <=>  478 - 484   (CYS  447  - SER  453  <=> GLY  478  - ASP  484 )                          
  14: s001-A 5i62-A   454 - 457 <=>  488 - 491   (VAL  454  - GLN  457  <=> GLY  488  - GLN  491 )                          
  14: s001-A 5i62-A   471 - 474 <=>  493 - 496   (ASP  471  - PHE  474  <=> GLY  520  - ASN  523 )                          
  14: s001-A 5i62-A   477 - 480 <=>  499 - 502   (PHE  477  - TYR  480  <=> VAL  526  - ALA  529 )                          
  15: s001-A 4wyl-A     3 -   6 <=>    7 -  10   (ASN    3  - TYR    6  <=> ARG    7  - GLU   10 )                          
  15: s001-A 4wyl-A    28 -  31 <=>   11 -  14   (LEU   28  - GLY   31  <=> GLU   11  - HIS   14 )                          
  15: s001-A 4wyl-A    32 -  40 <=>   16 -  24   (PHE   32  - SER   40  <=> MET   16  - THR   24 )                          
  15: s001-A 4wyl-A    43 -  46 <=>   25 -  28   (VAL   43  - LYS   46  <=> VAL   25  - GLY   28 )                          
  15: s001-A 4wyl-A    47 -  58 <=>   30 -  41   (GLY   47  - ARG   58  <=> PHE   30  - ASN   41 )                          
  15: s001-A 4wyl-A    59 -  68 <=>   51 -  60   (ALA   59  - PHE   68  <=> VAL   51  - HIS   60 )                          
  15: s001-A 4wyl-A    70 -  76 <=>   61 -  67   (LYS   70  - PHE   76  <=> LYS   61  - SER   67 )                          
  15: s001-A 4wyl-A    77 - 110 <=>   70 - 103   (ASP   77  - HIS  110  <=> ASP   70  - LYS  103 )                          
  15: s001-A 4wyl-A   111 - 124 <=>  110 - 123   (LEU  111  - PRO  124  <=> ALA  110  - LEU  123 )                          
  15: s001-A 4wyl-A   125 - 132 <=>  125 - 132   (GLY  125  - TRP  132  <=> GLY  125  - ILE  132 )                          
  15: s001-A 4wyl-A   133 - 144 <=>  141 - 152   (LYS  133  - ARG  144  <=> PRO  141  - LYS  152 )                          
  15: s001-A 4wyl-A   151 - 171 <=>  153 - 173   (LYS  151  - ASN  171  <=> ARG  153  - VAL  173 )                          
  15: s001-A 4wyl-A   172 - 196 <=>  177 - 201   (LYS  172  - ALA  196  <=> LYS  177  - ALA  201 )                          
  15: s001-A 4wyl-A   197 - 200 <=>  205 - 208   (ASP  197  - PRO  200  <=> SER  205  - GLY  208 )                          
  15: s001-A 4wyl-A   201 - 209 <=>  212 - 220   (PHE  201  - LEU  209  <=> GLY  212  - ASP  220 )                          
  15: s001-A 4wyl-A   213 - 254 <=>  221 - 262   (LEU  213  - ARG  254  <=> VAL  221  - ARG  262 )                          
  15: s001-A 4wyl-A   255 - 258 <=>  265 - 268   (LEU  255  - LEU  258  <=> PHE  265  - HIS  268 )                          
  15: s001-A 4wyl-A   264 - 318 <=>  269 - 323   (SER  264  - ARG  318  <=> PRO  269  - TYR  323 )                          
  15: s001-A 4wyl-A   321 - 324 <=>  329 - 332   (SER  321  - LEU  324  <=> ASP  329  - THR  332 )                          
  15: s001-A 4wyl-A   327 - 342 <=>  333 - 348   (CYS  327  - VAL  342  <=> MET  333  - LEU  348 )                          
  15: s001-A 4wyl-A   346 - 349 <=>  349 - 352   (LEU  346  - GLU  349  <=> ASP  349  - ALA  352 )                          
  15: s001-A 4wyl-A   351 - 366 <=>  353 - 368   (TYR  351  - LYS  366  <=> LEU  353  - ASP  368 )                          
  15: s001-A 4wyl-A   368 - 373 <=>  374 - 379   (LEU  368  - ARG  373  <=> PHE  374  - SER  379 )                          
  15: s001-A 4wyl-A   376 - 386 <=>  381 - 391   (MET  376  - LYS  386  <=> THR  381  - HIS  391 )                          
  15: s001-A 4wyl-A   388 - 406 <=>  397 - 415   (GLY  388  - PRO  406  <=> GLY  397  - ALA  415 )                          
  15: s001-A 4wyl-A   408 - 411 <=>  416 - 419   (ASN  408  - ARG  411  <=> ARG  416  - THR  419 )                          
  15: s001-A 4wyl-A   416 - 431 <=>  420 - 435   (ALA  416  - GLU  431  <=> ILE  420  - GLY  435 )                          
  15: s001-A 4wyl-A   432 - 445 <=>  437 - 450   (ARG  432  - ARG  445  <=> ASP  437  - PHE  450 )                          
  15: s001-A 4wyl-A   476 - 486 <=>  451 - 461   (GLY  476  - ARG  486  <=> GLU  451  - ARG  461 )                          
  15: s001-A 4wyl-A   488 - 491 <=>  462 - 465   (TYR  488  - VAL  491  <=> TRP  462  - ALA  465 )                          
  15: s001-A 4wyl-A   492 - 495 <=>  467 - 470   (LEU  492  - VAL  495  <=> CYS  467  - ALA  470 )                          
  16: s001-A 3ur0-A     1 -   4 <=>    1 -   4   (MET    1  - ASN    4  <=> ARG    4  - GLY    7 )                          
  16: s001-A 3ur0-A    27 -  30 <=>   14 -  17   (ALA   27  - HIS   30  <=> TYR   17  - ALA   20 )                          
  16: s001-A 3ur0-A    31 -  36 <=>   19 -  24   (GLY   31  - ARG   36  <=> PRO   22  - THR   27 )                          
  16: s001-A 3ur0-A    37 -  41 <=>   26 -  30   (SER   37  - ASN   41  <=> PHE   29  - SER   33 )                          
  16: s001-A 3ur0-A    49 -  56 <=>   37 -  44   (GLY   49  - THR   56  <=> GLY   40  - LEU   47 )                          
  16: s001-A 3ur0-A    57 -  96 <=>   56 -  95   (SER   57  - TYR   96  <=> LEU   59  - LEU   98 )                          
  16: s001-A 3ur0-A    98 - 123 <=>   96 - 121   (GLU   98  - SER  123  <=> GLU   99  - HIS  124 )                          
  16: s001-A 3ur0-A   126 - 131 <=>  122 - 127   (VAL  126  - VAL  131  <=> LYS  125  - ASP  130 )                          
  16: s001-A 3ur0-A   132 - 146 <=>  137 - 151   (TRP  132  - VAL  146  <=> LEU  140  - GLY  154 )                          
  16: s001-A 3ur0-A   151 - 170 <=>  152 - 171   (LYS  151  - THR  170  <=> LYS  155  - LYS  174 )                          
  16: s001-A 3ur0-A   171 - 196 <=>  176 - 201   (ASN  171  - ALA  196  <=> ILE  179  - ASP  204 )                          
  16: s001-A 3ur0-A   197 - 200 <=>  204 - 207   (ASP  197  - PRO  200  <=> LYS  207  - CYS  210 )                          
  16: s001-A 3ur0-A   201 - 208 <=>  211 - 218   (PHE  201  - TRP  208  <=> PRO  214  - MET  221 )                          
  16: s001-A 3ur0-A   212 - 259 <=>  219 - 266   (GLY  212  - SER  259  <=> ASN  222  - PRO  269 )                          
  16: s001-A 3ur0-A   261 - 272 <=>  267 - 278   (ILE  261  - TYR  272  <=> ASP  270  - ALA  281 )                          
  16: s001-A 3ur0-A   275 - 295 <=>  279 - 299   (HIS  275  - SER  295  <=> PRO  282  - CYS  302 )                          
  16: s001-A 3ur0-A   297 - 319 <=>  300 - 322   (PHE  297  - GLU  319  <=> CYS  304  - ARG  326 )                          
  16: s001-A 3ur0-A   321 - 324 <=>  328 - 331   (SER  321  - LEU  324  <=> VAL  332  - GLU  335 )                          
  16: s001-A 3ur0-A   326 - 341 <=>  333 - 348   (GLN  326  - GLY  341  <=> GLU  337  - GLU  352 )                          
  16: s001-A 3ur0-A   347 - 365 <=>  350 - 368   (PHE  347  - GLU  365  <=> ASP  354  - ALA  372 )                          
  16: s001-A 3ur0-A   367 - 372 <=>  375 - 380   (THR  367  - ARG  372  <=> LEU  379  - THR  384 )                          
  16: s001-A 3ur0-A   376 - 388 <=>  382 - 394   (MET  376  - GLY  388  <=> GLN  386  - ASP  398 )                          
  16: s001-A 3ur0-A   389 - 409 <=>  397 - 417   (ILE  389  - LYS  409  <=> GLY  401  - PRO  421 )                          
  16: s001-A 3ur0-A   410 - 413 <=>  426 - 429   (ASP  410  - PRO  413  <=> LEU  430  - HIS  433 )                          
  16: s001-A 3ur0-A   416 - 431 <=>  430 - 445   (ALA  416  - GLU  431  <=> ARG  436  - GLY  451 )                          
  16: s001-A 3ur0-A   432 - 445 <=>  447 - 460   (ARG  432  - ARG  445  <=> LYS  453  - ALA  466 )                          
  16: s001-A 3ur0-A   476 - 490 <=>  461 - 475   (GLY  476  - THR  490  <=> VAL  474  - GLY  488 )                          
  17: s001-A 3uqs-A     1 -   4 <=>    2 -   5   (MET    1  - ASN    4  <=> PRO    3  - SER    6 )                          
  17: s001-A 3uqs-A    28 -  36 <=>   18 -  26   (LEU   28  - ARG   36  <=> ASP   19  - THR   27 )                          
  17: s001-A 3uqs-A    37 -  40 <=>   28 -  31   (SER   37  - SER   40  <=> PHE   29  - THR   32 )                          
  17: s001-A 3uqs-A    46 -  49 <=>   34 -  37   (LYS   46  - GLY   49  <=> GLU   35  - PRO   38 )                          
  17: s001-A 3uqs-A    50 -  56 <=>   40 -  46   (LYS   50  - THR   56  <=> ALA   41  - LEU   47 )                          
  17: s001-A 3uqs-A    57 -  96 <=>   58 -  97   (SER   57  - TYR   96  <=> LEU   59  - LEU   98 )                          
  17: s001-A 3uqs-A    98 - 123 <=>   98 - 123   (GLU   98  - SER  123  <=> GLU   99  - HIS  124 )                          
  17: s001-A 3uqs-A   126 - 131 <=>  124 - 129   (VAL  126  - VAL  131  <=> LYS  125  - ASP  130 )                          
  17: s001-A 3uqs-A   132 - 146 <=>  139 - 153   (TRP  132  - VAL  146  <=> LEU  140  - GLY  154 )                          
  17: s001-A 3uqs-A   151 - 170 <=>  154 - 173   (LYS  151  - THR  170  <=> LYS  155  - LYS  174 )                          
  17: s001-A 3uqs-A   171 - 196 <=>  178 - 203   (ASN  171  - ALA  196  <=> ILE  179  - ASP  204 )                          
  17: s001-A 3uqs-A   197 - 200 <=>  206 - 209   (ASP  197  - PRO  200  <=> LYS  207  - CYS  210 )                          
  17: s001-A 3uqs-A   201 - 208 <=>  213 - 220   (PHE  201  - TRP  208  <=> PRO  214  - MET  221 )                          
  17: s001-A 3uqs-A   212 - 259 <=>  221 - 268   (GLY  212  - SER  259  <=> ASN  222  - PRO  269 )                          
  17: s001-A 3uqs-A   261 - 272 <=>  269 - 280   (ILE  261  - TYR  272  <=> ASP  270  - ALA  281 )                          
  17: s001-A 3uqs-A   275 - 319 <=>  281 - 325   (HIS  275  - GLU  319  <=> PRO  282  - ARG  326 )                          
  17: s001-A 3uqs-A   321 - 324 <=>  331 - 334   (SER  321  - LEU  324  <=> VAL  332  - GLU  335 )                          
  17: s001-A 3uqs-A   326 - 341 <=>  336 - 351   (GLN  326  - GLY  341  <=> GLU  337  - GLU  352 )                          
  17: s001-A 3uqs-A   346 - 365 <=>  352 - 371   (LEU  346  - GLU  365  <=> LEU  353  - ALA  372 )                          
  17: s001-A 3uqs-A   367 - 372 <=>  378 - 383   (THR  367  - ARG  372  <=> LEU  379  - THR  384 )                          
  17: s001-A 3uqs-A   376 - 387 <=>  385 - 396   (MET  376  - LEU  387  <=> GLN  386  - GLY  397 )                          
  17: s001-A 3uqs-A   388 - 396 <=>  400 - 408   (GLY  388  - CYS  396  <=> GLY  401  - ALA  409 )                          
  17: s001-A 3uqs-A   398 - 409 <=>  409 - 420   (LYS  398  - LYS  409  <=> SER  410  - PRO  421 )                          
  17: s001-A 3uqs-A   410 - 413 <=>  429 - 432   (ASP  410  - PRO  413  <=> LEU  430  - GLN  435 )                          
  17: s001-A 3uqs-A   416 - 430 <=>  433 - 447   (ALA  416  - ASP  430  <=> ARG  436  - HIS  450 )                          
  17: s001-A 3uqs-A   432 - 444 <=>  451 - 463   (ARG  432  - VAL  444  <=> TYR  454  - ALA  466 )                          
  17: s001-A 3uqs-A   476 - 490 <=>  464 - 478   (GLY  476  - THR  490  <=> VAL  474  - GLY  488 )                          
  18: s001-A 2b43-D     3 -   6 <=>    8 -  11   (ASN    3  - TYR    6  <=> ILE   13  - PRO   16 )                          
  18: s001-A 2b43-D    28 -  36 <=>   13 -  21   (LEU   28  - ARG   36  <=> SER   18  - THR   26 )                          
  18: s001-A 2b43-D    37 -  42 <=>   23 -  28   (SER   37  - PHE   42  <=> PHE   28  - THR   33 )                          
  18: s001-A 2b43-D    46 -  56 <=>   31 -  41   (LYS   46  - THR   56  <=> LEU   36  - LEU   46 )                          
  18: s001-A 2b43-D    57 -  96 <=>   54 -  93   (SER   57  - TYR   96  <=> LEU   59  - ILE   98 )                          
  18: s001-A 2b43-D    98 - 123 <=>   94 - 119   (GLU   98  - SER  123  <=> ASP   99  - HIS  124 )                          
  18: s001-A 2b43-D   126 - 132 <=>  120 - 126   (VAL  126  - TRP  132  <=> MET  125  - TRP  131 )                          
  18: s001-A 2b43-D   133 - 148 <=>  133 - 148   (LYS  133  - ARG  148  <=> GLY  138  - GLY  153 )                          
  18: s001-A 2b43-D   150 - 170 <=>  149 - 169   (GLY  150  - THR  170  <=> GLY  154  - LYS  174 )                          
  18: s001-A 2b43-D   171 - 196 <=>  174 - 199   (ASN  171  - ALA  196  <=> ILE  179  - ASP  204 )                          
  18: s001-A 2b43-D   197 - 200 <=>  202 - 205   (ASP  197  - PRO  200  <=> LYS  207  - CYS  210 )                          
  18: s001-A 2b43-D   201 - 208 <=>  209 - 216   (PHE  201  - TRP  208  <=> PRO  214  - MET  221 )                          
  18: s001-A 2b43-D   212 - 260 <=>  217 - 265   (GLY  212  - LYS  260  <=> ASN  222  - HIS  270 )                          
  18: s001-A 2b43-D   262 - 272 <=>  266 - 276   (GLU  262  - TYR  272  <=> LEU  271  - SER  281 )                          
  18: s001-A 2b43-D   275 - 292 <=>  277 - 294   (HIS  275  - PRO  292  <=> PRO  282  - PRO  299 )                          
  18: s001-A 2b43-D   293 - 296 <=>  296 - 299   (SER  293  - ALA  296  <=> GLY  301  - CYS  304 )                          
  18: s001-A 2b43-D   298 - 319 <=>  300 - 321   (THR  298  - GLU  319  <=> THR  305  - ASN  326 )                          
  18: s001-A 2b43-D   321 - 324 <=>  327 - 330   (SER  321  - LEU  324  <=> ILE  332  - ASN  335 )                          
  18: s001-A 2b43-D   326 - 341 <=>  332 - 347   (GLN  326  - GLY  341  <=> LEU  337  - LYS  352 )                          
  18: s001-A 2b43-D   346 - 366 <=>  348 - 368   (LEU  346  - LYS  366  <=> LEU  353  - ASP  373 )                          
  18: s001-A 2b43-D   367 - 372 <=>  374 - 379   (THR  367  - ARG  372  <=> LEU  379  - ASP  384 )                          
  18: s001-A 2b43-D   376 - 388 <=>  381 - 393   (MET  376  - GLY  388  <=> ASN  386  - ASP  398 )                          
  18: s001-A 2b43-D   389 - 409 <=>  396 - 416   (ILE  389  - LYS  409  <=> GLY  401  - PRO  421 )                          
  18: s001-A 2b43-D   411 - 414 <=>  425 - 428   (ARG  411  - GLU  414  <=> MET  430  - HIS  433 )                          
  18: s001-A 2b43-D   415 - 431 <=>  430 - 446   (ASP  415  - GLU  431  <=> GLN  435  - GLY  451 )                          
  18: s001-A 2b43-D   432 - 451 <=>  448 - 467   (ARG  432  - LEU  451  <=> ALA  453  - ASP  472 )                          
  18: s001-A 2b43-D   476 - 484 <=>  469 - 477   (GLY  476  - ALA  484  <=> TYR  474  - PHE  482 )                          
  18: s001-A 2b43-D   485 - 490 <=>  479 - 484   (ALA  485  - THR  490  <=> TRP  484  - ASP  489 )                          
  19: s001-A 2ckw-A     3 -   6 <=>   12 -  15   (ASN    3  - TYR    6  <=> LYS   12  - LEU   15 )                          
  19: s001-A 2ckw-A    27 -  43 <=>   16 -  32   (ALA   27  - VAL   43  <=> ASP   16  - TRP   32 )                          
  19: s001-A 2ckw-A    46 -  56 <=>   36 -  46   (LYS   46  - THR   56  <=> GLN   36  - PHE   46 )                          
  19: s001-A 2ckw-A    57 -  72 <=>   57 -  72   (SER   57  - ASN   72  <=> GLN   57  - THR   72 )                          
  19: s001-A 2ckw-A    74 -  97 <=>   73 -  96   (LEU   74  - THR   97  <=> ALA   73  - GLY   96 )                          
  19: s001-A 2ckw-A    98 - 123 <=>   98 - 123   (GLU   98  - SER  123  <=> HIS   98  - GLN  123 )                          
  19: s001-A 2ckw-A   126 - 131 <=>  124 - 129   (VAL  126  - VAL  131  <=> GLY  124  - TYR  129 )                          
  19: s001-A 2ckw-A   132 - 146 <=>  141 - 155   (TRP  132  - VAL  146  <=> LEU  141  - GLY  155 )                          
  19: s001-A 2ckw-A   151 - 170 <=>  156 - 175   (LYS  151  - THR  170  <=> ILE  156  - LYS  175 )                          
  19: s001-A 2ckw-A   171 - 199 <=>  179 - 207   (ASN  171  - PRO  199  <=> GLY  179  - GLN  207 )                          
  19: s001-A 2ckw-A   200 - 209 <=>  213 - 222   (PRO  200  - LEU  209  <=> THR  213  - ASP  222 )                          
  19: s001-A 2ckw-A   212 - 225 <=>  223 - 236   (GLY  212  - SER  225  <=> SER  223  - GLY  236 )                          
  19: s001-A 2ckw-A   227 - 259 <=>  237 - 269   (ALA  227  - SER  259  <=> VAL  237  - HIS  269 )                          
  19: s001-A 2ckw-A   261 - 272 <=>  270 - 281   (ILE  261  - TYR  272  <=> PRO  270  - SER  281 )                          
  19: s001-A 2ckw-A   275 - 318 <=>  282 - 325   (HIS  275  - ARG  318  <=> PRO  282  - TYR  325 )                          
  19: s001-A 2ckw-A   322 - 325 <=>  335 - 338   (LEU  322  - ASN  325  <=> ASN  335  - GLN  338 )                          
  19: s001-A 2ckw-A   326 - 341 <=>  341 - 356   (GLN  326  - GLY  341  <=> THR  341  - ALA  356 )                          
  19: s001-A 2ckw-A   344 - 348 <=>  358 - 362   (LYS  344  - GLU  348  <=> ALA  358  - HIS  362 )                          
  19: s001-A 2ckw-A   350 - 362 <=>  363 - 375   (ASP  350  - VAL  362  <=> THR  363  - PRO  375 )                          
  19: s001-A 2ckw-A   368 - 371 <=>  376 - 379   (LEU  368  - VAL  371  <=> LYS  385  - ASN  388 )                          
  19: s001-A 2ckw-A   377 - 386 <=>  380 - 389   (PRO  377  - LYS  386  <=> THR  389  - THR  398 )                          
  19: s001-A 2ckw-A   389 - 409 <=>  394 - 414   (ILE  389  - LYS  409  <=> GLY  403  - ASN  423 )                          
  19: s001-A 2ckw-A   411 - 432 <=>  425 - 446   (ARG  411  - ARG  432  <=> PHE  434  - PRO  455 )                          
  19: s001-A 2ckw-A   433 - 449 <=>  448 - 464   (ALA  433  - ALA  449  <=> MET  457  - GLY  473 )                          
  19: s001-A 2ckw-A   475 - 478 <=>  466 - 469   (SER  475  - PRO  478  <=> VAL  475  - ASN  478 )                          
  19: s001-A 2ckw-A   479 - 486 <=>  475 - 482   (SER  479  - ARG  486  <=> ALA  484  - TRP  491 )                          
  19: s001-A 2ckw-A   488 - 491 <=>  483 - 486   (TYR  488  - VAL  491  <=> PHE  492  - GLY  495 )                          
  20: s001-A 5y3d-F     1 -   4 <=>    1 -   4   (MET    1  - ASN    4  <=> PRO    8  - THR   11 )                          
  20: s001-A 5y3d-F    27 -  30 <=>   13 -  16   (ALA   27  - HIS   30  <=> TYR   20  - ALA   23 )                          
  20: s001-A 5y3d-F    31 -  40 <=>   18 -  27   (GLY   31  - SER   40  <=> PRO   25  - ARG   34 )                          
  20: s001-A 5y3d-F    43 -  49 <=>   28 -  34   (VAL   43  - GLY   49  <=> THR   35  - PRO   41 )                          
  20: s001-A 5y3d-F    50 -  56 <=>   37 -  43   (LYS   50  - THR   56  <=> ALA   44  - LEU   50 )                          
  20: s001-A 5y3d-F    57 -  96 <=>   55 -  94   (SER   57  - TYR   96  <=> LEU   62  - LEU  101 )                          
  20: s001-A 5y3d-F    98 - 123 <=>   95 - 120   (GLU   98  - SER  123  <=> GLU  102  - HIS  127 )                          
  20: s001-A 5y3d-F   126 - 131 <=>  121 - 126   (VAL  126  - VAL  131  <=> LYS  128  - ASP  133 )                          
  20: s001-A 5y3d-F   132 - 146 <=>  136 - 150   (TRP  132  - VAL  146  <=> LEU  143  - GLY  157 )                          
  20: s001-A 5y3d-F   151 - 170 <=>  151 - 170   (LYS  151  - THR  170  <=> LYS  158  - LYS  177 )                          
  20: s001-A 5y3d-F   171 - 196 <=>  175 - 200   (ASN  171  - ALA  196  <=> ILE  182  - ASP  207 )                          
  20: s001-A 5y3d-F   197 - 200 <=>  203 - 206   (ASP  197  - PRO  200  <=> LYS  210  - CYS  213 )                          
  20: s001-A 5y3d-F   201 - 208 <=>  210 - 217   (PHE  201  - TRP  208  <=> PRO  217  - MET  224 )                          
  20: s001-A 5y3d-F   212 - 259 <=>  218 - 265   (GLY  212  - SER  259  <=> ASN  225  - PRO  272 )                          
  20: s001-A 5y3d-F   261 - 272 <=>  266 - 277   (ILE  261  - TYR  272  <=> ASP  273  - ALA  284 )                          
  20: s001-A 5y3d-F   275 - 318 <=>  278 - 321   (HIS  275  - ARG  318  <=> PRO  285  - THR  328 )                          
  20: s001-A 5y3d-F   321 - 324 <=>  328 - 331   (SER  321  - LEU  324  <=> VAL  335  - GLU  338 )                          
  20: s001-A 5y3d-F   326 - 341 <=>  333 - 348   (GLN  326  - GLY  341  <=> GLU  340  - GLU  355 )                          
  20: s001-A 5y3d-F   346 - 365 <=>  349 - 368   (LEU  346  - GLU  365  <=> LEU  356  - ALA  375 )                          
  20: s001-A 5y3d-F   367 - 372 <=>  375 - 380   (THR  367  - ARG  372  <=> LEU  382  - THR  387 )                          
  20: s001-A 5y3d-F   376 - 384 <=>  382 - 390   (MET  376  - SER  384  <=> GLN  389  - ALA  397 )                          
  20: s001-A 5y3d-F   386 - 389 <=>  391 - 394   (LYS  386  - ILE  389  <=> ILE  398  - ASP  401 )                          
  20: s001-A 5y3d-F   390 - 394 <=>  399 - 403   (ARG  390  - VAL  394  <=> TYR  406  - ASP  410 )                          
  20: s001-A 5y3d-F   395 - 402 <=>  406 - 413   (ASP  395  - SER  402  <=> SER  413  - TRP  420 )                          
  20: s001-A 5y3d-F   406 - 409 <=>  414 - 417   (PRO  406  - LYS  409  <=> THR  421  - PRO  424 )                          
  20: s001-A 5y3d-F   410 - 413 <=>  426 - 429   (ASP  410  - PRO  413  <=> LEU  433  - HIS  436 )                          
  20: s001-A 5y3d-F   420 - 431 <=>  430 - 441   (VAL  420  - GLU  431  <=> ARG  439  - ALA  450 )                          
  20: s001-A 5y3d-F   432 - 445 <=>  451 - 464   (ARG  432  - ARG  445  <=> THR  460  - GLY  473 )                          
  20: s001-A 5y3d-F   476 - 479 <=>  465 - 468   (GLY  476  - SER  479  <=> MET  476  - PRO  479 )                          
  20: s001-A 5y3d-F   480 - 491 <=>  470 - 481   (TYR  480  - VAL  491  <=> HIS  481  - THR  492 )                          
  21: s001-A 6qwt-A     6 -   9 <=>    7 -  10   (TYR    6  - GLN    9  <=> GLU    7  - GLY   10 )                          
  21: s001-A 6qwt-A    27 -  40 <=>   11 -  24   (ALA   27  - SER   40  <=> PRO   11  - SER   24 )                          
  21: s001-A 6qwt-A    42 -  45 <=>   25 -  28   (PHE   42  - ILE   45  <=> PRO   25  - GLY   28 )                          
  21: s001-A 6qwt-A    46 -  49 <=>   30 -  33   (LYS   46  - GLY   49  <=> PHE   30  - THR   33 )                          
  21: s001-A 6qwt-A    51 -  58 <=>   34 -  41   (TYR   51  - ARG   58  <=> LYS   34  - ARG   41 )                          
  21: s001-A 6qwt-A    59 -  78 <=>   49 -  68   (ALA   59  - ASP   78  <=> ASP   49  - PRO   68 )                          
  21: s001-A 6qwt-A    80 -  94 <=>   69 -  83   (LEU   80  - SER   94  <=> SER   69  - PHE   83 )                          
  21: s001-A 6qwt-A    98 - 110 <=>   84 -  96   (GLU   98  - HIS  110  <=> PRO   84  - ASN   96 )                          
  21: s001-A 6qwt-A   111 - 132 <=>  103 - 124   (LEU  111  - TRP  132  <=> GLY  103  - PHE  124 )                          
  21: s001-A 6qwt-A   133 - 144 <=>  136 - 147   (LYS  133  - ARG  144  <=> PRO  136  - HIS  147 )                          
  21: s001-A 6qwt-A   152 - 170 <=>  148 - 166   (LEU  152  - THR  170  <=> ASN  148  - LYS  166 )                          
  21: s001-A 6qwt-A   171 - 198 <=>  170 - 197   (ASN  171  - PRO  198  <=> ALA  170  - MET  197 )                          
  21: s001-A 6qwt-A   199 - 209 <=>  203 - 213   (PRO  199  - LEU  209  <=> MET  203  - ASP  213 )                          
  21: s001-A 6qwt-A   213 - 260 <=>  214 - 261   (LEU  213  - LYS  260  <=> TYR  214  - PRO  261 )                          
  21: s001-A 6qwt-A   261 - 293 <=>  263 - 295   (ILE  261  - SER  293  <=> ILE  263  - SER  295 )                          
  21: s001-A 6qwt-A   295 - 320 <=>  296 - 321   (SER  295  - PHE  320  <=> CYS  297  - PHE  322 )                          
  21: s001-A 6qwt-A   321 - 324 <=>  324 - 327   (SER  321  - LEU  324  <=> SER  325  - ARG  328 )                          
  21: s001-A 6qwt-A   327 - 341 <=>  328 - 342   (CYS  327  - GLY  341  <=> ILE  329  - SER  343 )                          
  21: s001-A 6qwt-A   347 - 356 <=>  344 - 353   (PHE  347  - LYS  356  <=> HIS  345  - HIS  354 )                          
  21: s001-A 6qwt-A   357 - 364 <=>  355 - 362   (GLU  357  - GLU  364  <=> GLN  356  - PRO  363 )                          
  21: s001-A 6qwt-A   365 - 372 <=>  367 - 374   (GLU  365  - ARG  372  <=> SER  368  - SER  375 )                          
  21: s001-A 6qwt-A   376 - 386 <=>  376 - 386   (MET  376  - LYS  386  <=> HIS  377  - VAL  387 )                          
  21: s001-A 6qwt-A   388 - 406 <=>  393 - 411   (GLY  388  - PRO  406  <=> THR  394  - THR  412 )                          
  21: s001-A 6qwt-A   408 - 411 <=>  412 - 415   (ASN  408  - ARG  411  <=> ARG  413  - PRO  416 )                          
  21: s001-A 6qwt-A   416 - 431 <=>  416 - 431   (ALA  416  - GLU  431  <=> PHE  417  - GLY  432 )                          
  21: s001-A 6qwt-A   432 - 448 <=>  434 - 450   (ARG  432  - ASN  448  <=> ASN  435  - GLY  451 )                          
  21: s001-A 6qwt-A   476 - 486 <=>  454 - 464   (GLY  476  - ARG  486  <=> ILE  455  - ARG  465 )                          
  21: s001-A 6qwt-A   488 - 494 <=>  465 - 471   (TYR  488  - PRO  494  <=> TRP  466  - THR  472 )                          
  22: s001-A 4wfy-A     3 -   8 <=>    8 -  13   (ASN    3  - ILE    8  <=> SER    8  - GLY   13 )                          
  22: s001-A 4wfy-A    27 -  39 <=>   15 -  27   (ALA   27  - PRO   39  <=> PRO   15  - PRO   27 )                          
  22: s001-A 4wfy-A    41 -  44 <=>   28 -  31   (ASN   41  - ARG   44  <=> SER   28  - HIS   31 )                          
  22: s001-A 4wfy-A    45 -  48 <=>   33 -  36   (ILE   45  - PHE   48  <=> VAL   33  - GLY   36 )                          
  22: s001-A 4wfy-A    50 -  58 <=>   37 -  45   (LYS   50  - ARG   58  <=> ASN   37  - SER   45 )                          
  22: s001-A 4wfy-A    59 -  68 <=>   53 -  62   (ALA   59  - PHE   68  <=> ASN   53  - TYR   62 )                          
  22: s001-A 4wfy-A    70 -  96 <=>   63 -  89   (LYS   70  - TYR   96  <=> ILE   63  - ASP   89 )                          
  22: s001-A 4wfy-A    98 - 110 <=>   90 - 102   (GLU   98  - HIS  110  <=> ILE   90  - TYR  102 )                          
  22: s001-A 4wfy-A   111 - 124 <=>  109 - 122   (LEU  111  - PRO  124  <=> ALA  109  - ALA  122 )                          
  22: s001-A 4wfy-A   125 - 132 <=>  124 - 131   (GLY  125  - TRP  132  <=> GLY  124  - LEU  131 )                          
  22: s001-A 4wfy-A   133 - 142 <=>  139 - 148   (LYS  133  - SER  142  <=> THR  139  - TYR  148 )                          
  22: s001-A 4wfy-A   153 - 171 <=>  150 - 168   (GLN  153  - ASN  171  <=> LEU  150  - VAL  168 )                          
  22: s001-A 4wfy-A   172 - 198 <=>  172 - 198   (LYS  172  - PRO  198  <=> LYS  172  - PHE  198 )                          
  22: s001-A 4wfy-A   199 - 209 <=>  205 - 215   (PRO  199  - LEU  209  <=> VAL  205  - ASP  215 )                          
  22: s001-A 4wfy-A   213 - 222 <=>  216 - 225   (LEU  213  - LEU  222  <=> LEU  216  - LEU  225 )                          
  22: s001-A 4wfy-A   225 - 258 <=>  226 - 259   (SER  225  - LEU  258  <=> ASP  226  - THR  259 )                          
  22: s001-A 4wfy-A   263 - 267 <=>  260 - 264   (GLU  263  - SER  267  <=> HIS  260  - ASN  264 )                          
  22: s001-A 4wfy-A   269 - 318 <=>  265 - 314   (LEU  269  - ARG  318  <=> TYR  265  - TYR  314 )                          
  22: s001-A 4wfy-A   321 - 324 <=>  319 - 322   (SER  321  - LEU  324  <=> LEU  319  - PHE  322 )                          
  22: s001-A 4wfy-A   326 - 341 <=>  323 - 338   (GLN  326  - GLY  341  <=> ARG  323  - PRO  338 )                          
  22: s001-A 4wfy-A   347 - 366 <=>  340 - 359   (PHE  347  - LYS  366  <=> ASP  340  - ASP  359 )                          
  22: s001-A 4wfy-A   367 - 370 <=>  364 - 367   (THR  367  - GLU  370  <=> PHE  364  - VAL  367 )                          
  22: s001-A 4wfy-A   376 - 386 <=>  370 - 380   (MET  376  - LYS  386  <=> THR  370  - ARG  380 )                          
  22: s001-A 4wfy-A   388 - 406 <=>  387 - 405   (GLY  388  - PRO  406  <=> PHE  387  - THR  405 )                          
  22: s001-A 4wfy-A   408 - 411 <=>  406 - 409   (ASN  408  - ARG  411  <=> LYS  406  - LYS  409 )                          
  22: s001-A 4wfy-A   415 - 431 <=>  410 - 426   (ASP  415  - GLU  431  <=> ASN  410  - GLY  426 )                          
  22: s001-A 4wfy-A   432 - 442 <=>  428 - 438   (ARG  432  - ILE  442  <=> HIS  428  - ARG  438 )                          
  22: s001-A 4wfy-A   443 - 446 <=>  442 - 445   (GLN  443  - ARG  446  <=> VAL  442  - CYS  445 )                          
  22: s001-A 4wfy-A   476 - 486 <=>  447 - 457   (GLY  476  - ARG  486  <=> THR  447  - LYS  457 )                          
  22: s001-A 4wfy-A   488 - 492 <=>  458 - 462   (TYR  488  - LEU  492  <=> TRP  458  - PHE  462 )                          
  23: s001-A 4nlp-A     3 -   8 <=>    8 -  13   (ASN    3  - ILE    8  <=> PRO    8  - GLY   13 )                          
  23: s001-A 4nlp-A    27 -  39 <=>   15 -  27   (ALA   27  - PRO   39  <=> PRO   15  - PRO   27 )                          
  23: s001-A 4nlp-A    41 -  44 <=>   28 -  31   (ASN   41  - ARG   44  <=> SER   28  - HIS   31 )                          
  23: s001-A 4nlp-A    45 -  48 <=>   33 -  36   (ILE   45  - PHE   48  <=> VAL   33  - GLY   36 )                          
  23: s001-A 4nlp-A    50 -  58 <=>   37 -  45   (LYS   50  - ARG   58  <=> VAL   37  - LYS   45 )                          
  23: s001-A 4nlp-A    59 -  68 <=>   53 -  62   (ALA   59  - PHE   68  <=> ASP   53  - TYR   62 )                          
  23: s001-A 4nlp-A    70 -  96 <=>   63 -  89   (LYS   70  - TYR   96  <=> VAL   63  - ASP   89 )                          
  23: s001-A 4nlp-A    98 - 110 <=>   90 - 102   (GLU   98  - HIS  110  <=> ILE   90  - TYR  102 )                          
  23: s001-A 4nlp-A   111 - 124 <=>  109 - 122   (LEU  111  - PRO  124  <=> ALA  109  - ALA  122 )                          
  23: s001-A 4nlp-A   125 - 132 <=>  124 - 131   (GLY  125  - TRP  132  <=> GLY  124  - LEU  131 )                          
  23: s001-A 4nlp-A   133 - 143 <=>  139 - 149   (LYS  133  - TRP  143  <=> LYS  139  - GLY  149 )                          
  23: s001-A 4nlp-A   153 - 171 <=>  150 - 168   (GLN  153  - ASN  171  <=> ILE  150  - VAL  168 )                          
  23: s001-A 4nlp-A   172 - 197 <=>  172 - 197   (LYS  172  - ASP  197  <=> LYS  172  - ALA  197 )                          
  23: s001-A 4nlp-A   198 - 201 <=>  200 - 203   (PRO  198  - PHE  201  <=> LYS  200  - GLY  203 )                          
  23: s001-A 4nlp-A   202 - 209 <=>  208 - 215   (LEU  202  - LEU  209  <=> SER  208  - ASP  215 )                          
  23: s001-A 4nlp-A   213 - 222 <=>  216 - 225   (LEU  213  - LEU  222  <=> LEU  216  - MET  225 )                          
  23: s001-A 4nlp-A   225 - 256 <=>  226 - 257   (SER  225  - MET  256  <=> GLU  226  - GLY  257 )                          
  23: s001-A 4nlp-A   263 - 267 <=>  259 - 263   (GLU  263  - SER  267  <=> GLY  259  - ASP  263 )                          
  23: s001-A 4nlp-A   269 - 318 <=>  264 - 313   (LEU  269  - ARG  318  <=> TYR  264  - TYR  313 )                          
  23: s001-A 4nlp-A   319 - 324 <=>  316 - 321   (GLU  319  - LEU  324  <=> ILE  316  - LEU  321 )                          
  23: s001-A 4nlp-A   326 - 341 <=>  322 - 337   (GLN  326  - GLY  341  <=> LYS  322  - GLU  337 )                          
  23: s001-A 4nlp-A   347 - 366 <=>  339 - 358   (PHE  347  - LYS  366  <=> ASP  339  - ASP  358 )                          
  23: s001-A 4nlp-A   367 - 370 <=>  364 - 367   (THR  367  - GLU  370  <=> GLU  364  - THR  367 )                          
  23: s001-A 4nlp-A   376 - 386 <=>  369 - 379   (MET  376  - LYS  386  <=> GLU  369  - ARG  379 )                          
  23: s001-A 4nlp-A   388 - 406 <=>  386 - 404   (GLY  388  - PRO  406  <=> PHE  386  - THR  404 )                          
  23: s001-A 4nlp-A   408 - 411 <=>  405 - 408   (ASN  408  - ARG  411  <=> LYS  405  - ARG  408 )                          
  23: s001-A 4nlp-A   415 - 431 <=>  409 - 425   (ASP  415  - GLU  431  <=> ASN  409  - GLY  425 )                          
  23: s001-A 4nlp-A   432 - 442 <=>  427 - 437   (ARG  432  - ILE  442  <=> GLU  427  - ARG  437 )                          
  23: s001-A 4nlp-A   443 - 446 <=>  441 - 444   (GLN  443  - ARG  446  <=> ILE  441  - ALA  444 )                          
  23: s001-A 4nlp-A   476 - 486 <=>  446 - 456   (GLY  476  - ARG  486  <=> ASP  446  - ARG  456 )                          
  23: s001-A 4nlp-A   488 - 492 <=>  457 - 461   (TYR  488  - LEU  492  <=> TRP  457  - PHE  461 )                          
  24: s001-A 4nlv-A     3 -   8 <=>    8 -  13   (ASN    3  - ILE    8  <=> PRO    8  - GLY   13 )                          
  24: s001-A 4nlv-A    27 -  39 <=>   15 -  27   (ALA   27  - PRO   39  <=> PRO   15  - PRO   27 )                          
  24: s001-A 4nlv-A    41 -  44 <=>   28 -  31   (ASN   41  - ARG   44  <=> SER   28  - HIS   31 )                          
  24: s001-A 4nlv-A    45 -  48 <=>   33 -  36   (ILE   45  - PHE   48  <=> VAL   33  - GLY   36 )                          
  24: s001-A 4nlv-A    50 -  58 <=>   37 -  45   (LYS   50  - ARG   58  <=> VAL   37  - LYS   45 )                          
  24: s001-A 4nlv-A    59 -  68 <=>   53 -  62   (ALA   59  - PHE   68  <=> ASP   53  - TYR   62 )                          
  24: s001-A 4nlv-A    70 -  96 <=>   63 -  89   (LYS   70  - TYR   96  <=> VAL   63  - ASP   89 )                          
  24: s001-A 4nlv-A    98 - 110 <=>   90 - 102   (GLU   98  - HIS  110  <=> ILE   90  - TYR  102 )                          
  24: s001-A 4nlv-A   111 - 124 <=>  109 - 122   (LEU  111  - PRO  124  <=> ALA  109  - ALA  122 )                          
  24: s001-A 4nlv-A   125 - 132 <=>  124 - 131   (GLY  125  - TRP  132  <=> GLY  124  - LEU  131 )                          
  24: s001-A 4nlv-A   133 - 142 <=>  139 - 148   (LYS  133  - SER  142  <=> LYS  139  - TYR  148 )                          
  24: s001-A 4nlv-A   153 - 171 <=>  150 - 168   (GLN  153  - ASN  171  <=> ILE  150  - VAL  168 )                          
  24: s001-A 4nlv-A   172 - 197 <=>  172 - 197   (LYS  172  - ASP  197  <=> LYS  172  - ALA  197 )                          
  24: s001-A 4nlv-A   198 - 201 <=>  200 - 203   (PRO  198  - PHE  201  <=> LYS  200  - GLY  203 )                          
  24: s001-A 4nlv-A   202 - 209 <=>  208 - 215   (LEU  202  - LEU  209  <=> SER  208  - ASP  215 )                          
  24: s001-A 4nlv-A   213 - 222 <=>  216 - 225   (LEU  213  - LEU  222  <=> LEU  216  - MET  225 )                          
  24: s001-A 4nlv-A   225 - 256 <=>  226 - 257   (SER  225  - MET  256  <=> GLU  226  - GLY  257 )                          
  24: s001-A 4nlv-A   263 - 267 <=>  259 - 263   (GLU  263  - SER  267  <=> GLY  259  - ASP  263 )                          
  24: s001-A 4nlv-A   269 - 318 <=>  264 - 313   (LEU  269  - ARG  318  <=> TYR  264  - TYR  313 )                          
  24: s001-A 4nlv-A   321 - 324 <=>  318 - 321   (SER  321  - LEU  324  <=> LEU  318  - LEU  321 )                          
  24: s001-A 4nlv-A   326 - 341 <=>  322 - 337   (GLN  326  - GLY  341  <=> LYS  322  - GLU  337 )                          
  24: s001-A 4nlv-A   347 - 366 <=>  339 - 358   (PHE  347  - LYS  366  <=> ASP  339  - ASP  358 )                          
  24: s001-A 4nlv-A   368 - 371 <=>  364 - 367   (LEU  368  - VAL  371  <=> GLU  364  - THR  367 )                          
  24: s001-A 4nlv-A   376 - 386 <=>  369 - 379   (MET  376  - LYS  386  <=> GLU  369  - ARG  379 )                          
  24: s001-A 4nlv-A   388 - 406 <=>  386 - 404   (GLY  388  - PRO  406  <=> PHE  386  - THR  404 )                          
  24: s001-A 4nlv-A   408 - 411 <=>  405 - 408   (ASN  408  - ARG  411  <=> LYS  405  - ARG  408 )                          
  24: s001-A 4nlv-A   415 - 431 <=>  409 - 425   (ASP  415  - GLU  431  <=> ASN  409  - GLY  425 )                          
  24: s001-A 4nlv-A   432 - 442 <=>  427 - 437   (ARG  432  - ILE  442  <=> GLU  427  - ARG  437 )                          
  24: s001-A 4nlv-A   443 - 446 <=>  441 - 444   (GLN  443  - ARG  446  <=> ILE  441  - ALA  444 )                          
  24: s001-A 4nlv-A   476 - 486 <=>  446 - 456   (GLY  476  - ARG  486  <=> ASP  446  - ARG  456 )                          
  24: s001-A 4nlv-A   488 - 492 <=>  457 - 461   (TYR  488  - LEU  492  <=> TRP  457  - PHE  461 )                          
  25: s001-A 4nlu-A     3 -   8 <=>    8 -  13   (ASN    3  - ILE    8  <=> PRO    8  - GLY   13 )                          
  25: s001-A 4nlu-A    27 -  39 <=>   15 -  27   (ALA   27  - PRO   39  <=> PRO   15  - PRO   27 )                          
  25: s001-A 4nlu-A    41 -  44 <=>   28 -  31   (ASN   41  - ARG   44  <=> SER   28  - HIS   31 )                          
  25: s001-A 4nlu-A    45 -  48 <=>   33 -  36   (ILE   45  - PHE   48  <=> VAL   33  - GLY   36 )                          
  25: s001-A 4nlu-A    50 -  58 <=>   37 -  45   (LYS   50  - ARG   58  <=> VAL   37  - LYS   45 )                          
  25: s001-A 4nlu-A    59 -  68 <=>   53 -  62   (ALA   59  - PHE   68  <=> ASP   53  - TYR   62 )                          
  25: s001-A 4nlu-A    70 -  96 <=>   63 -  89   (LYS   70  - TYR   96  <=> VAL   63  - ASP   89 )                          
  25: s001-A 4nlu-A    98 - 110 <=>   90 - 102   (GLU   98  - HIS  110  <=> ILE   90  - TYR  102 )                          
  25: s001-A 4nlu-A   111 - 124 <=>  109 - 122   (LEU  111  - PRO  124  <=> ALA  109  - ALA  122 )                          
  25: s001-A 4nlu-A   125 - 132 <=>  124 - 131   (GLY  125  - TRP  132  <=> GLY  124  - LEU  131 )                          
  25: s001-A 4nlu-A   133 - 142 <=>  139 - 148   (LYS  133  - SER  142  <=> LYS  139  - TYR  148 )                          
  25: s001-A 4nlu-A   153 - 171 <=>  150 - 168   (GLN  153  - ASN  171  <=> ILE  150  - VAL  168 )                          
  25: s001-A 4nlu-A   172 - 198 <=>  172 - 198   (LYS  172  - PRO  198  <=> LYS  172  - PHE  198 )                          
  25: s001-A 4nlu-A   199 - 209 <=>  205 - 215   (PRO  199  - LEU  209  <=> ILE  205  - ASP  215 )                          
  25: s001-A 4nlu-A   213 - 222 <=>  216 - 225   (LEU  213  - LEU  222  <=> LEU  216  - MET  225 )                          
  25: s001-A 4nlu-A   225 - 256 <=>  226 - 257   (SER  225  - MET  256  <=> GLU  226  - GLY  257 )                          
  25: s001-A 4nlu-A   263 - 267 <=>  259 - 263   (GLU  263  - SER  267  <=> GLY  259  - ASP  263 )                          
  25: s001-A 4nlu-A   269 - 317 <=>  264 - 312   (LEU  269  - SER  317  <=> TYR  264  - THR  312 )                          
  25: s001-A 4nlu-A   318 - 321 <=>  314 - 317   (ARG  318  - SER  321  <=> LYS  314  - ASP  317 )                          
  25: s001-A 4nlu-A   322 - 325 <=>  319 - 322   (LEU  322  - ASN  325  <=> ASP  319  - LYS  322 )                          
  25: s001-A 4nlu-A   327 - 341 <=>  323 - 337   (CYS  327  - GLY  341  <=> MET  323  - GLU  337 )                          
  25: s001-A 4nlu-A   347 - 366 <=>  339 - 358   (PHE  347  - LYS  366  <=> ASP  339  - ASP  358 )                          
  25: s001-A 4nlu-A   367 - 370 <=>  363 - 366   (THR  367  - GLU  370  <=> PHE  363  - VAL  366 )                          
  25: s001-A 4nlu-A   376 - 386 <=>  369 - 379   (MET  376  - LYS  386  <=> GLU  369  - ARG  379 )                          
  25: s001-A 4nlu-A   388 - 406 <=>  386 - 404   (GLY  388  - PRO  406  <=> PHE  386  - THR  404 )                          
  25: s001-A 4nlu-A   408 - 411 <=>  405 - 408   (ASN  408  - ARG  411  <=> LYS  405  - ARG  408 )                          
  25: s001-A 4nlu-A   415 - 431 <=>  409 - 425   (ASP  415  - GLU  431  <=> ASN  409  - GLY  425 )                          
  25: s001-A 4nlu-A   432 - 442 <=>  427 - 437   (ARG  432  - ILE  442  <=> GLU  427  - ARG  437 )                          
  25: s001-A 4nlu-A   443 - 446 <=>  441 - 444   (GLN  443  - ARG  446  <=> ILE  441  - ALA  444 )                          
  25: s001-A 4nlu-A   476 - 486 <=>  446 - 456   (GLY  476  - ARG  486  <=> ASP  446  - ARG  456 )                          
  25: s001-A 4nlu-A   488 - 492 <=>  457 - 461   (TYR  488  - LEU  492  <=> TRP  457  - PHE  461 )                          
  26: s001-A 4wfz-A     3 -   8 <=>    8 -  13   (ASN    3  - ILE    8  <=> SER    8  - GLY   13 )                          
  26: s001-A 4wfz-A    27 -  39 <=>   15 -  27   (ALA   27  - PRO   39  <=> PRO   15  - PRO   27 )                          
  26: s001-A 4wfz-A    41 -  44 <=>   28 -  31   (ASN   41  - ARG   44  <=> SER   28  - HIS   31 )                          
  26: s001-A 4wfz-A    45 -  48 <=>   33 -  36   (ILE   45  - PHE   48  <=> VAL   33  - GLY   36 )                          
  26: s001-A 4wfz-A    50 -  58 <=>   37 -  45   (LYS   50  - ARG   58  <=> ASN   37  - SER   45 )                          
  26: s001-A 4wfz-A    59 -  68 <=>   53 -  62   (ALA   59  - PHE   68  <=> ASN   53  - TYR   62 )                          
  26: s001-A 4wfz-A    70 -  96 <=>   63 -  89   (LYS   70  - TYR   96  <=> ILE   63  - ASP   89 )                          
  26: s001-A 4wfz-A    99 - 110 <=>   91 - 102   (PRO   99  - HIS  110  <=> SER   91  - TYR  102 )                          
  26: s001-A 4wfz-A   111 - 124 <=>  109 - 122   (LEU  111  - PRO  124  <=> ALA  109  - ALA  122 )                          
  26: s001-A 4wfz-A   125 - 132 <=>  124 - 131   (GLY  125  - TRP  132  <=> GLY  124  - LEU  131 )                          
  26: s001-A 4wfz-A   133 - 142 <=>  139 - 148   (LYS  133  - SER  142  <=> THR  139  - TYR  148 )                          
  26: s001-A 4wfz-A   153 - 171 <=>  150 - 168   (GLN  153  - ASN  171  <=> LEU  150  - VAL  168 )                          
  26: s001-A 4wfz-A   172 - 198 <=>  172 - 198   (LYS  172  - PRO  198  <=> LYS  172  - PHE  198 )                          
  26: s001-A 4wfz-A   199 - 209 <=>  205 - 215   (PRO  199  - LEU  209  <=> VAL  205  - ASP  215 )                          
  26: s001-A 4wfz-A   213 - 222 <=>  216 - 225   (LEU  213  - LEU  222  <=> LEU  216  - LEU  225 )                          
  26: s001-A 4wfz-A   225 - 257 <=>  226 - 258   (SER  225  - ASP  257  <=> ASP  226  - TYR  258 )                          
  26: s001-A 4wfz-A   263 - 318 <=>  259 - 314   (GLU  263  - ARG  318  <=> THR  259  - TYR  314 )                          
  26: s001-A 4wfz-A   321 - 324 <=>  320 - 323   (SER  321  - LEU  324  <=> ASP  320  - ARG  323 )                          
  26: s001-A 4wfz-A   327 - 341 <=>  324 - 338   (CYS  327  - GLY  341  <=> MET  324  - PRO  338 )                          
  26: s001-A 4wfz-A   347 - 366 <=>  340 - 359   (PHE  347  - LYS  366  <=> ASP  340  - ASP  359 )                          
  26: s001-A 4wfz-A   367 - 370 <=>  364 - 367   (THR  367  - GLU  370  <=> PHE  364  - VAL  367 )                          
  26: s001-A 4wfz-A   376 - 387 <=>  370 - 381   (MET  376  - LEU  387  <=> THR  370  - ALA  381 )                          
  26: s001-A 4wfz-A   388 - 406 <=>  387 - 405   (GLY  388  - PRO  406  <=> PHE  387  - THR  405 )                          
  26: s001-A 4wfz-A   408 - 411 <=>  406 - 409   (ASN  408  - ARG  411  <=> LYS  406  - LYS  409 )                          
  26: s001-A 4wfz-A   415 - 431 <=>  410 - 426   (ASP  415  - GLU  431  <=> ASN  410  - GLY  426 )                          
  26: s001-A 4wfz-A   432 - 442 <=>  428 - 438   (ARG  432  - ILE  442  <=> HIS  428  - ARG  438 )                          
  26: s001-A 4wfz-A   443 - 446 <=>  442 - 445   (GLN  443  - ARG  446  <=> VAL  442  - CYS  445 )                          
  26: s001-A 4wfz-A   476 - 486 <=>  447 - 457   (GLY  476  - ARG  486  <=> THR  447  - LYS  457 )                          
  26: s001-A 4wfz-A   488 - 492 <=>  458 - 462   (TYR  488  - LEU  492  <=> TRP  458  - PHE  462 )                          
  27: s001-A 3ur0-B     1 -   4 <=>    2 -   5   (MET    1  - ASN    4  <=> PRO    3  - SER    6 )                          
  27: s001-A 3ur0-B    28 -  36 <=>   18 -  26   (LEU   28  - ARG   36  <=> ASP   19  - THR   27 )                          
  27: s001-A 3ur0-B    37 -  41 <=>   28 -  32   (SER   37  - ASN   41  <=> PHE   29  - SER   33 )                          
  27: s001-A 3ur0-B    49 -  56 <=>   39 -  46   (GLY   49  - THR   56  <=> GLY   40  - LEU   47 )                          
  27: s001-A 3ur0-B    57 -  96 <=>   58 -  97   (SER   57  - TYR   96  <=> LEU   59  - LEU   98 )                          
  27: s001-A 3ur0-B    98 - 123 <=>   98 - 123   (GLU   98  - SER  123  <=> GLU   99  - HIS  124 )                          
  27: s001-A 3ur0-B   126 - 131 <=>  124 - 129   (VAL  126  - VAL  131  <=> LYS  125  - ASP  130 )                          
  27: s001-A 3ur0-B   132 - 146 <=>  139 - 153   (TRP  132  - VAL  146  <=> LEU  140  - GLY  154 )                          
  27: s001-A 3ur0-B   151 - 170 <=>  154 - 173   (LYS  151  - THR  170  <=> LYS  155  - LYS  174 )                          
  27: s001-A 3ur0-B   171 - 196 <=>  178 - 203   (ASN  171  - ALA  196  <=> ILE  179  - ASP  204 )                          
  27: s001-A 3ur0-B   197 - 200 <=>  206 - 209   (ASP  197  - PRO  200  <=> LYS  207  - CYS  210 )                          
  27: s001-A 3ur0-B   201 - 209 <=>  213 - 221   (PHE  201  - LEU  209  <=> PRO  214  - ASN  222 )                          
  27: s001-A 3ur0-B   213 - 259 <=>  222 - 268   (LEU  213  - SER  259  <=> GLU  223  - PRO  269 )                          
  27: s001-A 3ur0-B   261 - 272 <=>  269 - 280   (ILE  261  - TYR  272  <=> ASP  270  - ALA  281 )                          
  27: s001-A 3ur0-B   275 - 295 <=>  281 - 301   (HIS  275  - SER  295  <=> PRO  282  - PRO  303 )                          
  27: s001-A 3ur0-B   297 - 318 <=>  302 - 323   (PHE  297  - ARG  318  <=> CYS  304  - THR  325 )                          
  27: s001-A 3ur0-B   321 - 341 <=>  330 - 350   (SER  321  - GLY  341  <=> VAL  332  - GLU  352 )                          
  27: s001-A 3ur0-B   346 - 366 <=>  351 - 371   (LEU  346  - LYS  366  <=> LEU  353  - ASP  373 )                          
  27: s001-A 3ur0-B   367 - 372 <=>  377 - 382   (THR  367  - ARG  372  <=> LEU  379  - THR  384 )                          
  27: s001-A 3ur0-B   376 - 388 <=>  384 - 396   (MET  376  - GLY  388  <=> GLN  386  - ASP  398 )                          
  27: s001-A 3ur0-B   389 - 409 <=>  399 - 419   (ILE  389  - LYS  409  <=> GLY  401  - PRO  421 )                          
  27: s001-A 3ur0-B   410 - 413 <=>  427 - 430   (ASP  410  - PRO  413  <=> THR  429  - GLY  432 )                          
  27: s001-A 3ur0-B   416 - 431 <=>  431 - 446   (ALA  416  - GLU  431  <=> ARG  436  - GLY  451 )                          
  27: s001-A 3ur0-B   432 - 445 <=>  448 - 461   (ARG  432  - ARG  445  <=> LYS  453  - ALA  466 )                          
  27: s001-A 3ur0-B   476 - 490 <=>  462 - 476   (GLY  476  - THR  490  <=> VAL  474  - GLY  488 )                          
  28: s001-A 3nai-B     1 -   4 <=>    1 -   4   (MET    1  - ASN    4  <=> ARG    7  - GLY   10 )                          
  28: s001-A 3nai-B    28 -  36 <=>   16 -  24   (LEU   28  - ARG   36  <=> ASP   22  - THR   30 )                          
  28: s001-A 3nai-B    37 -  41 <=>   26 -  30   (SER   37  - ASN   41  <=> PHE   32  - SER   36 )                          
  28: s001-A 3nai-B    46 -  56 <=>   34 -  44   (LYS   46  - THR   56  <=> LEU   40  - LEU   50 )                          
  28: s001-A 3nai-B    57 -  96 <=>   56 -  95   (SER   57  - TYR   96  <=> LEU   62  - LEU  101 )                          
  28: s001-A 3nai-B    98 - 123 <=>   96 - 121   (GLU   98  - SER  123  <=> GLU  102  - HIS  127 )                          
  28: s001-A 3nai-B   126 - 131 <=>  122 - 127   (VAL  126  - VAL  131  <=> LYS  128  - ASP  133 )                          
  28: s001-A 3nai-B   132 - 146 <=>  137 - 151   (TRP  132  - VAL  146  <=> LEU  143  - GLY  157 )                          
  28: s001-A 3nai-B   151 - 170 <=>  152 - 171   (LYS  151  - THR  170  <=> LYS  158  - LYS  177 )                          
  28: s001-A 3nai-B   171 - 196 <=>  176 - 201   (ASN  171  - ALA  196  <=> ILE  182  - ASP  207 )                          
  28: s001-A 3nai-B   197 - 200 <=>  204 - 207   (ASP  197  - PRO  200  <=> LYS  210  - CYS  213 )                          
  28: s001-A 3nai-B   201 - 208 <=>  211 - 218   (PHE  201  - TRP  208  <=> PRO  217  - MET  224 )                          
  28: s001-A 3nai-B   212 - 259 <=>  219 - 266   (GLY  212  - SER  259  <=> ASN  225  - PRO  272 )                          
  28: s001-A 3nai-B   261 - 272 <=>  267 - 278   (ILE  261  - TYR  272  <=> ASP  273  - ALA  284 )                          
  28: s001-A 3nai-B   275 - 319 <=>  279 - 323   (HIS  275  - GLU  319  <=> PRO  285  - ARG  329 )                          
  28: s001-A 3nai-B   321 - 324 <=>  328 - 331   (SER  321  - LEU  324  <=> ILE  334  - GLN  337 )                          
  28: s001-A 3nai-B   326 - 341 <=>  334 - 349   (GLN  326  - GLY  341  <=> GLU  340  - GLU  355 )                          
  28: s001-A 3nai-B   346 - 366 <=>  350 - 370   (LEU  346  - LYS  366  <=> LEU  356  - ASP  376 )                          
  28: s001-A 3nai-B   367 - 372 <=>  376 - 381   (THR  367  - ARG  372  <=> LEU  382  - THR  387 )                          
  28: s001-A 3nai-B   376 - 388 <=>  383 - 395   (MET  376  - GLY  388  <=> GLN  389  - ASP  401 )                          
  28: s001-A 3nai-B   389 - 409 <=>  398 - 418   (ILE  389  - LYS  409  <=> GLY  404  - PRO  424 )                          
  28: s001-A 3nai-B   410 - 431 <=>  427 - 448   (ASP  410  - GLU  431  <=> LEU  433  - GLY  454 )                          
  28: s001-A 3nai-B   434 - 443 <=>  452 - 461   (TYR  434  - GLN  443  <=> TYR  458  - LYS  467 )                          
  28: s001-A 3nai-B   444 - 449 <=>  463 - 468   (VAL  444  - ALA  449  <=> ALA  469  - ILE  474 )                          
  28: s001-A 3nai-B   476 - 490 <=>  471 - 485   (GLY  476  - THR  490  <=> VAL  477  - GLY  491 )                          
  29: s001-A 4zp7-A     3 -   8 <=>    8 -  13   (ASN    3  - ILE    8  <=> SER    8  - GLY   13 )                          
  29: s001-A 4zp7-A    27 -  39 <=>   15 -  27   (ALA   27  - PRO   39  <=> PRO   15  - PRO   27 )                          
  29: s001-A 4zp7-A    41 -  44 <=>   28 -  31   (ASN   41  - ARG   44  <=> SER   28  - HIS   31 )                          
  29: s001-A 4zp7-A    45 -  48 <=>   33 -  36   (ILE   45  - PHE   48  <=> VAL   33  - GLY   36 )                          
  29: s001-A 4zp7-A    50 -  58 <=>   37 -  45   (LYS   50  - ARG   58  <=> ASN   37  - SER   45 )                          
  29: s001-A 4zp7-A    59 -  68 <=>   53 -  62   (ALA   59  - PHE   68  <=> ASN   53  - TYR   62 )                          
  29: s001-A 4zp7-A    70 -  96 <=>   63 -  89   (LYS   70  - TYR   96  <=> ILE   63  - ASP   89 )                          
  29: s001-A 4zp7-A    98 - 110 <=>   90 - 102   (GLU   98  - HIS  110  <=> ILE   90  - TYR  102 )                          
  29: s001-A 4zp7-A   111 - 124 <=>  109 - 122   (LEU  111  - PRO  124  <=> ALA  109  - ALA  122 )                          
  29: s001-A 4zp7-A   125 - 132 <=>  124 - 131   (GLY  125  - TRP  132  <=> GLY  124  - LEU  131 )                          
  29: s001-A 4zp7-A   133 - 142 <=>  139 - 148   (LYS  133  - SER  142  <=> THR  139  - TYR  148 )                          
  29: s001-A 4zp7-A   153 - 171 <=>  150 - 168   (GLN  153  - ASN  171  <=> LEU  150  - VAL  168 )                          
  29: s001-A 4zp7-A   172 - 198 <=>  172 - 198   (LYS  172  - PRO  198  <=> LYS  172  - PHE  198 )                          
  29: s001-A 4zp7-A   199 - 209 <=>  205 - 215   (PRO  199  - LEU  209  <=> VAL  205  - ASP  215 )                          
  29: s001-A 4zp7-A   213 - 222 <=>  216 - 225   (LEU  213  - LEU  222  <=> LEU  216  - LEU  225 )                          
  29: s001-A 4zp7-A   225 - 258 <=>  226 - 259   (SER  225  - LEU  258  <=> ASP  226  - THR  259 )                          
  29: s001-A 4zp7-A   263 - 267 <=>  260 - 264   (GLU  263  - SER  267  <=> HIS  260  - ASN  264 )                          
  29: s001-A 4zp7-A   269 - 318 <=>  265 - 314   (LEU  269  - ARG  318  <=> TYR  265  - TYR  314 )                          
  29: s001-A 4zp7-A   321 - 324 <=>  319 - 322   (SER  321  - LEU  324  <=> LEU  319  - PHE  322 )                          
  29: s001-A 4zp7-A   326 - 341 <=>  323 - 338   (GLN  326  - GLY  341  <=> ARG  323  - PRO  338 )                          
  29: s001-A 4zp7-A   347 - 363 <=>  340 - 356   (PHE  347  - ASN  363  <=> ASP  340  - THR  356 )                          
  29: s001-A 4zp7-A   367 - 370 <=>  357 - 360   (THR  367  - GLU  370  <=> PRO  357  - GLU  366 )                          
  29: s001-A 4zp7-A   376 - 386 <=>  364 - 374   (MET  376  - LYS  386  <=> THR  370  - ARG  380 )                          
  29: s001-A 4zp7-A   388 - 406 <=>  381 - 399   (GLY  388  - PRO  406  <=> PHE  387  - THR  405 )                          
  29: s001-A 4zp7-A   408 - 411 <=>  400 - 403   (ASN  408  - ARG  411  <=> LYS  406  - LYS  409 )                          
  29: s001-A 4zp7-A   415 - 431 <=>  404 - 420   (ASP  415  - GLU  431  <=> ASN  410  - GLY  426 )                          
  29: s001-A 4zp7-A   432 - 442 <=>  422 - 432   (ARG  432  - ILE  442  <=> HIS  428  - ARG  438 )                          
  29: s001-A 4zp7-A   443 - 446 <=>  436 - 439   (GLN  443  - ARG  446  <=> VAL  442  - CYS  445 )                          
  29: s001-A 4zp7-A   476 - 486 <=>  441 - 451   (GLY  476  - ARG  486  <=> THR  447  - LYS  457 )                          
  29: s001-A 4zp7-A   488 - 492 <=>  452 - 456   (TYR  488  - LEU  492  <=> TRP  458  - PHE  462 )                          
  30: s001-A 4zpc-A     3 -   8 <=>    8 -  13   (ASN    3  - ILE    8  <=> SER    8  - GLY   13 )                          
  30: s001-A 4zpc-A    27 -  30 <=>   14 -  17   (ALA   27  - HIS   30  <=> PHE   14  - ILE   17 )                          
  30: s001-A 4zpc-A    31 -  39 <=>   19 -  27   (GLY   31  - PRO   39  <=> THR   19  - PRO   27 )                          
  30: s001-A 4zpc-A    41 -  44 <=>   28 -  31   (ASN   41  - ARG   44  <=> SER   28  - HIS   31 )                          
  30: s001-A 4zpc-A    45 -  48 <=>   33 -  36   (ILE   45  - PHE   48  <=> VAL   33  - GLY   36 )                          
  30: s001-A 4zpc-A    50 -  58 <=>   37 -  45   (LYS   50  - ARG   58  <=> ASN   37  - SER   45 )                          
  30: s001-A 4zpc-A    59 -  68 <=>   53 -  62   (ALA   59  - PHE   68  <=> ASN   53  - TYR   62 )                          
  30: s001-A 4zpc-A    70 -  96 <=>   63 -  89   (LYS   70  - TYR   96  <=> ILE   63  - ASP   89 )                          
  30: s001-A 4zpc-A    99 - 110 <=>   91 - 102   (PRO   99  - HIS  110  <=> SER   91  - TYR  102 )                          
  30: s001-A 4zpc-A   111 - 124 <=>  109 - 122   (LEU  111  - PRO  124  <=> ALA  109  - ALA  122 )                          
  30: s001-A 4zpc-A   125 - 132 <=>  124 - 131   (GLY  125  - TRP  132  <=> GLY  124  - LEU  131 )                          
  30: s001-A 4zpc-A   133 - 142 <=>  139 - 148   (LYS  133  - SER  142  <=> THR  139  - TYR  148 )                          
  30: s001-A 4zpc-A   153 - 171 <=>  150 - 168   (GLN  153  - ASN  171  <=> LEU  150  - VAL  168 )                          
  30: s001-A 4zpc-A   172 - 198 <=>  172 - 198   (LYS  172  - PRO  198  <=> LYS  172  - PHE  198 )                          
  30: s001-A 4zpc-A   199 - 209 <=>  205 - 215   (PRO  199  - LEU  209  <=> VAL  205  - ASP  215 )                          
  30: s001-A 4zpc-A   213 - 222 <=>  216 - 225   (LEU  213  - LEU  222  <=> LEU  216  - LEU  225 )                          
  30: s001-A 4zpc-A   225 - 257 <=>  226 - 258   (SER  225  - ASP  257  <=> ASP  226  - TYR  258 )                          
  30: s001-A 4zpc-A   263 - 318 <=>  259 - 314   (GLU  263  - ARG  318  <=> THR  259  - TYR  314 )                          
  30: s001-A 4zpc-A   321 - 324 <=>  319 - 322   (SER  321  - LEU  324  <=> LEU  319  - PHE  322 )                          
  30: s001-A 4zpc-A   326 - 341 <=>  323 - 338   (GLN  326  - GLY  341  <=> ARG  323  - PRO  338 )                          
  30: s001-A 4zpc-A   347 - 366 <=>  340 - 359   (PHE  347  - LYS  366  <=> ASP  340  - ASP  359 )                          
  30: s001-A 4zpc-A   367 - 370 <=>  364 - 367   (THR  367  - GLU  370  <=> PHE  364  - VAL  367 )                          
  30: s001-A 4zpc-A   376 - 387 <=>  370 - 381   (MET  376  - LEU  387  <=> THR  370  - ALA  381 )                          
  30: s001-A 4zpc-A   388 - 406 <=>  387 - 405   (GLY  388  - PRO  406  <=> PHE  387  - THR  405 )                          
  30: s001-A 4zpc-A   408 - 411 <=>  406 - 409   (ASN  408  - ARG  411  <=> LYS  406  - LYS  409 )                          
  30: s001-A 4zpc-A   415 - 431 <=>  410 - 426   (ASP  415  - GLU  431  <=> ASN  410  - GLY  426 )                          
  30: s001-A 4zpc-A   432 - 442 <=>  428 - 438   (ARG  432  - ILE  442  <=> HIS  428  - ARG  438 )                          
  30: s001-A 4zpc-A   443 - 446 <=>  442 - 445   (GLN  443  - ARG  446  <=> VAL  442  - CYS  445 )                          
  30: s001-A 4zpc-A   476 - 486 <=>  447 - 457   (GLY  476  - ARG  486  <=> THR  447  - LYS  457 )                          
  30: s001-A 4zpc-A   488 - 492 <=>  458 - 462   (TYR  488  - LEU  492  <=> TRP  458  - PHE  462 )                          
  31: s001-A 4zp8-A     3 -   8 <=>    8 -  13   (ASN    3  - ILE    8  <=> SER    8  - GLY   13 )                          
  31: s001-A 4zp8-A    27 -  30 <=>   14 -  17   (ALA   27  - HIS   30  <=> PHE   14  - ILE   17 )                          
  31: s001-A 4zp8-A    31 -  39 <=>   19 -  27   (GLY   31  - PRO   39  <=> THR   19  - PRO   27 )                          
  31: s001-A 4zp8-A    41 -  44 <=>   28 -  31   (ASN   41  - ARG   44  <=> SER   28  - HIS   31 )                          
  31: s001-A 4zp8-A    45 -  48 <=>   33 -  36   (ILE   45  - PHE   48  <=> VAL   33  - GLY   36 )                          
  31: s001-A 4zp8-A    50 -  58 <=>   37 -  45   (LYS   50  - ARG   58  <=> ASN   37  - SER   45 )                          
  31: s001-A 4zp8-A    59 -  68 <=>   53 -  62   (ALA   59  - PHE   68  <=> ASN   53  - TYR   62 )                          
  31: s001-A 4zp8-A    70 -  96 <=>   63 -  89   (LYS   70  - TYR   96  <=> ILE   63  - ASP   89 )                          
  31: s001-A 4zp8-A    99 - 110 <=>   91 - 102   (PRO   99  - HIS  110  <=> SER   91  - TYR  102 )                          
  31: s001-A 4zp8-A   111 - 124 <=>  109 - 122   (LEU  111  - PRO  124  <=> ALA  109  - ALA  122 )                          
  31: s001-A 4zp8-A   125 - 132 <=>  124 - 131   (GLY  125  - TRP  132  <=> GLY  124  - LEU  131 )                          
  31: s001-A 4zp8-A   133 - 142 <=>  139 - 148   (LYS  133  - SER  142  <=> THR  139  - TYR  148 )                          
  31: s001-A 4zp8-A   153 - 171 <=>  150 - 168   (GLN  153  - ASN  171  <=> LEU  150  - VAL  168 )                          
  31: s001-A 4zp8-A   172 - 198 <=>  172 - 198   (LYS  172  - PRO  198  <=> LYS  172  - PHE  198 )                          
  31: s001-A 4zp8-A   199 - 209 <=>  205 - 215   (PRO  199  - LEU  209  <=> VAL  205  - ASP  215 )                          
  31: s001-A 4zp8-A   213 - 222 <=>  216 - 225   (LEU  213  - LEU  222  <=> LEU  216  - LEU  225 )                          
  31: s001-A 4zp8-A   225 - 257 <=>  226 - 258   (SER  225  - ASP  257  <=> ASP  226  - TYR  258 )                          
  31: s001-A 4zp8-A   263 - 318 <=>  259 - 314   (GLU  263  - ARG  318  <=> THR  259  - TYR  314 )                          
  31: s001-A 4zp8-A   321 - 324 <=>  319 - 322   (SER  321  - LEU  324  <=> LEU  319  - PHE  322 )                          
  31: s001-A 4zp8-A   326 - 341 <=>  323 - 338   (GLN  326  - GLY  341  <=> ARG  323  - PRO  338 )                          
  31: s001-A 4zp8-A   347 - 363 <=>  340 - 356   (PHE  347  - ASN  363  <=> ASP  340  - THR  356 )                          
  31: s001-A 4zp8-A   367 - 370 <=>  357 - 360   (THR  367  - GLU  370  <=> PRO  357  - THR  368 )                          
  31: s001-A 4zp8-A   376 - 387 <=>  362 - 373   (MET  376  - LEU  387  <=> THR  370  - ALA  381 )                          
  31: s001-A 4zp8-A   388 - 406 <=>  379 - 397   (GLY  388  - PRO  406  <=> PHE  387  - THR  405 )                          
  31: s001-A 4zp8-A   408 - 411 <=>  398 - 401   (ASN  408  - ARG  411  <=> LYS  406  - LYS  409 )                          
  31: s001-A 4zp8-A   415 - 431 <=>  402 - 418   (ASP  415  - GLU  431  <=> ASN  410  - GLY  426 )                          
  31: s001-A 4zp8-A   432 - 442 <=>  420 - 430   (ARG  432  - ILE  442  <=> HIS  428  - ARG  438 )                          
  31: s001-A 4zp8-A   443 - 446 <=>  434 - 437   (GLN  443  - ARG  446  <=> VAL  442  - CYS  445 )                          
  31: s001-A 4zp8-A   476 - 486 <=>  439 - 449   (GLY  476  - ARG  486  <=> THR  447  - LYS  457 )                          
  31: s001-A 4zp8-A   488 - 492 <=>  450 - 454   (TYR  488  - LEU  492  <=> TRP  458  - PHE  462 )                          
  32: s001-A 4zpa-A     3 -   8 <=>    8 -  13   (ASN    3  - ILE    8  <=> SER    8  - GLY   13 )                          
  32: s001-A 4zpa-A    27 -  39 <=>   15 -  27   (ALA   27  - PRO   39  <=> PRO   15  - PRO   27 )                          
  32: s001-A 4zpa-A    41 -  44 <=>   28 -  31   (ASN   41  - ARG   44  <=> SER   28  - HIS   31 )                          
  32: s001-A 4zpa-A    45 -  48 <=>   33 -  36   (ILE   45  - PHE   48  <=> VAL   33  - GLY   36 )                          
  32: s001-A 4zpa-A    50 -  58 <=>   37 -  45   (LYS   50  - ARG   58  <=> ASN   37  - SER   45 )                          
  32: s001-A 4zpa-A    59 -  68 <=>   53 -  62   (ALA   59  - PHE   68  <=> ASN   53  - TYR   62 )                          
  32: s001-A 4zpa-A    70 -  96 <=>   63 -  89   (LYS   70  - TYR   96  <=> ILE   63  - ASP   89 )                          
  32: s001-A 4zpa-A    99 - 110 <=>   91 - 102   (PRO   99  - HIS  110  <=> SER   91  - TYR  102 )                          
  32: s001-A 4zpa-A   111 - 124 <=>  109 - 122   (LEU  111  - PRO  124  <=> ALA  109  - ALA  122 )                          
  32: s001-A 4zpa-A   125 - 132 <=>  124 - 131   (GLY  125  - TRP  132  <=> GLY  124  - LEU  131 )                          
  32: s001-A 4zpa-A   133 - 142 <=>  139 - 148   (LYS  133  - SER  142  <=> THR  139  - TYR  148 )                          
  32: s001-A 4zpa-A   153 - 171 <=>  150 - 168   (GLN  153  - ASN  171  <=> LEU  150  - VAL  168 )                          
  32: s001-A 4zpa-A   172 - 198 <=>  172 - 198   (LYS  172  - PRO  198  <=> LYS  172  - PHE  198 )                          
  32: s001-A 4zpa-A   199 - 209 <=>  205 - 215   (PRO  199  - LEU  209  <=> VAL  205  - ASP  215 )                          
  32: s001-A 4zpa-A   213 - 222 <=>  216 - 225   (LEU  213  - LEU  222  <=> LEU  216  - LEU  225 )                          
  32: s001-A 4zpa-A   225 - 257 <=>  226 - 258   (SER  225  - ASP  257  <=> ASP  226  - TYR  258 )                          
  32: s001-A 4zpa-A   263 - 318 <=>  259 - 314   (GLU  263  - ARG  318  <=> THR  259  - TYR  314 )                          
  32: s001-A 4zpa-A   321 - 324 <=>  319 - 322   (SER  321  - LEU  324  <=> LEU  319  - PHE  322 )                          
  32: s001-A 4zpa-A   326 - 341 <=>  323 - 338   (GLN  326  - GLY  341  <=> ARG  323  - PRO  338 )                          
  32: s001-A 4zpa-A   347 - 366 <=>  340 - 359   (PHE  347  - LYS  366  <=> ASP  340  - ASP  359 )                          
  32: s001-A 4zpa-A   367 - 370 <=>  364 - 367   (THR  367  - GLU  370  <=> TYR  364  - VAL  367 )                          
  32: s001-A 4zpa-A   376 - 386 <=>  370 - 380   (MET  376  - LYS  386  <=> THR  370  - ARG  380 )                          
  32: s001-A 4zpa-A   388 - 406 <=>  387 - 405   (GLY  388  - PRO  406  <=> PHE  387  - THR  405 )                          
  32: s001-A 4zpa-A   408 - 411 <=>  406 - 409   (ASN  408  - ARG  411  <=> LYS  406  - LYS  409 )                          
  32: s001-A 4zpa-A   415 - 431 <=>  410 - 426   (ASP  415  - GLU  431  <=> ASN  410  - GLY  426 )                          
  32: s001-A 4zpa-A   432 - 442 <=>  428 - 438   (ARG  432  - ILE  442  <=> HIS  428  - ARG  438 )                          
  32: s001-A 4zpa-A   443 - 446 <=>  442 - 445   (GLN  443  - ARG  446  <=> VAL  442  - CYS  445 )                          
  32: s001-A 4zpa-A   476 - 486 <=>  447 - 457   (GLY  476  - ARG  486  <=> THR  447  - LYS  457 )                          
  32: s001-A 4zpa-A   488 - 492 <=>  458 - 462   (TYR  488  - LEU  492  <=> TRP  458  - PHE  462 )                          
  33: s001-A 3sfg-B     1 -   4 <=>    2 -   5   (MET    1  - ASN    4  <=> PRO    6  - SER    9 )                          
  33: s001-A 3sfg-B    28 -  36 <=>   18 -  26   (LEU   28  - ARG   36  <=> ASP   22  - THR   30 )                          
  33: s001-A 3sfg-B    37 -  41 <=>   28 -  32   (SER   37  - ASN   41  <=> PHE   32  - SER   36 )                          
  33: s001-A 3sfg-B    46 -  56 <=>   36 -  46   (LYS   46  - THR   56  <=> LEU   40  - LEU   50 )                          
  33: s001-A 3sfg-B    57 -  96 <=>   58 -  97   (SER   57  - TYR   96  <=> LEU   62  - LEU  101 )                          
  33: s001-A 3sfg-B    98 - 123 <=>   98 - 123   (GLU   98  - SER  123  <=> GLU  102  - HIS  127 )                          
  33: s001-A 3sfg-B   126 - 131 <=>  124 - 129   (VAL  126  - VAL  131  <=> LYS  128  - ASP  133 )                          
  33: s001-A 3sfg-B   132 - 146 <=>  139 - 153   (TRP  132  - VAL  146  <=> LEU  143  - GLY  157 )                          
  33: s001-A 3sfg-B   151 - 170 <=>  154 - 173   (LYS  151  - THR  170  <=> LYS  158  - LYS  177 )                          
  33: s001-A 3sfg-B   171 - 189 <=>  178 - 196   (ASN  171  - GLN  189  <=> ILE  182  - ARG  200 )                          
  33: s001-A 3sfg-B   190 - 196 <=>  198 - 204   (PHE  190  - ALA  196  <=> PHE  202  - ALA  208 )                          
  33: s001-A 3sfg-B   197 - 200 <=>  206 - 209   (ASP  197  - PRO  200  <=> LYS  210  - CYS  213 )                          
  33: s001-A 3sfg-B   201 - 208 <=>  213 - 220   (PHE  201  - TRP  208  <=> PRO  217  - MET  224 )                          
  33: s001-A 3sfg-B   212 - 259 <=>  221 - 268   (GLY  212  - SER  259  <=> ASN  225  - PRO  272 )                          
  33: s001-A 3sfg-B   261 - 272 <=>  269 - 280   (ILE  261  - TYR  272  <=> ASP  273  - ALA  284 )                          
  33: s001-A 3sfg-B   275 - 319 <=>  281 - 325   (HIS  275  - GLU  319  <=> PRO  285  - ARG  329 )                          
  33: s001-A 3sfg-B   321 - 324 <=>  331 - 334   (SER  321  - LEU  324  <=> VAL  335  - GLU  338 )                          
  33: s001-A 3sfg-B   326 - 341 <=>  336 - 351   (GLN  326  - GLY  341  <=> GLU  340  - GLU  355 )                          
  33: s001-A 3sfg-B   347 - 366 <=>  353 - 372   (PHE  347  - LYS  366  <=> ASP  357  - ASP  376 )                          
  33: s001-A 3sfg-B   367 - 372 <=>  377 - 382   (THR  367  - ARG  372  <=> LEU  382  - THR  387 )                          
  33: s001-A 3sfg-B   376 - 388 <=>  384 - 396   (MET  376  - GLY  388  <=> GLN  389  - ASP  401 )                          
  33: s001-A 3sfg-B   389 - 409 <=>  399 - 419   (ILE  389  - LYS  409  <=> GLY  404  - PRO  424 )                          
  33: s001-A 3sfg-B   410 - 413 <=>  428 - 431   (ASP  410  - PRO  413  <=> LEU  433  - HIS  436 )                          
  33: s001-A 3sfg-B   416 - 419 <=>  432 - 435   (ALA  416  - ARG  419  <=> ALA  437  - LEU  443 )                          
  33: s001-A 3sfg-B   421 - 431 <=>  436 - 446   (ILE  421  - GLU  431  <=> MET  444  - GLY  454 )                          
  33: s001-A 3sfg-B   432 - 438 <=>  448 - 454   (ARG  432  - LEU  438  <=> LYS  456  - ALA  462 )                          
  33: s001-A 3sfg-B   440 - 443 <=>  455 - 458   (ALA  440  - GLN  443  <=> SER  463  - SER  466 )                          
  33: s001-A 3sfg-B   474 - 480 <=>  459 - 465   (PHE  474  - TYR  480  <=> MET  476  - ARG  482 )                          
  33: s001-A 3sfg-B   482 - 490 <=>  466 - 474   (GLU  482  - THR  490  <=> SER  483  - GLY  491 )                          
  34: s001-A 5y3d-C     2 -   5 <=>   10 -  13   (THR    2  - GLU    5  <=> ILE   17  - TYR   20 )                          
  34: s001-A 5y3d-C    28 -  36 <=>   15 -  23   (LEU   28  - ARG   36  <=> ASP   22  - THR   30 )                          
  34: s001-A 5y3d-C    37 -  41 <=>   25 -  29   (SER   37  - ASN   41  <=> PHE   32  - SER   36 )                          
  34: s001-A 5y3d-C    46 -  56 <=>   33 -  43   (LYS   46  - THR   56  <=> LEU   40  - LEU   50 )                          
  34: s001-A 5y3d-C    57 -  96 <=>   55 -  94   (SER   57  - TYR   96  <=> LEU   62  - LEU  101 )                          
  34: s001-A 5y3d-C    98 - 123 <=>   95 - 120   (GLU   98  - SER  123  <=> GLU  102  - HIS  127 )                          
  34: s001-A 5y3d-C   126 - 131 <=>  121 - 126   (VAL  126  - VAL  131  <=> LYS  128  - ASP  133 )                          
  34: s001-A 5y3d-C   132 - 146 <=>  136 - 150   (TRP  132  - VAL  146  <=> LEU  143  - GLY  157 )                          
  34: s001-A 5y3d-C   151 - 170 <=>  151 - 170   (LYS  151  - THR  170  <=> LYS  158  - LYS  177 )                          
  34: s001-A 5y3d-C   171 - 196 <=>  175 - 200   (ASN  171  - ALA  196  <=> ILE  182  - ASP  207 )                          
  34: s001-A 5y3d-C   197 - 200 <=>  203 - 206   (ASP  197  - PRO  200  <=> LYS  210  - CYS  213 )                          
  34: s001-A 5y3d-C   201 - 209 <=>  210 - 218   (PHE  201  - LEU  209  <=> PRO  217  - ASN  225 )                          
  34: s001-A 5y3d-C   213 - 259 <=>  219 - 265   (LEU  213  - SER  259  <=> GLU  226  - PRO  272 )                          
  34: s001-A 5y3d-C   261 - 272 <=>  266 - 277   (ILE  261  - TYR  272  <=> ASP  273  - ALA  284 )                          
  34: s001-A 5y3d-C   275 - 319 <=>  278 - 322   (HIS  275  - GLU  319  <=> PRO  285  - ARG  329 )                          
  34: s001-A 5y3d-C   321 - 324 <=>  328 - 331   (SER  321  - LEU  324  <=> VAL  335  - GLU  338 )                          
  34: s001-A 5y3d-C   326 - 341 <=>  333 - 348   (GLN  326  - GLY  341  <=> GLU  340  - GLU  355 )                          
  34: s001-A 5y3d-C   346 - 365 <=>  349 - 368   (LEU  346  - GLU  365  <=> LEU  356  - ALA  375 )                          
  34: s001-A 5y3d-C   367 - 372 <=>  375 - 380   (THR  367  - ARG  372  <=> LEU  382  - THR  387 )                          
  34: s001-A 5y3d-C   376 - 388 <=>  382 - 394   (MET  376  - GLY  388  <=> GLN  389  - ASP  401 )                          
  34: s001-A 5y3d-C   389 - 409 <=>  397 - 417   (ILE  389  - LYS  409  <=> GLY  404  - PRO  424 )                          
  34: s001-A 5y3d-C   410 - 413 <=>  426 - 429   (ASP  410  - PRO  413  <=> LEU  433  - HIS  436 )                          
  34: s001-A 5y3d-C   416 - 431 <=>  430 - 445   (ALA  416  - GLU  431  <=> ARG  439  - GLY  454 )                          
  34: s001-A 5y3d-C   432 - 442 <=>  447 - 457   (ARG  432  - ILE  442  <=> LYS  456  - SER  466 )                          
  34: s001-A 5y3d-C   443 - 448 <=>  459 - 464   (GLN  443  - ASN  448  <=> GLU  468  - GLY  473 )                          
  34: s001-A 5y3d-C   475 - 490 <=>  465 - 480   (SER  475  - THR  490  <=> MET  476  - GLY  491 )                          
  35: s001-A 5y3d-D     1 -   4 <=>    1 -   4   (MET    1  - ASN    4  <=> PRO    8  - THR   11 )                          
  35: s001-A 5y3d-D    27 -  36 <=>   14 -  23   (ALA   27  - ARG   36  <=> GLY   21  - THR   30 )                          
  35: s001-A 5y3d-D    37 -  41 <=>   25 -  29   (SER   37  - ASN   41  <=> PHE   32  - SER   36 )                          
  35: s001-A 5y3d-D    46 -  56 <=>   33 -  43   (LYS   46  - THR   56  <=> LEU   40  - LEU   50 )                          
  35: s001-A 5y3d-D    57 -  96 <=>   55 -  94   (SER   57  - TYR   96  <=> LEU   62  - LEU  101 )                          
  35: s001-A 5y3d-D    98 - 123 <=>   95 - 120   (GLU   98  - SER  123  <=> GLU  102  - HIS  127 )                          
  35: s001-A 5y3d-D   126 - 131 <=>  121 - 126   (VAL  126  - VAL  131  <=> LYS  128  - ASP  133 )                          
  35: s001-A 5y3d-D   132 - 146 <=>  136 - 150   (TRP  132  - VAL  146  <=> LEU  143  - GLY  157 )                          
  35: s001-A 5y3d-D   151 - 170 <=>  151 - 170   (LYS  151  - THR  170  <=> LYS  158  - LYS  177 )                          
  35: s001-A 5y3d-D   171 - 196 <=>  175 - 200   (ASN  171  - ALA  196  <=> ILE  182  - ASP  207 )                          
  35: s001-A 5y3d-D   197 - 200 <=>  203 - 206   (ASP  197  - PRO  200  <=> LYS  210  - CYS  213 )                          
  35: s001-A 5y3d-D   201 - 208 <=>  210 - 217   (PHE  201  - TRP  208  <=> PRO  217  - MET  224 )                          
  35: s001-A 5y3d-D   212 - 259 <=>  218 - 265   (GLY  212  - SER  259  <=> ASN  225  - PRO  272 )                          
  35: s001-A 5y3d-D   261 - 272 <=>  266 - 277   (ILE  261  - TYR  272  <=> ASP  273  - ALA  284 )                          
  35: s001-A 5y3d-D   275 - 318 <=>  278 - 321   (HIS  275  - ARG  318  <=> PRO  285  - THR  328 )                          
  35: s001-A 5y3d-D   321 - 324 <=>  328 - 331   (SER  321  - LEU  324  <=> VAL  335  - GLU  338 )                          
  35: s001-A 5y3d-D   326 - 341 <=>  333 - 348   (GLN  326  - GLY  341  <=> GLU  340  - GLU  355 )                          
  35: s001-A 5y3d-D   346 - 365 <=>  349 - 368   (LEU  346  - GLU  365  <=> LEU  356  - ALA  375 )                          
  35: s001-A 5y3d-D   367 - 372 <=>  375 - 380   (THR  367  - ARG  372  <=> LEU  382  - THR  387 )                          
  35: s001-A 5y3d-D   376 - 388 <=>  382 - 394   (MET  376  - GLY  388  <=> GLN  389  - ASP  401 )                          
  35: s001-A 5y3d-D   389 - 409 <=>  397 - 417   (ILE  389  - LYS  409  <=> GLY  404  - PRO  424 )                          
  35: s001-A 5y3d-D   410 - 413 <=>  426 - 429   (ASP  410  - PRO  413  <=> LEU  433  - HIS  436 )                          
  35: s001-A 5y3d-D   416 - 431 <=>  430 - 445   (ALA  416  - GLU  431  <=> ARG  439  - GLY  454 )                          
  35: s001-A 5y3d-D   432 - 449 <=>  447 - 464   (ARG  432  - ALA  449  <=> LYS  456  - GLY  473 )                          
  35: s001-A 5y3d-D   476 - 490 <=>  465 - 479   (GLY  476  - THR  490  <=> VAL  477  - GLY  491 )                          
  36: s001-A 1xr6-A     3 -   9 <=>    8 -  14   (ASN    3  - GLN    9  <=> HIS    8  - LEU   14 )                          
  36: s001-A 1xr6-A    27 -  39 <=>   15 -  27   (ALA   27  - PRO   39  <=> PRO   15  - PRO   27 )                          
  36: s001-A 1xr6-A    41 -  44 <=>   28 -  31   (ASN   41  - ARG   44  <=> SER   28  - TYR   31 )                          
  36: s001-A 1xr6-A    45 -  48 <=>   33 -  36   (ILE   45  - PHE   48  <=> VAL   33  - GLY   36 )                          
  36: s001-A 1xr6-A    50 -  58 <=>   37 -  45   (LYS   50  - ARG   58  <=> SER   37  - ASP   45 )                          
  36: s001-A 1xr6-A    59 -  68 <=>   53 -  62   (ALA   59  - PHE   68  <=> ASN   53  - TYR   62 )                          
  36: s001-A 1xr6-A    70 -  96 <=>   63 -  89   (LYS   70  - TYR   96  <=> LYS   63  - ASP   89 )                          
  36: s001-A 1xr6-A    98 - 110 <=>   90 - 102   (GLU   98  - HIS  110  <=> ILE   90  - PHE  102 )                          
  36: s001-A 1xr6-A   111 - 124 <=>  109 - 122   (LEU  111  - PRO  124  <=> ALA  109  - THR  122 )                          
  36: s001-A 1xr6-A   125 - 132 <=>  124 - 131   (GLY  125  - TRP  132  <=> GLY  124  - ILE  131 )                          
  36: s001-A 1xr6-A   133 - 142 <=>  139 - 148   (LYS  133  - SER  142  <=> SER  139  - TYR  148 )                          
  36: s001-A 1xr6-A   153 - 171 <=>  150 - 168   (GLN  153  - ASN  171  <=> VAL  150  - ILE  168 )                          
  36: s001-A 1xr6-A   172 - 198 <=>  172 - 198   (LYS  172  - PRO  198  <=> LYS  172  - PHE  198 )                          
  36: s001-A 1xr6-A   199 - 209 <=>  205 - 215   (PRO  199  - LEU  209  <=> VAL  205  - GLU  215 )                          
  36: s001-A 1xr6-A   213 - 222 <=>  216 - 225   (LEU  213  - LEU  222  <=> THR  216  - LEU  225 )                          
  36: s001-A 1xr6-A   224 - 256 <=>  226 - 258   (ARG  224  - MET  256  <=> ASP  226  - SER  258 )                          
  36: s001-A 1xr6-A   266 - 319 <=>  260 - 313   (LEU  266  - GLU  319  <=> GLN  260  - LYS  313 )                          
  36: s001-A 1xr6-A   321 - 324 <=>  317 - 320   (SER  321  - LEU  324  <=> LEU  317  - LEU  320 )                          
  36: s001-A 1xr6-A   326 - 341 <=>  321 - 336   (GLN  326  - GLY  341  <=> LYS  321  - THR  336 )                          
  36: s001-A 1xr6-A   345 - 348 <=>  337 - 340   (GLN  345  - GLU  348  <=> LEU  337  - GLU  340 )                          
  36: s001-A 1xr6-A   350 - 366 <=>  341 - 357   (ASP  350  - LYS  366  <=> ALA  341  - ASP  357 )                          
  36: s001-A 1xr6-A   368 - 371 <=>  363 - 366   (LEU  368  - VAL  371  <=> LYS  363  - ASP  366 )                          
  36: s001-A 1xr6-A   376 - 386 <=>  368 - 378   (MET  376  - LYS  386  <=> ASN  368  - LYS  378 )                          
  36: s001-A 1xr6-A   388 - 406 <=>  385 - 403   (GLY  388  - PRO  406  <=> PHE  385  - THR  403 )                          
  36: s001-A 1xr6-A   408 - 411 <=>  404 - 407   (ASN  408  - ARG  411  <=> LYS  404  - SER  407 )                          
  36: s001-A 1xr6-A   415 - 430 <=>  408 - 423   (ASP  415  - ASP  430  <=> GLN  408  - ASN  423 )                          
  36: s001-A 1xr6-A   431 - 442 <=>  425 - 436   (GLU  431  - ILE  442  <=> ARG  425  - ARG  436 )                          
  36: s001-A 1xr6-A   443 - 446 <=>  440 - 443   (GLN  443  - ARG  446  <=> ALA  440  - ALA  443 )                          
  36: s001-A 1xr6-A   476 - 486 <=>  445 - 455   (GLY  476  - ARG  486  <=> TYR  445  - GLU  455 )                          
  36: s001-A 1xr6-A   488 - 492 <=>  456 - 460   (TYR  488  - LEU  492  <=> TRP  456  - PHE  460 )                          
  37: s001-A 4nlw-A     3 -   8 <=>    8 -  13   (ASN    3  - ILE    8  <=> PRO    8  - GLY   13 )                          
  37: s001-A 4nlw-A    27 -  39 <=>   15 -  27   (ALA   27  - PRO   39  <=> PRO   15  - PRO   27 )                          
  37: s001-A 4nlw-A    41 -  44 <=>   28 -  31   (ASN   41  - ARG   44  <=> SER   28  - HIS   31 )                          
  37: s001-A 4nlw-A    45 -  48 <=>   33 -  36   (ILE   45  - PHE   48  <=> VAL   33  - GLY   36 )                          
  37: s001-A 4nlw-A    50 -  58 <=>   37 -  45   (LYS   50  - ARG   58  <=> VAL   37  - LYS   45 )                          
  37: s001-A 4nlw-A    59 -  68 <=>   53 -  62   (ALA   59  - PHE   68  <=> ASP   53  - TYR   62 )                          
  37: s001-A 4nlw-A    70 -  96 <=>   63 -  89   (LYS   70  - TYR   96  <=> VAL   63  - ASP   89 )                          
  37: s001-A 4nlw-A    98 - 110 <=>   90 - 102   (GLU   98  - HIS  110  <=> ILE   90  - TYR  102 )                          
  37: s001-A 4nlw-A   111 - 124 <=>  109 - 122   (LEU  111  - PRO  124  <=> ALA  109  - ALA  122 )                          
  37: s001-A 4nlw-A   125 - 132 <=>  124 - 131   (GLY  125  - TRP  132  <=> GLY  124  - LEU  131 )                          
  37: s001-A 4nlw-A   133 - 142 <=>  139 - 148   (LYS  133  - SER  142  <=> LYS  139  - TYR  148 )                          
  37: s001-A 4nlw-A   153 - 171 <=>  150 - 168   (GLN  153  - ASN  171  <=> ILE  150  - VAL  168 )                          
  37: s001-A 4nlw-A   172 - 198 <=>  172 - 198   (LYS  172  - PRO  198  <=> LYS  172  - PHE  198 )                          
  37: s001-A 4nlw-A   199 - 209 <=>  205 - 215   (PRO  199  - LEU  209  <=> ILE  205  - ASP  215 )                          
  37: s001-A 4nlw-A   213 - 222 <=>  216 - 225   (LEU  213  - LEU  222  <=> LEU  216  - MET  225 )                          
  37: s001-A 4nlw-A   225 - 256 <=>  226 - 257   (SER  225  - MET  256  <=> GLU  226  - GLY  257 )                          
  37: s001-A 4nlw-A   263 - 267 <=>  259 - 263   (GLU  263  - SER  267  <=> GLY  259  - ASP  263 )                          
  37: s001-A 4nlw-A   269 - 317 <=>  264 - 312   (LEU  269  - SER  317  <=> TYR  264  - THR  312 )                          
  37: s001-A 4nlw-A   318 - 321 <=>  314 - 317   (ARG  318  - SER  321  <=> LYS  314  - ASP  317 )                          
  37: s001-A 4nlw-A   322 - 325 <=>  319 - 322   (LEU  322  - ASN  325  <=> ASP  319  - LYS  322 )                          
  37: s001-A 4nlw-A   327 - 341 <=>  323 - 337   (CYS  327  - GLY  341  <=> MET  323  - GLU  337 )                          
  37: s001-A 4nlw-A   347 - 366 <=>  339 - 358   (PHE  347  - LYS  366  <=> ASP  339  - ASP  358 )                          
  37: s001-A 4nlw-A   367 - 370 <=>  364 - 367   (THR  367  - GLU  370  <=> GLU  364  - THR  367 )                          
  37: s001-A 4nlw-A   376 - 386 <=>  369 - 379   (MET  376  - LYS  386  <=> GLU  369  - ARG  379 )                          
  37: s001-A 4nlw-A   388 - 406 <=>  386 - 404   (GLY  388  - PRO  406  <=> PHE  386  - THR  404 )                          
  37: s001-A 4nlw-A   408 - 411 <=>  405 - 408   (ASN  408  - ARG  411  <=> LYS  405  - ARG  408 )                          
  37: s001-A 4nlw-A   415 - 431 <=>  409 - 425   (ASP  415  - GLU  431  <=> ASN  409  - GLY  425 )                          
  37: s001-A 4nlw-A   432 - 442 <=>  427 - 437   (ARG  432  - ILE  442  <=> GLU  427  - ARG  437 )                          
  37: s001-A 4nlw-A   443 - 446 <=>  441 - 444   (GLN  443  - ARG  446  <=> ILE  441  - ALA  444 )                          
  37: s001-A 4nlw-A   476 - 486 <=>  446 - 456   (GLY  476  - ARG  486  <=> ASP  446  - ARG  456 )                          
  37: s001-A 4nlw-A   488 - 492 <=>  457 - 461   (TYR  488  - LEU  492  <=> TRP  457  - PHE  461 )                          
  38: s001-A 1ra6-A     3 -   8 <=>    8 -  13   (ASN    3  - ILE    8  <=> PRO    8  - GLY   13 )                          
  38: s001-A 1ra6-A    27 -  39 <=>   15 -  27   (ALA   27  - PRO   39  <=> PRO   15  - PRO   27 )                          
  38: s001-A 1ra6-A    41 -  44 <=>   28 -  31   (ASN   41  - ARG   44  <=> SER   28  - HIS   31 )                          
  38: s001-A 1ra6-A    45 -  48 <=>   33 -  36   (ILE   45  - PHE   48  <=> VAL   33  - GLY   36 )                          
  38: s001-A 1ra6-A    50 -  58 <=>   37 -  45   (LYS   50  - ARG   58  <=> VAL   37  - LYS   45 )                          
  38: s001-A 1ra6-A    59 -  68 <=>   53 -  62   (ALA   59  - PHE   68  <=> ASP   53  - TYR   62 )                          
  38: s001-A 1ra6-A    70 -  96 <=>   63 -  89   (LYS   70  - TYR   96  <=> VAL   63  - ASP   89 )                          
  38: s001-A 1ra6-A    98 - 110 <=>   90 - 102   (GLU   98  - HIS  110  <=> ILE   90  - TYR  102 )                          
  38: s001-A 1ra6-A   111 - 124 <=>  109 - 122   (LEU  111  - PRO  124  <=> ALA  109  - ALA  122 )                          
  38: s001-A 1ra6-A   125 - 132 <=>  124 - 131   (GLY  125  - TRP  132  <=> GLY  124  - LEU  131 )                          
  38: s001-A 1ra6-A   133 - 142 <=>  139 - 148   (LYS  133  - SER  142  <=> LYS  139  - TYR  148 )                          
  38: s001-A 1ra6-A   153 - 171 <=>  150 - 168   (GLN  153  - ASN  171  <=> ILE  150  - VAL  168 )                          
  38: s001-A 1ra6-A   172 - 197 <=>  172 - 197   (LYS  172  - ASP  197  <=> LYS  172  - ALA  197 )                          
  38: s001-A 1ra6-A   198 - 201 <=>  200 - 203   (PRO  198  - PHE  201  <=> LYS  200  - GLY  203 )                          
  38: s001-A 1ra6-A   202 - 209 <=>  208 - 215   (LEU  202  - LEU  209  <=> SER  208  - ASP  215 )                          
  38: s001-A 1ra6-A   213 - 222 <=>  216 - 225   (LEU  213  - LEU  222  <=> LEU  216  - MET  225 )                          
  38: s001-A 1ra6-A   225 - 256 <=>  226 - 257   (SER  225  - MET  256  <=> GLU  226  - GLY  257 )                          
  38: s001-A 1ra6-A   263 - 267 <=>  259 - 263   (GLU  263  - SER  267  <=> GLY  259  - ASP  263 )                          
  38: s001-A 1ra6-A   269 - 318 <=>  264 - 313   (LEU  269  - ARG  318  <=> TYR  264  - TYR  313 )                          
  38: s001-A 1ra6-A   319 - 324 <=>  316 - 321   (GLU  319  - LEU  324  <=> ILE  316  - LEU  321 )                          
  38: s001-A 1ra6-A   326 - 341 <=>  322 - 337   (GLN  326  - GLY  341  <=> LYS  322  - GLU  337 )                          
  38: s001-A 1ra6-A   347 - 366 <=>  339 - 358   (PHE  347  - LYS  366  <=> ASP  339  - ASP  358 )                          
  38: s001-A 1ra6-A   367 - 370 <=>  363 - 366   (THR  367  - GLU  370  <=> PHE  363  - VAL  366 )                          
  38: s001-A 1ra6-A   376 - 386 <=>  369 - 379   (MET  376  - LYS  386  <=> GLU  369  - ARG  379 )                          
  38: s001-A 1ra6-A   388 - 406 <=>  386 - 404   (GLY  388  - PRO  406  <=> PHE  386  - THR  404 )                          
  38: s001-A 1ra6-A   408 - 411 <=>  405 - 408   (ASN  408  - ARG  411  <=> LYS  405  - ARG  408 )                          
  38: s001-A 1ra6-A   415 - 431 <=>  409 - 425   (ASP  415  - GLU  431  <=> ASN  409  - GLY  425 )                          
  38: s001-A 1ra6-A   432 - 442 <=>  427 - 437   (ARG  432  - ILE  442  <=> GLU  427  - ARG  437 )                          
  38: s001-A 1ra6-A   443 - 446 <=>  441 - 444   (GLN  443  - ARG  446  <=> ILE  441  - ALA  444 )                          
  38: s001-A 1ra6-A   476 - 486 <=>  446 - 456   (GLY  476  - ARG  486  <=> ASP  446  - ARG  456 )                          
  38: s001-A 1ra6-A   488 - 492 <=>  457 - 461   (TYR  488  - LEU  492  <=> TRP  457  - PHE  461 )                          
  39: s001-A 4nz0-D     2 -   5 <=>    6 -   9   (THR    2  - GLU    5  <=> LEU    6  - GLY    9 )                          
  39: s001-A 4nz0-D    27 -  40 <=>   10 -  23   (ALA   27  - SER   40  <=> PRO   10  - THR   23 )                          
  39: s001-A 4nz0-D    43 -  46 <=>   24 -  27   (VAL   43  - LYS   46  <=> VAL   24  - GLN   27 )                          
  39: s001-A 4nz0-D    47 -  58 <=>   29 -  40   (GLY   47  - ARG   58  <=> PHE   29  - LYS   40 )                          
  39: s001-A 4nz0-D    59 -  67 <=>   48 -  56   (ALA   59  - ALA   67  <=> ASP   48  - LYS   56 )                          
  39: s001-A 4nz0-D    69 -  78 <=>   57 -  66   (VAL   69  - ASP   78  <=> HIS   57  - PRO   66 )                          
  39: s001-A 4nz0-D    80 - 110 <=>   67 -  97   (LEU   80  - HIS  110  <=> VAL   67  - ASP   97 )                          
  39: s001-A 4nz0-D   111 - 124 <=>  104 - 117   (LEU  111  - PRO  124  <=> PRO  104  - THR  117 )                          
  39: s001-A 4nz0-D   125 - 133 <=>  119 - 127   (GLY  125  - LYS  133  <=> GLY  119  - ASP  127 )                          
  39: s001-A 4nz0-D   134 - 145 <=>  136 - 147   (GLU  134  - THR  145  <=> PHE  136  - LYS  147 )                          
  39: s001-A 4nz0-D   151 - 171 <=>  148 - 168   (LYS  151  - ASN  171  <=> ASP  148  - VAL  168 )                          
  39: s001-A 4nz0-D   172 - 199 <=>  172 - 199   (LYS  172  - PRO  199  <=> LYS  172  - GLN  199 )                          
  39: s001-A 4nz0-D   200 - 209 <=>  206 - 215   (PRO  200  - LEU  209  <=> LEU  206  - ASP  215 )                          
  39: s001-A 4nz0-D   213 - 249 <=>  216 - 252   (LEU  213  - PHE  249  <=> VAL  216  - ALA  252 )                          
  39: s001-A 4nz0-D   250 - 253 <=>  254 - 257   (SER  250  - ARG  253  <=> GLU  254  - SER  257 )                          
  39: s001-A 4nz0-D   254 - 257 <=>  259 - 262   (ARG  254  - ASP  257  <=> GLU  259  - PHE  262 )                          
  39: s001-A 4nz0-D   263 - 319 <=>  263 - 319   (GLU  263  - GLU  319  <=> ASP  263  - LYS  319 )                          
  39: s001-A 4nz0-D   321 - 324 <=>  324 - 327   (SER  321  - LEU  324  <=> ASP  324  - LYS  327 )                          
  39: s001-A 4nz0-D   327 - 341 <=>  328 - 342   (CYS  327  - GLY  341  <=> VAL  328  - GLN  342 )                          
  39: s001-A 4nz0-D   347 - 366 <=>  344 - 363   (PHE  347  - LYS  366  <=> ASN  344  - ASN  363 )                          
  39: s001-A 4nz0-D   367 - 372 <=>  368 - 373   (THR  367  - ARG  372  <=> PHE  368  - THR  373 )                          
  39: s001-A 4nz0-D   376 - 387 <=>  375 - 386   (MET  376  - LEU  387  <=> GLU  375  - LYS  386 )                          
  39: s001-A 4nz0-D   388 - 406 <=>  389 - 407   (GLY  388  - PRO  406  <=> PRO  389  - TYR  407 )                          
  39: s001-A 4nz0-D   408 - 411 <=>  408 - 411   (ASN  408  - ARG  411  <=> ARG  408  - THR  411 )                          
  39: s001-A 4nz0-D   416 - 431 <=>  412 - 427   (ALA  416  - GLU  431  <=> LEU  412  - GLY  427 )                          
  39: s001-A 4nz0-D   432 - 445 <=>  429 - 442   (ARG  432  - ARG  445  <=> GLN  429  - GLY  442 )                          
  39: s001-A 4nz0-D   476 - 486 <=>  444 - 454   (GLY  476  - ARG  486  <=> ILE  444  - ARG  454 )                          
  39: s001-A 4nz0-D   488 - 493 <=>  455 - 460   (TYR  488  - TYR  493  <=> TRP  455  - TRP  460 )                          
  40: s001-A 2ilz-A     3 -   8 <=>    8 -  13   (ASN    3  - ILE    8  <=> PRO    8  - GLY   13 )                          
  40: s001-A 2ilz-A    27 -  32 <=>   14 -  19   (ALA   27  - PHE   32  <=> TYR   14  - ALA   19 )                          
  40: s001-A 2ilz-A    33 -  39 <=>   21 -  27   (GLY   33  - PRO   39  <=> SER   21  - PRO   27 )                          
  40: s001-A 2ilz-A    41 -  44 <=>   28 -  31   (ASN   41  - ARG   44  <=> SER   28  - HIS   31 )                          
  40: s001-A 2ilz-A    45 -  48 <=>   33 -  36   (ILE   45  - PHE   48  <=> VAL   33  - GLY   36 )                          
  40: s001-A 2ilz-A    50 -  58 <=>   37 -  45   (LYS   50  - ARG   58  <=> VAL   37  - LYS   45 )                          
  40: s001-A 2ilz-A    59 -  68 <=>   53 -  62   (ALA   59  - PHE   68  <=> ASP   53  - TYR   62 )                          
  40: s001-A 2ilz-A    70 -  96 <=>   63 -  89   (LYS   70  - TYR   96  <=> VAL   63  - ASP   89 )                          
  40: s001-A 2ilz-A    98 - 110 <=>   90 - 102   (GLU   98  - HIS  110  <=> ILE   90  - TYR  102 )                          
  40: s001-A 2ilz-A   111 - 124 <=>  109 - 122   (LEU  111  - PRO  124  <=> ALA  109  - ALA  122 )                          
  40: s001-A 2ilz-A   125 - 132 <=>  124 - 131   (GLY  125  - TRP  132  <=> GLY  124  - LEU  131 )                          
  40: s001-A 2ilz-A   133 - 142 <=>  139 - 148   (LYS  133  - SER  142  <=> LYS  139  - TYR  148 )                          
  40: s001-A 2ilz-A   153 - 171 <=>  150 - 168   (GLN  153  - ASN  171  <=> ILE  150  - VAL  168 )                          
  40: s001-A 2ilz-A   172 - 196 <=>  172 - 196   (LYS  172  - ALA  196  <=> LYS  172  - ALA  196 )                          
  40: s001-A 2ilz-A   197 - 200 <=>  200 - 203   (ASP  197  - PRO  200  <=> LYS  200  - GLY  203 )                          
  40: s001-A 2ilz-A   201 - 209 <=>  207 - 215   (PHE  201  - LEU  209  <=> GLY  207  - ASP  215 )                          
  40: s001-A 2ilz-A   213 - 222 <=>  216 - 225   (LEU  213  - LEU  222  <=> LEU  216  - MET  225 )                          
  40: s001-A 2ilz-A   225 - 256 <=>  226 - 257   (SER  225  - MET  256  <=> GLU  226  - GLY  257 )                          
  40: s001-A 2ilz-A   263 - 267 <=>  259 - 263   (GLU  263  - SER  267  <=> GLY  259  - ASP  263 )                          
  40: s001-A 2ilz-A   269 - 318 <=>  264 - 313   (LEU  269  - ARG  318  <=> TYR  264  - TYR  313 )                          
  40: s001-A 2ilz-A   321 - 324 <=>  318 - 321   (SER  321  - LEU  324  <=> LEU  318  - LEU  321 )                          
  40: s001-A 2ilz-A   326 - 341 <=>  322 - 337   (GLN  326  - GLY  341  <=> LYS  322  - GLU  337 )                          
  40: s001-A 2ilz-A   347 - 366 <=>  339 - 358   (PHE  347  - LYS  366  <=> ASP  339  - ASP  358 )                          
  40: s001-A 2ilz-A   367 - 370 <=>  363 - 366   (THR  367  - GLU  370  <=> PHE  363  - VAL  366 )                          
  40: s001-A 2ilz-A   376 - 386 <=>  369 - 379   (MET  376  - LYS  386  <=> GLU  369  - ARG  379 )                          
  40: s001-A 2ilz-A   388 - 406 <=>  386 - 404   (GLY  388  - PRO  406  <=> PHE  386  - THR  404 )                          
  40: s001-A 2ilz-A   408 - 411 <=>  405 - 408   (ASN  408  - ARG  411  <=> LYS  405  - ARG  408 )                          
  40: s001-A 2ilz-A   415 - 431 <=>  409 - 425   (ASP  415  - GLU  431  <=> ASN  409  - GLY  425 )                          
  40: s001-A 2ilz-A   432 - 442 <=>  427 - 437   (ARG  432  - ILE  442  <=> GLU  427  - ARG  437 )                          
  40: s001-A 2ilz-A   443 - 446 <=>  441 - 444   (GLN  443  - ARG  446  <=> ILE  441  - ALA  444 )                          
  40: s001-A 2ilz-A   476 - 486 <=>  446 - 456   (GLY  476  - ARG  486  <=> ASP  446  - ARG  456 )                          
  40: s001-A 2ilz-A   488 - 492 <=>  457 - 461   (TYR  488  - LEU  492  <=> TRP  457  - PHE  461 )                          
  41: s001-A 4nlo-A     3 -   8 <=>    8 -  13   (ASN    3  - ILE    8  <=> PRO    8  - GLY   13 )                          
  41: s001-A 4nlo-A    27 -  39 <=>   15 -  27   (ALA   27  - PRO   39  <=> PRO   15  - PRO   27 )                          
  41: s001-A 4nlo-A    41 -  44 <=>   28 -  31   (ASN   41  - ARG   44  <=> SER   28  - HIS   31 )                          
  41: s001-A 4nlo-A    45 -  48 <=>   33 -  36   (ILE   45  - PHE   48  <=> VAL   33  - GLY   36 )                          
  41: s001-A 4nlo-A    50 -  58 <=>   37 -  45   (LYS   50  - ARG   58  <=> VAL   37  - LYS   45 )                          
  41: s001-A 4nlo-A    59 -  68 <=>   53 -  62   (ALA   59  - PHE   68  <=> ASP   53  - TYR   62 )                          
  41: s001-A 4nlo-A    70 -  96 <=>   63 -  89   (LYS   70  - TYR   96  <=> VAL   63  - ASP   89 )                          
  41: s001-A 4nlo-A    98 - 110 <=>   90 - 102   (GLU   98  - HIS  110  <=> ILE   90  - TYR  102 )                          
  41: s001-A 4nlo-A   111 - 124 <=>  109 - 122   (LEU  111  - PRO  124  <=> ALA  109  - ALA  122 )                          
  41: s001-A 4nlo-A   125 - 132 <=>  124 - 131   (GLY  125  - TRP  132  <=> GLY  124  - LEU  131 )                          
  41: s001-A 4nlo-A   133 - 143 <=>  139 - 149   (LYS  133  - TRP  143  <=> LYS  139  - GLY  149 )                          
  41: s001-A 4nlo-A   153 - 171 <=>  150 - 168   (GLN  153  - ASN  171  <=> ILE  150  - VAL  168 )                          
  41: s001-A 4nlo-A   172 - 198 <=>  172 - 198   (LYS  172  - PRO  198  <=> LYS  172  - PHE  198 )                          
  41: s001-A 4nlo-A   199 - 209 <=>  205 - 215   (PRO  199  - LEU  209  <=> ILE  205  - ASP  215 )                          
  41: s001-A 4nlo-A   213 - 222 <=>  216 - 225   (LEU  213  - LEU  222  <=> LEU  216  - MET  225 )                          
  41: s001-A 4nlo-A   225 - 256 <=>  226 - 257   (SER  225  - MET  256  <=> GLU  226  - GLY  257 )                          
  41: s001-A 4nlo-A   263 - 267 <=>  259 - 263   (GLU  263  - SER  267  <=> GLY  259  - ASP  263 )                          
  41: s001-A 4nlo-A   269 - 317 <=>  264 - 312   (LEU  269  - SER  317  <=> TYR  264  - THR  312 )                          
  41: s001-A 4nlo-A   318 - 321 <=>  314 - 317   (ARG  318  - SER  321  <=> LYS  314  - ASP  317 )                          
  41: s001-A 4nlo-A   322 - 325 <=>  319 - 322   (LEU  322  - ASN  325  <=> ASP  319  - LYS  322 )                          
  41: s001-A 4nlo-A   327 - 341 <=>  323 - 337   (CYS  327  - GLY  341  <=> MET  323  - GLU  337 )                          
  41: s001-A 4nlo-A   347 - 366 <=>  339 - 358   (PHE  347  - LYS  366  <=> ASP  339  - ASP  358 )                          
  41: s001-A 4nlo-A   367 - 370 <=>  364 - 367   (THR  367  - GLU  370  <=> GLU  364  - THR  367 )                          
  41: s001-A 4nlo-A   376 - 386 <=>  369 - 379   (MET  376  - LYS  386  <=> GLU  369  - ARG  379 )                          
  41: s001-A 4nlo-A   388 - 406 <=>  386 - 404   (GLY  388  - PRO  406  <=> PHE  386  - THR  404 )                          
  41: s001-A 4nlo-A   408 - 411 <=>  405 - 408   (ASN  408  - ARG  411  <=> LYS  405  - ARG  408 )                          
  41: s001-A 4nlo-A   415 - 431 <=>  409 - 425   (ASP  415  - GLU  431  <=> ASN  409  - GLY  425 )                          
  41: s001-A 4nlo-A   432 - 442 <=>  427 - 437   (ARG  432  - ILE  442  <=> GLU  427  - ARG  437 )                          
  41: s001-A 4nlo-A   443 - 446 <=>  441 - 444   (GLN  443  - ARG  446  <=> ILE  441  - ALA  444 )                          
  41: s001-A 4nlo-A   476 - 486 <=>  446 - 456   (GLY  476  - ARG  486  <=> ASP  446  - ARG  456 )                          
  41: s001-A 4nlo-A   488 - 492 <=>  457 - 461   (TYR  488  - LEU  492  <=> TRP  457  - PHE  461 )                          
  42: s001-A 2ily-A     3 -   8 <=>    8 -  13   (ASN    3  - ILE    8  <=> PRO    8  - GLY   13 )                          
  42: s001-A 2ily-A    27 -  39 <=>   15 -  27   (ALA   27  - PRO   39  <=> PRO   15  - PRO   27 )                          
  42: s001-A 2ily-A    41 -  44 <=>   28 -  31   (ASN   41  - ARG   44  <=> SER   28  - HIS   31 )                          
  42: s001-A 2ily-A    45 -  48 <=>   33 -  36   (ILE   45  - PHE   48  <=> VAL   33  - GLY   36 )                          
  42: s001-A 2ily-A    50 -  58 <=>   37 -  45   (LYS   50  - ARG   58  <=> VAL   37  - LYS   45 )                          
  42: s001-A 2ily-A    59 -  68 <=>   53 -  62   (ALA   59  - PHE   68  <=> ASP   53  - TYR   62 )                          
  42: s001-A 2ily-A    70 -  96 <=>   63 -  89   (LYS   70  - TYR   96  <=> VAL   63  - ASP   89 )                          
  42: s001-A 2ily-A    98 - 110 <=>   90 - 102   (GLU   98  - HIS  110  <=> ILE   90  - TYR  102 )                          
  42: s001-A 2ily-A   111 - 124 <=>  109 - 122   (LEU  111  - PRO  124  <=> ALA  109  - ALA  122 )                          
  42: s001-A 2ily-A   125 - 132 <=>  124 - 131   (GLY  125  - TRP  132  <=> GLY  124  - LEU  131 )                          
  42: s001-A 2ily-A   133 - 143 <=>  139 - 149   (LYS  133  - TRP  143  <=> LYS  139  - GLY  149 )                          
  42: s001-A 2ily-A   153 - 171 <=>  150 - 168   (GLN  153  - ASN  171  <=> ILE  150  - VAL  168 )                          
  42: s001-A 2ily-A   172 - 197 <=>  172 - 197   (LYS  172  - ASP  197  <=> LYS  172  - ALA  197 )                          
  42: s001-A 2ily-A   198 - 201 <=>  200 - 203   (PRO  198  - PHE  201  <=> LYS  200  - GLY  203 )                          
  42: s001-A 2ily-A   202 - 209 <=>  208 - 215   (LEU  202  - LEU  209  <=> SER  208  - ASP  215 )                          
  42: s001-A 2ily-A   213 - 222 <=>  216 - 225   (LEU  213  - LEU  222  <=> LEU  216  - MET  225 )                          
  42: s001-A 2ily-A   225 - 256 <=>  226 - 257   (SER  225  - MET  256  <=> GLU  226  - GLY  257 )                          
  42: s001-A 2ily-A   263 - 267 <=>  259 - 263   (GLU  263  - SER  267  <=> GLY  259  - ASP  263 )                          
  42: s001-A 2ily-A   269 - 318 <=>  264 - 313   (LEU  269  - ARG  318  <=> TYR  264  - TYR  313 )                          
  42: s001-A 2ily-A   319 - 324 <=>  316 - 321   (GLU  319  - LEU  324  <=> ILE  316  - LEU  321 )                          
  42: s001-A 2ily-A   326 - 341 <=>  322 - 337   (GLN  326  - GLY  341  <=> LYS  322  - GLU  337 )                          
  42: s001-A 2ily-A   347 - 366 <=>  339 - 358   (PHE  347  - LYS  366  <=> ASP  339  - ASP  358 )                          
  42: s001-A 2ily-A   367 - 370 <=>  363 - 366   (THR  367  - GLU  370  <=> PHE  363  - VAL  366 )                          
  42: s001-A 2ily-A   376 - 386 <=>  369 - 379   (MET  376  - LYS  386  <=> GLU  369  - ARG  379 )                          
  42: s001-A 2ily-A   388 - 406 <=>  386 - 404   (GLY  388  - PRO  406  <=> PHE  386  - THR  404 )                          
  42: s001-A 2ily-A   408 - 411 <=>  405 - 408   (ASN  408  - ARG  411  <=> LYS  405  - ARG  408 )                          
  42: s001-A 2ily-A   415 - 431 <=>  409 - 425   (ASP  415  - GLU  431  <=> ASN  409  - GLY  425 )                          
  42: s001-A 2ily-A   432 - 442 <=>  427 - 437   (ARG  432  - ILE  442  <=> GLU  427  - ARG  437 )                          
  42: s001-A 2ily-A   443 - 446 <=>  441 - 444   (GLN  443  - ARG  446  <=> ILE  441  - ALA  444 )                          
  42: s001-A 2ily-A   476 - 486 <=>  446 - 456   (GLY  476  - ARG  486  <=> ASP  446  - ARG  456 )                          
  42: s001-A 2ily-A   488 - 492 <=>  457 - 461   (TYR  488  - LEU  492  <=> TRP  457  - PHE  461 )                          
  43: s001-A 3ddk-A     3 -   8 <=>    8 -  13   (ASN    3  - ILE    8  <=> SER    8  - GLY   13 )                          
  43: s001-A 3ddk-A    27 -  30 <=>   14 -  17   (ALA   27  - HIS   30  <=> PHE   14  - ILE   17 )                          
  43: s001-A 3ddk-A    31 -  39 <=>   19 -  27   (GLY   31  - PRO   39  <=> THR   19  - PRO   27 )                          
  43: s001-A 3ddk-A    41 -  44 <=>   28 -  31   (ASN   41  - ARG   44  <=> SER   28  - HIS   31 )                          
  43: s001-A 3ddk-A    45 -  48 <=>   33 -  36   (ILE   45  - PHE   48  <=> VAL   33  - GLY   36 )                          
  43: s001-A 3ddk-A    50 -  58 <=>   37 -  45   (LYS   50  - ARG   58  <=> ASN   37  - SER   45 )                          
  43: s001-A 3ddk-A    59 -  68 <=>   53 -  62   (ALA   59  - PHE   68  <=> ASN   53  - TYR   62 )                          
  43: s001-A 3ddk-A    70 -  96 <=>   63 -  89   (LYS   70  - TYR   96  <=> ILE   63  - ASP   89 )                          
  43: s001-A 3ddk-A    99 - 110 <=>   91 - 102   (PRO   99  - HIS  110  <=> SER   91  - TYR  102 )                          
  43: s001-A 3ddk-A   111 - 124 <=>  109 - 122   (LEU  111  - PRO  124  <=> ALA  109  - ALA  122 )                          
  43: s001-A 3ddk-A   125 - 132 <=>  124 - 131   (GLY  125  - TRP  132  <=> GLY  124  - LEU  131 )                          
  43: s001-A 3ddk-A   133 - 142 <=>  139 - 148   (LYS  133  - SER  142  <=> THR  139  - TYR  148 )                          
  43: s001-A 3ddk-A   153 - 171 <=>  150 - 168   (GLN  153  - ASN  171  <=> LEU  150  - VAL  168 )                          
  43: s001-A 3ddk-A   172 - 198 <=>  172 - 198   (LYS  172  - PRO  198  <=> LYS  172  - PHE  198 )                          
  43: s001-A 3ddk-A   199 - 209 <=>  205 - 215   (PRO  199  - LEU  209  <=> VAL  205  - ASP  215 )                          
  43: s001-A 3ddk-A   213 - 222 <=>  216 - 225   (LEU  213  - LEU  222  <=> LEU  216  - LEU  225 )                          
  43: s001-A 3ddk-A   225 - 257 <=>  226 - 258   (SER  225  - ASP  257  <=> ASP  226  - TYR  258 )                          
  43: s001-A 3ddk-A   263 - 318 <=>  259 - 314   (GLU  263  - ARG  318  <=> THR  259  - TYR  314 )                          
  43: s001-A 3ddk-A   321 - 324 <=>  319 - 322   (SER  321  - LEU  324  <=> LEU  319  - PHE  322 )                          
  43: s001-A 3ddk-A   326 - 341 <=>  323 - 338   (GLN  326  - GLY  341  <=> ARG  323  - PRO  338 )                          
  43: s001-A 3ddk-A   347 - 366 <=>  340 - 359   (PHE  347  - LYS  366  <=> ASP  340  - ASP  359 )                          
  43: s001-A 3ddk-A   367 - 370 <=>  364 - 367   (THR  367  - GLU  370  <=> PHE  364  - VAL  367 )                          
  43: s001-A 3ddk-A   376 - 386 <=>  370 - 380   (MET  376  - LYS  386  <=> THR  370  - ARG  380 )                          
  43: s001-A 3ddk-A   388 - 406 <=>  387 - 405   (GLY  388  - PRO  406  <=> PHE  387  - THR  405 )                          
  43: s001-A 3ddk-A   408 - 411 <=>  406 - 409   (ASN  408  - ARG  411  <=> LYS  406  - LYS  409 )                          
  43: s001-A 3ddk-A   415 - 431 <=>  410 - 426   (ASP  415  - GLU  431  <=> ASN  410  - GLY  426 )                          
  43: s001-A 3ddk-A   432 - 442 <=>  428 - 438   (ARG  432  - ILE  442  <=> HIS  428  - ARG  438 )                          
  43: s001-A 3ddk-A   443 - 446 <=>  442 - 445   (GLN  443  - ARG  446  <=> VAL  442  - CYS  445 )                          
  43: s001-A 3ddk-A   476 - 486 <=>  447 - 457   (GLY  476  - ARG  486  <=> THR  447  - LYS  457 )                          
  43: s001-A 3ddk-A   488 - 492 <=>  458 - 462   (TYR  488  - LEU  492  <=> TRP  458  - PHE  462 )                          
  44: s001-A 2b43-C     4 -   7 <=>    8 -  11   (ASN    4  - PHE    7  <=> ILE   13  - PRO   16 )                          
  44: s001-A 2b43-C    28 -  36 <=>   13 -  21   (LEU   28  - ARG   36  <=> SER   18  - THR   26 )                          
  44: s001-A 2b43-C    37 -  41 <=>   23 -  27   (SER   37  - ASN   41  <=> PHE   28  - SER   32 )                          
  44: s001-A 2b43-C    46 -  56 <=>   31 -  41   (LYS   46  - THR   56  <=> LEU   36  - LEU   46 )                          
  44: s001-A 2b43-C    57 -  96 <=>   54 -  93   (SER   57  - TYR   96  <=> LEU   59  - ILE   98 )                          
  44: s001-A 2b43-C    98 - 123 <=>   94 - 119   (GLU   98  - SER  123  <=> ASP   99  - HIS  124 )                          
  44: s001-A 2b43-C   126 - 131 <=>  120 - 125   (VAL  126  - VAL  131  <=> MET  125  - CYS  130 )                          
  44: s001-A 2b43-C   132 - 146 <=>  135 - 149   (TRP  132  - VAL  146  <=> LEU  140  - GLY  154 )                          
  44: s001-A 2b43-C   151 - 170 <=>  150 - 169   (LYS  151  - THR  170  <=> LYS  155  - LYS  174 )                          
  44: s001-A 2b43-C   171 - 196 <=>  174 - 199   (ASN  171  - ALA  196  <=> ILE  179  - ASP  204 )                          
  44: s001-A 2b43-C   197 - 200 <=>  202 - 205   (ASP  197  - PRO  200  <=> LYS  207  - CYS  210 )                          
  44: s001-A 2b43-C   201 - 208 <=>  209 - 216   (PHE  201  - TRP  208  <=> PRO  214  - MET  221 )                          
  44: s001-A 2b43-C   212 - 259 <=>  217 - 264   (GLY  212  - SER  259  <=> ASN  222  - PRO  269 )                          
  44: s001-A 2b43-C   261 - 272 <=>  265 - 276   (ILE  261  - TYR  272  <=> HIS  270  - SER  281 )                          
  44: s001-A 2b43-C   275 - 291 <=>  277 - 293   (HIS  275  - ILE  291  <=> PRO  282  - LEU  298 )                          
  44: s001-A 2b43-C   292 - 295 <=>  295 - 298   (PRO  292  - SER  295  <=> SER  300  - PRO  303 )                          
  44: s001-A 2b43-C   297 - 319 <=>  299 - 321   (PHE  297  - GLU  319  <=> CYS  304  - ASN  326 )                          
  44: s001-A 2b43-C   321 - 341 <=>  327 - 347   (SER  321  - GLY  341  <=> ILE  332  - LYS  352 )                          
  44: s001-A 2b43-C   346 - 366 <=>  348 - 368   (LEU  346  - LYS  366  <=> LEU  353  - ASP  373 )                          
  44: s001-A 2b43-C   367 - 372 <=>  374 - 379   (THR  367  - ARG  372  <=> LEU  379  - ASP  384 )                          
  44: s001-A 2b43-C   376 - 388 <=>  381 - 393   (MET  376  - GLY  388  <=> ASN  386  - ASP  398 )                          
  44: s001-A 2b43-C   389 - 409 <=>  396 - 416   (ILE  389  - LYS  409  <=> GLY  401  - PRO  421 )                          
  44: s001-A 2b43-C   411 - 414 <=>  425 - 428   (ARG  411  - GLU  414  <=> MET  430  - HIS  433 )                          
  44: s001-A 2b43-C   415 - 431 <=>  430 - 446   (ASP  415  - GLU  431  <=> GLN  435  - GLY  451 )                          
  44: s001-A 2b43-C   432 - 446 <=>  448 - 462   (ARG  432  - ARG  446  <=> ALA  453  - LYS  467 )                          
  44: s001-A 2b43-C   447 - 451 <=>  464 - 468   (CYS  447  - LEU  451  <=> GLY  469  - PHE  473 )                          
  44: s001-A 2b43-C   476 - 485 <=>  469 - 478   (GLY  476  - ALA  485  <=> TYR  474  - ARG  483 )                          
  44: s001-A 2b43-C   486 - 490 <=>  480 - 484   (ARG  486  - THR  490  <=> MET  485  - ASP  489 )                          
  45: s001-A 4zp9-A     3 -   8 <=>    8 -  13   (ASN    3  - ILE    8  <=> SER    8  - GLY   13 )                          
  45: s001-A 4zp9-A    27 -  39 <=>   15 -  27   (ALA   27  - PRO   39  <=> PRO   15  - PRO   27 )                          
  45: s001-A 4zp9-A    41 -  44 <=>   28 -  31   (ASN   41  - ARG   44  <=> SER   28  - HIS   31 )                          
  45: s001-A 4zp9-A    45 -  48 <=>   33 -  36   (ILE   45  - PHE   48  <=> VAL   33  - GLY   36 )                          
  45: s001-A 4zp9-A    50 -  58 <=>   37 -  45   (LYS   50  - ARG   58  <=> ASN   37  - SER   45 )                          
  45: s001-A 4zp9-A    59 -  68 <=>   53 -  62   (ALA   59  - PHE   68  <=> ASN   53  - TYR   62 )                          
  45: s001-A 4zp9-A    70 -  96 <=>   63 -  89   (LYS   70  - TYR   96  <=> ILE   63  - ASP   89 )                          
  45: s001-A 4zp9-A    99 - 110 <=>   91 - 102   (PRO   99  - HIS  110  <=> SER   91  - TYR  102 )                          
  45: s001-A 4zp9-A   111 - 124 <=>  109 - 122   (LEU  111  - PRO  124  <=> ALA  109  - ALA  122 )                          
  45: s001-A 4zp9-A   125 - 132 <=>  124 - 131   (GLY  125  - TRP  132  <=> GLY  124  - LEU  131 )                          
  45: s001-A 4zp9-A   133 - 142 <=>  139 - 148   (LYS  133  - SER  142  <=> THR  139  - TYR  148 )                          
  45: s001-A 4zp9-A   153 - 171 <=>  150 - 168   (GLN  153  - ASN  171  <=> LEU  150  - VAL  168 )                          
  45: s001-A 4zp9-A   172 - 198 <=>  172 - 198   (LYS  172  - PRO  198  <=> LYS  172  - PHE  198 )                          
  45: s001-A 4zp9-A   199 - 209 <=>  205 - 215   (PRO  199  - LEU  209  <=> VAL  205  - ASP  215 )                          
  45: s001-A 4zp9-A   213 - 222 <=>  216 - 225   (LEU  213  - LEU  222  <=> LEU  216  - LEU  225 )                          
  45: s001-A 4zp9-A   225 - 257 <=>  226 - 258   (SER  225  - ASP  257  <=> ASP  226  - TYR  258 )                          
  45: s001-A 4zp9-A   263 - 318 <=>  259 - 314   (GLU  263  - ARG  318  <=> THR  259  - TYR  314 )                          
  45: s001-A 4zp9-A   321 - 324 <=>  319 - 322   (SER  321  - LEU  324  <=> LEU  319  - PHE  322 )                          
  45: s001-A 4zp9-A   326 - 341 <=>  323 - 338   (GLN  326  - GLY  341  <=> ARG  323  - PRO  338 )                          
  45: s001-A 4zp9-A   345 - 348 <=>  339 - 342   (GLN  345  - GLU  348  <=> ILE  339  - SER  342 )                          
  45: s001-A 4zp9-A   350 - 362 <=>  343 - 355   (ASP  350  - VAL  362  <=> LEU  343  - MET  355 )                          
  45: s001-A 4zp9-A   366 - 369 <=>  356 - 359   (LYS  366  - TYR  369  <=> THR  356  - ASP  359 )                          
  45: s001-A 4zp9-A   370 - 373 <=>  366 - 369   (GLU  370  - ARG  373  <=> GLU  366  - TRP  369 )                          
  45: s001-A 4zp9-A   376 - 386 <=>  370 - 380   (MET  376  - LYS  386  <=> THR  370  - ARG  380 )                          
  45: s001-A 4zp9-A   388 - 406 <=>  387 - 405   (GLY  388  - PRO  406  <=> PHE  387  - THR  405 )                          
  45: s001-A 4zp9-A   408 - 411 <=>  406 - 409   (ASN  408  - ARG  411  <=> LYS  406  - LYS  409 )                          
  45: s001-A 4zp9-A   415 - 431 <=>  410 - 426   (ASP  415  - GLU  431  <=> ASN  410  - GLY  426 )                          
  45: s001-A 4zp9-A   432 - 442 <=>  428 - 438   (ARG  432  - ILE  442  <=> HIS  428  - ARG  438 )                          
  45: s001-A 4zp9-A   443 - 446 <=>  442 - 445   (GLN  443  - ARG  446  <=> VAL  442  - CYS  445 )                          
  45: s001-A 4zp9-A   476 - 486 <=>  447 - 457   (GLY  476  - ARG  486  <=> THR  447  - LYS  457 )                          
  45: s001-A 4zp9-A   488 - 492 <=>  458 - 462   (TYR  488  - LEU  492  <=> TRP  458  - PHE  462 )                          
  46: s001-A 4zp6-A     3 -   8 <=>    8 -  13   (ASN    3  - ILE    8  <=> SER    8  - GLY   13 )                          
  46: s001-A 4zp6-A    27 -  31 <=>   14 -  18   (ALA   27  - GLY   31  <=> PHE   14  - ASN   18 )                          
  46: s001-A 4zp6-A    34 -  39 <=>   19 -  24   (THR   34  - PRO   39  <=> LYS   22  - PRO   27 )                          
  46: s001-A 4zp6-A    41 -  44 <=>   25 -  28   (ASN   41  - ARG   44  <=> SER   28  - HIS   31 )                          
  46: s001-A 4zp6-A    45 -  48 <=>   30 -  33   (ILE   45  - PHE   48  <=> VAL   33  - GLY   36 )                          
  46: s001-A 4zp6-A    50 -  58 <=>   34 -  42   (LYS   50  - ARG   58  <=> ASN   37  - SER   45 )                          
  46: s001-A 4zp6-A    59 -  68 <=>   50 -  59   (ALA   59  - PHE   68  <=> ASN   53  - TYR   62 )                          
  46: s001-A 4zp6-A    70 -  96 <=>   60 -  86   (LYS   70  - TYR   96  <=> ILE   63  - ASP   89 )                          
  46: s001-A 4zp6-A    99 - 110 <=>   88 -  99   (PRO   99  - HIS  110  <=> SER   91  - TYR  102 )                          
  46: s001-A 4zp6-A   111 - 124 <=>  106 - 119   (LEU  111  - PRO  124  <=> ALA  109  - ALA  122 )                          
  46: s001-A 4zp6-A   125 - 132 <=>  121 - 128   (GLY  125  - TRP  132  <=> GLY  124  - LEU  131 )                          
  46: s001-A 4zp6-A   133 - 142 <=>  136 - 145   (LYS  133  - SER  142  <=> THR  139  - TYR  148 )                          
  46: s001-A 4zp6-A   153 - 171 <=>  147 - 165   (GLN  153  - ASN  171  <=> LEU  150  - VAL  168 )                          
  46: s001-A 4zp6-A   172 - 198 <=>  169 - 195   (LYS  172  - PRO  198  <=> LYS  172  - PHE  198 )                          
  46: s001-A 4zp6-A   199 - 209 <=>  202 - 212   (PRO  199  - LEU  209  <=> VAL  205  - ASP  215 )                          
  46: s001-A 4zp6-A   213 - 222 <=>  213 - 222   (LEU  213  - LEU  222  <=> LEU  216  - LEU  225 )                          
  46: s001-A 4zp6-A   225 - 257 <=>  223 - 255   (SER  225  - ASP  257  <=> ASP  226  - TYR  258 )                          
  46: s001-A 4zp6-A   263 - 319 <=>  256 - 312   (GLU  263  - GLU  319  <=> THR  259  - LYS  315 )                          
  46: s001-A 4zp6-A   321 - 324 <=>  316 - 319   (SER  321  - LEU  324  <=> LEU  319  - PHE  322 )                          
  46: s001-A 4zp6-A   326 - 341 <=>  320 - 335   (GLN  326  - GLY  341  <=> ARG  323  - PRO  338 )                          
  46: s001-A 4zp6-A   347 - 363 <=>  337 - 353   (PHE  347  - ASN  363  <=> ASP  340  - THR  356 )                          
  46: s001-A 4zp6-A   367 - 370 <=>  354 - 357   (THR  367  - GLU  370  <=> PRO  357  - THR  368 )                          
  46: s001-A 4zp6-A   376 - 387 <=>  359 - 370   (MET  376  - LEU  387  <=> THR  370  - ALA  381 )                          
  46: s001-A 4zp6-A   388 - 406 <=>  376 - 394   (GLY  388  - PRO  406  <=> PHE  387  - THR  405 )                          
  46: s001-A 4zp6-A   408 - 411 <=>  395 - 398   (ASN  408  - ARG  411  <=> LYS  406  - LYS  409 )                          
  46: s001-A 4zp6-A   415 - 431 <=>  399 - 415   (ASP  415  - GLU  431  <=> ASN  410  - GLY  426 )                          
  46: s001-A 4zp6-A   432 - 442 <=>  417 - 427   (ARG  432  - ILE  442  <=> HIS  428  - ARG  438 )                          
  46: s001-A 4zp6-A   443 - 446 <=>  431 - 434   (GLN  443  - ARG  446  <=> VAL  442  - CYS  445 )                          
  46: s001-A 4zp6-A   476 - 486 <=>  436 - 446   (GLY  476  - ARG  486  <=> THR  447  - LYS  457 )                          
  46: s001-A 4zp6-A   488 - 493 <=>  447 - 452   (TYR  488  - TYR  493  <=> TRP  458  - GLY  463 )                          
  47: s001-A 4nru-D     1 -   4 <=>    1 -   4   (MET    1  - ASN    4  <=> ARG    4  - GLY    7 )                          
  47: s001-A 4nru-D    27 -  30 <=>   14 -  17   (ALA   27  - HIS   30  <=> TYR   17  - ALA   20 )                          
  47: s001-A 4nru-D    31 -  36 <=>   19 -  24   (GLY   31  - ARG   36  <=> PRO   22  - THR   27 )                          
  47: s001-A 4nru-D    37 -  41 <=>   26 -  30   (SER   37  - ASN   41  <=> PHE   29  - SER   33 )                          
  47: s001-A 4nru-D    46 -  56 <=>   34 -  44   (LYS   46  - THR   56  <=> LEU   37  - LEU   47 )                          
  47: s001-A 4nru-D    57 -  96 <=>   56 -  95   (SER   57  - TYR   96  <=> LEU   59  - LEU   98 )                          
  47: s001-A 4nru-D    98 - 123 <=>   96 - 121   (GLU   98  - SER  123  <=> GLU   99  - HIS  124 )                          
  47: s001-A 4nru-D   126 - 131 <=>  122 - 127   (VAL  126  - VAL  131  <=> LYS  125  - ASP  130 )                          
  47: s001-A 4nru-D   132 - 146 <=>  137 - 151   (TRP  132  - VAL  146  <=> LEU  140  - GLY  154 )                          
  47: s001-A 4nru-D   151 - 170 <=>  152 - 171   (LYS  151  - THR  170  <=> LYS  155  - LYS  174 )                          
  47: s001-A 4nru-D   171 - 196 <=>  176 - 201   (ASN  171  - ALA  196  <=> ILE  179  - ASP  204 )                          
  47: s001-A 4nru-D   197 - 200 <=>  204 - 207   (ASP  197  - PRO  200  <=> LYS  207  - CYS  210 )                          
  47: s001-A 4nru-D   201 - 208 <=>  211 - 218   (PHE  201  - TRP  208  <=> PRO  214  - MET  221 )                          
  47: s001-A 4nru-D   212 - 259 <=>  219 - 266   (GLY  212  - SER  259  <=> ASN  222  - PRO  269 )                          
  47: s001-A 4nru-D   261 - 272 <=>  267 - 278   (ILE  261  - TYR  272  <=> ASP  270  - ALA  281 )                          
  47: s001-A 4nru-D   275 - 318 <=>  279 - 322   (HIS  275  - ARG  318  <=> PRO  282  - THR  325 )                          
  47: s001-A 4nru-D   320 - 323 <=>  328 - 331   (PHE  320  - SER  323  <=> ILE  331  - GLN  334 )                          
  47: s001-A 4nru-D   326 - 341 <=>  334 - 349   (GLN  326  - GLY  341  <=> GLU  337  - GLU  352 )                          
  47: s001-A 4nru-D   346 - 365 <=>  350 - 369   (LEU  346  - GLU  365  <=> LEU  353  - ALA  372 )                          
  47: s001-A 4nru-D   367 - 372 <=>  376 - 381   (THR  367  - ARG  372  <=> LEU  379  - THR  384 )                          
  47: s001-A 4nru-D   376 - 388 <=>  383 - 395   (MET  376  - GLY  388  <=> GLN  386  - ASP  398 )                          
  47: s001-A 4nru-D   389 - 409 <=>  398 - 418   (ILE  389  - LYS  409  <=> GLY  401  - PRO  421 )                          
  47: s001-A 4nru-D   410 - 413 <=>  427 - 430   (ASP  410  - PRO  413  <=> LEU  430  - GLN  435 )                          
  47: s001-A 4nru-D   416 - 431 <=>  431 - 446   (ALA  416  - GLU  431  <=> ARG  436  - GLY  451 )                          
  47: s001-A 4nru-D   432 - 448 <=>  448 - 464   (ARG  432  - ASN  448  <=> LYS  453  - SER  469 )                          
  47: s001-A 4nru-D   476 - 490 <=>  465 - 479   (GLY  476  - THR  490  <=> VAL  474  - GLY  488 )                          
  48: s001-A 4nru-E     1 -   4 <=>    1 -   4   (MET    1  - ASN    4  <=> ARG    4  - GLY    7 )                          
  48: s001-A 4nru-E    27 -  30 <=>   14 -  17   (ALA   27  - HIS   30  <=> TYR   17  - ALA   20 )                          
  48: s001-A 4nru-E    31 -  36 <=>   19 -  24   (GLY   31  - ARG   36  <=> PRO   22  - THR   27 )                          
  48: s001-A 4nru-E    37 -  41 <=>   26 -  30   (SER   37  - ASN   41  <=> PHE   29  - SER   33 )                          
  48: s001-A 4nru-E    46 -  56 <=>   34 -  44   (LYS   46  - THR   56  <=> LEU   37  - LEU   47 )                          
  48: s001-A 4nru-E    57 -  96 <=>   56 -  95   (SER   57  - TYR   96  <=> LEU   59  - LEU   98 )                          
  48: s001-A 4nru-E    98 - 123 <=>   96 - 121   (GLU   98  - SER  123  <=> GLU   99  - HIS  124 )                          
  48: s001-A 4nru-E   126 - 131 <=>  122 - 127   (VAL  126  - VAL  131  <=> LYS  125  - ASP  130 )                          
  48: s001-A 4nru-E   132 - 146 <=>  137 - 151   (TRP  132  - VAL  146  <=> LEU  140  - GLY  154 )                          
  48: s001-A 4nru-E   151 - 170 <=>  152 - 171   (LYS  151  - THR  170  <=> LYS  155  - LYS  174 )                          
  48: s001-A 4nru-E   171 - 189 <=>  176 - 194   (ASN  171  - GLN  189  <=> ILE  179  - ARG  197 )                          
  48: s001-A 4nru-E   190 - 196 <=>  196 - 202   (PHE  190  - ALA  196  <=> PHE  199  - ALA  205 )                          
  48: s001-A 4nru-E   197 - 200 <=>  204 - 207   (ASP  197  - PRO  200  <=> LYS  207  - CYS  210 )                          
  48: s001-A 4nru-E   201 - 209 <=>  211 - 219   (PHE  201  - LEU  209  <=> PRO  214  - ASN  222 )                          
  48: s001-A 4nru-E   213 - 257 <=>  220 - 264   (LEU  213  - ASP  257  <=> GLU  223  - PRO  267 )                          
  48: s001-A 4nru-E   262 - 274 <=>  265 - 277   (GLU  262  - ILE  274  <=> GLU  268  - LEU  280 )                          
  48: s001-A 4nru-E   275 - 318 <=>  279 - 322   (HIS  275  - ARG  318  <=> PRO  282  - THR  325 )                          
  48: s001-A 4nru-E   320 - 323 <=>  328 - 331   (PHE  320  - SER  323  <=> ILE  331  - GLN  334 )                          
  48: s001-A 4nru-E   326 - 341 <=>  334 - 349   (GLN  326  - GLY  341  <=> GLU  337  - GLU  352 )                          
  48: s001-A 4nru-E   347 - 365 <=>  351 - 369   (PHE  347  - GLU  365  <=> ASP  354  - ALA  372 )                          
  48: s001-A 4nru-E   367 - 372 <=>  376 - 381   (THR  367  - ARG  372  <=> LEU  379  - THR  384 )                          
  48: s001-A 4nru-E   376 - 388 <=>  383 - 395   (MET  376  - GLY  388  <=> GLN  386  - ASP  398 )                          
  48: s001-A 4nru-E   389 - 409 <=>  398 - 418   (ILE  389  - LYS  409  <=> GLY  401  - PRO  421 )                          
  48: s001-A 4nru-E   410 - 414 <=>  427 - 431   (ASP  410  - GLU  414  <=> LEU  430  - GLN  435 )                          
  48: s001-A 4nru-E   416 - 431 <=>  432 - 447   (ALA  416  - GLU  431  <=> ARG  436  - GLY  451 )                          
  48: s001-A 4nru-E   432 - 445 <=>  449 - 462   (ARG  432  - ARG  445  <=> LYS  453  - ALA  466 )                          
  48: s001-A 4nru-E   476 - 490 <=>  463 - 477   (GLY  476  - THR  490  <=> VAL  474  - GLY  488 )                          
  49: s001-A 4zpd-A     3 -   8 <=>    8 -  13   (ASN    3  - ILE    8  <=> SER    8  - GLY   13 )                          
  49: s001-A 4zpd-A    27 -  39 <=>   15 -  27   (ALA   27  - PRO   39  <=> PRO   15  - PRO   27 )                          
  49: s001-A 4zpd-A    41 -  44 <=>   28 -  31   (ASN   41  - ARG   44  <=> SER   28  - HIS   31 )                          
  49: s001-A 4zpd-A    45 -  48 <=>   33 -  36   (ILE   45  - PHE   48  <=> VAL   33  - GLY   36 )                          
  49: s001-A 4zpd-A    50 -  58 <=>   37 -  45   (LYS   50  - ARG   58  <=> ASN   37  - SER   45 )                          
  49: s001-A 4zpd-A    59 -  68 <=>   53 -  62   (ALA   59  - PHE   68  <=> ASN   53  - TYR   62 )                          
  49: s001-A 4zpd-A    70 -  96 <=>   63 -  89   (LYS   70  - TYR   96  <=> ILE   63  - ASP   89 )                          
  49: s001-A 4zpd-A    99 - 110 <=>   91 - 102   (PRO   99  - HIS  110  <=> SER   91  - TYR  102 )                          
  49: s001-A 4zpd-A   111 - 124 <=>  109 - 122   (LEU  111  - PRO  124  <=> ALA  109  - ALA  122 )                          
  49: s001-A 4zpd-A   125 - 132 <=>  124 - 131   (GLY  125  - TRP  132  <=> GLY  124  - LEU  131 )                          
  49: s001-A 4zpd-A   133 - 142 <=>  139 - 148   (LYS  133  - SER  142  <=> THR  139  - TYR  148 )                          
  49: s001-A 4zpd-A   153 - 171 <=>  150 - 168   (GLN  153  - ASN  171  <=> LEU  150  - VAL  168 )                          
  49: s001-A 4zpd-A   172 - 198 <=>  172 - 198   (LYS  172  - PRO  198  <=> LYS  172  - PHE  198 )                          
  49: s001-A 4zpd-A   199 - 209 <=>  205 - 215   (PRO  199  - LEU  209  <=> VAL  205  - ASP  215 )                          
  49: s001-A 4zpd-A   213 - 222 <=>  216 - 225   (LEU  213  - LEU  222  <=> LEU  216  - LEU  225 )                          
  49: s001-A 4zpd-A   225 - 257 <=>  226 - 258   (SER  225  - ASP  257  <=> ASP  226  - TYR  258 )                          
  49: s001-A 4zpd-A   263 - 319 <=>  259 - 315   (GLU  263  - GLU  319  <=> THR  259  - LYS  315 )                          
  49: s001-A 4zpd-A   321 - 324 <=>  319 - 322   (SER  321  - LEU  324  <=> LEU  319  - PHE  322 )                          
  49: s001-A 4zpd-A   326 - 341 <=>  323 - 338   (GLN  326  - GLY  341  <=> ARG  323  - PRO  338 )                          
  49: s001-A 4zpd-A   347 - 366 <=>  340 - 359   (PHE  347  - LYS  366  <=> ASP  340  - ASP  359 )                          
  49: s001-A 4zpd-A   367 - 370 <=>  364 - 367   (THR  367  - GLU  370  <=> PHE  364  - VAL  367 )                          
  49: s001-A 4zpd-A   376 - 386 <=>  370 - 380   (MET  376  - LYS  386  <=> THR  370  - ARG  380 )                          
  49: s001-A 4zpd-A   388 - 406 <=>  387 - 405   (GLY  388  - PRO  406  <=> PHE  387  - THR  405 )                          
  49: s001-A 4zpd-A   408 - 411 <=>  406 - 409   (ASN  408  - ARG  411  <=> LYS  406  - LYS  409 )                          
  49: s001-A 4zpd-A   415 - 431 <=>  410 - 426   (ASP  415  - GLU  431  <=> ASN  410  - GLY  426 )                          
  49: s001-A 4zpd-A   432 - 442 <=>  428 - 438   (ARG  432  - ILE  442  <=> HIS  428  - ARG  438 )                          
  49: s001-A 4zpd-A   443 - 446 <=>  442 - 445   (GLN  443  - ARG  446  <=> VAL  442  - CYS  445 )                          
  49: s001-A 4zpd-A   476 - 486 <=>  447 - 457   (GLY  476  - ARG  486  <=> THR  447  - LYS  457 )                          
  49: s001-A 4zpd-A   488 - 492 <=>  458 - 462   (TYR  488  - LEU  492  <=> TRP  458  - PHE  462 )                          
  50: s001-A 5y3d-B     1 -   4 <=>    1 -   4   (MET    1  - ASN    4  <=> PRO    8  - THR   11 )                          
  50: s001-A 5y3d-B    27 -  30 <=>   13 -  16   (ALA   27  - HIS   30  <=> TYR   20  - ALA   23 )                          
  50: s001-A 5y3d-B    31 -  36 <=>   18 -  23   (GLY   31  - ARG   36  <=> PRO   25  - THR   30 )                          
  50: s001-A 5y3d-B    37 -  41 <=>   25 -  29   (SER   37  - ASN   41  <=> PHE   32  - SER   36 )                          
  50: s001-A 5y3d-B    46 -  56 <=>   33 -  43   (LYS   46  - THR   56  <=> LEU   40  - LEU   50 )                          
  50: s001-A 5y3d-B    57 -  96 <=>   55 -  94   (SER   57  - TYR   96  <=> LEU   62  - LEU  101 )                          
  50: s001-A 5y3d-B    98 - 123 <=>   95 - 120   (GLU   98  - SER  123  <=> GLU  102  - HIS  127 )                          
  50: s001-A 5y3d-B   126 - 131 <=>  121 - 126   (VAL  126  - VAL  131  <=> LYS  128  - ASP  133 )                          
  50: s001-A 5y3d-B   132 - 146 <=>  136 - 150   (TRP  132  - VAL  146  <=> LEU  143  - GLY  157 )                          
  50: s001-A 5y3d-B   151 - 170 <=>  151 - 170   (LYS  151  - THR  170  <=> LYS  158  - LYS  177 )                          
  50: s001-A 5y3d-B   171 - 196 <=>  175 - 200   (ASN  171  - ALA  196  <=> ILE  182  - ASP  207 )                          
  50: s001-A 5y3d-B   197 - 200 <=>  203 - 206   (ASP  197  - PRO  200  <=> LYS  210  - CYS  213 )                          
  50: s001-A 5y3d-B   201 - 208 <=>  210 - 217   (PHE  201  - TRP  208  <=> PRO  217  - MET  224 )                          
  50: s001-A 5y3d-B   212 - 271 <=>  218 - 277   (GLY  212  - GLU  271  <=> ASN  225  - ALA  284 )                          
  50: s001-A 5y3d-B   275 - 318 <=>  278 - 321   (HIS  275  - ARG  318  <=> PRO  285  - THR  328 )                          
  50: s001-A 5y3d-B   321 - 324 <=>  328 - 331   (SER  321  - LEU  324  <=> VAL  335  - GLU  338 )                          
  50: s001-A 5y3d-B   326 - 341 <=>  333 - 348   (GLN  326  - GLY  341  <=> GLU  340  - GLU  355 )                          
  50: s001-A 5y3d-B   346 - 365 <=>  349 - 368   (LEU  346  - GLU  365  <=> LEU  356  - ALA  375 )                          
  50: s001-A 5y3d-B   367 - 372 <=>  375 - 380   (THR  367  - ARG  372  <=> LEU  382  - THR  387 )                          
  50: s001-A 5y3d-B   376 - 388 <=>  382 - 394   (MET  376  - GLY  388  <=> GLN  389  - ASP  401 )                          
  50: s001-A 5y3d-B   389 - 409 <=>  397 - 417   (ILE  389  - LYS  409  <=> GLY  404  - PRO  424 )                          
  50: s001-A 5y3d-B   410 - 413 <=>  425 - 428   (ASP  410  - PRO  413  <=> THR  432  - GLY  435 )                          
  50: s001-A 5y3d-B   418 - 431 <=>  429 - 442   (GLN  418  - GLU  431  <=> SER  441  - GLY  454 )                          
  50: s001-A 5y3d-B   432 - 451 <=>  444 - 463   (ARG  432  - LEU  451  <=> LYS  456  - GLU  475 )                          
  50: s001-A 5y3d-B   475 - 490 <=>  464 - 479   (SER  475  - THR  490  <=> MET  476  - GLY  491 )                          
  51: s001-A 2uut-A     3 -   6 <=>   11 -  14   (ASN    3  - TYR    6  <=> VAL   11  - GLY   14 )                          
  51: s001-A 2uut-A    26 -  43 <=>   15 -  32   (VAL   26  - VAL   43  <=> LEU   15  - TRP   32 )                          
  51: s001-A 2uut-A    46 -  56 <=>   36 -  46   (LYS   46  - THR   56  <=> GLN   36  - PHE   46 )                          
  51: s001-A 2uut-A    57 -  74 <=>   57 -  74   (SER   57  - LEU   74  <=> GLN   57  - GLY   74 )                          
  51: s001-A 2uut-A    76 -  97 <=>   75 -  96   (PHE   76  - THR   97  <=> VAL   75  - GLY   96 )                          
  51: s001-A 2uut-A    98 - 123 <=>   98 - 123   (GLU   98  - SER  123  <=> HIS   98  - GLN  123 )                          
  51: s001-A 2uut-A   126 - 131 <=>  124 - 129   (VAL  126  - VAL  131  <=> GLY  124  - TYR  129 )                          
  51: s001-A 2uut-A   132 - 146 <=>  141 - 155   (TRP  132  - VAL  146  <=> LEU  141  - GLY  155 )                          
  51: s001-A 2uut-A   151 - 170 <=>  156 - 175   (LYS  151  - THR  170  <=> ILE  156  - LYS  175 )                          
  51: s001-A 2uut-A   171 - 199 <=>  179 - 207   (ASN  171  - PRO  199  <=> GLY  179  - GLN  207 )                          
  51: s001-A 2uut-A   200 - 209 <=>  213 - 222   (PRO  200  - LEU  209  <=> THR  213  - ASP  222 )                          
  51: s001-A 2uut-A   212 - 225 <=>  223 - 236   (GLY  212  - SER  225  <=> SER  223  - GLY  236 )                          
  51: s001-A 2uut-A   227 - 259 <=>  237 - 269   (ALA  227  - SER  259  <=> VAL  237  - HIS  269 )                          
  51: s001-A 2uut-A   261 - 272 <=>  270 - 281   (ILE  261  - TYR  272  <=> PRO  270  - SER  281 )                          
  51: s001-A 2uut-A   275 - 318 <=>  282 - 325   (HIS  275  - ARG  318  <=> PRO  282  - TYR  325 )                          
  51: s001-A 2uut-A   322 - 325 <=>  335 - 338   (LEU  322  - ASN  325  <=> ASN  335  - GLN  338 )                          
  51: s001-A 2uut-A   326 - 341 <=>  341 - 356   (GLN  326  - GLY  341  <=> THR  341  - ALA  356 )                          
  51: s001-A 2uut-A   344 - 348 <=>  358 - 362   (LYS  344  - GLU  348  <=> ALA  358  - HIS  362 )                          
  51: s001-A 2uut-A   350 - 364 <=>  363 - 377   (ASP  350  - GLU  364  <=> THR  363  - ALA  377 )                          
  51: s001-A 2uut-A   367 - 370 <=>  378 - 381   (THR  367  - GLU  370  <=> ILE  378  - THR  381 )                          
  51: s001-A 2uut-A   376 - 386 <=>  382 - 392   (MET  376  - LYS  386  <=> ASN  382  - THR  392 )                          
  51: s001-A 2uut-A   389 - 409 <=>  397 - 417   (ILE  389  - LYS  409  <=> GLY  397  - ASN  417 )                          
  51: s001-A 2uut-A   411 - 431 <=>  428 - 448   (ARG  411  - GLU  431  <=> PHE  428  - GLY  448 )                          
  51: s001-A 2uut-A   432 - 449 <=>  450 - 467   (ARG  432  - ALA  449  <=> VAL  450  - GLY  467 )                          
  51: s001-A 2uut-A   475 - 478 <=>  469 - 472   (SER  475  - PRO  478  <=> VAL  469  - ASN  472 )                          
  51: s001-A 2uut-A   479 - 486 <=>  478 - 485   (SER  479  - ARG  486  <=> ALA  478  - TRP  485 )                          
  51: s001-A 2uut-A   488 - 491 <=>  486 - 489   (TYR  488  - VAL  491  <=> PHE  486  - GLY  489 )                          
  52: s001-A 4k4y-I     3 -   8 <=>    8 -  13   (ASN    3  - ILE    8  <=> SER    8  - GLY   13 )                          
  52: s001-A 4k4y-I    27 -  40 <=>   15 -  28   (ALA   27  - SER   40  <=> PRO   15  - SER   28 )                          
  52: s001-A 4k4y-I    43 -  46 <=>   29 -  32   (VAL   43  - LYS   46  <=> VAL   29  - GLN   32 )                          
  52: s001-A 4k4y-I    47 -  58 <=>   34 -  45   (GLY   47  - ARG   58  <=> PHE   34  - SER   45 )                          
  52: s001-A 4k4y-I    59 -  68 <=>   53 -  62   (ALA   59  - PHE   68  <=> ASN   53  - TYR   62 )                          
  52: s001-A 4k4y-I    70 -  96 <=>   63 -  89   (LYS   70  - TYR   96  <=> ILE   63  - ASP   89 )                          
  52: s001-A 4k4y-I    98 - 110 <=>   90 - 102   (GLU   98  - HIS  110  <=> ILE   90  - TYR  102 )                          
  52: s001-A 4k4y-I   111 - 124 <=>  109 - 122   (LEU  111  - PRO  124  <=> ALA  109  - ALA  122 )                          
  52: s001-A 4k4y-I   125 - 132 <=>  124 - 131   (GLY  125  - TRP  132  <=> GLY  124  - LEU  131 )                          
  52: s001-A 4k4y-I   133 - 142 <=>  139 - 148   (LYS  133  - SER  142  <=> THR  139  - TYR  148 )                          
  52: s001-A 4k4y-I   153 - 171 <=>  150 - 168   (GLN  153  - ASN  171  <=> LEU  150  - VAL  168 )                          
  52: s001-A 4k4y-I   172 - 196 <=>  172 - 196   (LYS  172  - ALA  196  <=> LYS  172  - LYS  196 )                          
  52: s001-A 4k4y-I   197 - 200 <=>  200 - 203   (ASP  197  - PRO  200  <=> LEU  200  - GLY  203 )                          
  52: s001-A 4k4y-I   201 - 209 <=>  207 - 215   (PHE  201  - LEU  209  <=> GLY  207  - ASP  215 )                          
  52: s001-A 4k4y-I   213 - 222 <=>  216 - 225   (LEU  213  - LEU  222  <=> LEU  216  - LEU  225 )                          
  52: s001-A 4k4y-I   225 - 256 <=>  226 - 257   (SER  225  - MET  256  <=> ASP  226  - GLY  257 )                          
  52: s001-A 4k4y-I   263 - 318 <=>  259 - 314   (GLU  263  - ARG  318  <=> THR  259  - TYR  314 )                          
  52: s001-A 4k4y-I   321 - 324 <=>  319 - 322   (SER  321  - LEU  324  <=> LEU  319  - PHE  322 )                          
  52: s001-A 4k4y-I   326 - 341 <=>  323 - 338   (GLN  326  - GLY  341  <=> ARG  323  - PRO  338 )                          
  52: s001-A 4k4y-I   347 - 366 <=>  340 - 359   (PHE  347  - LYS  366  <=> ASP  340  - ASP  359 )                          
  52: s001-A 4k4y-I   367 - 370 <=>  364 - 367   (THR  367  - GLU  370  <=> PHE  364  - VAL  367 )                          
  52: s001-A 4k4y-I   376 - 386 <=>  370 - 380   (MET  376  - LYS  386  <=> THR  370  - ARG  380 )                          
  52: s001-A 4k4y-I   388 - 406 <=>  387 - 405   (GLY  388  - PRO  406  <=> PHE  387  - THR  405 )                          
  52: s001-A 4k4y-I   408 - 411 <=>  406 - 409   (ASN  408  - ARG  411  <=> LYS  406  - LYS  409 )                          
  52: s001-A 4k4y-I   415 - 431 <=>  410 - 426   (ASP  415  - GLU  431  <=> ASN  410  - GLY  426 )                          
  52: s001-A 4k4y-I   432 - 442 <=>  428 - 438   (ARG  432  - ILE  442  <=> HIS  428  - ARG  438 )                          
  52: s001-A 4k4y-I   443 - 446 <=>  442 - 445   (GLN  443  - ARG  446  <=> VAL  442  - CYS  445 )                          
  52: s001-A 4k4y-I   476 - 486 <=>  447 - 457   (GLY  476  - ARG  486  <=> THR  447  - LYS  457 )                          
  52: s001-A 4k4y-I   488 - 493 <=>  458 - 463   (TYR  488  - TYR  493  <=> TRP  458  - GLY  463 )                          
  53: s001-A 4nlr-A     3 -   8 <=>    8 -  13   (ASN    3  - ILE    8  <=> PRO    8  - GLY   13 )                          
  53: s001-A 4nlr-A    27 -  39 <=>   15 -  27   (ALA   27  - PRO   39  <=> PRO   15  - PRO   27 )                          
  53: s001-A 4nlr-A    41 -  44 <=>   28 -  31   (ASN   41  - ARG   44  <=> SER   28  - HIS   31 )                          
  53: s001-A 4nlr-A    45 -  48 <=>   33 -  36   (ILE   45  - PHE   48  <=> VAL   33  - GLY   36 )                          
  53: s001-A 4nlr-A    50 -  58 <=>   37 -  45   (LYS   50  - ARG   58  <=> VAL   37  - LYS   45 )                          
  53: s001-A 4nlr-A    59 -  68 <=>   53 -  62   (ALA   59  - PHE   68  <=> ASP   53  - TYR   62 )                          
  53: s001-A 4nlr-A    70 -  96 <=>   63 -  89   (LYS   70  - TYR   96  <=> VAL   63  - ASP   89 )                          
  53: s001-A 4nlr-A    98 - 110 <=>   90 - 102   (GLU   98  - HIS  110  <=> ILE   90  - TYR  102 )                          
  53: s001-A 4nlr-A   111 - 124 <=>  109 - 122   (LEU  111  - PRO  124  <=> ALA  109  - ALA  122 )                          
  53: s001-A 4nlr-A   125 - 132 <=>  124 - 131   (GLY  125  - TRP  132  <=> GLY  124  - LEU  131 )                          
  53: s001-A 4nlr-A   133 - 142 <=>  139 - 148   (LYS  133  - SER  142  <=> LYS  139  - TYR  148 )                          
  53: s001-A 4nlr-A   153 - 171 <=>  150 - 168   (GLN  153  - ASN  171  <=> ILE  150  - VAL  168 )                          
  53: s001-A 4nlr-A   172 - 198 <=>  172 - 198   (LYS  172  - PRO  198  <=> LYS  172  - PHE  198 )                          
  53: s001-A 4nlr-A   199 - 209 <=>  205 - 215   (PRO  199  - LEU  209  <=> ILE  205  - ASP  215 )                          
  53: s001-A 4nlr-A   213 - 222 <=>  216 - 225   (LEU  213  - LEU  222  <=> LEU  216  - MET  225 )                          
  53: s001-A 4nlr-A   225 - 256 <=>  226 - 257   (SER  225  - MET  256  <=> GLU  226  - GLY  257 )                          
  53: s001-A 4nlr-A   263 - 267 <=>  259 - 263   (GLU  263  - SER  267  <=> GLY  259  - ASP  263 )                          
  53: s001-A 4nlr-A   269 - 318 <=>  264 - 313   (LEU  269  - ARG  318  <=> TYR  264  - TYR  313 )                          
  53: s001-A 4nlr-A   321 - 324 <=>  318 - 321   (SER  321  - LEU  324  <=> LEU  318  - LEU  321 )                          
  53: s001-A 4nlr-A   326 - 341 <=>  322 - 337   (GLN  326  - GLY  341  <=> LYS  322  - GLU  337 )                          
  53: s001-A 4nlr-A   347 - 366 <=>  339 - 358   (PHE  347  - LYS  366  <=> ASP  339  - ASP  358 )                          
  53: s001-A 4nlr-A   367 - 370 <=>  364 - 367   (THR  367  - GLU  370  <=> GLU  364  - THR  367 )                          
  53: s001-A 4nlr-A   376 - 386 <=>  369 - 379   (MET  376  - LYS  386  <=> GLU  369  - ARG  379 )                          
  53: s001-A 4nlr-A   388 - 406 <=>  386 - 404   (GLY  388  - PRO  406  <=> PHE  386  - THR  404 )                          
  53: s001-A 4nlr-A   408 - 411 <=>  405 - 408   (ASN  408  - ARG  411  <=> LYS  405  - ARG  408 )                          
  53: s001-A 4nlr-A   415 - 431 <=>  409 - 425   (ASP  415  - GLU  431  <=> ASN  409  - GLY  425 )                          
  53: s001-A 4nlr-A   432 - 442 <=>  427 - 437   (ARG  432  - ILE  442  <=> GLU  427  - ARG  437 )                          
  53: s001-A 4nlr-A   443 - 446 <=>  441 - 444   (GLN  443  - ARG  446  <=> ILE  441  - ALA  444 )                          
  53: s001-A 4nlr-A   476 - 486 <=>  446 - 456   (GLY  476  - ARG  486  <=> ASP  446  - ARG  456 )                          
  53: s001-A 4nlr-A   488 - 492 <=>  457 - 461   (TYR  488  - LEU  492  <=> TRP  457  - PHE  461 )                          
  54: s001-A 2im3-A     3 -   8 <=>    8 -  13   (ASN    3  - ILE    8  <=> PRO    8  - GLY   13 )                          
  54: s001-A 2im3-A    27 -  39 <=>   15 -  27   (ALA   27  - PRO   39  <=> PRO   15  - PRO   27 )                          
  54: s001-A 2im3-A    41 -  44 <=>   28 -  31   (ASN   41  - ARG   44  <=> SER   28  - HIS   31 )                          
  54: s001-A 2im3-A    45 -  48 <=>   33 -  36   (ILE   45  - PHE   48  <=> VAL   33  - GLY   36 )                          
  54: s001-A 2im3-A    50 -  58 <=>   37 -  45   (LYS   50  - ARG   58  <=> VAL   37  - LYS   45 )                          
  54: s001-A 2im3-A    59 -  68 <=>   53 -  62   (ALA   59  - PHE   68  <=> ASP   53  - TYR   62 )                          
  54: s001-A 2im3-A    70 -  96 <=>   63 -  89   (LYS   70  - TYR   96  <=> VAL   63  - ASP   89 )                          
  54: s001-A 2im3-A    98 - 110 <=>   90 - 102   (GLU   98  - HIS  110  <=> ILE   90  - TYR  102 )                          
  54: s001-A 2im3-A   111 - 124 <=>  109 - 122   (LEU  111  - PRO  124  <=> ALA  109  - ALA  122 )                          
  54: s001-A 2im3-A   125 - 132 <=>  124 - 131   (GLY  125  - TRP  132  <=> GLY  124  - LEU  131 )                          
  54: s001-A 2im3-A   133 - 142 <=>  139 - 148   (LYS  133  - SER  142  <=> LYS  139  - TYR  148 )                          
  54: s001-A 2im3-A   153 - 171 <=>  150 - 168   (GLN  153  - ASN  171  <=> ILE  150  - VAL  168 )                          
  54: s001-A 2im3-A   172 - 197 <=>  172 - 197   (LYS  172  - ASP  197  <=> LYS  172  - ALA  197 )                          
  54: s001-A 2im3-A   198 - 201 <=>  200 - 203   (PRO  198  - PHE  201  <=> LYS  200  - GLY  203 )                          
  54: s001-A 2im3-A   202 - 209 <=>  208 - 215   (LEU  202  - LEU  209  <=> SER  208  - ASP  215 )                          
  54: s001-A 2im3-A   213 - 222 <=>  216 - 225   (LEU  213  - LEU  222  <=> LEU  216  - MET  225 )                          
  54: s001-A 2im3-A   225 - 256 <=>  226 - 257   (SER  225  - MET  256  <=> GLU  226  - GLY  257 )                          
  54: s001-A 2im3-A   263 - 267 <=>  259 - 263   (GLU  263  - SER  267  <=> GLY  259  - ASP  263 )                          
  54: s001-A 2im3-A   269 - 318 <=>  264 - 313   (LEU  269  - ARG  318  <=> TYR  264  - TYR  313 )                          
  54: s001-A 2im3-A   321 - 324 <=>  318 - 321   (SER  321  - LEU  324  <=> LEU  318  - LEU  321 )                          
  54: s001-A 2im3-A   326 - 341 <=>  322 - 337   (GLN  326  - GLY  341  <=> LYS  322  - GLU  337 )                          
  54: s001-A 2im3-A   347 - 366 <=>  339 - 358   (PHE  347  - LYS  366  <=> ASP  339  - ASP  358 )                          
  54: s001-A 2im3-A   367 - 370 <=>  363 - 366   (THR  367  - GLU  370  <=> PHE  363  - VAL  366 )                          
  54: s001-A 2im3-A   376 - 386 <=>  369 - 379   (MET  376  - LYS  386  <=> GLU  369  - ARG  379 )                          
  54: s001-A 2im3-A   388 - 406 <=>  386 - 404   (GLY  388  - PRO  406  <=> PHE  386  - THR  404 )                          
  54: s001-A 2im3-A   408 - 411 <=>  405 - 408   (ASN  408  - ARG  411  <=> LYS  405  - ARG  408 )                          
  54: s001-A 2im3-A   415 - 431 <=>  409 - 425   (ASP  415  - GLU  431  <=> ASN  409  - GLY  425 )                          
  54: s001-A 2im3-A   432 - 442 <=>  427 - 437   (ARG  432  - ILE  442  <=> GLU  427  - ARG  437 )                          
  54: s001-A 2im3-A   443 - 446 <=>  441 - 444   (GLN  443  - ARG  446  <=> ILE  441  - ALA  444 )                          
  54: s001-A 2im3-A   476 - 486 <=>  446 - 456   (GLY  476  - ARG  486  <=> ASP  446  - ARG  456 )                          
  54: s001-A 2im3-A   488 - 492 <=>  457 - 461   (TYR  488  - LEU  492  <=> TRP  457  - PHE  461 )                          
  55: s001-A 4k4y-E     3 -   8 <=>    8 -  13   (ASN    3  - ILE    8  <=> SER    8  - GLY   13 )                          
  55: s001-A 4k4y-E    27 -  39 <=>   15 -  27   (ALA   27  - PRO   39  <=> PRO   15  - PRO   27 )                          
  55: s001-A 4k4y-E    41 -  44 <=>   28 -  31   (ASN   41  - ARG   44  <=> SER   28  - HIS   31 )                          
  55: s001-A 4k4y-E    45 -  48 <=>   33 -  36   (ILE   45  - PHE   48  <=> VAL   33  - GLY   36 )                          
  55: s001-A 4k4y-E    50 -  58 <=>   37 -  45   (LYS   50  - ARG   58  <=> ASN   37  - SER   45 )                          
  55: s001-A 4k4y-E    59 -  68 <=>   53 -  62   (ALA   59  - PHE   68  <=> ASN   53  - TYR   62 )                          
  55: s001-A 4k4y-E    70 -  96 <=>   63 -  89   (LYS   70  - TYR   96  <=> ILE   63  - ASP   89 )                          
  55: s001-A 4k4y-E    99 - 110 <=>   91 - 102   (PRO   99  - HIS  110  <=> SER   91  - TYR  102 )                          
  55: s001-A 4k4y-E   111 - 124 <=>  109 - 122   (LEU  111  - PRO  124  <=> ALA  109  - ALA  122 )                          
  55: s001-A 4k4y-E   125 - 132 <=>  124 - 131   (GLY  125  - TRP  132  <=> GLY  124  - LEU  131 )                          
  55: s001-A 4k4y-E   133 - 142 <=>  139 - 148   (LYS  133  - SER  142  <=> THR  139  - TYR  148 )                          
  55: s001-A 4k4y-E   153 - 171 <=>  150 - 168   (GLN  153  - ASN  171  <=> LEU  150  - VAL  168 )                          
  55: s001-A 4k4y-E   172 - 196 <=>  172 - 196   (LYS  172  - ALA  196  <=> LYS  172  - LYS  196 )                          
  55: s001-A 4k4y-E   197 - 200 <=>  200 - 203   (ASP  197  - PRO  200  <=> LEU  200  - GLY  203 )                          
  55: s001-A 4k4y-E   201 - 209 <=>  207 - 215   (PHE  201  - LEU  209  <=> GLY  207  - ASP  215 )                          
  55: s001-A 4k4y-E   213 - 222 <=>  216 - 225   (LEU  213  - LEU  222  <=> LEU  216  - LEU  225 )                          
  55: s001-A 4k4y-E   225 - 256 <=>  226 - 257   (SER  225  - MET  256  <=> ASP  226  - GLY  257 )                          
  55: s001-A 4k4y-E   263 - 318 <=>  259 - 314   (GLU  263  - ARG  318  <=> THR  259  - TYR  314 )                          
  55: s001-A 4k4y-E   321 - 324 <=>  319 - 322   (SER  321  - LEU  324  <=> LEU  319  - PHE  322 )                          
  55: s001-A 4k4y-E   326 - 341 <=>  323 - 338   (GLN  326  - GLY  341  <=> ARG  323  - PRO  338 )                          
  55: s001-A 4k4y-E   347 - 366 <=>  340 - 359   (PHE  347  - LYS  366  <=> ASP  340  - ASP  359 )                          
  55: s001-A 4k4y-E   367 - 370 <=>  364 - 367   (THR  367  - GLU  370  <=> PHE  364  - VAL  367 )                          
  55: s001-A 4k4y-E   376 - 386 <=>  370 - 380   (MET  376  - LYS  386  <=> THR  370  - ARG  380 )                          
  55: s001-A 4k4y-E   388 - 406 <=>  387 - 405   (GLY  388  - PRO  406  <=> PHE  387  - THR  405 )                          
  55: s001-A 4k4y-E   408 - 411 <=>  406 - 409   (ASN  408  - ARG  411  <=> LYS  406  - LYS  409 )                          
  55: s001-A 4k4y-E   415 - 431 <=>  410 - 426   (ASP  415  - GLU  431  <=> ASN  410  - GLY  426 )                          
  55: s001-A 4k4y-E   432 - 442 <=>  428 - 438   (ARG  432  - ILE  442  <=> HIS  428  - ARG  438 )                          
  55: s001-A 4k4y-E   443 - 446 <=>  442 - 445   (GLN  443  - ARG  446  <=> VAL  442  - CYS  445 )                          
  55: s001-A 4k4y-E   476 - 486 <=>  447 - 457   (GLY  476  - ARG  486  <=> THR  447  - LYS  457 )                          
  55: s001-A 4k4y-E   488 - 493 <=>  458 - 463   (TYR  488  - TYR  493  <=> TRP  458  - GLY  463 )                          
  56: s001-A 4wfx-A     3 -   8 <=>    8 -  13   (ASN    3  - ILE    8  <=> SER    8  - GLY   13 )                          
  56: s001-A 4wfx-A    27 -  30 <=>   14 -  17   (ALA   27  - HIS   30  <=> PHE   14  - ILE   17 )                          
  56: s001-A 4wfx-A    31 -  39 <=>   19 -  27   (GLY   31  - PRO   39  <=> THR   19  - PRO   27 )                          
  56: s001-A 4wfx-A    41 -  44 <=>   28 -  31   (ASN   41  - ARG   44  <=> SER   28  - HIS   31 )                          
  56: s001-A 4wfx-A    45 -  48 <=>   33 -  36   (ILE   45  - PHE   48  <=> VAL   33  - GLY   36 )                          
  56: s001-A 4wfx-A    50 -  58 <=>   37 -  45   (LYS   50  - ARG   58  <=> ASN   37  - SER   45 )                          
  56: s001-A 4wfx-A    59 -  68 <=>   53 -  62   (ALA   59  - PHE   68  <=> ASN   53  - TYR   62 )                          
  56: s001-A 4wfx-A    70 -  96 <=>   63 -  89   (LYS   70  - TYR   96  <=> ILE   63  - ASP   89 )                          
  56: s001-A 4wfx-A    99 - 110 <=>   91 - 102   (PRO   99  - HIS  110  <=> SER   91  - TYR  102 )                          
  56: s001-A 4wfx-A   111 - 124 <=>  109 - 122   (LEU  111  - PRO  124  <=> ALA  109  - ALA  122 )                          
  56: s001-A 4wfx-A   125 - 132 <=>  124 - 131   (GLY  125  - TRP  132  <=> GLY  124  - LEU  131 )                          
  56: s001-A 4wfx-A   133 - 142 <=>  139 - 148   (LYS  133  - SER  142  <=> THR  139  - TYR  148 )                          
  56: s001-A 4wfx-A   153 - 171 <=>  150 - 168   (GLN  153  - ASN  171  <=> LEU  150  - VAL  168 )                          
  56: s001-A 4wfx-A   172 - 198 <=>  172 - 198   (LYS  172  - PRO  198  <=> LYS  172  - PHE  198 )                          
  56: s001-A 4wfx-A   199 - 209 <=>  205 - 215   (PRO  199  - LEU  209  <=> VAL  205  - ASP  215 )                          
  56: s001-A 4wfx-A   213 - 222 <=>  216 - 225   (LEU  213  - LEU  222  <=> LEU  216  - LEU  225 )                          
  56: s001-A 4wfx-A   225 - 257 <=>  226 - 258   (SER  225  - ASP  257  <=> ASP  226  - TYR  258 )                          
  56: s001-A 4wfx-A   263 - 316 <=>  259 - 312   (GLU  263  - ARG  316  <=> THR  259  - LYS  312 )                          
  56: s001-A 4wfx-A   317 - 320 <=>  314 - 317   (SER  317  - PHE  320  <=> TYR  314  - ILE  317 )                          
  56: s001-A 4wfx-A   321 - 324 <=>  320 - 323   (SER  321  - LEU  324  <=> ASP  320  - ARG  323 )                          
  56: s001-A 4wfx-A   327 - 341 <=>  324 - 338   (CYS  327  - GLY  341  <=> MET  324  - PRO  338 )                          
  56: s001-A 4wfx-A   347 - 367 <=>  340 - 360   (PHE  347  - THR  367  <=> ASP  340  - LYS  360 )                          
  56: s001-A 4wfx-A   376 - 387 <=>  370 - 381   (MET  376  - LEU  387  <=> THR  370  - ALA  381 )                          
  56: s001-A 4wfx-A   388 - 406 <=>  387 - 405   (GLY  388  - PRO  406  <=> PHE  387  - THR  405 )                          
  56: s001-A 4wfx-A   408 - 411 <=>  406 - 409   (ASN  408  - ARG  411  <=> LYS  406  - LYS  409 )                          
  56: s001-A 4wfx-A   415 - 431 <=>  410 - 426   (ASP  415  - GLU  431  <=> ASN  410  - GLY  426 )                          
  56: s001-A 4wfx-A   432 - 442 <=>  428 - 438   (ARG  432  - ILE  442  <=> HIS  428  - ARG  438 )                          
  56: s001-A 4wfx-A   443 - 446 <=>  442 - 445   (GLN  443  - ARG  446  <=> VAL  442  - CYS  445 )                          
  56: s001-A 4wfx-A   476 - 486 <=>  447 - 457   (GLY  476  - ARG  486  <=> THR  447  - LYS  457 )                          
  56: s001-A 4wfx-A   488 - 492 <=>  458 - 462   (TYR  488  - LEU  492  <=> TRP  458  - PHE  462 )                          
  57: s001-A 2im1-A     3 -   8 <=>    8 -  13   (ASN    3  - ILE    8  <=> PRO    8  - GLY   13 )                          
  57: s001-A 2im1-A    27 -  32 <=>   14 -  19   (ALA   27  - PHE   32  <=> TYR   14  - ALA   19 )                          
  57: s001-A 2im1-A    33 -  39 <=>   21 -  27   (GLY   33  - PRO   39  <=> SER   21  - PRO   27 )                          
  57: s001-A 2im1-A    41 -  44 <=>   28 -  31   (ASN   41  - ARG   44  <=> SER   28  - HIS   31 )                          
  57: s001-A 2im1-A    45 -  48 <=>   33 -  36   (ILE   45  - PHE   48  <=> VAL   33  - GLY   36 )                          
  57: s001-A 2im1-A    50 -  58 <=>   37 -  45   (LYS   50  - ARG   58  <=> VAL   37  - LYS   45 )                          
  57: s001-A 2im1-A    59 -  68 <=>   53 -  62   (ALA   59  - PHE   68  <=> ASP   53  - TYR   62 )                          
  57: s001-A 2im1-A    70 -  96 <=>   63 -  89   (LYS   70  - TYR   96  <=> VAL   63  - ASP   89 )                          
  57: s001-A 2im1-A    98 - 110 <=>   90 - 102   (GLU   98  - HIS  110  <=> ILE   90  - TYR  102 )                          
  57: s001-A 2im1-A   111 - 124 <=>  109 - 122   (LEU  111  - PRO  124  <=> ALA  109  - ALA  122 )                          
  57: s001-A 2im1-A   125 - 132 <=>  124 - 131   (GLY  125  - TRP  132  <=> GLY  124  - LEU  131 )                          
  57: s001-A 2im1-A   133 - 142 <=>  139 - 148   (LYS  133  - SER  142  <=> LYS  139  - TYR  148 )                          
  57: s001-A 2im1-A   153 - 171 <=>  150 - 168   (GLN  153  - ASN  171  <=> ILE  150  - VAL  168 )                          
  57: s001-A 2im1-A   172 - 198 <=>  172 - 198   (LYS  172  - PRO  198  <=> LYS  172  - PHE  198 )                          
  57: s001-A 2im1-A   199 - 209 <=>  205 - 215   (PRO  199  - LEU  209  <=> ILE  205  - ASP  215 )                          
  57: s001-A 2im1-A   213 - 222 <=>  216 - 225   (LEU  213  - LEU  222  <=> LEU  216  - MET  225 )                          
  57: s001-A 2im1-A   225 - 256 <=>  226 - 257   (SER  225  - MET  256  <=> GLU  226  - GLY  257 )                          
  57: s001-A 2im1-A   263 - 267 <=>  259 - 263   (GLU  263  - SER  267  <=> GLY  259  - ASP  263 )                          
  57: s001-A 2im1-A   269 - 317 <=>  264 - 312   (LEU  269  - SER  317  <=> TYR  264  - THR  312 )                          
  57: s001-A 2im1-A   318 - 321 <=>  314 - 317   (ARG  318  - SER  321  <=> LYS  314  - ASP  317 )                          
  57: s001-A 2im1-A   322 - 325 <=>  319 - 322   (LEU  322  - ASN  325  <=> ASP  319  - LYS  322 )                          
  57: s001-A 2im1-A   327 - 341 <=>  323 - 337   (CYS  327  - GLY  341  <=> MET  323  - GLU  337 )                          
  57: s001-A 2im1-A   347 - 366 <=>  339 - 358   (PHE  347  - LYS  366  <=> ASP  339  - ASP  358 )                          
  57: s001-A 2im1-A   367 - 370 <=>  363 - 366   (THR  367  - GLU  370  <=> PHE  363  - VAL  366 )                          
  57: s001-A 2im1-A   376 - 386 <=>  369 - 379   (MET  376  - LYS  386  <=> GLU  369  - ARG  379 )                          
  57: s001-A 2im1-A   388 - 406 <=>  386 - 404   (GLY  388  - PRO  406  <=> PHE  386  - THR  404 )                          
  57: s001-A 2im1-A   408 - 411 <=>  405 - 408   (ASN  408  - ARG  411  <=> LYS  405  - ARG  408 )                          
  57: s001-A 2im1-A   415 - 431 <=>  409 - 425   (ASP  415  - GLU  431  <=> ASN  409  - GLY  425 )                          
  57: s001-A 2im1-A   432 - 442 <=>  427 - 437   (ARG  432  - ILE  442  <=> GLU  427  - ARG  437 )                          
  57: s001-A 2im1-A   443 - 446 <=>  441 - 444   (GLN  443  - ARG  446  <=> ILE  441  - ALA  444 )                          
  57: s001-A 2im1-A   476 - 486 <=>  446 - 456   (GLY  476  - ARG  486  <=> ASP  446  - ARG  456 )                          
  57: s001-A 2im1-A   488 - 492 <=>  457 - 461   (TYR  488  - LEU  492  <=> TRP  457  - PHE  461 )                          
  58: s001-A 3nl0-A     3 -   6 <=>    7 -  10   (ASN    3  - TYR    6  <=> ARG    7  - GLU   10 )                          
  58: s001-A 3nl0-A    27 -  40 <=>   11 -  24   (ALA   27  - SER   40  <=> GLU   11  - THR   24 )                          
  58: s001-A 3nl0-A    43 -  46 <=>   25 -  28   (VAL   43  - LYS   46  <=> VAL   25  - GLY   28 )                          
  58: s001-A 3nl0-A    47 -  58 <=>   30 -  41   (GLY   47  - ARG   58  <=> PHE   30  - ASN   41 )                          
  58: s001-A 3nl0-A    59 -  68 <=>   51 -  60   (ALA   59  - PHE   68  <=> VAL   51  - HIS   60 )                          
  58: s001-A 3nl0-A    70 -  76 <=>   61 -  67   (LYS   70  - PHE   76  <=> LYS   61  - SER   67 )                          
  58: s001-A 3nl0-A    77 - 110 <=>   70 - 103   (ASP   77  - HIS  110  <=> ASP   70  - LYS  103 )                          
  58: s001-A 3nl0-A   111 - 124 <=>  110 - 123   (LEU  111  - PRO  124  <=> ALA  110  - LEU  123 )                          
  58: s001-A 3nl0-A   125 - 132 <=>  125 - 132   (GLY  125  - TRP  132  <=> GLY  125  - ILE  132 )                          
  58: s001-A 3nl0-A   133 - 144 <=>  141 - 152   (LYS  133  - ARG  144  <=> PRO  141  - LYS  152 )                          
  58: s001-A 3nl0-A   151 - 171 <=>  153 - 173   (LYS  151  - ASN  171  <=> ARG  153  - VAL  173 )                          
  58: s001-A 3nl0-A   172 - 196 <=>  177 - 201   (LYS  172  - ALA  196  <=> LYS  177  - ALA  201 )                          
  58: s001-A 3nl0-A   197 - 200 <=>  205 - 208   (ASP  197  - PRO  200  <=> SER  205  - GLY  208 )                          
  58: s001-A 3nl0-A   201 - 209 <=>  212 - 220   (PHE  201  - LEU  209  <=> GLY  212  - ASP  220 )                          
  58: s001-A 3nl0-A   213 - 254 <=>  221 - 262   (LEU  213  - ARG  254  <=> VAL  221  - ARG  262 )                          
  58: s001-A 3nl0-A   255 - 258 <=>  265 - 268   (LEU  255  - LEU  258  <=> PHE  265  - HIS  268 )                          
  58: s001-A 3nl0-A   264 - 318 <=>  269 - 323   (SER  264  - ARG  318  <=> PRO  269  - TYR  323 )                          
  58: s001-A 3nl0-A   321 - 324 <=>  329 - 332   (SER  321  - LEU  324  <=> ASP  329  - THR  332 )                          
  58: s001-A 3nl0-A   327 - 342 <=>  333 - 348   (CYS  327  - VAL  342  <=> MET  333  - LEU  348 )                          
  58: s001-A 3nl0-A   346 - 349 <=>  349 - 352   (LEU  346  - GLU  349  <=> ASP  349  - ALA  352 )                          
  58: s001-A 3nl0-A   351 - 362 <=>  353 - 364   (TYR  351  - VAL  362  <=> LEU  353  - ILE  364 )                          
  58: s001-A 3nl0-A   364 - 367 <=>  365 - 368   (GLU  364  - THR  367  <=> THR  365  - ASP  368 )                          
  58: s001-A 3nl0-A   369 - 373 <=>  375 - 379   (TYR  369  - ARG  373  <=> VAL  375  - SER  379 )                          
  58: s001-A 3nl0-A   376 - 386 <=>  381 - 391   (MET  376  - LYS  386  <=> THR  381  - HIS  391 )                          
  58: s001-A 3nl0-A   389 - 406 <=>  398 - 415   (ILE  389  - PRO  406  <=> PHE  398  - ALA  415 )                          
  58: s001-A 3nl0-A   408 - 411 <=>  416 - 419   (ASN  408  - ARG  411  <=> ARG  416  - THR  419 )                          
  58: s001-A 3nl0-A   416 - 431 <=>  420 - 435   (ALA  416  - GLU  431  <=> ILE  420  - GLY  435 )                          
  58: s001-A 3nl0-A   432 - 445 <=>  437 - 450   (ARG  432  - ARG  445  <=> ASP  437  - PHE  450 )                          
  58: s001-A 3nl0-A   476 - 486 <=>  451 - 461   (GLY  476  - ARG  486  <=> GLU  451  - ARG  461 )                          
  58: s001-A 3nl0-A   488 - 491 <=>  462 - 465   (TYR  488  - VAL  491  <=> TRP  462  - ALA  465 )                          
  58: s001-A 3nl0-A   492 - 495 <=>  467 - 470   (LEU  492  - VAL  495  <=> CYS  467  - ALA  470 )                          
  59: s001-A 4k4y-M     3 -   8 <=>    8 -  13   (ASN    3  - ILE    8  <=> SER    8  - GLY   13 )                          
  59: s001-A 4k4y-M    27 -  39 <=>   15 -  27   (ALA   27  - PRO   39  <=> PRO   15  - PRO   27 )                          
  59: s001-A 4k4y-M    41 -  44 <=>   28 -  31   (ASN   41  - ARG   44  <=> SER   28  - HIS   31 )                          
  59: s001-A 4k4y-M    45 -  48 <=>   33 -  36   (ILE   45  - PHE   48  <=> VAL   33  - GLY   36 )                          
  59: s001-A 4k4y-M    50 -  58 <=>   37 -  45   (LYS   50  - ARG   58  <=> ASN   37  - SER   45 )                          
  59: s001-A 4k4y-M    59 -  68 <=>   53 -  62   (ALA   59  - PHE   68  <=> ASN   53  - TYR   62 )                          
  59: s001-A 4k4y-M    70 -  96 <=>   63 -  89   (LYS   70  - TYR   96  <=> ILE   63  - ASP   89 )                          
  59: s001-A 4k4y-M    99 - 110 <=>   91 - 102   (PRO   99  - HIS  110  <=> SER   91  - TYR  102 )                          
  59: s001-A 4k4y-M   111 - 124 <=>  109 - 122   (LEU  111  - PRO  124  <=> ALA  109  - ALA  122 )                          
  59: s001-A 4k4y-M   125 - 132 <=>  124 - 131   (GLY  125  - TRP  132  <=> GLY  124  - LEU  131 )                          
  59: s001-A 4k4y-M   133 - 142 <=>  139 - 148   (LYS  133  - SER  142  <=> THR  139  - TYR  148 )                          
  59: s001-A 4k4y-M   153 - 171 <=>  150 - 168   (GLN  153  - ASN  171  <=> LEU  150  - VAL  168 )                          
  59: s001-A 4k4y-M   172 - 196 <=>  172 - 196   (LYS  172  - ALA  196  <=> LYS  172  - LYS  196 )                          
  59: s001-A 4k4y-M   197 - 200 <=>  200 - 203   (ASP  197  - PRO  200  <=> LEU  200  - GLY  203 )                          
  59: s001-A 4k4y-M   201 - 209 <=>  207 - 215   (PHE  201  - LEU  209  <=> GLY  207  - ASP  215 )                          
  59: s001-A 4k4y-M   213 - 222 <=>  216 - 225   (LEU  213  - LEU  222  <=> LEU  216  - LEU  225 )                          
  59: s001-A 4k4y-M   225 - 256 <=>  226 - 257   (SER  225  - MET  256  <=> ASP  226  - GLY  257 )                          
  59: s001-A 4k4y-M   263 - 318 <=>  259 - 314   (GLU  263  - ARG  318  <=> THR  259  - TYR  314 )                          
  59: s001-A 4k4y-M   321 - 324 <=>  319 - 322   (SER  321  - LEU  324  <=> LEU  319  - PHE  322 )                          
  59: s001-A 4k4y-M   326 - 341 <=>  323 - 338   (GLN  326  - GLY  341  <=> ARG  323  - PRO  338 )                          
  59: s001-A 4k4y-M   347 - 366 <=>  340 - 359   (PHE  347  - LYS  366  <=> ASP  340  - ASP  359 )                          
  59: s001-A 4k4y-M   367 - 370 <=>  364 - 367   (THR  367  - GLU  370  <=> PHE  364  - VAL  367 )                          
  59: s001-A 4k4y-M   376 - 386 <=>  370 - 380   (MET  376  - LYS  386  <=> THR  370  - ARG  380 )                          
  59: s001-A 4k4y-M   388 - 406 <=>  387 - 405   (GLY  388  - PRO  406  <=> PHE  387  - THR  405 )                          
  59: s001-A 4k4y-M   408 - 411 <=>  406 - 409   (ASN  408  - ARG  411  <=> LYS  406  - LYS  409 )                          
  59: s001-A 4k4y-M   415 - 431 <=>  410 - 426   (ASP  415  - GLU  431  <=> ASN  410  - GLY  426 )                          
  59: s001-A 4k4y-M   432 - 442 <=>  428 - 438   (ARG  432  - ILE  442  <=> HIS  428  - ARG  438 )                          
  59: s001-A 4k4y-M   443 - 446 <=>  442 - 445   (GLN  443  - ARG  446  <=> VAL  442  - CYS  445 )                          
  59: s001-A 4k4y-M   476 - 486 <=>  447 - 457   (GLY  476  - ARG  486  <=> THR  447  - LYS  457 )                          
  59: s001-A 4k4y-M   488 - 493 <=>  458 - 463   (TYR  488  - TYR  493  <=> TRP  458  - GLY  463 )                          
  60: s001-A 3cdw-A     3 -   8 <=>    8 -  13   (ASN    3  - ILE    8  <=> SER    8  - GLY   13 )                          
  60: s001-A 3cdw-A    27 -  30 <=>   14 -  17   (ALA   27  - HIS   30  <=> PHE   14  - ILE   17 )                          
  60: s001-A 3cdw-A    31 -  39 <=>   19 -  27   (GLY   31  - PRO   39  <=> THR   19  - PRO   27 )                          
  60: s001-A 3cdw-A    41 -  44 <=>   28 -  31   (ASN   41  - ARG   44  <=> SER   28  - HIS   31 )                          
  60: s001-A 3cdw-A    45 -  48 <=>   33 -  36   (ILE   45  - PHE   48  <=> VAL   33  - GLY   36 )                          
  60: s001-A 3cdw-A    50 -  58 <=>   37 -  45   (LYS   50  - ARG   58  <=> ASN   37  - SER   45 )                          
  60: s001-A 3cdw-A    59 -  68 <=>   53 -  62   (ALA   59  - PHE   68  <=> ASN   53  - TYR   62 )                          
  60: s001-A 3cdw-A    70 -  96 <=>   63 -  89   (LYS   70  - TYR   96  <=> ILE   63  - ASP   89 )                          
  60: s001-A 3cdw-A    99 - 110 <=>   91 - 102   (PRO   99  - HIS  110  <=> SER   91  - TYR  102 )                          
  60: s001-A 3cdw-A   111 - 124 <=>  109 - 122   (LEU  111  - PRO  124  <=> ALA  109  - ALA  122 )                          
  60: s001-A 3cdw-A   125 - 132 <=>  124 - 131   (GLY  125  - TRP  132  <=> GLY  124  - LEU  131 )                          
  60: s001-A 3cdw-A   133 - 142 <=>  139 - 148   (LYS  133  - SER  142  <=> THR  139  - TYR  148 )                          
  60: s001-A 3cdw-A   153 - 171 <=>  150 - 168   (GLN  153  - ASN  171  <=> LEU  150  - VAL  168 )                          
  60: s001-A 3cdw-A   172 - 198 <=>  172 - 198   (LYS  172  - PRO  198  <=> LYS  172  - PHE  198 )                          
  60: s001-A 3cdw-A   199 - 209 <=>  205 - 215   (PRO  199  - LEU  209  <=> VAL  205  - ASP  215 )                          
  60: s001-A 3cdw-A   213 - 222 <=>  216 - 225   (LEU  213  - LEU  222  <=> LEU  216  - LEU  225 )                          
  60: s001-A 3cdw-A   225 - 257 <=>  226 - 258   (SER  225  - ASP  257  <=> ASP  226  - TYR  258 )                          
  60: s001-A 3cdw-A   263 - 318 <=>  259 - 314   (GLU  263  - ARG  318  <=> THR  259  - TYR  314 )                          
  60: s001-A 3cdw-A   321 - 324 <=>  319 - 322   (SER  321  - LEU  324  <=> LEU  319  - PHE  322 )                          
  60: s001-A 3cdw-A   326 - 341 <=>  323 - 338   (GLN  326  - GLY  341  <=> ARG  323  - PRO  338 )                          
  60: s001-A 3cdw-A   347 - 366 <=>  340 - 359   (PHE  347  - LYS  366  <=> ASP  340  - ASP  359 )                          
  60: s001-A 3cdw-A   367 - 370 <=>  364 - 367   (THR  367  - GLU  370  <=> PHE  364  - VAL  367 )                          
  60: s001-A 3cdw-A   376 - 386 <=>  370 - 380   (MET  376  - LYS  386  <=> THR  370  - ARG  380 )                          
  60: s001-A 3cdw-A   388 - 406 <=>  387 - 405   (GLY  388  - PRO  406  <=> PHE  387  - THR  405 )                          
  60: s001-A 3cdw-A   408 - 411 <=>  406 - 409   (ASN  408  - ARG  411  <=> LYS  406  - LYS  409 )                          
  60: s001-A 3cdw-A   415 - 431 <=>  410 - 426   (ASP  415  - GLU  431  <=> ASN  410  - GLY  426 )                          
  60: s001-A 3cdw-A   432 - 442 <=>  428 - 438   (ARG  432  - ILE  442  <=> HIS  428  - ARG  438 )                          
  60: s001-A 3cdw-A   443 - 446 <=>  442 - 445   (GLN  443  - ARG  446  <=> VAL  442  - CYS  445 )                          
  60: s001-A 3cdw-A   476 - 486 <=>  447 - 457   (GLY  476  - ARG  486  <=> THR  447  - LYS  457 )                          
  60: s001-A 3cdw-A   488 - 493 <=>  458 - 463   (TYR  488  - TYR  493  <=> TRP  458  - HIS  463 )                          
  61: s001-A 2e9t-D     3 -   6 <=>    7 -  10   (ASN    3  - TYR    6  <=> ARG    7  - GLU   10 )                          
  61: s001-A 2e9t-D    27 -  40 <=>   11 -  24   (ALA   27  - SER   40  <=> GLU   11  - THR   24 )                          
  61: s001-A 2e9t-D    43 -  46 <=>   25 -  28   (VAL   43  - LYS   46  <=> VAL   25  - GLY   28 )                          
  61: s001-A 2e9t-D    47 -  58 <=>   30 -  41   (GLY   47  - ARG   58  <=> PHE   30  - ASN   41 )                          
  61: s001-A 2e9t-D    59 -  68 <=>   51 -  60   (ALA   59  - PHE   68  <=> VAL   51  - HIS   60 )                          
  61: s001-A 2e9t-D    70 -  76 <=>   61 -  67   (LYS   70  - PHE   76  <=> LYS   61  - SER   67 )                          
  61: s001-A 2e9t-D    77 - 110 <=>   70 - 103   (ASP   77  - HIS  110  <=> ASP   70  - LYS  103 )                          
  61: s001-A 2e9t-D   111 - 124 <=>  110 - 123   (LEU  111  - PRO  124  <=> ALA  110  - LEU  123 )                          
  61: s001-A 2e9t-D   125 - 132 <=>  125 - 132   (GLY  125  - TRP  132  <=> GLY  125  - ILE  132 )                          
  61: s001-A 2e9t-D   133 - 144 <=>  141 - 152   (LYS  133  - ARG  144  <=> PRO  141  - LYS  152 )                          
  61: s001-A 2e9t-D   151 - 171 <=>  153 - 173   (LYS  151  - ASN  171  <=> ARG  153  - VAL  173 )                          
  61: s001-A 2e9t-D   172 - 189 <=>  177 - 194   (LYS  172  - GLN  189  <=> LYS  177  - MET  194 )                          
  61: s001-A 2e9t-D   190 - 196 <=>  196 - 202   (PHE  190  - ALA  196  <=> ILE  196  - GLN  202 )                          
  61: s001-A 2e9t-D   197 - 200 <=>  205 - 208   (ASP  197  - PRO  200  <=> SER  205  - GLY  208 )                          
  61: s001-A 2e9t-D   201 - 209 <=>  212 - 220   (PHE  201  - LEU  209  <=> GLY  212  - ASP  220 )                          
  61: s001-A 2e9t-D   213 - 254 <=>  221 - 262   (LEU  213  - ARG  254  <=> VAL  221  - ARG  262 )                          
  61: s001-A 2e9t-D   255 - 258 <=>  265 - 268   (LEU  255  - LEU  258  <=> PHE  265  - HIS  268 )                          
  61: s001-A 2e9t-D   264 - 319 <=>  269 - 324   (SER  264  - GLU  319  <=> PRO  269  - GLU  324 )                          
  61: s001-A 2e9t-D   321 - 324 <=>  329 - 332   (SER  321  - LEU  324  <=> ASP  329  - THR  332 )                          
  61: s001-A 2e9t-D   327 - 342 <=>  333 - 348   (CYS  327  - VAL  342  <=> MET  333  - LEU  348 )                          
  61: s001-A 2e9t-D   346 - 349 <=>  349 - 352   (LEU  346  - GLU  349  <=> ASP  349  - ALA  352 )                          
  61: s001-A 2e9t-D   351 - 366 <=>  353 - 368   (TYR  351  - LYS  366  <=> LEU  353  - ASP  368 )                          
  61: s001-A 2e9t-D   368 - 373 <=>  374 - 379   (LEU  368  - ARG  373  <=> PHE  374  - SER  379 )                          
  61: s001-A 2e9t-D   376 - 386 <=>  381 - 391   (MET  376  - LYS  386  <=> THR  381  - HIS  391 )                          
  61: s001-A 2e9t-D   389 - 405 <=>  398 - 414   (ILE  389  - ILE  405  <=> PHE  398  - PHE  414 )                          
  61: s001-A 2e9t-D   408 - 411 <=>  415 - 418   (ASN  408  - ARG  411  <=> ALA  415  - GLY  418 )                          
  61: s001-A 2e9t-D   415 - 431 <=>  419 - 435   (ASP  415  - GLU  431  <=> THR  419  - GLY  435 )                          
  61: s001-A 2e9t-D   432 - 445 <=>  437 - 450   (ARG  432  - ARG  445  <=> ASP  437  - PHE  450 )                          
  61: s001-A 2e9t-D   476 - 486 <=>  451 - 461   (GLY  476  - ARG  486  <=> GLU  451  - ARG  461 )                          
  61: s001-A 2e9t-D   488 - 491 <=>  462 - 465   (TYR  488  - VAL  491  <=> TRP  462  - ALA  465 )                          
  61: s001-A 2e9t-D   492 - 495 <=>  467 - 470   (LEU  492  - VAL  495  <=> CYS  467  - ALA  470 )                          
  62: s001-A 2im0-A     3 -   8 <=>    8 -  13   (ASN    3  - ILE    8  <=> PRO    8  - GLY   13 )                          
  62: s001-A 2im0-A    27 -  39 <=>   15 -  27   (ALA   27  - PRO   39  <=> PRO   15  - PRO   27 )                          
  62: s001-A 2im0-A    41 -  44 <=>   28 -  31   (ASN   41  - ARG   44  <=> SER   28  - HIS   31 )                          
  62: s001-A 2im0-A    45 -  48 <=>   33 -  36   (ILE   45  - PHE   48  <=> VAL   33  - GLY   36 )                          
  62: s001-A 2im0-A    50 -  58 <=>   37 -  45   (LYS   50  - ARG   58  <=> VAL   37  - LYS   45 )                          
  62: s001-A 2im0-A    59 -  68 <=>   53 -  62   (ALA   59  - PHE   68  <=> ASP   53  - TYR   62 )                          
  62: s001-A 2im0-A    70 -  96 <=>   63 -  89   (LYS   70  - TYR   96  <=> VAL   63  - ASP   89 )                          
  62: s001-A 2im0-A    98 - 110 <=>   90 - 102   (GLU   98  - HIS  110  <=> ILE   90  - TYR  102 )                          
  62: s001-A 2im0-A   111 - 124 <=>  109 - 122   (LEU  111  - PRO  124  <=> ALA  109  - ALA  122 )                          
  62: s001-A 2im0-A   125 - 132 <=>  124 - 131   (GLY  125  - TRP  132  <=> GLY  124  - LEU  131 )                          
  62: s001-A 2im0-A   133 - 142 <=>  139 - 148   (LYS  133  - SER  142  <=> LYS  139  - TYR  148 )                          
  62: s001-A 2im0-A   153 - 171 <=>  150 - 168   (GLN  153  - ASN  171  <=> ILE  150  - VAL  168 )                          
  62: s001-A 2im0-A   172 - 198 <=>  172 - 198   (LYS  172  - PRO  198  <=> LYS  172  - PHE  198 )                          
  62: s001-A 2im0-A   199 - 209 <=>  205 - 215   (PRO  199  - LEU  209  <=> ILE  205  - ASP  215 )                          
  62: s001-A 2im0-A   213 - 222 <=>  216 - 225   (LEU  213  - LEU  222  <=> LEU  216  - MET  225 )                          
  62: s001-A 2im0-A   225 - 256 <=>  226 - 257   (SER  225  - MET  256  <=> GLU  226  - GLY  257 )                          
  62: s001-A 2im0-A   263 - 267 <=>  259 - 263   (GLU  263  - SER  267  <=> GLY  259  - ASP  263 )                          
  62: s001-A 2im0-A   269 - 318 <=>  264 - 313   (LEU  269  - ARG  318  <=> TYR  264  - TYR  313 )                          
  62: s001-A 2im0-A   319 - 324 <=>  316 - 321   (GLU  319  - LEU  324  <=> ILE  316  - LEU  321 )                          
  62: s001-A 2im0-A   326 - 341 <=>  322 - 337   (GLN  326  - GLY  341  <=> LYS  322  - GLU  337 )                          
  62: s001-A 2im0-A   347 - 366 <=>  339 - 358   (PHE  347  - LYS  366  <=> ASP  339  - ASP  358 )                          
  62: s001-A 2im0-A   367 - 370 <=>  363 - 366   (THR  367  - GLU  370  <=> PHE  363  - VAL  366 )                          
  62: s001-A 2im0-A   376 - 386 <=>  369 - 379   (MET  376  - LYS  386  <=> GLU  369  - ARG  379 )                          
  62: s001-A 2im0-A   388 - 406 <=>  386 - 404   (GLY  388  - PRO  406  <=> PHE  386  - THR  404 )                          
  62: s001-A 2im0-A   408 - 411 <=>  405 - 408   (ASN  408  - ARG  411  <=> LYS  405  - ARG  408 )                          
  62: s001-A 2im0-A   415 - 431 <=>  409 - 425   (ASP  415  - GLU  431  <=> ASN  409  - GLY  425 )                          
  62: s001-A 2im0-A   432 - 442 <=>  427 - 437   (ARG  432  - ILE  442  <=> GLU  427  - ARG  437 )                          
  62: s001-A 2im0-A   443 - 446 <=>  441 - 444   (GLN  443  - ARG  446  <=> ILE  441  - ALA  444 )                          
  62: s001-A 2im0-A   476 - 486 <=>  446 - 456   (GLY  476  - ARG  486  <=> ASP  446  - ARG  456 )                          
  62: s001-A 2im0-A   488 - 492 <=>  457 - 461   (TYR  488  - LEU  492  <=> TRP  457  - PHE  461 )                          
  63: s001-A 4k4y-A     3 -   8 <=>    8 -  13   (ASN    3  - ILE    8  <=> SER    8  - GLY   13 )                          
  63: s001-A 4k4y-A    27 -  39 <=>   15 -  27   (ALA   27  - PRO   39  <=> PRO   15  - PRO   27 )                          
  63: s001-A 4k4y-A    41 -  44 <=>   28 -  31   (ASN   41  - ARG   44  <=> SER   28  - HIS   31 )                          
  63: s001-A 4k4y-A    45 -  48 <=>   33 -  36   (ILE   45  - PHE   48  <=> VAL   33  - GLY   36 )                          
  63: s001-A 4k4y-A    50 -  58 <=>   37 -  45   (LYS   50  - ARG   58  <=> ASN   37  - SER   45 )                          
  63: s001-A 4k4y-A    59 -  68 <=>   53 -  62   (ALA   59  - PHE   68  <=> ASN   53  - TYR   62 )                          
  63: s001-A 4k4y-A    70 -  96 <=>   63 -  89   (LYS   70  - TYR   96  <=> ILE   63  - ASP   89 )                          
  63: s001-A 4k4y-A    98 - 110 <=>   90 - 102   (GLU   98  - HIS  110  <=> ILE   90  - TYR  102 )                          
  63: s001-A 4k4y-A   111 - 124 <=>  109 - 122   (LEU  111  - PRO  124  <=> ALA  109  - ALA  122 )                          
  63: s001-A 4k4y-A   125 - 132 <=>  124 - 131   (GLY  125  - TRP  132  <=> GLY  124  - LEU  131 )                          
  63: s001-A 4k4y-A   133 - 142 <=>  139 - 148   (LYS  133  - SER  142  <=> THR  139  - TYR  148 )                          
  63: s001-A 4k4y-A   153 - 171 <=>  150 - 168   (GLN  153  - ASN  171  <=> LEU  150  - VAL  168 )                          
  63: s001-A 4k4y-A   172 - 196 <=>  172 - 196   (LYS  172  - ALA  196  <=> LYS  172  - LYS  196 )                          
  63: s001-A 4k4y-A   197 - 200 <=>  200 - 203   (ASP  197  - PRO  200  <=> LEU  200  - GLY  203 )                          
  63: s001-A 4k4y-A   201 - 209 <=>  207 - 215   (PHE  201  - LEU  209  <=> GLY  207  - ASP  215 )                          
  63: s001-A 4k4y-A   213 - 222 <=>  216 - 225   (LEU  213  - LEU  222  <=> LEU  216  - LEU  225 )                          
  63: s001-A 4k4y-A   225 - 256 <=>  226 - 257   (SER  225  - MET  256  <=> ASP  226  - GLY  257 )                          
  63: s001-A 4k4y-A   263 - 318 <=>  259 - 314   (GLU  263  - ARG  318  <=> THR  259  - TYR  314 )                          
  63: s001-A 4k4y-A   321 - 324 <=>  319 - 322   (SER  321  - LEU  324  <=> LEU  319  - PHE  322 )                          
  63: s001-A 4k4y-A   326 - 341 <=>  323 - 338   (GLN  326  - GLY  341  <=> ARG  323  - PRO  338 )                          
  63: s001-A 4k4y-A   347 - 366 <=>  340 - 359   (PHE  347  - LYS  366  <=> ASP  340  - ASP  359 )                          
  63: s001-A 4k4y-A   367 - 370 <=>  364 - 367   (THR  367  - GLU  370  <=> PHE  364  - VAL  367 )                          
  63: s001-A 4k4y-A   376 - 386 <=>  370 - 380   (MET  376  - LYS  386  <=> THR  370  - ARG  380 )                          
  63: s001-A 4k4y-A   388 - 406 <=>  387 - 405   (GLY  388  - PRO  406  <=> PHE  387  - THR  405 )                          
  63: s001-A 4k4y-A   408 - 411 <=>  406 - 409   (ASN  408  - ARG  411  <=> LYS  406  - LYS  409 )                          
  63: s001-A 4k4y-A   415 - 431 <=>  410 - 426   (ASP  415  - GLU  431  <=> ASN  410  - GLY  426 )                          
  63: s001-A 4k4y-A   432 - 442 <=>  428 - 438   (ARG  432  - ILE  442  <=> HIS  428  - ARG  438 )                          
  63: s001-A 4k4y-A   443 - 446 <=>  442 - 445   (GLN  443  - ARG  446  <=> VAL  442  - CYS  445 )                          
  63: s001-A 4k4y-A   476 - 486 <=>  447 - 457   (GLY  476  - ARG  486  <=> THR  447  - LYS  457 )                          
  63: s001-A 4k4y-A   488 - 493 <=>  458 - 463   (TYR  488  - TYR  493  <=> TRP  458  - GLY  463 )                          
  64: s001-A 4nlx-A     3 -   8 <=>    8 -  13   (ASN    3  - ILE    8  <=> PRO    8  - GLY   13 )                          
  64: s001-A 4nlx-A    27 -  39 <=>   15 -  27   (ALA   27  - PRO   39  <=> PRO   15  - PRO   27 )                          
  64: s001-A 4nlx-A    41 -  44 <=>   28 -  31   (ASN   41  - ARG   44  <=> SER   28  - HIS   31 )                          
  64: s001-A 4nlx-A    45 -  48 <=>   33 -  36   (ILE   45  - PHE   48  <=> VAL   33  - GLY   36 )                          
  64: s001-A 4nlx-A    50 -  58 <=>   37 -  45   (LYS   50  - ARG   58  <=> VAL   37  - LYS   45 )                          
  64: s001-A 4nlx-A    59 -  68 <=>   53 -  62   (ALA   59  - PHE   68  <=> ASP   53  - TYR   62 )                          
  64: s001-A 4nlx-A    70 -  96 <=>   63 -  89   (LYS   70  - TYR   96  <=> VAL   63  - ASP   89 )                          
  64: s001-A 4nlx-A    98 - 110 <=>   90 - 102   (GLU   98  - HIS  110  <=> ILE   90  - TYR  102 )                          
  64: s001-A 4nlx-A   111 - 124 <=>  109 - 122   (LEU  111  - PRO  124  <=> ALA  109  - ALA  122 )                          
  64: s001-A 4nlx-A   125 - 132 <=>  124 - 131   (GLY  125  - TRP  132  <=> GLY  124  - LEU  131 )                          
  64: s001-A 4nlx-A   133 - 142 <=>  139 - 148   (LYS  133  - SER  142  <=> LYS  139  - TYR  148 )                          
  64: s001-A 4nlx-A   153 - 171 <=>  150 - 168   (GLN  153  - ASN  171  <=> ILE  150  - VAL  168 )                          
  64: s001-A 4nlx-A   172 - 198 <=>  172 - 198   (LYS  172  - PRO  198  <=> LYS  172  - PHE  198 )                          
  64: s001-A 4nlx-A   199 - 209 <=>  205 - 215   (PRO  199  - LEU  209  <=> ILE  205  - ASP  215 )                          
  64: s001-A 4nlx-A   213 - 222 <=>  216 - 225   (LEU  213  - LEU  222  <=> LEU  216  - MET  225 )                          
  64: s001-A 4nlx-A   225 - 256 <=>  226 - 257   (SER  225  - MET  256  <=> GLU  226  - GLY  257 )                          
  64: s001-A 4nlx-A   263 - 267 <=>  259 - 263   (GLU  263  - SER  267  <=> GLY  259  - ASP  263 )                          
  64: s001-A 4nlx-A   269 - 317 <=>  264 - 312   (LEU  269  - SER  317  <=> TYR  264  - THR  312 )                          
  64: s001-A 4nlx-A   318 - 321 <=>  314 - 317   (ARG  318  - SER  321  <=> LYS  314  - ASP  317 )                          
  64: s001-A 4nlx-A   322 - 325 <=>  319 - 322   (LEU  322  - ASN  325  <=> ASP  319  - LYS  322 )                          
  64: s001-A 4nlx-A   327 - 341 <=>  323 - 337   (CYS  327  - GLY  341  <=> MET  323  - GLU  337 )                          
  64: s001-A 4nlx-A   347 - 366 <=>  339 - 358   (PHE  347  - LYS  366  <=> ASP  339  - ASP  358 )
[truncated: 6,008,561 more chars]
