# Supplementary material for: Novel viruses of the family Partitiviridae discovered in Saccharomyces cerevisiae
Source: PLoS Pathog. 2023 Jun 7;19(6):e1011418. doi: 10.1371/journal.ppat.1011418 (PMC10281585; doi:10.1371/journal.ppat.1011418)
Supplement: S2 File — (ZIP) [file ppat.1011418.s012.zip › ScPV3_capsid_DALI_PDBFULL.txt]

# Job: ScPV1172
# Query: s001A
# No:  Chain   Z    rmsd lali nres  %id PDB  Description
   1:  7ncr-A  9.0  9.0  202   334    8   MOLECULE: COAT PROTEIN;                                              
   2:  7ncr-B  8.4  9.2  194   334    8   MOLECULE: COAT PROTEIN;                                              
   3:  3es5-A  7.8 11.5  185   379    6   MOLECULE: PUTATIVE CAPSID PROTEIN;                                   
   4:  3es5-B  7.8 10.7  180   378    6   MOLECULE: PUTATIVE CAPSID PROTEIN;                                   
   5:  3iym-A  6.0  9.9  183   396    7   MOLECULE: CAPSID PROTEIN;                                            

# Structural equivalences
   1: s001-A 7ncr-A     1 -   4 <=>   14 -  17   (MET    1  - THR    4  <=> ILE   42  - HIS   45 )                          
   1: s001-A 7ncr-A     5 -   8 <=>   19 -  22   (ASN    5  - ASN    8  <=> GLN   47  - ASP   50 )                          
   1: s001-A 7ncr-A     9 -  17 <=>   24 -  32   (ARG    9  - LEU   17  <=> TYR   52  - SER   60 )                          
   1: s001-A 7ncr-A    18 -  36 <=>   34 -  52   (GLU   18  - ASN   36  <=> GLU   62  - GLN   80 )                          
   1: s001-A 7ncr-A    37 -  40 <=>   55 -  58   (ALA   37  - ARG   40  <=> ARG   83  - THR   86 )                          
   1: s001-A 7ncr-A    42 -  69 <=>   73 - 100   (GLU   42  - ALA   69  <=> VAL  101  - ALA  128 )                          
   1: s001-A 7ncr-A    70 -  76 <=>  103 - 109   (GLY   70  - TYR   76  <=> GLU  131  - LEU  137 )                          
   1: s001-A 7ncr-A    82 - 105 <=>  110 - 133   (ASN   82  - ASN  105  <=> LEU  138  - GLN  161 )                          
   1: s001-A 7ncr-A   106 - 114 <=>  137 - 145   (GLY  106  - VAL  114  <=> GLU  165  - LEU  173 )                          
   1: s001-A 7ncr-A   115 - 118 <=>  147 - 150   (ASP  115  - ASP  118  <=> GLU  175  - ASP  178 )                          
   1: s001-A 7ncr-A   120 - 123 <=>  151 - 154   (THR  120  - ASP  123  <=> TRP  179  - ASN  182 )                          
   1: s001-A 7ncr-A   126 - 129 <=>  158 - 161   (LYS  126  - ASP  129  <=> HIS  186  - PHE  189 )                          
   1: s001-A 7ncr-A   130 - 145 <=>  168 - 183   (PHE  130  - ALA  145  <=> LEU  196  - ARG  211 )                          
   1: s001-A 7ncr-A   146 - 153 <=>  185 - 192   (LYS  146  - GLN  153  <=> GLU  213  - THR  220 )                          
   1: s001-A 7ncr-A   155 - 159 <=>  193 - 197   (GLU  155  - PRO  159  <=> THR  221  - GLY  225 )                          
   1: s001-A 7ncr-A   163 - 168 <=>  202 - 207   (SER  163  - ALA  168  <=> LEU  230  - ASP  235 )                          
   1: s001-A 7ncr-A   169 - 177 <=>  209 - 217   (ALA  169  - MET  177  <=> VAL  237  - ARG  245 )                          
   1: s001-A 7ncr-A   178 - 189 <=>  221 - 232   (ILE  178  - LEU  189  <=> PHE  249  - ILE  260 )                          
   1: s001-A 7ncr-A   190 - 194 <=>  235 - 239   (ARG  190  - PHE  194  <=> ALA  263  - LYS  267 )                          
   1: s001-A 7ncr-A   203 - 206 <=>  246 - 249   (ASN  203  - GLY  206  <=> ASP  274  - LYS  277 )                          
   1: s001-A 7ncr-A   207 - 212 <=>  267 - 272   (TYR  207  - GLY  212  <=> LEU  295  - SER  300 )                          
   1: s001-A 7ncr-A   234 - 240 <=>  274 - 280   (VAL  234  - ARG  240  <=> GLY  302  - THR  308 )                          
   1: s001-A 7ncr-A   288 - 291 <=>  331 - 334   (ARG  288  - GLY  291  <=> MET  408  - ILE  411 )                          
   2: s001-A 7ncr-B     1 -   7 <=>   15 -  21   (MET    1  - PHE    7  <=> GLY   43  - TYR   49 )                          
   2: s001-A 7ncr-B     8 -  16 <=>   23 -  31   (ASN    8  - ASN   16  <=> LYS   51  - ARG   59 )                          
   2: s001-A 7ncr-B    17 -  34 <=>   36 -  53   (LEU   17  - ASP   34  <=> PHE   64  - HIS   81 )                          
   2: s001-A 7ncr-B    37 -  40 <=>   55 -  58   (ALA   37  - ARG   40  <=> ARG   83  - THR   86 )                          
   2: s001-A 7ncr-B    42 -  69 <=>   73 - 100   (GLU   42  - ALA   69  <=> VAL  101  - ALA  128 )                          
   2: s001-A 7ncr-B    70 -  74 <=>  102 - 106   (GLY   70  - THR   74  <=> ASN  130  - SER  134 )                          
   2: s001-A 7ncr-B    76 -  79 <=>  107 - 110   (TYR   76  - LEU   79  <=> TYR  135  - LEU  138 )                          
   2: s001-A 7ncr-B    85 -  98 <=>  113 - 126   (GLN   85  - GLU   98  <=> SER  141  - SER  154 )                          
   2: s001-A 7ncr-B   100 - 106 <=>  127 - 133   (SER  100  - GLY  106  <=> ILE  155  - GLN  161 )                          
   2: s001-A 7ncr-B   107 - 115 <=>  138 - 146   (TYR  107  - ASP  115  <=> ASN  166  - CYS  174 )                          
   2: s001-A 7ncr-B   116 - 119 <=>  149 - 152   (TYR  116  - ALA  119  <=> TYR  177  - ASP  180 )                          
   2: s001-A 7ncr-B   125 - 128 <=>  158 - 161   (PHE  125  - LEU  128  <=> HIS  186  - PHE  189 )                          
   2: s001-A 7ncr-B   130 - 145 <=>  168 - 183   (PHE  130  - ALA  145  <=> LEU  196  - ARG  211 )                          
   2: s001-A 7ncr-B   146 - 153 <=>  185 - 192   (LYS  146  - GLN  153  <=> GLU  213  - THR  220 )                          
   2: s001-A 7ncr-B   155 - 160 <=>  193 - 198   (GLU  155  - VAL  160  <=> THR  221  - ARG  226 )                          
   2: s001-A 7ncr-B   163 - 168 <=>  202 - 207   (SER  163  - ALA  168  <=> LEU  230  - ASP  235 )                          
   2: s001-A 7ncr-B   169 - 177 <=>  209 - 217   (ALA  169  - MET  177  <=> VAL  237  - ARG  245 )                          
   2: s001-A 7ncr-B   178 - 189 <=>  221 - 232   (ILE  178  - LEU  189  <=> PHE  249  - ILE  260 )                          
   2: s001-A 7ncr-B   190 - 194 <=>  235 - 239   (ARG  190  - PHE  194  <=> ALA  263  - LYS  267 )                          
   2: s001-A 7ncr-B   203 - 206 <=>  246 - 249   (ASN  203  - GLY  206  <=> ASP  274  - LYS  277 )                          
   2: s001-A 7ncr-B   208 - 213 <=>  268 - 273   (ARG  208  - PHE  213  <=> THR  296  - TYR  301 )                          
   2: s001-A 7ncr-B   235 - 239 <=>  275 - 279   (VAL  235  - ARG  239  <=> ALA  303  - ARG  307 )                          
   2: s001-A 7ncr-B   288 - 291 <=>  331 - 334   (ARG  288  - GLY  291  <=> MET  408  - ILE  411 )                          
   3: s001-A 3es5-A     1 -   4 <=>   20 -  23   (MET    1  - THR    4  <=> LEU   61  - ASN   64 )                          
   3: s001-A 3es5-A     5 -  17 <=>   25 -  37   (ASN    5  - LEU   17  <=> GLU   66  - ASN   78 )                          
   3: s001-A 3es5-A    18 -  33 <=>   40 -  55   (GLU   18  - GLN   33  <=> GLU   81  - ASP   96 )                          
   3: s001-A 3es5-A    34 -  37 <=>   57 -  60   (ASP   34  - ALA   37  <=> ILE   98  - VAL  101 )                          
   3: s001-A 3es5-A    39 -  42 <=>   63 -  66   (TYR   39  - GLU   42  <=> ASP  104  - ASN  107 )                          
   3: s001-A 3es5-A    43 -  59 <=>   68 -  84   (GLU   43  - ILE   59  <=> ALA  109  - TYR  125 )                          
   3: s001-A 3es5-A    61 -  67 <=>   85 -  91   (ASN   61  - MET   67  <=> SER  126  - GLU  132 )                          
   3: s001-A 3es5-A    71 -  76 <=>   94 -  99   (ILE   71  - TYR   76  <=> VAL  135  - LYS  140 )                          
   3: s001-A 3es5-A    78 -  82 <=>  100 - 104   (ASN   78  - ASN   82  <=> ALA  141  - ASP  145 )                          
   3: s001-A 3es5-A    85 -  98 <=>  105 - 118   (GLN   85  - GLU   98  <=> GLU  146  - ILE  159 )                          
   3: s001-A 3es5-A   100 - 103 <=>  119 - 122   (SER  100  - MET  103  <=> ILE  160  - MET  163 )                          
   3: s001-A 3es5-A   104 - 111 <=>  124 - 131   (ILE  104  - ILE  111  <=> THR  165  - VAL  172 )                          
   3: s001-A 3es5-A   113 - 116 <=>  137 - 140   (LYS  113  - TYR  116  <=> LEU  178  - ARG  181 )                          
   3: s001-A 3es5-A   117 - 121 <=>  272 - 276   (LYS  117  - GLU  121  <=> TYR  313  - ALA  317 )                          
   3: s001-A 3es5-A   122 - 126 <=>  278 - 282   (VAL  122  - LYS  126  <=> ARG  319  - GLU  323 )                          
   3: s001-A 3es5-A   130 - 145 <=>  284 - 299   (PHE  130  - ALA  145  <=> LEU  325  - ILE  340 )                          
   3: s001-A 3es5-A   147 - 160 <=>  300 - 313   (LEU  147  - VAL  160  <=> PHE  341  - GLY  354 )                          
   3: s001-A 3es5-A   162 - 167 <=>  316 - 321   (TYR  162  - GLN  167  <=> THR  357  - GLY  362 )                          
   3: s001-A 3es5-A   170 - 193 <=>  322 - 345   (ASN  170  - ARG  193  <=> ASN  363  - LYS  386 )                          
   3: s001-A 3es5-A   291 - 294 <=>  363 - 366   (GLY  291  - LYS  294  <=> ASP  404  - ALA  407 )                          
   3: s001-A 3es5-A   296 - 300 <=>  372 - 376   (ALA  296  - LYS  300  <=> ASP  413  - PHE  417 )                          
   4: s001-A 3es5-B     1 -   9 <=>   20 -  28   (MET    1  - ARG    9  <=> LEU   61  - PRO   69 )                          
   4: s001-A 3es5-B    10 -  17 <=>   30 -  37   (TYR   10  - LEU   17  <=> GLY   71  - ASN   78 )                          
   4: s001-A 3es5-B    18 -  33 <=>   40 -  55   (GLU   18  - GLN   33  <=> GLU   81  - ASP   96 )                          
   4: s001-A 3es5-B    34 -  37 <=>   57 -  60   (ASP   34  - ALA   37  <=> ILE   98  - VAL  101 )                          
   4: s001-A 3es5-B    39 -  42 <=>   63 -  66   (TYR   39  - GLU   42  <=> ASP  104  - ASN  107 )                          
   4: s001-A 3es5-B    43 -  59 <=>   68 -  84   (GLU   43  - ILE   59  <=> ALA  109  - TYR  125 )                          
   4: s001-A 3es5-B    61 -  67 <=>   85 -  91   (ASN   61  - MET   67  <=> SER  126  - GLU  132 )                          
   4: s001-A 3es5-B    71 -  82 <=>   93 - 104   (ILE   71  - ASN   82  <=> ALA  134  - ASP  145 )                          
   4: s001-A 3es5-B    85 -  98 <=>  105 - 118   (GLN   85  - GLU   98  <=> GLU  146  - ILE  159 )                          
   4: s001-A 3es5-B   100 - 103 <=>  119 - 122   (SER  100  - MET  103  <=> ILE  160  - MET  163 )                          
   4: s001-A 3es5-B   106 - 111 <=>  126 - 131   (GLY  106  - ILE  111  <=> VAL  167  - VAL  172 )                          
   4: s001-A 3es5-B   113 - 116 <=>  137 - 140   (LYS  113  - TYR  116  <=> LEU  178  - ARG  181 )                          
   4: s001-A 3es5-B   117 - 126 <=>  272 - 281   (LYS  117  - LYS  126  <=> TYR  313  - PHE  322 )                          
   4: s001-A 3es5-B   130 - 145 <=>  284 - 299   (PHE  130  - ALA  145  <=> LEU  325  - ILE  340 )                          
   4: s001-A 3es5-B   147 - 160 <=>  300 - 313   (LEU  147  - VAL  160  <=> PHE  341  - GLY  354 )                          
   4: s001-A 3es5-B   162 - 167 <=>  316 - 321   (TYR  162  - GLN  167  <=> THR  357  - GLY  362 )                          
   4: s001-A 3es5-B   170 - 193 <=>  322 - 345   (ASN  170  - ARG  193  <=> ASN  363  - LYS  386 )                          
   4: s001-A 3es5-B   290 - 294 <=>  371 - 375   (ARG  290  - LYS  294  <=> SER  412  - LYS  416 )                          
   5: s001-A 3iym-A     1 -  24 <=>    5 -  28   (MET    1  - VAL   24  <=> LYS   43  - PHE   66 )                          
   5: s001-A 3iym-A    25 -  30 <=>   30 -  35   (ARG   25  - THR   30  <=> THR   68  - PRO   73 )                          
   5: s001-A 3iym-A    32 -  35 <=>   36 -  39   (ALA   32  - ALA   35  <=> THR   74  - GLN   77 )                          
   5: s001-A 3iym-A    36 -  40 <=>   41 -  45   (ASN   36  - ARG   40  <=> PHE   79  - VAL   83 )                          
   5: s001-A 3iym-A    42 -  56 <=>   46 -  60   (GLU   42  - ALA   56  <=> HIS   84  - ARG   98 )                          
   5: s001-A 3iym-A    57 -  61 <=>   62 -  66   (TYR   57  - ASN   61  <=> ASN  100  - ALA  104 )                          
   5: s001-A 3iym-A    62 -  65 <=>   68 -  71   (ASN   62  - MET   65  <=> PHE  106  - HIS  109 )                          
   5: s001-A 3iym-A    68 -  79 <=>   72 -  83   (ASN   68  - LEU   79  <=> SER  110  - LEU  121 )                          
   5: s001-A 3iym-A    85 - 105 <=>   85 - 105   (GLN   85  - ASN  105  <=> VAL  123  - PRO  143 )                          
   5: s001-A 3iym-A   106 - 111 <=>  108 - 113   (GLY  106  - ILE  111  <=> ASP  146  - ALA  151 )                          
   5: s001-A 3iym-A   114 - 117 <=>  119 - 122   (VAL  114  - LYS  117  <=> ILE  157  - ALA  160 )                          
   5: s001-A 3iym-A   118 - 122 <=>  283 - 287   (ASP  118  - VAL  122  <=> GLY  321  - TRP  325 )                          
   5: s001-A 3iym-A   123 - 126 <=>  290 - 293   (ASP  123  - LYS  126  <=> SER  328  - GLN  331 )                          
   5: s001-A 3iym-A   131 - 135 <=>  297 - 301   (ASP  131  - MET  135  <=> PHE  335  - THR  339 )                          
   5: s001-A 3iym-A   136 - 141 <=>  303 - 308   (GLN  136  - ALA  141  <=> ALA  341  - ALA  346 )                          
   5: s001-A 3iym-A   143 - 147 <=>  309 - 313   (ASN  143  - LEU  147  <=> TYR  347  - PHE  351 )                          
   5: s001-A 3iym-A   149 - 154 <=>  314 - 319   (SER  149  - VAL  154  <=> GLU  352  - LEU  357 )                          
   5: s001-A 3iym-A   155 - 161 <=>  323 - 329   (GLU  155  - PRO  161  <=> GLN  361  - HIS  367 )                          
   5: s001-A 3iym-A   162 - 168 <=>  331 - 337   (TYR  162  - ALA  168  <=> GLN  369  - SER  375 )                          
   5: s001-A 3iym-A   169 - 188 <=>  340 - 359   (ALA  169  - LEU  188  <=> GLY  378  - ALA  397 )                          
   5: s001-A 3iym-A   189 - 192 <=>  361 - 364   (LEU  189  - ASN  192  <=> PHE  399  - SER  402 )                          
   5: s001-A 3iym-A   243 - 246 <=>  367 - 370   (ASN  243  - THR  246  <=> PHE  405  - GLY  408 )                          
   5: s001-A 3iym-A   290 - 293 <=>  393 - 396   (ARG  290  - SER  293  <=> MET  431  - ARG  434 )                          

# Translation-rotation matrices
-matrix  "s001-A 7ncr-A  U(1,.)  -0.113383 -0.167759  0.979286         -207.935440"
-matrix  "s001-A 7ncr-A  U(2,.)   0.423731 -0.899675 -0.105061          264.899902"
-matrix  "s001-A 7ncr-A  U(3,.)   0.898664  0.403042  0.173092         -404.499725"
-matrix  "s001-A 7ncr-B  U(1,.)   0.336963 -0.003416  0.941512         -365.035706"
-matrix  "s001-A 7ncr-B  U(2,.)  -0.438132  0.884554  0.160014          -54.733433"
-matrix  "s001-A 7ncr-B  U(3,.)  -0.833365 -0.466425  0.296565          271.051666"
-matrix  "s001-A 3es5-A  U(1,.)   0.422569  0.516219  0.744952          -21.346848"
-matrix  "s001-A 3es5-A  U(2,.)  -0.227813  0.856051 -0.463980          119.704834"
-matrix  "s001-A 3es5-A  U(3,.)  -0.877232  0.026354  0.479342           30.080288"
-matrix  "s001-A 3es5-B  U(1,.)   0.175063  0.291847  0.940308          -10.497902"
-matrix  "s001-A 3es5-B  U(2,.)   0.143488 -0.952422  0.268893          130.912140"
-matrix  "s001-A 3es5-B  U(3,.)   0.974045  0.087849 -0.208610           -8.892957"
-matrix  "s001-A 3iym-A  U(1,.)   0.162881 -0.034379  0.986047          -19.137049"
-matrix  "s001-A 3iym-A  U(2,.)   0.859622  0.495474 -0.124723          105.491791"
-matrix  "s001-A 3iym-A  U(3,.)  -0.484273  0.867942  0.110256            9.916815"
