# Supplementary material for: Novel viruses of the family Partitiviridae discovered in Saccharomyces cerevisiae
Source: PLoS Pathog. 2023 Jun 7;19(6):e1011418. doi: 10.1371/journal.ppat.1011418 (PMC10281585; doi:10.1371/journal.ppat.1011418)
Supplement: S2 File — (ZIP) [file ppat.1011418.s012.zip › ScPV1_RdRp_DALI_PDBFULL.txt]

# Job: 5509_RdRp
# Query: s001A
# No:  Chain   Z    rmsd lali nres  %id PDB  Description
   1:  3nai-B 27.7  3.2  418   486   14   MOLECULE: RNA DEPENDENT RNA POLYMERASE;                              
   2:  1khv-B 27.7  2.9  418   497   14   MOLECULE: RNA-DIRECTED RNA POLYMERASE;                               
   3:  1khw-A 27.7  2.9  416   493   14   MOLECULE: RNA-DIRECTED RNA POLYMERASE;                               
   4:  1khv-A 27.7  2.9  416   493   14   MOLECULE: RNA-DIRECTED RNA POLYMERASE;                               
   5:  5i62-A 27.7  2.8  409   507   17   MOLECULE: POTENTIAL RNA-DEPENDENT RNA POLYMERASE;                    
   6:  3sfg-B 27.6  3.2  407   474   14   MOLECULE: RNA POLYMERASE;                                            
   7:  3uqs-B 27.6  3.1  414   482   14   MOLECULE: RNA-DEPENDENT RNA POLYMERASE;                              
   8:  4nru-A 27.6  3.1  409   477   13   MOLECULE: RNA DEPENDENT RNA POLYMERASE;                              
   9:  5y3d-C 27.6  3.0  413   480   13   MOLECULE: RNA-DEPENDENT RNA POLYMERASE;                              
  10:  5y3d-E 27.6  3.1  417   483   13   MOLECULE: RNA-DEPENDENT RNA POLYMERASE;                              
  11:  5y3d-F 27.6  3.1  417   481   13   MOLECULE: RNA-DEPENDENT RNA POLYMERASE;                              
  12:  1khw-B 27.6  3.0  423   497   14   MOLECULE: RNA-DIRECTED RNA POLYMERASE;                               
  13:  5xe0-A 27.6  2.9  395   457   17   MOLECULE: GENOME POLYPROTEIN;                                        
  14:  3ur0-A 27.5  3.1  408   475   13   MOLECULE: RNA-DEPENDENT RNA POLYMERASE;                              
  15:  1sh2-A 27.5  3.2  424   502   14   MOLECULE: RNA POLYMERASE;                                            
  16:  5y3d-B 27.5  3.0  410   479   13   MOLECULE: RNA-DEPENDENT RNA POLYMERASE;                              
  17:  5y3d-D 27.5  3.0  412   479   13   MOLECULE: RNA-DEPENDENT RNA POLYMERASE;                              
  18:  3uqs-A 27.4  3.0  404   478   13   MOLECULE: RNA-DEPENDENT RNA POLYMERASE;                              
  19:  3h5y-A 27.4  3.4  413   474   14   MOLECULE: RNA DEPENDENT RNA POLYMERASE;                              
  20:  2b43-D 27.4  3.2  427   501   14   MOLECULE: NON-STRUCTURAL POLYPROTEIN;                                
  21:  4o4r-C 27.4  3.2  412   474   14   MOLECULE: RNA-DEPENDENT-RNA-POLYMERASE;                              
  22:  4o4r-B 27.4  3.1  412   480   13   MOLECULE: RNA-DEPENDENT-RNA-POLYMERASE;                              
  23:  3ol7-E 27.4  3.0  399   461   17   MOLECULE: POLYMERASE;                                                
  24:  3ol7-A 27.4  3.0  399   461   17   MOLECULE: POLYMERASE;                                                
  25:  4nz0-A 27.4  3.0  404   460   16   MOLECULE: GENOME POLYPROTEIN;                                        
  26:  4o4r-A 27.3  3.1  407   476   13   MOLECULE: RNA-DEPENDENT-RNA-POLYMERASE;                              
  27:  4k4z-I 27.3  3.0  401   462   17   MOLECULE: RNA-DEPENDENT RNA POLYMERASE;                              
  28:  3h5x-A 27.3  3.4  405   470   13   MOLECULE: RNA DEPENDENT RNA POLYMERASE;                              
  29:  3nai-C 27.3  3.1  419   486   13   MOLECULE: RNA DEPENDENT RNA POLYMERASE;                              
  30:  2ckw-A 27.3  3.1  417   487   17   MOLECULE: RNA-DIRECTED RNA POLYMERASE;                               
  31:  4zp8-A 27.3  3.0  396   454   19   MOLECULE: RNA-DEPENDENT RNA POLYMERASE;                              
  32:  4k4z-E 27.3  3.0  401   462   17   MOLECULE: RNA-DEPENDENT RNA POLYMERASE;                              
  33:  4k4z-M 27.3  3.0  402   462   17   MOLECULE: RNA-DEPENDENT RNA POLYMERASE;                              
  34:  4y3c-A 27.3  3.1  406   460   15   MOLECULE: 3D POLYMERASE;                                             
  35:  2o5d-B 27.3  3.3  416   561   13   MOLECULE: HCV;                                                       
  36:  2uut-A 27.3  3.2  419   492   16   MOLECULE: RNA-DIRECTED RNA POLYMERASE;                               
  37:  4nru-D 27.2  3.1  414   479   13   MOLECULE: RNA DEPENDENT RNA POLYMERASE;                              
  38:  3ur0-B 27.2  3.1  409   476   13   MOLECULE: RNA-DEPENDENT RNA POLYMERASE;                              
  39:  4nlv-A 27.2  2.9  397   461   17   MOLECULE: RNA-DIRECTED RNA POLYMERASE 3D-POL;                        
  40:  3uqs-C 27.2  3.1  410   475   14   MOLECULE: RNA-DEPENDENT RNA POLYMERASE;                              
  41:  3sfg-A 27.2  3.2  415   480   13   MOLECULE: RNA POLYMERASE;                                            
  42:  3nai-A 27.2  3.1  417   486   14   MOLECULE: RNA DEPENDENT RNA POLYMERASE;                              
  43:  3sfg-C 27.2  3.1  417   488   13   MOLECULE: RNA POLYMERASE;                                            
  44:  3upf-B 27.2  3.1  416   483   13   MOLECULE: RNA-DEPENDENT RNA POLYMERASE;                              
  45:  3ol6-E 27.2  2.9  396   461   17   MOLECULE: POLYMERASE;                                                
  46:  2uuw-A 27.2  3.1  414   490   16   MOLECULE: RNA-DIRECTED RNA POLYMERASE;                               
  47:  4nru-C 27.2  3.2  411   478   14   MOLECULE: RNA DEPENDENT RNA POLYMERASE;                              
  48:  3ur0-C 27.2  3.1  410   474   14   MOLECULE: RNA-DEPENDENT RNA POLYMERASE;                              
  49:  4zpb-A 27.2  3.0  401   462   17   MOLECULE: RNA-DIRECTED RNA POLYMERASE;                               
  50:  5y3d-A 27.2  3.0  407   479   14   MOLECULE: RNA-DEPENDENT RNA POLYMERASE;                              
  51:  4zpd-A 27.2  3.0  399   462   17   MOLECULE: RNA-DIRECTED RNA POLYMERASE;                               
  52:  4wfy-A 27.2  2.9  400   462   18   MOLECULE: RNA-DIRECTED RNA POLYMERASE;                               
  53:  4zp7-A 27.2  3.0  398   456   18   MOLECULE: GENOME POLYPROTEIN;                                        
  54:  4zpc-A 27.2  2.9  400   462   18   MOLECULE: RNA-DEPENDENT RNA POLYMERASE;                              
  55:  3ol8-E 27.2  3.0  399   461   17   MOLECULE: POLYMERASE;                                                
  56:  4wfz-A 27.2  2.9  400   462   18   MOLECULE: RNA-DIRECTED RNA POLYMERASE;                               
  57:  4zp6-A 27.2  3.0  395   454   18   MOLECULE: GENOME POLYPROTEIN;                                        
  58:  4zpa-A 27.2  3.0  399   462   18   MOLECULE: RNA-DIRECTED RNA POLYMERASE;                               
  59:  1xr6-A 27.2  2.9  399   460   17   MOLECULE: GENOME POLYPROTEIN;                                        
  60:  2ily-A 27.2  2.8  396   461   17   MOLECULE: POLIOVIRUS POLYMERASE;                                     
  61:  1tp7-B 27.2  2.9  398   460   16   MOLECULE: GENOME POLYPROTEIN;                                        
  62:  6gvy-A 27.2  2.9  402   475   19   MOLECULE: GENOME POLYPROTEIN;                                        
  63:  1sh0-B 27.1  3.2  424   503   14   MOLECULE: RNA POLYMERASE;                                            
  64:  4k4t-A 27.1  2.9  394   462   17   MOLECULE: RNA-DIRECTED RNA POLYMERASE 3D-POL;                        
  65:  3sfu-B 27.1  3.1  416   487   14   MOLECULE: RNA POLYMERASE;                                            
  66:  4nru-E 27.1  3.1  411   477   13   MOLECULE: RNA DEPENDENT RNA POLYMERASE;                              
  67:  4nlw-A 27.1  3.0  397   461   17   MOLECULE: RNA-DIRECTED RNA POLYMERASE 3D-POL;                        
  68:  3bso-A 27.1  3.4  408   479   13   MOLECULE: RNA DEPENDENT RNA POLYMERASE;                              
  69:  3ol8-A 27.1  3.0  399   461   17   MOLECULE: POLYMERASE;                                                
  70:  3qid-C 27.1  3.1  419   492   14   MOLECULE: RNA DEPENDENT RNA POLYMERASE;                              
  71:  3nah-C 27.1  3.2  416   485   13   MOLECULE: RNA DEPENDENT RNA POLYMERASE;                              
  72:  3kna-A 27.1  2.9  398   476   20   MOLECULE: 3D POLYMERASE;                                             
  73:  4k4s-E 27.1  2.9  394   462   17   MOLECULE: RNA-DIRECTED RNA POLYMERASE 3D-POL;                        
  74:  2im1-A 27.1  2.9  396   461   17   MOLECULE: POLIOVIRUS POLYMERASE;                                     
  75:  1ra7-A 27.1  2.9  396   461   17   MOLECULE: GENOME POLYPROTEIN;                                        
  76:  6r1i-B 27.1  3.2  402   468   15   MOLECULE: GENOME POLYPROTEIN;                                        
  77:  4k50-E 27.1  3.0  398   460   17   MOLECULE: RNA POLYMERASE 3D-POL;                                     
  78:  2e9t-A 27.1  2.9  401   474   19   MOLECULE: 5'-R(P*UP*AP*GP*GP*GP*CP*CP*C)-3';                         
  79:  4k4y-M 27.1  3.0  400   463   18   MOLECULE: RNA-DEPENDENT RNA POLYMERASE;                              
  80:  2im0-A 27.1  2.8  394   461   17   MOLECULE: POLIOVIRUS POLYMERASE;                                     
  81:  4k4z-A 27.1  3.0  401   462   17   MOLECULE: RNA-DEPENDENT RNA POLYMERASE;                              
  82:  3nl0-A 27.1  2.9  400   475   20   MOLECULE: 3D POLYMERASE;                                             
  83:  4wfx-A 27.1  3.0  400   462   18   MOLECULE: RNA-DIRECTED RNA POLYMERASE;                               
  84:  4k4t-E 27.1  2.9  395   462   17   MOLECULE: RNA-DIRECTED RNA POLYMERASE 3D-POL;                        
  85:  4nlo-A 27.1  2.8  392   461   17   MOLECULE: RNA-DIRECTED RNA POLYMERASE 3D-POL;                        
  86:  4k4y-A 27.1  3.0  400   463   18   MOLECULE: RNA-DEPENDENT RNA POLYMERASE;                              
  87:  4k4y-I 27.1  2.9  399   463   18   MOLECULE: RNA-DEPENDENT RNA POLYMERASE;                              
  88:  3ddk-A 27.1  2.9  399   462   17   MOLECULE: RNA POLYMERASE B3 3DPOL;                                   
  89:  4k50-I 27.1  3.0  398   460   17   MOLECULE: RNA POLYMERASE 3D-POL;                                     
  90:  3ol6-A 27.1  2.9  398   461   17   MOLECULE: POLYMERASE;                                                
  91:  4k4y-E 27.1  3.0  400   463   18   MOLECULE: RNA-DEPENDENT RNA POLYMERASE;                              
  92:  2im3-A 27.1  2.9  396   461   17   MOLECULE: POLIOVIRUS POLYMERASE;                                     
  93:  2i1r-B 27.1  3.4  416   561   13   MOLECULE: RNA-DIRECTED RNA POLYMERASE (NS5B) (P68);                  
  94:  2ec0-A 27.1  2.9  399   470   19   MOLECULE: 5'-R(P*AP*UP*GP*GP*GP*CP*CP*C)-3';                         
  95:  2ec0-D 27.1  2.9  399   470   19   MOLECULE: 5'-R(P*AP*UP*GP*GP*GP*CP*CP*C)-3';                         
  96:  3cdu-A 27.1  3.0  399   468   18   MOLECULE: RNA-DIRECTED RNA POLYMERASE 3D-POL;                        
  97:  1u09-A 27.1  2.9  400   476   19   MOLECULE: POLYPROTEIN;                                               
  98:  4k50-M 27.0  3.0  398   460   17   MOLECULE: RNA POLYMERASE 3D-POL;                                     
  99:  3bsn-A 27.0  3.3  407   479   14   MOLECULE: RNA DEPENDENT RNA POLYMERASE;                              
 100:  3cdw-A 27.0  3.0  397   468   18   MOLECULE: RNA-DIRECTED RNA POLYMERASE 3D-POL;                        
 101:  4r0e-A 27.0  2.8  394   461   18   MOLECULE: RNA-DIRECTED RNA POLYMERASE;                               
 102:  4nrt-A 27.0  3.2  427   500   14   MOLECULE: HNV-RDRP;                                                  
 103:  4k4x-A 27.0  3.0  400   463   18   MOLECULE: RNA-DEPENDENT RNA POLYMERASE;                              
 104:  3ol8-I 27.0  2.9  396   461   17   MOLECULE: POLYMERASE;                                                
 105:  3kms-A 27.0  2.9  402   476   20   MOLECULE: 3D POLYMERASE;                                             
 106:  3nma-A 27.0  2.9  398   476   19   MOLECULE: 3D POLYMERASE;                                             
 107:  4k4x-I 27.0  3.0  399   463   18   MOLECULE: RNA-DEPENDENT RNA POLYMERASE;                              
 108:  4iqx-A 27.0  2.9  401   476   20   MOLECULE: 3D POLYMERASE;                                             
 109:  4qpx-A 27.0  3.2  410   495   13   MOLECULE: POLYPROTEIN;                                               
 110:  3kmq-A 27.0  2.9  398   476   19   MOLECULE: 3D POLYMERASE;                                             
 111:  4x2b-A 27.0  2.9  399   477   19   MOLECULE: RNA DEPENDENT RNA POLYMERASE;                              
 112:  3upf-C 27.0  3.1  406   471   14   MOLECULE: RNA-DEPENDENT RNA POLYMERASE;                              
 113:  3nky-A 27.0  2.9  400   476   19   MOLECULE: 3D POLYMERASE;                                             
 114:  4nz0-D 27.0  3.0  404   460   15   MOLECULE: GENOME POLYPROTEIN;                                        
 115:  4nlr-A 27.0  2.9  395   461   17   MOLECULE: RNA-DIRECTED RNA POLYMERASE 3D-POL;                        
 116:  4nru-F 27.0  3.1  408   473   13   MOLECULE: RNA DEPENDENT RNA POLYMERASE;                              
 117:  2wk4-A 27.0  3.1  420   499   16   MOLECULE: PROTEASE-POLYMERASE P70;                                   
 118:  4k4x-M 27.0  3.0  400   463   18   MOLECULE: RNA-DEPENDENT RNA POLYMERASE;                              
 119:  4nlp-A 27.0  2.9  397   461   17   MOLECULE: RNA-DIRECTED RNA POLYMERASE 3D-POL;                        
 120:  4nlx-A 27.0  2.8  392   461   17   MOLECULE: RNA-DIRECTED RNA POLYMERASE 3D-POL;                        
 121:  2e9t-D 27.0  2.9  399   474   19   MOLECULE: 5'-R(P*UP*AP*GP*GP*GP*CP*CP*C)-3';                         
 122:  3ol7-I 27.0  2.9  396   461   17   MOLECULE: POLYMERASE;                                                
 123:  1ra6-A 27.0  2.8  394   461   17   MOLECULE: GENOME POLYPROTEIN;                                        
 124:  4k4s-A 27.0  2.9  393   462   17   MOLECULE: RNA-DIRECTED RNA POLYMERASE 3D-POL;                        
 125:  2ilz-A 27.0  2.8  394   461   17   MOLECULE: POLIOVIRUS POLYMERASE;                                     
 126:  4wyl-A 27.0  3.0  402   478   19   MOLECULE: RNA-DIRECTED RNA POLYMERASE 3D-POL;                        
 127:  4zp9-A 27.0  3.0  396   462   18   MOLECULE: RNA-DEPENDENT RNA POLYMERASE;                              
 128:  3ol8-M 27.0  2.9  396   461   17   MOLECULE: POLYMERASE;                                                
 129:  2im2-A 27.0  2.9  395   461   16   MOLECULE: POLIOVIRUS POLYMERASE;                                     
 130:  4k4x-E 27.0  3.0  400   463   18   MOLECULE: RNA-DEPENDENT RNA POLYMERASE;                              
 131:  2f8e-X 27.0  3.0  403   474   19   MOLECULE: RNA-DPENDENT RNA POLYMERASE;                               
 132:  5ziu-A 27.0  3.0  395   457   17   MOLECULE: RDRP;                                                      
 133:  1tql-A 27.0  2.8  391   461   17   MOLECULE: RNA-DIRECTED RNA POLYMERASE;                               
 134:  3n6l-A 27.0  3.0  397   462   19   MOLECULE: RNA-DEPENDENT RNA POLYMERASE;                              
 135:  1xr7-B 27.0  3.0  398   460   17   MOLECULE: GENOME POLYPROTEIN;                                        
 136:  6qwt-A 27.0  3.2  411   471   14   MOLECULE: GENOME POLYPROTEIN;                                        
 137:  3qid-B 26.9  3.2  419   492   14   MOLECULE: RNA DEPENDENT RNA POLYMERASE;                              
 138:  4k50-A 26.9  3.0  397   460   17   MOLECULE: RNA POLYMERASE 3D-POL;                                     
 139:  4y2a-A 26.9  3.0  400   466   18   MOLECULE: 3D POLYMERASE;                                             
 140:  4y34-A 26.9  2.9  400   467   17   MOLECULE: 3D POLYMERASE;                                             
 141:  1sh0-A 26.9  3.2  417   502   14   MOLECULE: RNA POLYMERASE;                                            
 142:  4k4w-A 26.9  3.0  396   462   17   MOLECULE: RNA-DIRECTED RNA POLYMERASE 3D-POL;                        
 143:  4y3c-D 26.9  3.1  405   460   15   MOLECULE: 3D POLYMERASE;                                             
 144:  3upf-A 26.9  3.1  408   476   13   MOLECULE: RNA-DEPENDENT RNA POLYMERASE;                              
 145:  3olb-E 26.9  3.0  397   461   17   MOLECULE: POLYMERASE;                                                
 146:  3ol7-M 26.9  2.9  395   461   17   MOLECULE: POLYMERASE;                                                
 147:  4k4v-E 26.9  2.9  394   462   18   MOLECULE: RNA-DIRECTED RNA POLYMERASE 3D-POL;                        
 148:  4k4w-E 26.9  3.0  396   462   17   MOLECULE: RNA-DIRECTED RNA POLYMERASE 3D-POL;                        
 149:  5tsn-A 26.9  3.2  421   500   14   MOLECULE: NORWALK VIRUS POLYMERASE;                                  
 150:  2hwi-B 26.9  3.4  417   561   12   MOLECULE: RNA-DIRECTED RNA POLYMERASE (NS5B) (P68);                  
 151:  6l4r-A 26.9  3.0  393   455   17   MOLECULE: RDRP;                                                      
 152:  2ijf-A 26.9  2.8  394   461   18   MOLECULE: RNA-DIRECTED RNA POLYMERASE;                               
 153:  1xr7-A 26.9  2.9  395   460   16   MOLECULE: GENOME POLYPROTEIN;                                        
 154:  5czb-B 26.9  3.4  417   557   12   MOLECULE: NS5B;                                                      
 155:  4wyw-A 26.9  2.9  398   479   19   MOLECULE: RNA-DIRECTED RNA POLYMERASE 3D-POL;                        
 156:  5n95-A 26.9  2.9  399   476   19   MOLECULE: 3D POLYMERASE;                                             
 157:  3klv-A 26.8  2.8  402   476   19   MOLECULE: 3D POLYMERASE;                                             
 158:  4wzm-A 26.8  3.0  401   475   19   MOLECULE: RNA DEPENDENT RNA POLYMERASE;                              
 159:  2b43-B 26.8  3.2  427   501   14   MOLECULE: NON-STRUCTURAL POLYPROTEIN;                                
 160:  3nah-A 26.8  3.2  421   486   14   MOLECULE: RNA DEPENDENT RNA POLYMERASE;                              
 161:  3ol9-E 26.8  2.9  395   461   17   MOLECULE: POLYMERASE;                                                
 162:  3koa-A 26.8  2.9  405   476   20   MOLECULE: 3D POLYMERASE;                                             
 163:  3olb-A 26.8  2.9  397   461   17   MOLECULE: POLYMERASE;                                                
 164:  3nah-B 26.8  3.2  419   485   14   MOLECULE: RNA DEPENDENT RNA POLYMERASE;                              
 165:  2wk4-B 26.8  3.4  419   502   16   MOLECULE: PROTEASE-POLYMERASE P70;                                   
 166:  4nru-B 26.8  3.0  407   482   13   MOLECULE: RNA DEPENDENT RNA POLYMERASE;                              
 167:  3sfu-C 26.8  3.1  408   478   13   MOLECULE: RNA POLYMERASE;                                            
 168:  4nz0-C 26.8  3.1  404   460   16   MOLECULE: GENOME POLYPROTEIN;                                        
 169:  4k4v-A 26.8  2.9  394   462   17   MOLECULE: RNA-DIRECTED RNA POLYMERASE 3D-POL;                        
 170:  3ol9-A 26.8  2.9  397   461   17   MOLECULE: POLYMERASE;                                                
 171:  1nhv-B 26.8  3.2  419   561   12   MOLECULE: HEPATITIS C VIRUS NS5B RNA-DEPENDENT RNA POLYMERA          
 172:  2d7s-A 26.8  2.9  403   474   19   MOLECULE: RNA-DEPENDENT RNA POLYMERASE;                              
 173:  2e9r-X 26.8  2.8  401   475   19   MOLECULE: 5'-R(*CP*AP*UP*GP*GP*GP*CP*CP*C)-3';                       
 174:  2xwy-A 26.8  3.2  404   507   13   MOLECULE: RNA-DIRECTED RNA POLYMERASE;                               
 175:  2ijd-1 26.7  2.9  394   644   18   MOLECULE: PICORNAIN 3C, RNA-DIRECTED RNA POLYMERASE;                 
 176:  3sfu-A 26.7  3.2  412   480   14   MOLECULE: RNA POLYMERASE;                                            
 177:  3ol6-M 26.7  3.0  397   461   17   MOLECULE: POLYMERASE;                                                
 178:  3qid-A 26.7  3.2  418   492   14   MOLECULE: RNA DEPENDENT RNA POLYMERASE;                              
 179:  4nlu-A 26.7  2.9  395   461   16   MOLECULE: RNA-DIRECTED RNA POLYMERASE 3D-POL;                        
 180:  4nz0-E 26.7  3.0  403   460   15   MOLECULE: GENOME POLYPROTEIN;                                        
 181:  4wzq-A 26.7  2.9  404   476   19   MOLECULE: RNA DEPENDENT-RNA POLYMERASE 3D;                           
 182:  3ol6-I 26.7  3.0  398   461   17   MOLECULE: POLYMERASE;                                                
 183:  2dxs-B 26.7  3.2  405   517   13   MOLECULE: GENOME POLYPROTEIN;                                        
 184:  2wcx-A 26.7  3.2  409   512   13   MOLECULE: RNA-DIRECTED RNA POLYMERASE;                               
 185:  1tp7-A 26.7  2.9  398   460   16   MOLECULE: GENOME POLYPROTEIN;                                        
 186:  5pzl-B 26.7  3.3  398   545   13   MOLECULE: RNA-DIRECTED RNA POLYMERASE;                               
 187:  6r1i-A 26.7  3.3  402   468   15   MOLECULE: GENOME POLYPROTEIN;                                        
 188:  3ola-A 26.6  2.9  396   461   17   MOLECULE: POLYMERASE;                                                
 189:  1sh3-A 26.6  3.2  422   502   14   MOLECULE: RNA POLYMERASE;                                            
 190:  2b43-C 26.6  3.2  427   501   14   MOLECULE: NON-STRUCTURAL POLYPROTEIN;                                
 191:  2b43-A 26.6  3.2  426   501   14   MOLECULE: NON-STRUCTURAL POLYPROTEIN;                                
 192:  4k4u-E 26.6  2.9  395   462   18   MOLECULE: RNA-DIRECTED RNA POLYMERASE 3D-POL;                        
 193:  4y2c-A 26.6  3.3  408   460   15   MOLECULE: GENOME POLYPROTEIN;                                        
 194:  4nz0-B 26.6  3.0  407   460   16   MOLECULE: GENOME POLYPROTEIN;                                        
 195:  3ola-E 26.6  2.9  395   461   17   MOLECULE: POLYMERASE;                                                
 196:  1wne-A 26.6  2.8  403   476   19   MOLECULE: 5'-R(*CP*AP*UP*GP*GP*GP*CP*C)-3';                          
 197:  2dxs-A 26.6  3.2  404   517   13   MOLECULE: GENOME POLYPROTEIN;                                        
 198:  3vqs-B 26.6  3.3  419   557   12   MOLECULE: RNA-DIRECTED RNA POLYMERASE;                               
 199:  3qge-A 26.6  3.5  398   541   12   MOLECULE: RNA-DIRECTED RNA POLYMERASE;                               
 200:  3qgf-B 26.6  3.4  401   533   12   MOLECULE: RNA-DIRECTED RNA POLYMERASE;                               
 201:  5jxs-A 26.6  3.0  402   476   19   MOLECULE: RNA DEPENDENT RNA POLYMERASE;                              
 202:  5n8x-A 26.6  2.9  403   475   19   MOLECULE: 3D POLYMERASE;                                             
 203:  4nyz-A 26.6  3.2  407   461   15   MOLECULE: GENOME POLYPROTEIN;                                        
 204:  3olb-M 26.5  2.9  396   461   17   MOLECULE: POLYMERASE;                                                
 205:  4k4u-A 26.5  3.0  398   462   18   MOLECULE: RNA-DIRECTED RNA POLYMERASE 3D-POL;                        
 206:  2ijd-2 26.5  2.9  393   644   18   MOLECULE: PICORNAIN 3C, RNA-DIRECTED RNA POLYMERASE;                 
 207:  3olb-I 26.5  2.9  397   461   17   MOLECULE: POLYMERASE;                                                
 208:  4y3c-B 26.5  3.1  403   460   15   MOLECULE: 3D POLYMERASE;                                             
 209:  4y3c-E 26.5  3.0  403   460   15   MOLECULE: 3D POLYMERASE;                                             
 210:  4nlq-A 26.5  3.0  397   461   17   MOLECULE: RNA-DIRECTED RNA POLYMERASE 3D-POL;                        
 211:  2e9z-A 26.5  2.9  405   476   19   MOLECULE: 5'-R(*CP*AP*UP*GP*GP*GP*CP*CP*C)-3';                       
 212:  3qge-B 26.5  3.3  402   531   12   MOLECULE: RNA-DIRECTED RNA POLYMERASE;                               
 213:  5tri-B 26.5  3.3  399   545   12   MOLECULE: NS5B RNA-DEPENDENT RNA POLYMERASE;                         
 214:  3n6n-A 26.5  3.0  397   462   19   MOLECULE: RNA-DEPENDENT RNA POLYMERASE;                              
 215:  4y3c-C 26.5  3.1  406   460   15   MOLECULE: 3D POLYMERASE;                                             
 216:  5i61-A 26.4  3.0  420   523   16   MOLECULE: POTENTIAL RNA-DEPENDENT RNA POLYMERASE;                    
 217:  1sh3-B 26.4  3.3  425   503   14   MOLECULE: RNA POLYMERASE;                                            
 218:  3ola-M 26.4  3.0  395   461   18   MOLECULE: POLYMERASE;                                                
 219:  3ol9-M 26.4  2.9  393   461   18   MOLECULE: POLYMERASE;                                                
 220:  3ol9-I 26.4  2.9  392   461   18   MOLECULE: POLYMERASE;                                                
 221:  3ola-I 26.4  2.9  394   461   18   MOLECULE: POLYMERASE;                                                
 222:  4nz0-F 26.4  3.1  400   460   15   MOLECULE: GENOME POLYPROTEIN;                                        
 223:  3vqs-D 26.4  3.3  418   553   13   MOLECULE: RNA-DIRECTED RNA POLYMERASE;                               
 224:  5zit-A 26.4  3.1  394   456   18   MOLECULE: RDRP;                                                      
 225:  2wrm-A 26.4  3.2  422   531   13   MOLECULE: RNA-DIRECTED RNA POLYMERASE;                               
 226:  3q0z-B 26.4  3.4  399   545   12   MOLECULE: RNA-DIRECTED RNA POLYMERASE;                               
 227:  1xr5-A 26.4  3.0  401   460   17   MOLECULE: GENOME POLYPROTEIN;                                        
 228:  1s4f-A 26.4  3.5  412   583   13   MOLECULE: RNA-DEPENDENT RNA POLYMERASE;                              
 229:  5trk-B 26.4  3.4  398   545   12   MOLECULE: GENOME POLYPROTEIN;                                        
 230:  1tp7-C 26.4  2.9  397   460   16   MOLECULE: GENOME POLYPROTEIN;                                        
 231:  4nls-A 26.3  2.9  396   461   16   MOLECULE: RNA-DIRECTED RNA POLYMERASE 3D-POL;                        
 232:  4y3c-F 26.3  3.1  401   460   15   MOLECULE: 3D POLYMERASE;                                             
 233:  4nly-A 26.3  2.8  392   461   17   MOLECULE: RNA-DIRECTED RNA POLYMERASE 3D-POL;                        
 234:  6gvv-A 26.3  3.0  400   480   19   MOLECULE: RNA POLYMERASE 3D;                                         
 235:  4nlt-A 26.2  2.8  392   461   17   MOLECULE: RNA-DIRECTED RNA POLYMERASE 3D-POL;                        
 236:  3qgd-B 26.2  3.3  398   515   13   MOLECULE: RNA-DIRECTED RNA POLYMERASE;                               
 237:  4kbi-A 26.2  3.3  415   544   12   MOLECULE: HCV POLYMERASE;                                            
 238:  3qgf-A 26.2  3.4  401   534   12   MOLECULE: RNA-DIRECTED RNA POLYMERASE;                               
 239:  1tp7-D 26.2  2.9  397   460   16   MOLECULE: GENOME POLYPROTEIN;                                        
 240:  4lq3-A 26.1  3.2  419   495   14   MOLECULE: RNA-DEPENDENT RNA-POLYMERASE;                              
 241:  3n6m-A 26.1  3.0  396   462   19   MOLECULE: RNA-DEPENDENT RNA POLYMERASE;                              
 242:  2ax1-B 26.1  3.3  417   561   13   MOLECULE: GENOME POLYPROTEIN;                                        
 243:  4j06-B 26.1  3.3  417   558   12   MOLECULE: GENOME POLYPROTEIN;                                        
 244:  3qgd-A 26.1  3.4  393   538   12   MOLECULE: RNA-DIRECTED RNA POLYMERASE;                               
 245:  2yoj-B 26.1  3.3  415   558   12   MOLECULE: RNA-DIRECTED RNA POLYMERASE;                               
 246:  4tn2-A 26.1  3.5  419   561   12   MOLECULE: GENOME POLYPROTEIN;                                        
 247:  4ju4-B 26.1  3.4  417   558   12   MOLECULE: GENOME POLYPROTEIN;                                        
 248:  5twn-A 26.1  3.5  397   550   12   MOLECULE: NS5B RNA- DEPENDENT RNA POLYMERASE;                        
 249:  6s2l-A 26.0  3.0  399   476   19   MOLECULE: GENOME POLYPROTEIN;                                        
 250:  4wtl-A 26.0  3.1  421   553   13   MOLECULE: RNA TEMPLATE UACC;                                         
 251:  3mww-B 26.0  3.3  407   541   13   MOLECULE: GENOME POLYPROTEIN;                                        
 252:  1s4f-B 26.0  3.4  411   583   13   MOLECULE: RNA-DEPENDENT RNA POLYMERASE;                              
 253:  6gp9-A 26.0  3.2  421   553   13   MOLECULE: RNA-DIRECTED RNA POLYMERASE;                               
 254:  1quv-A 26.0  3.4  420   553   13   MOLECULE: PROTEIN (RNA-DIRECTED RNA POLYMERASE);                     
 255:  3e51-B 25.9  3.4  416   557   13   MOLECULE: RNA-DIRECTED RNA POLYMERASE;                               
 256:  4j02-B 25.9  3.3  416   558   13   MOLECULE: GENOME POLYPROTEIN;                                        
 257:  1csj-A 25.9  3.2  422   531   13   MOLECULE: HEPATITIS C VIRUS RNA POLYMERASE (NS5B);                   
 258:  1csj-B 25.9  3.2  422   531   13   MOLECULE: HEPATITIS C VIRUS RNA POLYMERASE (NS5B);                   
 259:  3cwj-B 25.9  3.3  416   557   13   MOLECULE: RNA-DIRECTED RNA POLYMERASE;                               
 260:  4jy0-B 25.9  3.3  419   558   12   MOLECULE: GENOME POLYPROTEIN;                                        
 261:  1nhu-A 25.9  3.4  416   558   13   MOLECULE: HEPATITIS C VIRUS NS5B RNA-DEPENDENT RNA POLYMERA          
 262:  2jc1-B 25.8  3.4  416   545   12   MOLECULE: RNA-DEPENDENT RNA-POLYMERASE;                              
 263:  4oow-A 25.8  3.3  415   555   13   MOLECULE: RNA-DIRECTED RNA POLYMERASE;                               
 264:  4jvq-B 25.8  3.3  416   560   13   MOLECULE: GENOME POLYPROTEIN;                                        
 265:  4j0a-B 25.8  3.4  417   558   12   MOLECULE: GENOME POLYPROTEIN;                                        
 266:  5trj-A 25.8  3.4  399   551   13   MOLECULE: RNA-DEPENDENT RNA POLYMERASE;                              
 267:  5i61-B 25.8  3.0  412   510   15   MOLECULE: POTENTIAL RNA-DEPENDENT RNA POLYMERASE;                    
 268:  1nb4-A 25.7  3.4  420   566   12   MOLECULE: POLYPROTEIN;                                               
 269:  2brk-A 25.7  3.2  409   512   13   MOLECULE: RNA-DIRECTED RNA POLYMERASE;                               
 270:  4iz0-B 25.7  3.3  419   558   12   MOLECULE: RNA-DIRECTED RNA POLYMERASE;                               
 271:  4j02-A 25.7  3.3  415   559   12   MOLECULE: GENOME POLYPROTEIN;                                        
 272:  4j08-B 25.7  3.3  416   558   13   MOLECULE: GENOME POLYPROTEIN;                                        
 273:  3d5m-A 25.7  3.4  417   559   13   MOLECULE: RNA-DIRECTED RNA POLYMERASE;                               
 274:  3d5m-B 25.7  3.3  416   557   13   MOLECULE: RNA-DIRECTED RNA POLYMERASE;                               
 275:  3fqk-A 25.7  3.4  416   557   12   MOLECULE: RNA-DIRECTED RNA POLYMERASE;                               
 276:  4mia-B 25.7  3.4  415   545   12   MOLECULE: RNA-DIRECTED RNA POLYMERASE;                               
 277:  6w4g-B 25.7  3.3  417   547   12   MOLECULE: NS5B;                                                      
 278:  5qj1-A 25.7  3.3  412   543   13   MOLECULE: RNA-DEPENDENT RNA POLYMERASE;                              
 279:  3h5u-A 25.7  3.4  418   559   12   MOLECULE: RNA-DIRECTED RNA POLYMERASE;                               
 280:  2ax0-B 25.6  3.3  416   557   13   MOLECULE: GENOME POLYPROTEIN;                                        
 281:  2brl-A 25.6  3.2  409   512   13   MOLECULE: RNA-DIRECTED RNA POLYMERASE;                               
 282:  3tyq-B 25.6  3.3  415   558   13   MOLECULE: RNA-DIRECTED RNA POLYMERASE;                               
 283:  4ih5-A 25.6  3.4  417   557   12   MOLECULE: RNA-DIRECTED RNA POLYMERASE;                               
 284:  4wtk-A 25.6  3.1  424   553   13   MOLECULE: RNA TEMPLATE AGCC;                                         
 285:  4eo8-A 25.6  3.4  416   557   13   MOLECULE: RNA-DIRECTED RNA POLYMERASE;                               
 286:  4wtd-A 25.6  3.0  415   534   13   MOLECULE: RNA PRIMER TEMPLATE AUAAAUUU;                              
 287:  4txs-A 25.6  3.3  418   544   12   MOLECULE: POLYPROTEIN;                                               
 288:  4ju2-A 25.6  3.3  419   560   11   MOLECULE: GENOME POLYPROTEIN;                                        
 289:  3h5s-A 25.6  3.3  416   557   13   MOLECULE: RNA-DIRECTED RNA POLYMERASE;                               
 290:  3cj4-B 25.6  3.4  415   558   12   MOLECULE: RNA-DIRECTED RNA POLYMERASE;                               
 291:  3cj0-A 25.6  3.4  416   562   13   MOLECULE: RNA-DIRECTED RNA POLYMERASE;                               
 292:  4jy1-B 25.5  3.3  416   558   12   MOLECULE: GENOME POLYPROTEIN;                                        
 293:  4jtz-B 25.5  3.3  419   560   12   MOLECULE: GENOME POLYPROTEIN;                                        
 294:  4mz4-B 25.5  3.3  415   560   13   MOLECULE: RNA-DIRECTED RNA POLYMERASE;                               
 295:  2hai-A 25.5  3.4  415   562   13   MOLECULE: HEPATITIS C VIRUS NS5B RNA POLYMERASE;                     
 296:  4ju3-B 25.5  3.3  417   558   12   MOLECULE: GENOME POLYPROTEIN;                                        
 297:  4mk9-A 25.5  3.4  416   557   12   MOLECULE: RNA-DIRECTED RNA POLYMERASE;                               
 298:  4oow-B 25.5  3.4  411   538   12   MOLECULE: RNA-DIRECTED RNA POLYMERASE;                               
 299:  3bsc-A 25.5  3.4  417   557   12   MOLECULE: RNA-DIRECTED RNA POLYMERASE;                               
 300:  3h5s-B 25.5  3.3  415   557   13   MOLECULE: RNA-DIRECTED RNA POLYMERASE;                               
 301:  3udl-A 25.5  3.3  420   555   12   MOLECULE: HCV NS5B POLYMERASE;                                       
 302:  3mwv-B 25.5  3.4  420   558   12   MOLECULE: GENOME POLYPROTEIN;                                        
 303:  4txs-C 25.5  3.3  415   544   13   MOLECULE: POLYPROTEIN;                                               
 304:  4j04-A 25.5  3.4  415   559   12   MOLECULE: GENOME POLYPROTEIN;                                        
 305:  3cj0-B 25.5  3.4  417   562   12   MOLECULE: RNA-DIRECTED RNA POLYMERASE;                               
 306:  3cj5-B 25.5  3.4  417   563   13   MOLECULE: RNA-DIRECTED RNA POLYMERASE;                               
 307:  4ry4-B 25.5  3.3  418   565   12   MOLECULE: HCV J4 RNA POLYMERASE (NS5B);                              
 308:  2jc1-A 25.4  3.3  416   549   12   MOLECULE: RNA-DEPENDENT RNA-POLYMERASE;                              
 309:  2o5d-A 25.4  3.3  416   559   13   MOLECULE: HCV;                                                       
 310:  4jtz-A 25.4  3.3  419   560   12   MOLECULE: GENOME POLYPROTEIN;                                        
 311:  4ih7-A 25.4  3.4  417   557   12   MOLECULE: RNA-DIRECTED RNA POLYMERASE;                               
 312:  4mka-A 25.4  3.4  416   557   12   MOLECULE: RNA-DIRECTED RNA POLYMERASE;                               
 313:  3d28-B 25.4  3.4  416   557   12   MOLECULE: RNA-DIRECTED RNA POLYMERASE;                               
 314:  4j0a-A 25.4  3.3  416   559   12   MOLECULE: GENOME POLYPROTEIN;                                        
 315:  4jty-A 25.4  3.3  416   560   12   MOLECULE: GENOME POLYPROTEIN;                                        
 316:  3e51-A 25.4  3.4  417   557   12   MOLECULE: RNA-DIRECTED RNA POLYMERASE;                               
 317:  4ju1-A 25.4  3.3  418   560   12   MOLECULE: GENOME POLYPROTEIN;                                        
 318:  3qgh-A 25.4  3.5  420   559   13   MOLECULE: RNA-DIRECTED RNA POLYMERASE;                               
 319:  3mwv-A 25.4  3.4  415   559   12   MOLECULE: GENOME POLYPROTEIN;                                        
 320:  3hky-B 25.4  3.4  418   560   12   MOLECULE: RNA-DIRECTED RNA POLYMERASE;                               
 321:  4dru-A 25.4  3.4  410   549   12   MOLECULE: RNA-DIRECTED RNA POLYMERASE;                               
 322:  3mf5-B 25.4  3.4  416   557   13   MOLECULE: RNA-DIRECTED RNA POLYMERASE;                               
 323:  3h59-A 25.4  3.4  419   557   11   MOLECULE: RNA-DIRECTED RNA POLYMERASE;                               
 324:  4ih5-B 25.4  3.4  416   557   12   MOLECULE: RNA-DIRECTED RNA POLYMERASE;                               
 325:  3udl-D 25.4  3.4  420   555   12   MOLECULE: HCV NS5B POLYMERASE;                                       
 326:  2xhu-A 25.4  3.4  417   562   13   MOLECULE: RNA-DIRECTED RNA POLYMERASE;                               
 327:  3udl-B 25.4  3.3  416   555   12   MOLECULE: HCV NS5B POLYMERASE;                                       
 328:  3qgg-A 25.4  3.4  400   531   13   MOLECULE: RNA-DIRECTED RNA POLYMERASE;                               
 329:  1s4f-C 25.4  3.8  411   581   13   MOLECULE: RNA-DEPENDENT RNA POLYMERASE;                              
 330:  3u4r-A 25.4  3.4  415   558   12   MOLECULE: RNA-DIRECTED RNA POLYMERASE;                               
 331:  4tya-A 25.4  3.5  418   544   12   MOLECULE: POLYPROTEIN;                                               
 332:  4jty-B 25.4  3.3  417   560   13   MOLECULE: GENOME POLYPROTEIN;                                        
 333:  4jy1-A 25.4  3.3  414   559   12   MOLECULE: GENOME POLYPROTEIN;                                        
 334:  3cvk-B 25.4  3.3  417   557   12   MOLECULE: RNA-DIRECTED RNA POLYMERASE;                               
 335:  3h5u-B 25.4  3.4  416   559   13   MOLECULE: RNA-DIRECTED RNA POLYMERASE;                               
 336:  3br9-A 25.4  3.4  416   557   13   MOLECULE: RNA-DIRECTED RNA POLYMERASE;                               
 337:  3bsa-A 25.4  3.4  415   557   12   MOLECULE: RNA-DIRECTED RNA POLYMERASE;                               
 338:  4ty9-D 25.3  3.4  418   544   12   MOLECULE: POLYPROTEIN;                                               
 339:  4j08-A 25.3  3.3  419   559   12   MOLECULE: GENOME POLYPROTEIN;                                        
 340:  4tya-C 25.3  3.4  414   544   13   MOLECULE: POLYPROTEIN;                                               
 341:  3bsc-B 25.3  3.4  419   557   12   MOLECULE: RNA-DIRECTED RNA POLYMERASE;                               
 342:  4eo6-B 25.3  3.4  419   560   12   MOLECULE: RNA-DIRECTED RNA POLYMERASE;                               
 343:  4jtw-B 25.3  3.3  416   560   12   MOLECULE: GENOME POLYPROTEIN;                                        
 344:  4jtw-A 25.3  3.3  419   560   12   MOLECULE: GENOME POLYPROTEIN;                                        
 345:  4jy0-A 25.3  3.3  415   559   12   MOLECULE: GENOME POLYPROTEIN;                                        
 346:  4gmc-B 25.3  3.3  403   541   13   MOLECULE: NS5B POLYMERASE;                                           
 347:  4mk8-A 25.3  3.4  416   557   13   MOLECULE: RNA-DIRECTED RNA POLYMERASE;                               
 348:  2xhv-A 25.3  3.3  416   563   13   MOLECULE: RNA-DIRECTED RNA POLYMERASE;                               
 349:  4tyb-C 25.3  3.4  418   545   12   MOLECULE: POLYPROTEIN;                                               
 350:  3skh-B 25.3  3.4  418   558   12   MOLECULE: HCV NS5B RNA_DEPENDENT RNA POLYMERASE;                     
 351:  4ke5-B 25.3  3.4  421   547   13   MOLECULE: HCV POLYMERASE;                                            
 352:  6w4g-A 25.3  3.4  419   557   11   MOLECULE: NS5B;                                                      
 353:  4ju4-A 25.3  3.4  419   559   12   MOLECULE: GENOME POLYPROTEIN;                                        
 354:  4jvq-A 25.3  3.3  416   560   12   MOLECULE: GENOME POLYPROTEIN;                                        
 355:  3gsz-B 25.3  3.3  417   558   12   MOLECULE: RNA-DIRECTED RNA POLYMERASE;                               
 356:  3br9-B 25.3  3.4  416   557   13   MOLECULE: RNA-DIRECTED RNA POLYMERASE;                               
 357:  1yuy-A 25.3  3.3  417   558   12   MOLECULE: RNA-DEPENDENT RNA POLYMERASE;                              
 358:  2hwi-A 25.2  3.4  417   559   12   MOLECULE: RNA-DIRECTED RNA POLYMERASE (NS5B) (P68);                  
 359:  4ry4-A 25.2  3.3  420   566   12   MOLECULE: HCV J4 RNA POLYMERASE (NS5B);                              
 360:  4kb7-B 25.2  3.4  415   548   13   MOLECULE: HCV POLYMERASE;                                            
 361:  1z4u-A 25.2  3.4  419   564   12   MOLECULE: HCV NS5B POLYMERASE;                                       
 362:  2d3z-A 25.2  3.4  417   560   12   MOLECULE: POLYPROTEIN;                                               
 363:  3phe-A 25.2  3.3  416   558   12   MOLECULE: HCV ENCODED NONSTRUCTURAL 5B PROTEIN;                      
 364:  4mib-A 25.2  3.4  417   557   12   MOLECULE: RNA-DIRECTED RNA POLYMERASE;                               
 365:  4mz4-A 25.2  3.4  415   563   12   MOLECULE: RNA-DIRECTED RNA POLYMERASE;                               
 366:  4eaw-B 25.2  3.3  415   559   12   MOLECULE: RNA-DIRECTED RNA POLYMERASE;                               
 367:  2xhw-A 25.2  3.4  417   560   12   MOLECULE: RNA-DIRECTED RNA POLYMERASE;                               
 368:  3u4o-A 25.2  3.4  415   563   12   MOLECULE: RNA-DIRECTED RNA POLYMERASE;                               
 369:  4dru-B 25.2  3.4  415   559   12   MOLECULE: RNA-DIRECTED RNA POLYMERASE;                               
 370:  3ska-A 25.2  3.4  415   563   12   MOLECULE: HCV NS5B RNA_DEPENDENT RNA POLYMERASE;                     
 371:  3upi-B 25.2  3.3  415   558   12   MOLECULE: RNA-DIRECTED RNA POLYMERASE;                               
 372:  3i5k-C 25.2  3.5  418   566   13   MOLECULE: RNA-DIRECTED RNA POLYMERASE;                               
 373:  4eaw-A 25.2  3.4  415   559   13   MOLECULE: RNA-DIRECTED RNA POLYMERASE;                               
 374:  4tyb-D 25.2  3.4  418   545   13   MOLECULE: POLYPROTEIN;                                               
 375:  3gyn-A 25.2  3.4  416   557   13   MOLECULE: RNA-DIRECTED RNA POLYMERASE;                               
 376:  4ty8-D 25.2  3.4  415   546   12   MOLECULE: POLYPROTEIN;                                               
 377:  3qgi-A 25.2  3.5  419   561   13   MOLECULE: RNA-DIRECTED RNA POLYMERASE;                               
 378:  3udl-C 25.2  3.4  420   555   12   MOLECULE: HCV NS5B POLYMERASE;                                       
 379:  4ju3-A 25.2  3.4  415   559   12   MOLECULE: GENOME POLYPROTEIN;                                        
 380:  1yvx-A 25.2  3.2  418   548   13   MOLECULE: RNA DEPENDENT RNA POLYMERASE;                              
 381:  5uj2-A 25.2  3.0  412   534   12   MOLECULE: RNA (5'-R(*AP*UP*AP*AP*AP*UP*UP*U)-3');                    
 382:  2ax0-A 25.1  3.3  416   554   13   MOLECULE: GENOME POLYPROTEIN;                                        
 383:  2gc8-A 25.1  3.3  415   557   13   MOLECULE: RNA-DIRECTED RNA POLYMERASE;                               
 384:  3g86-A 25.1  3.4  417   557   12   MOLECULE: RNA-DIRECTED RNA POLYMERASE;                               
 385:  3tyq-A 25.1  3.3  415   563   13   MOLECULE: RNA-DIRECTED RNA POLYMERASE;                               
 386:  4j06-A 25.1  3.3  416   559   12   MOLECULE: GENOME POLYPROTEIN;                                        
 387:  3cwj-A 25.1  3.4  417   557   12   MOLECULE: RNA-DIRECTED RNA POLYMERASE;                               
 388:  4ty8-A 25.1  3.3  417   544   12   MOLECULE: POLYPROTEIN;                                               
 389:  2xwh-A 25.1  3.5  417   561   14   MOLECULE: RNA DEPENDENT RNA POLYMERASE;                              
 390:  2xhu-B 25.1  3.4  416   563   12   MOLECULE: RNA-DIRECTED RNA POLYMERASE;                               
 391:  3phe-B 25.1  3.4  418   558   11   MOLECULE: HCV ENCODED NONSTRUCTURAL 5B PROTEIN;                      
 392:  4ih6-A 25.1  3.3  416   557   12   MOLECULE: RNA-DIRECTED RNA POLYMERASE;                               
 393:  4jjs-A 25.1  3.4  416   559   12   MOLECULE: GENOME POLYPROTEIN;                                        
 394:  4kai-A 25.1  3.4  416   552   12   MOLECULE: HCV POLYMERASE;                                            
 395:  4iz0-A 25.1  3.3  419   559   12   MOLECULE: RNA-DIRECTED RNA POLYMERASE;                               
 396:  3u4o-B 25.1  3.3  415   558   12   MOLECULE: RNA-DIRECTED RNA POLYMERASE;                               
 397:  3ske-B 25.1  3.3  415   558   13   MOLECULE: HCV NS5B RNA_DEPENDENT RNA POLYMERASE;                     
 398:  3cj3-B 25.1  3.4  416   562   13   MOLECULE: RNA-DIRECTED RNA POLYMERASE;                               
 399:  5pzk-B 25.1  3.4  403   542   13   MOLECULE: RNA-DIRECTED RNA POLYMERASE;                               
 400:  2d3u-B 25.0  3.3  417   559   12   MOLECULE: POLYPROTEIN;                                               
 401:  4ih7-B 25.0  3.4  416   557   12   MOLECULE: RNA-DIRECTED RNA POLYMERASE;                               
 402:  4ry5-B 25.0  3.4  416   565   12   MOLECULE: HCV J4 RNA POLYMERASE (NS5B);                              
 403:  4eo6-A 25.0  3.4  417   557   12   MOLECULE: RNA-DIRECTED RNA POLYMERASE;                               
 404:  6mvq-A 25.0  3.4  417   552   12   MOLECULE: HCV POLYMERASE;                                            
 405:  3cde-A 25.0  3.4  417   557   12   MOLECULE: RNA-DIRECTED RNA POLYMERASE;                               
 406:  4ry7-A 25.0  3.3  416   565   13   MOLECULE: HCV J4 RNA POLYMERASE (NS5B);                              
 407:  3ske-A 25.0  3.4  415   563   12   MOLECULE: HCV NS5B RNA_DEPENDENT RNA POLYMERASE;                     
 408:  4kb7-A 25.0  3.4  416   545   12   MOLECULE: HCV POLYMERASE;                                            
 409:  3igv-A 25.0  3.3  417   557   13   MOLECULE: RNA-DIRECTED RNA POLYMERASE;                               
 410:  3gnv-B 25.0  3.4  414   553   12   MOLECULE: RNA-DIRECTED RNA POLYMERASE;                               
 411:  3upi-A 25.0  3.4  415   563   12   MOLECULE: RNA-DIRECTED RNA POLYMERASE;                               
 412:  4jju-B 25.0  3.4  420   558   13   MOLECULE: GENOME POLYPROTEIN;                                        
 413:  4jjs-B 25.0  3.4  417   558   12   MOLECULE: GENOME POLYPROTEIN;                                        
 414:  4kai-B 25.0  3.4  416   551   13   MOLECULE: HCV POLYMERASE;                                            
 415:  3phe-C 25.0  3.4  420   558   11   MOLECULE: HCV ENCODED NONSTRUCTURAL 5B PROTEIN;                      
 416:  1c2p-A 25.0  3.4  417   558   13   MOLECULE: RNA-DEPENDENT RNA POLYMERASE;                              
 417:  1c2p-B 25.0  3.4  416   561   13   MOLECULE: RNA-DEPENDENT RNA POLYMERASE;                              
 418:  4j04-B 25.0  3.3  419   558   12   MOLECULE: GENOME POLYPROTEIN;                                        
 419:  3fql-A 25.0  3.6  417   560   12   MOLECULE: RNA-DIRECTED RNA POLYMERASE;                               
 420:  3gsz-A 25.0  3.5  418   558   12   MOLECULE: RNA-DIRECTED RNA POLYMERASE;                               
 421:  3ciz-B 25.0  3.4  417   563   12   MOLECULE: RNA-DIRECTED RNA POLYMERASE;                               
 422:  3cj3-A 25.0  3.4  416   560   12   MOLECULE: RNA-DIRECTED RNA POLYMERASE;                               
 423:  2gir-A 24.9  3.4  417   557   12   MOLECULE: RNA-DIRECTED RNA POLYMERASE;                               
 424:  2i1r-A 24.9  3.4  416   559   12   MOLECULE: RNA-DIRECTED RNA POLYMERASE (NS5B) (P68);                  
 425:  2qe5-B 24.9  3.4  416   559   12   MOLECULE: RNA-DIRECTED RNA POLYMERASE;                               
 426:  2xi2-C 24.9  3.4  417   561   13   MOLECULE: RNA-DIRECTED RNA POLYMERASE;                               
 427:  2xxd-A 24.9  3.4  417   563   13   MOLECULE: RNA-DIRECTED RNA POLYMERASE;                               
 428:  3gyn-B 24.9  3.4  416   557   13   MOLECULE: RNA-DIRECTED RNA POLYMERASE;                               
 429:  4ry6-B 24.9  3.4  415   564   12   MOLECULE: HCV J4 RNA POLYMERASE (NS5B);                              
 430:  3tyv-A 24.9  3.4  415   563   12   MOLECULE: RNA-DIRECTED RNA POLYMERASE;                               
 431:  4ke5-A 24.9  3.4  416   548   12   MOLECULE: HCV POLYMERASE;                                            
 432:  2zku-B 24.9  3.4  414   561   12   MOLECULE: GENOME POLYPROTEIN;                                        
 433:  2zku-A 24.9  3.4  416   562   12   MOLECULE: GENOME POLYPROTEIN;                                        
 434:  3cj2-B 24.9  3.4  416   557   12   MOLECULE: RNA-DIRECTED RNA POLYMERASE;                               
 435:  3cj5-A 24.9  3.4  415   562   12   MOLECULE: RNA-DIRECTED RNA POLYMERASE;                               
 436:  2awz-B 24.8  3.3  416   562   13   MOLECULE: GENOME POLYPROTEIN;                                        
 437:  3hkw-B 24.8  3.4  418   560   14   MOLECULE: NS5B RNA-DEPENDENT RNA POLYMERASE;                         
 438:  4ju2-B 24.8  3.3  417   560   12   MOLECULE: GENOME POLYPROTEIN;                                        
 439:  4ry7-B 24.8  3.4  419   565   12   MOLECULE: HCV J4 RNA POLYMERASE (NS5B);                              
 440:  4ju7-B 24.8  3.3  416   558   12   MOLECULE: GENOME POLYPROTEIN;                                        
 441:  3u4r-B 24.8  3.3  415   558   12   MOLECULE: RNA-DIRECTED RNA POLYMERASE;                               
 442:  4mkb-A 24.8  3.3  415   557   13   MOLECULE: RNA-DIRECTED RNA POLYMERASE;                               
 443:  3mf5-A 24.8  3.4  415   557   12   MOLECULE: RNA-DIRECTED RNA POLYMERASE;                               
 444:  4ty9-A 24.8  3.3  418   544   12   MOLECULE: POLYPROTEIN;                                               
 445:  2xhv-B 24.8  3.4  416   562   12   MOLECULE: RNA-DIRECTED RNA POLYMERASE;                               
 446:  3fqk-B 24.8  3.4  419   557   12   MOLECULE: RNA-DIRECTED RNA POLYMERASE;                               
 447:  4khr-A 24.8  3.4  419   562   14   MOLECULE: NS5B RNA-DEPENDENT RNA POLYMERASE;                         
 448:  4ju6-B 24.8  3.3  416   558   12   MOLECULE: GENOME POLYPROTEIN;                                        
 449:  3ska-B 24.8  3.3  415   558   12   MOLECULE: HCV NS5B RNA_DEPENDENT RNA POLYMERASE;                     
 450:  2zku-C 24.8  3.4  416   563   13   MOLECULE: GENOME POLYPROTEIN;                                        
 451:  3q0z-A 24.8  3.4  397   551   13   MOLECULE: RNA-DIRECTED RNA POLYMERASE;                               
 452:  6mvk-B 24.8  3.4  417   550   12   MOLECULE: HCV POLYMERASE;                                            
 453:  3bsa-B 24.8  3.3  415   557   12   MOLECULE: RNA-DIRECTED RNA POLYMERASE;                               
 454:  5pzp-B 24.8  3.2  397   535   13   MOLECULE: RNA-DIRECTED RNA POLYMERASE;                               
 455:  2qe5-C 24.7  3.5  417   559   12   MOLECULE: RNA-DIRECTED RNA POLYMERASE;                               
 456:  2qe5-A 24.7  3.4  418   559   13   MOLECULE: RNA-DIRECTED RNA POLYMERASE;                               
 457:  2qe5-D 24.7  3.4  417   559   13   MOLECULE: RNA-DIRECTED RNA POLYMERASE;                               
 458:  4wtf-A 24.7  3.0  412   536   13   MOLECULE: RNA PRIMER TEMPLATE CAAAAUUU;                              
 459:  4wtm-A 24.7  3.2  425   553   13   MOLECULE: RNA TEMPLATE UAGG;                                         
 460:  3gnw-A 24.7  3.4  419   560   12   MOLECULE: RNA-DIRECTED RNA POLYMERASE;                               
 461:  2xym-A 24.7  3.4  415   563   13   MOLECULE: RNA-DIRECTED RNA POLYMERASE;                               
 462:  3qgg-B 24.7  3.4  400   536   12   MOLECULE: RNA-DIRECTED RNA POLYMERASE;                               
 463:  4mib-B 24.7  3.4  415   557   12   MOLECULE: RNA-DIRECTED RNA POLYMERASE;                               
 464:  3skh-A 24.7  3.4  413   558   12   MOLECULE: HCV NS5B RNA_DEPENDENT RNA POLYMERASE;                     
 465:  3hhk-A 24.7  3.4  417   563   13   MOLECULE: HCV NS5 POLYMERASE;                                        
 466:  3hvo-B 24.7  3.4  418   557   12   MOLECULE: GENOME POLYPROTEIN;                                        
 467:  3cj4-A 24.7  3.4  419   558   12   MOLECULE: RNA-DIRECTED RNA POLYMERASE;                               
 468:  2jc0-B 24.6  3.4  416   555   13   MOLECULE: RNA-DEPENDENT RNA-POLYMERASE;                              
 469:  4obc-A 24.6  3.2  423   554   13   MOLECULE: RNA-DIRECTED RNA POLYMERASE;                               
 470:  3hkw-C 24.6  3.4  416   560   13   MOLECULE: NS5B RNA-DEPENDENT RNA POLYMERASE;                         
 471:  4wtj-A 24.6  3.1  423   555   13   MOLECULE: RNA TEMPLATE AUCC;                                         
 472:  6mvk-A 24.6  3.4  419   550   11   MOLECULE: HCV POLYMERASE;                                            
 473:  6mvq-B 24.6  3.4  415   553   12   MOLECULE: HCV POLYMERASE;                                            
 474:  5pzk-A 24.6  3.4  402   541   13   MOLECULE: RNA-DIRECTED RNA POLYMERASE;                               
 475:  7oyg-A 24.6  3.1  429   814   13   MOLECULE: SARS-COV-2 RNA-DEPENDENT RNA POLYMERASE (NSP12);           
 476:  2hwh-A 24.5  3.4  417   559   13   MOLECULE: RNA-DIRECTED RNA POLYMERASE (NS5B) (P68);                  
 477:  1nb7-B 24.5  3.3  418   565   12   MOLECULE: 5'-R(*UP*UP*UP*U)-3';                                      
 478:  1nb6-B 24.5  3.4  415   565   12   MOLECULE: POLYPROTEIN;                                               
 479:  3phe-D 24.5  3.4  416   558   12   MOLECULE: HCV ENCODED NONSTRUCTURAL 5B PROTEIN;                      
 480:  2qe2-B 24.5  3.3  396   523   13   MOLECULE: RNA-DIRECTED RNA POLYMERASE;                               
 481:  2xi2-A 24.5  3.4  417   562   13   MOLECULE: RNA-DIRECTED RNA POLYMERASE;                               
 482:  3gol-B 24.5  3.4  415   559   12   MOLECULE: RNA-DIRECTED RNA POLYMERASE;                               
 483:  1yvz-A 24.5  3.2  418   548   13   MOLECULE: RNA DEPENDENT RNA POLYMERASE;                              
 484:  3h98-B 24.5  3.4  416   559   13   MOLECULE: RNA-DIRECTED RNA POLYMERASE;                               
 485:  6mvo-B 24.5  3.4  417   562   14   MOLECULE: RNA-DIRECTED RNA POLYMERASE;                               
 486:  5tfr-A 24.5  3.2  432   883   10   MOLECULE: GENOME POLYPROTEIN;                                        
 487:  3gnw-B 24.4  3.4  416   568   12   MOLECULE: RNA-DIRECTED RNA POLYMERASE;                               
 488:  1nhu-B 24.4  3.4  416   557   13   MOLECULE: HEPATITIS C VIRUS NS5B RNA-DEPENDENT RNA POLYMERA          
 489:  2hwh-B 24.4  3.4  416   561   13   MOLECULE: RNA-DIRECTED RNA POLYMERASE (NS5B) (P68);                  
 490:  1nb4-B 24.4  3.4  418   565   11   MOLECULE: POLYPROTEIN;                                               
 491:  2d41-A 24.4  3.4  421   558   13   MOLECULE: POLYPROTEIN;                                               
 492:  3vqs-C 24.4  3.4  418   556   12   MOLECULE: RNA-DIRECTED RNA POLYMERASE;                               
 493:  2gc8-B 24.4  3.4  414   555   13   MOLECULE: RNA-DIRECTED RNA POLYMERASE;                               
 494:  3co9-B 24.4  3.4  416   562   12   MOLECULE: RNA-DIRECTED RNA POLYMERASE;                               
 495:  4adp-A 24.4  3.4  417   564   14   MOLECULE: RNA-DIRECTED RNA POLYMERASE;                               
 496:  4mk7-B 24.4  3.4  420   559   12   MOLECULE: RNA-DIRECTED RNA POLYMERASE;                               
 497:  4mk7-A 24.4  3.4  419   557   12   MOLECULE: RNA-DIRECTED RNA POLYMERASE;                               
 498:  4ju1-B 24.4  3.3  414   560   12   MOLECULE: GENOME POLYPROTEIN;                                        
 499:  4aex-B 24.4  3.4  416   564   13   MOLECULE: RNA-DIRECTED RNA POLYMERASE;                               
 500:  3vqs-A 24.4  3.4  418   553   12   MOLECULE: RNA-DIRECTED RNA POLYMERASE;                               
 501:  5czb-A 24.4  3.4  415   555   12   MOLECULE: NS5B;                                                      
 502:  4wtc-A 24.4  2.9  411   534   13   MOLECULE: RNA PRIMER TEMPLATE AGAAAUUU;                              
 503:  7krp-A 24.4  3.2  432   927   13   MOLECULE: RNA-DIRECTED RNA POLYMERASE;                               
 504:  5y6r-A 24.3  3.4  434   667   13   MOLECULE: GENOME POLYPROTEIN;                                        
 505:  2ijn-A 24.3  3.4  416   559   13   MOLECULE: RNA POLYMERASE NS5B;                                       
 506:  2awz-A 24.3  3.4  416   557   13   MOLECULE: GENOME POLYPROTEIN;                                        
 507:  3gnv-A 24.3  3.4  414   563   12   MOLECULE: RNA-DIRECTED RNA POLYMERASE;                               
 508:  2jc0-A 24.3  3.4  416   557   13   MOLECULE: RNA-DEPENDENT RNA-POLYMERASE;                              
 509:  4aex-A 24.3  3.4  417   563   13   MOLECULE: RNA-DIRECTED RNA POLYMERASE;                               
 510:  1gx5-A 24.3  3.2  419   530   13   MOLECULE: RNA-DIRECTED RNA POLYMERASE;                               
 511:  4aep-A 24.3  3.5  420   563   13   MOLECULE: RNA-DIRECTED RNA POLYMERASE;                               
 512:  4ry5-A 24.3  3.3  416   565   12   MOLECULE: HCV J4 RNA POLYMERASE (NS5B);                              
 513:  4mia-A 24.3  3.4  415   546   12   MOLECULE: RNA-DIRECTED RNA POLYMERASE;                               
 514:  4tlr-A 24.3  3.5  416   564   12   MOLECULE: NS5B;                                                      
 515:  3h98-A 24.3  3.3  415   551   13   MOLECULE: RNA-DIRECTED RNA POLYMERASE;                               
 516:  3cso-A 24.3  3.4  417   561   12   MOLECULE: RNA-DIRECTED RNA POLYMERASE;                               
 517:  2fvc-A 24.3  3.4  416   563   13   MOLECULE: POLYPROTEIN;                                               
 518:  3gol-A 24.3  3.4  414   557   11   MOLECULE: RNA-DIRECTED RNA POLYMERASE;                               
 519:  3cj2-A 24.3  3.4  413   557   12   MOLECULE: RNA-DIRECTED RNA POLYMERASE;                               
 520:  5trh-A 24.3  3.5  398   550   13   MOLECULE: NS5B RNA-DEPENDENT RNA POLYMERASE;                         
 521:  2ax1-A 24.2  3.3  416   554   13   MOLECULE: GENOME POLYPROTEIN;                                        
 522:  2qe2-A 24.2  3.3  393   521   12   MOLECULE: RNA-DIRECTED RNA POLYMERASE;                               
 523:  4e76-A 24.2  3.0  414   544   13   MOLECULE: RNA-DIRECTED RNA POLYMERASE;                               
 524:  4khm-B 24.2  3.4  416   562   14   MOLECULE: HCV POLYMERASE;                                            
 525:  2xi2-B 24.2  3.4  416   559   13   MOLECULE: RNA-DIRECTED RNA POLYMERASE;                               
 526:  3hky-A 24.2  3.4  415   564   13   MOLECULE: RNA-DIRECTED RNA POLYMERASE;                               
 527:  3hkw-A 24.2  3.5  418   561   14   MOLECULE: NS5B RNA-DEPENDENT RNA POLYMERASE;                         
 528:  1os5-A 24.2  3.4  413   563   12   MOLECULE: HEPATITIS C VIRUS NS5B RNA POLYMERASE;                     
 529:  3cvk-A 24.2  3.4  417   557   12   MOLECULE: RNA-DIRECTED RNA POLYMERASE;                               
 530:  7re2-A 24.2  3.1  431   927   13   MOLECULE: RNA-DIRECTED RNA POLYMERASE;                               
 531:  2gir-B 24.1  3.4  420   557   12   MOLECULE: RNA-DIRECTED RNA POLYMERASE;                               
 532:  4mkb-B 24.1  3.4  416   557   12   MOLECULE: RNA-DIRECTED RNA POLYMERASE;                               
 533:  3hvo-A 24.1  3.5  418   557   12   MOLECULE: GENOME POLYPROTEIN;                                        
 534:  6mvo-A 24.1  3.4  417   562   14   MOLECULE: RNA-DIRECTED RNA POLYMERASE;                               
 535:  3i5k-A 24.1  3.4  419   566   13   MOLECULE: RNA-DIRECTED RNA POLYMERASE;                               
 536:  1yvf-A 24.0  3.4  416   564   12   MOLECULE: HCV NS5B POLYMERASE;                                       
 537:  3h59-B 24.0  3.4  417   557   13   MOLECULE: RNA-DIRECTED RNA POLYMERASE;                               
 538:  1gx6-A 24.0  3.2  419   531   13   MOLECULE: RNA-DIRECTED RNA POLYMERASE;                               
 539:  3g86-B 24.0  3.4  418   558   13   MOLECULE: RNA-DIRECTED RNA POLYMERASE;                               
 540:  4jju-A 24.0  3.3  416   559   12   MOLECULE: GENOME POLYPROTEIN;                                        
 541:  1nb7-A 24.0  3.4  415   566   12   MOLECULE: 5'-R(*UP*UP*UP*U)-3';                                      
 542:  2cjq-A 23.9  4.2  407   546   13   MOLECULE: RNA-DIRECTED RNA POLYMERASE;                               
 543:  2xi3-A 23.9  3.4  417   562   13   MOLECULE: RNA-DIRECTED RNA POLYMERASE;                               
 544:  2zku-D 23.9  3.4  415   558   13   MOLECULE: GENOME POLYPROTEIN;                                        
 545:  2who-A 23.8  3.2  420   531   12   MOLECULE: RNA-DIRECTED RNA POLYMERASE;                               
 546:  7ekj-A 23.8  3.4  403   564   13   MOLECULE: CLASSICAL SWINE FEVER VIRUS NS5B;                          
 547:  5u0c-F 23.8  3.3  434   622   11   MOLECULE: NS5 RNA POLYMERASE DOMAIN;                                 
 548:  3lkh-A 23.7  3.5  418   554   11   MOLECULE: RNA-DIRECTED RNA POLYMERASE;                               
 549:  3mww-A 23.7  3.4  415   559   12   MOLECULE: GENOME POLYPROTEIN;                                        
 550:  2who-B 23.7  3.2  420   531   13   MOLECULE: RNA-DIRECTED RNA POLYMERASE;                               
 551:  3i5k-B 23.7  3.4  417   566   13   MOLECULE: RNA-DIRECTED RNA POLYMERASE;                               
 552:  3cde-B 23.6  3.4  417   557   12   MOLECULE: RNA-DIRECTED RNA POLYMERASE;                               
 553:  4ju6-A 23.6  3.4  419   559   12   MOLECULE: GENOME POLYPROTEIN;                                        
 554:  4ju7-A 23.6  3.4  419   559   12   MOLECULE: GENOME POLYPROTEIN;                                        
 555:  5u0c-E 23.6  3.3  434   622   11   MOLECULE: NS5 RNA POLYMERASE DOMAIN;                                 
 556:  4wtg-A 23.5  3.0  414   535   13   MOLECULE: RNA PRIMER TEMPLATE CAAAAUUU;                              
 557:  3hhk-B 23.5  3.4  417   563   13   MOLECULE: HCV NS5 POLYMERASE;                                        
 558:  5m2x-F 23.5  3.2  436   884   11   MOLECULE: NS5;                                                       
 559:  5m2z-F 23.5  3.2  435   884   11   MOLECULE: NS5;                                                       
 560:  4wte-A 23.4  3.0  415   535   13   MOLECULE: RNA PRIMER TEMPLATE ACAAAUUU;                              
 561:  4wta-A 23.4  3.0  414   535   13   MOLECULE: RNA PRIMER TEMPLATE CAAAAUUU;                              
 562:  4wt9-A 23.4  3.1  418   544   13   MOLECULE: RNA-DIRECTED RNA POLYMERASE;                               
 563:  4mk8-B 23.4  3.4  416   557   12   MOLECULE: RNA-DIRECTED RNA POLYMERASE;                               
 564:  5yf5-A 23.4  3.2  400   641   14   MOLECULE: RDRP CATALYTIC;                                            
 565:  1s4f-D 23.4  3.9  409   575   13   MOLECULE: RNA-DEPENDENT RNA POLYMERASE;                              
 566:  6xez-A 23.4  3.2  424   926   13   MOLECULE: NSP12;                                                     
 567:  3frz-A 23.3  3.4  414   562   13   MOLECULE: RNA-DIRECTED RNA POLYMERASE;                               
 568:  5u0c-B 23.3  3.3  434   621   11   MOLECULE: NS5 RNA POLYMERASE DOMAIN;                                 
 569:  1s49-A 23.2  3.4  402   588   13   MOLECULE: RNA-DEPENDENT RNA POLYMERASE;                              
 570:  1s48-A 23.2  3.4  402   588   13   MOLECULE: RNA-DEPENDENT RNA POLYMERASE;                              
 571:  4e7a-A 23.2  3.0  410   536   12   MOLECULE: 5'-R(*CP*AP*UP*GP*GP*C)-D(P*(DOC))-3';                     
 572:  5u0c-A 23.2  3.3  434   624   11   MOLECULE: NS5 RNA POLYMERASE DOMAIN;                                 
 573:  6ae6-B 23.2  3.3  412   647   13   MOLECULE: RDRP CATALYTIC;                                            
 574:  4kbi-B 23.1  3.3  416   545   13   MOLECULE: HCV POLYMERASE;                                            
 575:  4txs-B 23.1  3.4  415   544   12   MOLECULE: POLYPROTEIN;                                               
 576:  4txs-D 23.1  3.4  418   544   11   MOLECULE: POLYPROTEIN;                                               
 577:  4e78-A 23.1  3.0  415   538   13   MOLECULE: 5'-R(*U*AP*CP*CP*GP*(GDO))-3';                             
 578:  4ty8-C 23.1  3.3  417   545   12   MOLECULE: POLYPROTEIN;                                               
 579:  6ae5-A 23.1  3.2  403   644   13   MOLECULE: RDRP CATALYTIC;                                            
 580:  5m2z-B 23.1  3.2  436   883   11   MOLECULE: NS5;                                                       
 581:  3i5k-D 23.0  3.4  417   566   13   MOLECULE: RNA-DIRECTED RNA POLYMERASE;                               
 582:  4tyb-A 23.0  3.4  417   545   12   MOLECULE: POLYPROTEIN;                                               
 583:  4ty9-B 23.0  3.4  417   544   13   MOLECULE: POLYPROTEIN;                                               
 584:  4ty9-C 23.0  3.3  414   544   13   MOLECULE: POLYPROTEIN;                                               
 585:  4tyb-B 23.0  3.4  418   544   12   MOLECULE: POLYPROTEIN;                                               
 586:  4wti-A 23.0  3.2  423   553   12   MOLECULE: RNA TEMPLATE ACGG;                                         
 587:  5yf7-A 23.0  3.2  412   650   13   MOLECULE: RDRP CATALYTIC;                                            
 588:  5yf8-A 23.0  3.5  415   645   13   MOLECULE: RDRP CATALYTIC;                                            
 589:  6ae6-A 23.0  3.3  408   647   13   MOLECULE: RDRP CATALYTIC;                                            
 590:  2d3u-A 22.9  3.3  417   558   12   MOLECULE: POLYPROTEIN;                                               
 591:  3lkh-B 22.9  3.3  418   558   12   MOLECULE: RNA-DIRECTED RNA POLYMERASE;                               
 592:  2d3z-B 22.9  3.4  420   559   13   MOLECULE: POLYPROTEIN;                                               
 593:  4tya-B 22.9  3.4  417   544   12   MOLECULE: POLYPROTEIN;                                               
 594:  4ty8-B 22.9  3.3  418   547   12   MOLECULE: POLYPROTEIN;                                               
 595:  1nhv-A 22.9  3.3  420   558   12   MOLECULE: HEPATITIS C VIRUS NS5B RNA-DEPENDENT RNA POLYMERA          
 596:  6mvp-B 22.9  3.4  416   550   12   MOLECULE: GENOME POLYPROTEIN;                                        
 597:  6mvp-A 22.9  3.4  417   548   12   MOLECULE: GENOME POLYPROTEIN;                                        
 598:  5zqk-A 22.9  3.3  431   875   10   MOLECULE: NON STRUCTURAL PROTEIN 5;                                  
 599:  1yv2-A 22.9  3.2  417   548   13   MOLECULE: RNA DEPENDENT RNA POLYMERASE;                              
 600:  3igv-B 22.8  3.4  419   557   12   MOLECULE: RNA-DIRECTED RNA POLYMERASE;                               
 601:  2d41-B 22.8  3.4  416   558   13   MOLECULE: POLYPROTEIN;                                               
 602:  3h2l-B 22.8  3.3  416   557   13   MOLECULE: NS5B POLYMERASE;                                           
 603:  3uph-B 22.8  3.3  415   558   13   MOLECULE: RNA-DIRECTED RNA POLYMERASE;                               
 604:  3d28-A 22.8  3.4  417   557   12   MOLECULE: RNA-DIRECTED RNA POLYMERASE;                               
 605:  4khm-A 22.8  3.4  418   562   14   MOLECULE: HCV POLYMERASE;                                            
 606:  3tyv-B 22.8  3.3  415   558   12   MOLECULE: RNA-DIRECTED RNA POLYMERASE;                               
 607:  4tya-D 22.8  3.4  418   544   11   MOLECULE: POLYPROTEIN;                                               
 608:  5m2x-E 22.8  3.2  436   884   11   MOLECULE: NS5;                                                       
 609:  7eiz-A 22.8  3.4  428   926   14   MOLECULE: RNA-DIRECTED RNA POLYMERASE;                               
 610:  4ih6-B 22.7  3.4  419   557   12   MOLECULE: RNA-DIRECTED RNA POLYMERASE;                               
 611:  3h2l-A 22.7  3.4  417   557   13   MOLECULE: NS5B POLYMERASE;                                           
 612:  4mk9-B 22.7  3.4  416   557   12   MOLECULE: RNA-DIRECTED RNA POLYMERASE;                               
 613:  3cso-B 22.7  3.4  417   560   12   MOLECULE: RNA-DIRECTED RNA POLYMERASE;                               
 614:  5w2e-B 22.7  3.4  416   559   13   MOLECULE: GENOME POLYPROTEIN;                                        
 615:  4k6m-B 22.7  3.2  434   889   11   MOLECULE: POLYPROTEIN;                                               
 616:  5w2e-A 22.6  3.4  419   559   12   MOLECULE: GENOME POLYPROTEIN;                                        
 617:  4gmc-A 22.6  3.4  415   559   12   MOLECULE: NS5B POLYMERASE;                                           
 618:  4mka-B 22.6  3.4  415   557   12   MOLECULE: RNA-DIRECTED RNA POLYMERASE;                               
 619:  4khr-B 22.6  3.4  417   562   14   MOLECULE: NS5B RNA-DEPENDENT RNA POLYMERASE;                         
 620:  5twm-A 22.6  3.4  410   559   13   MOLECULE: NS5B RNA-DEPENDENT RNA POLYMERASE;                         
 621:  3co9-A 22.6  3.4  416   562   13   MOLECULE: RNA-DIRECTED RNA POLYMERASE;                               
 622:  4eo8-B 22.6  3.4  415   560   12   MOLECULE: RNA-DIRECTED RNA POLYMERASE;                               
 623:  3uph-A 22.6  3.4  415   563   12   MOLECULE: RNA-DIRECTED RNA POLYMERASE;                               
 624:  6ux2-B 22.6  3.4  428   597   11   MOLECULE: SIGNAL TRANSDUCER AND ACTIVATOR OF TRANSCRIPTION           
 625:  7bv2-A 22.6  3.2  429   834   13   MOLECULE: NSP12;                                                     
 626:  2ijn-B 22.5  3.4  416   561   13   MOLECULE: RNA POLYMERASE NS5B;                                       
 627:  2giq-B 22.5  3.4  414   557   13   MOLECULE: RNA-DIRECTED RNA POLYMERASE;                               
 628:  2giq-A 22.5  3.4  416   557   12   MOLECULE: RNA-DIRECTED RNA POLYMERASE;                               
 629:  4ry6-A 22.5  3.3  416   565   13   MOLECULE: HCV J4 RNA POLYMERASE (NS5B);                              
 630:  2yoj-A 22.5  3.4  415   563   12   MOLECULE: RNA-DIRECTED RNA POLYMERASE;                               
 631:  2fvc-B 22.5  3.4  416   563   13   MOLECULE: POLYPROTEIN;                                               
 632:  6ae4-A 22.5  3.1  401   637   13   MOLECULE: RDRP CATALYTIC;                                            
 633:  5pzo-B 22.5  3.2  398   529   12   MOLECULE: RNA-DIRECTED RNA POLYMERASE;                               
 634:  7c2k-A 22.5  3.2  432   927   13   MOLECULE: RNA-DIRECTED RNA POLYMERASE;                               
 635:  3ciz-A 22.4  3.4  419   562   12   MOLECULE: RNA-DIRECTED RNA POLYMERASE;                               
 636:  5tri-A 22.4  3.4  400   542   13   MOLECULE: NS5B RNA-DEPENDENT RNA POLYMERASE;                         
 637:  1nb6-A 22.4  3.4  420   566   13   MOLECULE: POLYPROTEIN;                                               
 638:  7btf-A 22.4  3.1  432   915   13   MOLECULE: NSP12;                                                     
 639:  6qsn-B 22.4  3.2  430   885   10   MOLECULE: GENOME POLYPROTEIN;                                        
 640:  2xi3-B 22.3  3.4  417   562   13   MOLECULE: RNA-DIRECTED RNA POLYMERASE;                               
 641:  5m2z-A 22.3  3.2  435   883   11   MOLECULE: NS5;                                                       
 642:  5trj-B 22.2  3.4  403   543   12   MOLECULE: RNA-DEPENDENT RNA POLYMERASE;                              
 643:  5u0c-H 22.2  3.4  429   623   12   MOLECULE: NS5 RNA POLYMERASE DOMAIN;                                 
 644:  5u0c-C 22.2  3.4  432   621   12   MOLECULE: NS5 RNA POLYMERASE DOMAIN;                                 
 645:  5twn-B 22.1  3.3  401   536   12   MOLECULE: NS5B RNA- DEPENDENT RNA POLYMERASE;                        
 646:  5pzn-A 22.1  3.5  401   545   12   MOLECULE: RNA-DIRECTED RNA POLYMERASE;                               
 647:  5pzn-B 22.1  3.3  401   540   12   MOLECULE: RNA-DIRECTED RNA POLYMERASE;                               
 648:  5u0c-G 22.1  3.5  433   624   12   MOLECULE: NS5 RNA POLYMERASE DOMAIN;                                 
 649:  6yyt-A 22.1  3.1  431   853   13   MOLECULE: NSP12;                                                     
 650:  5trh-B 22.0  3.3  396   542   13   MOLECULE: NS5B RNA-DEPENDENT RNA POLYMERASE;                         
 651:  5ccv-C 22.0  3.2  419   853    9   MOLECULE: RNA-DIRECTED RNA POLYMERASE NS5;                           
 652:  5trk-A 22.0  3.4  400   551   13   MOLECULE: GENOME POLYPROTEIN;                                        
 653:  5pzm-B 22.0  3.4  397   545   12   MOLECULE: RNA-DIRECTED RNA POLYMERASE;                               
 654:  5pzp-A 22.0  3.5  402   545   13   MOLECULE: RNA-DIRECTED RNA POLYMERASE;                               
 655:  5u0c-D 22.0  3.4  428   623   11   MOLECULE: NS5 RNA POLYMERASE DOMAIN;                                 
 656:  6x2g-A 22.0  3.2  424   829   13   MOLECULE: RNA-DIRECTED RNA POLYMERASE;                               
 657:  5pzm-A 21.9  3.5  397   551   12   MOLECULE: RNA-DIRECTED RNA POLYMERASE;                               
 658:  5pzo-A 21.9  3.4  401   550   12   MOLECULE: RNA-DIRECTED RNA POLYMERASE;                               
 659:  5pzl-A 21.9  3.4  400   551   12   MOLECULE: RNA-DIRECTED RNA POLYMERASE;                               
 660:  6i7p-D 21.9  3.2  437   884   11   MOLECULE: NS5;                                                       
 661:  7d4f-A 21.9  3.1  429   898   13   MOLECULE: NON-STRUCTURAL PROTEIN 8;                                  
 662:  7rdx-A 21.9  3.1  431   927   13   MOLECULE: RNA-DIRECTED RNA POLYMERASE;                               
 663:  5ccv-B 21.8  3.5  418   852   10   MOLECULE: RNA-DIRECTED RNA POLYMERASE NS5;                           
 664:  5qj0-A 21.7  3.5  411   559   13   MOLECULE: RNA-DEPENDENT RNA POLYMERASE;                              
 665:  5tfr-B 21.7  3.2  434   883   11   MOLECULE: GENOME POLYPROTEIN;                                        
 666:  6xqb-A 21.7  3.4  431   801   13   MOLECULE: RNA-DIRECTED RNA POLYMERASE;                               
 667:  4k6m-A 21.5  3.2  433   889   11   MOLECULE: POLYPROTEIN;                                               
 668:  4hdg-A 21.5  3.4  425   612   11   MOLECULE: POLYPROTEIN;                                               
 669:  7bzf-A 21.5  3.2  431   914   13   MOLECULE: RNA-DIRECTED RNA POLYMERASE;                               
 670:  6i7p-E 21.4  3.2  436   884   11   MOLECULE: NS5;                                                       
 671:  5tmh-B 21.4  3.2  434   879   11   MOLECULE: POLYPROTEIN;                                               
 672:  4xhi-A 21.4  3.1  427   663   15   MOLECULE: RNA-DEPENDENT RNA POLYMERASE;                              
 673:  4hdg-B 21.3  3.5  426   612   11   MOLECULE: POLYPROTEIN;                                               
 674:  4hdh-B 21.2  3.5  427   613   11   MOLECULE: POLYPROTEIN;                                               
 675:  4hdh-A 21.2  3.4  426   613   11   MOLECULE: POLYPROTEIN;                                               
 676:  7om7-B 21.1  3.1  408   629   14   MOLECULE: RNA-DEPENDENT RNA POLYMERASE;                              
 677:  5yf6-A 21.0  3.1  403   646   13   MOLECULE: RDRP CATALYTIC;                                            
 678:  6ld3-A 21.0  3.5  410   578   11   MOLECULE: RNA-DIRECTED RNA POLYMERASE NS5;                           
 679:  6ae7-A 20.9  3.5  412   642   13   MOLECULE: RDRP CATALYTIC;                                            
 680:  6ld1-A 20.9  3.5  402   574   11   MOLECULE: RNA-DIRECTED RNA POLYMERASE NS5;                           
 681:  7oma-D 20.9  3.0  409   630   14   MOLECULE: RNA-DEPENDENT RNA POLYMERASE;                              
 682:  7oma-C 20.9  3.1  408   629   14   MOLECULE: RNA-DEPENDENT RNA POLYMERASE;                              
 683:  7om6-B 20.9  3.1  413   634   14   MOLECULE: RNA-DEPENDENT RNA POLYMERASE;                              
 684:  4mtp-B 20.8  3.4  416   591   11   MOLECULE: RNA DEPENDENT RNA POLYMERASE;                              
 685:  5m2z-D 20.8  3.2  434   883   11   MOLECULE: NS5;                                                       
 686:  7om7-D 20.8  3.0  407   629   14   MOLECULE: RNA-DEPENDENT RNA POLYMERASE;                              
 687:  6izx-A 20.6  3.3  413   581   10   MOLECULE: GENOME POLYPROTEIN;                                        
 688:  4v0r-A 20.6  3.5  417   853    9   MOLECULE: NS5 POLYMERASE;                                            
 689:  5dto-A 20.5  3.4  413   853    9   MOLECULE: NS5;                                                       
 690:  5tmh-A 20.5  3.2  433   880   11   MOLECULE: POLYPROTEIN;                                               
 691:  4mtp-A 20.5  3.4  412   591   10   MOLECULE: RNA DEPENDENT RNA POLYMERASE;                              
 692:  6ld2-A 20.5  3.5  400   565   11   MOLECULE: RNA-DIRECTED RNA POLYMERASE NS5;                           
 693:  7d6n-H 20.5  3.3  414   588   11   MOLECULE: TICK-BORNE ENCEPHALITIS VIRUS RNA-DEPENDENT RNA P          
 694:  4hhj-A 20.4  3.4  408   588   10   MOLECULE: NON-STRUCTURAL PROTEIN 5;                                  
 695:  7bv1-A 20.4  3.3  435   836   13   MOLECULE: NSP12;                                                     
 696:  6ld5-A 20.4  3.6  406   575   11   MOLECULE: RNA-DIRECTED RNA POLYMERASE NS5;                           
 697:  4nld-A 20.3  3.4  372   500   13   MOLECULE: RNA-DIRECTED RNA POLYMERASE;                               
 698:  5hmx-A 20.3  3.4  406   590   10   MOLECULE: RNA-DIRECTED RNA POLYMERASE NS5;                           
 699:  4v0q-A 20.3  3.4  413   852    9   MOLECULE: NS5 POLYMERASE;                                            
 700:  7om9-B 20.3  3.0  399   617   14   MOLECULE: RNA-DEPENDENT RNA POLYMERASE;                              
 701:  7d6n-F 20.2  3.3  408   583   11   MOLECULE: TICK-BORNE ENCEPHALITIS VIRUS RNA-DEPENDENT RNA P          
 702:  5jjs-A 20.1  3.4  413   850    9   MOLECULE: GENOME POLYPROTEIN;                                        
 703:  4mtp-C 20.1  3.4  410   585   11   MOLECULE: RNA DEPENDENT RNA POLYMERASE;                              
 704:  6xd1-A 20.1  3.5  414   599    9   MOLECULE: RNA-DEPENDENT RNA POLYMERASE;                              
 705:  7d6n-D 20.1  3.2  406   589   11   MOLECULE: TICK-BORNE ENCEPHALITIS VIRUS RNA-DEPENDENT RNA P          
 706:  4c11-A 20.0  3.4  411   593    9   MOLECULE: DENGUE VIRUS TYPE 3 RNA DEPENDENT RNA POLYMERASE;          
 707:  5wz3-A 20.0  3.5  397   565   11   MOLECULE: NS5 RDRP;                                                  
 708:  5jjr-A 20.0  3.4  410   846    9   MOLECULE: GENOME POLYPROTEIN;                                        
 709:  6ld4-A 19.9  3.5  396   562   11   MOLECULE: RNA-DIRECTED RNA POLYMERASE NS5;                           
 710:  5hmz-A 19.8  3.5  412   585    9   MOLECULE: RNA-DIRECTED RNA POLYMERASE NS5;                           
 711:  6j00-A 19.8  3.5  412   575   10   MOLECULE: GENOME POLYPROTEIN;                                        
 712:  6izz-A 19.8  3.3  401   568   10   MOLECULE: GENOME POLYPROTEIN;                                        
 713:  6kr3-B 19.8  3.6  406   838    9   MOLECULE: GENOME POLYPROTEIN;                                        
 714:  7d6n-E 19.8  3.3  402   588   12   MOLECULE: TICK-BORNE ENCEPHALITIS VIRUS RNA-DEPENDENT RNA P          
 715:  7oma-A 19.8  3.1  407   629   14   MOLECULE: RNA-DEPENDENT RNA POLYMERASE;                              
 716:  7om7-A 19.8  3.0  408   628   14   MOLECULE: RNA-DEPENDENT RNA POLYMERASE;                              
 717:  5zqk-B 19.7  3.2  430   876   10   MOLECULE: NON STRUCTURAL PROTEIN 5;                                  
 718:  6izy-A 19.7  3.4  416   586    9   MOLECULE: GENOME POLYPROTEIN;                                        
 719:  7om9-A 19.7  3.0  392   616   14   MOLECULE: RNA-DEPENDENT RNA POLYMERASE;                              
 720:  5hn0-A 19.6  3.5  412   585    9   MOLECULE: RNA-DIRECTED RNA POLYMERASE NS5;                           
 721:  5iq6-A 19.6  3.5  405   576    9   MOLECULE: RNA DEPENDENT RNA POLYMERASE;                              
 722:  6h80-A 19.5  3.5  393   558    8   MOLECULE: GENOME POLYPROTEIN;                                        
 723:  2yib-D 19.5  3.6  417   761   12   MOLECULE: RNA-DIRECTED RNA POLYMERASE;                               
 724:  7om2-A 19.5  3.1  424   659   14   MOLECULE: RNA-DEPENDENT RNA POLYMERASE;                              
 725:  7om6-A 19.5  3.0  409   630   14   MOLECULE: RNA-DEPENDENT RNA POLYMERASE;                              
 726:  7om2-B 19.5  3.1  424   661   14   MOLECULE: RNA-DEPENDENT RNA POLYMERASE;                              
 727:  5cx6-B 19.4  3.0  423   665   15   MOLECULE: RNA-DEPENDENT RNA POLYMERASE;                              
 728:  5cx6-A 19.4  3.1  425   663   14   MOLECULE: RNA-DEPENDENT RNA POLYMERASE;                              
 729:  6xd0-A 19.4  3.3  406   589   10   MOLECULE: RNA-DEPENDENT RNA POLYMERASE;                              
 730:  5i3q-A 19.4  3.4  409   585   10   MOLECULE: GENOME POLYPROTEIN;                                        
 731:  7d6n-A 19.4  3.4  411   588   11   MOLECULE: TICK-BORNE ENCEPHALITIS VIRUS RNA-DEPENDENT RNA P          
 732:  7oma-B 19.4  3.0  409   628   14   MOLECULE: RNA-DEPENDENT RNA POLYMERASE;                              
 733:  3vws-A 19.3  3.6  405   592    8   MOLECULE: NON-STRUCTURAL PROTEIN 5;                                  
 734:  5hmw-A 19.3  3.5  412   591    9   MOLECULE: RNA-DIRECTED RNA POLYMERASE NS5;                           
 735:  6i7p-A 19.3  3.2  436   884   11   MOLECULE: NS5;                                                       
 736:  4xhi-B 19.3  3.1  425   664   16   MOLECULE: RNA-DEPENDENT RNA POLYMERASE;                              
 737:  4xha-A 19.3  3.1  424   663   15   MOLECULE: RNA-DEPENDENT RNA POLYMERASE;                              
 738:  4xha-B 19.3  3.1  425   662   15   MOLECULE: RNA-DEPENDENT RNA POLYMERASE;                              
 739:  5k5m-A 19.3  3.6  399   563    9   MOLECULE: RNA DEPENDENT RNA POLYMERASE;                              
 740:  7d6n-I 19.3  3.3  410   586   11   MOLECULE: TICK-BORNE ENCEPHALITIS VIRUS RNA-DEPENDENT RNA P          
 741:  7om7-C 19.3  3.0  407   632   14   MOLECULE: RNA-DEPENDENT RNA POLYMERASE;                              
 742:  2j7w-A 19.2  3.4  394   571    9   MOLECULE: POLYPROTEIN;                                               
 743:  5f41-A 19.2  3.5  412   585    9   MOLECULE: GENOME POLYPROTEIN;                                        
 744:  6nus-A 19.2  3.0  367   715   14   MOLECULE: NSP12;                                                     
 745:  6h9r-A 19.2  3.5  393   558    9   MOLECULE: GENOME POLYPROTEIN;                                        
 746:  5ccv-F 19.2  3.3  408   851   10   MOLECULE: RNA-DIRECTED RNA POLYMERASE NS5;                           
 747:  7cxn-A 19.2  3.2  422   926   14   MOLECULE: NSP12;                                                     
 748:  5cyr-A 19.2  3.1  424   662   15   MOLECULE: RNA-DEPENDENT RNA POLYMERASE;                              
 749:  5m2x-A 19.1  3.2  436   884   11   MOLECULE: NS5;                                                       
 750:  5cyr-B 19.1  3.1  424   664   14   MOLECULE: RNA-DEPENDENT RNA POLYMERASE;                              
 751:  7re3-G 19.0  3.1  431   927   13   MOLECULE: RNA-DIRECTED RNA POLYMERASE;                               
 752:  7d6n-C 18.9  3.2  409   586   12   MOLECULE: TICK-BORNE ENCEPHALITIS VIRUS RNA-DEPENDENT RNA P          
 753:  5ccv-A 18.8  3.2  401   850    9   MOLECULE: RNA-DIRECTED RNA POLYMERASE NS5;                           
 754:  5m2x-D 18.8  3.2  437   884   11   MOLECULE: NS5;                                                       
 755:  7b3c-A 18.8  3.1  430   814   13   MOLECULE: SARS-COV-2 RNA-DEPENDENT RNA POLYMERASE (NSP12);           
 756:  5f3t-A 18.8  3.5  412   585    9   MOLECULE: RNA-DEPENDENT RNA POLYMERASE;                              
 757:  5f3z-A 18.7  3.5  412   585    9   MOLECULE: GENOME POLYPROTEIN;                                        
 758:  5i3p-A 18.7  3.5  411   585    9   MOLECULE: GENOME POLYPROTEIN;                                        
 759:  7d6n-J 18.7  3.4  407   582   11   MOLECULE: TICK-BORNE ENCEPHALITIS VIRUS RNA-DEPENDENT RNA P          
 760:  4c11-B 18.6  3.4  414   603    9   MOLECULE: DENGUE VIRUS TYPE 3 RNA DEPENDENT RNA POLYMERASE;          
 761:  2yia-G 18.6  3.6  424   762   12   MOLECULE: RNA-DIRECTED RNA POLYMERASE;                               
 762:  6nur-A 18.6  3.0  426   793   13   MOLECULE: NSP12;                                                     
 763:  6kr3-A 18.6  3.5  414   844   10   MOLECULE: GENOME POLYPROTEIN;                                        
 764:  7d6n-B 18.6  3.4  412   584   11   MOLECULE: TICK-BORNE ENCEPHALITIS VIRUS RNA-DEPENDENT RNA P          
 765:  7d6n-G 18.6  3.5  410   584   11   MOLECULE: TICK-BORNE ENCEPHALITIS VIRUS RNA-DEPENDENT RNA P          
 766:  7dok-A 18.6  3.2  432   925   13   MOLECULE: RNA (5'-                                                   
 767:  2yia-A 18.5  3.6  425   790   12   MOLECULE: RNA-DIRECTED RNA POLYMERASE;                               
 768:  5hmy-A 18.5  3.4  411   591    9   MOLECULE: RNA-DIRECTED RNA POLYMERASE NS5;                           
 769:  5u0b-A 18.5  3.2  436   884   11   MOLECULE: GENOME POLYPROTEIN;                                        
 770:  2yia-F 18.5  3.7  427   782   12   MOLECULE: RNA-DIRECTED RNA POLYMERASE;                               
 771:  7ctt-A 18.5  3.0  423   826   13   MOLECULE: NSP12;                                                     
 772:  7rdz-A 18.5  3.2  432   927   13   MOLECULE: RNA-DIRECTED RNA POLYMERASE;                               
 773:  1rdr-A 18.4  3.0  275   316   15   MOLECULE: POLIOVIRUS 3D POLYMERASE;                                  
 774:  2yia-C 18.4  3.5  420   790   12   MOLECULE: RNA-DIRECTED RNA POLYMERASE;                               
 775:  2yia-B 18.4  3.6  424   790   12   MOLECULE: RNA-DIRECTED RNA POLYMERASE;                               
 776:  2j7u-A 18.4  3.4  398   573   10   MOLECULE: RNA DEPENDENT RNA POLYMERASE;                              
 777:  2yia-H 18.3  3.6  425   790   12   MOLECULE: RNA-DIRECTED RNA POLYMERASE;                               
 778:  7bw4-A 18.3  3.1  426   811   13   MOLECULE: REPLICASE POLYPROTEIN 1AB;                                 
 779:  5ccv-H 18.3  3.3  350   767   10   MOLECULE: RNA-DIRECTED RNA POLYMERASE NS5;                           
 780:  2yib-C 18.2  3.6  419   789   12   MOLECULE: RNA-DIRECTED RNA POLYMERASE;                               
 781:  2yia-E 18.2  3.5  420   790   12   MOLECULE: RNA-DIRECTED RNA POLYMERASE;                               
 782:  5m2z-C 18.2  3.2  435   884   11   MOLECULE: NS5;                                                       
 783:  6i7p-F 18.1  3.2  435   884   11   MOLECULE: NS5;                                                       
 784:  2yib-B 18.1  3.6  422   789   12   MOLECULE: RNA-DIRECTED RNA POLYMERASE;                               
 785:  5ccv-G 17.9  3.2  404   848    9   MOLECULE: RNA-DIRECTED RNA POLYMERASE NS5;                           
 786:  7oyg-D 17.9  3.2  434   814   13   MOLECULE: SARS-COV-2 RNA-DEPENDENT RNA POLYMERASE (NSP12);           
 787:  7b3d-A 17.9  3.1  430   814   13   MOLECULE: SARS-COV-2 RNA-DEPENDENT RNA POLYMERASE NSP12;             
 788:  6kr2-A 17.8  3.2  420   858   10   MOLECULE: GENOME POLYPROTEIN;                                        
 789:  7ozv-A 17.8  3.1  430   814   13   MOLECULE: REPLICASE POLYPROTEIN 1AB;                                 
 790:  7ozu-A 17.7  3.1  429   814   13   MOLECULE: REPLICASE POLYPROTEIN 1AB;                                 
 791:  7b3b-A 17.7  3.1  430   814   13   MOLECULE: SARS-COV-2 RNA-DEPENDENT RNA POLYMERASE (NSP12);           
 792:  2hfz-A 17.6  3.6  392   608   10   MOLECULE: RNA-DIRECTED RNA POLYMERASE(NS5);                          
 793:  6m71-A 17.6  3.1  428   859   13   MOLECULE: SARS-COV-2 NSP 12;                                         
 794:  7l1f-A 17.6  3.5  422   832   14   MOLECULE: RNA-DIRECTED RNA POLYMERASE;                               
 795:  1uvn-C 17.6  3.8  393   664   12   MOLECULE: RNA-DEPENDENT RNA POLYMERASE;                              
 796:  2yi9-B 17.5  3.5  419   771   12   MOLECULE: RNA-DIRECTED RNA POLYMERASE;                               
 797:  1uvn-A 17.5  3.8  393   664   12   MOLECULE: RNA-DEPENDENT RNA POLYMERASE;                              
 798:  7rdy-A 17.4  3.1  431   927   13   MOLECULE: RNA-DIRECTED RNA POLYMERASE;                               
 799:  2r72-A 17.3  3.5  421   765   12   MOLECULE: INFECTIOUS BURSAL DISEASE VIRUS VP1 POLYMERASE;            
 800:  5ccv-D 17.2  3.3  400   849    9   MOLECULE: RNA-DIRECTED RNA POLYMERASE NS5;                           
 801:  1uvn-E 17.2  3.8  395   664   12   MOLECULE: RNA-DEPENDENT RNA POLYMERASE;                              
 802:  7cyq-A 17.0  3.2  431   926   13   MOLECULE: REPLICASE POLYPROTEIN 1AB;                                 
 803:  7dfh-A 16.9  3.1  429   908   13   MOLECULE: RNA-DIRECTED RNA POLYMERAS;                                
 804:  4ieg-C 16.9  4.0  380   650   12   MOLECULE: RNA-DEPENDENT RNA POLYMERASE P2;                           
 805:  5m2x-C 16.8  3.2  435   884   11   MOLECULE: NS5;                                                       
 806:  2jl9-C 16.8  3.7  390   655   12   MOLECULE: RNA-DIRECTED RNA POLYMERASE;                               
 807:  2yi9-C 16.6  3.5  424   771   12   MOLECULE: RNA-DIRECTED RNA POLYMERASE;                               
 808:  2yia-D 16.6  3.6  422   790   12   MOLECULE: RNA-DIRECTED RNA POLYMERASE;                               
 809:  2yib-A 16.6  3.6  422   789   12   MOLECULE: RNA-DIRECTED RNA POLYMERASE;                               
 810:  4a8y-B 16.6  3.7  390   664   12   MOLECULE: RNA-DIRECTED RNA POLYMERASE;                               
 811:  7aap-A 16.6  3.1  429   911   13   MOLECULE: NON-STRUCTURAL PROTEIN 12;                                 
 812:  1uvi-C 16.6  3.7  388   664   12   MOLECULE: RNA-DEPENDENT RNA POLYMERASE;                              
 813:  7egq-A 16.6  3.4  430   926   13   MOLECULE: RNA-DIRECTED RNA POLYMERASE;                               
 814:  4r71-B 16.6  4.4  327   556   15   MOLECULE: ELONGATION FACTOR TS, ELONGATION FACTOR TU;                
 815:  4a8f-C 16.4  3.7  387   664   12   MOLECULE: RNA-DIRECTED RNA POLYMERASE;                               
 816:  3vnv-A 16.4  4.3  328  1203   13   MOLECULE: ELONGATION FACTOR TS, ELONGATION FACTOR TU, LINKE          
 817:  4r71-D 16.4  4.4  330   553   15   MOLECULE: ELONGATION FACTOR TS, ELONGATION FACTOR TU;                
 818:  2pgg-A 16.4  3.5  420   765   12   MOLECULE: RNA-DIRECTED RNA POLYMERASE;                               
 819:  2r7t-A 16.4  3.7  368  1073   13   MOLECULE: RNA (5'-R(*UP*GP*UP*GP*AP*AP*CP*C)-3');                    
 820:  3agp-A 16.3  4.3  327  1202   12   MOLECULE: ELONGATION FACTOR TS, ELONGATION FACTOR TU, LINKE          
 821:  3avw-A 16.3  4.3  327  1203   13   MOLECULE: ELONGATION FACTOR TS, ELONGATION FACTOR TU, LINKE          
 822:  2hcs-A 16.2  3.4  335   486   11   MOLECULE: RNA-DIRECTED RNA POLYMERASE (NS5);                         
 823:  1uvj-C 16.2  3.8  390   664   12   MOLECULE: P2 PROTEIN;                                                
 824:  4a8q-C 16.2  3.6  386   647   12   MOLECULE: RNA-DIRECTED RNA POLYMERASE;                               
 825:  1hi8-B 16.2  3.8  393   664   11   MOLECULE: P2 PROTEIN;                                                
 826:  3vnu-A 16.2  4.3  326  1203   12   MOLECULE: ELONGATION FACTOR TS, ELONGATION FACTOR TU, LINKE          
 827:  4q7j-C 16.2  4.5  329   547   14   MOLECULE: ELONGATION FACTOR TS;                                      
 828:  6ogy-A 16.2  3.6  370  1053   15   MOLECULE: RNA-DEPENDENT RNA POLYMERASE OF ROTAVIRUS A;               
 829:  2hcn-A 16.1  3.5  335   486   11   MOLECULE: RNA-DIRECTED RNA POLYMERASE (NS5);                         
 830:  7doi-A 16.1  3.2  429   906   13   MOLECULE: RNA-DIRECTED RNA POLYMERASE;                               
 831:  1hhs-C 16.1  3.8  392   664   12   MOLECULE: RNA-DIRECTED RNA POLYMERASE;                               
 832:  1hhs-B 16.1  3.8  392   664   12   MOLECULE: RNA-DIRECTED RNA POLYMERASE;                               
 833:  7dfg-A 16.1  3.1  429   908   13   MOLECULE: RNA (5'-R(P*AP*GP*AP*UP*UP*AP*AP*GP*UP*UP*AP*U)-3          
 834:  1hht-Q 16.1  3.8  393   664   12   MOLECULE: P2 PROTEIN;                                                
 835:  1uvj-A 16.0  3.8  393   664   12   MOLECULE: P2 PROTEIN;                                                
 836:  7kro-A 16.0  3.2  432   927   13   MOLECULE: RNA-DIRECTED RNA POLYMERASE;                               
 837:  7re1-A 16.0  3.1  431   927   13   MOLECULE: RNA-DIRECTED RNA POLYMERASE;                               
 838:  7re0-A 16.0  3.1  431   927   13   MOLECULE: RNA-DIRECTED RNA POLYMERASE;                               
 839:  1hht-R 16.0  3.8  392   664   13   MOLECULE: P2 PROTEIN;                                                
 840:  1hhs-A 15.9  3.7  393   664   12   MOLECULE: RNA-DIRECTED RNA POLYMERASE;                               
 841:  7k9y-A 15.9  4.2  330   425   12   MOLECULE: TRT;                                                       
 842:  2yi8-D 15.9  3.5  424   771   12   MOLECULE: RNA-DIRECTED RNA POLYMERASE;                               
 843:  1uvj-B 15.9  3.8  393   664   12   MOLECULE: P2 PROTEIN;                                                
 844:  4a8s-C 15.9  3.7  387   646   12   MOLECULE: RNA-DIRECTED RNA POLYMERASE;                               
 845:  4a8k-A 15.9  3.8  388   664   12   MOLECULE: RNA-DIRECTED RNA POLYMERASE;                               
 846:  1hht-P 15.9  3.8  391   664   13   MOLECULE: P2 PROTEIN;                                                
 847:  1uvm-C 15.9  3.7  389   664   11   MOLECULE: RNA-DEPENDENT RNA POLYMERASE;                              
 848:  7thm-A 15.9  3.0  412   860   14   MOLECULE: RNA-DIRECTED RNA POLYMERASE;                               
 849:  7ed5-A 15.9  3.2  432   926   13   MOLECULE: RNA-DIRECTED RNA POLYMERASE;                               
 850:  4mtp-D 15.9  3.4  378   546   10   MOLECULE: RNA DEPENDENT RNA POLYMERASE;                              
 851:  4fwt-A 15.9  4.3  326  1203   13   MOLECULE: ELONGATION FACTOR TS, ELONGATION FACTOR TU, LINKE          
 852:  7dte-A 15.8  3.2  432   928   13   MOLECULE: RNA-DIRECTED RNA POLYMERASE;                               
 853:  5u0b-B 15.8  3.2  436   884   11   MOLECULE: GENOME POLYPROTEIN;                                        
 854:  1uvm-A 15.8  3.7  391   664   12   MOLECULE: RNA-DEPENDENT RNA POLYMERASE;                              
 855:  4a8m-R 15.8  3.8  390   664   12   MOLECULE: RNA-DIRECTED RNA POLYMERASE;                               
 856:  4a8s-B 15.8  3.8  392   664   12   MOLECULE: RNA-DIRECTED RNA POLYMERASE;                               
 857:  7re3-A 15.8  3.1  431   927   13   MOLECULE: RNA-DIRECTED RNA POLYMERASE;                               
 858:  7krn-A 15.8  3.1  431   927   13   MOLECULE: RNA-DIRECTED RNA POLYMERASE;                               
 859:  2qj1-A 15.8  3.4  420   767   11   MOLECULE: INFECTIOUS BURSAL DISEASE VIRUS VP1 POLYMERASE;            
 860:  3agq-A 15.8  4.3  326  1199   13   MOLECULE: ELONGATION FACTOR TS, ELONGATION FACTOR TU 1, LIN          
 861:  6i7p-B 15.7  3.1  434   883   11   MOLECULE: NS5;                                                       
 862:  4a8k-C 15.7  3.7  390   664   12   MOLECULE: RNA-DIRECTED RNA POLYMERASE;                               
 863:  5m2x-B 15.7  3.2  435   883   11   MOLECULE: NS5;                                                       
 864:  5m2z-E 15.7  3.2  435   884   11   MOLECULE: NS5;                                                       
 865:  6ar1-A 15.7  4.1  322   417   11   MOLECULE: GSI-IIC RT;                                                
 866:  6ar3-D 15.7  4.2  323   419   12   MOLECULE: GSI-IIC RT;                                                
 867:  7oro-A 15.7  4.0  383  2008   10   MOLECULE: RNA (5'-R(P*AP*CP*GP*AP*GP*UP*GP*UP*CP*GP*UP*AP*C          
 868:  6ogz-A 15.6  3.6  379  1082   13   MOLECULE: RNA (5'-                                                   
 869:  5ccv-E 15.6  3.3  421   853    9   MOLECULE: RNA-DIRECTED RNA POLYMERASE NS5;                           
 870:  3zed-C 15.6  3.5  423   765   12   MOLECULE: RNA-DIRECTED RNA POLYMERASE;                               
 871:  2yi9-E 15.6  3.6  422   771   12   MOLECULE: RNA-DIRECTED RNA POLYMERASE;                               
 872:  2yi8-C 15.6  3.5  424   771   12   MOLECULE: RNA-DIRECTED RNA POLYMERASE;                               
 873:  2yi9-D 15.6  3.6  425   771   12   MOLECULE: RNA-DIRECTED RNA POLYMERASE;                               
 874:  5a22-A 15.6  4.3  395  2002   10   MOLECULE: VESICULAR STOMATITIS VIRUS L POLYMERASE;                   
 875:  7k9y-D 15.6  4.1  322   418   12   MOLECULE: TRT;                                                       
 876:  2r70-A 15.6  3.5  422   752   13   MOLECULE: INFECTIOUS BURSAL VIRUS VP1 POLYMERASE;                    
 877:  6ty9-A 15.5  3.8  399  1208   13   MOLECULE: RNA-DEPENDENT RNA POLYMERASE;                              
 878:  6i7p-C 15.5  3.2  434   884   11   MOLECULE: NS5;                                                       
 879:  3zed-A 15.5  3.5  423   765   12   MOLECULE: RNA-DIRECTED RNA POLYMERASE;                               
 880:  2yi9-A 15.5  3.5  424   771   12   MOLECULE: RNA-DIRECTED RNA POLYMERASE;                               
 881:  2yi8-B 15.5  3.6  424   771   12   MOLECULE: RNA-DIRECTED RNA POLYMERASE;                               
 882:  4a8w-A 15.5  3.8  391   664   12   MOLECULE: RNA-DIRECTED RNA POLYMERASE;                               
 883:  6t2c-B 15.5  4.1  339   626   11   MOLECULE: POLYMERASE ACIDIC PROTEIN;                                 
 884:  2yi8-E 15.4  3.6  423   771   12   MOLECULE: RNA-DIRECTED RNA POLYMERASE;                               
 885:  3zed-B 15.4  3.5  423   766   11   MOLECULE: RNA-DIRECTED RNA POLYMERASE;                               
 886:  2yi8-A 15.4  3.5  424   771   11   MOLECULE: RNA-DIRECTED RNA POLYMERASE;                               
 887:  1uvl-E 15.4  3.7  389   664   12   MOLECULE: RNA-DEPENDENT RNA POLYMERASE;                              
 888:  1uvl-C 15.4  3.7  389   664   12   MOLECULE: RNA-DEPENDENT RNA POLYMERASE;                              
 889:  2jl9-A 15.4  3.8  391   661   12   MOLECULE: RNA-DIRECTED RNA POLYMERASE;                               
 890:  6t0u-B 15.4  4.0  339   740   10   MOLECULE: POLYMERASE ACIDIC PROTEIN;                                 
 891:  6ueb-A 15.3  3.7  358  2099   10   MOLECULE: LARGE STRUCTURAL PROTEIN;                                  
 892:  1uvl-A 15.3  3.7  389   664   12   MOLECULE: RNA-DEPENDENT RNA POLYMERASE;                              
 893:  5tit-A 15.3  3.8  342   478    9   MOLECULE: ZIKA VIRUS NS5 RDRP;                                       
 894:  4wrt-B 15.3  4.3  375   742   10   MOLECULE: INFLUENZA VIRUS POLYMERASE VRNA PROMOTER 3' END;           
 895:  4q7j-G 15.3  4.5  328   545   14   MOLECULE: ELONGATION FACTOR TS;                                      
 896:  2pus-A 15.3  3.5  423   765   12   MOLECULE: IBDV VP1 RNA-DEPENDANT RNA POLYMERASE;                     
 897:  6qcs-B 15.3  4.3  380   750    9   MOLECULE: POLYMERASE ACIDIC PROTEIN;                                 
 898:  6qcv-B 15.3  4.2  368   746    9   MOLECULE: POLYMERASE ACIDIC PROTEIN;                                 
 899:  6uen-A 15.2  3.8  334  1392   12   MOLECULE: RNA-DIRECTED RNA POLYMERASE L;                             
 900:  4a8o-A 15.2  3.7  393   664   12   MOLECULE: RNA-DIRECTED RNA POLYMERASE;                               
 901:  4b02-A 15.2  3.7  387   664   12   MOLECULE: RNA-DIRECTED RNA POLYMERASE;                               
 902:  6f5o-B 15.2  3.8  342   733   10   MOLECULE: POLYMERASE ACIDIC PROTEIN;                                 
 903:  3mmp-G 15.2  4.3  324   549   15   MOLECULE: ELONGATION FACTOR TU 2, ELONGATION FACTOR TS;              
 904:  5u04-A 15.2  3.7  341   478   10   MOLECULE: ZIKA VIRUS NS5 RDRP;                                       
 905:  7cxm-A 15.1  3.2  430   926   13   MOLECULE: NSP12;                                                     
 906:  6qsn-A 15.1  3.2  429   883   10   MOLECULE: GENOME POLYPROTEIN;                                        
 907:  7z42-E 15.1  4.1  374   743    9   MOLECULE: POLYMERASE ACIDIC PROTEIN;                                 
 908:  6qcx-B 15.1  4.2  367   747    9   MOLECULE: POLYMERASE ACIDIC PROTEIN;                                 
 909:  6t0r-B 15.1  4.0  341   739   10   MOLECULE: POLYMERASE ACIDIC PROTEIN;                                 
 910:  6szu-B 15.1  3.9  340   745   10   MOLECULE: POLYMERASE ACIDIC PROTEIN;                                 
 911:  1raj-A 15.0  2.9  231   257   14   MOLECULE: GENOME POLYPROTEIN;                                        
 912:  6ju2-B 15.0  4.1  336   703   10   MOLECULE: POLYMERASE 3;                                              
 913:  7egq-N 15.0  3.2  422   926   14   MOLECULE: RNA-DIRECTED RNA POLYMERASE;                               
 914:  7nil-B 15.0  4.3  375   735    9   MOLECULE: POLYMERASE ACIDIC PROTEIN;                                 
 915:  7nk8-B 15.0  4.3  373   735    9   MOLECULE: NB8205;                                                    
 916:  7nj7-B 15.0  4.2  374   735    9   MOLECULE: POLYMERASE ACIDIC PROTEIN;                                 
 917:  7nk6-B 15.0  4.3  373   735    9   MOLECULE: POLYMERASE ACIDIC PROTEIN;                                 
 918:  5msg-B 15.0  4.3  378   746    9   MOLECULE: POLYMERASE ACIDIC PROTEIN;                                 
 919:  6t0n-B 15.0  4.2  371   749    9   MOLECULE: POLYMERASE ACIDIC PROTEIN;                                 
 920:  6szv-B 15.0  4.3  366   743    9   MOLECULE: POLYMERASE ACIDIC PROTEIN;                                 
 921:  5fmz-B 14.9  4.2  369   708    9   MOLECULE: POLYMERASE ACIDIC PROTEIN;                                 
 922:  4wsa-B 14.9  4.3  371   733    9   MOLECULE: INFLUENZA B VRNA PROMOTER 3' END;                          
 923:  6kut-B 14.9  4.3  359   696    9   MOLECULE: POLYMERASE 3;                                              
 924:  3avy-A 14.9  4.4  328  1203   12   MOLECULE: ELONGATION FACTOR TS, ELONGATION FACTOR TU, LINKE          
 925:  6tz0-A 14.9  4.0  390  1208   12   MOLECULE: RNA-DEPENDENT RNA POLYMERASE;                              
 926:  4wsb-B 14.9  4.2  366   745    9   MOLECULE: POLYMERASE PA;                                             
 927:  7nha-B 14.9  4.3  374   735    9   MOLECULE: POLYMERASE ACIDIC PROTEIN;                                 
 928:  7nj5-B 14.9  4.2  374   735    9   MOLECULE: POLYMERASE ACIDIC PROTEIN;                                 
 929:  7nkr-B 14.9  4.3  373   735    9   MOLECULE: POLYMERASE ACIDIC PROTEIN;                                 
 930:  7nir-B 14.9  4.3  373   735    9   MOLECULE: POLYMERASE ACIDIC PROTEIN;                                 
 931:  7nhc-B 14.9  4.2  364   717    9   MOLECULE: POLYMERASE ACIDIC PROTEIN;                                 
 932:  7nj4-B 14.9  4.3  374   735    9   MOLECULE: POLYMERASE ACIDIC PROTEIN;                                 
 933:  7nki-B 14.9  4.3  376   735    9   MOLECULE: POLYMERASE ACIDIC PROTEIN;                                 
 934:  7nis-B 14.9  4.2  374   735    9   MOLECULE: NANOBODY8192 CORE;                                         
 935:  7nik-B 14.9  4.2  374   735    9   MOLECULE: POLYMERASE ACIDIC PROTEIN;                                 
 936:  4a8y-C 14.8  3.6  384   640   12   MOLECULE: RNA-DIRECTED RNA POLYMERASE;                               
 937:  6kuj-B 14.8  4.3  360   705   10   MOLECULE: POLYMERASE 3;                                              
 938:  2r7x-A 14.8  3.6  368  1073   13   MOLECULE: RNA (5'-R(*UP*GP*UP*GP*AP*CP*C)-3');                       
 939:  7nk1-B 14.8  4.2  374   735    9   MOLECULE: POLYMERASE ACIDIC PROTEIN;                                 
 940:  7nk4-B 14.8  4.2  374   735    9   MOLECULE: POLYMERASE ACIDIC PROTEIN;                                 
 941:  6t0v-B 14.8  4.0  341   745   10   MOLECULE: POLYMERASE ACIDIC PROTEIN;                                 
 942:  3mmp-F 14.7  4.4  328   549   15   MOLECULE: ELONGATION FACTOR TU 2, ELONGATION FACTOR TS;              
 943:  6kuk-B 14.7  4.1  332   701   10   MOLECULE: POLYMERASE 3;                                              
 944:  5fmz-E 14.7  4.2  368   733    9   MOLECULE: POLYMERASE ACIDIC PROTEIN;                                 
 945:  5m3j-B 14.7  4.3  369   733    9   MOLECULE: POLYMERASE ACIDIC PROTEIN;                                 
 946:  2jlf-B 14.7  3.8  389   661   12   MOLECULE: RNA-DIRECTED RNA POLYMERASE;                               
 947:  6ju3-B 14.7  4.2  334   702   10   MOLECULE: POLYMERASE 3;                                              
 948:  6evk-B 14.7  4.2  370   748   10   MOLECULE: POLYMERASE ACIDIC PROTEIN;                                 
 949:  6tw1-B 14.7  3.8  338   740   11   MOLECULE: POLYMERASE ACIDIC PROTEIN;                                 
 950:  6kuu-B 14.6  4.2  337   705   11   MOLECULE: POLYMERASE 3;                                              
 951:  6kur-B 14.6  4.3  359   705   11   MOLECULE: POLYMERASE 3;                                              
 952:  6kuv-B 14.6  4.3  360   705   10   MOLECULE: POLYMERASE 3;                                              
 953:  3avv-A 14.6  4.4  333  1203   15   MOLECULE: ELONGATION FACTOR TS, ELONGATION FACTOR TU, LINKE          
 954:  7nka-B 14.6  4.3  376   735   10   MOLECULE: POLYMERASE ACIDIC PROTEIN;                                 
 955:  7nj3-B 14.6  4.3  377   735   10   MOLECULE: POLYMERASE ACIDIC PROTEIN;                                 
 956:  6xzq-B 14.5  4.1  331   698   10   MOLECULE: RNA (5'-                                                   
 957:  5gap-A 14.5  4.1  382  1349    8   MOLECULE: U4 SNRNA, 5' REGION, NUCLEOTIDES 1-67;                     
 958:  6abb-B 14.4  4.1  332   702   10   MOLECULE: RNA (5'-R(P*CP*UP*CP*CP*UP*GP*CP*UP*UP*AP*UP*GP*C          
 959:  4f5x-W 14.4  3.6  349   975   13   MOLECULE: VP2 PROTEIN;                                               
 960:  6qpg-H 14.4  4.2  324   667    8   MOLECULE: POLYMERASE ACIDIC PROTEIN;                                 
 961:  6abd-B 14.4  4.1  334   702   11   MOLECULE: POLYMERASE 3;                                              
 962:  7ojl-L 14.4  4.1  375  1498   12   MOLECULE: RNA-DIRECTED RNA POLYMERASE L;                             
 963:  4gzk-A 14.3  3.9  378   650   13   MOLECULE: RNA-DEPENDENT RNA POLYMERASE P2;                           
 964:  6abf-B 14.3  4.1  334   702   10   MOLECULE: RNA (5'-R(P*CP*UP*CP*CP*UP*GP*CP*UP*UP*AP*UP*GP*C          
 965:  3avu-A 14.3  4.4  330  1203   14   MOLECULE: ELONGATION FACTOR TS, ELONGATION FACTOR TU, LINKE          
 966:  2r7u-A 14.3  3.7  369  1073   13   MOLECULE: RNA (5'-R(*AP*A*AP*AP*GP*CP*C)-3');                        
 967:  6ab7-B 14.3  4.1  333   702   11   MOLECULE: POLYMERASE 3;                                              
 968:  5d98-B 14.3  4.1  337   711    9   MOLECULE: POLYMERASE ACIDIC PROTEIN;                                 
 969:  2r7q-A 14.3  3.7  369  1072   13   MOLECULE: RNA-DEPENDENT RNA POLYMERASE;                              
 970:  7nhx-B 14.3  4.2  366   729   10   MOLECULE: POLYMERASE ACIDIC PROTEIN;                                 
 971:  2jlg-C 14.2  3.8  396   651   11   MOLECULE: RNA-DIRECTED RNA POLYMERASE;                               
 972:  2r7w-A 14.2  3.7  369  1073   13   MOLECULE: RNA (5'-R(*UP*GP*UP*GP*AP*CP*C)-3');                       
 973:  6qnw-B 14.1  4.2  320   679    8   MOLECULE: POLYMERASE ACIDIC PROTEIN;                                 
 974:  6abe-B 14.1  4.4  355   702   10   MOLECULE: POLYMERASE 3;                                              
 975:  6t0w-B 14.1  4.0  340   661   11   MOLECULE: POLYMERASE ACIDIC PROTEIN;                                 
 976:  6abg-B 14.1  4.4  356   695   10   MOLECULE: POLYMERASE 3;                                              
 977:  6qcw-B 14.1  4.2  367   745    9   MOLECULE: POLYMERASE ACIDIC PROTEIN;                                 
 978:  7z42-B 14.0  4.1  373   754    9   MOLECULE: POLYMERASE ACIDIC PROTEIN;                                 
 979:  4a8w-C 14.0  3.7  387   643   12   MOLECULE: RNA-DIRECTED RNA POLYMERASE;                               
 980:  6wcz-B 14.0  3.5  435   880   11   MOLECULE: SIGNAL TRANSDUCER AND ACTIVATOR OF TRANSCRIPTION           
 981:  2jlf-A 14.0  3.8  394   654   12   MOLECULE: RNA-DIRECTED RNA POLYMERASE;                               
 982:  2jlf-C 14.0  3.8  392   654   12   MOLECULE: RNA-DIRECTED RNA POLYMERASE;                               
 983:  7eei-A 14.0  4.0  374  1372   10   MOLECULE: REPLICASE;                                                 
 984:  5d9a-B 14.0  4.1  337   711    9   MOLECULE: POLYMERASE ACIDIC PROTEIN;                                 
 985:  1hi0-R 13.9  3.8  393   664   12   MOLECULE: P2 PROTEIN;                                                
 986:  1hi0-Q 13.9  3.8  393   664   12   MOLECULE: P2 PROTEIN;                                                
 987:  6qnw-H 13.9  4.3  314   676    9   MOLECULE: POLYMERASE ACIDIC PROTEIN;                                 
 988:  1hi8-A 13.8  3.8  395   664   12   MOLECULE: P2 PROTEIN;                                                
 989:  4b02-B 13.8  3.7  389   664   12   MOLECULE: RNA-DIRECTED RNA POLYMERASE;                               
 990:  4a8o-C 13.8  3.8  390   664   12   MOLECULE: RNA-DIRECTED RNA POLYMERASE;                               
 991:  4a8w-B 13.8  3.8  392   664   13   MOLECULE: RNA-DIRECTED RNA POLYMERASE;                               
 992:  6kr2-B 13.8  3.2  411   844   10   MOLECULE: GENOME POLYPROTEIN;                                        
 993:  4a8q-A 13.8  3.8  395   664   13   MOLECULE: RNA-DIRECTED RNA POLYMERASE;                               
 994:  2jlg-A 13.8  3.8  390   664   12   MOLECULE: RNA-DIRECTED RNA POLYMERASE;                               
 995:  1uvi-B 13.8  3.8  393   664   12   MOLECULE: RNA-DEPENDENT RNA POLYMERASE;                              
 996:  4a8y-A 13.8  3.8  391   664   12   MOLECULE: RNA-DIRECTED RNA POLYMERASE;                               
 997:  1uvk-A 13.8  3.8  395   664   12   MOLECULE: RNA-DIRECTED RNA POLYMERASE;                               
 998:  4a8o-B 13.8  3.8  394   664   12   MOLECULE: RNA-DIRECTED RNA POLYMERASE;                               
 999:  2jl9-B 13.8  3.7  390   656   12   MOLECULE: RNA-DIRECTED RNA POLYMERASE;                               
1000:  1uvk-E 13.8  3.8  395   664   12   MOLECULE: RNA-DIRECTED RNA POLYMERASE;                               
1001:  1hi0-P 13.8  3.7  392   664   13   MOLECULE: P2 PROTEIN;                                                
1002:  1wac-C 13.8  3.9  398   662   12   MOLECULE: P2 PROTEIN;                                                
1003:  6qnw-E 13.8  4.3  319   665    8   MOLECULE: POLYMERASE ACIDIC PROTEIN;                                 
1004:  1wac-B 13.8  3.7  392   662   13   MOLECULE: P2 PROTEIN;                                                
1005:  1uvm-B 13.7  3.9  396   664   12   MOLECULE: RNA-DEPENDENT RNA POLYMERASE;                              
1006:  4b02-C 13.7  3.7  386   664   12   MOLECULE: RNA-DIRECTED RNA POLYMERASE;                               
1007:  4a8m-P 13.7  3.8  390   664   12   MOLECULE: RNA-DIRECTED RNA POLYMERASE;                               
1008:  4a8f-A 13.7  3.8  390   664   12   MOLECULE: RNA-DIRECTED RNA POLYMERASE;                               
1009:  1hi1-A 13.7  3.9  395   664   12   MOLECULE: P2 PROTEIN;                                                
1010:  4a8q-B 13.7  3.8  393   664   12   MOLECULE: RNA-DIRECTED RNA POLYMERASE;                               
1011:  1uvi-A 13.7  3.8  390   664   12   MOLECULE: RNA-DEPENDENT RNA POLYMERASE;                              
1012:  4a8s-A 13.7  3.8  392   664   12   MOLECULE: RNA-DIRECTED RNA POLYMERASE;                               
1013:  4a8k-B 13.7  3.8  390   664   12   MOLECULE: RNA-DIRECTED RNA POLYMERASE;                               
1014:  6qct-B 13.7  4.3  368   735   10   MOLECULE: POLYMERASE ACIDIC PROTEIN;                                 
1015:  1uvk-C 13.7  3.8  393   664   12   MOLECULE: RNA-DIRECTED RNA POLYMERASE;                               
1016:  1hi1-C 13.7  3.8  393   664   12   MOLECULE: P2 PROTEIN;                                                
1017:  1wac-A 13.7  3.8  392   662   12   MOLECULE: P2 PROTEIN;                                                
1018:  1hi1-B 13.7  3.9  394   664   12   MOLECULE: P2 PROTEIN;                                                
1019:  2jlg-B 13.7  3.7  388   664   12   MOLECULE: RNA-DIRECTED RNA POLYMERASE;                               
1020:  7nkc-B 13.7  4.2  373   735    9   MOLECULE: POLYMERASE ACIDIC PROTEIN;                                 
1021:  4a8f-B 13.6  3.8  389   664   12   MOLECULE: RNA-DIRECTED RNA POLYMERASE;                               
1022:  3avx-A 13.6  4.3  328  1203   14   MOLECULE: ELONGATION FACTOR TS, ELONGATION FACTOR TU, LINKE          
1023:  3jb6-A 13.6  4.3  382  1196   13   MOLECULE: RNA-DEPENDENT RNA POLYMERASE;                              
1024:  4a8m-Q 13.5  3.8  393   664   12   MOLECULE: RNA-DIRECTED RNA POLYMERASE;                               
1025:  5fj7-C 13.5  3.9  383   664   12   MOLECULE: MAJOR INNER PROTEIN P1;                                    
1026:  6qpg-E 13.5  4.2  322   666    9   MOLECULE: POLYMERASE ACIDIC PROTEIN;                                 
1027:  3avt-A 13.4  4.2  322  1203   15   MOLECULE: ELONGATION FACTOR TS, ELONGATION FACTOR TU, LINKE          
1028:  5fj6-A 13.4  3.9  385   664   12   MOLECULE: RNA-DIRECTED RNA POLYMERASE;                               
1029:  6qpg-B 13.4  4.0  318   656    8   MOLECULE: POLYMERASE ACIDIC PROTEIN;                                 
1030:  5gan-A 13.4  4.0  380  2196    9   MOLECULE: SACCHAROMYCES CEREVISIAE STRAIN UOA_M2 CHROMOSOME          
1031:  6f5p-B 13.4  4.2  332   710    9   MOLECULE: POLYMERASE ACIDIC PROTEIN;                                 
1032:  5hhj-B 13.3  3.8  246   293   12   MOLECULE: RETRON-TYPE REVERSE TRANSCRIPTASE;                         
1033:  5hhk-B 13.2  3.9  247   292   11   MOLECULE: RETRON-TYPE REVERSE TRANSCRIPTASE;                         
1034:  5lj3-A 13.2  3.9  374  1922    9   MOLECULE: U5 SNRNA (SMALL NUCLEAR RNA);                              
1035:  6u1x-A 13.1  3.8  355  2059   11   MOLECULE: RNA-DIRECTED RNA POLYMERASE L;                             
1036:  5hhl-G 13.1  4.0  247   289   11   MOLECULE: RETRON-TYPE REVERSE TRANSCRIPTASE;                         
1037:  5hhl-C 13.1  4.0  247   289   11   MOLECULE: RETRON-TYPE REVERSE TRANSCRIPTASE;                         
1038:  5hhl-B 13.1  4.0  247   290   11   MOLECULE: RETRON-TYPE REVERSE TRANSCRIPTASE;                         
1039:  7orm-A 13.1  4.1  378  2145   11   MOLECULE: RNA (5'-R(P*AP*CP*GP*AP*GP*UP*GP*UP*CP*GP*UP*AP*C          
1040:  2r7x-B 13.1  3.7  369  1073   13   MOLECULE: RNA (5'-R(*UP*GP*UP*GP*AP*CP*C)-3');                       
1041:  7ork-A 13.1  3.9  375  2182   10   MOLECULE: RNA-DIRECTED RNA POLYMERASE L;                             
1042:  5irf-D 13.0  4.0  248   290   12   MOLECULE: RETRON-TYPE REVERSE TRANSCRIPTASE;                         
1043:  5amq-A 13.0  4.1  381  1666   10   MOLECULE: RNA POLYMERASE L;                                          
1044:  5hhl-A 13.0  3.9  246   292   11   MOLECULE: RETRON-TYPE REVERSE TRANSCRIPTASE;                         
1045:  5irg-B 13.0  4.0  245   288   11   MOLECULE: RETRON-TYPE REVERSE TRANSCRIPTASE;                         
1046:  5hhl-E 13.0  4.0  246   289   11   MOLECULE: RETRON-TYPE REVERSE TRANSCRIPTASE;                         
1047:  5irf-B 13.0  3.8  243   287   12   MOLECULE: RETRON-TYPE REVERSE TRANSCRIPTASE;                         
1048:  6kv5-B 12.9  4.3  357   696   10   MOLECULE: POLYMERASE 3;                                              
1049:  5irg-D 12.9  3.8  240   286   12   MOLECULE: RETRON-TYPE REVERSE TRANSCRIPTASE;                         
1050:  5hhl-D 12.9  3.9  244   289   11   MOLECULE: RETRON-TYPE REVERSE TRANSCRIPTASE;                         
1051:  5hhj-A 12.9  4.2  252   296   12   MOLECULE: RETRON-TYPE REVERSE TRANSCRIPTASE;                         
1052:  7elc-A 12.9  4.1  355  1409   12   MOLECULE: RNA-DIRECTED RNA POLYMERASE L;                             
1053:  7el9-D 12.9  4.0  338  1731   12   MOLECULE: RNA-DIRECTED RNA POLYMERASE L;                             
1054:  6kup-B 12.8  4.1  331   701   11   MOLECULE: POLYMERASE 3;                                              
1055:  6evj-B 12.8  4.2  374   752    8   MOLECULE: POLYMERASE ACIDIC PROTEIN;                                 
1056:  5hhk-A 12.8  4.1  248   294   11   MOLECULE: RETRON-TYPE REVERSE TRANSCRIPTASE;                         
1057:  6qpg-K 12.8  4.2  324   664    8   MOLECULE: POLYMERASE ACIDIC PROTEIN;                                 
1058:  5irg-C 12.7  3.7  240   284   12   MOLECULE: RETRON-TYPE REVERSE TRANSCRIPTASE;                         
1059:  5irg-A 12.7  4.1  243   286   11   MOLECULE: RETRON-TYPE REVERSE TRANSCRIPTASE;                         
1060:  6qpf-B 12.7  4.4  316   685    9   MOLECULE: POLYMERASE ACIDIC PROTEIN;                                 
1061:  5hhl-H 12.7  3.9  242   287   11   MOLECULE: RETRON-TYPE REVERSE TRANSCRIPTASE;                         
1062:  5hhl-F 12.7  3.9  239   283   11   MOLECULE: RETRON-TYPE REVERSE TRANSCRIPTASE;                         
1063:  6ty8-A 12.7  4.3  378  1196   12   MOLECULE: RNA-DEPENDENT RNA POLYMERASE;                              
1064:  1uon-A 12.7  4.0  377  1264   11   MOLECULE: MINOR CORE PROTEIN LAMBDA 3;                               
1065:  6qxe-B 12.7  4.2  337   611    9   MOLECULE: NB8205;                                                    
1066:  1n38-A 12.7  4.0  385  1264   11   MOLECULE: 5'-R(P*GP*C)-3';                                           
1067:  6evj-E 12.7  4.2  371   749    9   MOLECULE: POLYMERASE ACIDIC PROTEIN;                                 
1068:  5irf-C 12.6  3.8  239   282   12   MOLECULE: RETRON-TYPE REVERSE TRANSCRIPTASE;                         
1069:  7vh3-A 12.6  4.3  356  1612   12   MOLECULE: RNA-DIRECTED RNA POLYMERASE L;                             
1070:  5mps-A 12.6  4.0  378  1914    8   MOLECULE: YEAST UBC4 GENE FOR UBIQUITIN-CONJUGATING ENZYME;          
1071:  1mwh-A 12.6  3.9  376  1256   12   MOLECULE: MINOR CORE PROTEIN LAMBDA 3;                               
1072:  5irf-A 12.6  3.7  238   283   12   MOLECULE: RETRON-TYPE REVERSE TRANSCRIPTASE;                         
1073:  6j6g-A 12.5  3.9  373  1913    9   MOLECULE: PRE-MRNA-SPLICING FACTOR 8;                                
1074:  6qx8-F 12.5  4.1  336   611   10   MOLECULE: POLYMERASE ACIDIC PROTEIN;                                 
1075:  6qxe-F 12.5  4.1  335   611   10   MOLECULE: NB8205;                                                    
1076:  6qx8-B 12.5  4.1  335   611   10   MOLECULE: POLYMERASE ACIDIC PROTEIN;                                 
1077:  7el9-A 12.4  4.1  358  1731   12   MOLECULE: RNA-DIRECTED RNA POLYMERASE L;                             
1078:  6klc-A 12.4  4.3  342  1436   12   MOLECULE: RNA-DIRECTED RNA POLYMERASE L;                             
1079:  5d9a-E 12.3  4.0  335   711    9   MOLECULE: POLYMERASE ACIDIC PROTEIN;                                 
1080:  7ni0-B 12.3  4.2  370   738    9   MOLECULE: POLYMERASE ACIDIC PROTEIN;                                 
1081:  7elb-C 12.3  4.3  348  1937   11   MOLECULE: RNA-DIRECTED RNA POLYMERASE L;                             
1082:  7vh2-A 12.3  4.1  355  1612   11   MOLECULE: RNA-DIRECTED RNA POLYMERASE L;                             
1083:  6qwl-K 12.2  4.3  286   539    8   MOLECULE: POLYMERASE ACIDIC PROTEIN;                                 
1084:  6qpf-H 12.2  4.6  338   673    9   MOLECULE: POLYMERASE ACIDIC PROTEIN;                                 
1085:  6zdq-A 12.2  4.4  264   677   12   MOLECULE: TELOMERASE REVERSE TRANSCRIPTASE;                          
1086:  7orn-A 12.2  4.0  381  1700   10   MOLECULE: LA CROSSE VIRUS POLYMERASE;                                
1087:  2r7s-A 12.1  3.7  367  1073   14   MOLECULE: RNA (5'-R(*UP*GP*UP*GP*CP*C)-3');                          
1088:  6xzq-E 12.0  3.6  279   448    8   MOLECULE: RNA (5'-                                                   
1089:  3jcm-A 12.0  4.1  377  2174    9   MOLECULE: PRE-MRNA-SPLICING FACTOR 8;                                
1090:  7nk2-B 12.0  4.3  374   735    9   MOLECULE: POLYMERASE ACIDIC PROTEIN;                                 
1091:  1muk-A 12.0  4.0  386  1256   11   MOLECULE: MINOR CORE PROTEIN LAMBDA 3;                               
1092:  6zd2-A 11.9  3.7  228   526   11   MOLECULE: TELOMERASE REVERSE TRANSCRIPTASE;                          
1093:  6j6h-A 11.9  4.0  375  1913    9   MOLECULE: PRE-MRNA-SPLICING FACTOR 8;                                
1094:  6kld-A 11.9  4.4  352  1617   13   MOLECULE: RNA-DIRECTED RNA POLYMERASE L;                             
1095:  7ckm-A 11.9  4.2  341  1603   11   MOLECULE: RNA-DIRECTED RNA POLYMERASE L;                             
1096:  7ckl-A 11.9  4.2  332  1415   13   MOLECULE: RNA-DIRECTED RNA POLYMERASE L;                             
1097:  6klh-C 11.9  4.3  336  1884   10   MOLECULE: RNA-DIRECTED RNA POLYMERASE L;                             
1098:  5d98-E 11.8  4.0  334   711    9   MOLECULE: POLYMERASE ACIDIC PROTEIN;                                 
1099:  6qpf-E 11.7  4.1  305   661    9   MOLECULE: POLYMERASE ACIDIC PROTEIN;                                 
1100:  6pzk-A 11.7  3.7  327  1361   12   MOLECULE: RNA-DIRECTED RNA POLYMERASE L;                             
1101:  2r7r-A 11.6  3.7  369  1073   13   MOLECULE: RNA (5'-R(*UP*GP*UP*GP*AP*CP*C)-3');                       
1102:  7eju-A 11.6  4.3  352  1648   12   MOLECULE: RNA-DIRECTED RNA POLYMERASE L;                             
1103:  7alp-U 11.5  4.3  374  1935    9   MOLECULE: REPLICASE;                                                 
1104:  6j6q-A 11.5  3.9  372  1913    9   MOLECULE: PRE-MRNA-SPLICING FACTOR 8;                                
1105:  6qx3-B 11.5  4.2  336   615    9   MOLECULE: RNA (5'-R(P*AP*GP*CP*AP*AP*AP*AP*GP*CP*A)-3');             
1106:  6pns-A 11.4  4.0  391  1291   10   MOLECULE: RNA-DIRECTED RNA POLYMERASE;                               
1107:  3jb9-A 11.4  4.0  375  1964    8   MOLECULE: PRE-MRNA-SPLICING FACTOR SPP42;                            
1108:  5wsg-A 11.3  4.1  368  1931    9   MOLECULE: PRE-MRNA-SPLICING FACTOR 8;                                
1109:  5m3h-B 11.2  4.2  372   750    9   MOLECULE: POLYMERASE ACIDIC PROTEIN;                                 
1110:  6ff4-A 11.2  4.1  377  2238    8   MOLECULE: RNA-BINDING MOTIF PROTEIN, X-LINKED 2;                     
1111:  4au6-B 11.1  3.7  370  1071   13   MOLECULE: RNA-DEPENDENT RNA POLYMERASE;                              
1112:  5mq0-A 11.1  4.2  381  1914    9   MOLECULE: YEAST UBC4 GENE FOR UBIQUITIN-CONJUGATING ENZYME;          
1113:  6me0-C 11.0  4.6  292   414   10   MOLECULE: T.EL4H RNA;                                                
1114:  5y88-A 11.0  4.1  372  1903    8   MOLECULE: PRE-MRNA-SPLICING FACTOR 8;                                
1115:  6qnw-K 11.0  4.0  310   673    8   MOLECULE: POLYMERASE ACIDIC PROTEIN;                                 
1116:  6v85-A 11.0  4.2  358  1901   12   MOLECULE: RNA-DIRECTED RNA POLYMERASE L;                             
1117:  6rr7-B 11.0  4.3  372   744    9   MOLECULE: POLYMERASE ACIDIC PROTEIN;                                 
1118:  6mec-C 10.9  4.8  300   414   10   MOLECULE: T.EL4H RNA;                                                
1119:  6fhh-B 10.9  4.2  369   750    9   MOLECULE: POLYMERASE ACIDIC PROTEIN;                                 
1120:  6zdp-A 10.8  4.4  270   683   11   MOLECULE: TELOMERASE REVERSE TRANSCRIPTASE;                          
1121:  4au6-C 10.8  3.7  368  1071   14   MOLECULE: RNA-DEPENDENT RNA POLYMERASE;                              
1122:  4i43-B 10.8  4.0  329  1407   10   MOLECULE: A1 CISTRON-SPLICING FACTOR AAR2;                           
1123:  7vh1-A 10.7  4.3  345  1612   11   MOLECULE: RNA-DIRECTED RNA POLYMERASE L;                             
1124:  6zd6-A 10.6  4.5  265   653    9   MOLECULE: TELOMERASE REVERSE TRANSCRIPTASE;                          
1125:  6id0-A 10.6  3.9  378  1981    7   MOLECULE: PRE-MRNA-PROCESSING-SPLICING FACTOR 8;                     
1126:  3zef-E 10.6  3.9  332  1420    9   MOLECULE: PRE-MRNA-SPLICING FACTOR 8;                                
1127:  6fhi-B 10.6  4.1  368   750    9   MOLECULE: POLYMERASE ACIDIC PROTEIN;                                 
1128:  7ori-A 10.6  4.1  379  2007   11   MOLECULE: RNA (5'-R(P*AP*CP*GP*AP*GP*UP*GP*UP*CP*GP*U)-3');          
1129:  7f0s-A 10.5  4.9  283   419   12   MOLECULE: RNA-DIRECTED RNA POLYMERASE NSP4;                          
1130:  3zef-B 10.5  4.0  328  1398   10   MOLECULE: PRE-MRNA-SPLICING FACTOR 8;                                
1131:  6z6g-A 10.4  4.1  382  2142   11   MOLECULE: 5'VRNA 1-10;                                               
1132:  3jb7-A 10.2  3.9  393  1198   13   MOLECULE: CPV RNA-DEPENDENT RNA POLYMERASE;                          
1133:  2r7v-A 10.2  3.7  369  1073   13   MOLECULE: RNA (5'-R(*G*GP*CP*UP*UP*U)-3');                           
1134:  4pqu-A 10.2  3.8  225   545   15   MOLECULE: HIV-1 REVERSE TRANSCRIPTASE, P66 SUBUNIT;                  
1135:  5amr-A 10.2  4.1  366  1657    9   MOLECULE: RNA POLYMERASE L;                                          
1136:  4pqu-C 10.1  3.9  223   545   15   MOLECULE: HIV-1 REVERSE TRANSCRIPTASE, P66 SUBUNIT;                  
1137:  7ojk-L 10.1  4.4  354  1843   12   MOLECULE: RNA-DIRECTED RNA POLYMERASE L;                             
1138:  6t0s-B 10.1  4.0  338   743    9   MOLECULE: POLYMERASE ACIDIC PROTEIN;                                 
1139:  3j9b-B 10.0  4.3  291   440    0   MOLECULE: POLYMERASE;                                                
1140:  5d9a-H 10.0  4.0  334   711    9   MOLECULE: POLYMERASE ACIDIC PROTEIN;                                 
1141:  3j9b-I 10.0  4.3  294   440    0   MOLECULE: POLYMERASE;                                                
1142:  3klf-A 10.0  3.9  223   553   15   MOLECULE: REVERSE TRANSCRIPTASE/RIBONUCLEASE H;                      
1143:  6tz1-A 10.0  3.9  393  1208   13   MOLECULE: RNA-DEPENDENT RNA POLYMERASE;                              
1144:  6y6k-A  9.9  4.2  369  1299    8   MOLECULE: RNA-DEPENDENT RNA POLYMERASE;                              
1145:  6uso-A  9.9  4.2  264   596    9   MOLECULE: TELOMERASE REVERSE TRANSCRIPTASE;                          
1146:  5mqf-A  9.9  4.1  371  1965   10   MOLECULE: PRE-MRNA-PROCESSING-SPLICING FACTOR 8;                     
1147:  5o9z-A  9.8  4.0  373  2185    8   MOLECULE: PRE-MRNA-PROCESSING-SPLICING FACTOR 8;                     
1148:  5j2m-A  9.8  3.9  222   558   14   MOLECULE: HIV-1 REVERSE TRANSCRIPTASE P51 SUBUNIT;                   
1149:  6id1-A  9.7  4.0  378  1981    7   MOLECULE: PRE-MRNA-PROCESSING-SPLICING FACTOR 8;                     
1150:  3v4i-A  9.7  3.9  224   555   13   MOLECULE: HIV-1 REVERSE TRANSCRIPTASE P66 SUBUNIT;                   
1151:  6e53-A  9.7  4.1  247   596    9   MOLECULE: TELOMERASE REVERSE TRANSCRIPTASE;                          
1152:  5j2n-A  9.7  3.9  227   558   14   MOLECULE: REVERSE TRANSCRIPTASE, P66 DOMAIN;                         
1153:  3kle-A  9.6  3.9  223   560   14   MOLECULE: REVERSE TRANSCRIPTASE/RIBONUCLEASE H;                      
1154:  6zdu-A  9.6  4.2  257   693   11   MOLECULE: TELOMERASE REVERSE TRANSCRIPTASE;                          
1155:  6icz-A  9.6  4.1  375  2253    8   MOLECULE: PROTEIN MAGO NASHI HOMOLOG 2;                              
1156:  5zwo-A  9.6  4.1  370  2172    9   MOLECULE: PRE-MRNA-SPLICING FACTOR 8;                                
1157:  6qpf-K  9.6  4.3  303   662    8   MOLECULE: POLYMERASE ACIDIC PROTEIN;                                 
1158:  5hp1-C  9.6  4.0  227   553   13   MOLECULE: HIV-1 REVERSE TRANSCRIPTASE P66 SUBUNIT;                   
1159:  4au6-D  9.5  3.7  369  1071   12   MOLECULE: RNA-DEPENDENT RNA POLYMERASE;                              
1160:  7qxb-A  9.5  4.3  301   951   12   MOLECULE: TELOMERASE REVERSE TRANSCRIPTASE;                          
1161:  7vw5-A  9.4  4.9  283   464   10   MOLECULE: RNA-DIRECTED RNA POLYMERASE NSP4;                          
1162:  7vb4-B  9.4  4.9  284   461    8   MOLECULE: RNA-DIRECTED RNA POLYMERASE NSP4;                          
1163:  5gmk-A  9.4  4.1  377  1910    8   MOLECULE: PRE-MRNA-SPLICING FACTOR 8;                                
1164:  4zhr-A  9.4  3.9  232   553   12   MOLECULE: RT P66 SUBUNIT;                                            
1165:  5d3g-C  9.4  3.9  224   553   15   MOLECULE: HIV-1 REVERSE TRANSCRIPTASE P66 SUBUNIT;                   
1166:  5ylz-A  9.3  4.0  371  1931    9   MOLECULE: PRE-MRNA-SPLICING FACTOR 8;                                
1167:  6j6n-A  9.3  4.0  377  1913    9   MOLECULE: PRE-MRNA-SPLICING FACTOR 8;                                
1168:  7kqn-D  9.3  4.3  267   596    9   MOLECULE: TELOMERASE REVERSE TRANSCRIPTASE;                          
1169:  6po2-A  9.3  4.0  369  1244   10   MOLECULE: RNA-DIRECTED RNA POLYMERASE;                               
1170:  6bhj-C  9.3  3.9  224   553   15   MOLECULE: HIV-1 REVERSE TRANSCRIPTASE P66 SUBUNIT;                   
1171:  6o9e-C  9.3  3.8  224   553   15   MOLECULE: REVERSE TRANSCRIPTASE P66;                                 
1172:  6l42-A  9.2  4.1  364  1864    9   MOLECULE: RNA POLYMERASE;                                            
1173:  3kyl-A  9.2  4.5  263   596    9   MOLECULE: TELOMERASE REVERSE TRANSCRIPTASE;                          
1174:  3du5-A  9.1  4.0  253   596    8   MOLECULE: TELOMERASE REVERSE TRANSCRIPTASE;                          
1175:  7elb-A  9.1  4.6  349  1937   12   MOLECULE: RNA-DIRECTED RNA POLYMERASE L;                             
1176:  7orj-A  9.1  3.9  381  2129   10   MOLECULE: RNA-DIRECTED RNA POLYMERASE L;                             
1177:  6usr-A  9.1  4.7  275   592    9   MOLECULE: TELOMERASE REVERSE TRANSCRIPTASE;                          
1178:  5cqg-B  9.1  4.8  267   596    8   MOLECULE: TELOMERASE REVERSE TRANSCRIPTASE;                          
1179:  6klh-A  9.1  4.4  348  1884   11   MOLECULE: RNA-DIRECTED RNA POLYMERASE L;                             
1180:  6bhj-A  9.1  4.0  224   554   15   MOLECULE: HIV-1 REVERSE TRANSCRIPTASE P66 SUBUNIT;                   
1181:  7vb4-A  9.0  5.0  285   456    9   MOLECULE: RNA-DIRECTED RNA POLYMERASE NSP4;                          
1182:  7och-L  9.0  4.4  324  1181   12   MOLECULE: RNA-DIRECTED RNA POLYMERASE L;                             
1183:  3jyt-A  9.0  3.9  224   554   14   MOLECULE: REVERSE TRANSCRIPTASE/RIBONUCLEASE H;                      
1184:  3kle-E  8.9  3.9  219   560   15   MOLECULE: REVERSE TRANSCRIPTASE/RIBONUCLEASE H;                      
1185:  6tz2-A  8.9  3.9  395  1208   12   MOLECULE: RNA-DEPENDENT RNA POLYMERASE;                              
1186:  3kle-I  8.8  3.8  223   560   14   MOLECULE: REVERSE TRANSCRIPTASE/RIBONUCLEASE H;                      
1187:  3v4i-C  8.8  4.0  224   555   13   MOLECULE: HIV-1 REVERSE TRANSCRIPTASE P66 SUBUNIT;                   
1188:  3klf-I  8.8  3.9  224   553   14   MOLECULE: REVERSE TRANSCRIPTASE/RIBONUCLEASE H;                      
1189:  6kle-A  8.8  4.4  352  1592   11   MOLECULE: RNA-DIRECTED RNA POLYMERASE L;                             
1190:  3kk1-A  8.8  3.8  221   555   15   MOLECULE: REVERSE TRANSCRIPTASE P66 SUBUNIT;                         
1191:  3kk2-A  8.8  3.9  223   555   14   MOLECULE: REVERSE TRANSCRIPTASE P66 SUBUNIT;                         
1192:  5hp1-A  8.8  4.0  226   553   14   MOLECULE: HIV-1 REVERSE TRANSCRIPTASE P66 SUBUNIT;                   
1193:  7vw5-B  8.7  4.6  268   466    9   MOLECULE: RNA-DIRECTED RNA POLYMERASE NSP4;                          
1194:  4au6-E  8.7  3.7  370  1071   13   MOLECULE: RNA-DEPENDENT RNA POLYMERASE;                              
1195:  3kle-M  8.7  3.8  218   560   15   MOLECULE: REVERSE TRANSCRIPTASE/RIBONUCLEASE H;                      
1196:  2r7o-A  8.7  3.7  370  1071   13   MOLECULE: RNA-DEPENDENT RNA POLYMERASE;                              
1197:  3isn-C  8.7  4.2  228   556   14   MOLECULE: REVERSE TRANSCRIPTASE/RIBONUCLEASE H;                      
1198:  7lrm-A  8.7  3.9  228   553   14   MOLECULE: REVERSE TRANSCRIPTASE P66;                                 
1199:  7lry-A  8.7  3.9  223   553   14   MOLECULE: REVERSE TRANSCRIPTASE P66;                                 
1200:  6u5o-L  8.6  4.1  372  1354   12   MOLECULE: RNA-DIRECTED RNA POLYMERASE L;                             
1201:  7lry-C  8.6  3.9  225   553   13   MOLECULE: REVERSE TRANSCRIPTASE P66;                                 
1202:  7lri-A  8.6  3.9  226   554   13   MOLECULE: REVERSE TRANSCRIPTASE P66;                                 
1203:  7ojj-L  8.5  4.5  371  1784   12   MOLECULE: RNA-DIRECTED RNA POLYMERASE L;                             
1204:  7vgq-A  8.5  4.3  347  1612   12   MOLECULE: RNA-DIRECTED RNA POLYMERASE L;                             
1205:  7lrm-C  8.5  3.9  226   553   13   MOLECULE: REVERSE TRANSCRIPTASE P66;                                 
1206:  4au6-A  8.4  3.8  369  1071   13   MOLECULE: RNA-DEPENDENT RNA POLYMERASE;                              
1207:  6zym-A  8.4  4.0  378  1722    7   MOLECULE: U2 SNRNA;                                                  
1208:  3klg-A  8.4  3.9  218   554   14   MOLECULE: REVERSE TRANSCRIPTASE/RIBONUCLEASE H;                      
1209:  5hlf-A  8.4  3.9  224   554   14   MOLECULE: HIV-1 REVERSE TRANSCRIPTASE P66 SUBUNIT;                   
1210:  7lri-C  8.4  3.9  227   554   14   MOLECULE: REVERSE TRANSCRIPTASE P66;                                 
1211:  7bg9-A  8.3  4.2  286   913   10   MOLECULE: TELOMERASE REVERSE TRANSCRIPTASE,TELOMERASE REVER          
1212:  3ith-A  8.3  4.0  218   556   14   MOLECULE: REVERSE TRANSCRIPTASE/RIBONUCLEASE H;                      
1213:  6aoc-C  8.3  4.2  222   557   15   MOLECULE: REVERSE TRANSCRIPTASE/RIBONUCLEASE H;                      
1214:  7lsk-A  8.3  3.8  224   554   13   MOLECULE: REVERSE TRANSCRIPTASE P66;                                 
1215:  7orl-A  8.2  3.9  379  2183   12   MOLECULE: RNA (5'-D(*(GTG))-R(P*AP*AP*UP*AP*CP*UP*AP*UP*AP*          
1216:  5dmq-A  8.2  4.4  230   609   10   MOLECULE: REVERSE TRANSCRIPTASE/RIBONUCLEASE H P80;                  
1217:  1mu2-A  8.2  4.2  222   538   12   MOLECULE: HIV-2 RT;                                                  
1218:  6d6v-A  8.2  4.1  268   980   10   MOLECULE: TELOMERASE REVERSE TRANSCRIPTASE;                          
1219:  3jsm-A  8.2  3.9  226   554   15   MOLECULE: HIV-1 REVERSE TRANSCRIPTASE P66 SUBUNIT;                   
1220:  3klf-M  8.1  3.8  222   553   15   MOLECULE: REVERSE TRANSCRIPTASE/RIBONUCLEASE H;                      
1221:  3ith-C  8.1  4.2  226   556   15   MOLECULE: REVERSE TRANSCRIPTASE/RIBONUCLEASE H;                      
1222:  7qxa-A  8.0  3.9  266   954   12   MOLECULE: TELOMERASE REVERSE TRANSCRIPTASE;                          
1223:  6usq-A  8.0  4.4  272   596   10   MOLECULE: TELOMERASE REVERSE TRANSCRIPTASE;                          
1224:  6z8k-A  8.0  4.1  378  2158   11   MOLECULE: LA CROSSE VIRUS 5' VRNA 1-10;                              
1225:  3kk3-A  8.0  3.8  221   555   15   MOLECULE: REVERSE TRANSCRIPTASE P66 SUBUNIT;                         
1226:  5hlf-C  7.9  3.9  222   553   14   MOLECULE: HIV-1 REVERSE TRANSCRIPTASE P66 SUBUNIT;                   
1227:  6o9e-A  7.9  4.0  225   553   15   MOLECULE: REVERSE TRANSCRIPTASE P66;                                 
1228:  7kfu-E  7.8  6.5  188   909   14   MOLECULE: CAS2;                                                      
1229:  3v81-C  7.8  4.0  221   555   13   MOLECULE: HIV-1 REVERSE TRANSCRIPTASE P66 SUBUNIT;                   
1230:  1n1h-A  7.7  3.9  380  1264   12   MOLECULE: 5'-R(*AP*UP*UP*AP*GP*C)-3';                                
1231:  5d3g-A  7.7  3.9  222   553   14   MOLECULE: HIV-1 REVERSE TRANSCRIPTASE P66 SUBUNIT;                   
1232:  1d1u-A  7.6  4.0  190   255   11   MOLECULE: DNA (5'-D(*CP*TP*CP*GP*TP*G)-3');                          
1233:  5hro-A  7.6  3.9  230   551   13   MOLECULE: HIV-1 REVERSE TRANSCRIPTASE P66 SUBUNIT;                   
1234:  1qai-B  7.5  4.1  189   251   11   MOLECULE: DNA (5'-D(*CP*AP*TP*GP*CP*AP*TP*G)-3');                    
1235:  4hkq-A  7.5  4.5  242   441   10   MOLECULE: REVERSE TRANSCRIPTASE/RIBONUCLEASE H P80;                  
1236:  2ykn-A  7.5  4.1  222   557   13   MOLECULE: REVERSE TRANSCRIPTASE/RIBONUCLEASE H;                      
1237:  4xo0-A  7.5  3.8  187   248   10   MOLECULE: REVERSE TRANSCRIPTASE;                                     
1238:  1s9g-A  7.4  4.2  223   543   13   MOLECULE: POL POLYPROTEIN [CONTAINS: REVERSE TRANSCRIPTASE]          
1239:  1qaj-A  7.4  3.9  189   259   11   MOLECULE: DNA (5'-D(*CP*AP*TP*GP*CP*AP*TP*G)-3');                    
1240:  4i7f-A  7.4  4.3  216   552   13   MOLECULE: REVERSE TRANSCRIPTASE;                                     
1241:  4m95-A  7.4  3.9  190   252    9   MOLECULE: GAG-POL POLYPROTEIN;                                       
1242:  1qai-A  7.4  4.0  189   251   11   MOLECULE: DNA (5'-D(*CP*AP*TP*GP*CP*AP*TP*G)-3');                    
1243:  4ol8-E  7.4  4.6  213   381   14   MOLECULE: REVERSE TRANSCRIPTASE/RIBONUCLEASE H;                      
1244:  1uwb-A  7.4  4.1  219   558   14   MOLECULE: REVERSE TRANSCRIPTASE;                                     
1245:  1tvr-A  7.4  3.8  210   558   15   MOLECULE: REVERSE TRANSCRIPTASE;                                     
1246:  1d0e-A  7.3  4.2  192   259   12   MOLECULE: 5'-D(*TP*TP*TP*CP*AP*TP*GP*CP*AP*TP*G)-3';                 
1247:  1c0u-A  7.3  3.8  213   539   14   MOLECULE: HIV-1 REVERSE TRANSCRIPTASE (A-CHAIN);                     
1248:  1ikv-A  7.3  4.2  217   556   14   MOLECULE: POL POLYPROTEIN;                                           
1249:  7ksf-A  7.3  5.3  219   742   11   MOLECULE: PROTEASE/REVERSE TRANSCRIPTASE/RIBONUCLEASE H;             
1250:  4ol8-A  7.3  4.3  217   390   14   MOLECULE: REVERSE TRANSCRIPTASE/RIBONUCLEASE H;                      
1251:  3c6u-A  7.3  4.3  217   558   13   MOLECULE: REVERSE TRANSCRIPTASE;                                     
1252:  3kjv-A  7.3  4.0  219   549   13   MOLECULE: REVERSE TRANSCRIPTASE P66 SUBUNIT;                         
1253:  4xpe-A  7.3  3.7  185   246   10   MOLECULE: REVERSE TRANSCRIPTASE;                                     
1254:  1n4l-A  7.3  4.1  190   254   11   MOLECULE: 5'-D(*CP*TP*TP*TP*TP*TP*AP*AP*AP*AP*GP*AP*AP*AP*A          
1255:  3lam-A  7.3  4.2  215   553   14   MOLECULE: HIV REVERSE TRANSCRIPTASE;                                 
1256:  1s6p-A  7.2  4.3  224   552   15   MOLECULE: POL POLYPROTEIN [CONTAINS: REVERSE TRANSCRIPTASE]          
1257:  4m94-A  7.2  4.0  188   252   11   MOLECULE: GAG-POL POLYPROTEIN;                                       
1258:  3mee-A  7.2  4.2  214   552   14   MOLECULE: P66 REVERSE TRANSCRIPTASE;                                 
1259:  2ykm-A  7.2  4.0  217   557   12   MOLECULE: REVERSE TRANSCRIPTASE/RIBONUCLEASE H;                      
1260:  1sv5-A  7.2  4.0  221   552   14   MOLECULE: REVERSE TRANSCRIPTASE;                                     
1261:  1dtq-A  7.2  4.3  210   525   13   MOLECULE: HIV-1 RT A-CHAIN;                                          
1262:  1s6q-A  7.2  4.0  209   552   15   MOLECULE: POL POLYPROTEIN [CONTAINS: REVERSE TRANSCRIPTASE]          
1263:  4puo-C  7.2  3.9  221   555   14   MOLECULE: HIV-1 REVERSE TRANSCRIPTASE, P66 SUBUNIT;                  
1264:  6zd1-A  7.2  4.4  273   645   10   MOLECULE: TELOMERASE REVERSE TRANSCRIPTASE;                          
1265:  2hmi-A  7.2  4.0  225   558   15   MOLECULE: DNA (5'-                                                   
1266:  3hvt-A  7.2  4.0  223   555   14   MOLECULE: HIV-1 REVERSE TRANSCRIPTASE (SUBUNIT P66);                 
1267:  1nnd-A  7.2  4.1  189   251   11   MOLECULE: REVERSE TRANSCRIPTASE;                                     
1268:  6ecl-A  7.2  4.3  213   556   13   MOLECULE: REVERSE TRANSCRIPTASE/RIBONUCLEASE H;                      
1269:  7p15-A  7.2  3.8  220   553   14   MOLECULE: REVERSE TRANSCRIPTASE/RIBONUCLEASE H;                      
1270:  7ojn-L  7.1  4.1  368  2010   13   MOLECULE: RNA-DIRECTED RNA POLYMERASE L;                             
1271:  3v81-A  7.1  4.0  220   555   14   MOLECULE: HIV-1 REVERSE TRANSCRIPTASE P66 SUBUNIT;                   
1272:  1fko-A  7.1  4.2  214   543   13   MOLECULE: HIV-1 RT, A-CHAIN;                                         
1273:  1d0e-B  7.1  4.2  193   257   10   MOLECULE: 5'-D(*TP*TP*TP*CP*AP*TP*GP*CP*AP*TP*G)-3';                 
1274:  1qaj-B  7.1  4.2  187   257   11   MOLECULE: DNA (5'-D(*CP*AP*TP*GP*CP*AP*TP*G)-3');                    
1275:  4o44-A  7.1  4.1  216   552   13   MOLECULE: HIV-1 REVERSE TRANSCRIPTASE, P66 SUBUNIT;                  
1276:  4lsl-A  7.1  4.1  219   548   12   MOLECULE: HIV-1 REVERSE TRANSCRIPTASE, P66 SUBUNIT;                  
1277:  3i0s-A  7.1  4.2  216   558   13   MOLECULE: REVERSE TRANSCRIPTASE/RIBONUCLEASE H;                      
1278:  7ozw-A  7.1  3.9  221   552   16   MOLECULE: REVERSE TRANSCRIPTASE/RIBONUCLEASE H;                      
1279:  2ops-A  7.0  4.3  212   536   14   MOLECULE: REVERSE TRANSCRIPTASE/RIBONUCLEASE H;                      
1280:  3qip-A  7.0  4.0  217   554   15   MOLECULE: REVERSE HIV-1 REVERSE TRANSCRIPTASE P66;                   
1281:  3klh-A  7.0  4.2  218   558   14   MOLECULE: REVERSE TRANSCRIPTASE/RIBONUCLEASE H;                      
1282:  3fsi-A  7.0  3.9  181   248   11   MOLECULE: REVERSE TRANSCRIPTASE DOMAIN;                              
1283:  2opr-A  7.0  4.1  210   539   14   MOLECULE: REVERSE TRANSCRIPTASE/RIBONUCLEASE H;                      
1284:  4xpc-A  7.0  3.9  186   247   11   MOLECULE: REVERSE TRANSCRIPTASE;                                     
1285:  1n6q-A  7.0  4.2  213   558   15   MOLECULE: 5'-                                                        
1286:  5j2p-A  7.0  3.9  226   558   14   MOLECULE: REVERSE TRANSCRIPTASE, P66 DOMAIN;                         
1287:  7lma-A  6.9  4.6  291  1012   12   MOLECULE: TELOMERASE LA-RELATED PROTEIN P65;                         
1288:  1c1b-A  6.9  4.1  214   537   16   MOLECULE: HIV-1 REVERSE TRANSCRIPTASE (A-CHAIN);                     
1289:  1dtt-A  6.9  4.4  216   541   13   MOLECULE: HIV-1 RT A-CHAIN;                                          
1290:  4mfb-A  6.9  4.1  219   544   12   MOLECULE: HIV-1 REVERSE TRANSCRIPTASE, P66 SUBUNIT;                  
1291:  6zdu-B  6.9  4.6  262   693   12   MOLECULE: TELOMERASE REVERSE TRANSCRIPTASE;                          
1292:  4h4m-A  6.9  4.0  216   548   13   MOLECULE: REVERSE TRANSCRIPTASE/RIBONUCLEASE H, EXORIBONUCL          
1293:  6exn-A  6.9  4.1  379  1945    9   MOLECULE: U2 SNRNA;                                                  
1294:  6bk8-A  6.9  4.0  376  1960    9   MOLECULE: U2 SNRNA;                                                  
1295:  1rth-A  6.9  4.2  216   543   14   MOLECULE: HIV-1 REVERSE TRANSCRIPTASE;                               
1296:  1bqn-A  6.9  4.1  219   558   13   MOLECULE: REVERSE TRANSCRIPTASE;                                     
1297:  5hbm-A  6.9  4.1  217   552   12   MOLECULE: REVERSE TRANSCRIPTASE/RIBONUCLEASE H;                      
1298:  4rw6-A  6.9  4.3  206   538   15   MOLECULE: REVERSE TRANSCRIPTASE/RIBONUCLEASE H, P66 SUBUNIT          
1299:  4r5p-A  6.9  4.0  226   555   14   MOLECULE: HIV-1 REVERSE TRANSCRIPTASE, P66 SUBUNIT;                  
1300:  3lan-A  6.9  4.2  216   553   14   MOLECULE: HIV REVERSE TRANSCRIPTASE;                                 
1301:  1ikw-A  6.8  4.2  220   557   14   MOLECULE: POL POLYPROTEIN;                                           
1302:  4we1-A  6.8  3.9  216   542   14   MOLECULE: GAG-POL POLYPROTEIN;                                       
1303:  3mec-A  6.8  4.4  219   550   13   MOLECULE: P66 REVERSE TRANSCRIPTASE;                                 
1304:  7kqn-A  6.8  4.1  261   596    8   MOLECULE: TELOMERASE REVERSE TRANSCRIPTASE;                          
1305:  1lw2-A  6.8  4.2  208   519   13   MOLECULE: HIV-1 REVERSE TRANSCRIPTASE;                               
1306:  5vqw-A  6.8  4.3  208   547   14   MOLECULE: REVERSE TRANSCRIPTASE/RIBONUCLEASE H;                      
1307:  3ffi-A  6.8  4.2  216   549   15   MOLECULE: REVERSE TRANSCRIPTASE/RIBONUCLEASE H;                      
1308:  3lak-A  6.8  4.4  218   553   13   MOLECULE: HIV REVERSE TRANSCRIPTASE;                                 
1309:  5hro-C  6.8  4.0  227   551   13   MOLECULE: HIV-1 REVERSE TRANSCRIPTASE P66 SUBUNIT;                   
1310:  3meg-A  6.7  4.3  214   552   14   MOLECULE: P66 REVERSE TRANSCRIPTASE;                                 
1311:  7kft-C  6.7  4.3  179   568   14   MOLECULE: CAS2;                                                      
1312:  3med-A  6.7  4.4  217   552   12   MOLECULE: P66 REVERSE TRANSCRIPTASE;                                 
1313:  3qlh-A  6.7  4.5  213   555   12   MOLECULE: REVERSE TRANSCRIPTASE/RIBONUCLEASE H;                      
1314:  4puo-A  6.7  4.0  221   555   14   MOLECULE: HIV-1 REVERSE TRANSCRIPTASE, P66 SUBUNIT;                  
1315:  3m8p-A  6.7  4.1  212   551   13   MOLECULE: REVERSE TRANSCRIPTASE/RIBONUCLEASE H;                      
1316:  4q0b-C  6.7  3.9  218   555   14   MOLECULE: HIV-1 REVERSE TRANSCRIPTASE, P66 SUBUNIT;                  
1317:  3lp2-A  6.7  4.2  216   554   13   MOLECULE: REVERSE TRANSCRIPTASE/RIBONUCLEASE H;                      
1318:  3lal-A  6.7  4.4  214   553   13   MOLECULE: HIV REVERSE TRANSCRIPTASE;                                 
1319:  2rki-A  6.7  4.3  215   557   13   MOLECULE: HIV-1 REVERSE TRANSCRIPTASE (RT) P66;                      
1320:  3lp1-A  6.7  4.2  210   554   14   MOLECULE: REVERSE TRANSCRIPTASE/RIBONUCLEASE H;                      
1321:  2yni-A  6.6  4.3  214   560   14   MOLECULE: REVERSE TRANSCRIPTASE/RIBONUCLEASE H;                      
1322:  4h4o-A  6.6  4.2  219   549   12   MOLECULE: REVERSE TRANSCRIPTASE/RIBONUCLEASE H, EXORIBONUCL          
1323:  3kli-A  6.6  4.0  227   551   14   MOLECULE: REVERSE TRANSCRIPTASE/RIBONUCLEASE H;                      
1324:  1har-A  6.6  3.3  150   196   17   MOLECULE: HIV-1 REVERSE TRANSCRIPTASE (FINGERS AND PALM              
1325:  7kqm-A  6.6  4.9  272   596   10   MOLECULE: TELOMERASE REVERSE TRANSCRIPTASE;                          
1326:  6usp-A  6.6  4.9  272   596    9   MOLECULE: TELOMERASE REVERSE TRANSCRIPTASE;                          
1327:  3is9-A  6.6  4.5  212   554   15   MOLECULE: REVERSE TRANSCRIPTASE/RIBONUCLEASE H;                      
1328:  3i0r-A  6.6  4.2  219   545   14   MOLECULE: REVERSE TRANSCRIPTASE/RIBONUCLEASE H;                      
1329:  3dya-A  6.6  4.2  210   551   13   MOLECULE: REVERSE TRANSCRIPTASE/RIBONUCLEASE H;                      
1330:  3irx-A  6.6  4.7  212   555   12   MOLECULE: REVERSE TRANSCRIPTASE/RIBONUCLEASE H;                      
1331:  3lp0-A  6.6  4.3  212   555   14   MOLECULE: REVERSE TRANSCRIPTASE/RIBONUCLEASE H;                      
1332:  3tam-A  6.5  4.3  215   553   14   MOLECULE: REVERSE TRANSCRIPTASE/RIBONUCLEASE H;                      
1333:  3klf-E  6.5  3.9  224   553   15   MOLECULE: REVERSE TRANSCRIPTASE/RIBONUCLEASE H;                      
1334:  1fk9-A  6.5  4.3  211   520   15   MOLECULE: HIV-1 RT, A-CHAIN;                                         
1335:  2won-A  6.5  4.2  214   557   13   MOLECULE: HIV-1 REVERSE TRANSCRIPTASE;                               
1336:  2yng-A  6.5  4.3  212   560   13   MOLECULE: REVERSE TRANSCRIPTASE/RIBONUCLEASE H;                      
1337:  1jkh-A  6.5  4.2  212   551   14   MOLECULE: HIV-1 RT, A-CHAIN;                                         
1338:  1jla-A  6.5  4.2  216   547   15   MOLECULE: HIV-1 RT A-CHAIN;                                          
1339:  5vqx-A  6.5  4.4  206   547   15   MOLECULE: REVERSE TRANSCRIPTASE/RIBONUCLEASE H;                      
1340:  5vqv-A  6.5  4.4  206   547   15   MOLECULE: REVERSE TRANSCRIPTASE/RIBONUCLEASE H;                      
1341:  5vqz-A  6.5  4.4  207   547   14   MOLECULE: REVERSE TRANSCRIPTASE/RIBONUCLEASE H;                      
1342:  2rf2-A  6.5  4.3  216   554   15   MOLECULE: REVERSE TRANSCRIPTASE/RIBONUCLEASE H (EC                   
1343:  5c24-A  6.5  4.6  208   537   13   MOLECULE: HIV-1 REVERSE TRANSCRIPTASE, P66 SUBUNIT;                  
1344:  2jle-A  6.5  4.3  217   545   13   MOLECULE: REVERSE TRANSCRIPTASE/RNASEH;                              
1345:  3m8q-A  6.5  4.4  211   554   14   MOLECULE: REVERSE TRANSCRIPTASE/RIBONUCLEASE H;                      
1346:  3ig1-A  6.5  4.2  230   552   14   MOLECULE: HIV-1 REVERSE TRANSCRIPTASE P66 SUBUNIT;                   
1347:  4ol8-B  6.4  4.5  218   452   15   MOLECULE: REVERSE TRANSCRIPTASE/RIBONUCLEASE H;                      
1348:  4ig0-A  6.4  4.6  212   556   14   MOLECULE: REVERSE TRANSCRIPTASE/RIBONUCLEASE H;                      
1349:  1ep4-A  6.4  5.0  207   523   14   MOLECULE: HIV-1 REVERSE TRANSCRIPTASE;                               
1350:  4ko0-A  6.4  4.5  210   555   12   MOLECULE: HIV-1 REVERSE TRANSCRIPTASE, P66 SUBUNIT;                  
1351:  4ig3-A  6.4  4.7  214   556   14   MOLECULE: REVERSE TRANSCRIPTASE/RIBONUCLEASE H;                      
1352:  4r5p-C  6.4  4.0  226   554   14   MOLECULE: HIV-1 REVERSE TRANSCRIPTASE, P66 SUBUNIT;                  
1353:  4mh8-A  6.3  4.4  227   453   11   MOLECULE: REVERSE TRANSCRIPTASE/RIBONUCLEASE H P80;                  
1354:  4ify-A  6.3  4.6  217   556   13   MOLECULE: REVERSE TRANSCRIPTASE/RIBONUCLEASE H;                      
1355:  4ol8-F  6.3  4.7  218   427   14   MOLECULE: REVERSE TRANSCRIPTASE/RIBONUCLEASE H;                      
1356:  3qo9-A  6.3  4.4  205   553   13   MOLECULE: REVERSE TRANSCRIPTASE/ RIBONUCLEASE H;                     
1357:  2ynf-A  6.3  4.2  212   557   14   MOLECULE: REVERSE TRANSCRIPTASE/RIBONUCLEASE H;                      
1358:  4ifv-A  6.3  4.6  210   556   12   MOLECULE: EXORIBONUCLEASE H, P66 RT;                                 
1359:  5cqg-A  6.3  4.7  267   596    8   MOLECULE: TELOMERASE REVERSE TRANSCRIPTASE;                          
1360:  3du6-A  6.3  4.6  267   596    8   MOLECULE: TELOMERASE REVERSE TRANSCRIPTASE;                          
1361:  5vqq-A  6.3  4.4  207   547   14   MOLECULE: REVERSE TRANSCRIPTASE/RIBONUCLEASE H;                      
1362:  5j2q-A  6.3  3.8  219   547   15   MOLECULE: HIV-1 REVERSE TRANSCRIPTASE P66 SUBUNIT;                   
1363:  7lrx-A  6.3  3.9  226   553   13   MOLECULE: REVERSE TRANSCRIPTASE P66;                                 
1364:  4dg1-A  6.2  4.3  231   549   13   MOLECULE: REVERSE TRANSCRIPTASE P66 SUBUNIT;                         
1365:  4id5-A  6.2  4.6  212   556   13   MOLECULE: REVERSE TRANSCRIPTASE/RIBONUCLEASE H;                      
1366:  2ze2-A  6.2  4.6  207   552   12   MOLECULE: REVERSE TRANSCRIPTASE/RIBONUCLEASE H;                      
1367:  2ynh-A  6.2  4.4  214   560   14   MOLECULE: REVERSE TRANSCRIPTASE/RIBONUCLEASE H;                      
1368:  3du5-B  6.2  5.0  264   596    8   MOLECULE: TELOMERASE REVERSE TRANSCRIPTASE;                          
1369:  3v6d-C  6.2  3.9  228   554   12   MOLECULE: HIV-1 REVERSE TRANSCRIPTASE P66 SUBUNIT;                   
1370:  3du6-B  6.2  5.0  266   596    8   MOLECULE: TELOMERASE REVERSE TRANSCRIPTASE;                          
1371:  5vqr-A  6.2  4.4  208   547   14   MOLECULE: REVERSE TRANSCRIPTASE/RIBONUCLEASE H;                      
1372:  5fdl-A  6.2  4.3  217   550   15   MOLECULE: P51 REVERSE TRANSCRIPTASE;                                 
1373:  4rw4-A  6.2  4.4  204   538   15   MOLECULE: REVERSE TRANSCRIPTASE/RIBONUCLEASE H, P66 SUBUNIT          
1374:  5i3u-C  6.2  3.9  224   553   15   MOLECULE: HIV-1 REVERSE TRANSCRIPTASE P66 SUBUNIT;                   
1375:  7lrx-C  6.2  3.8  223   553   15   MOLECULE: REVERSE TRANSCRIPTASE P66;                                 
1376:  5lj5-A  6.1  4.0  371  2168    8   MOLECULE: U5 SNRNA (SMALL NUCLEAR RNA);                              
1377:  4kfb-A  6.1  4.6  211   556   13   MOLECULE: REVERSE TRANSCRIPTASE/RIBONUCLEASE H, EXORIBONUCL          
1378:  4idk-A  6.1  4.7  215   556   13   MOLECULE: REVERSE TRANSCRIPTASE/RIBONUCLEASE H;                      
1379:  6v86-A  6.1  4.2  360  1890   12   MOLECULE: RNA-DIRECTED RNA POLYMERASE L;                             
1380:  4rw7-A  6.1  4.4  204   538   15   MOLECULE: REVERSE TRANSCRIPTASE/RIBONUCLEASE H, P66 SUBUNIT          
1381:  4kv8-A  6.1  4.3  218   554   13   MOLECULE: HIV REVERSE TRANSCRIPTASE P66;                             
1382:  7lsk-C  6.1  3.9  227   554   13   MOLECULE: REVERSE TRANSCRIPTASE P66;                                 
1383:  3v6d-A  6.0  3.9  226   555   13   MOLECULE: HIV-1 REVERSE TRANSCRIPTASE P66 SUBUNIT;                   
1384:  3klg-E  6.0  4.0  221   554   13   MOLECULE: REVERSE TRANSCRIPTASE/RIBONUCLEASE H;                      
1385:  3bgr-A  6.0  4.7  210   554   13   MOLECULE: REVERSE TRANSCRIPTASE/RIBONUCLEASE H;                      
1386:  4b3q-A  6.0  4.1  203   543   14   MOLECULE: REVERSE TRANSCRIPTASE/RIBONUCLEASE H;                      
1387:  4i2q-A  6.0  4.6  211   556   12   MOLECULE: GAG-POL POLYPROTEIN;                                       
1388:  1c0t-A  5.9  3.9  189   491   15   MOLECULE: HIV-1 REVERSE TRANSCRIPTASE (A-CHAIN);                     
1389:  5cym-A  5.9  4.6  207   546   13   MOLECULE: HIV-1 REVERSE TRANSCRIPTASE, P66 SUBUNIT;                  
1390:  7kfu-C  5.8  6.6  203   909   10   MOLECULE: CAS2;                                                      
1391:  1jle-A  5.8  4.1  200   526   13   MOLECULE: HIV-1 RT, A-CHAIN;                                         
1392:  4icl-A  5.8  4.8  216   556   12   MOLECULE: REVERSE TRANSCRIPTASE/RIBONUCLEASE H;                      
1393:  5vqy-A  5.8  4.4  206   547   15   MOLECULE: REVERSE TRANSCRIPTASE/RIBONUCLEASE H;                      
1394:  3e01-A  5.8  4.2  213   552   14   MOLECULE: GAG-POL POLYPROTEIN;                                       
1395:  5c25-A  5.8  4.7  212   554   12   MOLECULE: HIV-1 REVERSE TRANSCRIPTASE, P66 SUBUNIT;                  
1396:  4g1q-A  5.7  4.8  209   556   13   MOLECULE: REVERSE TRANSCRIPTASE/RIBONUCLEASE H;                      
1397:  4pwd-C  5.7  3.9  217   555   12   MOLECULE: HIV-1 REVERSE TRANSCRIPTASE, P66 SUBUNIT;                  
1398:  5c42-A  5.7  4.1  215   544   14   MOLECULE: HIV-1 REVERSE TRANSCRIPTASE, P66 SUBUNIT;                  
1399:  3fds-A  5.6  5.1  125   352   12   MOLECULE: DNA POLYMERASE IV;                                         
1400:  5g2x-C  5.6  4.5  272   486    9   MOLECULE: GROUP II INTRON;                                           
1401:  4b3o-A  5.6  4.3  210   540   12   MOLECULE: REVERSE TRANSCRIPTASE/RIBONUCLEASE H;                      
1402:  2zd1-A  5.6  4.8  206   554   12   MOLECULE: REVERSE TRANSCRIPTASE/RIBONUCLEASE H;                      
1403:  7kse-A  5.5  4.9  225   742   10   MOLECULE: PEPTIDASE A9/REVERSE TRANSCRIPTASE/RNASE H;                
1404:  1c1c-A  5.5  4.0  212   537   14   MOLECULE: HIV-1 REVERSE TRANSCRIPTASE (A-CHAIN);                     
1405:  7lmb-A  5.5  4.2  285  1012   12   MOLECULE: TELOMERASE RNA;                                            
1406:  1klm-A  5.4  4.0  217   539   14   MOLECULE: HIV-1 REVERSE TRANSCRIPTASE;                               
1407:  5vqt-A  5.4  4.4  208   547   14   MOLECULE: REVERSE TRANSCRIPTASE/RIBONUCLEASE H;                      
1408:  5yhf-A  5.3  5.3  104   734   12   MOLECULE: PROTEIN TRANSLOCASE SUBUNIT SECDF;                         
1409:  4q0b-A  5.3  4.0  221   555   12   MOLECULE: HIV-1 REVERSE TRANSCRIPTASE, P66 SUBUNIT;                  
1410:  4h4m-B  5.3  5.3  193   428   10   MOLECULE: REVERSE TRANSCRIPTASE/RIBONUCLEASE H, EXORIBONUCL          
1411:  7qxs-A  5.3  4.3  294   951   13   MOLECULE: TELOMERASE REVERSE TRANSCRIPTASE;                          
1412:  4rw8-A  5.3  4.1  219   548   13   MOLECULE: REVERSE TRANSCRIPTASE/RIBONUCLEASE H, P66 SUBUNIT          
1413:  2d1c-A  5.2  6.1  104   495    4   MOLECULE: ISOCITRATE DEHYDROGENASE;                                  
1414:  1hni-A  5.2  4.0  219   558   13   MOLECULE: HIV-1 REVERSE TRANSCRIPTASE (SUBUNIT P66);                 
1415:  7o24-B  5.2  4.8  203   459   13   MOLECULE: PR125POL;                                                  
1416:  4lsn-A  5.1  4.0  222   549   13   MOLECULE: HIV-1 REVERSE TRANSCRIPTASE, P66 SUBUNIT;                  
1417:  2opp-A  5.1  4.3  207   519   13   MOLECULE: REVERSE TRANSCRIPTASE/RIBONUCLEASE H;                      
1418:  1t03-A  5.1  4.1  223   558   13   MOLECULE: SYNTHETIC OLIGONUCLEOTIDE TEMPLATE;                        
1419:  4o4g-A  5.0  4.6  216   554   13   MOLECULE: HIV-1 REVERSE TRANSCRIPTASE, P66 SUBUNIT;                  
1420:  3t1a-A  5.0  4.3  211   554   14   MOLECULE: REVERSE TRANSCRIPTASE;                                     
1421:  4rw9-A  5.0  4.3  202   538   15   MOLECULE: REVERSE TRANSCRIPTASE/RIBONUCLEASE H, P66 SUBUNIT          
1422:  3is9-B  5.0  5.3  198   416   12   MOLECULE: REVERSE TRANSCRIPTASE/RIBONUCLEASE H;                      
1423:  2zkt-B  4.9  4.4  116   381    7   MOLECULE: 2,3-BISPHOSPHOGLYCERATE-INDEPENDENT PHOSPHOGLYCER          
1424:  2opq-A  4.9  4.4  206   516   14   MOLECULE: REVERSE TRANSCRIPTASE/RIBONUCLEASE H;                      
1425:  4pwd-A  4.9  3.9  219   555   14   MOLECULE: HIV-1 REVERSE TRANSCRIPTASE, P66 SUBUNIT;                  
1426:  5vo3-A  4.8 13.3  112   380    6   MOLECULE: SUCCINYL-DIAMINOPIMELATE DESUCCINYLASE;                    
1427:  4ify-B  4.8  5.3  186   412   10   MOLECULE: REVERSE TRANSCRIPTASE/RIBONUCLEASE H;                      
1428:  2wom-A  4.8  4.3  216   557   14   MOLECULE: HIV-1 REVERSE TRANSCRIPTASE;                               
1429:  4kko-A  4.8  4.5  219   554   13   MOLECULE: HIV-1 REVERSE TRANSCRIPTASE, P66 SUBUNIT;                  
1430:  4ifv-B  4.8  5.1  190   412   11   MOLECULE: EXORIBONUCLEASE H, P66 RT;                                 
1431:  4q0b-D  4.7  5.0  181   412    9   MOLECULE: HIV-1 REVERSE TRANSCRIPTASE, P66 SUBUNIT;                  
1432:  3t19-A  4.7  4.3  210   554   13   MOLECULE: REVERSE TRANSCRIPTASE;                                     
1433:  4b3p-A  4.6  4.1  195   519   12   MOLECULE: REVERSE TRANSCRIPTASE/RIBONUCLEASE H;                      
1434:  4i2q-B  4.6  4.9  186   416   11   MOLECULE: GAG-POL POLYPROTEIN;                                       
1435:  3nbp-A  4.6  4.3  216   554   14   MOLECULE: REVERSE TRANSCRIPTASE/RIBONUCLEASE H;                      
1436:  3c6t-A  4.6  4.3  218   559   13   MOLECULE: REVERSE TRANSCRIPTASE;                                     
1437:  3al0-B  4.5  3.6  100   482   14   MOLECULE: GLUTAMYL-TRNA(GLN) AMIDOTRANSFERASE SUBUNIT A;             
1438:  4q0b-B  4.5  4.9  171   412   11   MOLECULE: HIV-1 REVERSE TRANSCRIPTASE, P66 SUBUNIT;                  
1439:  5cyq-A  4.5  4.7  211   548   12   MOLECULE: HIV-1 REVERSE TRANSCRIPTASE, P66 SUBUNIT;                  
1440:  3irx-B  4.4  4.7  187   416   11   MOLECULE: REVERSE TRANSCRIPTASE/RIBONUCLEASE H;                      
1441:  7v99-A  4.3  4.3  274   991   12   MOLECULE: TELOMERASE REVERSE TRANSCRIPTASE;                          
1442:  4i2p-A  4.3  4.7  210   554   12   MOLECULE: GAG-POL POLYPROTEIN;                                       
1443:  3v81-D  4.3  4.5  172   412    8   MOLECULE: HIV-1 REVERSE TRANSCRIPTASE P66 SUBUNIT;                   
1444:  4kko-B  4.3  5.0  186   412   10   MOLECULE: HIV-1 REVERSE TRANSCRIPTASE, P66 SUBUNIT;                  
1445:  6eli-A  4.3  4.6  214   556   12   MOLECULE: REVERSE TRANSCRIPTASE;                                     
1446:  4lsl-B  4.2  5.3  188   417   12   MOLECULE: HIV-1 REVERSE TRANSCRIPTASE, P66 SUBUNIT;                  
1447:  4kse-B  4.2  4.5  163   401   10   MOLECULE: HIV P51 SUBUNIT;                                           
1448:  3qo9-B  4.2  4.9  190   412   10   MOLECULE: REVERSE TRANSCRIPTASE/ RIBONUCLEASE H;                     
1449:  7pbk-A  4.1  5.2  142   624    6   MOLECULE: DNA POLYMERASE I;                                          
1450:  2won-B  4.1  5.1  166   412    8   MOLECULE: HIV-1 REVERSE TRANSCRIPTASE;                               
1451:  4id5-B  4.1  4.6  154   412    9   MOLECULE: REVERSE TRANSCRIPTASE/RIBONUCLEASE H;                      
1452:  3mee-B  4.1  5.1  165   401    9   MOLECULE: P66 REVERSE TRANSCRIPTASE;                                 
1453:  3kle-F  4.1  4.9  174   419   13   MOLECULE: REVERSE TRANSCRIPTASE/RIBONUCLEASE H;                      
1454:  4idk-B  4.1  4.8  177   412   10   MOLECULE: REVERSE TRANSCRIPTASE/RIBONUCLEASE H;                      
1455:  3mec-B  4.1  4.8  156   401   11   MOLECULE: P66 REVERSE TRANSCRIPTASE;                                 
1456:  4puo-D  4.0  5.4  184   412   13   MOLECULE: HIV-1 REVERSE TRANSCRIPTASE, P66 SUBUNIT;                  
1457:  4mfb-B  4.0  5.0  180   413   12   MOLECULE: HIV-1 REVERSE TRANSCRIPTASE, P66 SUBUNIT;                  
1458:  3v4i-B  4.0  5.0  176   412   11   MOLECULE: HIV-1 REVERSE TRANSCRIPTASE P66 SUBUNIT;                   
1459:  3v6d-D  4.0  4.8  165   412   10   MOLECULE: HIV-1 REVERSE TRANSCRIPTASE P66 SUBUNIT;                   
1460:  3jsm-B  4.0  4.2  152   413    9   MOLECULE: HIV-1 REVERSE TRANSCRIPTASE P66 SUBUNIT;                   
1461:  1fk9-B  4.0  5.1  182   403   12   MOLECULE: HIV-1 RT, A-CHAIN;                                         
1462:  2ze2-B  3.9  4.9  181   416    9   MOLECULE: REVERSE TRANSCRIPTASE/RIBONUCLEASE H;                      
1463:  4ig3-B  3.9  4.6  157   416   10   MOLECULE: REVERSE TRANSCRIPTASE/RIBONUCLEASE H;                      
1464:  4ko0-B  3.9  4.6  155   410    8   MOLECULE: HIV-1 REVERSE TRANSCRIPTASE, P66 SUBUNIT;                  
1465:  3m8p-B  3.9  4.8  160   401   11   MOLECULE: REVERSE TRANSCRIPTASE/RIBONUCLEASE H;                      
1466:  4pwd-D  3.9  4.6  156   412    9   MOLECULE: HIV-1 REVERSE TRANSCRIPTASE, P66 SUBUNIT;                  
1467:  3v4i-D  3.9  3.8  145   412   10   MOLECULE: HIV-1 REVERSE TRANSCRIPTASE P66 SUBUNIT;                   
1468:  4puo-B  3.9  3.8  145   412    8   MOLECULE: HIV-1 REVERSE TRANSCRIPTASE, P66 SUBUNIT;                  
1469:  3klh-B  3.9  3.9  149   428    8   MOLECULE: REVERSE TRANSCRIPTASE/RIBONUCLEASE H;                      
1470:  7n7s-B  3.8  7.9   98   441    9   MOLECULE: HYDROXYMETHYLGLUTARYL-COA REDUCTASE;                       
1471:  4kfb-B  3.8  4.6  149   412    8   MOLECULE: REVERSE TRANSCRIPTASE/RIBONUCLEASE H, EXORIBONUCL          
1472:  1n35-A  3.8 15.2  303  1264   12   MOLECULE: 5'-R(P*GP*GP*GP*GP*G)-3';                                  
1473:  4lsn-B  3.8  4.7  176   416   11   MOLECULE: HIV-1 REVERSE TRANSCRIPTASE, P66 SUBUNIT;                  
1474:  4pqu-B  3.8  4.3  144   412    9   MOLECULE: HIV-1 REVERSE TRANSCRIPTASE, P66 SUBUNIT;                  
1475:  3jyt-B  3.8  3.8  144   413   10   MOLECULE: REVERSE TRANSCRIPTASE/RIBONUCLEASE H;                      
1476:  3klf-J  3.8  3.7  147   413    8   MOLECULE: REVERSE TRANSCRIPTASE/RIBONUCLEASE H;                      
1477:  4ig0-B  3.7  4.5  161   416    9   MOLECULE: REVERSE TRANSCRIPTASE/RIBONUCLEASE H;                      
1478:  4icl-B  3.7  4.6  165   412    8   MOLECULE: REVERSE TRANSCRIPTASE/RIBONUCLEASE H;                      
1479:  1s6p-B  3.7  4.7  181   427   12   MOLECULE: POL POLYPROTEIN [CONTAINS: REVERSE TRANSCRIPTASE]          
1480:  2zd1-B  3.7  4.7  152   412   11   MOLECULE: REVERSE TRANSCRIPTASE/RIBONUCLEASE H;                      
1481:  2yni-B  3.7  5.0  166   404    8   MOLECULE: REVERSE TRANSCRIPTASE/RIBONUCLEASE H;                      
1482:  3t19-B  3.7  4.8  157   400   11   MOLECULE: REVERSE TRANSCRIPTASE;                                     
1483:  6vug-B  3.7  4.8  177   419   12   MOLECULE: REVERSE TRANSCRIPTASE/RIBONUCLEASE H;                      
1484:  3v6d-B  3.7  4.5  151   412   10   MOLECULE: HIV-1 REVERSE TRANSCRIPTASE P66 SUBUNIT;                   
1485:  5hlf-D  3.7  4.0  147   410    9   MOLECULE: HIV-1 REVERSE TRANSCRIPTASE P66 SUBUNIT;                   
1486:  4pwd-B  3.7  4.3  150   412    9   MOLECULE: HIV-1 REVERSE TRANSCRIPTASE, P66 SUBUNIT;                  
1487:  3i0s-B  3.7  4.0  148   405    9   MOLECULE: REVERSE TRANSCRIPTASE/RIBONUCLEASE H;                      
1488:  6bq1-B  3.6  6.5   94   728    5   MOLECULE: PHOSPHATIDYLINOSITOL 4-KINASE III ALPHA (PI4KA);           
1489:  1ikw-B  3.6  4.8  160   405    8   MOLECULE: POL POLYPROTEIN;                                           
1490:  4g1q-B  3.6  4.4  160   416    9   MOLECULE: REVERSE TRANSCRIPTASE/RIBONUCLEASE H;                      
1491:  2wom-B  3.6  4.5  150   412    9   MOLECULE: HIV-1 REVERSE TRANSCRIPTASE;                               
1492:  3klg-B  3.6  3.8  143   413    7   MOLECULE: REVERSE TRANSCRIPTASE/RIBONUCLEASE H;                      
1493:  3qip-B  3.6  5.1  166   402    9   MOLECULE: REVERSE HIV-1 REVERSE TRANSCRIPTASE P66;                   
1494:  5hlf-B  3.6  4.8  177   416   11   MOLECULE: HIV-1 REVERSE TRANSCRIPTASE P66 SUBUNIT;                   
1495:  4r5p-D  3.6  4.2  152   412   11   MOLECULE: HIV-1 REVERSE TRANSCRIPTASE, P66 SUBUNIT;                  
1496:  3kk3-B  3.6  4.8  148   407    9   MOLECULE: REVERSE TRANSCRIPTASE P66 SUBUNIT;                         
1497:  5d3g-D  3.6  3.9  143   410    9   MOLECULE: HIV-1 REVERSE TRANSCRIPTASE P66 SUBUNIT;                   
1498:  4r5p-B  3.6  3.8  144   412    8   MOLECULE: HIV-1 REVERSE TRANSCRIPTASE, P66 SUBUNIT;                  
1499:  5c25-B  3.6  4.9  185   406   10   MOLECULE: HIV-1 REVERSE TRANSCRIPTASE, P66 SUBUNIT;                  
1500:  3tam-B  3.6  4.2  147   403   10   MOLECULE: REVERSE TRANSCRIPTASE/RIBONUCLEASE H;                      
1501:  3kli-B  3.6  3.9  153   427   10   MOLECULE: REVERSE TRANSCRIPTASE/RIBONUCLEASE H;                      
1502:  3ig1-B  3.6  4.1  148   409    9   MOLECULE: HIV-1 REVERSE TRANSCRIPTASE P66 SUBUNIT;                   
1503:  1k8w-A  3.5  7.5  103   303    4   MOLECULE: 5'-R(*GP*GP*CP*AP*AP*CP*GP*GP*UP*(FHU)                     
1504:  2rb7-A  3.5 12.9  111   360    5   MOLECULE: PEPTIDASE, M20/M25/M40 FAMILY;                             
1505:  4o44-B  3.5  5.3  193   427   13   MOLECULE: HIV-1 REVERSE TRANSCRIPTASE, P66 SUBUNIT;                  
1506:  3klg-F  3.5  3.9  144   413    8   MOLECULE: REVERSE TRANSCRIPTASE/RIBONUCLEASE H;                      
1507:  1hni-B  3.5  5.0  165   427    7   MOLECULE: HIV-1 REVERSE TRANSCRIPTASE (SUBUNIT P66);                 
1508:  3dya-B  3.5  4.9  156   402   12   MOLECULE: REVERSE TRANSCRIPTASE/RIBONUCLEASE H;                      
1509:  4rw8-B  3.5  4.1  142   415    9   MOLECULE: REVERSE TRANSCRIPTASE/RIBONUCLEASE H, P66 SUBUNIT          
1510:  3ffi-B  3.5  4.2  141   403   10   MOLECULE: REVERSE TRANSCRIPTASE/RIBONUCLEASE H;                      
1511:  4rw6-B  3.5  4.1  144   405   10   MOLECULE: REVERSE TRANSCRIPTASE/RIBONUCLEASE H, P66 SUBUNIT          
1512:  2opp-B  3.5  4.8  178   403   10   MOLECULE: REVERSE TRANSCRIPTASE/RIBONUCLEASE H;                      
1513:  5c42-B  3.5  4.0  148   424    8   MOLECULE: HIV-1 REVERSE TRANSCRIPTASE, P66 SUBUNIT;                  
1514:  3m8q-B  3.5  4.4  157   398    9   MOLECULE: REVERSE TRANSCRIPTASE/RIBONUCLEASE H;                      
1515:  1sv5-B  3.4  4.1  148   427    9   MOLECULE: REVERSE TRANSCRIPTASE;                                     
1516:  4b3q-B  3.4  4.2  145   410   10   MOLECULE: REVERSE TRANSCRIPTASE/RIBONUCLEASE H;                      
1517:  1c1c-B  3.4  4.2  148   416    9   MOLECULE: HIV-1 REVERSE TRANSCRIPTASE (A-CHAIN);                     
1518:  1jkh-B  3.4  5.0  147   398    7   MOLECULE: HIV-1 RT, A-CHAIN;                                         
1519:  4dg1-B  3.4  4.9  162   418    9   MOLECULE: REVERSE TRANSCRIPTASE P66 SUBUNIT;                         
1520:  5vqt-B  3.4  4.6  151   400   11   MOLECULE: REVERSE TRANSCRIPTASE/RIBONUCLEASE H;                      
1521:  1s9g-B  3.4  4.1  148   425    7   MOLECULE: POL POLYPROTEIN [CONTAINS: REVERSE TRANSCRIPTASE]          
1522:  3lak-B  3.4  4.0  140   403    9   MOLECULE: HIV REVERSE TRANSCRIPTASE;                                 
1523:  3kk2-B  3.4  5.0  149   414    9   MOLECULE: REVERSE TRANSCRIPTASE P66 SUBUNIT;                         
1524:  3lal-B  3.4  3.9  138   403    9   MOLECULE: HIV REVERSE TRANSCRIPTASE;                                 
1525:  4zhr-B  3.4  4.1  143   409   10   MOLECULE: RT P66 SUBUNIT;                                            
1526:  5fdl-B  3.4  4.0  145   396   10   MOLECULE: P51 REVERSE TRANSCRIPTASE;                                 
1527:  1jle-B  3.4  4.9  174   408   10   MOLECULE: HIV-1 RT, A-CHAIN;                                         
1528:  4yim-B  3.3 16.5   72   586    6   MOLECULE: PUTATIVE SOLUBLE LYTIC MUREIN TRANSGLYCOSYLASE;            
1529:  4zck-A  3.3  5.2   88   299    5   MOLECULE: GTP-BINDING PROTEIN TYPA/BIPA;                             
1530:  2opq-B  3.3  4.0  139   400   10   MOLECULE: REVERSE TRANSCRIPTASE/RIBONUCLEASE H;                      
1531:  5ovn-B  3.3  4.0  142   405   11   MOLECULE: POL PROTEIN;                                               
1532:  2jle-B  3.3  4.2  147   415    7   MOLECULE: REVERSE TRANSCRIPTASE/RNASEH;                              
1533:  6pwj-A  3.2 14.4  123   408    7   MOLECULE: GGDEF AND EAL DOMAIN-CONTAINING PROTEIN;                   
1534:  7bln-A  3.2  4.2   74   769    5   MOLECULE: VACUOLAR PROTEIN SORTING-ASSOCIATED PROTEIN 29;            
1535:  4fgv-A  3.2  4.7   70  1067    7   MOLECULE: CHROMOSOME REGION MAINTENANCE 1 (CRM1) OR EXPORTI          
1536:  4dnr-A  3.2  7.0  110  1031    7   MOLECULE: CATION EFFLUX SYSTEM PROTEIN CUSB;                         
1537:  3t1a-B  3.2  4.9  159   400   10   MOLECULE: REVERSE TRANSCRIPTASE;                                     
1538:  2opr-B  3.2  4.0  139   400    9   MOLECULE: REVERSE TRANSCRIPTASE/RIBONUCLEASE H;                      
1539:  4rw9-B  3.2  4.1  148   405    9   MOLECULE: REVERSE TRANSCRIPTASE/RIBONUCLEASE H, P66 SUBUNIT          
1540:  3qlh-B  3.2  4.0  142   407   11   MOLECULE: REVERSE TRANSCRIPTASE/RIBONUCLEASE H;                      
1541:  3ith-D  3.2  4.0  139   415   11   MOLECULE: REVERSE TRANSCRIPTASE/RIBONUCLEASE H;                      
1542:  1mu2-B  3.2  5.0  187   402   12   MOLECULE: HIV-2 RT;                                                  
1543:  3i0r-B  3.2  3.9  146   405    8   MOLECULE: REVERSE TRANSCRIPTASE/RIBONUCLEASE H;                      
1544:  3oha-A  3.1  4.8  133   516    9   MOLECULE: DNA POLYMERASE ETA;                                        
1545:  1ep4-B  3.1  4.3  141   395   10   MOLECULE: HIV-1 REVERSE TRANSCRIPTASE;                               
1546:  4i2p-B  3.1  4.3  146   412   11   MOLECULE: GAG-POL POLYPROTEIN;                                       
1547:  5cyq-B  3.1  4.1  146   415   10   MOLECULE: HIV-1 REVERSE TRANSCRIPTASE, P66 SUBUNIT;                  
1548:  2ops-B  3.1  4.0  138   408   10   MOLECULE: REVERSE TRANSCRIPTASE/RIBONUCLEASE H;                      
1549:  3lp2-B  3.1  4.2  141   400    9   MOLECULE: REVERSE TRANSCRIPTASE/RIBONUCLEASE H;                      
1550:  3kjv-B  3.1  5.0  148   400    7   MOLECULE: REVERSE TRANSCRIPTASE P66 SUBUNIT;                         
1551:  5hbm-B  3.1  4.3  144   413    8   MOLECULE: REVERSE TRANSCRIPTASE/RIBONUCLEASE H;                      
1552:  2yyy-A  3.0  9.6   94   342   14   MOLECULE: GLYCERALDEHYDE-3-PHOSPHATE DEHYDROGENASE;                  
1553:  1c0t-B  3.0  4.2  137   373    9   MOLECULE: HIV-1 REVERSE TRANSCRIPTASE (A-CHAIN);                     
1554:  2ic3-B  3.0  4.1  143   427    9   MOLECULE: REVERSE TRANSCRIPTASE/RIBONUCLEASE H (P66 RT);             
1555:  3lp1-B  3.0  4.3  144   400   10   MOLECULE: REVERSE TRANSCRIPTASE/RIBONUCLEASE H;                      
1556:  3lan-B  3.0  4.0  144   403    9   MOLECULE: HIV REVERSE TRANSCRIPTASE;                                 
1557:  1jla-B  3.0  4.1  142   408   10   MOLECULE: HIV-1 RT A-CHAIN;                                          
1558:  7mpy-B  2.9  4.7   94   430    5   MOLECULE: FOLATE SYNTHESIS BIFUNCTIONAL PROTEIN;                     
1559:  6n1z-A  2.9  6.3   78   961    6   MOLECULE: IMPORTIN-9;                                                
1560:  5vqu-B  2.9  3.8  140   401   11   MOLECULE: REVERSE TRANSCRIPTASE/RIBONUCLEASE H;                      
1561:  5vqw-B  2.8  4.1  139   401   12   MOLECULE: REVERSE TRANSCRIPTASE/RIBONUCLEASE H;                      
1562:  6q82-A  2.7  7.3   73  1027    4   MOLECULE: IMPORTIN BETA-LIKE PROTEIN KAP122;                         
1563:  7oxq-B  2.7  4.1  157   418    7   MOLECULE: REVERSE TRANSCRIPTASE/RIBONUCLEASE H;                      
1564:  5vqq-B  2.7  4.1  143   400   10   MOLECULE: REVERSE TRANSCRIPTASE/RIBONUCLEASE H;                      
1565:  5vqx-B  2.7  3.8  143   401   10   MOLECULE: REVERSE TRANSCRIPTASE/RIBONUCLEASE H;                      
1566:  5vqy-B  2.7  4.1  140   401   10   MOLECULE: REVERSE TRANSCRIPTASE/RIBONUCLEASE H;                      
1567:  5vqr-B  2.7  4.3  148   400   10   MOLECULE: REVERSE TRANSCRIPTASE/RIBONUCLEASE H;                      
1568:  5vqz-B  2.7  4.0  140   401   10   MOLECULE: REVERSE TRANSCRIPTASE/RIBONUCLEASE H;                      
1569:  5cym-B  2.7  3.7  138   408    9   MOLECULE: HIV-1 REVERSE TRANSCRIPTASE, P66 SUBUNIT;                  
1570:  6icz-J  2.5  7.1   81   571   10   MOLECULE: PROTEIN MAGO NASHI HOMOLOG 2;                              
1571:  6yj6-A  2.5  4.8   65   819    5   MOLECULE: TRANSCRIPTION FACTOR TAU 131 KDA SUBUNIT;                  
1572:  7nhr-C  2.4 10.6   96   565   11   MOLECULE: PUTATIVE TRANSMEMBRANE PROTEIN WZC;                        
1573:  5hqm-A  2.1  9.2  119   459    6   MOLECULE: RIBULOSE BISPHOSPHATE CARBOXYLASE (R. PALUSTRIS/R          

# Structural equivalences
   1: s001-A 3nai-B     3 -   6 <=>   10 -  13   (THR    3  - GLN    6  <=> PRO   16  - ASP   19 )                          
   1: s001-A 3nai-B    21 -  29 <=>   16 -  24   (LEU   21  - ARG   29  <=> ASP   22  - THR   30 )                          
   1: s001-A 3nai-B    30 -  34 <=>   26 -  30   (VAL   30  - PRO   34  <=> PHE   32  - SER   36 )                          
   1: s001-A 3nai-B    39 -  49 <=>   34 -  44   (PRO   39  - THR   49  <=> LEU   40  - LEU   50 )                          
   1: s001-A 3nai-B    50 -  89 <=>   56 -  95   (ASP   50  - TYR   89  <=> LEU   62  - LEU  101 )                          
   1: s001-A 3nai-B    91 - 116 <=>   96 - 121   (ALA   91  - LYS  116  <=> GLU  102  - HIS  127 )                          
   1: s001-A 3nai-B   119 - 125 <=>  122 - 128   (VAL  119  - TRP  125  <=> LYS  128  - TRP  134 )                          
   1: s001-A 3nai-B   126 - 141 <=>  135 - 150   (SER  126  - SER  141  <=> GLY  141  - MET  156 )                          
   1: s001-A 3nai-B   143 - 163 <=>  151 - 171   (HIS  143  - LYS  163  <=> GLY  157  - LYS  177 )                          
   1: s001-A 3nai-B   164 - 189 <=>  176 - 201   (ASN  164  - VAL  189  <=> ILE  182  - ASP  207 )                          
   1: s001-A 3nai-B   190 - 193 <=>  204 - 207   (LYS  190  - PRO  193  <=> LYS  210  - CYS  213 )                          
   1: s001-A 3nai-B   194 - 202 <=>  211 - 219   (PHE  194  - LEU  202  <=> PRO  217  - ASN  225 )                          
   1: s001-A 3nai-B   206 - 253 <=>  220 - 267   (CYS  206  - GLU  253  <=> GLU  226  - ASP  273 )                          
   1: s001-A 3nai-B   255 - 265 <=>  268 - 278   (GLU  255  - TYR  265  <=> LEU  274  - ALA  284 )                          
   1: s001-A 3nai-B   268 - 312 <=>  279 - 323   (HIS  268  - GLU  312  <=> PRO  285  - ARG  329 )                          
   1: s001-A 3nai-B   315 - 318 <=>  328 - 331   (ILE  315  - ASP  318  <=> ILE  334  - GLN  337 )                          
   1: s001-A 3nai-B   319 - 334 <=>  334 - 349   (HIS  319  - GLY  334  <=> GLU  340  - GLU  355 )                          
   1: s001-A 3nai-B   340 - 359 <=>  351 - 370   (PHE  340  - LYS  359  <=> ASP  357  - ASP  376 )                          
   1: s001-A 3nai-B   360 - 365 <=>  376 - 381   (THR  360  - PRO  365  <=> LEU  382  - THR  387 )                          
   1: s001-A 3nai-B   369 - 381 <=>  383 - 395   (CYS  369  - GLY  381  <=> GLN  389  - ASP  401 )                          
   1: s001-A 3nai-B   382 - 401 <=>  398 - 417   (LYS  382  - PHE  401  <=> GLY  404  - GLY  423 )                          
   1: s001-A 3nai-B   403 - 424 <=>  427 - 448   (ASP  403  - GLU  424  <=> LEU  433  - GLY  454 )                          
   1: s001-A 3nai-B   425 - 443 <=>  450 - 468   (GLN  425  - ILE  443  <=> LYS  456  - ILE  474 )                          
   1: s001-A 3nai-B   467 - 482 <=>  470 - 485   (SER  467  - LYS  482  <=> MET  476  - GLY  491 )                          
   2: s001-A 1khv-B     5 -   8 <=>    1 -   4   (TYR    5  - LEU    8  <=> PHE    5  - GLU    8 )                          
   2: s001-A 1khv-B    20 -  29 <=>   19 -  28   (ASP   20  - ARG   29  <=> ALA   23  - THR   32 )                          
   2: s001-A 1khv-B    30 -  35 <=>   30 -  35   (VAL   30  - PHE   35  <=> TYR   34  - GLY   39 )                          
   2: s001-A 1khv-B    37 -  40 <=>   36 -  39   (LYS   37  - GLY   40  <=> VAL   40  - GLU   43 )                          
   2: s001-A 1khv-B    41 -  49 <=>   41 -  49   (TYR   41  - THR   49  <=> LYS   45  - LEU   53 )                          
   2: s001-A 1khv-B    50 -  67 <=>   60 -  77   (ASP   50  - MET   67  <=> LEU   64  - LEU   81 )                          
   2: s001-A 1khv-B    68 -  71 <=>   79 -  82   (HIS   68  - GLU   71  <=> LYS   83  - GLU   86 )                          
   2: s001-A 1khv-B    73 -  90 <=>   83 - 100   (LEU   73  - GLY   90  <=> PHE   87  - LYS  104 )                          
   2: s001-A 1khv-B    91 - 116 <=>  102 - 127   (ALA   91  - LYS  116  <=> GLU  106  - PRO  131 )                          
   2: s001-A 1khv-B   119 - 125 <=>  128 - 134   (VAL  119  - TRP  125  <=> GLY  132  - VAL  138 )                          
   2: s001-A 1khv-B   126 - 140 <=>  141 - 155   (SER  126  - LYS  140  <=> GLN  145  - ASN  159 )                          
   2: s001-A 1khv-B   142 - 164 <=>  156 - 178   (SER  142  - ASN  164  <=> SER  160  - VAL  182 )                          
   2: s001-A 1khv-B   165 - 192 <=>  182 - 209   (LYS  165  - PRO  192  <=> LYS  186  - LYS  213 )                          
   2: s001-A 1khv-B   193 - 203 <=>  215 - 225   (PRO  193  - ASP  203  <=> GLY  219  - SER  229 )                          
   2: s001-A 1khv-B   206 - 217 <=>  226 - 237   (CYS  206  - LYS  217  <=> ARG  230  - SER  241 )                          
   2: s001-A 1khv-B   218 - 252 <=>  239 - 273   (GLY  218  - ASN  252  <=> ALA  243  - THR  277 )                          
   2: s001-A 1khv-B   254 - 265 <=>  274 - 285   (THR  254  - TYR  265  <=> GLU  278  - SER  289 )                          
   2: s001-A 1khv-B   268 - 311 <=>  286 - 329   (HIS  268  - SER  311  <=> HIS  290  - CYS  333 )                          
   2: s001-A 1khv-B   315 - 318 <=>  339 - 342   (ILE  315  - ASP  318  <=> LEU  343  - ASP  346 )                          
   2: s001-A 1khv-B   319 - 333 <=>  344 - 358   (HIS  319  - GLN  333  <=> PRO  348  - PRO  362 )                          
   2: s001-A 1khv-B   335 - 340 <=>  359 - 364   (LEU  335  - PHE  340  <=> MET  363  - LEU  368 )                          
   2: s001-A 1khv-B   342 - 355 <=>  365 - 378   (GLU  342  - VAL  355  <=> PRO  369  - PRO  382 )                          
   2: s001-A 1khv-B   358 - 361 <=>  379 - 382   (ASP  358  - GLU  361  <=> THR  383  - ASP  386 )                          
   2: s001-A 1khv-B   362 - 365 <=>  389 - 392   (TYR  362  - PRO  365  <=> VAL  393  - LEU  396 )                          
   2: s001-A 1khv-B   369 - 380 <=>  393 - 404   (CYS  369  - TYR  380  <=> ASN  397  - LEU  408 )                          
   2: s001-A 1khv-B   382 - 402 <=>  408 - 428   (LYS  382  - LYS  402  <=> GLY  412  - THR  432 )                          
   2: s001-A 1khv-B   404 - 407 <=>  439 - 442   (LYS  404  - ALA  407  <=> ASP  443  - LYS  446 )                          
   2: s001-A 1khv-B   408 - 424 <=>  444 - 460   (ASP  408  - GLU  424  <=> GLU  448  - GLY  464 )                          
   2: s001-A 1khv-B   425 - 440 <=>  462 - 477   (GLN  425  - LYS  440  <=> GLU  466  - TYR  481 )                          
   2: s001-A 1khv-B   467 - 470 <=>  480 - 483   (SER  467  - PRO  470  <=> PHE  484  - TYR  487 )                          
   2: s001-A 1khv-B   471 - 481 <=>  487 - 497   (ASN  471  - GLY  481  <=> ALA  491  - ARG  501 )                          
   3: s001-A 1khw-A     5 -   8 <=>    1 -   4   (TYR    5  - LEU    8  <=> PHE    5  - GLU    8 )                          
   3: s001-A 1khw-A    18 -  35 <=>   18 -  35   (ASN   18  - PHE   35  <=> GLY   22  - GLY   39 )                          
   3: s001-A 1khw-A    37 -  40 <=>   36 -  39   (LYS   37  - GLY   40  <=> VAL   40  - GLU   43 )                          
   3: s001-A 1khw-A    41 -  48 <=>   41 -  48   (TYR   41  - VAL   48  <=> LYS   45  - ASN   52 )                          
   3: s001-A 1khw-A    50 -  67 <=>   60 -  77   (ASP   50  - MET   67  <=> LEU   64  - LEU   81 )                          
   3: s001-A 1khw-A    71 -  90 <=>   81 - 100   (GLU   71  - GLY   90  <=> ASP   85  - LYS  104 )                          
   3: s001-A 1khw-A    91 - 116 <=>  102 - 127   (ALA   91  - LYS  116  <=> GLU  106  - PRO  131 )                          
   3: s001-A 1khw-A   119 - 125 <=>  128 - 134   (VAL  119  - TRP  125  <=> GLY  132  - VAL  138 )                          
   3: s001-A 1khw-A   126 - 140 <=>  141 - 155   (SER  126  - LYS  140  <=> GLN  145  - ASN  159 )                          
   3: s001-A 1khw-A   142 - 161 <=>  156 - 175   (SER  142  - ARG  161  <=> SER  160  - LEU  179 )                          
   3: s001-A 1khw-A   163 - 192 <=>  176 - 205   (LYS  163  - PRO  192  <=> ASP  180  - LYS  213 )                          
   3: s001-A 1khw-A   193 - 202 <=>  211 - 220   (PRO  193  - LEU  202  <=> GLY  219  - THR  228 )                          
   3: s001-A 1khw-A   205 - 217 <=>  221 - 233   (GLY  205  - LYS  217  <=> SER  229  - SER  241 )                          
   3: s001-A 1khw-A   218 - 252 <=>  235 - 269   (GLY  218  - ASN  252  <=> ALA  243  - THR  277 )                          
   3: s001-A 1khw-A   254 - 265 <=>  270 - 281   (THR  254  - TYR  265  <=> GLU  278  - SER  289 )                          
   3: s001-A 1khw-A   268 - 311 <=>  282 - 325   (HIS  268  - SER  311  <=> HIS  290  - CYS  333 )                          
   3: s001-A 1khw-A   315 - 318 <=>  334 - 337   (ILE  315  - ASP  318  <=> ASN  342  - GLU  345 )                          
   3: s001-A 1khw-A   319 - 333 <=>  340 - 354   (HIS  319  - GLN  333  <=> PRO  348  - PRO  362 )                          
   3: s001-A 1khw-A   337 - 340 <=>  357 - 360   (LYS  337  - PHE  340  <=> VAL  365  - LEU  368 )                          
   3: s001-A 1khw-A   342 - 357 <=>  361 - 376   (GLU  342  - ALA  357  <=> PRO  369  - ALA  384 )                          
   3: s001-A 1khw-A   358 - 365 <=>  381 - 388   (ASP  358  - PRO  365  <=> GLU  389  - LEU  396 )                          
   3: s001-A 1khw-A   369 - 380 <=>  389 - 400   (CYS  369  - TYR  380  <=> ASN  397  - LEU  408 )                          
   3: s001-A 1khw-A   382 - 402 <=>  404 - 424   (LYS  382  - LYS  402  <=> GLY  412  - THR  432 )                          
   3: s001-A 1khw-A   404 - 424 <=>  436 - 456   (LYS  404  - GLU  424  <=> LEU  444  - GLY  464 )                          
   3: s001-A 1khw-A   425 - 440 <=>  458 - 473   (GLN  425  - LYS  440  <=> GLU  466  - TYR  481 )                          
   3: s001-A 1khw-A   467 - 470 <=>  476 - 479   (SER  467  - PRO  470  <=> PHE  484  - TYR  487 )                          
   3: s001-A 1khw-A   471 - 481 <=>  483 - 493   (ASN  471  - GLY  481  <=> ALA  491  - ARG  501 )                          
   4: s001-A 1khv-A     5 -   8 <=>    1 -   4   (TYR    5  - LEU    8  <=> PHE    5  - GLU    8 )                          
   4: s001-A 1khv-A    18 -  35 <=>   18 -  35   (ASN   18  - PHE   35  <=> GLY   22  - GLY   39 )                          
   4: s001-A 1khv-A    37 -  40 <=>   36 -  39   (LYS   37  - GLY   40  <=> VAL   40  - GLU   43 )                          
   4: s001-A 1khv-A    41 -  48 <=>   41 -  48   (TYR   41  - VAL   48  <=> LYS   45  - ASN   52 )                          
   4: s001-A 1khv-A    50 -  67 <=>   60 -  77   (ASP   50  - MET   67  <=> LEU   64  - LEU   81 )                          
   4: s001-A 1khv-A    71 -  90 <=>   81 - 100   (GLU   71  - GLY   90  <=> ASP   85  - LYS  104 )                          
   4: s001-A 1khv-A    91 - 116 <=>  102 - 127   (ALA   91  - LYS  116  <=> GLU  106  - PRO  131 )                          
   4: s001-A 1khv-A   119 - 125 <=>  128 - 134   (VAL  119  - TRP  125  <=> GLY  132  - VAL  138 )                          
   4: s001-A 1khv-A   126 - 140 <=>  141 - 155   (SER  126  - LYS  140  <=> GLN  145  - ASN  159 )                          
   4: s001-A 1khv-A   142 - 161 <=>  156 - 175   (SER  142  - ARG  161  <=> SER  160  - LEU  179 )                          
   4: s001-A 1khv-A   163 - 192 <=>  176 - 205   (LYS  163  - PRO  192  <=> ASP  180  - LYS  213 )                          
   4: s001-A 1khv-A   193 - 203 <=>  211 - 221   (PRO  193  - ASP  203  <=> GLY  219  - SER  229 )                          
   4: s001-A 1khv-A   206 - 217 <=>  222 - 233   (CYS  206  - LYS  217  <=> ARG  230  - SER  241 )                          
   4: s001-A 1khv-A   218 - 252 <=>  235 - 269   (GLY  218  - ASN  252  <=> ALA  243  - THR  277 )                          
   4: s001-A 1khv-A   254 - 265 <=>  270 - 281   (THR  254  - TYR  265  <=> GLU  278  - SER  289 )                          
   4: s001-A 1khv-A   268 - 311 <=>  282 - 325   (HIS  268  - SER  311  <=> HIS  290  - CYS  333 )                          
   4: s001-A 1khv-A   315 - 318 <=>  334 - 337   (ILE  315  - ASP  318  <=> ASN  342  - GLU  345 )                          
   4: s001-A 1khv-A   319 - 333 <=>  340 - 354   (HIS  319  - GLN  333  <=> PRO  348  - PRO  362 )                          
   4: s001-A 1khv-A   337 - 340 <=>  357 - 360   (LYS  337  - PHE  340  <=> VAL  365  - LEU  368 )                          
   4: s001-A 1khv-A   342 - 357 <=>  361 - 376   (GLU  342  - ALA  357  <=> PRO  369  - ALA  384 )                          
   4: s001-A 1khv-A   358 - 365 <=>  381 - 388   (ASP  358  - PRO  365  <=> GLU  389  - LEU  396 )                          
   4: s001-A 1khv-A   369 - 380 <=>  389 - 400   (CYS  369  - TYR  380  <=> ASN  397  - LEU  408 )                          
   4: s001-A 1khv-A   382 - 402 <=>  404 - 424   (LYS  382  - LYS  402  <=> GLY  412  - THR  432 )                          
   4: s001-A 1khv-A   404 - 424 <=>  436 - 456   (LYS  404  - GLU  424  <=> LEU  444  - GLY  464 )                          
   4: s001-A 1khv-A   425 - 440 <=>  458 - 473   (GLN  425  - LYS  440  <=> GLU  466  - TYR  481 )                          
   4: s001-A 1khv-A   467 - 470 <=>  476 - 479   (SER  467  - PRO  470  <=> PHE  484  - TYR  487 )                          
   4: s001-A 1khv-A   471 - 481 <=>  483 - 493   (ASN  471  - GLY  481  <=> ALA  491  - ARG  501 )                          
   5: s001-A 5i62-A     6 -  13 <=>    2 -   9   (GLN    6  - PHE   13  <=> GLN    2  - SER    9 )                          
   5: s001-A 5i62-A    16 -  19 <=>   13 -  16   (TYR   16  - VAL   19  <=> ASN   13  - ASN   16 )                          
   5: s001-A 5i62-A    20 -  23 <=>   19 -  22   (ASP   20  - GLN   23  <=> LEU   19  - TYR   22 )                          
   5: s001-A 5i62-A    24 -  28 <=>   26 -  30   (GLY   24  - ARG   28  <=> VAL   26  - GLN   30 )                          
   5: s001-A 5i62-A    29 -  33 <=>   32 -  36   (ARG   29  - SER   33  <=> GLU   32  - THR   36 )                          
   5: s001-A 5i62-A    35 -  38 <=>   37 -  40   (PHE   35  - VAL   38  <=> PRO   37  - LYS   40 )                          
   5: s001-A 5i62-A    39 -  42 <=>   42 -  45   (PRO   39  - GLU   42  <=> MET   42  - GLU   45 )                          
   5: s001-A 5i62-A    43 -  46 <=>   76 -  79   (ASP   43  - ARG   46  <=> VAL   76  - MET   79 )                          
   5: s001-A 5i62-A    47 -  63 <=>   81 -  97   (ASP   47  - THR   63  <=> VAL   81  - ASP   97 )                          
   5: s001-A 5i62-A    64 -  69 <=>  100 - 105   (PRO   64  - ILE   69  <=> SER  100  - PRO  105 )                          
   5: s001-A 5i62-A    74 -  84 <=>  107 - 117   (PHE   74  - MET   84  <=> ASP  107  - GLU  117 )                          
   5: s001-A 5i62-A    86 -  89 <=>  118 - 121   (PHE   86  - TYR   89  <=> TRP  118  - VAL  121 )                          
   5: s001-A 5i62-A    91 - 116 <=>  122 - 147   (ALA   91  - LYS  116  <=> SER  122  - PHE  147 )                          
   5: s001-A 5i62-A   119 - 129 <=>  148 - 158   (VAL  119  - LYS  129  <=> SER  148  - ILE  158 )                          
   5: s001-A 5i62-A   133 - 136 <=>  159 - 162   (VAL  133  - TRP  136  <=> PRO  159  - VAL  162 )                          
   5: s001-A 5i62-A   146 - 162 <=>  178 - 194   (SER  146  - GLY  162  <=> TRP  178  - LYS  194 )                          
   5: s001-A 5i62-A   163 - 191 <=>  197 - 225   (LYS  163  - PRO  191  <=> ASP  197  - PHE  225 )                          
   5: s001-A 5i62-A   192 - 195 <=>  228 - 231   (PRO  192  - LEU  195  <=> LEU  228  - VAL  231 )                          
   5: s001-A 5i62-A   196 - 201 <=>  233 - 238   (GLY  196  - TRP  201  <=> ALA  233  - GLU  238 )                          
   5: s001-A 5i62-A   206 - 219 <=>  239 - 252   (CYS  206  - GLY  219  <=> ALA  239  - GLY  252 )                          
   5: s001-A 5i62-A   220 - 252 <=>  256 - 288   (SER  220  - ASN  252  <=> VAL  256  - GLN  288 )                          
   5: s001-A 5i62-A   254 - 275 <=>  289 - 310   (THR  254  - ASN  275  <=> GLU  289  - TRP  310 )                          
   5: s001-A 5i62-A   276 - 311 <=>  312 - 347   (THR  276  - SER  311  <=> GLU  312  - HIS  347 )                          
   5: s001-A 5i62-A   313 - 317 <=>  348 - 352   (PHE  313  - GLN  317  <=> THR  348  - PRO  352 )                          
   5: s001-A 5i62-A   319 - 333 <=>  353 - 367   (HIS  319  - GLN  333  <=> ASN  353  - GLY  367 )                          
   5: s001-A 5i62-A   340 - 364 <=>  369 - 393   (PHE  340  - LYS  364  <=> SER  369  - LYS  393 )                          
   5: s001-A 5i62-A   369 - 383 <=>  394 - 408   (CYS  369  - THR  383  <=> GLN  394  - ARG  408 )                          
   5: s001-A 5i62-A   384 - 404 <=>  414 - 434   (GLY  384  - LYS  404  <=> VAL  414  - ASP  434 )                          
   5: s001-A 5i62-A   405 - 422 <=>  439 - 456   (THR  405  - PHE  422  <=> GLY  439  - TYR  456 )                          
   5: s001-A 5i62-A   423 - 433 <=>  460 - 470   (ASN  423  - SER  433  <=> LYS  460  - GLY  470 )                          
   5: s001-A 5i62-A   435 - 438 <=>  471 - 474   (VAL  435  - ASP  438  <=> ASP  471  - ARG  474 )                          
   5: s001-A 5i62-A   442 - 446 <=>  478 - 482   (ARG  442  - VAL  446  <=> GLY  478  - PHE  482 )                          
   5: s001-A 5i62-A   447 - 450 <=>  489 - 492   (GLN  447  - LEU  450  <=> GLU  489  - LYS  492 )                          
   5: s001-A 5i62-A   463 - 466 <=>  493 - 496   (ASP  463  - LEU  466  <=> GLY  520  - ASN  523 )                          
   5: s001-A 5i62-A   469 - 472 <=>  499 - 502   (PHE  469  - PHE  472  <=> VAL  526  - ALA  529 )                          
   6: s001-A 3sfg-B     3 -   6 <=>   12 -  15   (THR    3  - GLN    6  <=> PRO   16  - ASP   19 )                          
   6: s001-A 3sfg-B    21 -  29 <=>   18 -  26   (LEU   21  - ARG   29  <=> ASP   22  - THR   30 )                          
   6: s001-A 3sfg-B    30 -  35 <=>   28 -  33   (VAL   30  - PHE   35  <=> PHE   32  - PRO   37 )                          
   6: s001-A 3sfg-B    39 -  49 <=>   36 -  46   (PRO   39  - THR   49  <=> LEU   40  - LEU   50 )                          
   6: s001-A 3sfg-B    50 -  89 <=>   58 -  97   (ASP   50  - TYR   89  <=> LEU   62  - LEU  101 )                          
   6: s001-A 3sfg-B    91 - 116 <=>   98 - 123   (ALA   91  - LYS  116  <=> GLU  102  - HIS  127 )                          
   6: s001-A 3sfg-B   119 - 125 <=>  124 - 130   (VAL  119  - TRP  125  <=> LYS  128  - TRP  134 )                          
   6: s001-A 3sfg-B   126 - 141 <=>  137 - 152   (SER  126  - SER  141  <=> GLY  141  - MET  156 )                          
   6: s001-A 3sfg-B   143 - 163 <=>  153 - 173   (HIS  143  - LYS  163  <=> GLY  157  - LYS  177 )                          
   6: s001-A 3sfg-B   164 - 189 <=>  178 - 203   (ASN  164  - VAL  189  <=> ILE  182  - ASP  207 )                          
   6: s001-A 3sfg-B   190 - 193 <=>  206 - 209   (LYS  190  - PRO  193  <=> LYS  210  - CYS  213 )                          
   6: s001-A 3sfg-B   194 - 202 <=>  213 - 221   (PHE  194  - LEU  202  <=> PRO  217  - ASN  225 )                          
   6: s001-A 3sfg-B   206 - 251 <=>  222 - 267   (CYS  206  - MET  251  <=> GLU  226  - GLU  271 )                          
   6: s001-A 3sfg-B   254 - 265 <=>  269 - 280   (THR  254  - TYR  265  <=> ASP  273  - ALA  284 )                          
   6: s001-A 3sfg-B   268 - 312 <=>  281 - 325   (HIS  268  - GLU  312  <=> PRO  285  - ARG  329 )                          
   6: s001-A 3sfg-B   315 - 318 <=>  330 - 333   (ILE  315  - ASP  318  <=> ILE  334  - GLN  337 )                          
   6: s001-A 3sfg-B   319 - 334 <=>  336 - 351   (HIS  319  - GLY  334  <=> GLU  340  - GLU  355 )                          
   6: s001-A 3sfg-B   340 - 359 <=>  353 - 372   (PHE  340  - LYS  359  <=> ASP  357  - ASP  376 )                          
   6: s001-A 3sfg-B   360 - 365 <=>  377 - 382   (THR  360  - PRO  365  <=> LEU  382  - THR  387 )                          
   6: s001-A 3sfg-B   369 - 381 <=>  384 - 396   (CYS  369  - GLY  381  <=> GLN  389  - ASP  401 )                          
   6: s001-A 3sfg-B   382 - 401 <=>  399 - 418   (LYS  382  - PHE  401  <=> GLY  404  - GLY  423 )                          
   6: s001-A 3sfg-B   403 - 407 <=>  428 - 432   (ASP  403  - ALA  407  <=> LEU  433  - ALA  437 )                          
   6: s001-A 3sfg-B   411 - 424 <=>  433 - 446   (GLN  411  - GLU  424  <=> SER  441  - GLY  454 )                          
   6: s001-A 3sfg-B   425 - 431 <=>  448 - 454   (GLN  425  - LEU  431  <=> LYS  456  - ALA  462 )                          
   6: s001-A 3sfg-B   433 - 436 <=>  455 - 458   (SER  433  - HIS  436  <=> SER  463  - SER  466 )                          
   6: s001-A 3sfg-B   466 - 472 <=>  459 - 465   (LEU  466  - PHE  472  <=> MET  476  - ARG  482 )                          
   6: s001-A 3sfg-B   474 - 482 <=>  466 - 474   (GLU  474  - LYS  482  <=> SER  483  - GLY  491 )                          
   7: s001-A 3uqs-B     3 -   6 <=>   11 -  14   (THR    3  - GLN    6  <=> PRO   13  - ASP   16 )                          
   7: s001-A 3uqs-B    21 -  29 <=>   17 -  25   (LEU   21  - ARG   29  <=> ASP   19  - THR   27 )                          
   7: s001-A 3uqs-B    30 -  34 <=>   27 -  31   (VAL   30  - PRO   34  <=> PHE   29  - SER   33 )                          
   7: s001-A 3uqs-B    39 -  49 <=>   35 -  45   (PRO   39  - THR   49  <=> LEU   37  - LEU   47 )                          
   7: s001-A 3uqs-B    50 -  89 <=>   57 -  96   (ASP   50  - TYR   89  <=> LEU   59  - LEU   98 )                          
   7: s001-A 3uqs-B    91 - 116 <=>   97 - 122   (ALA   91  - LYS  116  <=> GLU   99  - HIS  124 )                          
   7: s001-A 3uqs-B   119 - 125 <=>  123 - 129   (VAL  119  - TRP  125  <=> LYS  125  - TRP  131 )                          
   7: s001-A 3uqs-B   126 - 141 <=>  136 - 151   (SER  126  - SER  141  <=> GLY  138  - MET  153 )                          
   7: s001-A 3uqs-B   143 - 163 <=>  152 - 172   (HIS  143  - LYS  163  <=> GLY  154  - LYS  174 )                          
   7: s001-A 3uqs-B   164 - 189 <=>  177 - 202   (ASN  164  - VAL  189  <=> ILE  179  - ASP  204 )                          
   7: s001-A 3uqs-B   190 - 193 <=>  205 - 208   (LYS  190  - PRO  193  <=> LYS  207  - CYS  210 )                          
   7: s001-A 3uqs-B   194 - 202 <=>  212 - 220   (PHE  194  - LEU  202  <=> PRO  214  - ASN  222 )                          
   7: s001-A 3uqs-B   206 - 251 <=>  221 - 266   (CYS  206  - MET  251  <=> GLU  223  - GLU  268 )                          
   7: s001-A 3uqs-B   254 - 265 <=>  268 - 279   (THR  254  - TYR  265  <=> ASP  270  - ALA  281 )                          
   7: s001-A 3uqs-B   268 - 312 <=>  280 - 324   (HIS  268  - GLU  312  <=> PRO  282  - ARG  326 )                          
   7: s001-A 3uqs-B   315 - 318 <=>  329 - 332   (ILE  315  - ASP  318  <=> ILE  331  - GLN  334 )                          
   7: s001-A 3uqs-B   319 - 334 <=>  335 - 350   (HIS  319  - GLY  334  <=> GLU  337  - GLU  352 )                          
   7: s001-A 3uqs-B   340 - 359 <=>  352 - 371   (PHE  340  - LYS  359  <=> ASP  354  - ASP  373 )                          
   7: s001-A 3uqs-B   360 - 365 <=>  377 - 382   (THR  360  - PRO  365  <=> LEU  379  - THR  384 )                          
   7: s001-A 3uqs-B   369 - 381 <=>  384 - 396   (CYS  369  - GLY  381  <=> GLN  386  - ASP  398 )                          
   7: s001-A 3uqs-B   382 - 401 <=>  399 - 418   (LYS  382  - PHE  401  <=> GLY  401  - GLY  420 )                          
   7: s001-A 3uqs-B   403 - 424 <=>  428 - 449   (ASP  403  - GLU  424  <=> LEU  430  - GLY  451 )                          
   7: s001-A 3uqs-B   425 - 441 <=>  451 - 467   (GLN  425  - ASN  441  <=> LYS  453  - SER  469 )                          
   7: s001-A 3uqs-B   468 - 482 <=>  468 - 482   (LYS  468  - LYS  482  <=> VAL  474  - GLY  488 )                          
   8: s001-A 4nru-A     3 -   6 <=>   11 -  14   (THR    3  - GLN    6  <=> PRO   13  - ASP   16 )                          
   8: s001-A 4nru-A    21 -  29 <=>   17 -  25   (LEU   21  - ARG   29  <=> ASP   19  - THR   27 )                          
   8: s001-A 4nru-A    30 -  34 <=>   27 -  31   (VAL   30  - PRO   34  <=> PHE   29  - SER   33 )                          
   8: s001-A 4nru-A    39 -  49 <=>   35 -  45   (PRO   39  - THR   49  <=> LEU   37  - LEU   47 )                          
   8: s001-A 4nru-A    50 -  89 <=>   57 -  96   (ASP   50  - TYR   89  <=> LEU   59  - LEU   98 )                          
   8: s001-A 4nru-A    91 - 116 <=>   97 - 122   (ALA   91  - LYS  116  <=> GLU   99  - HIS  124 )                          
   8: s001-A 4nru-A   119 - 124 <=>  123 - 128   (VAL  119  - VAL  124  <=> LYS  125  - ASP  130 )                          
   8: s001-A 4nru-A   125 - 139 <=>  138 - 152   (TRP  125  - VAL  139  <=> LEU  140  - GLY  154 )                          
   8: s001-A 4nru-A   144 - 163 <=>  153 - 172   (ARG  144  - LYS  163  <=> LYS  155  - LYS  174 )                          
   8: s001-A 4nru-A   164 - 189 <=>  177 - 202   (ASN  164  - VAL  189  <=> ILE  179  - ASP  204 )                          
   8: s001-A 4nru-A   190 - 193 <=>  205 - 208   (LYS  190  - PRO  193  <=> LYS  207  - CYS  210 )                          
   8: s001-A 4nru-A   194 - 202 <=>  212 - 220   (PHE  194  - LEU  202  <=> PRO  214  - ASN  222 )                          
   8: s001-A 4nru-A   206 - 251 <=>  221 - 266   (CYS  206  - MET  251  <=> GLU  223  - GLU  268 )                          
   8: s001-A 4nru-A   254 - 265 <=>  268 - 279   (THR  254  - TYR  265  <=> ASP  270  - ALA  281 )                          
   8: s001-A 4nru-A   268 - 312 <=>  280 - 324   (HIS  268  - GLU  312  <=> PRO  282  - ARG  326 )                          
   8: s001-A 4nru-A   314 - 334 <=>  330 - 350   (ARG  314  - GLY  334  <=> VAL  332  - GLU  352 )                          
   8: s001-A 4nru-A   339 - 359 <=>  351 - 371   (ASP  339  - LYS  359  <=> LEU  353  - ASP  373 )                          
   8: s001-A 4nru-A   360 - 365 <=>  377 - 382   (THR  360  - PRO  365  <=> LEU  379  - THR  384 )                          
   8: s001-A 4nru-A   369 - 381 <=>  384 - 396   (CYS  369  - GLY  381  <=> GLN  386  - ASP  398 )                          
   8: s001-A 4nru-A   382 - 401 <=>  399 - 418   (LYS  382  - PHE  401  <=> GLY  401  - GLY  420 )                          
   8: s001-A 4nru-A   402 - 406 <=>  427 - 431   (LYS  402  - PRO  406  <=> THR  429  - HIS  433 )                          
   8: s001-A 4nru-A   409 - 424 <=>  432 - 447   (THR  409  - GLU  424  <=> ARG  436  - GLY  451 )                          
   8: s001-A 4nru-A   425 - 438 <=>  449 - 462   (GLN  425  - ASP  438  <=> LYS  453  - ALA  466 )                          
   8: s001-A 4nru-A   468 - 482 <=>  463 - 477   (LYS  468  - LYS  482  <=> VAL  474  - GLY  488 )                          
   9: s001-A 5y3d-C     3 -   6 <=>    9 -  12   (THR    3  - GLN    6  <=> PRO   16  - ASP   19 )                          
   9: s001-A 5y3d-C    21 -  29 <=>   15 -  23   (LEU   21  - ARG   29  <=> ASP   22  - THR   30 )                          
   9: s001-A 5y3d-C    30 -  34 <=>   25 -  29   (VAL   30  - PRO   34  <=> PHE   32  - SER   36 )                          
   9: s001-A 5y3d-C    39 -  49 <=>   33 -  43   (PRO   39  - THR   49  <=> LEU   40  - LEU   50 )                          
   9: s001-A 5y3d-C    50 -  89 <=>   55 -  94   (ASP   50  - TYR   89  <=> LEU   62  - LEU  101 )                          
   9: s001-A 5y3d-C    91 - 116 <=>   95 - 120   (ALA   91  - LYS  116  <=> GLU  102  - HIS  127 )                          
   9: s001-A 5y3d-C   119 - 124 <=>  121 - 126   (VAL  119  - VAL  124  <=> LYS  128  - ASP  133 )                          
   9: s001-A 5y3d-C   125 - 139 <=>  136 - 150   (TRP  125  - VAL  139  <=> LEU  143  - GLY  157 )                          
   9: s001-A 5y3d-C   144 - 163 <=>  151 - 170   (ARG  144  - LYS  163  <=> LYS  158  - LYS  177 )                          
   9: s001-A 5y3d-C   164 - 189 <=>  175 - 200   (ASN  164  - VAL  189  <=> ILE  182  - ASP  207 )                          
   9: s001-A 5y3d-C   190 - 193 <=>  203 - 206   (LYS  190  - PRO  193  <=> LYS  210  - CYS  213 )                          
   9: s001-A 5y3d-C   194 - 203 <=>  210 - 219   (PHE  194  - ASP  203  <=> PRO  217  - GLU  226 )                          
   9: s001-A 5y3d-C   207 - 251 <=>  220 - 264   (SER  207  - MET  251  <=> ASP  227  - GLU  271 )                          
   9: s001-A 5y3d-C   254 - 265 <=>  266 - 277   (THR  254  - TYR  265  <=> ASP  273  - ALA  284 )                          
   9: s001-A 5y3d-C   268 - 312 <=>  278 - 322   (HIS  268  - GLU  312  <=> PRO  285  - ARG  329 )                          
   9: s001-A 5y3d-C   315 - 318 <=>  327 - 330   (ILE  315  - ASP  318  <=> ILE  334  - GLN  337 )                          
   9: s001-A 5y3d-C   319 - 334 <=>  333 - 348   (HIS  319  - GLY  334  <=> GLU  340  - GLU  355 )                          
   9: s001-A 5y3d-C   339 - 359 <=>  349 - 369   (ASP  339  - LYS  359  <=> LEU  356  - ASP  376 )                          
   9: s001-A 5y3d-C   360 - 365 <=>  375 - 380   (THR  360  - PRO  365  <=> LEU  382  - THR  387 )                          
   9: s001-A 5y3d-C   369 - 381 <=>  382 - 394   (CYS  369  - GLY  381  <=> GLN  389  - ASP  401 )                          
   9: s001-A 5y3d-C   382 - 402 <=>  397 - 417   (LYS  382  - LYS  402  <=> GLY  404  - PRO  424 )                          
   9: s001-A 5y3d-C   403 - 406 <=>  426 - 429   (ASP  403  - PRO  406  <=> LEU  433  - HIS  436 )                          
   9: s001-A 5y3d-C   409 - 424 <=>  430 - 445   (THR  409  - GLU  424  <=> ARG  439  - GLY  454 )                          
   9: s001-A 5y3d-C   425 - 442 <=>  447 - 464   (GLN  425  - ARG  442  <=> LYS  456  - GLY  473 )                          
   9: s001-A 5y3d-C   467 - 482 <=>  465 - 480   (SER  467  - LYS  482  <=> MET  476  - GLY  491 )                          
  10: s001-A 5y3d-E     3 -   6 <=>    9 -  12   (THR    3  - GLN    6  <=> PRO   16  - ASP   19 )                          
  10: s001-A 5y3d-E    21 -  29 <=>   15 -  23   (LEU   21  - ARG   29  <=> ASP   22  - THR   30 )                          
  10: s001-A 5y3d-E    30 -  35 <=>   25 -  30   (VAL   30  - PHE   35  <=> PHE   32  - PRO   37 )                          
  10: s001-A 5y3d-E    39 -  49 <=>   33 -  43   (PRO   39  - THR   49  <=> LEU   40  - LEU   50 )                          
  10: s001-A 5y3d-E    50 -  89 <=>   55 -  94   (ASP   50  - TYR   89  <=> LEU   62  - LEU  101 )                          
  10: s001-A 5y3d-E    91 - 116 <=>   95 - 120   (ALA   91  - LYS  116  <=> GLU  102  - HIS  127 )                          
  10: s001-A 5y3d-E   119 - 125 <=>  121 - 127   (VAL  119  - TRP  125  <=> LYS  128  - TRP  134 )                          
  10: s001-A 5y3d-E   126 - 141 <=>  134 - 149   (SER  126  - SER  141  <=> GLY  141  - MET  156 )                          
  10: s001-A 5y3d-E   143 - 163 <=>  150 - 170   (HIS  143  - LYS  163  <=> GLY  157  - LYS  177 )                          
  10: s001-A 5y3d-E   164 - 192 <=>  175 - 203   (ASN  164  - PRO  192  <=> ILE  182  - LYS  210 )                          
  10: s001-A 5y3d-E   193 - 203 <=>  209 - 219   (PRO  193  - ASP  203  <=> ASN  216  - GLU  226 )                          
  10: s001-A 5y3d-E   207 - 251 <=>  220 - 264   (SER  207  - MET  251  <=> ASP  227  - GLU  271 )                          
  10: s001-A 5y3d-E   254 - 265 <=>  266 - 277   (THR  254  - TYR  265  <=> ASP  273  - ALA  284 )                          
  10: s001-A 5y3d-E   268 - 311 <=>  278 - 321   (HIS  268  - SER  311  <=> PRO  285  - THR  328 )                          
  10: s001-A 5y3d-E   315 - 318 <=>  327 - 330   (ILE  315  - ASP  318  <=> ILE  334  - GLN  337 )                          
  10: s001-A 5y3d-E   319 - 334 <=>  333 - 348   (HIS  319  - GLY  334  <=> GLU  340  - GLU  355 )                          
  10: s001-A 5y3d-E   339 - 358 <=>  349 - 368   (ASP  339  - ASP  358  <=> LEU  356  - ALA  375 )                          
  10: s001-A 5y3d-E   360 - 365 <=>  375 - 380   (THR  360  - PRO  365  <=> LEU  382  - THR  387 )                          
  10: s001-A 5y3d-E   369 - 381 <=>  382 - 394   (CYS  369  - GLY  381  <=> GLN  389  - ASP  401 )                          
  10: s001-A 5y3d-E   382 - 402 <=>  397 - 417   (LYS  382  - LYS  402  <=> GLY  404  - PRO  424 )                          
  10: s001-A 5y3d-E   403 - 406 <=>  426 - 429   (ASP  403  - PRO  406  <=> LEU  433  - HIS  436 )                          
  10: s001-A 5y3d-E   409 - 424 <=>  430 - 445   (THR  409  - GLU  424  <=> ARG  439  - GLY  454 )                          
  10: s001-A 5y3d-E   425 - 443 <=>  447 - 465   (GLN  425  - ILE  443  <=> LYS  456  - ILE  474 )                          
  10: s001-A 5y3d-E   467 - 483 <=>  467 - 483   (SER  467  - ASP  483  <=> MET  476  - THR  492 )                          
  11: s001-A 5y3d-F     3 -   6 <=>    9 -  12   (THR    3  - GLN    6  <=> PRO   16  - ASP   19 )                          
  11: s001-A 5y3d-F    21 -  29 <=>   15 -  23   (LEU   21  - ARG   29  <=> ASP   22  - THR   30 )                          
  11: s001-A 5y3d-F    30 -  35 <=>   25 -  30   (VAL   30  - PHE   35  <=> PHE   32  - PRO   37 )                          
  11: s001-A 5y3d-F    39 -  49 <=>   33 -  43   (PRO   39  - THR   49  <=> LEU   40  - LEU   50 )                          
  11: s001-A 5y3d-F    50 -  89 <=>   55 -  94   (ASP   50  - TYR   89  <=> LEU   62  - LEU  101 )                          
  11: s001-A 5y3d-F    91 - 116 <=>   95 - 120   (ALA   91  - LYS  116  <=> GLU  102  - HIS  127 )                          
  11: s001-A 5y3d-F   119 - 125 <=>  121 - 127   (VAL  119  - TRP  125  <=> LYS  128  - TRP  134 )                          
  11: s001-A 5y3d-F   126 - 141 <=>  134 - 149   (SER  126  - SER  141  <=> GLY  141  - MET  156 )                          
  11: s001-A 5y3d-F   143 - 163 <=>  150 - 170   (HIS  143  - LYS  163  <=> GLY  157  - LYS  177 )                          
  11: s001-A 5y3d-F   164 - 189 <=>  175 - 200   (ASN  164  - VAL  189  <=> ILE  182  - ASP  207 )                          
  11: s001-A 5y3d-F   190 - 193 <=>  203 - 206   (LYS  190  - PRO  193  <=> LYS  210  - CYS  213 )                          
  11: s001-A 5y3d-F   194 - 203 <=>  210 - 219   (PHE  194  - ASP  203  <=> PRO  217  - GLU  226 )                          
  11: s001-A 5y3d-F   207 - 251 <=>  220 - 264   (SER  207  - MET  251  <=> ASP  227  - GLU  271 )                          
  11: s001-A 5y3d-F   254 - 265 <=>  266 - 277   (THR  254  - TYR  265  <=> ASP  273  - ALA  284 )                          
  11: s001-A 5y3d-F   268 - 311 <=>  278 - 321   (HIS  268  - SER  311  <=> PRO  285  - THR  328 )                          
  11: s001-A 5y3d-F   314 - 334 <=>  328 - 348   (ARG  314  - GLY  334  <=> VAL  335  - GLU  355 )                          
  11: s001-A 5y3d-F   340 - 359 <=>  350 - 369   (PHE  340  - LYS  359  <=> ASP  357  - ASP  376 )                          
  11: s001-A 5y3d-F   360 - 365 <=>  375 - 380   (THR  360  - PRO  365  <=> LEU  382  - THR  387 )                          
  11: s001-A 5y3d-F   369 - 381 <=>  382 - 394   (CYS  369  - GLY  381  <=> GLN  389  - ASP  401 )                          
  11: s001-A 5y3d-F   382 - 402 <=>  397 - 417   (LYS  382  - LYS  402  <=> GLY  404  - PRO  424 )                          
  11: s001-A 5y3d-F   403 - 406 <=>  426 - 429   (ASP  403  - PRO  406  <=> LEU  433  - HIS  436 )                          
  11: s001-A 5y3d-F   409 - 424 <=>  430 - 445   (THR  409  - GLU  424  <=> ARG  439  - GLY  454 )                          
  11: s001-A 5y3d-F   425 - 442 <=>  447 - 464   (GLN  425  - ARG  442  <=> LYS  456  - GLY  473 )                          
  11: s001-A 5y3d-F   467 - 483 <=>  465 - 481   (SER  467  - ASP  483  <=> MET  476  - THR  492 )                          
  12: s001-A 1khw-B     5 -   8 <=>    1 -   4   (TYR    5  - LEU    8  <=> PHE    5  - GLU    8 )                          
  12: s001-A 1khw-B    20 -  29 <=>   19 -  28   (ASP   20  - ARG   29  <=> ALA   23  - THR   32 )                          
  12: s001-A 1khw-B    30 -  35 <=>   30 -  35   (VAL   30  - PHE   35  <=> TYR   34  - GLY   39 )                          
  12: s001-A 1khw-B    37 -  40 <=>   36 -  39   (LYS   37  - GLY   40  <=> VAL   40  - GLU   43 )                          
  12: s001-A 1khw-B    41 -  49 <=>   41 -  49   (TYR   41  - THR   49  <=> LYS   45  - LEU   53 )                          
  12: s001-A 1khw-B    50 -  67 <=>   60 -  77   (ASP   50  - MET   67  <=> LEU   64  - LEU   81 )                          
  12: s001-A 1khw-B    68 -  71 <=>   79 -  82   (HIS   68  - GLU   71  <=> LYS   83  - GLU   86 )                          
  12: s001-A 1khw-B    73 -  90 <=>   83 - 100   (LEU   73  - GLY   90  <=> PHE   87  - LYS  104 )                          
  12: s001-A 1khw-B    91 - 116 <=>  102 - 127   (ALA   91  - LYS  116  <=> GLU  106  - PRO  131 )                          
  12: s001-A 1khw-B   119 - 125 <=>  128 - 134   (VAL  119  - TRP  125  <=> GLY  132  - VAL  138 )                          
  12: s001-A 1khw-B   126 - 140 <=>  141 - 155   (SER  126  - LYS  140  <=> GLN  145  - ASN  159 )                          
  12: s001-A 1khw-B   142 - 164 <=>  156 - 178   (SER  142  - ASN  164  <=> SER  160  - VAL  182 )                          
  12: s001-A 1khw-B   165 - 192 <=>  182 - 209   (LYS  165  - PRO  192  <=> LYS  186  - LYS  213 )                          
  12: s001-A 1khw-B   193 - 203 <=>  215 - 225   (PRO  193  - ASP  203  <=> GLY  219  - SER  229 )                          
  12: s001-A 1khw-B   206 - 217 <=>  226 - 237   (CYS  206  - LYS  217  <=> ARG  230  - SER  241 )                          
  12: s001-A 1khw-B   218 - 252 <=>  239 - 273   (GLY  218  - ASN  252  <=> ALA  243  - THR  277 )                          
  12: s001-A 1khw-B   254 - 265 <=>  274 - 285   (THR  254  - TYR  265  <=> GLU  278  - SER  289 )                          
  12: s001-A 1khw-B   268 - 311 <=>  286 - 329   (HIS  268  - SER  311  <=> HIS  290  - CYS  333 )                          
  12: s001-A 1khw-B   315 - 318 <=>  339 - 342   (ILE  315  - ASP  318  <=> LEU  343  - ASP  346 )                          
  12: s001-A 1khw-B   319 - 331 <=>  344 - 356   (HIS  319  - PHE  331  <=> PRO  348  - MET  360 )                          
  12: s001-A 1khw-B   333 - 340 <=>  357 - 364   (GLN  333  - PHE  340  <=> THR  361  - LEU  368 )                          
  12: s001-A 1khw-B   342 - 355 <=>  365 - 378   (GLU  342  - VAL  355  <=> PRO  369  - PRO  382 )                          
  12: s001-A 1khw-B   358 - 361 <=>  379 - 382   (ASP  358  - GLU  361  <=> THR  383  - ASP  386 )                          
  12: s001-A 1khw-B   362 - 365 <=>  389 - 392   (TYR  362  - PRO  365  <=> VAL  393  - LEU  396 )                          
  12: s001-A 1khw-B   369 - 380 <=>  393 - 404   (CYS  369  - TYR  380  <=> ASN  397  - LEU  408 )                          
  12: s001-A 1khw-B   382 - 402 <=>  408 - 428   (LYS  382  - LYS  402  <=> GLY  412  - THR  432 )                          
  12: s001-A 1khw-B   403 - 407 <=>  437 - 441   (ASP  403  - ALA  407  <=> THR  441  - ALA  445 )                          
  12: s001-A 1khw-B   408 - 424 <=>  444 - 460   (ASP  408  - GLU  424  <=> GLU  448  - GLY  464 )                          
  12: s001-A 1khw-B   425 - 438 <=>  462 - 475   (GLN  425  - ASP  438  <=> GLU  466  - GLN  479 )                          
  12: s001-A 1khw-B   440 - 443 <=>  476 - 479   (LYS  440  - ILE  443  <=> ALA  480  - GLN  483 )                          
  12: s001-A 1khw-B   467 - 479 <=>  480 - 492   (SER  467  - TYR  479  <=> PHE  484  - LEU  496 )                          
  12: s001-A 1khw-B   481 - 484 <=>  493 - 496   (GLY  481  - PHE  484  <=> ALA  497  - LYS  500 )                          
  13: s001-A 5xe0-A    20 -  29 <=>   10 -  19   (ASP   20  - ARG   29  <=> GLY   10  - THR   19 )                          
  13: s001-A 5xe0-A    30 -  33 <=>   21 -  24   (VAL   30  - SER   33  <=> LEU   21  - SER   24 )                          
  13: s001-A 5xe0-A    35 -  38 <=>   25 -  28   (PHE   35  - VAL   38  <=> VAL   25  - GLN   28 )                          
  13: s001-A 5xe0-A    39 -  42 <=>   30 -  33   (PRO   39  - GLU   42  <=> PHE   30  - SER   33 )                          
  13: s001-A 5xe0-A    44 -  51 <=>   34 -  41   (TRP   44  - ARG   51  <=> LYS   34  - SER   41 )                          
  13: s001-A 5xe0-A    52 -  61 <=>   49 -  58   (THR   52  - PHE   61  <=> ASP   49  - TYR   58 )                          
  13: s001-A 5xe0-A    63 -  89 <=>   59 -  85   (THR   63  - TYR   89  <=> THR   59  - ASP   85 )                          
  13: s001-A 5xe0-A    91 - 103 <=>   86 -  98   (ALA   91  - SER  103  <=> ILE   86  - TYR   98 )                          
  13: s001-A 5xe0-A   104 - 115 <=>  105 - 116   (LYS  104  - PHE  115  <=> ALA  105  - TYR  116 )                          
  13: s001-A 5xe0-A   116 - 125 <=>  118 - 127   (LYS  116  - TRP  125  <=> LEU  118  - PHE  127 )                          
  13: s001-A 5xe0-A   126 - 135 <=>  135 - 144   (SER  126  - SER  135  <=> THR  135  - TYR  144 )                          
  13: s001-A 5xe0-A   145 - 164 <=>  145 - 164   (LEU  145  - ASN  164  <=> GLY  145  - VAL  164 )                          
  13: s001-A 5xe0-A   165 - 191 <=>  168 - 194   (LYS  165  - PRO  191  <=> LYS  168  - PHE  194 )                          
  13: s001-A 5xe0-A   192 - 203 <=>  201 - 212   (PRO  192  - ASP  203  <=> ALA  201  - ILE  212 )                          
  13: s001-A 5xe0-A   207 - 217 <=>  213 - 223   (SER  207  - LYS  217  <=> PHE  213  - GLY  223 )                          
  13: s001-A 5xe0-A   220 - 249 <=>  224 - 253   (SER  220  - LEU  249  <=> GLU  224  - GLY  253 )                          
  13: s001-A 5xe0-A   256 - 260 <=>  255 - 259   (SER  256  - LYS  260  <=> THR  255  - SER  259 )                          
  13: s001-A 5xe0-A   262 - 312 <=>  260 - 310   (LEU  262  - GLU  312  <=> PHE  260  - LYS  310 )                          
  13: s001-A 5xe0-A   314 - 317 <=>  314 - 317   (ARG  314  - GLN  317  <=> LEU  314  - PHE  317 )                          
  13: s001-A 5xe0-A   319 - 334 <=>  318 - 333   (HIS  319  - GLY  334  <=> LYS  318  - LYS  333 )                          
  13: s001-A 5xe0-A   340 - 360 <=>  335 - 355   (PHE  340  - THR  360  <=> ASP  335  - LYS  355 )                          
  13: s001-A 5xe0-A   362 - 365 <=>  361 - 364   (TYR  362  - PRO  365  <=> ASP  361  - TRP  364 )                          
  13: s001-A 5xe0-A   369 - 379 <=>  365 - 375   (CYS  369  - THR  379  <=> GLU  365  - ARG  375 )                          
  13: s001-A 5xe0-A   381 - 399 <=>  382 - 400   (GLY  381  - PRO  399  <=> PHE  382  - THR  400 )                          
  13: s001-A 5xe0-A   401 - 404 <=>  401 - 404   (PHE  401  - LYS  404  <=> LYS  401  - ARG  404 )                          
  13: s001-A 5xe0-A   408 - 424 <=>  405 - 421   (ASP  408  - GLU  424  <=> ASN  405  - GLY  421 )                          
  13: s001-A 5xe0-A   425 - 435 <=>  423 - 433   (GLN  425  - VAL  435  <=> GLU  423  - ARG  433 )                          
  13: s001-A 5xe0-A   436 - 439 <=>  437 - 440   (HIS  436  - LYS  439  <=> VAL  437  - ALA  440 )                          
  13: s001-A 5xe0-A   468 - 478 <=>  442 - 452   (LYS  468  - ARG  478  <=> THR  442  - LYS  452 )                          
  13: s001-A 5xe0-A   480 - 484 <=>  453 - 457   (TYR  480  - PHE  484  <=> TRP  453  - PHE  457 )                          
  14: s001-A 3ur0-A     3 -   6 <=>   10 -  13   (THR    3  - GLN    6  <=> PRO   13  - ASP   16 )                          
  14: s001-A 3ur0-A    21 -  29 <=>   16 -  24   (LEU   21  - ARG   29  <=> ASP   19  - THR   27 )                          
  14: s001-A 3ur0-A    30 -  35 <=>   26 -  31   (VAL   30  - PHE   35  <=> PHE   29  - PRO   34 )                          
  14: s001-A 3ur0-A    39 -  49 <=>   34 -  44   (PRO   39  - THR   49  <=> LEU   37  - LEU   47 )                          
  14: s001-A 3ur0-A    50 -  89 <=>   56 -  95   (ASP   50  - TYR   89  <=> LEU   59  - LEU   98 )                          
  14: s001-A 3ur0-A    91 - 116 <=>   96 - 121   (ALA   91  - LYS  116  <=> GLU   99  - HIS  124 )                          
  14: s001-A 3ur0-A   119 - 124 <=>  122 - 127   (VAL  119  - VAL  124  <=> LYS  125  - ASP  130 )                          
  14: s001-A 3ur0-A   125 - 139 <=>  137 - 151   (TRP  125  - VAL  139  <=> LEU  140  - GLY  154 )                          
  14: s001-A 3ur0-A   144 - 163 <=>  152 - 171   (ARG  144  - LYS  163  <=> LYS  155  - LYS  174 )                          
  14: s001-A 3ur0-A   164 - 189 <=>  176 - 201   (ASN  164  - VAL  189  <=> ILE  179  - ASP  204 )                          
  14: s001-A 3ur0-A   190 - 193 <=>  204 - 207   (LYS  190  - PRO  193  <=> LYS  207  - CYS  210 )                          
  14: s001-A 3ur0-A   194 - 202 <=>  211 - 219   (PHE  194  - LEU  202  <=> PRO  214  - ASN  222 )                          
  14: s001-A 3ur0-A   206 - 251 <=>  220 - 265   (CYS  206  - MET  251  <=> GLU  223  - GLU  268 )                          
  14: s001-A 3ur0-A   254 - 265 <=>  267 - 278   (THR  254  - TYR  265  <=> ASP  270  - ALA  281 )                          
  14: s001-A 3ur0-A   268 - 288 <=>  279 - 299   (HIS  268  - SER  288  <=> PRO  282  - CYS  302 )                          
  14: s001-A 3ur0-A   290 - 312 <=>  300 - 322   (PHE  290  - GLU  312  <=> CYS  304  - ARG  326 )                          
  14: s001-A 3ur0-A   314 - 334 <=>  328 - 348   (ARG  314  - GLY  334  <=> VAL  332  - GLU  352 )                          
  14: s001-A 3ur0-A   340 - 359 <=>  350 - 369   (PHE  340  - LYS  359  <=> ASP  354  - ASP  373 )                          
  14: s001-A 3ur0-A   360 - 365 <=>  375 - 380   (THR  360  - PRO  365  <=> LEU  379  - THR  384 )                          
  14: s001-A 3ur0-A   369 - 381 <=>  382 - 394   (CYS  369  - GLY  381  <=> GLN  386  - ASP  398 )                          
  14: s001-A 3ur0-A   382 - 401 <=>  397 - 416   (LYS  382  - PHE  401  <=> GLY  401  - GLY  420 )                          
  14: s001-A 3ur0-A   402 - 406 <=>  425 - 429   (LYS  402  - PRO  406  <=> THR  429  - HIS  433 )                          
  14: s001-A 3ur0-A   409 - 424 <=>  430 - 445   (THR  409  - GLU  424  <=> ARG  436  - GLY  451 )                          
  14: s001-A 3ur0-A   425 - 438 <=>  447 - 460   (GLN  425  - ASP  438  <=> LYS  453  - ALA  466 )                          
  14: s001-A 3ur0-A   468 - 482 <=>  461 - 475   (LYS  468  - LYS  482  <=> VAL  474  - GLY  488 )                          
  15: s001-A 1sh2-A     3 -   6 <=>    7 -  10   (THR    3  - GLN    6  <=> PRO   12  - GLY   15 )                          
  15: s001-A 1sh2-A    21 -  29 <=>   13 -  21   (LEU   21  - ARG   29  <=> SER   18  - THR   26 )                          
  15: s001-A 1sh2-A    30 -  40 <=>   23 -  33   (VAL   30  - GLY   40  <=> PHE   28  - PRO   38 )                          
  15: s001-A 1sh2-A    42 -  49 <=>   34 -  41   (GLU   42  - THR   49  <=> GLY   39  - LEU   46 )                          
  15: s001-A 1sh2-A    50 -  89 <=>   54 -  93   (ASP   50  - TYR   89  <=> LEU   59  - ILE   98 )                          
  15: s001-A 1sh2-A    91 - 116 <=>   94 - 119   (ALA   91  - LYS  116  <=> ASP   99  - HIS  124 )                          
  15: s001-A 1sh2-A   119 - 125 <=>  120 - 126   (VAL  119  - TRP  125  <=> MET  125  - TRP  131 )                          
  15: s001-A 1sh2-A   126 - 141 <=>  133 - 148   (SER  126  - SER  141  <=> GLY  138  - GLU  153 )                          
  15: s001-A 1sh2-A   143 - 163 <=>  149 - 169   (HIS  143  - LYS  163  <=> GLY  154  - LYS  174 )                          
  15: s001-A 1sh2-A   164 - 189 <=>  174 - 199   (ASN  164  - VAL  189  <=> ILE  179  - ASP  204 )                          
  15: s001-A 1sh2-A   190 - 193 <=>  202 - 205   (LYS  190  - PRO  193  <=> LYS  207  - CYS  210 )                          
  15: s001-A 1sh2-A   194 - 202 <=>  209 - 217   (PHE  194  - LEU  202  <=> PRO  214  - ASN  222 )                          
  15: s001-A 1sh2-A   206 - 253 <=>  218 - 265   (CYS  206  - GLU  253  <=> GLU  223  - HIS  270 )                          
  15: s001-A 1sh2-A   255 - 265 <=>  266 - 276   (GLU  255  - TYR  265  <=> LEU  271  - SER  281 )                          
  15: s001-A 1sh2-A   268 - 312 <=>  277 - 321   (HIS  268  - GLU  312  <=> PRO  282  - ASN  326 )                          
  15: s001-A 1sh2-A   314 - 335 <=>  327 - 348   (ARG  314  - LEU  335  <=> ILE  332  - LEU  353 )                          
  15: s001-A 1sh2-A   340 - 359 <=>  349 - 368   (PHE  340  - LYS  359  <=> ASP  354  - ASP  373 )                          
  15: s001-A 1sh2-A   360 - 365 <=>  374 - 379   (THR  360  - PRO  365  <=> LEU  379  - ASP  384 )                          
  15: s001-A 1sh2-A   369 - 381 <=>  381 - 393   (CYS  369  - GLY  381  <=> ASN  386  - ASP  398 )                          
  15: s001-A 1sh2-A   382 - 401 <=>  396 - 415   (LYS  382  - PHE  401  <=> GLY  401  - GLY  420 )                          
  15: s001-A 1sh2-A   402 - 407 <=>  423 - 428   (LYS  402  - ALA  407  <=> GLU  428  - HIS  433 )                          
  15: s001-A 1sh2-A   408 - 424 <=>  430 - 446   (ASP  408  - GLU  424  <=> GLN  435  - GLY  451 )                          
  15: s001-A 1sh2-A   425 - 443 <=>  448 - 466   (GLN  425  - ILE  443  <=> ALA  453  - MET  471 )                          
  15: s001-A 1sh2-A   468 - 483 <=>  469 - 484   (LYS  468  - ASP  483  <=> TYR  474  - ASP  489 )                          
  16: s001-A 5y3d-B     3 -   6 <=>    9 -  12   (THR    3  - GLN    6  <=> PRO   16  - ASP   19 )                          
  16: s001-A 5y3d-B    21 -  29 <=>   15 -  23   (LEU   21  - ARG   29  <=> ASP   22  - THR   30 )                          
  16: s001-A 5y3d-B    30 -  35 <=>   25 -  30   (VAL   30  - PHE   35  <=> PHE   32  - PRO   37 )                          
  16: s001-A 5y3d-B    39 -  49 <=>   33 -  43   (PRO   39  - THR   49  <=> LEU   40  - LEU   50 )                          
  16: s001-A 5y3d-B    50 -  89 <=>   55 -  94   (ASP   50  - TYR   89  <=> LEU   62  - LEU  101 )                          
  16: s001-A 5y3d-B    91 - 116 <=>   95 - 120   (ALA   91  - LYS  116  <=> GLU  102  - HIS  127 )                          
  16: s001-A 5y3d-B   119 - 124 <=>  121 - 126   (VAL  119  - VAL  124  <=> LYS  128  - ASP  133 )                          
  16: s001-A 5y3d-B   125 - 139 <=>  136 - 150   (TRP  125  - VAL  139  <=> LEU  143  - GLY  157 )                          
  16: s001-A 5y3d-B   144 - 163 <=>  151 - 170   (ARG  144  - LYS  163  <=> LYS  158  - LYS  177 )                          
  16: s001-A 5y3d-B   164 - 189 <=>  175 - 200   (ASN  164  - VAL  189  <=> ILE  182  - ASP  207 )                          
  16: s001-A 5y3d-B   190 - 193 <=>  203 - 206   (LYS  190  - PRO  193  <=> LYS  210  - CYS  213 )                          
  16: s001-A 5y3d-B   194 - 202 <=>  210 - 218   (PHE  194  - LEU  202  <=> PRO  217  - ASN  225 )                          
  16: s001-A 5y3d-B   206 - 251 <=>  219 - 264   (CYS  206  - MET  251  <=> GLU  226  - GLU  271 )                          
  16: s001-A 5y3d-B   254 - 265 <=>  266 - 277   (THR  254  - TYR  265  <=> ASP  273  - ALA  284 )                          
  16: s001-A 5y3d-B   268 - 311 <=>  278 - 321   (HIS  268  - SER  311  <=> PRO  285  - THR  328 )                          
  16: s001-A 5y3d-B   315 - 318 <=>  327 - 330   (ILE  315  - ASP  318  <=> ILE  334  - GLN  337 )                          
  16: s001-A 5y3d-B   319 - 334 <=>  333 - 348   (HIS  319  - GLY  334  <=> GLU  340  - GLU  355 )                          
  16: s001-A 5y3d-B   340 - 358 <=>  350 - 368   (PHE  340  - ASP  358  <=> ASP  357  - ALA  375 )                          
  16: s001-A 5y3d-B   360 - 365 <=>  375 - 380   (THR  360  - PRO  365  <=> LEU  382  - THR  387 )                          
  16: s001-A 5y3d-B   369 - 381 <=>  382 - 394   (CYS  369  - GLY  381  <=> GLN  389  - ASP  401 )                          
  16: s001-A 5y3d-B   382 - 402 <=>  397 - 417   (LYS  382  - LYS  402  <=> GLY  404  - PRO  424 )                          
  16: s001-A 5y3d-B   403 - 406 <=>  425 - 428   (ASP  403  - PRO  406  <=> THR  432  - GLY  435 )                          
  16: s001-A 5y3d-B   411 - 424 <=>  429 - 442   (GLN  411  - GLU  424  <=> SER  441  - GLY  454 )                          
  16: s001-A 5y3d-B   425 - 443 <=>  444 - 462   (GLN  425  - ILE  443  <=> LYS  456  - ILE  474 )                          
  16: s001-A 5y3d-B   467 - 482 <=>  464 - 479   (SER  467  - LYS  482  <=> MET  476  - GLY  491 )                          
  17: s001-A 5y3d-D     3 -   6 <=>    9 -  12   (THR    3  - GLN    6  <=> PRO   16  - ASP   19 )                          
  17: s001-A 5y3d-D    21 -  29 <=>   15 -  23   (LEU   21  - ARG   29  <=> ASP   22  - THR   30 )                          
  17: s001-A 5y3d-D    30 -  35 <=>   25 -  30   (VAL   30  - PHE   35  <=> PHE   32  - PRO   37 )                          
  17: s001-A 5y3d-D    39 -  49 <=>   33 -  43   (PRO   39  - THR   49  <=> LEU   40  - LEU   50 )                          
  17: s001-A 5y3d-D    50 -  89 <=>   55 -  94   (ASP   50  - TYR   89  <=> LEU   62  - LEU  101 )                          
  17: s001-A 5y3d-D    91 - 116 <=>   95 - 120   (ALA   91  - LYS  116  <=> GLU  102  - HIS  127 )                          
  17: s001-A 5y3d-D   119 - 124 <=>  121 - 126   (VAL  119  - VAL  124  <=> LYS  128  - ASP  133 )                          
  17: s001-A 5y3d-D   125 - 139 <=>  136 - 150   (TRP  125  - VAL  139  <=> LEU  143  - GLY  157 )                          
  17: s001-A 5y3d-D   144 - 163 <=>  151 - 170   (ARG  144  - LYS  163  <=> LYS  158  - LYS  177 )                          
  17: s001-A 5y3d-D   164 - 189 <=>  175 - 200   (ASN  164  - VAL  189  <=> ILE  182  - ASP  207 )                          
  17: s001-A 5y3d-D   190 - 193 <=>  203 - 206   (LYS  190  - PRO  193  <=> LYS  210  - CYS  213 )                          
  17: s001-A 5y3d-D   194 - 202 <=>  210 - 218   (PHE  194  - LEU  202  <=> PRO  217  - ASN  225 )                          
  17: s001-A 5y3d-D   206 - 251 <=>  219 - 264   (CYS  206  - MET  251  <=> GLU  226  - GLU  271 )                          
  17: s001-A 5y3d-D   254 - 265 <=>  266 - 277   (THR  254  - TYR  265  <=> ASP  273  - ALA  284 )                          
  17: s001-A 5y3d-D   268 - 311 <=>  278 - 321   (HIS  268  - SER  311  <=> PRO  285  - THR  328 )                          
  17: s001-A 5y3d-D   314 - 334 <=>  328 - 348   (ARG  314  - GLY  334  <=> VAL  335  - GLU  355 )                          
  17: s001-A 5y3d-D   340 - 359 <=>  350 - 369   (PHE  340  - LYS  359  <=> ASP  357  - ASP  376 )                          
  17: s001-A 5y3d-D   360 - 365 <=>  375 - 380   (THR  360  - PRO  365  <=> LEU  382  - THR  387 )                          
  17: s001-A 5y3d-D   369 - 381 <=>  382 - 394   (CYS  369  - GLY  381  <=> GLN  389  - ASP  401 )                          
  17: s001-A 5y3d-D   382 - 402 <=>  397 - 417   (LYS  382  - LYS  402  <=> GLY  404  - PRO  424 )                          
  17: s001-A 5y3d-D   403 - 406 <=>  426 - 429   (ASP  403  - PRO  406  <=> LEU  433  - HIS  436 )                          
  17: s001-A 5y3d-D   409 - 424 <=>  430 - 445   (THR  409  - GLU  424  <=> ARG  439  - GLY  454 )                          
  17: s001-A 5y3d-D   425 - 438 <=>  447 - 460   (GLN  425  - ASP  438  <=> LYS  456  - ALA  469 )                          
  17: s001-A 5y3d-D   440 - 443 <=>  461 - 464   (LYS  440  - ILE  443  <=> ALA  470  - GLY  473 )                          
  17: s001-A 5y3d-D   468 - 482 <=>  465 - 479   (LYS  468  - LYS  482  <=> VAL  477  - GLY  491 )                          
  18: s001-A 3uqs-A     3 -   6 <=>   12 -  15   (THR    3  - GLN    6  <=> PRO   13  - ASP   16 )                          
  18: s001-A 3uqs-A    21 -  29 <=>   18 -  26   (LEU   21  - ARG   29  <=> ASP   19  - THR   27 )                          
  18: s001-A 3uqs-A    30 -  35 <=>   28 -  33   (VAL   30  - PHE   35  <=> PHE   29  - PRO   34 )                          
  18: s001-A 3uqs-A    39 -  49 <=>   36 -  46   (PRO   39  - THR   49  <=> LEU   37  - LEU   47 )                          
  18: s001-A 3uqs-A    50 -  89 <=>   58 -  97   (ASP   50  - TYR   89  <=> LEU   59  - LEU   98 )                          
  18: s001-A 3uqs-A    91 - 116 <=>   98 - 123   (ALA   91  - LYS  116  <=> GLU   99  - HIS  124 )                          
  18: s001-A 3uqs-A   119 - 124 <=>  124 - 129   (VAL  119  - VAL  124  <=> LYS  125  - ASP  130 )                          
  18: s001-A 3uqs-A   125 - 139 <=>  139 - 153   (TRP  125  - VAL  139  <=> LEU  140  - GLY  154 )                          
  18: s001-A 3uqs-A   144 - 163 <=>  154 - 173   (ARG  144  - LYS  163  <=> LYS  155  - LYS  174 )                          
  18: s001-A 3uqs-A   164 - 189 <=>  178 - 203   (ASN  164  - VAL  189  <=> ILE  179  - ASP  204 )                          
  18: s001-A 3uqs-A   190 - 193 <=>  206 - 209   (LYS  190  - PRO  193  <=> LYS  207  - CYS  210 )                          
  18: s001-A 3uqs-A   194 - 203 <=>  213 - 222   (PHE  194  - ASP  203  <=> PRO  214  - GLU  223 )                          
  18: s001-A 3uqs-A   207 - 251 <=>  223 - 267   (SER  207  - MET  251  <=> ASP  224  - GLU  268 )                          
  18: s001-A 3uqs-A   254 - 265 <=>  269 - 280   (THR  254  - TYR  265  <=> ASP  270  - ALA  281 )                          
  18: s001-A 3uqs-A   268 - 312 <=>  281 - 325   (HIS  268  - GLU  312  <=> PRO  282  - ARG  326 )                          
  18: s001-A 3uqs-A   314 - 334 <=>  331 - 351   (ARG  314  - GLY  334  <=> VAL  332  - GLU  352 )                          
  18: s001-A 3uqs-A   340 - 358 <=>  353 - 371   (PHE  340  - ASP  358  <=> ASP  354  - ALA  372 )                          
  18: s001-A 3uqs-A   360 - 365 <=>  378 - 383   (THR  360  - PRO  365  <=> LEU  379  - THR  384 )                          
  18: s001-A 3uqs-A   369 - 381 <=>  385 - 397   (CYS  369  - GLY  381  <=> GLN  386  - ASP  398 )                          
  18: s001-A 3uqs-A   382 - 401 <=>  400 - 419   (LYS  382  - PHE  401  <=> GLY  401  - GLY  420 )                          
  18: s001-A 3uqs-A   402 - 405 <=>  428 - 431   (LYS  402  - THR  405  <=> THR  429  - GLY  432 )                          
  18: s001-A 3uqs-A   408 - 424 <=>  432 - 448   (ASP  408  - GLU  424  <=> GLN  435  - GLY  451 )                          
  18: s001-A 3uqs-A   425 - 438 <=>  450 - 463   (GLN  425  - ASP  438  <=> LYS  453  - ALA  466 )                          
  18: s001-A 3uqs-A   468 - 472 <=>  464 - 468   (LYS  468  - PHE  472  <=> VAL  474  - HIS  478 )                          
  18: s001-A 3uqs-A   473 - 478 <=>  473 - 478   (ASN  473  - ARG  478  <=> ARG  483  - GLY  488 )                          
  19: s001-A 3h5y-A     3 -   6 <=>    8 -  11   (THR    3  - GLN    6  <=> PRO   12  - GLY   15 )                          
  19: s001-A 3h5y-A    21 -  29 <=>   14 -  22   (LEU   21  - ARG   29  <=> SER   18  - THR   26 )                          
  19: s001-A 3h5y-A    30 -  34 <=>   24 -  28   (VAL   30  - PRO   34  <=> PHE   28  - SER   32 )                          
  19: s001-A 3h5y-A    39 -  49 <=>   32 -  42   (PRO   39  - THR   49  <=> LEU   36  - LEU   46 )                          
  19: s001-A 3h5y-A    50 -  89 <=>   55 -  94   (ASP   50  - TYR   89  <=> LEU   59  - ILE   98 )                          
  19: s001-A 3h5y-A    91 - 116 <=>   95 - 120   (ALA   91  - LYS  116  <=> ASP   99  - HIS  124 )                          
  19: s001-A 3h5y-A   119 - 125 <=>  121 - 127   (VAL  119  - TRP  125  <=> MET  125  - TRP  131 )                          
  19: s001-A 3h5y-A   126 - 141 <=>  134 - 149   (SER  126  - SER  141  <=> GLY  138  - GLU  153 )                          
  19: s001-A 3h5y-A   143 - 163 <=>  150 - 170   (HIS  143  - LYS  163  <=> GLY  154  - LYS  174 )                          
  19: s001-A 3h5y-A   164 - 189 <=>  175 - 200   (ASN  164  - VAL  189  <=> ILE  179  - ASP  204 )                          
  19: s001-A 3h5y-A   190 - 193 <=>  203 - 206   (LYS  190  - PRO  193  <=> LYS  207  - CYS  210 )                          
  19: s001-A 3h5y-A   194 - 201 <=>  210 - 217   (PHE  194  - TRP  201  <=> PRO  214  - MET  221 )                          
  19: s001-A 3h5y-A   205 - 253 <=>  218 - 266   (GLY  205  - GLU  253  <=> ASN  222  - HIS  270 )                          
  19: s001-A 3h5y-A   255 - 265 <=>  267 - 277   (GLU  255  - TYR  265  <=> LEU  271  - SER  281 )                          
  19: s001-A 3h5y-A   268 - 312 <=>  278 - 322   (HIS  268  - GLU  312  <=> PRO  282  - ASN  326 )                          
  19: s001-A 3h5y-A   314 - 335 <=>  328 - 349   (ARG  314  - LEU  335  <=> ILE  332  - LEU  353 )                          
  19: s001-A 3h5y-A   340 - 357 <=>  350 - 367   (PHE  340  - ALA  357  <=> ASP  354  - ARG  371 )                          
  19: s001-A 3h5y-A   360 - 365 <=>  370 - 375   (THR  360  - PRO  365  <=> LEU  379  - ASP  384 )                          
  19: s001-A 3h5y-A   369 - 381 <=>  377 - 389   (CYS  369  - GLY  381  <=> ASN  386  - ASP  398 )                          
  19: s001-A 3h5y-A   382 - 401 <=>  392 - 411   (LYS  382  - PHE  401  <=> GLY  401  - GLY  420 )                          
  19: s001-A 3h5y-A   402 - 407 <=>  421 - 426   (LYS  402  - ALA  407  <=> MET  430  - GLN  435 )                          
  19: s001-A 3h5y-A   410 - 424 <=>  428 - 442   (ILE  410  - GLU  424  <=> PRO  437  - GLY  451 )                          
  19: s001-A 3h5y-A   425 - 439 <=>  444 - 458   (GLN  425  - LYS  439  <=> ALA  453  - ASP  472 )                          
  19: s001-A 3h5y-A   467 - 482 <=>  459 - 474   (SER  467  - LYS  482  <=> PHE  473  - SER  488 )                          
  20: s001-A 2b43-D     3 -   6 <=>    7 -  10   (THR    3  - GLN    6  <=> PRO   12  - GLY   15 )                          
  20: s001-A 2b43-D    21 -  29 <=>   13 -  21   (LEU   21  - ARG   29  <=> SER   18  - THR   26 )                          
  20: s001-A 2b43-D    30 -  40 <=>   23 -  33   (VAL   30  - GLY   40  <=> PHE   28  - PRO   38 )                          
  20: s001-A 2b43-D    42 -  49 <=>   34 -  41   (GLU   42  - THR   49  <=> GLY   39  - LEU   46 )                          
  20: s001-A 2b43-D    50 -  89 <=>   54 -  93   (ASP   50  - TYR   89  <=> LEU   59  - ILE   98 )                          
  20: s001-A 2b43-D    91 - 116 <=>   94 - 119   (ALA   91  - LYS  116  <=> ASP   99  - HIS  124 )                          
  20: s001-A 2b43-D   119 - 125 <=>  120 - 126   (VAL  119  - TRP  125  <=> MET  125  - TRP  131 )                          
  20: s001-A 2b43-D   126 - 141 <=>  133 - 148   (SER  126  - SER  141  <=> GLY  138  - GLY  153 )                          
  20: s001-A 2b43-D   143 - 163 <=>  149 - 169   (HIS  143  - LYS  163  <=> GLY  154  - LYS  174 )                          
  20: s001-A 2b43-D   164 - 189 <=>  174 - 199   (ASN  164  - VAL  189  <=> ILE  179  - ASP  204 )                          
  20: s001-A 2b43-D   190 - 193 <=>  202 - 205   (LYS  190  - PRO  193  <=> LYS  207  - CYS  210 )                          
  20: s001-A 2b43-D   194 - 201 <=>  209 - 216   (PHE  194  - TRP  201  <=> PRO  214  - MET  221 )                          
  20: s001-A 2b43-D   205 - 253 <=>  217 - 265   (GLY  205  - GLU  253  <=> ASN  222  - HIS  270 )                          
  20: s001-A 2b43-D   255 - 265 <=>  266 - 276   (GLU  255  - TYR  265  <=> LEU  271  - SER  281 )                          
  20: s001-A 2b43-D   268 - 312 <=>  277 - 321   (HIS  268  - GLU  312  <=> PRO  282  - ASN  326 )                          
  20: s001-A 2b43-D   314 - 335 <=>  327 - 348   (ARG  314  - LEU  335  <=> ILE  332  - LEU  353 )                          
  20: s001-A 2b43-D   340 - 359 <=>  349 - 368   (PHE  340  - LYS  359  <=> ASP  354  - ASP  373 )                          
  20: s001-A 2b43-D   360 - 365 <=>  374 - 379   (THR  360  - PRO  365  <=> LEU  379  - ASP  384 )                          
  20: s001-A 2b43-D   369 - 381 <=>  381 - 393   (CYS  369  - GLY  381  <=> ASN  386  - ASP  398 )                          
  20: s001-A 2b43-D   382 - 401 <=>  396 - 415   (LYS  382  - PHE  401  <=> GLY  401  - GLY  420 )                          
  20: s001-A 2b43-D   402 - 407 <=>  423 - 428   (LYS  402  - ALA  407  <=> GLU  428  - HIS  433 )                          
  20: s001-A 2b43-D   408 - 424 <=>  430 - 446   (ASP  408  - GLU  424  <=> GLN  435  - GLY  451 )                          
  20: s001-A 2b43-D   425 - 444 <=>  448 - 467   (GLN  425  - ARG  444  <=> ALA  453  - ASP  472 )                          
  20: s001-A 2b43-D   468 - 476 <=>  469 - 477   (LYS  468  - CYS  476  <=> TYR  474  - PHE  482 )                          
  20: s001-A 2b43-D   477 - 485 <=>  479 - 487   (ASN  477  - ILE  485  <=> TRP  484  - THR  492 )                          
  21: s001-A 4o4r-C     3 -   6 <=>    9 -  12   (THR    3  - GLN    6  <=> PRO   13  - ASP   16 )                          
  21: s001-A 4o4r-C    21 -  29 <=>   15 -  23   (LEU   21  - ARG   29  <=> ASP   19  - THR   27 )                          
  21: s001-A 4o4r-C    30 -  35 <=>   25 -  30   (VAL   30  - PHE   35  <=> PHE   29  - PRO   34 )                          
  21: s001-A 4o4r-C    39 -  49 <=>   33 -  43   (PRO   39  - THR   49  <=> LEU   37  - LEU   47 )                          
  21: s001-A 4o4r-C    50 -  89 <=>   55 -  94   (ASP   50  - TYR   89  <=> LEU   59  - LEU   98 )                          
  21: s001-A 4o4r-C    91 - 116 <=>   95 - 120   (ALA   91  - LYS  116  <=> GLU   99  - HIS  124 )                          
  21: s001-A 4o4r-C   119 - 124 <=>  121 - 126   (VAL  119  - VAL  124  <=> LYS  125  - ASP  130 )                          
  21: s001-A 4o4r-C   125 - 139 <=>  136 - 150   (TRP  125  - VAL  139  <=> LEU  140  - GLY  154 )                          
  21: s001-A 4o4r-C   144 - 163 <=>  151 - 170   (ARG  144  - LYS  163  <=> LYS  155  - LYS  174 )                          
  21: s001-A 4o4r-C   164 - 189 <=>  175 - 200   (ASN  164  - VAL  189  <=> ILE  179  - ASP  204 )                          
  21: s001-A 4o4r-C   190 - 193 <=>  203 - 206   (LYS  190  - PRO  193  <=> LYS  207  - CYS  210 )                          
  21: s001-A 4o4r-C   194 - 202 <=>  210 - 218   (PHE  194  - LEU  202  <=> PRO  214  - ASN  222 )                          
  21: s001-A 4o4r-C   206 - 264 <=>  219 - 277   (CYS  206  - ASP  264  <=> GLU  223  - ALA  281 )                          
  21: s001-A 4o4r-C   268 - 312 <=>  278 - 322   (HIS  268  - GLU  312  <=> PRO  282  - ARG  326 )                          
  21: s001-A 4o4r-C   315 - 318 <=>  327 - 330   (ILE  315  - ASP  318  <=> ILE  331  - GLN  334 )                          
  21: s001-A 4o4r-C   319 - 334 <=>  333 - 348   (HIS  319  - GLY  334  <=> GLU  337  - GLU  352 )                          
  21: s001-A 4o4r-C   340 - 365 <=>  350 - 375   (PHE  340  - PRO  365  <=> ASP  354  - THR  384 )                          
  21: s001-A 4o4r-C   369 - 381 <=>  377 - 389   (CYS  369  - GLY  381  <=> GLN  386  - ASP  398 )                          
  21: s001-A 4o4r-C   382 - 401 <=>  392 - 411   (LYS  382  - PHE  401  <=> GLY  401  - GLY  420 )                          
  21: s001-A 4o4r-C   403 - 424 <=>  421 - 442   (ASP  403  - GLU  424  <=> LEU  430  - GLY  451 )                          
  21: s001-A 4o4r-C   425 - 440 <=>  444 - 459   (GLN  425  - LYS  440  <=> LYS  453  - GLN  468 )                          
  21: s001-A 4o4r-C   468 - 482 <=>  460 - 474   (LYS  468  - LYS  482  <=> VAL  474  - GLY  488 )                          
  22: s001-A 4o4r-B     3 -   6 <=>   12 -  15   (THR    3  - GLN    6  <=> PRO   13  - ASP   16 )                          
  22: s001-A 4o4r-B    21 -  29 <=>   18 -  26   (LEU   21  - ARG   29  <=> ASP   19  - THR   27 )                          
  22: s001-A 4o4r-B    30 -  35 <=>   28 -  33   (VAL   30  - PHE   35  <=> PHE   29  - PRO   34 )                          
  22: s001-A 4o4r-B    39 -  49 <=>   36 -  46   (PRO   39  - THR   49  <=> LEU   37  - LEU   47 )                          
  22: s001-A 4o4r-B    50 -  89 <=>   58 -  97   (ASP   50  - TYR   89  <=> LEU   59  - LEU   98 )                          
  22: s001-A 4o4r-B    91 - 116 <=>   98 - 123   (ALA   91  - LYS  116  <=> GLU   99  - HIS  124 )                          
  22: s001-A 4o4r-B   119 - 124 <=>  124 - 129   (VAL  119  - VAL  124  <=> LYS  125  - ASP  130 )                          
  22: s001-A 4o4r-B   125 - 139 <=>  139 - 153   (TRP  125  - VAL  139  <=> LEU  140  - GLY  154 )                          
  22: s001-A 4o4r-B   144 - 163 <=>  154 - 173   (ARG  144  - LYS  163  <=> LYS  155  - LYS  174 )                          
  22: s001-A 4o4r-B   164 - 189 <=>  178 - 203   (ASN  164  - VAL  189  <=> ILE  179  - ASP  204 )                          
  22: s001-A 4o4r-B   190 - 193 <=>  206 - 209   (LYS  190  - PRO  193  <=> LYS  207  - CYS  210 )                          
  22: s001-A 4o4r-B   194 - 202 <=>  213 - 221   (PHE  194  - LEU  202  <=> PRO  214  - ASN  222 )                          
  22: s001-A 4o4r-B   206 - 251 <=>  222 - 267   (CYS  206  - MET  251  <=> GLU  223  - GLU  268 )                          
  22: s001-A 4o4r-B   254 - 265 <=>  269 - 280   (THR  254  - TYR  265  <=> ASP  270  - ALA  281 )                          
  22: s001-A 4o4r-B   268 - 312 <=>  281 - 325   (HIS  268  - GLU  312  <=> PRO  282  - ARG  326 )                          
  22: s001-A 4o4r-B   314 - 334 <=>  331 - 351   (ARG  314  - GLY  334  <=> VAL  332  - GLU  352 )                          
  22: s001-A 4o4r-B   340 - 359 <=>  353 - 372   (PHE  340  - LYS  359  <=> ASP  354  - ASP  373 )                          
  22: s001-A 4o4r-B   360 - 365 <=>  377 - 382   (THR  360  - PRO  365  <=> LEU  379  - THR  384 )                          
  22: s001-A 4o4r-B   369 - 381 <=>  384 - 396   (CYS  369  - GLY  381  <=> GLN  386  - ASP  398 )                          
  22: s001-A 4o4r-B   382 - 401 <=>  399 - 418   (LYS  382  - PHE  401  <=> GLY  401  - GLY  420 )                          
  22: s001-A 4o4r-B   402 - 405 <=>  427 - 430   (LYS  402  - THR  405  <=> THR  429  - GLY  432 )                          
  22: s001-A 4o4r-B   409 - 424 <=>  431 - 446   (THR  409  - GLU  424  <=> ARG  436  - GLY  451 )                          
  22: s001-A 4o4r-B   425 - 442 <=>  448 - 465   (GLN  425  - ARG  442  <=> LYS  453  - GLY  470 )                          
  22: s001-A 4o4r-B   468 - 482 <=>  466 - 480   (LYS  468  - LYS  482  <=> VAL  474  - GLY  488 )                          
  23: s001-A 3ol7-E     6 -   9 <=>   11 -  14   (GLN    6  - PHE    9  <=> GLU   11  - TYR   14 )                          
  23: s001-A 3ol7-E    21 -  29 <=>   15 -  23   (LEU   21  - ARG   29  <=> PRO   15  - THR   23 )                          
  23: s001-A 3ol7-E    30 -  33 <=>   25 -  28   (VAL   30  - SER   33  <=> LEU   25  - SER   28 )                          
  23: s001-A 3ol7-E    35 -  51 <=>   29 -  45   (PHE   35  - ARG   51  <=> ALA   29  - LYS   45 )                          
  23: s001-A 3ol7-E    52 -  61 <=>   53 -  62   (THR   52  - PHE   61  <=> ASP   53  - TYR   62 )                          
  23: s001-A 3ol7-E    63 -  67 <=>   63 -  67   (THR   63  - MET   67  <=> VAL   63  - ILE   67 )                          
  23: s001-A 3ol7-E    69 -  89 <=>   69 -  89   (ILE   69  - TYR   89  <=> GLU   69  - ASP   89 )                          
  23: s001-A 3ol7-E    91 - 103 <=>   90 - 102   (ALA   91  - SER  103  <=> ILE   90  - TYR  102 )                          
  23: s001-A 3ol7-E   104 - 115 <=>  109 - 120   (LYS  104  - PHE  115  <=> ALA  109  - TYR  120 )                          
  23: s001-A 3ol7-E   116 - 125 <=>  122 - 131   (LYS  116  - TRP  125  <=> ALA  122  - LEU  131 )                          
  23: s001-A 3ol7-E   126 - 136 <=>  139 - 149   (SER  126  - TRP  136  <=> LYS  139  - GLY  149 )                          
  23: s001-A 3ol7-E   146 - 164 <=>  150 - 168   (SER  146  - ASN  164  <=> ILE  150  - VAL  168 )                          
  23: s001-A 3ol7-E   165 - 191 <=>  172 - 198   (LYS  165  - PRO  191  <=> LYS  172  - PHE  198 )                          
  23: s001-A 3ol7-E   192 - 202 <=>  205 - 215   (PRO  192  - LEU  202  <=> ILE  205  - ASP  215 )                          
  23: s001-A 3ol7-E   206 - 215 <=>  216 - 225   (CYS  206  - ALA  215  <=> LEU  216  - MET  225 )                          
  23: s001-A 3ol7-E   218 - 249 <=>  226 - 257   (GLY  218  - LEU  249  <=> GLU  226  - GLY  257 )                          
  23: s001-A 3ol7-E   256 - 260 <=>  259 - 263   (SER  256  - LYS  260  <=> GLY  259  - ASP  263 )                          
  23: s001-A 3ol7-E   262 - 312 <=>  264 - 314   (LEU  262  - GLU  312  <=> TYR  264  - LYS  314 )                          
  23: s001-A 3ol7-E   314 - 317 <=>  318 - 321   (ARG  314  - GLN  317  <=> LEU  318  - LEU  321 )                          
  23: s001-A 3ol7-E   319 - 334 <=>  322 - 337   (HIS  319  - GLY  334  <=> LYS  322  - GLU  337 )                          
  23: s001-A 3ol7-E   340 - 357 <=>  339 - 356   (PHE  340  - ALA  357  <=> ASP  339  - PRO  356 )                          
  23: s001-A 3ol7-E   358 - 365 <=>  361 - 368   (ASP  358  - PRO  365  <=> ALA  361  - TRP  368 )                          
  23: s001-A 3ol7-E   369 - 379 <=>  369 - 379   (CYS  369  - THR  379  <=> GLU  369  - ARG  379 )                          
  23: s001-A 3ol7-E   381 - 399 <=>  386 - 404   (GLY  381  - PRO  399  <=> PHE  386  - THR  404 )                          
  23: s001-A 3ol7-E   401 - 404 <=>  405 - 408   (PHE  401  - LYS  404  <=> LYS  405  - ARG  408 )                          
  23: s001-A 3ol7-E   408 - 424 <=>  409 - 425   (ASP  408  - GLU  424  <=> ASN  409  - GLY  425 )                          
  23: s001-A 3ol7-E   425 - 435 <=>  427 - 437   (GLN  425  - VAL  435  <=> GLU  427  - ARG  437 )                          
  23: s001-A 3ol7-E   436 - 439 <=>  441 - 444   (HIS  436  - LYS  439  <=> ILE  441  - ALA  444 )                          
  23: s001-A 3ol7-E   468 - 478 <=>  446 - 456   (LYS  468  - ARG  478  <=> ASP  446  - ARG  456 )                          
  23: s001-A 3ol7-E   480 - 484 <=>  457 - 461   (TYR  480  - PHE  484  <=> TRP  457  - PHE  461 )                          
  24: s001-A 3ol7-A     6 -   9 <=>   11 -  14   (GLN    6  - PHE    9  <=> GLU   11  - TYR   14 )                          
  24: s001-A 3ol7-A    21 -  29 <=>   15 -  23   (LEU   21  - ARG   29  <=> PRO   15  - THR   23 )                          
  24: s001-A 3ol7-A    30 -  33 <=>   25 -  28   (VAL   30  - SER   33  <=> LEU   25  - SER   28 )                          
  24: s001-A 3ol7-A    35 -  51 <=>   29 -  45   (PHE   35  - ARG   51  <=> ALA   29  - LYS   45 )                          
  24: s001-A 3ol7-A    52 -  61 <=>   53 -  62   (THR   52  - PHE   61  <=> ASP   53  - TYR   62 )                          
  24: s001-A 3ol7-A    63 -  67 <=>   63 -  67   (THR   63  - MET   67  <=> VAL   63  - ILE   67 )                          
  24: s001-A 3ol7-A    69 -  89 <=>   69 -  89   (ILE   69  - TYR   89  <=> GLU   69  - ASP   89 )                          
  24: s001-A 3ol7-A    91 - 103 <=>   90 - 102   (ALA   91  - SER  103  <=> ILE   90  - TYR  102 )                          
  24: s001-A 3ol7-A   104 - 115 <=>  109 - 120   (LYS  104  - PHE  115  <=> ALA  109  - TYR  120 )                          
  24: s001-A 3ol7-A   116 - 125 <=>  122 - 131   (LYS  116  - TRP  125  <=> ALA  122  - LEU  131 )                          
  24: s001-A 3ol7-A   126 - 136 <=>  139 - 149   (SER  126  - TRP  136  <=> LYS  139  - GLY  149 )                          
  24: s001-A 3ol7-A   146 - 164 <=>  150 - 168   (SER  146  - ASN  164  <=> ILE  150  - VAL  168 )                          
  24: s001-A 3ol7-A   165 - 191 <=>  172 - 198   (LYS  165  - PRO  191  <=> LYS  172  - PHE  198 )                          
  24: s001-A 3ol7-A   192 - 202 <=>  205 - 215   (PRO  192  - LEU  202  <=> ILE  205  - ASP  215 )                          
  24: s001-A 3ol7-A   206 - 215 <=>  216 - 225   (CYS  206  - ALA  215  <=> LEU  216  - MET  225 )                          
  24: s001-A 3ol7-A   218 - 249 <=>  226 - 257   (GLY  218  - LEU  249  <=> GLU  226  - GLY  257 )                          
  24: s001-A 3ol7-A   256 - 260 <=>  259 - 263   (SER  256  - LYS  260  <=> GLY  259  - ASP  263 )                          
  24: s001-A 3ol7-A   262 - 312 <=>  264 - 314   (LEU  262  - GLU  312  <=> TYR  264  - LYS  314 )                          
  24: s001-A 3ol7-A   314 - 317 <=>  318 - 321   (ARG  314  - GLN  317  <=> LEU  318  - LEU  321 )                          
  24: s001-A 3ol7-A   319 - 334 <=>  322 - 337   (HIS  319  - GLY  334  <=> LYS  322  - GLU  337 )                          
  24: s001-A 3ol7-A   340 - 357 <=>  339 - 356   (PHE  340  - ALA  357  <=> ASP  339  - PRO  356 )                          
  24: s001-A 3ol7-A   358 - 365 <=>  361 - 368   (ASP  358  - PRO  365  <=> ALA  361  - TRP  368 )                          
  24: s001-A 3ol7-A   369 - 379 <=>  369 - 379   (CYS  369  - THR  379  <=> GLU  369  - ARG  379 )                          
  24: s001-A 3ol7-A   381 - 399 <=>  386 - 404   (GLY  381  - PRO  399  <=> PHE  386  - THR  404 )                          
  24: s001-A 3ol7-A   401 - 404 <=>  405 - 408   (PHE  401  - LYS  404  <=> LYS  405  - ARG  408 )                          
  24: s001-A 3ol7-A   408 - 424 <=>  409 - 425   (ASP  408  - GLU  424  <=> ASN  409  - GLY  425 )                          
  24: s001-A 3ol7-A   425 - 435 <=>  427 - 437   (GLN  425  - VAL  435  <=> GLU  427  - ARG  437 )                          
  24: s001-A 3ol7-A   436 - 439 <=>  441 - 444   (HIS  436  - LYS  439  <=> ILE  441  - ALA  444 )                          
  24: s001-A 3ol7-A   468 - 478 <=>  446 - 456   (LYS  468  - ARG  478  <=> ASP  446  - ARG  456 )                          
  24: s001-A 3ol7-A   480 - 484 <=>  457 - 461   (TYR  480  - PHE  484  <=> TRP  457  - PHE  461 )                          
  25: s001-A 4nz0-A     3 -   6 <=>    4 -   7   (THR    3  - GLN    6  <=> GLU    4  - PRO    7 )                          
  25: s001-A 4nz0-A    21 -  29 <=>   10 -  18   (LEU   21  - ARG   29  <=> PRO   10  - THR   18 )                          
  25: s001-A 4nz0-A    30 -  33 <=>   20 -  23   (VAL   30  - SER   33  <=> LEU   20  - THR   23 )                          
  25: s001-A 4nz0-A    36 -  39 <=>   24 -  27   (ILE   36  - PRO   39  <=> VAL   24  - GLN   27 )                          
  25: s001-A 4nz0-A    40 -  51 <=>   29 -  40   (GLY   40  - ARG   51  <=> PHE   29  - LYS   40 )                          
  25: s001-A 4nz0-A    52 -  60 <=>   48 -  56   (THR   52  - ALA   60  <=> ASP   48  - LYS   56 )                          
  25: s001-A 4nz0-A    62 -  71 <=>   57 -  66   (SER   62  - GLU   71  <=> HIS   57  - PRO   66 )                          
  25: s001-A 4nz0-A    73 - 103 <=>   67 -  97   (LEU   73  - SER  103  <=> VAL   67  - ASP   97 )                          
  25: s001-A 4nz0-A   104 - 117 <=>  104 - 117   (LYS  104  - PRO  117  <=> PRO  104  - THR  117 )                          
  25: s001-A 4nz0-A   118 - 126 <=>  119 - 127   (GLY  118  - SER  126  <=> GLY  119  - ASP  127 )                          
  25: s001-A 4nz0-A   127 - 138 <=>  136 - 147   (GLU  127  - GLU  138  <=> PHE  136  - LYS  147 )                          
  25: s001-A 4nz0-A   144 - 164 <=>  148 - 168   (ARG  144  - ASN  164  <=> ASP  148  - VAL  168 )                          
  25: s001-A 4nz0-A   165 - 192 <=>  172 - 199   (LYS  165  - PRO  192  <=> LYS  172  - GLN  199 )                          
  25: s001-A 4nz0-A   193 - 202 <=>  206 - 215   (PRO  193  - LEU  202  <=> LEU  206  - ASP  215 )                          
  25: s001-A 4nz0-A   206 - 242 <=>  216 - 252   (CYS  206  - PHE  242  <=> VAL  216  - ALA  252 )                          
  25: s001-A 4nz0-A   243 - 246 <=>  254 - 257   (ASP  243  - ARG  246  <=> GLU  254  - SER  257 )                          
  25: s001-A 4nz0-A   247 - 250 <=>  259 - 262   (SER  247  - LEU  250  <=> GLU  259  - PHE  262 )                          
  25: s001-A 4nz0-A   256 - 312 <=>  263 - 319   (SER  256  - GLU  312  <=> ASP  263  - LYS  319 )                          
  25: s001-A 4nz0-A   314 - 317 <=>  324 - 327   (ARG  314  - GLN  317  <=> ASP  324  - LYS  327 )                          
  25: s001-A 4nz0-A   320 - 335 <=>  328 - 343   (CYS  320  - LEU  335  <=> VAL  328  - LEU  343 )                          
  25: s001-A 4nz0-A   340 - 359 <=>  344 - 363   (PHE  340  - LYS  359  <=> ASN  344  - ASN  363 )                          
  25: s001-A 4nz0-A   362 - 365 <=>  371 - 374   (TYR  362  - PRO  365  <=> GLU  371  - LEU  374 )                          
  25: s001-A 4nz0-A   369 - 380 <=>  375 - 386   (CYS  369  - TYR  380  <=> GLU  375  - LYS  386 )                          
  25: s001-A 4nz0-A   381 - 398 <=>  389 - 406   (GLY  381  - TRP  398  <=> PRO  389  - TYR  406 )                          
  25: s001-A 4nz0-A   401 - 404 <=>  407 - 410   (PHE  401  - LYS  404  <=> TYR  407  - GLY  410 )                          
  25: s001-A 4nz0-A   408 - 424 <=>  411 - 427   (ASP  408  - GLU  424  <=> THR  411  - GLY  427 )                          
  25: s001-A 4nz0-A   425 - 438 <=>  429 - 442   (GLN  425  - ASP  438  <=> GLN  429  - GLY  442 )                          
  25: s001-A 4nz0-A   468 - 479 <=>  444 - 455   (LYS  468  - TYR  479  <=> ILE  444  - TRP  455 )                          
  25: s001-A 4nz0-A   481 - 484 <=>  456 - 459   (GLY  481  - PHE  484  <=> ARG  456  - PHE  459 )                          
  26: s001-A 4o4r-A     3 -   6 <=>   10 -  13   (THR    3  - GLN    6  <=> PRO   13  - ASP   16 )                          
  26: s001-A 4o4r-A    21 -  37 <=>   16 -  32   (LEU   21  - LYS   37  <=> ASP   19  - GLU   35 )                          
  26: s001-A 4o4r-A    39 -  49 <=>   34 -  44   (PRO   39  - THR   49  <=> LEU   37  - LEU   47 )                          
  26: s001-A 4o4r-A    50 -  89 <=>   56 -  95   (ASP   50  - TYR   89  <=> LEU   59  - LEU   98 )                          
  26: s001-A 4o4r-A    91 - 116 <=>   96 - 121   (ALA   91  - LYS  116  <=> GLU   99  - HIS  124 )                          
  26: s001-A 4o4r-A   119 - 124 <=>  122 - 127   (VAL  119  - VAL  124  <=> LYS  125  - ASP  130 )                          
  26: s001-A 4o4r-A   125 - 139 <=>  137 - 151   (TRP  125  - VAL  139  <=> LEU  140  - GLY  154 )                          
  26: s001-A 4o4r-A   144 - 163 <=>  152 - 171   (ARG  144  - LYS  163  <=> LYS  155  - LYS  174 )                          
  26: s001-A 4o4r-A   164 - 189 <=>  176 - 201   (ASN  164  - VAL  189  <=> ILE  179  - ASP  204 )                          
  26: s001-A 4o4r-A   190 - 193 <=>  204 - 207   (LYS  190  - PRO  193  <=> LYS  207  - CYS  210 )                          
  26: s001-A 4o4r-A   194 - 201 <=>  211 - 218   (PHE  194  - TRP  201  <=> PRO  214  - MET  221 )                          
  26: s001-A 4o4r-A   205 - 251 <=>  219 - 265   (GLY  205  - MET  251  <=> ASN  222  - GLU  268 )                          
  26: s001-A 4o4r-A   254 - 265 <=>  267 - 278   (THR  254  - TYR  265  <=> ASP  270  - ALA  281 )                          
  26: s001-A 4o4r-A   268 - 312 <=>  279 - 323   (HIS  268  - GLU  312  <=> PRO  282  - ARG  326 )                          
  26: s001-A 4o4r-A   315 - 318 <=>  328 - 331   (ILE  315  - ASP  318  <=> ILE  331  - GLN  334 )                          
  26: s001-A 4o4r-A   319 - 334 <=>  334 - 349   (HIS  319  - GLY  334  <=> GLU  337  - GLU  352 )                          
  26: s001-A 4o4r-A   340 - 359 <=>  351 - 370   (PHE  340  - LYS  359  <=> ASP  354  - ASP  373 )                          
  26: s001-A 4o4r-A   360 - 365 <=>  372 - 377   (THR  360  - PRO  365  <=> LEU  379  - THR  384 )                          
  26: s001-A 4o4r-A   369 - 381 <=>  379 - 391   (CYS  369  - GLY  381  <=> GLN  386  - ASP  398 )                          
  26: s001-A 4o4r-A   382 - 402 <=>  394 - 414   (LYS  382  - LYS  402  <=> GLY  401  - PRO  421 )                          
  26: s001-A 4o4r-A   403 - 407 <=>  422 - 426   (ASP  403  - ALA  407  <=> THR  429  - HIS  433 )                          
  26: s001-A 4o4r-A   410 - 418 <=>  427 - 435   (ILE  410  - TRP  418  <=> ALA  434  - ALA  442 )                          
  26: s001-A 4o4r-A   420 - 423 <=>  436 - 439   (PHE  420  - ASN  423  <=> LEU  443  - GLU  446 )                          
  26: s001-A 4o4r-A   424 - 436 <=>  449 - 461   (GLU  424  - HIS  436  <=> ARG  456  - GLN  468 )                          
  26: s001-A 4o4r-A   468 - 482 <=>  462 - 476   (LYS  468  - LYS  482  <=> VAL  474  - GLY  488 )                          
  27: s001-A 4k4z-I     6 -   9 <=>   10 -  13   (GLN    6  - PHE    9  <=> LYS   10  - GLY   13 )                          
  27: s001-A 4k4z-I    20 -  29 <=>   14 -  23   (ASP   20  - ARG   29  <=> PHE   14  - THR   23 )                          
  27: s001-A 4k4z-I    30 -  33 <=>   25 -  28   (VAL   30  - SER   33  <=> LEU   25  - SER   28 )                          
  27: s001-A 4k4z-I    35 -  51 <=>   29 -  45   (PHE   35  - ARG   51  <=> VAL   29  - SER   45 )                          
  27: s001-A 4k4z-I    52 -  61 <=>   53 -  62   (THR   52  - PHE   61  <=> ASN   53  - TYR   62 )                          
  27: s001-A 4k4z-I    63 -  89 <=>   63 -  89   (THR   63  - TYR   89  <=> ILE   63  - ASP   89 )                          
  27: s001-A 4k4z-I    91 - 103 <=>   90 - 102   (ALA   91  - SER  103  <=> ILE   90  - TYR  102 )                          
  27: s001-A 4k4z-I   104 - 115 <=>  109 - 120   (LYS  104  - PHE  115  <=> ALA  109  - TYR  120 )                          
  27: s001-A 4k4z-I   116 - 125 <=>  122 - 131   (LYS  116  - TRP  125  <=> ALA  122  - LEU  131 )                          
  27: s001-A 4k4z-I   126 - 135 <=>  139 - 148   (SER  126  - SER  135  <=> THR  139  - TYR  148 )                          
  27: s001-A 4k4z-I   146 - 164 <=>  150 - 168   (SER  146  - ASN  164  <=> LEU  150  - VAL  168 )                          
  27: s001-A 4k4z-I   165 - 191 <=>  172 - 198   (LYS  165  - PRO  191  <=> LYS  172  - PHE  198 )                          
  27: s001-A 4k4z-I   192 - 202 <=>  205 - 215   (PRO  192  - LEU  202  <=> VAL  205  - ASP  215 )                          
  27: s001-A 4k4z-I   206 - 217 <=>  216 - 227   (CYS  206  - LYS  217  <=> LEU  216  - GLY  227 )                          
  27: s001-A 4k4z-I   220 - 249 <=>  228 - 257   (SER  220  - LEU  249  <=> HIS  228  - GLY  257 )                          
  27: s001-A 4k4z-I   256 - 312 <=>  259 - 315   (SER  256  - GLU  312  <=> THR  259  - LYS  315 )                          
  27: s001-A 4k4z-I   314 - 317 <=>  319 - 322   (ARG  314  - GLN  317  <=> LEU  319  - PHE  322 )                          
  27: s001-A 4k4z-I   319 - 334 <=>  323 - 338   (HIS  319  - GLY  334  <=> ARG  323  - PRO  338 )                          
  27: s001-A 4k4z-I   340 - 360 <=>  340 - 360   (PHE  340  - THR  360  <=> ASP  340  - LYS  360 )                          
  27: s001-A 4k4z-I   362 - 365 <=>  366 - 369   (TYR  362  - PRO  365  <=> GLU  366  - TRP  369 )                          
  27: s001-A 4k4z-I   369 - 380 <=>  370 - 381   (CYS  369  - TYR  380  <=> THR  370  - ALA  381 )                          
  27: s001-A 4k4z-I   381 - 399 <=>  387 - 405   (GLY  381  - PRO  399  <=> PHE  387  - THR  405 )                          
  27: s001-A 4k4z-I   401 - 404 <=>  406 - 409   (PHE  401  - LYS  404  <=> LYS  406  - LYS  409 )                          
  27: s001-A 4k4z-I   408 - 423 <=>  410 - 425   (ASP  408  - ASN  423  <=> ASN  410  - ASN  425 )                          
  27: s001-A 4k4z-I   424 - 435 <=>  427 - 438   (GLU  424  - VAL  435  <=> GLU  427  - ARG  438 )                          
  27: s001-A 4k4z-I   436 - 439 <=>  442 - 445   (HIS  436  - LYS  439  <=> VAL  442  - CYS  445 )                          
  27: s001-A 4k4z-I   468 - 478 <=>  447 - 457   (LYS  468  - ARG  478  <=> THR  447  - LYS  457 )                          
  27: s001-A 4k4z-I   480 - 484 <=>  458 - 462   (TYR  480  - PHE  484  <=> TRP  458  - PHE  462 )                          
  28: s001-A 3h5x-A     3 -   6 <=>    7 -  10   (THR    3  - GLN    6  <=> PRO   12  - GLY   15 )                          
  28: s001-A 3h5x-A    21 -  29 <=>   13 -  21   (LEU   21  - ARG   29  <=> SER   18  - THR   26 )                          
  28: s001-A 3h5x-A    30 -  35 <=>   23 -  28   (VAL   30  - PHE   35  <=> PHE   28  - THR   33 )                          
  28: s001-A 3h5x-A    39 -  49 <=>   31 -  41   (PRO   39  - THR   49  <=> LEU   36  - LEU   46 )                          
  28: s001-A 3h5x-A    50 -  89 <=>   54 -  93   (ASP   50  - TYR   89  <=> LEU   59  - ILE   98 )                          
  28: s001-A 3h5x-A    91 - 116 <=>   94 - 119   (ALA   91  - LYS  116  <=> ASP   99  - HIS  124 )                          
  28: s001-A 3h5x-A   119 - 124 <=>  120 - 125   (VAL  119  - VAL  124  <=> MET  125  - CYS  130 )                          
  28: s001-A 3h5x-A   125 - 139 <=>  135 - 149   (TRP  125  - VAL  139  <=> LEU  140  - GLY  154 )                          
  28: s001-A 3h5x-A   144 - 163 <=>  150 - 169   (ARG  144  - LYS  163  <=> LYS  155  - LYS  174 )                          
  28: s001-A 3h5x-A   164 - 189 <=>  174 - 199   (ASN  164  - VAL  189  <=> ILE  179  - ASP  204 )                          
  28: s001-A 3h5x-A   190 - 193 <=>  202 - 205   (LYS  190  - PRO  193  <=> LYS  207  - CYS  210 )                          
  28: s001-A 3h5x-A   194 - 201 <=>  209 - 216   (PHE  194  - TRP  201  <=> PRO  214  - MET  221 )                          
  28: s001-A 3h5x-A   205 - 251 <=>  217 - 263   (GLY  205  - MET  251  <=> ASN  222  - GLU  268 )                          
  28: s001-A 3h5x-A   254 - 265 <=>  265 - 276   (THR  254  - TYR  265  <=> HIS  270  - SER  281 )                          
  28: s001-A 3h5x-A   268 - 312 <=>  277 - 321   (HIS  268  - GLU  312  <=> PRO  282  - ASN  326 )                          
  28: s001-A 3h5x-A   314 - 334 <=>  327 - 347   (ARG  314  - GLY  334  <=> ILE  332  - LYS  352 )                          
  28: s001-A 3h5x-A   339 - 357 <=>  348 - 366   (ASP  339  - ALA  357  <=> LEU  353  - PRO  378 )                          
  28: s001-A 3h5x-A   360 - 365 <=>  367 - 372   (THR  360  - PRO  365  <=> LEU  379  - ASP  384 )                          
  28: s001-A 3h5x-A   369 - 381 <=>  374 - 386   (CYS  369  - GLY  381  <=> ASN  386  - ASP  398 )                          
  28: s001-A 3h5x-A   382 - 401 <=>  389 - 408   (LYS  382  - PHE  401  <=> GLY  401  - GLY  420 )                          
  28: s001-A 3h5x-A   402 - 407 <=>  418 - 423   (LYS  402  - ALA  407  <=> MET  430  - GLN  435 )                          
  28: s001-A 3h5x-A   413 - 424 <=>  428 - 439   (LEU  413  - GLU  424  <=> LEU  440  - GLY  451 )                          
  28: s001-A 3h5x-A   425 - 437 <=>  441 - 453   (GLN  425  - VAL  437  <=> ALA  453  - GLU  465 )                          
  28: s001-A 3h5x-A   467 - 482 <=>  455 - 470   (SER  467  - LYS  482  <=> PHE  473  - SER  488 )                          
  29: s001-A 3nai-C     3 -   6 <=>   10 -  13   (THR    3  - GLN    6  <=> PRO   16  - ASP   19 )                          
  29: s001-A 3nai-C    21 -  29 <=>   16 -  24   (LEU   21  - ARG   29  <=> ASP   22  - THR   30 )                          
  29: s001-A 3nai-C    30 -  34 <=>   26 -  30   (VAL   30  - PRO   34  <=> PHE   32  - SER   36 )                          
  29: s001-A 3nai-C    39 -  49 <=>   34 -  44   (PRO   39  - THR   49  <=> LEU   40  - LEU   50 )                          
  29: s001-A 3nai-C    50 -  89 <=>   56 -  95   (ASP   50  - TYR   89  <=> LEU   62  - LEU  101 )                          
  29: s001-A 3nai-C    91 - 116 <=>   96 - 121   (ALA   91  - LYS  116  <=> GLU  102  - HIS  127 )                          
  29: s001-A 3nai-C   119 - 125 <=>  122 - 128   (VAL  119  - TRP  125  <=> LYS  128  - TRP  134 )                          
  29: s001-A 3nai-C   126 - 141 <=>  135 - 150   (SER  126  - SER  141  <=> GLY  141  - MET  156 )                          
  29: s001-A 3nai-C   143 - 163 <=>  151 - 171   (HIS  143  - LYS  163  <=> GLY  157  - LYS  177 )                          
  29: s001-A 3nai-C   164 - 189 <=>  176 - 201   (ASN  164  - VAL  189  <=> ILE  182  - ASP  207 )                          
  29: s001-A 3nai-C   190 - 193 <=>  204 - 207   (LYS  190  - PRO  193  <=> LYS  210  - CYS  213 )                          
  29: s001-A 3nai-C   194 - 203 <=>  211 - 220   (PHE  194  - ASP  203  <=> PRO  217  - GLU  226 )                          
  29: s001-A 3nai-C   207 - 253 <=>  221 - 267   (SER  207  - GLU  253  <=> ASP  227  - ASP  273 )                          
  29: s001-A 3nai-C   255 - 265 <=>  268 - 278   (GLU  255  - TYR  265  <=> LEU  274  - ALA  284 )                          
  29: s001-A 3nai-C   268 - 312 <=>  279 - 323   (HIS  268  - GLU  312  <=> PRO  285  - ARG  329 )                          
  29: s001-A 3nai-C   314 - 334 <=>  329 - 349   (ARG  314  - GLY  334  <=> VAL  335  - GLU  355 )                          
  29: s001-A 3nai-C   340 - 359 <=>  351 - 370   (PHE  340  - LYS  359  <=> ASP  357  - ASP  376 )                          
  29: s001-A 3nai-C   360 - 365 <=>  376 - 381   (THR  360  - PRO  365  <=> LEU  382  - THR  387 )                          
  29: s001-A 3nai-C   369 - 381 <=>  383 - 395   (CYS  369  - GLY  381  <=> GLN  389  - ASP  401 )                          
  29: s001-A 3nai-C   382 - 401 <=>  398 - 417   (LYS  382  - PHE  401  <=> GLY  404  - GLY  423 )                          
  29: s001-A 3nai-C   403 - 424 <=>  427 - 448   (ASP  403  - GLU  424  <=> LEU  433  - GLY  454 )                          
  29: s001-A 3nai-C   425 - 437 <=>  450 - 462   (GLN  425  - VAL  437  <=> LYS  456  - GLU  468 )                          
  29: s001-A 3nai-C   438 - 443 <=>  464 - 469   (ASP  438  - ILE  443  <=> ALA  470  - GLU  475 )                          
  29: s001-A 3nai-C   468 - 483 <=>  471 - 486   (LYS  468  - ASP  483  <=> VAL  477  - THR  492 )                          
  30: s001-A 2ckw-A     1 -   4 <=>    1 -   4   (MET    1  - GLY    4  <=> ASP    1  - GLN    4 )                          
  30: s001-A 2ckw-A     6 -   9 <=>   11 -  14   (GLN    6  - PHE    9  <=> VAL   11  - GLY   14 )                          
  30: s001-A 2ckw-A    19 -  36 <=>   15 -  32   (VAL   19  - ILE   36  <=> LEU   15  - TRP   32 )                          
  30: s001-A 2ckw-A    38 -  41 <=>   36 -  39   (VAL   38  - TYR   41  <=> GLN   36  - GLU   39 )                          
  30: s001-A 2ckw-A    43 -  49 <=>   40 -  46   (ASP   43  - THR   49  <=> THR   40  - PHE   46 )                          
  30: s001-A 2ckw-A    50 -  67 <=>   57 -  74   (ASP   50  - MET   67  <=> GLN   57  - GLY   74 )                          
  30: s001-A 2ckw-A    69 -  90 <=>   75 -  96   (ILE   69  - GLY   90  <=> VAL   75  - GLY   96 )                          
  30: s001-A 2ckw-A    91 - 116 <=>   98 - 123   (ALA   91  - LYS  116  <=> HIS   98  - GLN  123 )                          
  30: s001-A 2ckw-A   119 - 125 <=>  124 - 130   (VAL  119  - TRP  125  <=> GLY  124  - TRP  130 )                          
  30: s001-A 2ckw-A   126 - 141 <=>  139 - 154   (SER  126  - SER  141  <=> GLY  139  - LYS  154 )                          
  30: s001-A 2ckw-A   143 - 164 <=>  155 - 176   (HIS  143  - ASN  164  <=> GLY  155  - ASN  176 )                          
  30: s001-A 2ckw-A   165 - 192 <=>  180 - 207   (LYS  165  - PRO  192  <=> LYS  180  - GLN  207 )                          
  30: s001-A 2ckw-A   193 - 203 <=>  213 - 223   (PRO  193  - ASP  203  <=> THR  213  - SER  223 )                          
  30: s001-A 2ckw-A   206 - 218 <=>  224 - 236   (CYS  206  - GLY  218  <=> VAL  224  - GLY  236 )                          
  30: s001-A 2ckw-A   220 - 252 <=>  237 - 269   (SER  220  - ASN  252  <=> VAL  237  - HIS  269 )                          
  30: s001-A 2ckw-A   254 - 265 <=>  270 - 281   (THR  254  - TYR  265  <=> PRO  270  - SER  281 )                          
  30: s001-A 2ckw-A   268 - 311 <=>  282 - 325   (HIS  268  - SER  311  <=> PRO  282  - TYR  325 )                          
  30: s001-A 2ckw-A   315 - 318 <=>  335 - 338   (ILE  315  - ASP  318  <=> ASN  335  - GLN  338 )                          
  30: s001-A 2ckw-A   319 - 334 <=>  341 - 356   (HIS  319  - GLY  334  <=> THR  341  - ALA  356 )                          
  30: s001-A 2ckw-A   338 - 341 <=>  359 - 362   (ASP  338  - ILE  341  <=> SER  359  - HIS  362 )                          
  30: s001-A 2ckw-A   343 - 355 <=>  363 - 375   (SER  343  - VAL  355  <=> THR  363  - PRO  375 )                          
  30: s001-A 2ckw-A   361 - 364 <=>  376 - 379   (GLU  361  - LYS  364  <=> LYS  385  - ASN  388 )                          
  30: s001-A 2ckw-A   370 - 379 <=>  380 - 389   (SER  370  - THR  379  <=> THR  389  - THR  398 )                          
  30: s001-A 2ckw-A   382 - 401 <=>  394 - 413   (LYS  382  - PHE  401  <=> GLY  403  - ALA  422 )                          
  30: s001-A 2ckw-A   402 - 424 <=>  423 - 445   (LYS  402  - GLU  424  <=> PRO  432  - GLY  454 )                          
  30: s001-A 2ckw-A   425 - 443 <=>  447 - 465   (GLN  425  - ILE  443  <=> VAL  456  - LEU  474 )                          
  30: s001-A 2ckw-A   467 - 470 <=>  467 - 470   (SER  467  - PRO  470  <=> LEU  476  - THR  479 )                          
  30: s001-A 2ckw-A   471 - 481 <=>  475 - 485   (ASN  471  - GLY  481  <=> ALA  484  - GLY  494 )                          
  31: s001-A 4zp8-A     6 -   9 <=>   11 -  14   (GLN    6  - PHE    9  <=> ASP   11  - PHE   14 )                          
  31: s001-A 4zp8-A    21 -  29 <=>   15 -  23   (LEU   21  - ARG   29  <=> PRO   15  - THR   23 )                          
  31: s001-A 4zp8-A    30 -  33 <=>   25 -  28   (VAL   30  - SER   33  <=> LEU   25  - SER   28 )                          
  31: s001-A 4zp8-A    35 -  51 <=>   29 -  45   (PHE   35  - ARG   51  <=> VAL   29  - SER   45 )                          
  31: s001-A 4zp8-A    52 -  69 <=>   53 -  70   (THR   52  - ILE   69  <=> ASN   53  - VAL   70 )                          
  31: s001-A 4zp8-A    71 -  89 <=>   71 -  89   (GLU   71  - TYR   89  <=> ASP   71  - ASP   89 )                          
  31: s001-A 4zp8-A    91 - 103 <=>   90 - 102   (ALA   91  - SER  103  <=> ILE   90  - TYR  102 )                          
  31: s001-A 4zp8-A   104 - 115 <=>  109 - 120   (LYS  104  - PHE  115  <=> ALA  109  - TYR  120 )                          
  31: s001-A 4zp8-A   116 - 125 <=>  122 - 131   (LYS  116  - TRP  125  <=> ALA  122  - LEU  131 )                          
  31: s001-A 4zp8-A   126 - 135 <=>  139 - 148   (SER  126  - SER  135  <=> THR  139  - TYR  148 )                          
  31: s001-A 4zp8-A   145 - 164 <=>  149 - 168   (LEU  145  - ASN  164  <=> GLY  149  - VAL  168 )                          
  31: s001-A 4zp8-A   165 - 191 <=>  172 - 198   (LYS  165  - PRO  191  <=> LYS  172  - PHE  198 )                          
  31: s001-A 4zp8-A   192 - 202 <=>  205 - 215   (PRO  192  - LEU  202  <=> VAL  205  - ASP  215 )                          
  31: s001-A 4zp8-A   206 - 216 <=>  216 - 226   (CYS  206  - CYS  216  <=> LEU  216  - ASP  226 )                          
  31: s001-A 4zp8-A   219 - 251 <=>  227 - 259   (GLY  219  - MET  251  <=> GLY  227  - THR  259 )                          
  31: s001-A 4zp8-A   256 - 260 <=>  260 - 264   (SER  256  - LYS  260  <=> HIS  260  - ASN  264 )                          
  31: s001-A 4zp8-A   262 - 311 <=>  265 - 314   (LEU  262  - SER  311  <=> TYR  265  - TYR  314 )                          
  31: s001-A 4zp8-A   314 - 317 <=>  320 - 323   (ARG  314  - GLN  317  <=> ASP  320  - ARG  323 )                          
  31: s001-A 4zp8-A   320 - 334 <=>  324 - 338   (CYS  320  - GLY  334  <=> MET  324  - PRO  338 )                          
  31: s001-A 4zp8-A   340 - 356 <=>  340 - 356   (PHE  340  - ASN  356  <=> ASP  340  - THR  356 )                          
  31: s001-A 4zp8-A   360 - 363 <=>  357 - 360   (THR  360  - THR  363  <=> PRO  357  - THR  368 )                          
  31: s001-A 4zp8-A   369 - 380 <=>  362 - 373   (CYS  369  - TYR  380  <=> THR  370  - ALA  381 )                          
  31: s001-A 4zp8-A   381 - 399 <=>  379 - 397   (GLY  381  - PRO  399  <=> PHE  387  - THR  405 )                          
  31: s001-A 4zp8-A   401 - 404 <=>  398 - 401   (PHE  401  - LYS  404  <=> LYS  406  - LYS  409 )                          
  31: s001-A 4zp8-A   408 - 423 <=>  402 - 417   (ASP  408  - ASN  423  <=> ASN  410  - ASN  425 )                          
  31: s001-A 4zp8-A   424 - 435 <=>  419 - 430   (GLU  424  - VAL  435  <=> GLU  427  - ARG  438 )                          
  31: s001-A 4zp8-A   436 - 439 <=>  434 - 437   (HIS  436  - LYS  439  <=> VAL  442  - CYS  445 )                          
  31: s001-A 4zp8-A   468 - 478 <=>  439 - 449   (LYS  468  - ARG  478  <=> THR  447  - LYS  457 )                          
  31: s001-A 4zp8-A   480 - 484 <=>  450 - 454   (TYR  480  - PHE  484  <=> TRP  458  - PHE  462 )                          
  32: s001-A 4k4z-E     6 -   9 <=>   10 -  13   (GLN    6  - PHE    9  <=> LYS   10  - GLY   13 )                          
  32: s001-A 4k4z-E    20 -  29 <=>   14 -  23   (ASP   20  - ARG   29  <=> PHE   14  - THR   23 )                          
  32: s001-A 4k4z-E    30 -  33 <=>   25 -  28   (VAL   30  - SER   33  <=> LEU   25  - SER   28 )                          
  32: s001-A 4k4z-E    36 -  39 <=>   29 -  32   (ILE   36  - PRO   39  <=> VAL   29  - GLN   32 )                          
  32: s001-A 4k4z-E    40 -  51 <=>   34 -  45   (GLY   40  - ARG   51  <=> PHE   34  - SER   45 )                          
  32: s001-A 4k4z-E    52 -  61 <=>   53 -  62   (THR   52  - PHE   61  <=> ASN   53  - TYR   62 )                          
  32: s001-A 4k4z-E    63 -  89 <=>   63 -  89   (THR   63  - TYR   89  <=> ILE   63  - ASP   89 )                          
  32: s001-A 4k4z-E    91 - 103 <=>   90 - 102   (ALA   91  - SER  103  <=> ILE   90  - TYR  102 )                          
  32: s001-A 4k4z-E   104 - 115 <=>  109 - 120   (LYS  104  - PHE  115  <=> ALA  109  - TYR  120 )                          
  32: s001-A 4k4z-E   116 - 125 <=>  122 - 131   (LYS  116  - TRP  125  <=> ALA  122  - LEU  131 )                          
  32: s001-A 4k4z-E   126 - 135 <=>  139 - 148   (SER  126  - SER  135  <=> THR  139  - TYR  148 )                          
  32: s001-A 4k4z-E   146 - 164 <=>  150 - 168   (SER  146  - ASN  164  <=> LEU  150  - VAL  168 )                          
  32: s001-A 4k4z-E   165 - 191 <=>  172 - 198   (LYS  165  - PRO  191  <=> LYS  172  - PHE  198 )                          
  32: s001-A 4k4z-E   192 - 202 <=>  205 - 215   (PRO  192  - LEU  202  <=> VAL  205  - ASP  215 )                          
  32: s001-A 4k4z-E   206 - 217 <=>  216 - 227   (CYS  206  - LYS  217  <=> LEU  216  - GLY  227 )                          
  32: s001-A 4k4z-E   220 - 250 <=>  228 - 258   (SER  220  - LEU  250  <=> HIS  228  - TYR  258 )                          
  32: s001-A 4k4z-E   256 - 312 <=>  259 - 315   (SER  256  - GLU  312  <=> THR  259  - LYS  315 )                          
  32: s001-A 4k4z-E   314 - 317 <=>  319 - 322   (ARG  314  - GLN  317  <=> LEU  319  - PHE  322 )                          
  32: s001-A 4k4z-E   319 - 334 <=>  323 - 338   (HIS  319  - GLY  334  <=> ARG  323  - PRO  338 )                          
  32: s001-A 4k4z-E   340 - 360 <=>  340 - 360   (PHE  340  - THR  360  <=> ASP  340  - LYS  360 )                          
  32: s001-A 4k4z-E   362 - 365 <=>  366 - 369   (TYR  362  - PRO  365  <=> GLU  366  - TRP  369 )                          
  32: s001-A 4k4z-E   369 - 380 <=>  370 - 381   (CYS  369  - TYR  380  <=> THR  370  - ALA  381 )                          
  32: s001-A 4k4z-E   381 - 399 <=>  387 - 405   (GLY  381  - PRO  399  <=> PHE  387  - THR  405 )                          
  32: s001-A 4k4z-E   401 - 404 <=>  406 - 409   (PHE  401  - LYS  404  <=> LYS  406  - LYS  409 )                          
  32: s001-A 4k4z-E   408 - 423 <=>  410 - 425   (ASP  408  - ASN  423  <=> ASN  410  - ASN  425 )                          
  32: s001-A 4k4z-E   424 - 435 <=>  427 - 438   (GLU  424  - VAL  435  <=> GLU  427  - ARG  438 )                          
  32: s001-A 4k4z-E   436 - 439 <=>  442 - 445   (HIS  436  - LYS  439  <=> VAL  442  - CYS  445 )                          
  32: s001-A 4k4z-E   468 - 478 <=>  447 - 457   (LYS  468  - ARG  478  <=> THR  447  - LYS  457 )                          
  32: s001-A 4k4z-E   480 - 484 <=>  458 - 462   (TYR  480  - PHE  484  <=> TRP  458  - PHE  462 )                          
  33: s001-A 4k4z-M     6 -   9 <=>   10 -  13   (GLN    6  - PHE    9  <=> LYS   10  - GLY   13 )                          
  33: s001-A 4k4z-M    20 -  29 <=>   14 -  23   (ASP   20  - ARG   29  <=> PHE   14  - THR   23 )                          
  33: s001-A 4k4z-M    30 -  33 <=>   25 -  28   (VAL   30  - SER   33  <=> LEU   25  - SER   28 )                          
  33: s001-A 4k4z-M    35 -  51 <=>   29 -  45   (PHE   35  - ARG   51  <=> VAL   29  - SER   45 )                          
  33: s001-A 4k4z-M    52 -  61 <=>   53 -  62   (THR   52  - PHE   61  <=> ASN   53  - TYR   62 )                          
  33: s001-A 4k4z-M    63 -  89 <=>   63 -  89   (THR   63  - TYR   89  <=> ILE   63  - ASP   89 )                          
  33: s001-A 4k4z-M    91 - 103 <=>   90 - 102   (ALA   91  - SER  103  <=> ILE   90  - TYR  102 )                          
  33: s001-A 4k4z-M   104 - 115 <=>  109 - 120   (LYS  104  - PHE  115  <=> ALA  109  - TYR  120 )                          
  33: s001-A 4k4z-M   116 - 125 <=>  122 - 131   (LYS  116  - TRP  125  <=> ALA  122  - LEU  131 )                          
  33: s001-A 4k4z-M   126 - 135 <=>  139 - 148   (SER  126  - SER  135  <=> THR  139  - TYR  148 )                          
  33: s001-A 4k4z-M   146 - 164 <=>  150 - 168   (SER  146  - ASN  164  <=> LEU  150  - VAL  168 )                          
  33: s001-A 4k4z-M   165 - 191 <=>  172 - 198   (LYS  165  - PRO  191  <=> LYS  172  - PHE  198 )                          
  33: s001-A 4k4z-M   192 - 202 <=>  205 - 215   (PRO  192  - LEU  202  <=> VAL  205  - ASP  215 )                          
  33: s001-A 4k4z-M   206 - 217 <=>  216 - 227   (CYS  206  - LYS  217  <=> LEU  216  - GLY  227 )                          
  33: s001-A 4k4z-M   220 - 250 <=>  228 - 258   (SER  220  - LEU  250  <=> HIS  228  - TYR  258 )                          
  33: s001-A 4k4z-M   256 - 312 <=>  259 - 315   (SER  256  - GLU  312  <=> THR  259  - LYS  315 )                          
  33: s001-A 4k4z-M   314 - 317 <=>  319 - 322   (ARG  314  - GLN  317  <=> LEU  319  - PHE  322 )                          
  33: s001-A 4k4z-M   319 - 334 <=>  323 - 338   (HIS  319  - GLY  334  <=> ARG  323  - PRO  338 )                          
  33: s001-A 4k4z-M   340 - 360 <=>  340 - 360   (PHE  340  - THR  360  <=> ASP  340  - LYS  360 )                          
  33: s001-A 4k4z-M   362 - 365 <=>  366 - 369   (TYR  362  - PRO  365  <=> GLU  366  - TRP  369 )                          
  33: s001-A 4k4z-M   369 - 380 <=>  370 - 381   (CYS  369  - TYR  380  <=> THR  370  - ALA  381 )                          
  33: s001-A 4k4z-M   381 - 399 <=>  387 - 405   (GLY  381  - PRO  399  <=> PHE  387  - THR  405 )                          
  33: s001-A 4k4z-M   401 - 404 <=>  406 - 409   (PHE  401  - LYS  404  <=> LYS  406  - LYS  409 )                          
  33: s001-A 4k4z-M   408 - 423 <=>  410 - 425   (ASP  408  - ASN  423  <=> ASN  410  - ASN  425 )                          
  33: s001-A 4k4z-M   424 - 435 <=>  427 - 438   (GLU  424  - VAL  435  <=> GLU  427  - ARG  438 )                          
  33: s001-A 4k4z-M   436 - 439 <=>  442 - 445   (HIS  436  - LYS  439  <=> VAL  442  - CYS  445 )                          
  33: s001-A 4k4z-M   468 - 478 <=>  447 - 457   (LYS  468  - ARG  478  <=> THR  447  - LYS  457 )                          
  33: s001-A 4k4z-M   480 - 484 <=>  458 - 462   (TYR  480  - PHE  484  <=> TRP  458  - PHE  462 )                          
  34: s001-A 4y3c-A     3 -   6 <=>    4 -   7   (THR    3  - GLN    6  <=> GLU    4  - PRO    7 )                          
  34: s001-A 4y3c-A    20 -  33 <=>   10 -  23   (ASP   20  - SER   33  <=> PRO   10  - THR   23 )                          
  34: s001-A 4y3c-A    36 -  39 <=>   24 -  27   (ILE   36  - PRO   39  <=> VAL   24  - GLN   27 )                          
  34: s001-A 4y3c-A    40 -  51 <=>   29 -  40   (GLY   40  - ARG   51  <=> PHE   29  - LYS   40 )                          
  34: s001-A 4y3c-A    52 -  60 <=>   48 -  56   (THR   52  - ALA   60  <=> ASP   48  - LYS   56 )                          
  34: s001-A 4y3c-A    62 -  71 <=>   57 -  66   (SER   62  - GLU   71  <=> HIS   57  - PRO   66 )                          
  34: s001-A 4y3c-A    73 - 103 <=>   67 -  97   (LEU   73  - SER  103  <=> VAL   67  - ASP   97 )                          
  34: s001-A 4y3c-A   104 - 117 <=>  104 - 117   (LYS  104  - PRO  117  <=> PRO  104  - THR  117 )                          
  34: s001-A 4y3c-A   118 - 125 <=>  119 - 126   (GLY  118  - TRP  125  <=> GLY  119  - VAL  126 )                          
  34: s001-A 4y3c-A   126 - 138 <=>  135 - 147   (SER  126  - GLU  138  <=> PRO  135  - LYS  147 )                          
  34: s001-A 4y3c-A   144 - 164 <=>  148 - 168   (ARG  144  - ASN  164  <=> ASP  148  - VAL  168 )                          
  34: s001-A 4y3c-A   165 - 192 <=>  172 - 199   (LYS  165  - PRO  192  <=> LYS  172  - GLN  199 )                          
  34: s001-A 4y3c-A   193 - 202 <=>  206 - 215   (PRO  193  - LEU  202  <=> LEU  206  - ASP  215 )                          
  34: s001-A 4y3c-A   206 - 242 <=>  216 - 252   (CYS  206  - PHE  242  <=> VAL  216  - ALA  252 )                          
  34: s001-A 4y3c-A   243 - 246 <=>  254 - 257   (ASP  243  - ARG  246  <=> GLU  254  - SER  257 )                          
  34: s001-A 4y3c-A   247 - 250 <=>  259 - 262   (SER  247  - LEU  250  <=> GLU  259  - PHE  262 )                          
  34: s001-A 4y3c-A   256 - 312 <=>  263 - 319   (SER  256  - GLU  312  <=> ASP  263  - LYS  319 )                          
  34: s001-A 4y3c-A   314 - 317 <=>  324 - 327   (ARG  314  - GLN  317  <=> ASP  324  - LYS  327 )                          
  34: s001-A 4y3c-A   320 - 335 <=>  328 - 343   (CYS  320  - LEU  335  <=> VAL  328  - LEU  343 )                          
  34: s001-A 4y3c-A   340 - 359 <=>  344 - 363   (PHE  340  - LYS  359  <=> ASN  344  - ASN  363 )                          
  34: s001-A 4y3c-A   362 - 365 <=>  371 - 374   (TYR  362  - PRO  365  <=> GLU  371  - LEU  374 )                          
  34: s001-A 4y3c-A   369 - 380 <=>  375 - 386   (CYS  369  - TYR  380  <=> GLU  375  - LYS  386 )                          
  34: s001-A 4y3c-A   381 - 398 <=>  389 - 406   (GLY  381  - TRP  398  <=> PRO  389  - TYR  406 )                          
  34: s001-A 4y3c-A   401 - 404 <=>  407 - 410   (PHE  401  - LYS  404  <=> TYR  407  - GLY  410 )                          
  34: s001-A 4y3c-A   408 - 424 <=>  411 - 427   (ASP  408  - GLU  424  <=> THR  411  - GLY  427 )                          
  34: s001-A 4y3c-A   425 - 438 <=>  429 - 442   (GLN  425  - ASP  438  <=> GLN  429  - GLY  442 )                          
  34: s001-A 4y3c-A   468 - 479 <=>  444 - 455   (LYS  468  - TYR  479  <=> ILE  444  - TRP  455 )                          
  34: s001-A 4y3c-A   481 - 485 <=>  456 - 460   (GLY  481  - ILE  485  <=> ARG  456  - TRP  460 )                          
  35: s001-A 2o5d-B    23 -  26 <=>   11 -  14   (GLN   23  - GLY   26  <=> ILE   11  - CYS   14 )                          
  35: s001-A 2o5d-B    27 -  30 <=>   16 -  19   (THR   27  - VAL   30  <=> ALA   16  - SER   19 )                          
  35: s001-A 2o5d-B    31 -  37 <=>   21 -  27   (GLU   31  - LYS   37  <=> LEU   21  - SER   27 )                          
  35: s001-A 2o5d-B    38 -  42 <=>   30 -  34   (VAL   38  - GLU   42  <=> LEU   30  - HIS   34 )                          
  35: s001-A 2o5d-B    43 -  50 <=>   36 -  43   (ASP   43  - ASP   50  <=> MET   36  - ARG   43 )                          
  35: s001-A 2o5d-B    53 -  70 <=>   44 -  61   (SER   53  - ASP   70  <=> SER   44  - ASP   61 )                          
  35: s001-A 2o5d-B    72 -  86 <=>   62 -  76   (ASP   72  - PHE   86  <=> ASP   62  - SER   76 )                          
  35: s001-A 2o5d-B    90 - 115 <=>   77 - 102   (GLY   90  - PHE  115  <=> THR   77  - GLY  102 )                          
  35: s001-A 2o5d-B   119 - 125 <=>  103 - 109   (VAL  119  - TRP  125  <=> TYR  103  - ARG  109 )                          
  35: s001-A 2o5d-B   126 - 140 <=>  113 - 127   (SER  126  - LYS  140  <=> SER  113  - LEU  127 )                          
  35: s001-A 2o5d-B   143 - 146 <=>  128 - 131   (HIS  143  - SER  146  <=> GLU  128  - VAL  131 )                          
  35: s001-A 2o5d-B   147 - 187 <=>  133 - 173   (VAL  147  - PHE  187  <=> PRO  133  - VAL  178 )                          
  35: s001-A 2o5d-B   188 - 192 <=>  175 - 179   (THR  188  - PRO  192  <=> SER  180  - GLN  184 )                          
  35: s001-A 2o5d-B   193 - 201 <=>  184 - 192   (PRO  193  - TRP  201  <=> SER  189  - PRO  197 )                          
  35: s001-A 2o5d-B   205 - 218 <=>  193 - 206   (GLY  205  - GLY  218  <=> GLY  198  - LYS  211 )                          
  35: s001-A 2o5d-B   219 - 252 <=>  209 - 242   (GLY  219  - ASN  252  <=> PRO  214  - PRO  247 )                          
  35: s001-A 2o5d-B   254 - 264 <=>  243 - 253   (THR  254  - ASP  264  <=> GLU  248  - GLU  258 )                          
  35: s001-A 2o5d-B   265 - 273 <=>  255 - 263   (TYR  265  - MET  273  <=> LEU  260  - ASN  268 )                          
  35: s001-A 2o5d-B   274 - 277 <=>  265 - 268   (TYR  274  - VAL  277  <=> LYS  270  - ASN  273 )                          
  35: s001-A 2o5d-B   278 - 281 <=>  270 - 273   (ARG  278  - HIS  281  <=> GLY  275  - ARG  278 )                          
  35: s001-A 2o5d-B   283 - 311 <=>  274 - 302   (GLY  283  - SER  311  <=> CYS  279  - LYS  307 )                          
  35: s001-A 2o5d-B   313 - 316 <=>  303 - 306   (PHE  313  - MET  316  <=> LEU  308  - CYS  311 )                          
  35: s001-A 2o5d-B   319 - 336 <=>  307 - 324   (HIS  319  - SER  336  <=> THR  312  - VAL  329 )                          
  35: s001-A 2o5d-B   337 - 358 <=>  327 - 348   (LYS  337  - ASP  358  <=> ASP  332  - PRO  353 )                          
  35: s001-A 2o5d-B   360 - 365 <=>  349 - 354   (THR  360  - PRO  365  <=> PRO  354  - ASP  359 )                          
  35: s001-A 2o5d-B   369 - 379 <=>  356 - 366   (CYS  369  - THR  379  <=> GLU  361  - SER  371 )                          
  35: s001-A 2o5d-B   381 - 399 <=>  375 - 393   (GLY  381  - PRO  399  <=> ARG  380  - GLU  398 )                          
  35: s001-A 2o5d-B   400 - 403 <=>  395 - 398   (GLU  400  - ASP  403  <=> ALA  400  - THR  403 )                          
  35: s001-A 2o5d-B   412 - 443 <=>  402 - 433   (ARG  412  - ILE  443  <=> SER  407  - GLN  438 )                          
  35: s001-A 2o5d-B   445 - 449 <=>  434 - 438   (ARG  445  - ASP  449  <=> LEU  439  - LEU  443 )                          
  35: s001-A 2o5d-B   453 - 456 <=>  439 - 442   (TYR  453  - PHE  456  <=> ASP  444  - ILE  447 )                          
  35: s001-A 2o5d-B   465 - 471 <=>  449 - 455   (ASN  465  - ASN  471  <=> ILE  454  - PRO  460 )                          
  35: s001-A 2o5d-B   473 - 479 <=>  456 - 462   (ASN  473  - TYR  479  <=> GLN  461  - HIS  467 )                          
  35: s001-A 2o5d-B   481 - 484 <=>  463 - 466   (GLY  481  - PHE  484  <=> GLY  468  - ALA  471 )                          
  36: s001-A 2uut-A     1 -   4 <=>    1 -   4   (MET    1  - GLY    4  <=> ASP    1  - GLN    4 )                          
  36: s001-A 2uut-A     6 -   9 <=>   11 -  14   (GLN    6  - PHE    9  <=> VAL   11  - GLY   14 )                          
  36: s001-A 2uut-A    20 -  29 <=>   15 -  24   (ASP   20  - ARG   29  <=> LEU   15  - THR   24 )                          
  36: s001-A 2uut-A    30 -  36 <=>   26 -  32   (VAL   30  - ILE   36  <=> TYR   26  - TRP   32 )                          
  36: s001-A 2uut-A    39 -  49 <=>   36 -  46   (PRO   39  - THR   49  <=> GLN   36  - PHE   46 )                          
  36: s001-A 2uut-A    50 -  67 <=>   57 -  74   (ASP   50  - MET   67  <=> GLN   57  - GLY   74 )                          
  36: s001-A 2uut-A    69 -  90 <=>   75 -  96   (ILE   69  - GLY   90  <=> VAL   75  - GLY   96 )                          
  36: s001-A 2uut-A    91 - 116 <=>   98 - 123   (ALA   91  - LYS  116  <=> HIS   98  - GLN  123 )                          
  36: s001-A 2uut-A   119 - 125 <=>  124 - 130   (VAL  119  - TRP  125  <=> GLY  124  - TRP  130 )                          
  36: s001-A 2uut-A   126 - 141 <=>  139 - 154   (SER  126  - SER  141  <=> GLY  139  - LYS  154 )                          
  36: s001-A 2uut-A   143 - 164 <=>  155 - 176   (HIS  143  - ASN  164  <=> GLY  155  - ASN  176 )                          
  36: s001-A 2uut-A   165 - 192 <=>  180 - 207   (LYS  165  - PRO  192  <=> LYS  180  - GLN  207 )                          
  36: s001-A 2uut-A   193 - 202 <=>  213 - 222   (PRO  193  - LEU  202  <=> THR  213  - ASP  222 )                          
  36: s001-A 2uut-A   205 - 218 <=>  223 - 236   (GLY  205  - GLY  218  <=> SER  223  - GLY  236 )                          
  36: s001-A 2uut-A   220 - 252 <=>  237 - 269   (SER  220  - ASN  252  <=> VAL  237  - HIS  269 )                          
  36: s001-A 2uut-A   254 - 265 <=>  270 - 281   (THR  254  - TYR  265  <=> PRO  270  - SER  281 )                          
  36: s001-A 2uut-A   268 - 311 <=>  282 - 325   (HIS  268  - SER  311  <=> PRO  282  - TYR  325 )                          
  36: s001-A 2uut-A   315 - 318 <=>  335 - 338   (ILE  315  - ASP  318  <=> ASN  335  - GLN  338 )                          
  36: s001-A 2uut-A   319 - 334 <=>  341 - 356   (HIS  319  - GLY  334  <=> THR  341  - ALA  356 )                          
  36: s001-A 2uut-A   338 - 341 <=>  359 - 362   (ASP  338  - ILE  341  <=> SER  359  - HIS  362 )                          
  36: s001-A 2uut-A   343 - 357 <=>  363 - 377   (SER  343  - ALA  357  <=> THR  363  - ALA  377 )                          
  36: s001-A 2uut-A   360 - 363 <=>  378 - 381   (THR  360  - THR  363  <=> ILE  378  - THR  381 )                          
  36: s001-A 2uut-A   369 - 379 <=>  382 - 392   (CYS  369  - THR  379  <=> ASN  382  - THR  392 )                          
  36: s001-A 2uut-A   382 - 402 <=>  397 - 417   (LYS  382  - LYS  402  <=> GLY  397  - ASN  417 )                          
  36: s001-A 2uut-A   404 - 424 <=>  428 - 448   (LYS  404  - GLU  424  <=> PHE  428  - GLY  448 )                          
  36: s001-A 2uut-A   425 - 443 <=>  450 - 468   (GLN  425  - ILE  443  <=> VAL  450  - LEU  468 )                          
  36: s001-A 2uut-A   467 - 470 <=>  470 - 473   (SER  467  - PRO  470  <=> LEU  470  - THR  473 )                          
  36: s001-A 2uut-A   471 - 478 <=>  478 - 485   (ASN  471  - ARG  478  <=> ALA  478  - TRP  485 )                          
  36: s001-A 2uut-A   480 - 483 <=>  486 - 489   (TYR  480  - ASP  483  <=> PHE  486  - GLY  489 )                          
  37: s001-A 4nru-D     3 -   6 <=>   10 -  13   (THR    3  - GLN    6  <=> PRO   13  - ASP   16 )                          
  37: s001-A 4nru-D    21 -  29 <=>   16 -  24   (LEU   21  - ARG   29  <=> ASP   19  - THR   27 )                          
  37: s001-A 4nru-D    30 -  34 <=>   26 -  30   (VAL   30  - PRO   34  <=> PHE   29  - SER   33 )                          
  37: s001-A 4nru-D    39 -  49 <=>   34 -  44   (PRO   39  - THR   49  <=> LEU   37  - LEU   47 )                          
  37: s001-A 4nru-D    50 -  89 <=>   56 -  95   (ASP   50  - TYR   89  <=> LEU   59  - LEU   98 )                          
  37: s001-A 4nru-D    91 - 116 <=>   96 - 121   (ALA   91  - LYS  116  <=> GLU   99  - HIS  124 )                          
  37: s001-A 4nru-D   119 - 125 <=>  122 - 128   (VAL  119  - TRP  125  <=> LYS  125  - TRP  131 )                          
  37: s001-A 4nru-D   126 - 141 <=>  135 - 150   (SER  126  - SER  141  <=> GLY  138  - MET  153 )                          
  37: s001-A 4nru-D   143 - 163 <=>  151 - 171   (HIS  143  - LYS  163  <=> GLY  154  - LYS  174 )                          
  37: s001-A 4nru-D   164 - 189 <=>  176 - 201   (ASN  164  - VAL  189  <=> ILE  179  - ASP  204 )                          
  37: s001-A 4nru-D   190 - 193 <=>  204 - 207   (LYS  190  - PRO  193  <=> LYS  207  - CYS  210 )                          
  37: s001-A 4nru-D   194 - 202 <=>  211 - 219   (PHE  194  - LEU  202  <=> PRO  214  - ASN  222 )                          
  37: s001-A 4nru-D   206 - 251 <=>  220 - 265   (CYS  206  - MET  251  <=> GLU  223  - GLU  268 )                          
  37: s001-A 4nru-D   254 - 265 <=>  267 - 278   (THR  254  - TYR  265  <=> ASP  270  - ALA  281 )                          
  37: s001-A 4nru-D   268 - 312 <=>  279 - 323   (HIS  268  - GLU  312  <=> PRO  282  - ARG  326 )                          
  37: s001-A 4nru-D   314 - 334 <=>  329 - 349   (ARG  314  - GLY  334  <=> VAL  332  - GLU  352 )                          
  37: s001-A 4nru-D   340 - 359 <=>  351 - 370   (PHE  340  - LYS  359  <=> ASP  354  - ASP  373 )                          
  37: s001-A 4nru-D   360 - 365 <=>  376 - 381   (THR  360  - PRO  365  <=> LEU  379  - THR  384 )                          
  37: s001-A 4nru-D   369 - 381 <=>  383 - 395   (CYS  369  - GLY  381  <=> GLN  386  - ASP  398 )                          
  37: s001-A 4nru-D   382 - 402 <=>  398 - 418   (LYS  382  - LYS  402  <=> GLY  401  - PRO  421 )                          
  37: s001-A 4nru-D   403 - 406 <=>  427 - 430   (ASP  403  - PRO  406  <=> LEU  430  - GLN  435 )                          
  37: s001-A 4nru-D   409 - 424 <=>  431 - 446   (THR  409  - GLU  424  <=> ARG  436  - GLY  451 )                          
  37: s001-A 4nru-D   425 - 441 <=>  448 - 464   (GLN  425  - ASN  441  <=> LYS  453  - SER  469 )                          
  37: s001-A 4nru-D   468 - 482 <=>  465 - 479   (LYS  468  - LYS  482  <=> VAL  474  - GLY  488 )                          
  38: s001-A 3ur0-B     3 -   6 <=>   12 -  15   (THR    3  - GLN    6  <=> PRO   13  - ASP   16 )                          
  38: s001-A 3ur0-B    21 -  29 <=>   18 -  26   (LEU   21  - ARG   29  <=> ASP   19  - THR   27 )                          
  38: s001-A 3ur0-B    30 -  35 <=>   28 -  33   (VAL   30  - PHE   35  <=> PHE   29  - PRO   34 )                          
  38: s001-A 3ur0-B    39 -  49 <=>   36 -  46   (PRO   39  - THR   49  <=> LEU   37  - LEU   47 )                          
  38: s001-A 3ur0-B    50 -  89 <=>   58 -  97   (ASP   50  - TYR   89  <=> LEU   59  - LEU   98 )                          
  38: s001-A 3ur0-B    91 - 116 <=>   98 - 123   (ALA   91  - LYS  116  <=> GLU   99  - HIS  124 )                          
  38: s001-A 3ur0-B   119 - 125 <=>  124 - 130   (VAL  119  - TRP  125  <=> LYS  125  - TRP  131 )                          
  38: s001-A 3ur0-B   126 - 141 <=>  137 - 152   (SER  126  - SER  141  <=> GLY  138  - MET  153 )                          
  38: s001-A 3ur0-B   143 - 163 <=>  153 - 173   (HIS  143  - LYS  163  <=> GLY  154  - LYS  174 )                          
  38: s001-A 3ur0-B   164 - 189 <=>  178 - 203   (ASN  164  - VAL  189  <=> ILE  179  - ASP  204 )                          
  38: s001-A 3ur0-B   190 - 193 <=>  206 - 209   (LYS  190  - PRO  193  <=> LYS  207  - CYS  210 )                          
  38: s001-A 3ur0-B   194 - 202 <=>  213 - 221   (PHE  194  - LEU  202  <=> PRO  214  - ASN  222 )                          
  38: s001-A 3ur0-B   206 - 251 <=>  222 - 267   (CYS  206  - MET  251  <=> GLU  223  - GLU  268 )                          
  38: s001-A 3ur0-B   254 - 265 <=>  269 - 280   (THR  254  - TYR  265  <=> ASP  270  - ALA  281 )                          
  38: s001-A 3ur0-B   268 - 287 <=>  281 - 300   (HIS  268  - GLY  287  <=> PRO  282  - GLY  301 )                          
  38: s001-A 3ur0-B   289 - 311 <=>  301 - 323   (GLY  289  - SER  311  <=> PRO  303  - THR  325 )                          
  38: s001-A 3ur0-B   314 - 334 <=>  330 - 350   (ARG  314  - GLY  334  <=> VAL  332  - GLU  352 )                          
  38: s001-A 3ur0-B   340 - 359 <=>  352 - 371   (PHE  340  - LYS  359  <=> ASP  354  - ASP  373 )                          
  38: s001-A 3ur0-B   360 - 365 <=>  377 - 382   (THR  360  - PRO  365  <=> LEU  379  - THR  384 )                          
  38: s001-A 3ur0-B   369 - 381 <=>  384 - 396   (CYS  369  - GLY  381  <=> GLN  386  - ASP  398 )                          
  38: s001-A 3ur0-B   382 - 401 <=>  399 - 418   (LYS  382  - PHE  401  <=> GLY  401  - GLY  420 )                          
  38: s001-A 3ur0-B   402 - 405 <=>  427 - 430   (LYS  402  - THR  405  <=> THR  429  - GLY  432 )                          
  38: s001-A 3ur0-B   409 - 424 <=>  431 - 446   (THR  409  - GLU  424  <=> ARG  436  - GLY  451 )                          
  38: s001-A 3ur0-B   425 - 438 <=>  448 - 461   (GLN  425  - ASP  438  <=> LYS  453  - ALA  466 )                          
  38: s001-A 3ur0-B   468 - 482 <=>  462 - 476   (LYS  468  - LYS  482  <=> VAL  474  - GLY  488 )                          
  39: s001-A 4nlv-A     6 -   9 <=>   10 -  13   (GLN    6  - PHE    9  <=> LYS   10  - GLY   13 )                          
  39: s001-A 4nlv-A    20 -  29 <=>   14 -  23   (ASP   20  - ARG   29  <=> TYR   14  - THR   23 )                          
  39: s001-A 4nlv-A    30 -  33 <=>   25 -  28   (VAL   30  - SER   33  <=> LEU   25  - SER   28 )                          
  39: s001-A 4nlv-A    35 -  51 <=>   29 -  45   (PHE   35  - ARG   51  <=> ALA   29  - LYS   45 )                          
  39: s001-A 4nlv-A    52 -  61 <=>   53 -  62   (THR   52  - PHE   61  <=> ASP   53  - TYR   62 )                          
  39: s001-A 4nlv-A    63 -  89 <=>   63 -  89   (THR   63  - TYR   89  <=> VAL   63  - ASP   89 )                          
  39: s001-A 4nlv-A    91 - 103 <=>   90 - 102   (ALA   91  - SER  103  <=> ILE   90  - TYR  102 )                          
  39: s001-A 4nlv-A   104 - 115 <=>  109 - 120   (LYS  104  - PHE  115  <=> ALA  109  - TYR  120 )                          
  39: s001-A 4nlv-A   116 - 125 <=>  122 - 131   (LYS  116  - TRP  125  <=> ALA  122  - LEU  131 )                          
  39: s001-A 4nlv-A   126 - 136 <=>  139 - 149   (SER  126  - TRP  136  <=> LYS  139  - GLY  149 )                          
  39: s001-A 4nlv-A   146 - 164 <=>  150 - 168   (SER  146  - ASN  164  <=> ILE  150  - VAL  168 )                          
  39: s001-A 4nlv-A   165 - 191 <=>  172 - 198   (LYS  165  - PRO  191  <=> LYS  172  - PHE  198 )                          
  39: s001-A 4nlv-A   192 - 202 <=>  205 - 215   (PRO  192  - LEU  202  <=> ILE  205  - ASP  215 )                          
  39: s001-A 4nlv-A   206 - 215 <=>  216 - 225   (CYS  206  - ALA  215  <=> LEU  216  - MET  225 )                          
  39: s001-A 4nlv-A   218 - 249 <=>  226 - 257   (GLY  218  - LEU  249  <=> GLU  226  - GLY  257 )                          
  39: s001-A 4nlv-A   259 - 311 <=>  261 - 313   (LEU  259  - SER  311  <=> ARG  261  - TYR  313 )                          
  39: s001-A 4nlv-A   315 - 318 <=>  319 - 322   (ILE  315  - ASP  318  <=> ASP  319  - LYS  322 )                          
  39: s001-A 4nlv-A   320 - 334 <=>  323 - 337   (CYS  320  - GLY  334  <=> MET  323  - GLU  337 )                          
  39: s001-A 4nlv-A   340 - 360 <=>  339 - 359   (PHE  340  - THR  360  <=> ASP  339  - LYS  359 )                          
  39: s001-A 4nlv-A   362 - 365 <=>  365 - 368   (TYR  362  - PRO  365  <=> THR  365  - TRP  368 )                          
  39: s001-A 4nlv-A   369 - 380 <=>  369 - 380   (CYS  369  - TYR  380  <=> GLU  369  - ALA  380 )                          
  39: s001-A 4nlv-A   381 - 399 <=>  386 - 404   (GLY  381  - PRO  399  <=> PHE  386  - THR  404 )                          
  39: s001-A 4nlv-A   401 - 404 <=>  405 - 408   (PHE  401  - LYS  404  <=> LYS  405  - ARG  408 )                          
  39: s001-A 4nlv-A   408 - 423 <=>  409 - 424   (ASP  408  - ASN  423  <=> ASN  409  - ASN  424 )                          
  39: s001-A 4nlv-A   424 - 435 <=>  426 - 437   (GLU  424  - VAL  435  <=> GLU  426  - ARG  437 )                          
  39: s001-A 4nlv-A   436 - 439 <=>  441 - 444   (HIS  436  - LYS  439  <=> ILE  441  - ALA  444 )                          
  39: s001-A 4nlv-A   468 - 478 <=>  446 - 456   (LYS  468  - ARG  478  <=> ASP  446  - ARG  456 )                          
  39: s001-A 4nlv-A   480 - 484 <=>  457 - 461   (TYR  480  - PHE  484  <=> TRP  457  - PHE  461 )                          
  40: s001-A 3uqs-C     3 -   6 <=>    9 -  12   (THR    3  - GLN    6  <=> PRO   13  - ASP   16 )                          
  40: s001-A 3uqs-C    21 -  29 <=>   15 -  23   (LEU   21  - ARG   29  <=> ASP   19  - THR   27 )                          
  40: s001-A 3uqs-C    30 -  35 <=>   25 -  30   (VAL   30  - PHE   35  <=> PHE   29  - PRO   34 )                          
  40: s001-A 3uqs-C    39 -  49 <=>   33 -  43   (PRO   39  - THR   49  <=> LEU   37  - LEU   47 )                          
  40: s001-A 3uqs-C    50 -  89 <=>   55 -  94   (ASP   50  - TYR   89  <=> LEU   59  - LEU   98 )                          
  40: s001-A 3uqs-C    91 - 116 <=>   95 - 120   (ALA   91  - LYS  116  <=> GLU   99  - HIS  124 )                          
  40: s001-A 3uqs-C   119 - 125 <=>  121 - 127   (VAL  119  - TRP  125  <=> LYS  125  - TRP  131 )                          
  40: s001-A 3uqs-C   126 - 141 <=>  134 - 149   (SER  126  - SER  141  <=> GLY  138  - MET  153 )                          
  40: s001-A 3uqs-C   143 - 163 <=>  150 - 170   (HIS  143  - LYS  163  <=> GLY  154  - LYS  174 )                          
  40: s001-A 3uqs-C   164 - 189 <=>  175 - 200   (ASN  164  - VAL  189  <=> ILE  179  - ASP  204 )                          
  40: s001-A 3uqs-C   190 - 193 <=>  203 - 206   (LYS  190  - PRO  193  <=> LYS  207  - CYS  210 )                          
  40: s001-A 3uqs-C   194 - 202 <=>  210 - 218   (PHE  194  - LEU  202  <=> PRO  214  - ASN  222 )                          
  40: s001-A 3uqs-C   206 - 251 <=>  219 - 264   (CYS  206  - MET  251  <=> GLU  223  - GLU  268 )                          
  40: s001-A 3uqs-C   254 - 265 <=>  266 - 277   (THR  254  - TYR  265  <=> ASP  270  - ALA  281 )                          
  40: s001-A 3uqs-C   268 - 312 <=>  278 - 322   (HIS  268  - GLU  312  <=> PRO  282  - ARG  326 )                          
  40: s001-A 3uqs-C   315 - 318 <=>  327 - 330   (ILE  315  - ASP  318  <=> ILE  331  - GLN  334 )                          
  40: s001-A 3uqs-C   319 - 334 <=>  333 - 348   (HIS  319  - GLY  334  <=> GLU  337  - GLU  352 )                          
  40: s001-A 3uqs-C   340 - 358 <=>  350 - 368   (PHE  340  - ASP  358  <=> ASP  354  - ALA  372 )                          
  40: s001-A 3uqs-C   360 - 365 <=>  375 - 380   (THR  360  - PRO  365  <=> LEU  379  - THR  384 )                          
  40: s001-A 3uqs-C   369 - 381 <=>  382 - 394   (CYS  369  - GLY  381  <=> GLN  386  - ASP  398 )                          
  40: s001-A 3uqs-C   382 - 401 <=>  397 - 416   (LYS  382  - PHE  401  <=> GLY  401  - GLY  420 )                          
  40: s001-A 3uqs-C   402 - 406 <=>  425 - 429   (LYS  402  - PRO  406  <=> THR  429  - HIS  433 )                          
  40: s001-A 3uqs-C   409 - 424 <=>  430 - 445   (THR  409  - GLU  424  <=> ARG  436  - GLY  451 )                          
  40: s001-A 3uqs-C   425 - 438 <=>  447 - 460   (GLN  425  - ASP  438  <=> LYS  453  - ALA  466 )                          
  40: s001-A 3uqs-C   468 - 482 <=>  461 - 475   (LYS  468  - LYS  482  <=> VAL  474  - GLY  488 )                          
  41: s001-A 3sfg-A     1 -   4 <=>    2 -   5   (MET    1  - GLY    4  <=> PRO    6  - SER    9 )                          
  41: s001-A 3sfg-A     5 -   8 <=>   13 -  16   (TYR    5  - LEU    8  <=> ILE   17  - TYR   20 )                          
  41: s001-A 3sfg-A    21 -  29 <=>   18 -  26   (LEU   21  - ARG   29  <=> ASP   22  - THR   30 )                          
  41: s001-A 3sfg-A    30 -  34 <=>   28 -  32   (VAL   30  - PRO   34  <=> PHE   32  - SER   36 )                          
  41: s001-A 3sfg-A    39 -  49 <=>   36 -  46   (PRO   39  - THR   49  <=> LEU   40  - LEU   50 )                          
  41: s001-A 3sfg-A    50 -  89 <=>   58 -  97   (ASP   50  - TYR   89  <=> LEU   62  - LEU  101 )                          
  41: s001-A 3sfg-A    91 - 116 <=>   98 - 123   (ALA   91  - LYS  116  <=> GLU  102  - HIS  127 )                          
  41: s001-A 3sfg-A   119 - 125 <=>  124 - 130   (VAL  119  - TRP  125  <=> LYS  128  - TRP  134 )                          
  41: s001-A 3sfg-A   126 - 141 <=>  137 - 152   (SER  126  - SER  141  <=> GLY  141  - MET  156 )                          
  41: s001-A 3sfg-A   143 - 163 <=>  153 - 173   (HIS  143  - LYS  163  <=> GLY  157  - LYS  177 )                          
  41: s001-A 3sfg-A   164 - 189 <=>  178 - 203   (ASN  164  - VAL  189  <=> ILE  182  - ASP  207 )                          
  41: s001-A 3sfg-A   190 - 193 <=>  206 - 209   (LYS  190  - PRO  193  <=> LYS  210  - CYS  213 )                          
  41: s001-A 3sfg-A   194 - 202 <=>  213 - 221   (PHE  194  - LEU  202  <=> PRO  217  - ASN  225 )                          
  41: s001-A 3sfg-A   206 - 251 <=>  222 - 267   (CYS  206  - MET  251  <=> GLU  226  - GLU  271 )                          
  41: s001-A 3sfg-A   254 - 265 <=>  269 - 280   (THR  254  - TYR  265  <=> ASP  273  - ALA  284 )                          
  41: s001-A 3sfg-A   268 - 312 <=>  281 - 325   (HIS  268  - GLU  312  <=> PRO  285  - ARG  329 )                          
  41: s001-A 3sfg-A   315 - 318 <=>  330 - 333   (ILE  315  - ASP  318  <=> ILE  334  - GLN  337 )                          
  41: s001-A 3sfg-A   319 - 334 <=>  336 - 351   (HIS  319  - GLY  334  <=> GLU  340  - GLU  355 )                          
  41: s001-A 3sfg-A   340 - 359 <=>  353 - 372   (PHE  340  - LYS  359  <=> ASP  357  - ASP  376 )                          
  41: s001-A 3sfg-A   360 - 365 <=>  378 - 383   (THR  360  - PRO  365  <=> LEU  382  - THR  387 )                          
  41: s001-A 3sfg-A   369 - 381 <=>  385 - 397   (CYS  369  - GLY  381  <=> GLN  389  - ASP  401 )                          
  41: s001-A 3sfg-A   382 - 401 <=>  400 - 419   (LYS  382  - PHE  401  <=> GLY  404  - GLY  423 )                          
  41: s001-A 3sfg-A   402 - 411 <=>  428 - 437   (LYS  402  - GLN  411  <=> THR  432  - SER  441 )                          
  41: s001-A 3sfg-A   413 - 424 <=>  439 - 450   (LEU  413  - GLU  424  <=> LEU  443  - GLY  454 )                          
  41: s001-A 3sfg-A   425 - 433 <=>  452 - 460   (GLN  425  - SER  433  <=> LYS  456  - ARG  464 )                          
  41: s001-A 3sfg-A   436 - 439 <=>  461 - 464   (HIS  436  - LYS  439  <=> VAL  465  - MET  476 )                          
  41: s001-A 3sfg-A   467 - 478 <=>  465 - 476   (SER  467  - ARG  478  <=> VAL  477  - VAL  488 )                          
  41: s001-A 3sfg-A   480 - 483 <=>  477 - 480   (TYR  480  - ASP  483  <=> ARG  489  - THR  492 )                          
  42: s001-A 3nai-A     1 -   4 <=>    1 -   4   (MET    1  - GLY    4  <=> ARG    7  - GLY   10 )                          
  42: s001-A 3nai-A    21 -  29 <=>   16 -  24   (LEU   21  - ARG   29  <=> ASP   22  - THR   30 )                          
  42: s001-A 3nai-A    30 -  34 <=>   26 -  30   (VAL   30  - PRO   34  <=> PHE   32  - SER   36 )                          
  42: s001-A 3nai-A    39 -  49 <=>   34 -  44   (PRO   39  - THR   49  <=> LEU   40  - LEU   50 )                          
  42: s001-A 3nai-A    50 -  89 <=>   56 -  95   (ASP   50  - TYR   89  <=> LEU   62  - LEU  101 )                          
  42: s001-A 3nai-A    91 - 116 <=>   96 - 121   (ALA   91  - LYS  116  <=> GLU  102  - HIS  127 )                          
  42: s001-A 3nai-A   119 - 125 <=>  122 - 128   (VAL  119  - TRP  125  <=> LYS  128  - TRP  134 )                          
  42: s001-A 3nai-A   126 - 141 <=>  135 - 150   (SER  126  - SER  141  <=> GLY  141  - MET  156 )                          
  42: s001-A 3nai-A   143 - 163 <=>  151 - 171   (HIS  143  - LYS  163  <=> GLY  157  - LYS  177 )                          
  42: s001-A 3nai-A   164 - 189 <=>  176 - 201   (ASN  164  - VAL  189  <=> ILE  182  - ASP  207 )                          
  42: s001-A 3nai-A   190 - 193 <=>  204 - 207   (LYS  190  - PRO  193  <=> LYS  210  - CYS  213 )                          
  42: s001-A 3nai-A   194 - 202 <=>  211 - 219   (PHE  194  - LEU  202  <=> PRO  217  - ASN  225 )                          
  42: s001-A 3nai-A   206 - 251 <=>  220 - 265   (CYS  206  - MET  251  <=> GLU  226  - GLU  271 )                          
  42: s001-A 3nai-A   254 - 265 <=>  267 - 278   (THR  254  - TYR  265  <=> ASP  273  - ALA  284 )                          
  42: s001-A 3nai-A   268 - 312 <=>  279 - 323   (HIS  268  - GLU  312  <=> PRO  285  - ARG  329 )                          
  42: s001-A 3nai-A   315 - 318 <=>  328 - 331   (ILE  315  - ASP  318  <=> ILE  334  - GLN  337 )                          
  42: s001-A 3nai-A   319 - 334 <=>  334 - 349   (HIS  319  - GLY  334  <=> GLU  340  - GLU  355 )                          
  42: s001-A 3nai-A   340 - 359 <=>  351 - 370   (PHE  340  - LYS  359  <=> ASP  357  - ASP  376 )                          
  42: s001-A 3nai-A   360 - 365 <=>  376 - 381   (THR  360  - PRO  365  <=> LEU  382  - THR  387 )                          
  42: s001-A 3nai-A   369 - 381 <=>  383 - 395   (CYS  369  - GLY  381  <=> GLN  389  - ASP  401 )                          
  42: s001-A 3nai-A   382 - 401 <=>  398 - 417   (LYS  382  - PHE  401  <=> GLY  404  - GLY  423 )                          
  42: s001-A 3nai-A   403 - 424 <=>  427 - 448   (ASP  403  - GLU  424  <=> LEU  433  - GLY  454 )                          
  42: s001-A 3nai-A   425 - 443 <=>  450 - 468   (GLN  425  - ILE  443  <=> LYS  456  - ILE  474 )                          
  42: s001-A 3nai-A   467 - 482 <=>  470 - 485   (SER  467  - LYS  482  <=> MET  476  - GLY  491 )                          
  43: s001-A 3sfg-C     7 -  10 <=>    1 -   4   (THR    7  - ARG   10  <=> LEU    5  - PRO    8 )                          
  43: s001-A 3sfg-C    21 -  35 <=>   18 -  32   (LEU   21  - PHE   35  <=> ASP   22  - SER   36 )                          
  43: s001-A 3sfg-C    39 -  49 <=>   36 -  46   (PRO   39  - THR   49  <=> LEU   40  - LEU   50 )                          
  43: s001-A 3sfg-C    50 -  89 <=>   58 -  97   (ASP   50  - TYR   89  <=> LEU   62  - LEU  101 )                          
  43: s001-A 3sfg-C    91 - 116 <=>   98 - 123   (ALA   91  - LYS  116  <=> GLU  102  - HIS  127 )                          
  43: s001-A 3sfg-C   119 - 124 <=>  124 - 129   (VAL  119  - VAL  124  <=> LYS  128  - ASP  133 )                          
  43: s001-A 3sfg-C   125 - 139 <=>  139 - 153   (TRP  125  - VAL  139  <=> LEU  143  - GLY  157 )                          
  43: s001-A 3sfg-C   144 - 163 <=>  154 - 173   (ARG  144  - LYS  163  <=> LYS  158  - LYS  177 )                          
  43: s001-A 3sfg-C   164 - 189 <=>  178 - 203   (ASN  164  - VAL  189  <=> ILE  182  - ASP  207 )                          
  43: s001-A 3sfg-C   190 - 193 <=>  206 - 209   (LYS  190  - PRO  193  <=> LYS  210  - CYS  213 )                          
  43: s001-A 3sfg-C   194 - 203 <=>  213 - 222   (PHE  194  - ASP  203  <=> PRO  217  - GLU  226 )                          
  43: s001-A 3sfg-C   207 - 251 <=>  223 - 267   (SER  207  - MET  251  <=> ASP  227  - GLU  271 )                          
  43: s001-A 3sfg-C   254 - 265 <=>  269 - 280   (THR  254  - TYR  265  <=> ASP  273  - ALA  284 )                          
  43: s001-A 3sfg-C   268 - 312 <=>  281 - 325   (HIS  268  - GLU  312  <=> PRO  285  - ARG  329 )                          
  43: s001-A 3sfg-C   314 - 334 <=>  331 - 351   (ARG  314  - GLY  334  <=> VAL  335  - GLU  355 )                          
  43: s001-A 3sfg-C   340 - 359 <=>  353 - 372   (PHE  340  - LYS  359  <=> ASP  357  - ASP  376 )                          
  43: s001-A 3sfg-C   360 - 365 <=>  378 - 383   (THR  360  - PRO  365  <=> LEU  382  - THR  387 )                          
  43: s001-A 3sfg-C   369 - 381 <=>  385 - 397   (CYS  369  - GLY  381  <=> GLN  389  - ASP  401 )                          
  43: s001-A 3sfg-C   382 - 402 <=>  400 - 420   (LYS  382  - LYS  402  <=> GLY  404  - PRO  424 )                          
  43: s001-A 3sfg-C   403 - 424 <=>  429 - 450   (ASP  403  - GLU  424  <=> LEU  433  - GLY  454 )                          
  43: s001-A 3sfg-C   425 - 443 <=>  452 - 470   (GLN  425  - ILE  443  <=> LYS  456  - ILE  474 )                          
  43: s001-A 3sfg-C   467 - 474 <=>  472 - 479   (SER  467  - GLU  474  <=> MET  476  - SER  483 )                          
  43: s001-A 3sfg-C   475 - 482 <=>  481 - 488   (ILE  475  - LYS  482  <=> LEU  485  - THR  492 )                          
  44: s001-A 3upf-B     3 -   6 <=>   12 -  15   (THR    3  - GLN    6  <=> PRO   13  - ASP   16 )                          
  44: s001-A 3upf-B    21 -  29 <=>   18 -  26   (LEU   21  - ARG   29  <=> ASP   19  - THR   27 )                          
  44: s001-A 3upf-B    30 -  35 <=>   28 -  33   (VAL   30  - PHE   35  <=> PHE   29  - PRO   34 )                          
  44: s001-A 3upf-B    39 -  49 <=>   36 -  46   (PRO   39  - THR   49  <=> LEU   37  - LEU   47 )                          
  44: s001-A 3upf-B    50 -  89 <=>   58 -  97   (ASP   50  - TYR   89  <=> LEU   59  - LEU   98 )                          
  44: s001-A 3upf-B    91 - 116 <=>   98 - 123   (ALA   91  - LYS  116  <=> GLU   99  - HIS  124 )                          
  44: s001-A 3upf-B   119 - 125 <=>  124 - 130   (VAL  119  - TRP  125  <=> LYS  125  - TRP  131 )                          
  44: s001-A 3upf-B   126 - 141 <=>  137 - 152   (SER  126  - SER  141  <=> GLY  138  - MET  153 )                          
  44: s001-A 3upf-B   143 - 163 <=>  153 - 173   (HIS  143  - LYS  163  <=> GLY  154  - LYS  174 )                          
  44: s001-A 3upf-B   164 - 189 <=>  178 - 203   (ASN  164  - VAL  189  <=> ILE  179  - ASP  204 )                          
  44: s001-A 3upf-B   190 - 193 <=>  206 - 209   (LYS  190  - PRO  193  <=> LYS  207  - CYS  210 )                          
  44: s001-A 3upf-B   194 - 202 <=>  213 - 221   (PHE  194  - LEU  202  <=> PRO  214  - ASN  222 )                          
  44: s001-A 3upf-B   206 - 251 <=>  222 - 267   (CYS  206  - MET  251  <=> GLU  223  - GLU  268 )                          
  44: s001-A 3upf-B   254 - 265 <=>  269 - 280   (THR  254  - TYR  265  <=> ASP  270  - ALA  281 )                          
  44: s001-A 3upf-B   268 - 288 <=>  281 - 301   (HIS  268  - SER  288  <=> PRO  282  - CYS  302 )                          
  44: s001-A 3upf-B   290 - 312 <=>  302 - 324   (PHE  290  - GLU  312  <=> CYS  304  - ARG  326 )                          
  44: s001-A 3upf-B   314 - 334 <=>  330 - 350   (ARG  314  - GLY  334  <=> VAL  332  - GLU  352 )                          
  44: s001-A 3upf-B   340 - 359 <=>  352 - 371   (PHE  340  - LYS  359  <=> ASP  354  - ASP  373 )                          
  44: s001-A 3upf-B   360 - 365 <=>  377 - 382   (THR  360  - PRO  365  <=> LEU  379  - THR  384 )                          
  44: s001-A 3upf-B   369 - 381 <=>  384 - 396   (CYS  369  - GLY  381  <=> GLN  386  - ASP  398 )                          
  44: s001-A 3upf-B   382 - 401 <=>  399 - 418   (LYS  382  - PHE  401  <=> GLY  401  - GLY  420 )                          
  44: s001-A 3upf-B   403 - 424 <=>  428 - 449   (ASP  403  - GLU  424  <=> LEU  430  - GLY  451 )                          
  44: s001-A 3upf-B   425 - 442 <=>  451 - 468   (GLN  425  - ARG  442  <=> LYS  453  - GLY  470 )                          
  44: s001-A 3upf-B   468 - 482 <=>  469 - 483   (LYS  468  - LYS  482  <=> VAL  474  - GLY  488 )                          
  45: s001-A 3ol6-E     6 -   9 <=>   11 -  14   (GLN    6  - PHE    9  <=> GLU   11  - TYR   14 )                          
  45: s001-A 3ol6-E    21 -  29 <=>   15 -  23   (LEU   21  - ARG   29  <=> PRO   15  - THR   23 )                          
  45: s001-A 3ol6-E    30 -  33 <=>   25 -  28   (VAL   30  - SER   33  <=> LEU   25  - SER   28 )                          
  45: s001-A 3ol6-E    35 -  51 <=>   29 -  45   (PHE   35  - ARG   51  <=> ALA   29  - LYS   45 )                          
  45: s001-A 3ol6-E    52 -  61 <=>   53 -  62   (THR   52  - PHE   61  <=> ASP   53  - TYR   62 )                          
  45: s001-A 3ol6-E    63 -  67 <=>   63 -  67   (THR   63  - MET   67  <=> VAL   63  - ILE   67 )                          
  45: s001-A 3ol6-E    71 -  89 <=>   71 -  89   (GLU   71  - TYR   89  <=> ASP   71  - ASP   89 )                          
  45: s001-A 3ol6-E    91 - 103 <=>   90 - 102   (ALA   91  - SER  103  <=> ILE   90  - TYR  102 )                          
  45: s001-A 3ol6-E   104 - 117 <=>  109 - 122   (LYS  104  - PRO  117  <=> ALA  109  - ALA  122 )                          
  45: s001-A 3ol6-E   118 - 125 <=>  124 - 131   (GLY  118  - TRP  125  <=> GLY  124  - LEU  131 )                          
  45: s001-A 3ol6-E   126 - 136 <=>  139 - 149   (SER  126  - TRP  136  <=> LYS  139  - GLY  149 )                          
  45: s001-A 3ol6-E   146 - 164 <=>  150 - 168   (SER  146  - ASN  164  <=> ILE  150  - VAL  168 )                          
  45: s001-A 3ol6-E   165 - 191 <=>  172 - 198   (LYS  165  - PRO  191  <=> LYS  172  - PHE  198 )                          
  45: s001-A 3ol6-E   192 - 202 <=>  205 - 215   (PRO  192  - LEU  202  <=> ILE  205  - ASP  215 )                          
  45: s001-A 3ol6-E   206 - 215 <=>  216 - 225   (CYS  206  - ALA  215  <=> LEU  216  - MET  225 )                          
  45: s001-A 3ol6-E   218 - 247 <=>  226 - 255   (GLY  218  - SER  247  <=> GLU  226  - LYS  255 )                          
  45: s001-A 3ol6-E   248 - 251 <=>  257 - 260   (MET  248  - MET  251  <=> GLY  257  - ASP  260 )                          
  45: s001-A 3ol6-E   259 - 312 <=>  261 - 314   (LEU  259  - GLU  312  <=> ARG  261  - LYS  314 )                          
  45: s001-A 3ol6-E   315 - 318 <=>  319 - 322   (ILE  315  - ASP  318  <=> ASP  319  - LYS  322 )                          
  45: s001-A 3ol6-E   320 - 334 <=>  323 - 337   (CYS  320  - GLY  334  <=> MET  323  - GLU  337 )                          
  45: s001-A 3ol6-E   340 - 360 <=>  339 - 359   (PHE  340  - THR  360  <=> ASP  339  - LYS  359 )                          
  45: s001-A 3ol6-E   362 - 365 <=>  365 - 368   (TYR  362  - PRO  365  <=> THR  365  - TRP  368 )                          
  45: s001-A 3ol6-E   369 - 380 <=>  369 - 380   (CYS  369  - TYR  380  <=> GLU  369  - ALA  380 )                          
  45: s001-A 3ol6-E   381 - 399 <=>  386 - 404   (GLY  381  - PRO  399  <=> PHE  386  - THR  404 )                          
  45: s001-A 3ol6-E   401 - 404 <=>  405 - 408   (PHE  401  - LYS  404  <=> LYS  405  - ARG  408 )                          
  45: s001-A 3ol6-E   408 - 423 <=>  409 - 424   (ASP  408  - ASN  423  <=> ASN  409  - ASN  424 )                          
  45: s001-A 3ol6-E   424 - 435 <=>  426 - 437   (GLU  424  - VAL  435  <=> GLU  426  - ARG  437 )                          
  45: s001-A 3ol6-E   436 - 439 <=>  441 - 444   (HIS  436  - LYS  439  <=> ILE  441  - ALA  444 )                          
  45: s001-A 3ol6-E   468 - 478 <=>  446 - 456   (LYS  468  - ARG  478  <=> ASP  446  - ARG  456 )                          
  45: s001-A 3ol6-E   480 - 484 <=>  457 - 461   (TYR  480  - PHE  484  <=> TRP  457  - PHE  461 )                          
  46: s001-A 2uuw-A     1 -   4 <=>    1 -   4   (MET    1  - GLY    4  <=> ASP    1  - GLN    4 )                          
  46: s001-A 2uuw-A    19 -  29 <=>   14 -  24   (VAL   19  - ARG   29  <=> GLY   14  - THR   24 )                          
  46: s001-A 2uuw-A    30 -  36 <=>   26 -  32   (VAL   30  - ILE   36  <=> TYR   26  - TRP   32 )                          
  46: s001-A 2uuw-A    38 -  41 <=>   36 -  39   (VAL   38  - TYR   41  <=> GLN   36  - GLU   39 )                          
  46: s001-A 2uuw-A    43 -  49 <=>   40 -  46   (ASP   43  - THR   49  <=> THR   40  - PHE   46 )                          
  46: s001-A 2uuw-A    50 -  67 <=>   57 -  74   (ASP   50  - MET   67  <=> GLN   57  - GLY   74 )                          
  46: s001-A 2uuw-A    69 -  90 <=>   75 -  96   (ILE   69  - GLY   90  <=> VAL   75  - GLY   96 )                          
  46: s001-A 2uuw-A    91 - 116 <=>   98 - 123   (ALA   91  - LYS  116  <=> HIS   98  - GLN  123 )                          
  46: s001-A 2uuw-A   119 - 125 <=>  124 - 130   (VAL  119  - TRP  125  <=> GLY  124  - TRP  130 )                          
  46: s001-A 2uuw-A   126 - 141 <=>  139 - 154   (SER  126  - SER  141  <=> GLY  139  - LYS  154 )                          
  46: s001-A 2uuw-A   143 - 164 <=>  155 - 176   (HIS  143  - ASN  164  <=> GLY  155  - ASN  176 )                          
  46: s001-A 2uuw-A   165 - 192 <=>  180 - 207   (LYS  165  - PRO  192  <=> LYS  180  - GLN  207 )                          
  46: s001-A 2uuw-A   193 - 203 <=>  213 - 223   (PRO  193  - ASP  203  <=> THR  213  - SER  223 )                          
  46: s001-A 2uuw-A   206 - 218 <=>  224 - 236   (CYS  206  - GLY  218  <=> VAL  224  - GLY  236 )                          
  46: s001-A 2uuw-A   220 - 252 <=>  237 - 269   (SER  220  - ASN  252  <=> VAL  237  - HIS  269 )                          
  46: s001-A 2uuw-A   254 - 265 <=>  270 - 281   (THR  254  - TYR  265  <=> PRO  270  - SER  281 )                          
  46: s001-A 2uuw-A   268 - 311 <=>  282 - 325   (HIS  268  - SER  311  <=> PRO  282  - TYR  325 )                          
  46: s001-A 2uuw-A   315 - 318 <=>  335 - 338   (ILE  315  - ASP  318  <=> ASN  335  - GLN  338 )                          
  46: s001-A 2uuw-A   319 - 334 <=>  341 - 356   (HIS  319  - GLY  334  <=> THR  341  - ALA  356 )                          
  46: s001-A 2uuw-A   338 - 341 <=>  359 - 362   (ASP  338  - ILE  341  <=> SER  359  - HIS  362 )                          
  46: s001-A 2uuw-A   343 - 356 <=>  363 - 376   (SER  343  - ASN  356  <=> THR  363  - THR  376 )                          
  46: s001-A 2uuw-A   360 - 363 <=>  377 - 380   (THR  360  - THR  363  <=> ILE  384  - THR  387 )                          
  46: s001-A 2uuw-A   369 - 379 <=>  381 - 391   (CYS  369  - THR  379  <=> ASN  388  - THR  398 )                          
  46: s001-A 2uuw-A   382 - 402 <=>  396 - 416   (LYS  382  - LYS  402  <=> GLY  403  - ASN  423 )                          
  46: s001-A 2uuw-A   404 - 424 <=>  427 - 447   (LYS  404  - GLU  424  <=> PHE  434  - GLY  454 )                          
  46: s001-A 2uuw-A   425 - 443 <=>  449 - 467   (GLN  425  - ILE  443  <=> VAL  456  - LEU  474 )                          
  46: s001-A 2uuw-A   467 - 470 <=>  469 - 472   (SER  467  - PRO  470  <=> LEU  476  - THR  479 )                          
  46: s001-A 2uuw-A   471 - 481 <=>  477 - 487   (ASN  471  - GLY  481  <=> ALA  484  - GLY  494 )                          
  47: s001-A 4nru-C     1 -   4 <=>    1 -   4   (MET    1  - GLY    4  <=> PRO    3  - SER    6 )                          
  47: s001-A 4nru-C    21 -  29 <=>   17 -  25   (LEU   21  - ARG   29  <=> ASP   19  - THR   27 )                          
  47: s001-A 4nru-C    30 -  34 <=>   27 -  31   (VAL   30  - PRO   34  <=> PHE   29  - SER   33 )                          
  47: s001-A 4nru-C    39 -  49 <=>   35 -  45   (PRO   39  - THR   49  <=> LEU   37  - LEU   47 )                          
  47: s001-A 4nru-C    50 -  89 <=>   57 -  96   (ASP   50  - TYR   89  <=> LEU   59  - LEU   98 )                          
  47: s001-A 4nru-C    91 - 116 <=>   97 - 122   (ALA   91  - LYS  116  <=> GLU   99  - HIS  124 )                          
  47: s001-A 4nru-C   119 - 125 <=>  123 - 129   (VAL  119  - TRP  125  <=> LYS  125  - TRP  131 )                          
  47: s001-A 4nru-C   126 - 141 <=>  136 - 151   (SER  126  - SER  141  <=> GLY  138  - MET  153 )                          
  47: s001-A 4nru-C   143 - 163 <=>  152 - 172   (HIS  143  - LYS  163  <=> GLY  154  - LYS  174 )                          
  47: s001-A 4nru-C   164 - 189 <=>  177 - 202   (ASN  164  - VAL  189  <=> ILE  179  - ASP  204 )                          
  47: s001-A 4nru-C   190 - 193 <=>  205 - 208   (LYS  190  - PRO  193  <=> LYS  207  - CYS  210 )                          
  47: s001-A 4nru-C   194 - 202 <=>  212 - 220   (PHE  194  - LEU  202  <=> PRO  214  - ASN  222 )                          
  47: s001-A 4nru-C   206 - 251 <=>  221 - 266   (CYS  206  - MET  251  <=> GLU  223  - GLU  268 )                          
  47: s001-A 4nru-C   254 - 265 <=>  268 - 279   (THR  254  - TYR  265  <=> ASP  270  - ALA  281 )                          
  47: s001-A 4nru-C   268 - 312 <=>  280 - 324   (HIS  268  - GLU  312  <=> PRO  282  - ARG  326 )                          
  47: s001-A 4nru-C   314 - 334 <=>  330 - 350   (ARG  314  - GLY  334  <=> VAL  332  - GLU  352 )                          
  47: s001-A 4nru-C   340 - 359 <=>  352 - 371   (PHE  340  - LYS  359  <=> ASP  354  - ASP  373 )                          
  47: s001-A 4nru-C   360 - 365 <=>  377 - 382   (THR  360  - PRO  365  <=> LEU  379  - THR  384 )                          
  47: s001-A 4nru-C   369 - 381 <=>  384 - 396   (CYS  369  - GLY  381  <=> GLN  386  - ASP  398 )                          
  47: s001-A 4nru-C   382 - 401 <=>  399 - 418   (LYS  382  - PHE  401  <=> GLY  401  - GLY  420 )                          
  47: s001-A 4nru-C   403 - 424 <=>  428 - 449   (ASP  403  - GLU  424  <=> LEU  430  - GLY  451 )                          
  47: s001-A 4nru-C   425 - 437 <=>  451 - 463   (GLN  425  - VAL  437  <=> LYS  453  - GLU  465 )                          
  47: s001-A 4nru-C   468 - 482 <=>  464 - 478   (LYS  468  - LYS  482  <=> VAL  474  - GLY  488 )                          
  48: s001-A 3ur0-C     1 -   4 <=>    1 -   4   (MET    1  - GLY    4  <=> ARG    4  - GLY    7 )                          
  48: s001-A 3ur0-C    21 -  29 <=>   16 -  24   (LEU   21  - ARG   29  <=> ASP   19  - THR   27 )                          
  48: s001-A 3ur0-C    30 -  35 <=>   26 -  31   (VAL   30  - PHE   35  <=> PHE   29  - PRO   34 )                          
  48: s001-A 3ur0-C    39 -  49 <=>   34 -  44   (PRO   39  - THR   49  <=> LEU   37  - LEU   47 )                          
  48: s001-A 3ur0-C    50 -  89 <=>   56 -  95   (ASP   50  - TYR   89  <=> LEU   59  - LEU   98 )                          
  48: s001-A 3ur0-C    91 - 116 <=>   96 - 121   (ALA   91  - LYS  116  <=> GLU   99  - HIS  124 )                          
  48: s001-A 3ur0-C   119 - 125 <=>  122 - 128   (VAL  119  - TRP  125  <=> LYS  125  - TRP  131 )                          
  48: s001-A 3ur0-C   126 - 141 <=>  135 - 150   (SER  126  - SER  141  <=> GLY  138  - MET  153 )                          
  48: s001-A 3ur0-C   143 - 163 <=>  151 - 171   (HIS  143  - LYS  163  <=> GLY  154  - LYS  174 )                          
  48: s001-A 3ur0-C   164 - 189 <=>  176 - 201   (ASN  164  - VAL  189  <=> ILE  179  - ASP  204 )                          
  48: s001-A 3ur0-C   190 - 193 <=>  204 - 207   (LYS  190  - PRO  193  <=> LYS  207  - CYS  210 )                          
  48: s001-A 3ur0-C   194 - 201 <=>  211 - 218   (PHE  194  - TRP  201  <=> PRO  214  - MET  221 )                          
  48: s001-A 3ur0-C   205 - 251 <=>  219 - 265   (GLY  205  - MET  251  <=> ASN  222  - GLU  268 )                          
  48: s001-A 3ur0-C   254 - 265 <=>  267 - 278   (THR  254  - TYR  265  <=> ASP  270  - ALA  281 )                          
  48: s001-A 3ur0-C   268 - 288 <=>  279 - 299   (HIS  268  - SER  288  <=> PRO  282  - CYS  302 )                          
  48: s001-A 3ur0-C   290 - 312 <=>  300 - 322   (PHE  290  - GLU  312  <=> CYS  304  - ARG  326 )                          
  48: s001-A 3ur0-C   314 - 334 <=>  328 - 348   (ARG  314  - GLY  334  <=> VAL  332  - GLU  352 )                          
  48: s001-A 3ur0-C   340 - 359 <=>  350 - 369   (PHE  340  - LYS  359  <=> ASP  354  - ASP  373 )                          
  48: s001-A 3ur0-C   360 - 365 <=>  375 - 380   (THR  360  - PRO  365  <=> LEU  379  - THR  384 )                          
  48: s001-A 3ur0-C   369 - 381 <=>  382 - 394   (CYS  369  - GLY  381  <=> GLN  386  - ASP  398 )                          
  48: s001-A 3ur0-C   382 - 401 <=>  397 - 416   (LYS  382  - PHE  401  <=> GLY  401  - GLY  420 )                          
  48: s001-A 3ur0-C   402 - 405 <=>  425 - 428   (LYS  402  - THR  405  <=> THR  429  - GLY  432 )                          
  48: s001-A 3ur0-C   409 - 424 <=>  429 - 444   (THR  409  - GLU  424  <=> ARG  436  - GLY  451 )                          
  48: s001-A 3ur0-C   425 - 439 <=>  446 - 460   (GLN  425  - LYS  439  <=> LYS  453  - ALA  467 )                          
  48: s001-A 3ur0-C   469 - 482 <=>  461 - 474   (PHE  469  - LYS  482  <=> VAL  475  - GLY  488 )                          
  49: s001-A 4zpb-A     7 -  10 <=>   10 -  13   (THR    7  - ARG   10  <=> LYS   10  - GLY   13 )                          
  49: s001-A 4zpb-A    20 -  29 <=>   14 -  23   (ASP   20  - ARG   29  <=> PHE   14  - THR   23 )                          
  49: s001-A 4zpb-A    30 -  33 <=>   25 -  28   (VAL   30  - SER   33  <=> LEU   25  - SER   28 )                          
  49: s001-A 4zpb-A    35 -  51 <=>   29 -  45   (PHE   35  - ARG   51  <=> VAL   29  - SER   45 )                          
  49: s001-A 4zpb-A    52 -  61 <=>   53 -  62   (THR   52  - PHE   61  <=> ASN   53  - TYR   62 )                          
  49: s001-A 4zpb-A    63 -  89 <=>   63 -  89   (THR   63  - TYR   89  <=> ILE   63  - ASP   89 )                          
  49: s001-A 4zpb-A    91 - 103 <=>   90 - 102   (ALA   91  - SER  103  <=> ILE   90  - TYR  102 )                          
  49: s001-A 4zpb-A   104 - 115 <=>  109 - 120   (LYS  104  - PHE  115  <=> ALA  109  - TYR  120 )                          
  49: s001-A 4zpb-A   116 - 125 <=>  122 - 131   (LYS  116  - TRP  125  <=> ALA  122  - LEU  131 )                          
  49: s001-A 4zpb-A   126 - 135 <=>  139 - 148   (SER  126  - SER  135  <=> THR  139  - TYR  148 )                          
  49: s001-A 4zpb-A   146 - 164 <=>  150 - 168   (SER  146  - ASN  164  <=> LEU  150  - VAL  168 )                          
  49: s001-A 4zpb-A   165 - 191 <=>  172 - 198   (LYS  165  - PRO  191  <=> LYS  172  - PHE  198 )                          
  49: s001-A 4zpb-A   192 - 202 <=>  205 - 215   (PRO  192  - LEU  202  <=> VAL  205  - ASP  215 )                          
  49: s001-A 4zpb-A   206 - 217 <=>  216 - 227   (CYS  206  - LYS  217  <=> LEU  216  - GLY  227 )                          
  49: s001-A 4zpb-A   220 - 250 <=>  228 - 258   (SER  220  - LEU  250  <=> HIS  228  - TYR  258 )                          
  49: s001-A 4zpb-A   256 - 311 <=>  259 - 314   (SER  256  - SER  311  <=> THR  259  - TYR  314 )                          
  49: s001-A 4zpb-A   314 - 317 <=>  320 - 323   (ARG  314  - GLN  317  <=> ASP  320  - ARG  323 )                          
  49: s001-A 4zpb-A   320 - 335 <=>  324 - 339   (CYS  320  - LEU  335  <=> MET  324  - ILE  339 )                          
  49: s001-A 4zpb-A   340 - 360 <=>  340 - 360   (PHE  340  - THR  360  <=> ASP  340  - LYS  360 )                          
  49: s001-A 4zpb-A   362 - 365 <=>  366 - 369   (TYR  362  - PRO  365  <=> GLU  366  - TRP  369 )                          
  49: s001-A 4zpb-A   369 - 380 <=>  370 - 381   (CYS  369  - TYR  380  <=> THR  370  - ALA  381 )                          
  49: s001-A 4zpb-A   381 - 399 <=>  387 - 405   (GLY  381  - PRO  399  <=> PHE  387  - THR  405 )                          
  49: s001-A 4zpb-A   401 - 404 <=>  406 - 409   (PHE  401  - LYS  404  <=> LYS  406  - LYS  409 )                          
  49: s001-A 4zpb-A   408 - 423 <=>  410 - 425   (ASP  408  - ASN  423  <=> ASN  410  - ASN  425 )                          
  49: s001-A 4zpb-A   424 - 435 <=>  427 - 438   (GLU  424  - VAL  435  <=> GLU  427  - ARG  438 )                          
  49: s001-A 4zpb-A   436 - 439 <=>  442 - 445   (HIS  436  - LYS  439  <=> VAL  442  - CYS  445 )                          
  49: s001-A 4zpb-A   468 - 478 <=>  447 - 457   (LYS  468  - ARG  478  <=> THR  447  - LYS  457 )                          
  49: s001-A 4zpb-A   480 - 484 <=>  458 - 462   (TYR  480  - PHE  484  <=> TRP  458  - PHE  462 )                          
  50: s001-A 5y3d-A     3 -   6 <=>    9 -  12   (THR    3  - GLN    6  <=> PRO   16  - ASP   19 )                          
  50: s001-A 5y3d-A    21 -  29 <=>   15 -  23   (LEU   21  - ARG   29  <=> ASP   22  - THR   30 )                          
  50: s001-A 5y3d-A    30 -  35 <=>   25 -  30   (VAL   30  - PHE   35  <=> PHE   32  - PRO   37 )                          
  50: s001-A 5y3d-A    39 -  49 <=>   33 -  43   (PRO   39  - THR   49  <=> LEU   40  - LEU   50 )                          
  50: s001-A 5y3d-A    50 -  89 <=>   55 -  94   (ASP   50  - TYR   89  <=> LEU   62  - LEU  101 )                          
  50: s001-A 5y3d-A    91 - 116 <=>   95 - 120   (ALA   91  - LYS  116  <=> GLU  102  - HIS  127 )                          
  50: s001-A 5y3d-A   119 - 124 <=>  121 - 126   (VAL  119  - VAL  124  <=> LYS  128  - ASP  133 )                          
  50: s001-A 5y3d-A   125 - 139 <=>  136 - 150   (TRP  125  - VAL  139  <=> LEU  143  - GLY  157 )                          
  50: s001-A 5y3d-A   144 - 163 <=>  151 - 170   (ARG  144  - LYS  163  <=> LYS  158  - LYS  177 )                          
  50: s001-A 5y3d-A   164 - 189 <=>  175 - 200   (ASN  164  - VAL  189  <=> ILE  182  - ASP  207 )                          
  50: s001-A 5y3d-A   190 - 193 <=>  203 - 206   (LYS  190  - PRO  193  <=> LYS  210  - CYS  213 )                          
  50: s001-A 5y3d-A   194 - 203 <=>  210 - 219   (PHE  194  - ASP  203  <=> PRO  217  - GLU  226 )                          
  50: s001-A 5y3d-A   206 - 216 <=>  220 - 230   (CYS  206  - CYS  216  <=> ASP  227  - ASN  237 )                          
  50: s001-A 5y3d-A   218 - 251 <=>  231 - 264   (GLY  218  - MET  251  <=> PHE  238  - GLU  271 )                          
  50: s001-A 5y3d-A   254 - 265 <=>  266 - 277   (THR  254  - TYR  265  <=> ASP  273  - ALA  284 )                          
  50: s001-A 5y3d-A   268 - 311 <=>  278 - 321   (HIS  268  - SER  311  <=> PRO  285  - THR  328 )                          
  50: s001-A 5y3d-A   315 - 318 <=>  327 - 330   (ILE  315  - ASP  318  <=> ILE  334  - GLN  337 )                          
  50: s001-A 5y3d-A   319 - 334 <=>  333 - 348   (HIS  319  - GLY  334  <=> GLU  340  - GLU  355 )                          
  50: s001-A 5y3d-A   340 - 358 <=>  350 - 368   (PHE  340  - ASP  358  <=> ASP  357  - ALA  375 )                          
  50: s001-A 5y3d-A   360 - 365 <=>  375 - 380   (THR  360  - PRO  365  <=> LEU  382  - THR  387 )                          
  50: s001-A 5y3d-A   369 - 381 <=>  382 - 394   (CYS  369  - GLY  381  <=> GLN  389  - ASP  401 )                          
  50: s001-A 5y3d-A   382 - 401 <=>  397 - 416   (LYS  382  - PHE  401  <=> GLY  404  - GLY  423 )                          
  50: s001-A 5y3d-A   402 - 405 <=>  424 - 427   (LYS  402  - THR  405  <=> GLU  431  - PRO  434 )                          
  50: s001-A 5y3d-A   407 - 424 <=>  428 - 445   (ALA  407  - GLU  424  <=> ALA  437  - GLY  454 )                          
  50: s001-A 5y3d-A   425 - 442 <=>  447 - 464   (GLN  425  - ARG  442  <=> LYS  456  - GLY  473 )                          
  50: s001-A 5y3d-A   468 - 472 <=>  465 - 469   (LYS  468  - PHE  472  <=> VAL  477  - HIS  481 )                          
  50: s001-A 5y3d-A   473 - 478 <=>  474 - 479   (ASN  473  - ARG  478  <=> ARG  486  - GLY  491 )                          
  51: s001-A 4zpd-A     7 -  10 <=>   10 -  13   (THR    7  - ARG   10  <=> LYS   10  - GLY   13 )                          
  51: s001-A 4zpd-A    20 -  29 <=>   14 -  23   (ASP   20  - ARG   29  <=> PHE   14  - THR   23 )                          
  51: s001-A 4zpd-A    30 -  33 <=>   25 -  28   (VAL   30  - SER   33  <=> LEU   25  - SER   28 )                          
  51: s001-A 4zpd-A    35 -  38 <=>   29 -  32   (PHE   35  - VAL   38  <=> VAL   29  - GLN   32 )                          
  51: s001-A 4zpd-A    39 -  42 <=>   34 -  37   (PRO   39  - GLU   42  <=> PHE   34  - ASN   37 )                          
  51: s001-A 4zpd-A    44 -  51 <=>   38 -  45   (TRP   44  - ARG   51  <=> LYS   38  - SER   45 )                          
  51: s001-A 4zpd-A    52 -  61 <=>   53 -  62   (THR   52  - PHE   61  <=> ASN   53  - TYR   62 )                          
  51: s001-A 4zpd-A    63 -  69 <=>   63 -  69   (THR   63  - ILE   69  <=> ILE   63  - HIS   69 )                          
  51: s001-A 4zpd-A    71 -  89 <=>   71 -  89   (GLU   71  - TYR   89  <=> ASP   71  - ASP   89 )                          
  51: s001-A 4zpd-A    91 - 103 <=>   90 - 102   (ALA   91  - SER  103  <=> ILE   90  - TYR  102 )                          
  51: s001-A 4zpd-A   104 - 115 <=>  109 - 120   (LYS  104  - PHE  115  <=> ALA  109  - TYR  120 )                          
  51: s001-A 4zpd-A   116 - 125 <=>  122 - 131   (LYS  116  - TRP  125  <=> ALA  122  - LEU  131 )                          
  51: s001-A 4zpd-A   126 - 135 <=>  139 - 148   (SER  126  - SER  135  <=> THR  139  - TYR  148 )                          
  51: s001-A 4zpd-A   146 - 164 <=>  150 - 168   (SER  146  - ASN  164  <=> LEU  150  - VAL  168 )                          
  51: s001-A 4zpd-A   165 - 191 <=>  172 - 198   (LYS  165  - PRO  191  <=> LYS  172  - PHE  198 )                          
  51: s001-A 4zpd-A   192 - 202 <=>  205 - 215   (PRO  192  - LEU  202  <=> VAL  205  - ASP  215 )                          
  51: s001-A 4zpd-A   206 - 217 <=>  216 - 227   (CYS  206  - LYS  217  <=> LEU  216  - GLY  227 )                          
  51: s001-A 4zpd-A   220 - 249 <=>  228 - 257   (SER  220  - LEU  249  <=> HIS  228  - GLY  257 )                          
  51: s001-A 4zpd-A   256 - 311 <=>  259 - 314   (SER  256  - SER  311  <=> THR  259  - TYR  314 )                          
  51: s001-A 4zpd-A   314 - 317 <=>  319 - 322   (ARG  314  - GLN  317  <=> LEU  319  - PHE  322 )                          
  51: s001-A 4zpd-A   319 - 335 <=>  323 - 339   (HIS  319  - LEU  335  <=> ARG  323  - ILE  339 )                          
  51: s001-A 4zpd-A   340 - 360 <=>  340 - 360   (PHE  340  - THR  360  <=> ASP  340  - LYS  360 )                          
  51: s001-A 4zpd-A   362 - 365 <=>  366 - 369   (TYR  362  - PRO  365  <=> GLU  366  - TRP  369 )                          
  51: s001-A 4zpd-A   369 - 380 <=>  370 - 381   (CYS  369  - TYR  380  <=> THR  370  - ALA  381 )                          
  51: s001-A 4zpd-A   381 - 399 <=>  387 - 405   (GLY  381  - PRO  399  <=> PHE  387  - THR  405 )                          
  51: s001-A 4zpd-A   401 - 404 <=>  406 - 409   (PHE  401  - LYS  404  <=> LYS  406  - LYS  409 )                          
  51: s001-A 4zpd-A   408 - 423 <=>  410 - 425   (ASP  408  - ASN  423  <=> ASN  410  - ASN  425 )                          
  51: s001-A 4zpd-A   424 - 435 <=>  427 - 438   (GLU  424  - VAL  435  <=> GLU  427  - ARG  438 )                          
  51: s001-A 4zpd-A   436 - 439 <=>  442 - 445   (HIS  436  - LYS  439  <=> VAL  442  - CYS  445 )                          
  51: s001-A 4zpd-A   468 - 478 <=>  447 - 457   (LYS  468  - ARG  478  <=> THR  447  - LYS  457 )                          
  51: s001-A 4zpd-A   480 - 484 <=>  458 - 462   (TYR  480  - PHE  484  <=> TRP  458  - PHE  462 )                          
  52: s001-A 4wfy-A     6 -   9 <=>   11 -  14   (GLN    6  - PHE    9  <=> ASP   11  - PHE   14 )                          
  52: s001-A 4wfy-A    21 -  29 <=>   15 -  23   (LEU   21  - ARG   29  <=> PRO   15  - THR   23 )                          
  52: s001-A 4wfy-A    30 -  33 <=>   25 -  28   (VAL   30  - SER   33  <=> LEU   25  - SER   28 )                          
  52: s001-A 4wfy-A    35 -  51 <=>   29 -  45   (PHE   35  - ARG   51  <=> VAL   29  - SER   45 )                          
  52: s001-A 4wfy-A    52 -  61 <=>   53 -  62   (THR   52  - PHE   61  <=> ASN   53  - TYR   62 )                          
  52: s001-A 4wfy-A    63 -  89 <=>   63 -  89   (THR   63  - TYR   89  <=> ILE   63  - ASP   89 )                          
  52: s001-A 4wfy-A    91 - 103 <=>   90 - 102   (ALA   91  - SER  103  <=> ILE   90  - TYR  102 )                          
  52: s001-A 4wfy-A   104 - 115 <=>  109 - 120   (LYS  104  - PHE  115  <=> ALA  109  - TYR  120 )                          
  52: s001-A 4wfy-A   116 - 125 <=>  122 - 131   (LYS  116  - TRP  125  <=> ALA  122  - LEU  131 )                          
  52: s001-A 4wfy-A   126 - 135 <=>  139 - 148   (SER  126  - SER  135  <=> THR  139  - TYR  148 )                          
  52: s001-A 4wfy-A   146 - 164 <=>  150 - 168   (SER  146  - ASN  164  <=> LEU  150  - VAL  168 )                          
  52: s001-A 4wfy-A   165 - 191 <=>  172 - 198   (LYS  165  - PRO  191  <=> LYS  172  - PHE  198 )                          
  52: s001-A 4wfy-A   192 - 202 <=>  205 - 215   (PRO  192  - LEU  202  <=> VAL  205  - ASP  215 )                          
  52: s001-A 4wfy-A   206 - 215 <=>  216 - 225   (CYS  206  - ALA  215  <=> LEU  216  - LEU  225 )                          
  52: s001-A 4wfy-A   218 - 251 <=>  226 - 259   (GLY  218  - MET  251  <=> ASP  226  - THR  259 )                          
  52: s001-A 4wfy-A   256 - 260 <=>  260 - 264   (SER  256  - LYS  260  <=> HIS  260  - ASN  264 )                          
  52: s001-A 4wfy-A   262 - 311 <=>  265 - 314   (LEU  262  - SER  311  <=> TYR  265  - TYR  314 )                          
  52: s001-A 4wfy-A   314 - 317 <=>  320 - 323   (ARG  314  - GLN  317  <=> ASP  320  - ARG  323 )                          
  52: s001-A 4wfy-A   320 - 335 <=>  324 - 339   (CYS  320  - LEU  335  <=> MET  324  - ILE  339 )                          
  52: s001-A 4wfy-A   340 - 360 <=>  340 - 360   (PHE  340  - THR  360  <=> ASP  340  - LYS  360 )                          
  52: s001-A 4wfy-A   362 - 365 <=>  366 - 369   (TYR  362  - PRO  365  <=> GLU  366  - TRP  369 )                          
  52: s001-A 4wfy-A   369 - 380 <=>  370 - 381   (CYS  369  - TYR  380  <=> THR  370  - ALA  381 )                          
  52: s001-A 4wfy-A   381 - 399 <=>  387 - 405   (GLY  381  - PRO  399  <=> PHE  387  - THR  405 )                          
  52: s001-A 4wfy-A   401 - 404 <=>  406 - 409   (PHE  401  - LYS  404  <=> LYS  406  - LYS  409 )                          
  52: s001-A 4wfy-A   408 - 423 <=>  410 - 425   (ASP  408  - ASN  423  <=> ASN  410  - ASN  425 )                          
  52: s001-A 4wfy-A   424 - 435 <=>  427 - 438   (GLU  424  - VAL  435  <=> GLU  427  - ARG  438 )                          
  52: s001-A 4wfy-A   436 - 439 <=>  442 - 445   (HIS  436  - LYS  439  <=> VAL  442  - CYS  445 )                          
  52: s001-A 4wfy-A   468 - 478 <=>  447 - 457   (LYS  468  - ARG  478  <=> THR  447  - LYS  457 )                          
  52: s001-A 4wfy-A   480 - 484 <=>  458 - 462   (TYR  480  - PHE  484  <=> TRP  458  - PHE  462 )                          
  53: s001-A 4zp7-A     7 -  10 <=>   10 -  13   (THR    7  - ARG   10  <=> LYS   10  - GLY   13 )                          
  53: s001-A 4zp7-A    20 -  29 <=>   14 -  23   (ASP   20  - ARG   29  <=> PHE   14  - THR   23 )                          
  53: s001-A 4zp7-A    30 -  33 <=>   25 -  28   (VAL   30  - SER   33  <=> LEU   25  - SER   28 )                          
  53: s001-A 4zp7-A    35 -  51 <=>   29 -  45   (PHE   35  - ARG   51  <=> VAL   29  - SER   45 )                          
  53: s001-A 4zp7-A    52 -  69 <=>   53 -  70   (THR   52  - ILE   69  <=> ASN   53  - VAL   70 )                          
  53: s001-A 4zp7-A    71 -  89 <=>   71 -  89   (GLU   71  - TYR   89  <=> ASP   71  - ASP   89 )                          
  53: s001-A 4zp7-A    91 - 103 <=>   90 - 102   (ALA   91  - SER  103  <=> ILE   90  - TYR  102 )                          
  53: s001-A 4zp7-A   104 - 115 <=>  109 - 120   (LYS  104  - PHE  115  <=> ALA  109  - TYR  120 )                          
  53: s001-A 4zp7-A   116 - 125 <=>  122 - 131   (LYS  116  - TRP  125  <=> ALA  122  - LEU  131 )                          
  53: s001-A 4zp7-A   126 - 135 <=>  139 - 148   (SER  126  - SER  135  <=> THR  139  - TYR  148 )                          
  53: s001-A 4zp7-A   146 - 164 <=>  150 - 168   (SER  146  - ASN  164  <=> LEU  150  - VAL  168 )                          
  53: s001-A 4zp7-A   165 - 191 <=>  172 - 198   (LYS  165  - PRO  191  <=> LYS  172  - PHE  198 )                          
  53: s001-A 4zp7-A   192 - 202 <=>  205 - 215   (PRO  192  - LEU  202  <=> VAL  205  - ASP  215 )                          
  53: s001-A 4zp7-A   206 - 217 <=>  216 - 227   (CYS  206  - LYS  217  <=> LEU  216  - GLY  227 )                          
  53: s001-A 4zp7-A   220 - 251 <=>  228 - 259   (SER  220  - MET  251  <=> HIS  228  - THR  259 )                          
  53: s001-A 4zp7-A   256 - 260 <=>  260 - 264   (SER  256  - LYS  260  <=> HIS  260  - ASN  264 )                          
  53: s001-A 4zp7-A   262 - 311 <=>  265 - 314   (LEU  262  - SER  311  <=> TYR  265  - TYR  314 )                          
  53: s001-A 4zp7-A   314 - 317 <=>  320 - 323   (ARG  314  - GLN  317  <=> ASP  320  - ARG  323 )                          
  53: s001-A 4zp7-A   320 - 335 <=>  324 - 339   (CYS  320  - LEU  335  <=> MET  324  - ILE  339 )                          
  53: s001-A 4zp7-A   340 - 356 <=>  340 - 356   (PHE  340  - ASN  356  <=> ASP  340  - THR  356 )                          
  53: s001-A 4zp7-A   360 - 365 <=>  357 - 362   (THR  360  - PRO  365  <=> PRO  357  - THR  368 )                          
  53: s001-A 4zp7-A   369 - 379 <=>  364 - 374   (CYS  369  - THR  379  <=> THR  370  - ARG  380 )                          
  53: s001-A 4zp7-A   381 - 399 <=>  381 - 399   (GLY  381  - PRO  399  <=> PHE  387  - THR  405 )                          
  53: s001-A 4zp7-A   401 - 404 <=>  400 - 403   (PHE  401  - LYS  404  <=> LYS  406  - LYS  409 )                          
  53: s001-A 4zp7-A   408 - 423 <=>  404 - 419   (ASP  408  - ASN  423  <=> ASN  410  - ASN  425 )                          
  53: s001-A 4zp7-A   424 - 435 <=>  421 - 432   (GLU  424  - VAL  435  <=> GLU  427  - ARG  438 )                          
  53: s001-A 4zp7-A   436 - 439 <=>  436 - 439   (HIS  436  - LYS  439  <=> VAL  442  - CYS  445 )                          
  53: s001-A 4zp7-A   468 - 478 <=>  441 - 451   (LYS  468  - ARG  478  <=> THR  447  - LYS  457 )                          
  53: s001-A 4zp7-A   480 - 484 <=>  452 - 456   (TYR  480  - PHE  484  <=> TRP  458  - PHE  462 )                          
  54: s001-A 4zpc-A     6 -   9 <=>   11 -  14   (GLN    6  - PHE    9  <=> ASP   11  - PHE   14 )                          
  54: s001-A 4zpc-A    21 -  29 <=>   15 -  23   (LEU   21  - ARG   29  <=> PRO   15  - THR   23 )                          
  54: s001-A 4zpc-A    30 -  33 <=>   25 -  28   (VAL   30  - SER   33  <=> LEU   25  - SER   28 )                          
  54: s001-A 4zpc-A    35 -  51 <=>   29 -  45   (PHE   35  - ARG   51  <=> VAL   29  - SER   45 )                          
  54: s001-A 4zpc-A    52 -  61 <=>   53 -  62   (THR   52  - PHE   61  <=> ASN   53  - TYR   62 )                          
  54: s001-A 4zpc-A    63 -  89 <=>   63 -  89   (THR   63  - TYR   89  <=> ILE   63  - ASP   89 )                          
  54: s001-A 4zpc-A    91 - 103 <=>   90 - 102   (ALA   91  - SER  103  <=> ILE   90  - TYR  102 )                          
  54: s001-A 4zpc-A   104 - 115 <=>  109 - 120   (LYS  104  - PHE  115  <=> ALA  109  - TYR  120 )                          
  54: s001-A 4zpc-A   116 - 125 <=>  122 - 131   (LYS  116  - TRP  125  <=> ALA  122  - LEU  131 )                          
  54: s001-A 4zpc-A   126 - 135 <=>  139 - 148   (SER  126  - SER  135  <=> THR  139  - TYR  148 )                          
  54: s001-A 4zpc-A   146 - 164 <=>  150 - 168   (SER  146  - ASN  164  <=> LEU  150  - VAL  168 )                          
  54: s001-A 4zpc-A   165 - 191 <=>  172 - 198   (LYS  165  - PRO  191  <=> LYS  172  - PHE  198 )                          
  54: s001-A 4zpc-A   192 - 202 <=>  205 - 215   (PRO  192  - LEU  202  <=> VAL  205  - ASP  215 )                          
  54: s001-A 4zpc-A   206 - 215 <=>  216 - 225   (CYS  206  - ALA  215  <=> LEU  216  - LEU  225 )                          
  54: s001-A 4zpc-A   218 - 251 <=>  226 - 259   (GLY  218  - MET  251  <=> ASP  226  - THR  259 )                          
  54: s001-A 4zpc-A   256 - 260 <=>  260 - 264   (SER  256  - LYS  260  <=> HIS  260  - ASN  264 )                          
  54: s001-A 4zpc-A   262 - 311 <=>  265 - 314   (LEU  262  - SER  311  <=> TYR  265  - TYR  314 )                          
  54: s001-A 4zpc-A   314 - 317 <=>  320 - 323   (ARG  314  - GLN  317  <=> ASP  320  - ARG  323 )                          
  54: s001-A 4zpc-A   320 - 335 <=>  324 - 339   (CYS  320  - LEU  335  <=> MET  324  - ILE  339 )                          
  54: s001-A 4zpc-A   340 - 360 <=>  340 - 360   (PHE  340  - THR  360  <=> ASP  340  - LYS  360 )                          
  54: s001-A 4zpc-A   362 - 365 <=>  366 - 369   (TYR  362  - PRO  365  <=> GLU  366  - TRP  369 )                          
  54: s001-A 4zpc-A   369 - 380 <=>  370 - 381   (CYS  369  - TYR  380  <=> THR  370  - ALA  381 )                          
  54: s001-A 4zpc-A   381 - 399 <=>  387 - 405   (GLY  381  - PRO  399  <=> PHE  387  - THR  405 )                          
  54: s001-A 4zpc-A   401 - 404 <=>  406 - 409   (PHE  401  - LYS  404  <=> LYS  406  - LYS  409 )                          
  54: s001-A 4zpc-A   408 - 423 <=>  410 - 425   (ASP  408  - ASN  423  <=> ASN  410  - ASN  425 )                          
  54: s001-A 4zpc-A   424 - 435 <=>  427 - 438   (GLU  424  - VAL  435  <=> GLU  427  - ARG  438 )                          
  54: s001-A 4zpc-A   436 - 439 <=>  442 - 445   (HIS  436  - LYS  439  <=> VAL  442  - CYS  445 )                          
  54: s001-A 4zpc-A   468 - 478 <=>  447 - 457   (LYS  468  - ARG  478  <=> THR  447  - LYS  457 )                          
  54: s001-A 4zpc-A   480 - 484 <=>  458 - 462   (TYR  480  - PHE  484  <=> TRP  458  - PHE  462 )                          
  55: s001-A 3ol8-E     6 -   9 <=>   11 -  14   (GLN    6  - PHE    9  <=> GLU   11  - TYR   14 )                          
  55: s001-A 3ol8-E    21 -  29 <=>   15 -  23   (LEU   21  - ARG   29  <=> PRO   15  - THR   23 )                          
  55: s001-A 3ol8-E    30 -  33 <=>   25 -  28   (VAL   30  - SER   33  <=> LEU   25  - SER   28 )                          
  55: s001-A 3ol8-E    35 -  51 <=>   29 -  45   (PHE   35  - ARG   51  <=> ALA   29  - LYS   45 )                          
  55: s001-A 3ol8-E    52 -  61 <=>   53 -  62   (THR   52  - PHE   61  <=> ASP   53  - TYR   62 )                          
  55: s001-A 3ol8-E    63 -  89 <=>   63 -  89   (THR   63  - TYR   89  <=> VAL   63  - ASP   89 )                          
  55: s001-A 3ol8-E    91 - 103 <=>   90 - 102   (ALA   91  - SER  103  <=> ILE   90  - TYR  102 )                          
  55: s001-A 3ol8-E   104 - 115 <=>  109 - 120   (LYS  104  - PHE  115  <=> ALA  109  - TYR  120 )                          
  55: s001-A 3ol8-E   116 - 125 <=>  122 - 131   (LYS  116  - TRP  125  <=> ALA  122  - LEU  131 )                          
  55: s001-A 3ol8-E   126 - 136 <=>  139 - 149   (SER  126  - TRP  136  <=> LYS  139  - GLY  149 )                          
  55: s001-A 3ol8-E   146 - 164 <=>  150 - 168   (SER  146  - ASN  164  <=> ILE  150  - VAL  168 )                          
  55: s001-A 3ol8-E   165 - 191 <=>  172 - 198   (LYS  165  - PRO  191  <=> LYS  172  - PHE  198 )                          
  55: s001-A 3ol8-E   192 - 202 <=>  205 - 215   (PRO  192  - LEU  202  <=> ILE  205  - ASP  215 )                          
  55: s001-A 3ol8-E   206 - 215 <=>  216 - 225   (CYS  206  - ALA  215  <=> LEU  216  - MET  225 )                          
  55: s001-A 3ol8-E   218 - 249 <=>  226 - 257   (GLY  218  - LEU  249  <=> GLU  226  - GLY  257 )                          
  55: s001-A 3ol8-E   256 - 260 <=>  259 - 263   (SER  256  - LYS  260  <=> GLY  259  - ASP  263 )                          
  55: s001-A 3ol8-E   262 - 312 <=>  264 - 314   (LEU  262  - GLU  312  <=> TYR  264  - LYS  314 )                          
  55: s001-A 3ol8-E   315 - 318 <=>  319 - 322   (ILE  315  - ASP  318  <=> ASP  319  - LYS  322 )                          
  55: s001-A 3ol8-E   320 - 334 <=>  323 - 337   (CYS  320  - GLY  334  <=> MET  323  - GLU  337 )                          
  55: s001-A 3ol8-E   340 - 357 <=>  339 - 356   (PHE  340  - ALA  357  <=> ASP  339  - PRO  356 )                          
  55: s001-A 3ol8-E   358 - 365 <=>  361 - 368   (ASP  358  - PRO  365  <=> ALA  361  - TRP  368 )                          
  55: s001-A 3ol8-E   369 - 379 <=>  369 - 379   (CYS  369  - THR  379  <=> GLU  369  - ARG  379 )                          
  55: s001-A 3ol8-E   381 - 399 <=>  386 - 404   (GLY  381  - PRO  399  <=> PHE  386  - THR  404 )                          
  55: s001-A 3ol8-E   401 - 404 <=>  405 - 408   (PHE  401  - LYS  404  <=> LYS  405  - ARG  408 )                          
  55: s001-A 3ol8-E   408 - 424 <=>  409 - 425   (ASP  408  - GLU  424  <=> ASN  409  - GLY  425 )                          
  55: s001-A 3ol8-E   425 - 435 <=>  427 - 437   (GLN  425  - VAL  435  <=> GLU  427  - ARG  437 )                          
  55: s001-A 3ol8-E   436 - 439 <=>  441 - 444   (HIS  436  - LYS  439  <=> ILE  441  - ALA  444 )                          
  55: s001-A 3ol8-E   468 - 478 <=>  446 - 456   (LYS  468  - ARG  478  <=> ASP  446  - ARG  456 )                          
  55: s001-A 3ol8-E   480 - 484 <=>  457 - 461   (TYR  480  - PHE  484  <=> TRP  457  - PHE  461 )                          
  56: s001-A 4wfz-A     6 -   9 <=>   11 -  14   (GLN    6  - PHE    9  <=> ASP   11  - PHE   14 )                          
  56: s001-A 4wfz-A    21 -  29 <=>   15 -  23   (LEU   21  - ARG   29  <=> PRO   15  - THR   23 )                          
  56: s001-A 4wfz-A    30 -  33 <=>   25 -  28   (VAL   30  - SER   33  <=> LEU   25  - SER   28 )                          
  56: s001-A 4wfz-A    35 -  51 <=>   29 -  45   (PHE   35  - ARG   51  <=> VAL   29  - SER   45 )                          
  56: s001-A 4wfz-A    52 -  61 <=>   53 -  62   (THR   52  - PHE   61  <=> ASN   53  - TYR   62 )                          
  56: s001-A 4wfz-A    63 -  89 <=>   63 -  89   (THR   63  - TYR   89  <=> ILE   63  - ASP   89 )                          
  56: s001-A 4wfz-A    91 - 103 <=>   90 - 102   (ALA   91  - SER  103  <=> ILE   90  - TYR  102 )                          
  56: s001-A 4wfz-A   104 - 115 <=>  109 - 120   (LYS  104  - PHE  115  <=> ALA  109  - TYR  120 )                          
  56: s001-A 4wfz-A   116 - 125 <=>  122 - 131   (LYS  116  - TRP  125  <=> ALA  122  - LEU  131 )                          
  56: s001-A 4wfz-A   126 - 135 <=>  139 - 148   (SER  126  - SER  135  <=> THR  139  - TYR  148 )                          
  56: s001-A 4wfz-A   146 - 164 <=>  150 - 168   (SER  146  - ASN  164  <=> LEU  150  - VAL  168 )                          
  56: s001-A 4wfz-A   165 - 191 <=>  172 - 198   (LYS  165  - PRO  191  <=> LYS  172  - PHE  198 )                          
  56: s001-A 4wfz-A   192 - 202 <=>  205 - 215   (PRO  192  - LEU  202  <=> VAL  205  - ASP  215 )                          
  56: s001-A 4wfz-A   206 - 215 <=>  216 - 225   (CYS  206  - ALA  215  <=> LEU  216  - LEU  225 )                          
  56: s001-A 4wfz-A   218 - 251 <=>  226 - 259   (GLY  218  - MET  251  <=> ASP  226  - THR  259 )                          
  56: s001-A 4wfz-A   256 - 260 <=>  260 - 264   (SER  256  - LYS  260  <=> HIS  260  - ASN  264 )                          
  56: s001-A 4wfz-A   262 - 311 <=>  265 - 314   (LEU  262  - SER  311  <=> TYR  265  - TYR  314 )                          
  56: s001-A 4wfz-A   314 - 317 <=>  320 - 323   (ARG  314  - GLN  317  <=> ASP  320  - ARG  323 )                          
  56: s001-A 4wfz-A   320 - 334 <=>  324 - 338   (CYS  320  - GLY  334  <=> MET  324  - PRO  338 )                          
  56: s001-A 4wfz-A   340 - 359 <=>  340 - 359   (PHE  340  - LYS  359  <=> ASP  340  - ASP  359 )                          
  56: s001-A 4wfz-A   360 - 365 <=>  364 - 369   (THR  360  - PRO  365  <=> PHE  364  - TRP  369 )                          
  56: s001-A 4wfz-A   369 - 380 <=>  370 - 381   (CYS  369  - TYR  380  <=> THR  370  - ALA  381 )                          
  56: s001-A 4wfz-A   381 - 399 <=>  387 - 405   (GLY  381  - PRO  399  <=> PHE  387  - THR  405 )                          
  56: s001-A 4wfz-A   401 - 404 <=>  406 - 409   (PHE  401  - LYS  404  <=> LYS  406  - LYS  409 )                          
  56: s001-A 4wfz-A   408 - 423 <=>  410 - 425   (ASP  408  - ASN  423  <=> ASN  410  - ASN  425 )                          
  56: s001-A 4wfz-A   424 - 435 <=>  427 - 438   (GLU  424  - VAL  435  <=> GLU  427  - ARG  438 )                          
  56: s001-A 4wfz-A   436 - 439 <=>  442 - 445   (HIS  436  - LYS  439  <=> VAL  442  - CYS  445 )                          
  56: s001-A 4wfz-A   468 - 478 <=>  447 - 457   (LYS  468  - ARG  478  <=> THR  447  - LYS  457 )                          
  56: s001-A 4wfz-A   480 - 484 <=>  458 - 462   (TYR  480  - PHE  484  <=> TRP  458  - PHE  462 )                          
  57: s001-A 4zp6-A     6 -   9 <=>   10 -  13   (GLN    6  - PHE    9  <=> LYS   10  - GLY   13 )                          
  57: s001-A 4zp6-A    20 -  24 <=>   14 -  18   (ASP   20  - GLY   24  <=> PHE   14  - ASN   18 )                          
  57: s001-A 4zp6-A    27 -  33 <=>   19 -  25   (THR   27  - SER   33  <=> LYS   22  - SER   28 )                          
  57: s001-A 4zp6-A    36 -  39 <=>   26 -  29   (ILE   36  - PRO   39  <=> VAL   29  - GLN   32 )                          
  57: s001-A 4zp6-A    40 -  51 <=>   31 -  42   (GLY   40  - ARG   51  <=> PHE   34  - SER   45 )                          
  57: s001-A 4zp6-A    52 -  61 <=>   50 -  59   (THR   52  - PHE   61  <=> ASN   53  - TYR   62 )                          
  57: s001-A 4zp6-A    63 -  89 <=>   60 -  86   (THR   63  - TYR   89  <=> ILE   63  - ASP   89 )                          
  57: s001-A 4zp6-A    91 - 103 <=>   87 -  99   (ALA   91  - SER  103  <=> ILE   90  - TYR  102 )                          
  57: s001-A 4zp6-A   104 - 115 <=>  106 - 117   (LYS  104  - PHE  115  <=> ALA  109  - TYR  120 )                          
  57: s001-A 4zp6-A   116 - 125 <=>  119 - 128   (LYS  116  - TRP  125  <=> ALA  122  - LEU  131 )                          
  57: s001-A 4zp6-A   126 - 136 <=>  136 - 146   (SER  126  - TRP  136  <=> THR  139  - GLY  149 )                          
  57: s001-A 4zp6-A   146 - 164 <=>  147 - 165   (SER  146  - ASN  164  <=> LEU  150  - VAL  168 )                          
  57: s001-A 4zp6-A   165 - 191 <=>  169 - 195   (LYS  165  - PRO  191  <=> LYS  172  - PHE  198 )                          
  57: s001-A 4zp6-A   192 - 202 <=>  202 - 212   (PRO  192  - LEU  202  <=> VAL  205  - ASP  215 )                          
  57: s001-A 4zp6-A   206 - 216 <=>  213 - 223   (CYS  206  - CYS  216  <=> LEU  216  - ASP  226 )                          
  57: s001-A 4zp6-A   219 - 249 <=>  224 - 254   (GLY  219  - LEU  249  <=> GLY  227  - GLY  257 )                          
  57: s001-A 4zp6-A   256 - 312 <=>  256 - 312   (SER  256  - GLU  312  <=> THR  259  - LYS  315 )                          
  57: s001-A 4zp6-A   314 - 317 <=>  316 - 319   (ARG  314  - GLN  317  <=> LEU  319  - PHE  322 )                          
  57: s001-A 4zp6-A   319 - 334 <=>  320 - 335   (HIS  319  - GLY  334  <=> ARG  323  - PRO  338 )                          
  57: s001-A 4zp6-A   340 - 356 <=>  337 - 353   (PHE  340  - ASN  356  <=> ASP  340  - THR  356 )                          
  57: s001-A 4zp6-A   360 - 363 <=>  354 - 357   (THR  360  - THR  363  <=> PRO  357  - THR  368 )                          
  57: s001-A 4zp6-A   369 - 380 <=>  359 - 370   (CYS  369  - TYR  380  <=> THR  370  - ALA  381 )                          
  57: s001-A 4zp6-A   381 - 399 <=>  376 - 394   (GLY  381  - PRO  399  <=> PHE  387  - THR  405 )                          
  57: s001-A 4zp6-A   401 - 404 <=>  395 - 398   (PHE  401  - LYS  404  <=> LYS  406  - LYS  409 )                          
  57: s001-A 4zp6-A   408 - 423 <=>  399 - 414   (ASP  408  - ASN  423  <=> ASN  410  - ASN  425 )                          
  57: s001-A 4zp6-A   424 - 435 <=>  416 - 427   (GLU  424  - VAL  435  <=> GLU  427  - ARG  438 )                          
  57: s001-A 4zp6-A   436 - 439 <=>  431 - 434   (HIS  436  - LYS  439  <=> VAL  442  - CYS  445 )                          
  57: s001-A 4zp6-A   468 - 478 <=>  436 - 446   (LYS  468  - ARG  478  <=> THR  447  - LYS  457 )                          
  57: s001-A 4zp6-A   480 - 484 <=>  447 - 451   (TYR  480  - PHE  484  <=> TRP  458  - PHE  462 )                          
  58: s001-A 4zpa-A     7 -  10 <=>   10 -  13   (THR    7  - ARG   10  <=> LYS   10  - GLY   13 )                          
  58: s001-A 4zpa-A    19 -  33 <=>   14 -  28   (VAL   19  - SER   33  <=> PHE   14  - SER   28 )                          
  58: s001-A 4zpa-A    36 -  39 <=>   29 -  32   (ILE   36  - PRO   39  <=> VAL   29  - GLN   32 )                          
  58: s001-A 4zpa-A    40 -  51 <=>   34 -  45   (GLY   40  - ARG   51  <=> PHE   34  - SER   45 )                          
  58: s001-A 4zpa-A    52 -  61 <=>   53 -  62   (THR   52  - PHE   61  <=> ASN   53  - TYR   62 )                          
  58: s001-A 4zpa-A    63 -  69 <=>   63 -  69   (THR   63  - ILE   69  <=> ILE   63  - HIS   69 )                          
  58: s001-A 4zpa-A    71 -  89 <=>   71 -  89   (GLU   71  - TYR   89  <=> ASP   71  - ASP   89 )                          
  58: s001-A 4zpa-A    91 - 103 <=>   90 - 102   (ALA   91  - SER  103  <=> ILE   90  - TYR  102 )                          
  58: s001-A 4zpa-A   104 - 115 <=>  109 - 120   (LYS  104  - PHE  115  <=> ALA  109  - TYR  120 )                          
  58: s001-A 4zpa-A   116 - 125 <=>  122 - 131   (LYS  116  - TRP  125  <=> ALA  122  - LEU  131 )                          
  58: s001-A 4zpa-A   126 - 135 <=>  139 - 148   (SER  126  - SER  135  <=> THR  139  - TYR  148 )                          
  58: s001-A 4zpa-A   146 - 164 <=>  150 - 168   (SER  146  - ASN  164  <=> LEU  150  - VAL  168 )                          
  58: s001-A 4zpa-A   165 - 191 <=>  172 - 198   (LYS  165  - PRO  191  <=> LYS  172  - PHE  198 )                          
  58: s001-A 4zpa-A   192 - 202 <=>  205 - 215   (PRO  192  - LEU  202  <=> VAL  205  - ASP  215 )                          
  58: s001-A 4zpa-A   206 - 217 <=>  216 - 227   (CYS  206  - LYS  217  <=> LEU  216  - GLY  227 )                          
  58: s001-A 4zpa-A   220 - 249 <=>  228 - 257   (SER  220  - LEU  249  <=> HIS  228  - GLY  257 )                          
  58: s001-A 4zpa-A   256 - 310 <=>  259 - 313   (SER  256  - SER  310  <=> THR  259  - VAL  313 )                          
  58: s001-A 4zpa-A   311 - 314 <=>  315 - 318   (SER  311  - ARG  314  <=> LYS  315  - ASP  318 )                          
  58: s001-A 4zpa-A   315 - 318 <=>  320 - 323   (ILE  315  - ASP  318  <=> ASP  320  - ARG  323 )                          
  58: s001-A 4zpa-A   320 - 334 <=>  324 - 338   (CYS  320  - GLY  334  <=> MET  324  - PRO  338 )                          
  58: s001-A 4zpa-A   340 - 359 <=>  340 - 359   (PHE  340  - LYS  359  <=> ASP  340  - ASP  359 )                          
  58: s001-A 4zpa-A   361 - 364 <=>  366 - 369   (GLU  361  - LYS  364  <=> GLU  366  - TRP  369 )                          
  58: s001-A 4zpa-A   369 - 379 <=>  370 - 380   (CYS  369  - THR  379  <=> THR  370  - ARG  380 )                          
  58: s001-A 4zpa-A   381 - 399 <=>  387 - 405   (GLY  381  - PRO  399  <=> PHE  387  - THR  405 )                          
  58: s001-A 4zpa-A   401 - 404 <=>  406 - 409   (PHE  401  - LYS  404  <=> LYS  406  - LYS  409 )                          
  58: s001-A 4zpa-A   408 - 423 <=>  410 - 425   (ASP  408  - ASN  423  <=> ASN  410  - ASN  425 )                          
  58: s001-A 4zpa-A   424 - 435 <=>  427 - 438   (GLU  424  - VAL  435  <=> GLU  427  - ARG  438 )                          
  58: s001-A 4zpa-A   436 - 439 <=>  442 - 445   (HIS  436  - LYS  439  <=> VAL  442  - CYS  445 )                          
  58: s001-A 4zpa-A   468 - 478 <=>  447 - 457   (LYS  468  - ARG  478  <=> THR  447  - LYS  457 )                          
  58: s001-A 4zpa-A   480 - 484 <=>  458 - 462   (TYR  480  - PHE  484  <=> TRP  458  - PHE  462 )                          
  59: s001-A 1xr6-A     6 -   9 <=>   10 -  13   (GLN    6  - PHE    9  <=> ASN   10  - GLY   13 )                          
  59: s001-A 1xr6-A    19 -  32 <=>   14 -  27   (VAL   19  - PRO   32  <=> LEU   14  - PRO   27 )                          
  59: s001-A 1xr6-A    34 -  37 <=>   28 -  31   (PRO   34  - LYS   37  <=> SER   28  - TYR   31 )                          
  59: s001-A 1xr6-A    38 -  41 <=>   33 -  36   (VAL   38  - TYR   41  <=> VAL   33  - GLY   36 )                          
  59: s001-A 1xr6-A    43 -  51 <=>   37 -  45   (ASP   43  - ARG   51  <=> SER   37  - ASP   45 )                          
  59: s001-A 1xr6-A    52 -  61 <=>   53 -  62   (THR   52  - PHE   61  <=> ASN   53  - TYR   62 )                          
  59: s001-A 1xr6-A    63 -  89 <=>   63 -  89   (THR   63  - TYR   89  <=> LYS   63  - ASP   89 )                          
  59: s001-A 1xr6-A    91 - 103 <=>   90 - 102   (ALA   91  - SER  103  <=> ILE   90  - PHE  102 )                          
  59: s001-A 1xr6-A   104 - 117 <=>  109 - 122   (LYS  104  - PRO  117  <=> ALA  109  - THR  122 )                          
  59: s001-A 1xr6-A   118 - 125 <=>  124 - 131   (GLY  118  - TRP  125  <=> GLY  124  - ILE  131 )                          
  59: s001-A 1xr6-A   126 - 136 <=>  139 - 149   (SER  126  - TRP  136  <=> SER  139  - GLY  149 )                          
  59: s001-A 1xr6-A   146 - 164 <=>  150 - 168   (SER  146  - ASN  164  <=> VAL  150  - ILE  168 )                          
  59: s001-A 1xr6-A   165 - 191 <=>  172 - 198   (LYS  165  - PRO  191  <=> LYS  172  - PHE  198 )                          
  59: s001-A 1xr6-A   192 - 202 <=>  205 - 215   (PRO  192  - LEU  202  <=> VAL  205  - GLU  215 )                          
  59: s001-A 1xr6-A   206 - 215 <=>  216 - 225   (CYS  206  - ALA  215  <=> THR  216  - LEU  225 )                          
  59: s001-A 1xr6-A   217 - 249 <=>  226 - 258   (LYS  217  - LEU  249  <=> ASP  226  - SER  258 )                          
  59: s001-A 1xr6-A   259 - 312 <=>  260 - 313   (LEU  259  - GLU  312  <=> GLN  260  - LYS  313 )                          
  59: s001-A 1xr6-A   314 - 317 <=>  317 - 320   (ARG  314  - GLN  317  <=> LEU  317  - LEU  320 )                          
  59: s001-A 1xr6-A   319 - 335 <=>  321 - 337   (HIS  319  - LEU  335  <=> LYS  321  - LEU  337 )                          
  59: s001-A 1xr6-A   339 - 342 <=>  338 - 341   (ASP  339  - GLU  342  <=> ASP  338  - ALA  341 )                          
  59: s001-A 1xr6-A   344 - 359 <=>  342 - 357   (PHE  344  - LYS  359  <=> ILE  342  - ASP  357 )                          
  59: s001-A 1xr6-A   362 - 365 <=>  364 - 367   (TYR  362  - PRO  365  <=> LYS  364  - TYR  367 )                          
  59: s001-A 1xr6-A   369 - 379 <=>  368 - 378   (CYS  369  - THR  379  <=> ASN  368  - LYS  378 )                          
  59: s001-A 1xr6-A   381 - 399 <=>  385 - 403   (GLY  381  - PRO  399  <=> PHE  385  - THR  403 )                          
  59: s001-A 1xr6-A   401 - 404 <=>  404 - 407   (PHE  401  - LYS  404  <=> LYS  404  - SER  407 )                          
  59: s001-A 1xr6-A   408 - 422 <=>  408 - 422   (ASP  408  - PHE  422  <=> GLN  408  - HIS  422 )                          
  59: s001-A 1xr6-A   423 - 435 <=>  424 - 436   (ASN  423  - VAL  435  <=> GLY  424  - ARG  436 )                          
  59: s001-A 1xr6-A   436 - 439 <=>  440 - 443   (HIS  436  - LYS  439  <=> ALA  440  - ALA  443 )                          
  59: s001-A 1xr6-A   468 - 478 <=>  445 - 455   (LYS  468  - ARG  478  <=> TYR  445  - GLU  455 )                          
  59: s001-A 1xr6-A   480 - 484 <=>  456 - 460   (TYR  480  - PHE  484  <=> TRP  456  - PHE  460 )                          
  60: s001-A 2ily-A     6 -   9 <=>   11 -  14   (GLN    6  - PHE    9  <=> GLU   11  - TYR   14 )                          
  60: s001-A 2ily-A    21 -  29 <=>   15 -  23   (LEU   21  - ARG   29  <=> PRO   15  - THR   23 )                          
  60: s001-A 2ily-A    30 -  33 <=>   25 -  28   (VAL   30  - SER   33  <=> LEU   25  - SER   28 )                          
  60: s001-A 2ily-A    35 -  51 <=>   29 -  45   (PHE   35  - ARG   51  <=> ALA   29  - LYS   45 )                          
  60: s001-A 2ily-A    52 -  61 <=>   53 -  62   (THR   52  - PHE   61  <=> ASP   53  - TYR   62 )                          
  60: s001-A 2ily-A    63 -  89 <=>   63 -  89   (THR   63  - TYR   89  <=> VAL   63  - ASP   89 )                          
  60: s001-A 2ily-A    91 - 103 <=>   90 - 102   (ALA   91  - SER  103  <=> ILE   90  - TYR  102 )                          
  60: s001-A 2ily-A   104 - 115 <=>  109 - 120   (LYS  104  - PHE  115  <=> ALA  109  - TYR  120 )                          
  60: s001-A 2ily-A   116 - 119 <=>  123 - 126   (LYS  116  - VAL  119  <=> MET  123  - LYS  126 )                          
  60: s001-A 2ily-A   121 - 125 <=>  127 - 131   (LYS  121  - TRP  125  <=> LYS  127  - LEU  131 )                          
  60: s001-A 2ily-A   126 - 136 <=>  139 - 149   (SER  126  - TRP  136  <=> LYS  139  - GLY  149 )                          
  60: s001-A 2ily-A   146 - 164 <=>  150 - 168   (SER  146  - ASN  164  <=> ILE  150  - VAL  168 )                          
  60: s001-A 2ily-A   165 - 191 <=>  172 - 198   (LYS  165  - PRO  191  <=> LYS  172  - PHE  198 )                          
  60: s001-A 2ily-A   192 - 202 <=>  205 - 215   (PRO  192  - LEU  202  <=> ILE  205  - ASP  215 )                          
  60: s001-A 2ily-A   206 - 215 <=>  216 - 225   (CYS  206  - ALA  215  <=> LEU  216  - MET  225 )                          
  60: s001-A 2ily-A   218 - 249 <=>  226 - 257   (GLY  218  - LEU  249  <=> GLU  226  - GLY  257 )                          
  60: s001-A 2ily-A   259 - 311 <=>  261 - 313   (LEU  259  - SER  311  <=> ARG  261  - TYR  313 )                          
  60: s001-A 2ily-A   314 - 317 <=>  318 - 321   (ARG  314  - GLN  317  <=> LEU  318  - LEU  321 )                          
  60: s001-A 2ily-A   319 - 335 <=>  322 - 338   (HIS  319  - LEU  335  <=> LYS  322  - VAL  338 )                          
  60: s001-A 2ily-A   340 - 360 <=>  339 - 359   (PHE  340  - THR  360  <=> ASP  339  - LYS  359 )                          
  60: s001-A 2ily-A   362 - 365 <=>  365 - 368   (TYR  362  - PRO  365  <=> THR  365  - TRP  368 )                          
  60: s001-A 2ily-A   369 - 379 <=>  369 - 379   (CYS  369  - THR  379  <=> GLU  369  - ARG  379 )                          
  60: s001-A 2ily-A   381 - 399 <=>  386 - 404   (GLY  381  - PRO  399  <=> PHE  386  - THR  404 )                          
  60: s001-A 2ily-A   401 - 404 <=>  405 - 408   (PHE  401  - LYS  404  <=> LYS  405  - ARG  408 )                          
  60: s001-A 2ily-A   408 - 423 <=>  409 - 424   (ASP  408  - ASN  423  <=> ASN  409  - ASN  424 )                          
  60: s001-A 2ily-A   424 - 435 <=>  426 - 437   (GLU  424  - VAL  435  <=> GLU  426  - ARG  437 )                          
  60: s001-A 2ily-A   436 - 439 <=>  441 - 444   (HIS  436  - LYS  439  <=> ILE  441  - ALA  444 )                          
  60: s001-A 2ily-A   468 - 478 <=>  446 - 456   (LYS  468  - ARG  478  <=> ASP  446  - ARG  456 )                          
  60: s001-A 2ily-A   480 - 484 <=>  457 - 461   (TYR  480  - PHE  484  <=> TRP  457  - PHE  461 )                          
  61: s001-A 1tp7-B     6 -   9 <=>   11 -  14   (GLN    6  - PHE    9  <=> ASP   11  - LEU   14 )                          
  61: s001-A 1tp7-B    20 -  32 <=>   15 -  27   (ASP   20  - PRO   32  <=> PRO   15  - PRO   27 )                          
  61: s001-A 1tp7-B    34 -  37 <=>   28 -  31   (PRO   34  - LYS   37  <=> SER   28  - TYR   31 )                          
  61: s001-A 1tp7-B    38 -  41 <=>   33 -  36   (VAL   38  - TYR   41  <=> ILE   33  - GLY   36 )                          
  61: s001-A 1tp7-B    43 -  51 <=>   37 -  45   (ASP   43  - ARG   51  <=> SER   37  - GLU   45 )                          
  61: s001-A 1tp7-B    52 -  60 <=>   53 -  61   (THR   52  - ALA   60  <=> ASP   53  - LYS   61 )                          
  61: s001-A 1tp7-B    62 -  89 <=>   62 -  89   (SER   62  - TYR   89  <=> TYR   62  - ASP   89 )                          
  61: s001-A 1tp7-B    91 - 103 <=>   90 - 102   (ALA   91  - SER  103  <=> ILE   90  - PHE  102 )                          
  61: s001-A 1tp7-B   104 - 117 <=>  109 - 122   (LYS  104  - PRO  117  <=> ALA  109  - THR  122 )                          
  61: s001-A 1tp7-B   118 - 125 <=>  124 - 131   (GLY  118  - TRP  125  <=> GLY  124  - ILE  131 )                          
  61: s001-A 1tp7-B   126 - 136 <=>  139 - 149   (SER  126  - TRP  136  <=> SER  139  - ASP  149 )                          
  61: s001-A 1tp7-B   146 - 164 <=>  150 - 168   (SER  146  - ASN  164  <=> VAL  150  - ILE  168 )                          
  61: s001-A 1tp7-B   165 - 191 <=>  172 - 198   (LYS  165  - PRO  191  <=> LYS  172  - PHE  198 )                          
  61: s001-A 1tp7-B   192 - 202 <=>  205 - 215   (PRO  192  - LEU  202  <=> VAL  205  - GLU  215 )                          
  61: s001-A 1tp7-B   206 - 215 <=>  216 - 225   (CYS  206  - ALA  215  <=> THR  216  - LEU  225 )                          
  61: s001-A 1tp7-B   217 - 249 <=>  226 - 258   (LYS  217  - LEU  249  <=> ASP  226  - SER  258 )                          
  61: s001-A 1tp7-B   259 - 312 <=>  260 - 313   (LEU  259  - GLU  312  <=> ASN  260  - LYS  313 )                          
  61: s001-A 1tp7-B   315 - 318 <=>  318 - 321   (ILE  315  - ASP  318  <=> ASP  318  - LYS  321 )                          
  61: s001-A 1tp7-B   320 - 335 <=>  322 - 337   (CYS  320  - LEU  335  <=> ILE  322  - LEU  337 )                          
  61: s001-A 1tp7-B   340 - 360 <=>  338 - 358   (PHE  340  - THR  360  <=> ASP  338  - LYS  358 )                          
  61: s001-A 1tp7-B   361 - 364 <=>  363 - 366   (GLU  361  - LYS  364  <=> LYS  363  - ASP  366 )                          
  61: s001-A 1tp7-B   369 - 379 <=>  368 - 378   (CYS  369  - THR  379  <=> GLY  368  - ARG  378 )                          
  61: s001-A 1tp7-B   381 - 399 <=>  385 - 403   (GLY  381  - PRO  399  <=> PHE  385  - THR  403 )                          
  61: s001-A 1tp7-B   401 - 404 <=>  404 - 407   (PHE  401  - LYS  404  <=> LYS  404  - SER  407 )                          
  61: s001-A 1tp7-B   408 - 423 <=>  408 - 423   (ASP  408  - ASN  423  <=> GLN  408  - ASN  423 )                          
  61: s001-A 1tp7-B   424 - 435 <=>  425 - 436   (GLU  424  - VAL  435  <=> PRO  425  - ARG  436 )                          
  61: s001-A 1tp7-B   436 - 439 <=>  440 - 443   (HIS  436  - LYS  439  <=> ALA  440  - ALA  443 )                          
  61: s001-A 1tp7-B   468 - 478 <=>  445 - 455   (LYS  468  - ARG  478  <=> TYR  445  - GLU  455 )                          
  61: s001-A 1tp7-B   480 - 484 <=>  456 - 460   (TYR  480  - PHE  484  <=> TRP  456  - PHE  460 )                          
  62: s001-A 6gvy-A    20 -  29 <=>   10 -  19   (ASP   20  - ARG   29  <=> GLU   10  - THR   19 )                          
  62: s001-A 6gvy-A    30 -  33 <=>   21 -  24   (VAL   30  - SER   33  <=> LEU   21  - THR   24 )                          
  62: s001-A 6gvy-A    36 -  39 <=>   25 -  28   (ILE   36  - PRO   39  <=> VAL   25  - GLY   28 )                          
  62: s001-A 6gvy-A    40 -  51 <=>   30 -  41   (GLY   40  - ARG   51  <=> PHE   30  - ASN   41 )                          
  62: s001-A 6gvy-A    52 -  61 <=>   51 -  60   (THR   52  - PHE   61  <=> VAL   51  - HIS   60 )                          
  62: s001-A 6gvy-A    63 -  69 <=>   61 -  67   (THR   63  - ILE   69  <=> LYS   61  - SER   67 )                          
  62: s001-A 6gvy-A    70 - 103 <=>   70 - 103   (ASP   70  - SER  103  <=> ASP   70  - LYS  103 )                          
  62: s001-A 6gvy-A   104 - 117 <=>  110 - 123   (LYS  104  - PRO  117  <=> ALA  110  - LEU  123 )                          
  62: s001-A 6gvy-A   118 - 125 <=>  125 - 132   (GLY  118  - TRP  125  <=> GLY  125  - ILE  132 )                          
  62: s001-A 6gvy-A   126 - 137 <=>  141 - 152   (SER  126  - ARG  137  <=> PRO  141  - LYS  152 )                          
  62: s001-A 6gvy-A   144 - 164 <=>  153 - 173   (ARG  144  - ASN  164  <=> ARG  153  - VAL  173 )                          
  62: s001-A 6gvy-A   165 - 189 <=>  177 - 201   (LYS  165  - VAL  189  <=> LYS  177  - ALA  201 )                          
  62: s001-A 6gvy-A   190 - 193 <=>  205 - 208   (LYS  190  - PRO  193  <=> SER  205  - GLY  208 )                          
  62: s001-A 6gvy-A   194 - 202 <=>  212 - 220   (PHE  194  - LEU  202  <=> GLY  212  - ASP  220 )                          
  62: s001-A 6gvy-A   206 - 247 <=>  221 - 262   (CYS  206  - SER  247  <=> VAL  221  - ARG  262 )                          
  62: s001-A 6gvy-A   248 - 251 <=>  265 - 268   (MET  248  - MET  251  <=> PHE  265  - HIS  268 )                          
  62: s001-A 6gvy-A   257 - 312 <=>  269 - 324   (GLU  257  - GLU  312  <=> PRO  269  - GLU  324 )                          
  62: s001-A 6gvy-A   314 - 317 <=>  329 - 332   (ARG  314  - GLN  317  <=> ASP  329  - THR  332 )                          
  62: s001-A 6gvy-A   320 - 335 <=>  333 - 348   (CYS  320  - LEU  335  <=> MET  333  - LEU  348 )                          
  62: s001-A 6gvy-A   340 - 359 <=>  349 - 368   (PHE  340  - LYS  359  <=> ASP  349  - ASP  368 )                          
  62: s001-A 6gvy-A   362 - 365 <=>  376 - 379   (TYR  362  - PRO  365  <=> LEU  376  - SER  379 )                          
  62: s001-A 6gvy-A   369 - 379 <=>  381 - 391   (CYS  369  - THR  379  <=> THR  381  - HIS  391 )                          
  62: s001-A 6gvy-A   381 - 398 <=>  397 - 414   (GLY  381  - TRP  398  <=> GLY  397  - PHE  414 )                          
  62: s001-A 6gvy-A   401 - 404 <=>  415 - 418   (PHE  401  - LYS  404  <=> ALA  415  - GLY  418 )                          
  62: s001-A 6gvy-A   408 - 424 <=>  419 - 435   (ASP  408  - GLU  424  <=> THR  419  - GLY  435 )                          
  62: s001-A 6gvy-A   425 - 438 <=>  437 - 450   (GLN  425  - ASP  438  <=> ASP  437  - PHE  450 )                          
  62: s001-A 6gvy-A   468 - 481 <=>  451 - 464   (LYS  468  - GLY  481  <=> GLU  451  - ASN  464 )                          
  62: s001-A 6gvy-A   482 - 485 <=>  468 - 471   (LYS  482  - ILE  485  <=> GLY  468  - ALA  471 )                          
  63: s001-A 1sh0-B     3 -   6 <=>    8 -  11   (THR    3  - GLN    6  <=> PRO   12  - GLY   15 )                          
  63: s001-A 1sh0-B    21 -  29 <=>   14 -  22   (LEU   21  - ARG   29  <=> SER   18  - THR   26 )                          
  63: s001-A 1sh0-B    30 -  40 <=>   24 -  34   (VAL   30  - GLY   40  <=> PHE   28  - PRO   38 )                          
  63: s001-A 1sh0-B    42 -  49 <=>   35 -  42   (GLU   42  - THR   49  <=> GLY   39  - LEU   46 )                          
  63: s001-A 1sh0-B    50 -  89 <=>   55 -  94   (ASP   50  - TYR   89  <=> LEU   59  - ILE   98 )                          
  63: s001-A 1sh0-B    91 - 116 <=>   95 - 120   (ALA   91  - LYS  116  <=> ASP   99  - HIS  124 )                          
  63: s001-A 1sh0-B   119 - 125 <=>  121 - 127   (VAL  119  - TRP  125  <=> MET  125  - TRP  131 )                          
  63: s001-A 1sh0-B   126 - 141 <=>  134 - 149   (SER  126  - SER  141  <=> GLY  138  - GLU  153 )                          
  63: s001-A 1sh0-B   143 - 163 <=>  150 - 170   (HIS  143  - LYS  163  <=> GLY  154  - LYS  174 )                          
  63: s001-A 1sh0-B   164 - 189 <=>  175 - 200   (ASN  164  - VAL  189  <=> ILE  179  - ASP  204 )                          
  63: s001-A 1sh0-B   190 - 193 <=>  203 - 206   (LYS  190  - PRO  193  <=> LYS  207  - CYS  210 )                          
  63: s001-A 1sh0-B   194 - 202 <=>  210 - 218   (PHE  194  - LEU  202  <=> PRO  214  - ASN  222 )                          
  63: s001-A 1sh0-B   206 - 253 <=>  219 - 266   (CYS  206  - GLU  253  <=> GLU  223  - HIS  270 )                          
  63: s001-A 1sh0-B   255 - 265 <=>  267 - 277   (GLU  255  - TYR  265  <=> LEU  271  - SER  281 )                          
  63: s001-A 1sh0-B   268 - 312 <=>  278 - 322   (HIS  268  - GLU  312  <=> PRO  282  - ASN  326 )                          
  63: s001-A 1sh0-B   314 - 335 <=>  328 - 349   (ARG  314  - LEU  335  <=> ILE  332  - LEU  353 )                          
  63: s001-A 1sh0-B   340 - 359 <=>  350 - 369   (PHE  340  - LYS  359  <=> ASP  354  - ASP  373 )                          
  63: s001-A 1sh0-B   360 - 365 <=>  375 - 380   (THR  360  - PRO  365  <=> LEU  379  - ASP  384 )                          
  63: s001-A 1sh0-B   369 - 381 <=>  382 - 394   (CYS  369  - GLY  381  <=> ASN  386  - ASP  398 )                          
  63: s001-A 1sh0-B   382 - 401 <=>  397 - 416   (LYS  382  - PHE  401  <=> GLY  401  - GLY  420 )                          
  63: s001-A 1sh0-B   403 - 424 <=>  426 - 447   (ASP  403  - GLU  424  <=> MET  430  - GLY  451 )                          
  63: s001-A 1sh0-B   425 - 444 <=>  449 - 468   (GLN  425  - ARG  444  <=> ALA  453  - ASP  472 )                          
  63: s001-A 1sh0-B   468 - 483 <=>  470 - 485   (LYS  468  - ASP  483  <=> TYR  474  - ASP  489 )                          
  64: s001-A 4k4t-A     6 -   9 <=>   11 -  14   (GLN    6  - PHE    9  <=> GLU   11  - TYR   14 )                          
  64: s001-A 4k4t-A    21 -  29 <=>   15 -  23   (LEU   21  - ARG   29  <=> PRO   15  - THR   23 )                          
  64: s001-A 4k4t-A    30 -  33 <=>   25 -  28   (VAL   30  - SER   33  <=> LEU   25  - SER   28 )                          
  64: s001-A 4k4t-A    35 -  38 <=>   29 -  32   (PHE   35  - VAL   38  <=> ALA   29  - TYR   32 )                          
  64: s001-A 4k4t-A    39 -  42 <=>   34 -  37   (PRO   39  - GLU   42  <=> PHE   34  - VAL   37 )                          
  64: s001-A 4k4t-A    44 -  51 <=>   38 -  45   (TRP   44  - ARG   51  <=> LYS   38  - LYS   45 )                          
  64: s001-A 4k4t-A    52 -  61 <=>   53 -  62   (THR   52  - PHE   61  <=> ASP   53  - TYR   62 )                          
  64: s001-A 4k4t-A    63 -  67 <=>   63 -  67   (THR   63  - MET   67  <=> VAL   63  - ILE   67 )                          
  64: s001-A 4k4t-A    71 -  89 <=>   71 -  89   (GLU   71  - TYR   89  <=> ASP   71  - ASP   89 )                          
  64: s001-A 4k4t-A    91 - 103 <=>   90 - 102   (ALA   91  - SER  103  <=> ILE   90  - TYR  102 )                          
  64: s001-A 4k4t-A   104 - 115 <=>  109 - 120   (LYS  104  - PHE  115  <=> ALA  109  - TYR  120 )                          
  64: s001-A 4k4t-A   116 - 125 <=>  122 - 131   (LYS  116  - TRP  125  <=> ALA  122  - LEU  131 )                          
  64: s001-A 4k4t-A   126 - 136 <=>  139 - 149   (SER  126  - TRP  136  <=> LYS  139  - GLY  149 )                          
  64: s001-A 4k4t-A   146 - 164 <=>  150 - 168   (SER  146  - ASN  164  <=> ILE  150  - VAL  168 )                          
  64: s001-A 4k4t-A   165 - 191 <=>  172 - 198   (LYS  165  - PRO  191  <=> LYS  172  - PHE  198 )                          
  64: s001-A 4k4t-A   192 - 202 <=>  205 - 215   (PRO  192  - LEU  202  <=> ILE  205  - ASP  215 )                          
  64: s001-A 4k4t-A   206 - 215 <=>  216 - 225   (CYS  206  - ALA  215  <=> LEU  216  - MET  225 )                          
  64: s001-A 4k4t-A   218 - 249 <=>  226 - 257   (GLY  218  - LEU  249  <=> GLU  226  - GLY  257 )                          
  64: s001-A 4k4t-A   256 - 260 <=>  259 - 263   (SER  256  - LYS  260  <=> GLY  259  - ASP  263 )                          
  64: s001-A 4k4t-A   262 - 312 <=>  264 - 314   (LEU  262  - GLU  312  <=> TYR  264  - LYS  314 )                          
  64: s001-A 4k4t-A   315 - 318 <=>  319 - 322   (ILE  315  - ASP  318  <=> ASP  319  - LYS  322 )                          
  64: s001-A 4k4t-A   320 - 334 <=>  323 - 337   (CYS  320  - GLY  334  <=> MET  323  - GLU  337 )                          
  64: s001-A 4k4t-A   340 - 360 <=>  339 - 359   (PHE  340  - THR  360  <=> ASP  339  - LYS  359 )                          
  64: s001-A 4k4t-A   362 - 365 <=>  365 - 368   (TYR  362  - PRO  365  <=> THR  365  - TRP  368 )                          
  64: s001-A 4k4t-A   369 - 379 <=>  369 - 379   (CYS  369  - THR  379  <=> GLU  369  - ARG  379 )                          
  64: s001-A 4k4t-A   381 - 399 <=>  386 - 404   (GLY  381  - PRO  399  <=> PHE  386  - THR  404 )                          
  64: s001-A 4k4t-A   401 - 404 <=>  405 - 408   (PHE  401  - LYS  404  <=> LYS  405  - ARG  408 )                          
  64: s001-A 4k4t-A   408 - 424 <=>  409 - 425   (ASP  408  - GLU  424  <=> ASN  409  - GLY  425 )                          
  64: s001-A 4k4t-A   425 - 435 <=>  427 - 437   (GLN  425  - VAL  435  <=> GLU  427  - ARG  437 )                          
  64: s001-A 4k4t-A   436 - 439 <=>  441 - 444   (HIS  436  - LYS  439  <=> ILE  441  - ALA  444 )                          
  64: s001-A 4k4t-A   468 - 478 <=>  446 - 456   (LYS  468  - ARG  478  <=> ASP  446  - ARG  456 )                          
  64: s001-A 4k4t-A   480 - 484 <=>  457 - 461   (TYR  480  - PHE  484  <=> TRP  457  - PHE  461 )                          
  65: s001-A 3sfu-B     3 -   6 <=>   12 -  15   (THR    3  - GLN    6  <=> PRO   16  - ASP   19 )                          
  65: s001-A 3sfu-B    21 -  29 <=>   18 -  26   (LEU   21  - ARG   29  <=> ASP   22  - THR   30 )                          
  65: s001-A 3sfu-B    30 -  34 <=>   28 -  32   (VAL   30  - PRO   34  <=> PHE   32  - SER   36 )                          
  65: s001-A 3sfu-B    39 -  49 <=>   36 -  46   (PRO   39  - THR   49  <=> LEU   40  - LEU   50 )                          
  65: s001-A 3sfu-B    50 -  89 <=>   58 -  97   (ASP   50  - TYR   89  <=> LEU   62  - LEU  101 )                          
  65: s001-A 3sfu-B    91 - 116 <=>   98 - 123   (ALA   91  - LYS  116  <=> GLU  102  - HIS  127 )                          
  65: s001-A 3sfu-B   119 - 125 <=>  124 - 130   (VAL  119  - TRP  125  <=> LYS  128  - TRP  134 )                          
  65: s001-A 3sfu-B   126 - 141 <=>  137 - 152   (SER  126  - SER  141  <=> GLY  141  - MET  156 )                          
  65: s001-A 3sfu-B   143 - 163 <=>  153 - 173   (HIS  143  - LYS  163  <=> GLY  157  - LYS  177 )                          
  65: s001-A 3sfu-B   164 - 189 <=>  178 - 203   (ASN  164  - VAL  189  <=> ILE  182  - ASP  207 )                          
  65: s001-A 3sfu-B   190 - 193 <=>  206 - 209   (LYS  190  - PRO  193  <=> LYS  210  - CYS  213 )                          
  65: s001-A 3sfu-B   194 - 203 <=>  213 - 222   (PHE  194  - ASP  203  <=> PRO  217  - GLU  226 )                          
  65: s001-A 3sfu-B   207 - 251 <=>  223 - 267   (SER  207  - MET  251  <=> ASP  227  - GLU  271 )                          
  65: s001-A 3sfu-B   254 - 265 <=>  269 - 280   (THR  254  - TYR  265  <=> ASP  273  - ALA  284 )                          
  65: s001-A 3sfu-B   268 - 312 <=>  281 - 325   (HIS  268  - GLU  312  <=> PRO  285  - ARG  329 )                          
  65: s001-A 3sfu-B   315 - 318 <=>  330 - 333   (ILE  315  - ASP  318  <=> ILE  334  - GLN  337 )                          
  65: s001-A 3sfu-B   319 - 334 <=>  336 - 351   (HIS  319  - GLY  334  <=> GLU  340  - GLU  355 )                          
  65: s001-A 3sfu-B   340 - 359 <=>  353 - 372   (PHE  340  - LYS  359  <=> ASP  357  - ASP  376 )                          
  65: s001-A 3sfu-B   360 - 365 <=>  378 - 383   (THR  360  - PRO  365  <=> LEU  382  - THR  387 )                          
  65: s001-A 3sfu-B   369 - 381 <=>  385 - 397   (CYS  369  - GLY  381  <=> GLN  389  - ASP  401 )                          
  65: s001-A 3sfu-B   382 - 402 <=>  400 - 420   (LYS  382  - LYS  402  <=> GLY  404  - PRO  424 )                          
  65: s001-A 3sfu-B   404 - 407 <=>  431 - 434   (LYS  404  - ALA  407  <=> GLY  435  - GLN  438 )                          
  65: s001-A 3sfu-B   409 - 424 <=>  435 - 450   (THR  409  - GLU  424  <=> ARG  439  - GLY  454 )                          
  65: s001-A 3sfu-B   425 - 444 <=>  452 - 471   (GLN  425  - ARG  444  <=> LYS  456  - GLU  475 )                          
  65: s001-A 3sfu-B   468 - 482 <=>  473 - 487   (LYS  468  - LYS  482  <=> VAL  477  - GLY  491 )                          
  66: s001-A 4nru-E     3 -   6 <=>   10 -  13   (THR    3  - GLN    6  <=> PRO   13  - ASP   16 )                          
  66: s001-A 4nru-E    21 -  29 <=>   16 -  24   (LEU   21  - ARG   29  <=> ASP   19  - THR   27 )                          
  66: s001-A 4nru-E    30 -  35 <=>   26 -  31   (VAL   30  - PHE   35  <=> PHE   29  - PRO   34 )                          
  66: s001-A 4nru-E    39 -  49 <=>   34 -  44   (PRO   39  - THR   49  <=> LEU   37  - LEU   47 )                          
  66: s001-A 4nru-E    50 -  89 <=>   56 -  95   (ASP   50  - TYR   89  <=> LEU   59  - LEU   98 )                          
  66: s001-A 4nru-E    91 - 116 <=>   96 - 121   (ALA   91  - LYS  116  <=> GLU   99  - HIS  124 )                          
  66: s001-A 4nru-E   119 - 125 <=>  122 - 128   (VAL  119  - TRP  125  <=> LYS  125  - TRP  131 )                          
  66: s001-A 4nru-E   126 - 141 <=>  135 - 150   (SER  126  - SER  141  <=> GLY  138  - MET  153 )                          
  66: s001-A 4nru-E   143 - 163 <=>  151 - 171   (HIS  143  - LYS  163  <=> GLY  154  - LYS  174 )                          
  66: s001-A 4nru-E   164 - 189 <=>  176 - 201   (ASN  164  - VAL  189  <=> ILE  179  - ASP  204 )                          
  66: s001-A 4nru-E   190 - 193 <=>  204 - 207   (LYS  190  - PRO  193  <=> LYS  207  - CYS  210 )                          
  66: s001-A 4nru-E   194 - 202 <=>  211 - 219   (PHE  194  - LEU  202  <=> PRO  214  - ASN  222 )                          
  66: s001-A 4nru-E   206 - 251 <=>  220 - 265   (CYS  206  - MET  251  <=> GLU  223  - GLU  268 )                          
  66: s001-A 4nru-E   254 - 265 <=>  267 - 278   (THR  254  - TYR  265  <=> ASP  270  - ALA  281 )                          
  66: s001-A 4nru-E   268 - 311 <=>  279 - 322   (HIS  268  - SER  311  <=> PRO  282  - THR  325 )                          
  66: s001-A 4nru-E   314 - 334 <=>  329 - 349   (ARG  314  - GLY  334  <=> VAL  332  - GLU  352 )                          
  66: s001-A 4nru-E   340 - 359 <=>  351 - 370   (PHE  340  - LYS  359  <=> ASP  354  - ASP  373 )                          
  66: s001-A 4nru-E   360 - 365 <=>  376 - 381   (THR  360  - PRO  365  <=> LEU  379  - THR  384 )                          
  66: s001-A 4nru-E   369 - 381 <=>  383 - 395   (CYS  369  - GLY  381  <=> GLN  386  - ASP  398 )                          
  66: s001-A 4nru-E   382 - 401 <=>  398 - 417   (LYS  382  - PHE  401  <=> GLY  401  - GLY  420 )                          
  66: s001-A 4nru-E   403 - 406 <=>  427 - 430   (ASP  403  - PRO  406  <=> LEU  430  - HIS  433 )                          
  66: s001-A 4nru-E   408 - 424 <=>  431 - 447   (ASP  408  - GLU  424  <=> GLN  435  - GLY  451 )                          
  66: s001-A 4nru-E   425 - 438 <=>  449 - 462   (GLN  425  - ASP  438  <=> LYS  453  - ALA  466 )                          
  66: s001-A 4nru-E   468 - 482 <=>  463 - 477   (LYS  468  - LYS  482  <=> VAL  474  - GLY  488 )                          
  67: s001-A 4nlw-A     6 -   9 <=>   10 -  13   (GLN    6  - PHE    9  <=> LYS   10  - GLY   13 )                          
  67: s001-A 4nlw-A    20 -  29 <=>   14 -  23   (ASP   20  - ARG   29  <=> TYR   14  - THR   23 )                          
  67: s001-A 4nlw-A    30 -  33 <=>   25 -  28   (VAL   30  - SER   33  <=> LEU   25  - SER   28 )                          
  67: s001-A 4nlw-A    35 -  51 <=>   29 -  45   (PHE   35  - ARG   51  <=> ALA   29  - LYS   45 )
[truncated: 6,021,681 more chars]
