# Supplementary material for: Novel viruses of the family Partitiviridae discovered in Saccharomyces cerevisiae
Source: PLoS Pathog. 2023 Jun 7;19(6):e1011418. doi: 10.1371/journal.ppat.1011418 (PMC10281585; doi:10.1371/journal.ppat.1011418)
Supplement: S2 File — (ZIP) [file ppat.1011418.s012.zip › ScPV3_RdRp_DALI_PDBFULL.txt]

# Job: 
# Query: s001A
# No:  Chain   Z    rmsd lali nres  %id PDB  Description
   1:  4nru-A 25.7  3.0  397   477   15   MOLECULE: RNA DEPENDENT RNA POLYMERASE;                              
   2:  3uqs-B 25.7  3.1  403   482   14   MOLECULE: RNA-DEPENDENT RNA POLYMERASE;                              
   3:  2b43-D 25.6  3.0  398   501   14   MOLECULE: NON-STRUCTURAL POLYPROTEIN;                                
   4:  5y3d-F 25.6  2.9  394   481   14   MOLECULE: RNA-DEPENDENT RNA POLYMERASE;                              
   5:  3qid-C 25.5  3.0  397   492   13   MOLECULE: RNA DEPENDENT RNA POLYMERASE;                              
   6:  3h5y-A 25.4  3.4  398   474   15   MOLECULE: RNA DEPENDENT RNA POLYMERASE;                              
   7:  3sfg-B 25.3  3.2  399   474   14   MOLECULE: RNA POLYMERASE;                                            
   8:  3nai-B 25.3  3.0  397   486   15   MOLECULE: RNA DEPENDENT RNA POLYMERASE;                              
   9:  3uqs-A 25.3  3.1  398   478   14   MOLECULE: RNA-DEPENDENT RNA POLYMERASE;                              
  10:  4o4r-A 25.1  3.0  393   476   15   MOLECULE: RNA-DEPENDENT-RNA-POLYMERASE;                              
  11:  1sh0-A 25.1  3.2  403   502   14   MOLECULE: RNA POLYMERASE;                                            
  12:  3ur0-C 25.1  3.1  396   474   13   MOLECULE: RNA-DEPENDENT RNA POLYMERASE;                              
  13:  3upf-A 25.1  3.1  398   476   14   MOLECULE: RNA-DEPENDENT RNA POLYMERASE;                              
  14:  3sfg-A 25.1  3.2  402   480   15   MOLECULE: RNA POLYMERASE;                                            
  15:  2b43-B 25.0  2.9  398   501   14   MOLECULE: NON-STRUCTURAL POLYPROTEIN;                                
  16:  3ur0-A 25.0  3.1  394   475   14   MOLECULE: RNA-DEPENDENT RNA POLYMERASE;                              
  17:  3ur0-B 25.0  3.1  400   476   14   MOLECULE: RNA-DEPENDENT RNA POLYMERASE;                              
  18:  3nah-B 25.0  3.1  398   485   15   MOLECULE: RNA DEPENDENT RNA POLYMERASE;                              
  19:  3h5x-A 24.9  3.4  395   470   15   MOLECULE: RNA DEPENDENT RNA POLYMERASE;                              
  20:  1sh2-A 24.9  3.1  400   502   14   MOLECULE: RNA POLYMERASE;                                            
  21:  5y3d-B 24.9  3.0  394   479   14   MOLECULE: RNA-DEPENDENT RNA POLYMERASE;                              
  22:  4nru-D 24.9  3.1  404   479   15   MOLECULE: RNA DEPENDENT RNA POLYMERASE;                              
  23:  4nru-E 24.9  3.1  398   477   15   MOLECULE: RNA DEPENDENT RNA POLYMERASE;                              
  24:  6l4r-A 24.9  3.0  391   455   14   MOLECULE: RDRP;                                                      
  25:  3qid-A 24.8  3.1  398   492   13   MOLECULE: RNA DEPENDENT RNA POLYMERASE;                              
  26:  3nai-A 24.8  3.2  409   486   14   MOLECULE: RNA DEPENDENT RNA POLYMERASE;                              
  27:  5y3d-C 24.8  3.0  401   480   15   MOLECULE: RNA-DEPENDENT RNA POLYMERASE;                              
  28:  4wfz-A 24.7  3.0  397   462   15   MOLECULE: RNA-DIRECTED RNA POLYMERASE;                               
  29:  5xe0-A 24.7  2.9  390   457   15   MOLECULE: GENOME POLYPROTEIN;                                        
  30:  4nru-C 24.7  3.1  401   478   15   MOLECULE: RNA DEPENDENT RNA POLYMERASE;                              
  31:  3bsn-A 24.7  3.4  397   479   15   MOLECULE: RNA DEPENDENT RNA POLYMERASE;                              
  32:  3sfu-B 24.7  3.1  399   487   14   MOLECULE: RNA POLYMERASE;                                            
  33:  4zp8-A 24.7  3.1  394   454   15   MOLECULE: RNA-DEPENDENT RNA POLYMERASE;                              
  34:  5ziu-A 24.7  3.0  391   457   13   MOLECULE: RDRP;                                                      
  35:  5y3d-A 24.7  3.1  401   479   14   MOLECULE: RNA-DEPENDENT RNA POLYMERASE;                              
  36:  4nlu-A 24.6  3.1  398   461   15   MOLECULE: RNA-DIRECTED RNA POLYMERASE 3D-POL;                        
  37:  4nz0-A 24.6  3.1  397   460   15   MOLECULE: GENOME POLYPROTEIN;                                        
  38:  1khv-B 24.6  3.1  414   497   16   MOLECULE: RNA-DIRECTED RNA POLYMERASE;                               
  39:  4nru-F 24.6  3.1  391   473   15   MOLECULE: RNA DEPENDENT RNA POLYMERASE;                              
  40:  4zp7-A 24.6  3.1  395   456   14   MOLECULE: GENOME POLYPROTEIN;                                        
  41:  4zpd-A 24.6  3.1  398   462   15   MOLECULE: RNA-DIRECTED RNA POLYMERASE;                               
  42:  3upf-C 24.6  3.0  392   471   14   MOLECULE: RNA-DEPENDENT RNA POLYMERASE;                              
  43:  2e9t-A 24.5  3.1  399   474   19   MOLECULE: 5'-R(P*UP*AP*GP*GP*GP*CP*CP*C)-3';                         
  44:  4wfx-A 24.5  3.0  396   462   15   MOLECULE: RNA-DIRECTED RNA POLYMERASE;                               
  45:  4wfy-A 24.5  3.1  398   462   15   MOLECULE: RNA-DIRECTED RNA POLYMERASE;                               
  46:  3ddk-A 24.5  3.1  398   462   15   MOLECULE: RNA POLYMERASE B3 3DPOL;                                   
  47:  4y3c-A 24.5  3.1  397   460   14   MOLECULE: 3D POLYMERASE;                                             
  48:  4zpc-A 24.5  3.0  396   462   14   MOLECULE: RNA-DEPENDENT RNA POLYMERASE;                              
  49:  4zpa-A 24.5  3.1  396   462   15   MOLECULE: RNA-DIRECTED RNA POLYMERASE;                               
  50:  3kms-A 24.5  3.1  398   476   19   MOLECULE: 3D POLYMERASE;                                             
  51:  4iqx-A 24.5  3.1  398   476   19   MOLECULE: 3D POLYMERASE;                                             
  52:  4zp9-A 24.5  3.1  396   462   14   MOLECULE: RNA-DEPENDENT RNA POLYMERASE;                              
  53:  3uqs-C 24.5  3.0  390   475   14   MOLECULE: RNA-DEPENDENT RNA POLYMERASE;                              
  54:  1khw-B 24.5  3.1  414   497   16   MOLECULE: RNA-DIRECTED RNA POLYMERASE;                               
  55:  4zpb-A 24.5  3.0  396   462   15   MOLECULE: RNA-DIRECTED RNA POLYMERASE;                               
  56:  5y3d-E 24.5  3.1  402   483   14   MOLECULE: RNA-DEPENDENT RNA POLYMERASE;                              
  57:  2ec0-A 24.5  3.1  398   470   19   MOLECULE: 5'-R(P*AP*UP*GP*GP*GP*CP*CP*C)-3';                         
  58:  3qgf-A 24.5  3.5  399   534   14   MOLECULE: RNA-DIRECTED RNA POLYMERASE;                               
  59:  5i62-A 24.5  3.1  402   507   16   MOLECULE: POTENTIAL RNA-DEPENDENT RNA POLYMERASE;                    
  60:  1xr6-A 24.5  3.1  395   460   15   MOLECULE: GENOME POLYPROTEIN;                                        
  61:  6qwt-A 24.5  3.3  403   471   14   MOLECULE: GENOME POLYPROTEIN;                                        
  62:  4nlw-A 24.4  3.1  397   461   15   MOLECULE: RNA-DIRECTED RNA POLYMERASE 3D-POL;                        
  63:  3cdw-A 24.4  3.0  397   468   15   MOLECULE: RNA-DIRECTED RNA POLYMERASE 3D-POL;                        
  64:  4nlv-A 24.4  3.1  396   461   15   MOLECULE: RNA-DIRECTED RNA POLYMERASE 3D-POL;                        
  65:  4k4z-A 24.4  3.1  396   462   14   MOLECULE: RNA-DEPENDENT RNA POLYMERASE;                              
  66:  4nlp-A 24.4  3.1  395   461   15   MOLECULE: RNA-DIRECTED RNA POLYMERASE 3D-POL;                        
  67:  4k4z-I 24.4  3.2  398   462   14   MOLECULE: RNA-DEPENDENT RNA POLYMERASE;                              
  68:  4k4z-E 24.4  3.2  397   462   14   MOLECULE: RNA-DEPENDENT RNA POLYMERASE;                              
  69:  2ily-A 24.4  3.1  399   461   15   MOLECULE: POLIOVIRUS POLYMERASE;                                     
  70:  2im1-A 24.4  3.1  396   461   15   MOLECULE: POLIOVIRUS POLYMERASE;                                     
  71:  4nlr-A 24.4  3.1  397   461   15   MOLECULE: RNA-DIRECTED RNA POLYMERASE 3D-POL;                        
  72:  3nl0-A 24.4  3.1  397   475   19   MOLECULE: 3D POLYMERASE;                                             
  73:  2e9t-D 24.4  3.1  399   474   19   MOLECULE: 5'-R(P*UP*AP*GP*GP*GP*CP*CP*C)-3';                         
  74:  1ra6-A 24.4  3.1  397   461   15   MOLECULE: GENOME POLYPROTEIN;                                        
  75:  2im2-A 24.4  3.1  396   461   15   MOLECULE: POLIOVIRUS POLYMERASE;                                     
  76:  2im3-A 24.4  3.1  397   461   15   MOLECULE: POLIOVIRUS POLYMERASE;                                     
  77:  4wyl-A 24.4  3.1  400   478   19   MOLECULE: RNA-DIRECTED RNA POLYMERASE 3D-POL;                        
  78:  4nlo-A 24.4  3.1  396   461   15   MOLECULE: RNA-DIRECTED RNA POLYMERASE 3D-POL;                        
  79:  3sfu-C 24.4  3.1  400   478   14   MOLECULE: RNA POLYMERASE;                                            
  80:  1ra7-A 24.4  3.1  397   461   15   MOLECULE: GENOME POLYPROTEIN;                                        
  81:  2b43-C 24.4  3.0  405   501   14   MOLECULE: NON-STRUCTURAL POLYPROTEIN;                                
  82:  1sh3-B 24.4  3.1  396   503   15   MOLECULE: RNA POLYMERASE;                                            
  83:  2e9r-X 24.4  3.0  398   475   19   MOLECULE: 5'-R(*CP*AP*UP*GP*GP*GP*CP*CP*C)-3';                       
  84:  5zit-A 24.4  3.2  391   456   13   MOLECULE: RDRP;                                                      
  85:  2ec0-D 24.4  3.1  402   470   19   MOLECULE: 5'-R(P*AP*UP*GP*GP*GP*CP*CP*C)-3';                         
  86:  2o5d-B 24.4  3.5  411   561   13   MOLECULE: HCV;                                                       
  87:  5n8x-A 24.4  3.0  397   475   19   MOLECULE: 3D POLYMERASE;                                             
  88:  6gvy-A 24.4  3.1  399   475   19   MOLECULE: GENOME POLYPROTEIN;                                        
  89:  3ol6-A 24.3  3.1  397   461   15   MOLECULE: POLYMERASE;                                                
  90:  4x2b-A 24.3  3.1  399   477   19   MOLECULE: RNA DEPENDENT RNA POLYMERASE;                              
  91:  4nly-A 24.3  3.1  397   461   16   MOLECULE: RNA-DIRECTED RNA POLYMERASE 3D-POL;                        
  92:  4k4z-M 24.3  3.2  398   462   14   MOLECULE: RNA-DEPENDENT RNA POLYMERASE;                              
  93:  4r0e-A 24.3  3.1  396   461   15   MOLECULE: RNA-DIRECTED RNA POLYMERASE;                               
  94:  2im0-A 24.3  3.1  396   461   15   MOLECULE: POLIOVIRUS POLYMERASE;                                     
  95:  2ilz-A 24.3  3.1  398   461   15   MOLECULE: POLIOVIRUS POLYMERASE;                                     
  96:  4y34-A 24.3  3.1  397   467   15   MOLECULE: 3D POLYMERASE;                                             
  97:  3sfu-A 24.3  3.2  403   480   15   MOLECULE: RNA POLYMERASE;                                            
  98:  3koa-A 24.3  3.1  397   476   19   MOLECULE: 3D POLYMERASE;                                             
  99:  4o4r-B 24.3  3.0  392   480   15   MOLECULE: RNA-DEPENDENT-RNA-POLYMERASE;                              
 100:  4zp6-A 24.3  3.1  390   454   15   MOLECULE: GENOME POLYPROTEIN;                                        
 101:  3klv-A 24.3  3.0  403   476   19   MOLECULE: 3D POLYMERASE;                                             
 102:  3kna-A 24.3  3.1  399   476   19   MOLECULE: 3D POLYMERASE;                                             
 103:  1khv-A 24.3  3.2  413   493   15   MOLECULE: RNA-DIRECTED RNA POLYMERASE;                               
 104:  1khw-A 24.3  3.2  411   493   15   MOLECULE: RNA-DIRECTED RNA POLYMERASE;                               
 105:  3n6l-A 24.3  3.0  391   462   17   MOLECULE: RNA-DEPENDENT RNA POLYMERASE;                              
 106:  3cdu-A 24.3  3.0  397   468   15   MOLECULE: RNA-DIRECTED RNA POLYMERASE 3D-POL;                        
 107:  1nhv-B 24.3  3.3  412   561   13   MOLECULE: HEPATITIS C VIRUS NS5B RNA-DEPENDENT RNA POLYMERA          
 108:  4wyw-A 24.3  3.1  400   479   19   MOLECULE: RNA-DIRECTED RNA POLYMERASE 3D-POL;                        
 109:  5n95-A 24.3  3.2  399   476   19   MOLECULE: 3D POLYMERASE;                                             
 110:  4k4y-M 24.2  3.2  396   463   14   MOLECULE: RNA-DEPENDENT RNA POLYMERASE;                              
 111:  4k4y-E 24.2  3.2  397   463   14   MOLECULE: RNA-DEPENDENT RNA POLYMERASE;                              
 112:  3ol6-E 24.2  3.2  397   461   15   MOLECULE: POLYMERASE;                                                
 113:  4nlt-A 24.2  3.1  395   461   15   MOLECULE: RNA-DIRECTED RNA POLYMERASE 3D-POL;                        
 114:  4wzq-A 24.2  3.1  402   476   19   MOLECULE: RNA DEPENDENT-RNA POLYMERASE 3D;                           
 115:  4k4y-I 24.2  3.2  396   463   14   MOLECULE: RNA-DEPENDENT RNA POLYMERASE;                              
 116:  4k4y-A 24.2  3.2  397   463   14   MOLECULE: RNA-DEPENDENT RNA POLYMERASE;                              
 117:  4k4x-I 24.2  3.2  397   463   15   MOLECULE: RNA-DEPENDENT RNA POLYMERASE;                              
 118:  4nz0-D 24.2  3.2  399   460   15   MOLECULE: GENOME POLYPROTEIN;                                        
 119:  4nlx-A 24.2  3.1  397   461   15   MOLECULE: RNA-DIRECTED RNA POLYMERASE 3D-POL;                        
 120:  4y2a-A 24.2  3.1  398   466   15   MOLECULE: 3D POLYMERASE;                                             
 121:  4nlq-A 24.2  3.1  393   461   15   MOLECULE: RNA-DIRECTED RNA POLYMERASE 3D-POL;                        
 122:  4k4s-A 24.2  3.1  396   462   15   MOLECULE: RNA-DIRECTED RNA POLYMERASE 3D-POL;                        
 123:  4k4x-M 24.2  3.2  397   463   15   MOLECULE: RNA-DEPENDENT RNA POLYMERASE;                              
 124:  4k4x-E 24.2  3.2  395   463   15   MOLECULE: RNA-DEPENDENT RNA POLYMERASE;                              
 125:  4k4x-A 24.2  3.2  399   463   15   MOLECULE: RNA-DEPENDENT RNA POLYMERASE;                              
 126:  3bso-A 24.2  3.4  398   479   15   MOLECULE: RNA DEPENDENT RNA POLYMERASE;                              
 127:  4qpx-A 24.2  3.3  403   495   15   MOLECULE: POLYPROTEIN;                                               
 128:  3upf-B 24.2  3.1  396   483   13   MOLECULE: RNA-DEPENDENT RNA POLYMERASE;                              
 129:  3nai-C 24.2  2.9  394   486   15   MOLECULE: RNA DEPENDENT RNA POLYMERASE;                              
 130:  2f8e-X 24.2  3.0  403   474   19   MOLECULE: RNA-DPENDENT RNA POLYMERASE;                               
 131:  2xwy-A 24.2  3.4  403   507   13   MOLECULE: RNA-DIRECTED RNA POLYMERASE;                               
 132:  3qgf-B 24.2  3.5  399   533   14   MOLECULE: RNA-DIRECTED RNA POLYMERASE;                               
 133:  2dxs-A 24.2  3.4  398   517   14   MOLECULE: GENOME POLYPROTEIN;                                        
 134:  1tql-A 24.2  3.1  396   461   15   MOLECULE: RNA-DIRECTED RNA POLYMERASE;                               
 135:  2i1r-B 24.2  3.5  411   561   13   MOLECULE: RNA-DIRECTED RNA POLYMERASE (NS5B) (P68);                  
 136:  2hwi-B 24.2  3.5  412   561   13   MOLECULE: RNA-DIRECTED RNA POLYMERASE (NS5B) (P68);                  
 137:  2ax1-B 24.2  3.4  411   561   13   MOLECULE: GENOME POLYPROTEIN;                                        
 138:  2dxs-B 24.2  3.3  400   517   14   MOLECULE: GENOME POLYPROTEIN;                                        
 139:  1tp7-A 24.2  3.0  394   460   15   MOLECULE: GENOME POLYPROTEIN;                                        
 140:  1tp7-B 24.2  3.1  394   460   15   MOLECULE: GENOME POLYPROTEIN;                                        
 141:  1xr7-B 24.2  3.2  396   460   15   MOLECULE: GENOME POLYPROTEIN;                                        
 142:  1u09-A 24.2  3.1  401   476   19   MOLECULE: POLYPROTEIN;                                               
 143:  3ol8-E 24.1  3.3  400   461   16   MOLECULE: POLYMERASE;                                                
 144:  4k4s-E 24.1  3.2  397   462   15   MOLECULE: RNA-DIRECTED RNA POLYMERASE 3D-POL;                        
 145:  3ol8-A 24.1  3.3  400   461   16   MOLECULE: POLYMERASE;                                                
 146:  4wzm-A 24.1  3.0  399   475   19   MOLECULE: RNA DEPENDENT RNA POLYMERASE;                              
 147:  4k4t-E 24.1  3.1  395   462   15   MOLECULE: RNA-DIRECTED RNA POLYMERASE 3D-POL;                        
 148:  3ol7-A 24.1  3.3  399   461   15   MOLECULE: POLYMERASE;                                                
 149:  3ol7-E 24.1  3.3  399   461   15   MOLECULE: POLYMERASE;                                                
 150:  4nls-A 24.1  3.1  394   461   15   MOLECULE: RNA-DIRECTED RNA POLYMERASE 3D-POL;                        
 151:  4k4t-A 24.1  3.1  395   462   15   MOLECULE: RNA-DIRECTED RNA POLYMERASE 3D-POL;                        
 152:  2ijf-A 24.1  3.1  396   461   15   MOLECULE: RNA-DIRECTED RNA POLYMERASE;                               
 153:  3nky-A 24.1  3.1  403   476   19   MOLECULE: 3D POLYMERASE;                                             
 154:  3nma-A 24.1  3.0  400   476   19   MOLECULE: 3D POLYMERASE;                                             
 155:  3nah-C 24.1  3.1  399   485   16   MOLECULE: RNA DEPENDENT RNA POLYMERASE;                              
 156:  4nrt-A 24.1  3.1  402   500   14   MOLECULE: HNV-RDRP;                                                  
 157:  5y3d-D 24.1  2.9  391   479   15   MOLECULE: RNA-DEPENDENT RNA POLYMERASE;                              
 158:  2d7s-A 24.1  3.0  403   474   19   MOLECULE: RNA-DEPENDENT RNA POLYMERASE;                              
 159:  3vqs-B 24.1  3.4  412   557   13   MOLECULE: RNA-DIRECTED RNA POLYMERASE;                               
 160:  1csj-B 24.1  3.4  416   531   13   MOLECULE: HEPATITIS C VIRUS RNA POLYMERASE (NS5B);                   
 161:  6gp9-A 24.1  3.4  412   553   13   MOLECULE: RNA-DIRECTED RNA POLYMERASE;                               
 162:  5czb-B 24.1  3.5  412   557   14   MOLECULE: NS5B;                                                      
 163:  6gvv-A 24.1  3.1  397   480   19   MOLECULE: RNA POLYMERASE 3D;                                         
 164:  5jxs-A 24.1  3.1  399   476   19   MOLECULE: RNA DEPENDENT RNA POLYMERASE;                              
 165:  1yuy-A 24.1  3.4  409   558   13   MOLECULE: RNA-DEPENDENT RNA POLYMERASE;                              
 166:  6r1i-A 24.1  3.2  396   468   15   MOLECULE: GENOME POLYPROTEIN;                                        
 167:  3n6n-A 24.0  3.0  386   462   16   MOLECULE: RNA-DEPENDENT RNA POLYMERASE;                              
 168:  4k4v-E 24.0  3.2  397   462   15   MOLECULE: RNA-DIRECTED RNA POLYMERASE 3D-POL;                        
 169:  4k4v-A 24.0  3.2  397   462   15   MOLECULE: RNA-DIRECTED RNA POLYMERASE 3D-POL;                        
 170:  4k50-M 24.0  3.3  396   460   15   MOLECULE: RNA POLYMERASE 3D-POL;                                     
 171:  4k4w-E 24.0  3.3  398   462   15   MOLECULE: RNA-DIRECTED RNA POLYMERASE 3D-POL;                        
 172:  1wne-A 24.0  2.9  399   476   19   MOLECULE: 5'-R(*CP*AP*UP*GP*GP*GP*CP*C)-3';                          
 173:  3kmq-A 24.0  3.1  403   476   19   MOLECULE: 3D POLYMERASE;                                             
 174:  4lq3-A 24.0  3.0  398   495   14   MOLECULE: RNA-DEPENDENT RNA-POLYMERASE;                              
 175:  2ckw-A 24.0  3.1  399   487   16   MOLECULE: RNA-DIRECTED RNA POLYMERASE;                               
 176:  2wcx-A 24.0  3.3  400   512   14   MOLECULE: RNA-DIRECTED RNA POLYMERASE;                               
 177:  2e9z-A 24.0  3.0  401   476   19   MOLECULE: 5'-R(*CP*AP*UP*GP*GP*GP*CP*CP*C)-3';                       
 178:  4oow-A 24.0  3.4  411   555   14   MOLECULE: RNA-DIRECTED RNA POLYMERASE;                               
 179:  3qge-A 24.0  3.6  397   541   14   MOLECULE: RNA-DIRECTED RNA POLYMERASE;                               
 180:  2wrm-A 24.0  3.4  413   531   13   MOLECULE: RNA-DIRECTED RNA POLYMERASE;                               
 181:  3qge-B 24.0  3.5  399   531   14   MOLECULE: RNA-DIRECTED RNA POLYMERASE;                               
 182:  1csj-A 24.0  3.4  413   531   13   MOLECULE: HEPATITIS C VIRUS RNA POLYMERASE (NS5B);                   
 183:  1xr7-A 24.0  3.1  393   460   16   MOLECULE: GENOME POLYPROTEIN;                                        
 184:  1s4f-A 24.0  3.5  414   583   13   MOLECULE: RNA-DEPENDENT RNA POLYMERASE;                              
 185:  4y3c-D 24.0  3.2  398   460   14   MOLECULE: 3D POLYMERASE;                                             
 186:  5pzl-B 24.0  3.5  400   545   14   MOLECULE: RNA-DIRECTED RNA POLYMERASE;                               
 187:  5trk-B 24.0  3.5  400   545   14   MOLECULE: GENOME POLYPROTEIN;                                        
 188:  3ol8-M 23.9  3.4  399   461   15   MOLECULE: POLYMERASE;                                                
 189:  3n6m-A 23.9  3.1  388   462   16   MOLECULE: RNA-DEPENDENT RNA POLYMERASE;                              
 190:  3ol8-I 23.9  3.4  400   461   15   MOLECULE: POLYMERASE;                                                
 191:  4nz0-C 23.9  3.2  397   460   15   MOLECULE: GENOME POLYPROTEIN;                                        
 192:  3qid-B 23.9  3.1  396   492   13   MOLECULE: RNA DEPENDENT RNA POLYMERASE;                              
 193:  6s2l-A 23.9  3.1  397   476   18   MOLECULE: GENOME POLYPROTEIN;                                        
 194:  3sfg-C 23.9  3.3  404   488   15   MOLECULE: RNA POLYMERASE;                                            
 195:  2uuw-A 23.9  3.1  399   490   15   MOLECULE: RNA-DIRECTED RNA POLYMERASE;                               
 196:  4nru-B 23.9  3.0  396   482   14   MOLECULE: RNA DEPENDENT RNA POLYMERASE;                              
 197:  3vqs-D 23.9  3.4  413   553   13   MOLECULE: RNA-DIRECTED RNA POLYMERASE;                               
 198:  3q0z-B 23.9  3.5  400   545   14   MOLECULE: RNA-DIRECTED RNA POLYMERASE;                               
 199:  5tri-B 23.9  3.5  400   545   14   MOLECULE: NS5B RNA-DEPENDENT RNA POLYMERASE;                         
 200:  4nz0-E 23.9  3.1  397   460   15   MOLECULE: GENOME POLYPROTEIN;                                        
 201:  1tp7-D 23.9  3.1  395   460   15   MOLECULE: GENOME POLYPROTEIN;                                        
 202:  4nz0-B 23.8  3.1  399   460   15   MOLECULE: GENOME POLYPROTEIN;                                        
 203:  4k4w-A 23.8  3.3  396   462   15   MOLECULE: RNA-DIRECTED RNA POLYMERASE 3D-POL;                        
 204:  4k50-E 23.8  3.3  393   460   16   MOLECULE: RNA POLYMERASE 3D-POL;                                     
 205:  4k50-I 23.8  3.3  393   460   16   MOLECULE: RNA POLYMERASE 3D-POL;                                     
 206:  2b43-A 23.8  3.0  398   501   14   MOLECULE: NON-STRUCTURAL POLYPROTEIN;                                
 207:  4o4r-C 23.8  3.1  394   474   15   MOLECULE: RNA-DEPENDENT-RNA-POLYMERASE;                              
 208:  3nah-A 23.8  3.1  400   486   15   MOLECULE: RNA DEPENDENT RNA POLYMERASE;                              
 209:  5tsn-A 23.8  3.3  408   500   16   MOLECULE: NORWALK VIRUS POLYMERASE;                                  
 210:  4ry4-A 23.8  3.4  413   566   14   MOLECULE: HCV J4 RNA POLYMERASE (NS5B);                              
 211:  3i5k-C 23.8  3.4  409   566   12   MOLECULE: RNA-DIRECTED RNA POLYMERASE;                               
 212:  3upi-B 23.8  3.5  415   558   13   MOLECULE: RNA-DIRECTED RNA POLYMERASE;                               
 213:  1xr5-A 23.8  3.2  397   460   16   MOLECULE: GENOME POLYPROTEIN;                                        
 214:  1tp7-C 23.8  3.2  393   460   16   MOLECULE: GENOME POLYPROTEIN;                                        
 215:  2ijd-1 23.7  3.1  392   644   15   MOLECULE: PICORNAIN 3C, RNA-DIRECTED RNA POLYMERASE;                 
 216:  4nz0-F 23.7  3.1  399   460   15   MOLECULE: GENOME POLYPROTEIN;                                        
 217:  4k50-A 23.7  3.3  392   460   16   MOLECULE: RNA POLYMERASE 3D-POL;                                     
 218:  4y3c-E 23.7  3.1  397   460   14   MOLECULE: 3D POLYMERASE;                                             
 219:  4y3c-B 23.7  3.2  399   460   14   MOLECULE: 3D POLYMERASE;                                             
 220:  3ol7-M 23.7  3.2  394   461   15   MOLECULE: POLYMERASE;                                                
 221:  3ol7-I 23.7  3.2  394   461   15   MOLECULE: POLYMERASE;                                                
 222:  6r1i-B 23.7  3.3  395   468   15   MOLECULE: GENOME POLYPROTEIN;                                        
 223:  3qgd-B 23.7  3.5  393   515   15   MOLECULE: RNA-DIRECTED RNA POLYMERASE;                               
 224:  3qgd-A 23.7  3.6  391   538   15   MOLECULE: RNA-DIRECTED RNA POLYMERASE;                               
 225:  4wtd-A 23.7  3.3  419   534   13   MOLECULE: RNA PRIMER TEMPLATE AUAAAUUU;                              
 226:  4wtk-A 23.7  3.4  425   553   13   MOLECULE: RNA TEMPLATE AGCC;                                         
 227:  5twn-A 23.7  3.5  397   550   14   MOLECULE: NS5B RNA- DEPENDENT RNA POLYMERASE;                        
 228:  3ol9-E 23.6  3.1  393   461   15   MOLECULE: POLYMERASE;                                                
 229:  4k4u-E 23.6  3.2  396   462   15   MOLECULE: RNA-DIRECTED RNA POLYMERASE 3D-POL;                        
 230:  3ol9-A 23.6  3.1  393   461   15   MOLECULE: POLYMERASE;                                                
 231:  4y3c-C 23.6  3.0  395   460   14   MOLECULE: 3D POLYMERASE;                                             
 232:  4y3c-F 23.6  3.1  399   460   14   MOLECULE: 3D POLYMERASE;                                             
 233:  3ol6-I 23.6  3.1  392   461   15   MOLECULE: POLYMERASE;                                                
 234:  4k4u-A 23.6  3.2  396   462   15   MOLECULE: RNA-DIRECTED RNA POLYMERASE 3D-POL;                        
 235:  3ola-A 23.6  3.2  397   461   16   MOLECULE: POLYMERASE;                                                
 236:  3olb-A 23.6  3.1  392   461   16   MOLECULE: POLYMERASE;                                                
 237:  3olb-E 23.6  3.1  392   461   16   MOLECULE: POLYMERASE;                                                
 238:  3ola-E 23.6  3.2  397   461   15   MOLECULE: POLYMERASE;                                                
 239:  1sh0-B 23.6  3.1  402   503   14   MOLECULE: RNA POLYMERASE;                                            
 240:  3mww-B 23.6  3.4  401   541   14   MOLECULE: GENOME POLYPROTEIN;                                        
 241:  1quv-A 23.6  3.5  412   553   13   MOLECULE: PROTEIN (RNA-DIRECTED RNA POLYMERASE);                     
 242:  1yvx-A 23.6  3.3  407   548   12   MOLECULE: RNA DEPENDENT RNA POLYMERASE;                              
 243:  3ol6-M 23.5  3.3  398   461   16   MOLECULE: POLYMERASE;                                                
 244:  2xym-A 23.5  3.4  410   563   13   MOLECULE: RNA-DIRECTED RNA POLYMERASE;                               
 245:  2yoj-B 23.5  3.4  411   558   14   MOLECULE: RNA-DIRECTED RNA POLYMERASE;                               
 246:  4wtl-A 23.5  3.4  424   553   12   MOLECULE: RNA TEMPLATE UACC;                                         
 247:  4kai-B 23.5  3.5  413   551   14   MOLECULE: HCV POLYMERASE;                                            
 248:  3ska-B 23.5  3.5  413   558   14   MOLECULE: HCV NS5B RNA_DEPENDENT RNA POLYMERASE;                     
 249:  2zku-C 23.5  3.5  411   563   13   MOLECULE: GENOME POLYPROTEIN;                                        
 250:  3hvo-B 23.5  3.4  412   557   13   MOLECULE: GENOME POLYPROTEIN;                                        
 251:  2zku-A 23.5  3.4  409   562   13   MOLECULE: GENOME POLYPROTEIN;                                        
 252:  3ol9-I 23.4  3.2  394   461   15   MOLECULE: POLYMERASE;                                                
 253:  2ijd-2 23.4  3.1  391   644   14   MOLECULE: PICORNAIN 3C, RNA-DIRECTED RNA POLYMERASE;                 
 254:  4y2c-A 23.4  3.3  398   460   15   MOLECULE: GENOME POLYPROTEIN;                                        
 255:  3ola-M 23.4  3.2  396   461   15   MOLECULE: POLYMERASE;                                                
 256:  3olb-M 23.4  3.1  392   461   16   MOLECULE: POLYMERASE;                                                
 257:  1sh3-A 23.4  3.1  397   502   14   MOLECULE: RNA POLYMERASE;                                            
 258:  4obc-A 23.4  3.4  424   554   12   MOLECULE: RNA-DIRECTED RNA POLYMERASE;                               
 259:  4kbi-A 23.4  3.4  412   544   13   MOLECULE: HCV POLYMERASE;                                            
 260:  3cwj-B 23.4  3.4  411   557   13   MOLECULE: RNA-DIRECTED RNA POLYMERASE;                               
 261:  4tn2-A 23.4  3.6  414   561   13   MOLECULE: GENOME POLYPROTEIN;                                        
 262:  4j06-B 23.4  3.5  412   558   14   MOLECULE: GENOME POLYPROTEIN;                                        
 263:  4ju4-B 23.4  3.6  415   558   14   MOLECULE: GENOME POLYPROTEIN;                                        
 264:  1nb6-B 23.4  3.4  407   565   14   MOLECULE: POLYPROTEIN;                                               
 265:  4nyz-A 23.4  3.4  399   461   15   MOLECULE: GENOME POLYPROTEIN;                                        
 266:  5uj2-A 23.4  3.3  416   534   13   MOLECULE: RNA (5'-R(*AP*UP*AP*AP*AP*UP*UP*U)-3');                    
 267:  3gnw-B 23.3  3.5  411   568   14   MOLECULE: RNA-DIRECTED RNA POLYMERASE;                               
 268:  3olb-I 23.3  3.2  395   461   15   MOLECULE: POLYMERASE;                                                
 269:  3ola-I 23.3  3.3  398   461   16   MOLECULE: POLYMERASE;                                                
 270:  3ol9-M 23.3  3.1  392   461   15   MOLECULE: POLYMERASE;                                                
 271:  3vqs-C 23.3  3.5  414   556   13   MOLECULE: RNA-DIRECTED RNA POLYMERASE;                               
 272:  4j02-B 23.3  3.5  414   558   14   MOLECULE: GENOME POLYPROTEIN;                                        
 273:  4jvq-B 23.3  3.5  412   560   14   MOLECULE: GENOME POLYPROTEIN;                                        
 274:  4mkb-A 23.3  3.5  414   557   13   MOLECULE: RNA-DIRECTED RNA POLYMERASE;                               
 275:  4jy0-B 23.3  3.5  413   558   14   MOLECULE: GENOME POLYPROTEIN;                                        
 276:  4mia-B 23.3  3.5  411   545   14   MOLECULE: RNA-DIRECTED RNA POLYMERASE;                               
 277:  2brk-A 23.3  3.3  401   512   13   MOLECULE: RNA-DIRECTED RNA POLYMERASE;                               
 278:  2jc1-B 23.3  3.5  411   545   13   MOLECULE: RNA-DEPENDENT RNA-POLYMERASE;                              
 279:  1s4f-B 23.3  3.5  414   583   13   MOLECULE: RNA-DEPENDENT RNA POLYMERASE;                              
 280:  2uut-A 23.3  3.0  398   492   15   MOLECULE: RNA-DIRECTED RNA POLYMERASE;                               
 281:  5i61-A 23.2  3.0  406   523   15   MOLECULE: POTENTIAL RNA-DEPENDENT RNA POLYMERASE;                    
 282:  1nb4-A 23.2  3.5  415   566   14   MOLECULE: POLYPROTEIN;                                               
 283:  4aep-A 23.2  3.5  406   563   12   MOLECULE: RNA-DIRECTED RNA POLYMERASE;                               
 284:  3e51-B 23.2  3.5  412   557   14   MOLECULE: RNA-DIRECTED RNA POLYMERASE;                               
 285:  3vqs-A 23.2  3.4  409   553   14   MOLECULE: RNA-DIRECTED RNA POLYMERASE;                               
 286:  3qgg-A 23.2  3.5  398   531   14   MOLECULE: RNA-DIRECTED RNA POLYMERASE;                               
 287:  4j02-A 23.2  3.4  411   559   14   MOLECULE: GENOME POLYPROTEIN;                                        
 288:  4ju2-A 23.2  3.4  410   560   14   MOLECULE: GENOME POLYPROTEIN;                                        
 289:  5trj-A 23.2  3.5  399   551   14   MOLECULE: RNA-DEPENDENT RNA POLYMERASE;                              
 290:  3h5u-A 23.2  3.4  411   559   13   MOLECULE: RNA-DIRECTED RNA POLYMERASE;                               
 291:  2hwh-A 23.2  3.4  412   559   14   MOLECULE: RNA-DIRECTED RNA POLYMERASE (NS5B) (P68);                  
 292:  1nhu-A 23.2  3.5  412   558   13   MOLECULE: HEPATITIS C VIRUS NS5B RNA-DEPENDENT RNA POLYMERA          
 293:  2wk4-B 23.1  3.3  401   502   16   MOLECULE: PROTEASE-POLYMERASE P70;                                   
 294:  2wk4-A 23.1  3.1  402   499   16   MOLECULE: PROTEASE-POLYMERASE P70;                                   
 295:  3hky-B 23.1  3.4  412   560   14   MOLECULE: RNA-DIRECTED RNA POLYMERASE;                               
 296:  1gx5-A 23.1  3.3  414   530   14   MOLECULE: RNA-DIRECTED RNA POLYMERASE;                               
 297:  4ry4-B 23.1  3.4  412   565   13   MOLECULE: HCV J4 RNA POLYMERASE (NS5B);                              
 298:  3u4o-B 23.1  3.5  414   558   14   MOLECULE: RNA-DIRECTED RNA POLYMERASE;                               
 299:  3d5m-A 23.1  3.5  410   559   13   MOLECULE: RNA-DIRECTED RNA POLYMERASE;                               
 300:  3h59-A 23.1  3.5  412   557   13   MOLECULE: RNA-DIRECTED RNA POLYMERASE;                               
 301:  3fqk-A 23.1  3.5  409   557   13   MOLECULE: RNA-DIRECTED RNA POLYMERASE;                               
 302:  2gc8-B 23.1  3.5  411   555   13   MOLECULE: RNA-DIRECTED RNA POLYMERASE;                               
 303:  2ax0-B 23.1  3.4  412   557   14   MOLECULE: GENOME POLYPROTEIN;                                        
 304:  2brl-A 23.1  3.4  406   512   13   MOLECULE: RNA-DIRECTED RNA POLYMERASE;                               
 305:  6w4g-B 23.1  3.5  411   547   13   MOLECULE: NS5B;                                                      
 306:  3cj0-A 23.1  3.5  412   562   14   MOLECULE: RNA-DIRECTED RNA POLYMERASE;                               
 307:  5qj1-A 23.1  3.3  402   543   13   MOLECULE: RNA-DEPENDENT RNA POLYMERASE;                              
 308:  4gmc-B 23.0  3.4  401   541   14   MOLECULE: NS5B POLYMERASE;                                           
 309:  3u4r-B 23.0  3.4  411   558   14   MOLECULE: RNA-DIRECTED RNA POLYMERASE;                               
 310:  4iz0-B 23.0  3.5  413   558   14   MOLECULE: RNA-DIRECTED RNA POLYMERASE;                               
 311:  3udl-A 23.0  3.5  410   555   13   MOLECULE: HCV NS5B POLYMERASE;                                       
 312:  4j08-B 23.0  3.5  410   558   14   MOLECULE: GENOME POLYPROTEIN;                                        
 313:  4mia-A 23.0  3.5  410   546   14   MOLECULE: RNA-DIRECTED RNA POLYMERASE;                               
 314:  3h5s-A 23.0  3.4  410   557   14   MOLECULE: RNA-DIRECTED RNA POLYMERASE;                               
 315:  2hai-A 23.0  3.4  409   562   13   MOLECULE: HEPATITIS C VIRUS NS5B RNA POLYMERASE;                     
 316:  2jc1-A 23.0  3.4  412   549   13   MOLECULE: RNA-DEPENDENT RNA-POLYMERASE;                              
 317:  3bsa-B 23.0  3.4  413   557   13   MOLECULE: RNA-DIRECTED RNA POLYMERASE;                               
 318:  3cj5-B 23.0  3.5  410   563   14   MOLECULE: RNA-DIRECTED RNA POLYMERASE;                               
 319:  3cj0-B 23.0  3.5  412   562   14   MOLECULE: RNA-DIRECTED RNA POLYMERASE;                               
 320:  3cj4-A 23.0  3.5  412   558   13   MOLECULE: RNA-DIRECTED RNA POLYMERASE;                               
 321:  1nb7-A 22.9  3.5  411   566   14   MOLECULE: 5'-R(*UP*UP*UP*U)-3';                                      
 322:  2xhw-A 22.9  3.5  411   560   13   MOLECULE: RNA-DIRECTED RNA POLYMERASE;                               
 323:  4mz4-B 22.9  3.4  414   560   14   MOLECULE: RNA-DIRECTED RNA POLYMERASE;                               
 324:  3cde-A 22.9  3.5  412   557   14   MOLECULE: RNA-DIRECTED RNA POLYMERASE;                               
 325:  4e76-A 22.9  3.3  417   544   12   MOLECULE: RNA-DIRECTED RNA POLYMERASE;                               
 326:  4j0a-B 22.9  3.5  412   558   14   MOLECULE: GENOME POLYPROTEIN;                                        
 327:  3skh-B 22.9  3.3  408   558   13   MOLECULE: HCV NS5B RNA_DEPENDENT RNA POLYMERASE;                     
 328:  4txs-A 22.9  3.4  407   544   13   MOLECULE: POLYPROTEIN;                                               
 329:  4oow-B 22.9  3.4  405   538   14   MOLECULE: RNA-DIRECTED RNA POLYMERASE;                               
 330:  4ih5-A 22.9  3.5  410   557   13   MOLECULE: RNA-DIRECTED RNA POLYMERASE;                               
 331:  3skh-A 22.9  3.5  411   558   13   MOLECULE: HCV NS5B RNA_DEPENDENT RNA POLYMERASE;                     
 332:  4mk9-A 22.9  3.4  411   557   13   MOLECULE: RNA-DIRECTED RNA POLYMERASE;                               
 333:  4eo8-A 22.9  3.5  412   557   14   MOLECULE: RNA-DIRECTED RNA POLYMERASE;                               
 334:  2hwh-B 22.9  3.5  412   561   13   MOLECULE: RNA-DIRECTED RNA POLYMERASE (NS5B) (P68);                  
 335:  6w4g-A 22.9  3.5  412   557   14   MOLECULE: NS5B;                                                      
 336:  3bsc-A 22.9  3.5  410   557   14   MOLECULE: RNA-DIRECTED RNA POLYMERASE;                               
 337:  3cj2-A 22.9  3.5  411   557   14   MOLECULE: RNA-DIRECTED RNA POLYMERASE;                               
 338:  3cj4-B 22.9  3.5  412   558   14   MOLECULE: RNA-DIRECTED RNA POLYMERASE;                               
 339:  3bsa-A 22.9  3.5  414   557   13   MOLECULE: RNA-DIRECTED RNA POLYMERASE;                               
 340:  3i5k-A 22.9  3.3  405   566   12   MOLECULE: RNA-DIRECTED RNA POLYMERASE;                               
 341:  4jtz-B 22.8  3.5  414   560   14   MOLECULE: GENOME POLYPROTEIN;                                        
 342:  4mka-A 22.8  3.5  411   557   13   MOLECULE: RNA-DIRECTED RNA POLYMERASE;                               
 343:  4aex-A 22.8  3.4  409   563   13   MOLECULE: RNA-DIRECTED RNA POLYMERASE;                               
 344:  4jty-A 22.8  3.4  410   560   14   MOLECULE: GENOME POLYPROTEIN;                                        
 345:  4ju3-B 22.8  3.5  413   558   14   MOLECULE: GENOME POLYPROTEIN;                                        
 346:  4kb7-B 22.8  3.4  412   548   13   MOLECULE: HCV POLYMERASE;                                            
 347:  3tyq-B 22.8  3.4  411   558   14   MOLECULE: RNA-DIRECTED RNA POLYMERASE;                               
 348:  3d28-B 22.8  3.5  408   557   14   MOLECULE: RNA-DIRECTED RNA POLYMERASE;                               
 349:  4mkb-B 22.8  3.5  412   557   13   MOLECULE: RNA-DIRECTED RNA POLYMERASE;                               
 350:  3udl-B 22.8  3.4  408   555   13   MOLECULE: HCV NS5B POLYMERASE;                                       
 351:  4ih5-B 22.8  3.5  410   557   13   MOLECULE: RNA-DIRECTED RNA POLYMERASE;                               
 352:  4j04-A 22.8  3.4  407   559   14   MOLECULE: GENOME POLYPROTEIN;                                        
 353:  2xhu-A 22.8  3.6  414   562   14   MOLECULE: RNA-DIRECTED RNA POLYMERASE;                               
 354:  3d5m-B 22.8  3.4  411   557   13   MOLECULE: RNA-DIRECTED RNA POLYMERASE;                               
 355:  3mwv-B 22.8  3.5  412   558   14   MOLECULE: GENOME POLYPROTEIN;                                        
 356:  4tya-A 22.8  3.4  407   544   13   MOLECULE: POLYPROTEIN;                                               
 357:  3udl-D 22.8  3.5  412   555   13   MOLECULE: HCV NS5B POLYMERASE;                                       
 358:  4txs-C 22.8  3.4  408   544   13   MOLECULE: POLYPROTEIN;                                               
 359:  1z4u-A 22.8  3.5  414   564   13   MOLECULE: HCV NS5B POLYMERASE;                                       
 360:  1s4f-C 22.8  3.7  413   581   13   MOLECULE: RNA-DEPENDENT RNA POLYMERASE;                              
 361:  3cvk-B 22.8  3.5  412   557   14   MOLECULE: RNA-DIRECTED RNA POLYMERASE;                               
 362:  3bsc-B 22.8  3.5  412   557   14   MOLECULE: RNA-DIRECTED RNA POLYMERASE;                               
 363:  3h5s-B 22.8  3.4  411   557   13   MOLECULE: RNA-DIRECTED RNA POLYMERASE;                               
 364:  5i61-B 22.8  3.3  409   510   14   MOLECULE: POTENTIAL RNA-DEPENDENT RNA POLYMERASE;                    
 365:  4tya-C 22.7  3.4  406   544   14   MOLECULE: POLYPROTEIN;                                               
 366:  4ju1-A 22.7  3.4  411   560   14   MOLECULE: GENOME POLYPROTEIN;                                        
 367:  4ih7-A 22.7  3.5  408   557   14   MOLECULE: RNA-DIRECTED RNA POLYMERASE;                               
 368:  4jtw-B 22.7  3.5  409   560   13   MOLECULE: GENOME POLYPROTEIN;                                        
 369:  4jtw-A 22.7  3.4  412   560   15   MOLECULE: GENOME POLYPROTEIN;                                        
 370:  4j0a-A 22.7  3.4  411   559   14   MOLECULE: GENOME POLYPROTEIN;                                        
 371:  4ty9-D 22.7  3.5  407   544   13   MOLECULE: POLYPROTEIN;                                               
 372:  2xxd-A 22.7  3.5  407   563   13   MOLECULE: RNA-DIRECTED RNA POLYMERASE;                               
 373:  3u4o-A 22.7  3.5  413   563   14   MOLECULE: RNA-DIRECTED RNA POLYMERASE;                               
 374:  3qgh-A 22.7  3.5  408   559   13   MOLECULE: RNA-DIRECTED RNA POLYMERASE;                               
 375:  4ry5-B 22.7  3.5  412   565   14   MOLECULE: HCV J4 RNA POLYMERASE (NS5B);                              
 376:  3e51-A 22.7  3.5  412   557   14   MOLECULE: RNA-DIRECTED RNA POLYMERASE;                               
 377:  3mwv-A 22.7  3.4  410   559   14   MOLECULE: GENOME POLYPROTEIN;                                        
 378:  4jvq-A 22.7  3.4  411   560   14   MOLECULE: GENOME POLYPROTEIN;                                        
 379:  4jty-B 22.7  3.5  415   560   14   MOLECULE: GENOME POLYPROTEIN;                                        
 380:  2xhv-A 22.7  3.5  413   563   14   MOLECULE: RNA-DIRECTED RNA POLYMERASE;                               
 381:  1gx6-A 22.7  3.4  416   531   13   MOLECULE: RNA-DIRECTED RNA POLYMERASE;                               
 382:  3phe-B 22.7  3.5  409   558   13   MOLECULE: HCV ENCODED NONSTRUCTURAL 5B PROTEIN;                      
 383:  3tyv-A 22.7  3.5  412   563   13   MOLECULE: RNA-DIRECTED RNA POLYMERASE;                               
 384:  3cvk-A 22.7  3.5  413   557   14   MOLECULE: RNA-DIRECTED RNA POLYMERASE;                               
 385:  4jy1-A 22.7  3.4  411   559   14   MOLECULE: GENOME POLYPROTEIN;                                        
 386:  2d3z-A 22.7  3.5  412   560   13   MOLECULE: POLYPROTEIN;                                               
 387:  2o5d-A 22.7  3.4  411   559   13   MOLECULE: HCV;                                                       
 388:  2jc0-A 22.7  3.4  411   557   13   MOLECULE: RNA-DEPENDENT RNA-POLYMERASE;                              
 389:  2jc0-B 22.7  3.5  411   555   13   MOLECULE: RNA-DEPENDENT RNA-POLYMERASE;                              
 390:  2qe5-B 22.7  3.5  412   559   13   MOLECULE: RNA-DIRECTED RNA POLYMERASE;                               
 391:  3gsz-B 22.7  3.4  411   558   13   MOLECULE: RNA-DIRECTED RNA POLYMERASE;                               
 392:  2xi2-A 22.6  3.6  415   562   13   MOLECULE: RNA-DIRECTED RNA POLYMERASE;                               
 393:  3i5k-B 22.6  3.3  404   566   13   MOLECULE: RNA-DIRECTED RNA POLYMERASE;                               
 394:  4mib-A 22.6  3.5  412   557   14   MOLECULE: RNA-DIRECTED RNA POLYMERASE;                               
 395:  4ry7-B 22.6  3.5  410   565   14   MOLECULE: HCV J4 RNA POLYMERASE (NS5B);                              
 396:  4jy1-B 22.6  3.6  415   558   14   MOLECULE: GENOME POLYPROTEIN;                                        
 397:  4j08-A 22.6  3.4  411   559   14   MOLECULE: GENOME POLYPROTEIN;                                        
 398:  3phe-D 22.6  3.4  410   558   13   MOLECULE: HCV ENCODED NONSTRUCTURAL 5B PROTEIN;                      
 399:  4jtz-A 22.6  3.4  411   560   14   MOLECULE: GENOME POLYPROTEIN;                                        
 400:  3phe-A 22.6  3.4  411   558   13   MOLECULE: HCV ENCODED NONSTRUCTURAL 5B PROTEIN;                      
 401:  4ju2-B 22.6  3.5  409   560   14   MOLECULE: GENOME POLYPROTEIN;                                        
 402:  3g86-A 22.6  3.4  411   557   13   MOLECULE: RNA-DIRECTED RNA POLYMERASE;                               
 403:  4jy0-A 22.6  3.4  411   559   14   MOLECULE: GENOME POLYPROTEIN;                                        
 404:  4tyb-C 22.6  3.4  405   545   13   MOLECULE: POLYPROTEIN;                                               
 405:  3co9-B 22.6  3.5  412   562   14   MOLECULE: RNA-DIRECTED RNA POLYMERASE;                               
 406:  4eaw-B 22.6  3.4  412   559   14   MOLECULE: RNA-DIRECTED RNA POLYMERASE;                               
 407:  4ty8-D 22.6  3.5  407   546   13   MOLECULE: POLYPROTEIN;                                               
 408:  4kb7-A 22.6  3.4  412   545   13   MOLECULE: HCV POLYMERASE;                                            
 409:  2xwh-A 22.6  3.5  410   561   13   MOLECULE: RNA DEPENDENT RNA POLYMERASE;                              
 410:  4dru-A 22.6  3.5  404   549   14   MOLECULE: RNA-DIRECTED RNA POLYMERASE;                               
 411:  3u4r-A 22.6  3.5  412   558   13   MOLECULE: RNA-DIRECTED RNA POLYMERASE;                               
 412:  4ju4-A 22.6  3.4  411   559   14   MOLECULE: GENOME POLYPROTEIN;                                        
 413:  4ke5-A 22.6  3.4  410   548   13   MOLECULE: HCV POLYMERASE;                                            
 414:  2xhu-B 22.6  3.5  412   563   14   MOLECULE: RNA-DIRECTED RNA POLYMERASE;                               
 415:  2ax0-A 22.6  3.4  410   554   13   MOLECULE: GENOME POLYPROTEIN;                                        
 416:  2gir-B 22.6  3.5  412   557   13   MOLECULE: RNA-DIRECTED RNA POLYMERASE;                               
 417:  3h5u-B 22.6  3.4  408   559   14   MOLECULE: RNA-DIRECTED RNA POLYMERASE;                               
 418:  4eo6-B 22.5  3.5  410   560   13   MOLECULE: RNA-DIRECTED RNA POLYMERASE;                               
 419:  3lkh-A 22.5  3.4  411   554   14   MOLECULE: RNA-DIRECTED RNA POLYMERASE;                               
 420:  4wtj-A 22.5  3.3  419   555   13   MOLECULE: RNA TEMPLATE AUCC;                                         
 421:  4ju1-B 22.5  3.5  414   560   14   MOLECULE: GENOME POLYPROTEIN;                                        
 422:  4ty8-A 22.5  3.4  407   544   14   MOLECULE: POLYPROTEIN;                                               
 423:  3gnv-A 22.5  3.4  407   563   14   MOLECULE: RNA-DIRECTED RNA POLYMERASE;                               
 424:  4ih7-B 22.5  3.5  411   557   14   MOLECULE: RNA-DIRECTED RNA POLYMERASE;                               
 425:  4eaw-A 22.5  3.5  413   559   14   MOLECULE: RNA-DIRECTED RNA POLYMERASE;                               
 426:  4ke5-B 22.5  3.4  412   547   13   MOLECULE: HCV POLYMERASE;                                            
 427:  4mz4-A 22.5  3.5  410   563   14   MOLECULE: RNA-DIRECTED RNA POLYMERASE;                               
 428:  3mf5-B 22.5  3.5  410   557   14   MOLECULE: RNA-DIRECTED RNA POLYMERASE;                               
 429:  3udl-C 22.5  3.4  410   555   13   MOLECULE: HCV NS5B POLYMERASE;                                       
 430:  4kai-A 22.5  3.5  411   552   13   MOLECULE: HCV POLYMERASE;                                            
 431:  4ju3-A 22.5  3.5  410   559   13   MOLECULE: GENOME POLYPROTEIN;                                        
 432:  4mk8-A 22.5  3.5  409   557   14   MOLECULE: RNA-DIRECTED RNA POLYMERASE;                               
 433:  4ih6-A 22.5  3.5  411   557   13   MOLECULE: RNA-DIRECTED RNA POLYMERASE;                               
 434:  3g86-B 22.5  3.5  412   558   14   MOLECULE: RNA-DIRECTED RNA POLYMERASE;                               
 435:  3phe-C 22.5  3.5  413   558   13   MOLECULE: HCV ENCODED NONSTRUCTURAL 5B PROTEIN;                      
 436:  3upi-A 22.5  3.5  411   563   14   MOLECULE: RNA-DIRECTED RNA POLYMERASE;                               
 437:  6mvk-A 22.5  3.5  412   550   14   MOLECULE: HCV POLYMERASE;                                            
 438:  2ijn-A 22.5  3.4  409   559   13   MOLECULE: RNA POLYMERASE NS5B;                                       
 439:  2zku-B 22.5  3.5  411   561   13   MOLECULE: GENOME POLYPROTEIN;                                        
 440:  2gc8-A 22.5  3.4  412   557   14   MOLECULE: RNA-DIRECTED RNA POLYMERASE;                               
 441:  1os5-A 22.5  3.5  411   563   13   MOLECULE: HEPATITIS C VIRUS NS5B RNA POLYMERASE;                     
 442:  2hwi-A 22.5  3.5  411   559   14   MOLECULE: RNA-DIRECTED RNA POLYMERASE (NS5B) (P68);                  
 443:  2qe5-C 22.5  3.5  412   559   13   MOLECULE: RNA-DIRECTED RNA POLYMERASE;                               
 444:  2fvc-A 22.5  3.5  411   563   14   MOLECULE: POLYPROTEIN;                                               
 445:  3cj3-A 22.5  3.5  412   560   13   MOLECULE: RNA-DIRECTED RNA POLYMERASE;                               
 446:  1yvz-A 22.5  3.3  408   548   13   MOLECULE: RNA DEPENDENT RNA POLYMERASE;                              
 447:  5pzk-B 22.5  3.6  401   542   14   MOLECULE: RNA-DIRECTED RNA POLYMERASE;                               
 448:  4eo6-A 22.4  3.5  411   557   13   MOLECULE: RNA-DIRECTED RNA POLYMERASE;                               
 449:  3ske-B 22.4  3.5  413   558   14   MOLECULE: HCV NS5B RNA_DEPENDENT RNA POLYMERASE;                     
 450:  3tyq-A 22.4  3.5  412   563   14   MOLECULE: RNA-DIRECTED RNA POLYMERASE;                               
 451:  4ry7-A 22.4  3.4  410   565   14   MOLECULE: HCV J4 RNA POLYMERASE (NS5B);                              
 452:  3qgg-B 22.4  3.5  398   536   15   MOLECULE: RNA-DIRECTED RNA POLYMERASE;                               
 453:  3qgi-A 22.4  3.5  409   561   14   MOLECULE: RNA-DIRECTED RNA POLYMERASE;                               
 454:  4iz0-A 22.4  3.6  414   559   14   MOLECULE: RNA-DIRECTED RNA POLYMERASE;                               
 455:  3h59-B 22.4  3.5  410   557   14   MOLECULE: RNA-DIRECTED RNA POLYMERASE;                               
 456:  4jjs-B 22.4  3.6  414   558   14   MOLECULE: GENOME POLYPROTEIN;                                        
 457:  4jjs-A 22.4  3.5  411   559   14   MOLECULE: GENOME POLYPROTEIN;                                        
 458:  4tyb-D 22.4  3.5  409   545   13   MOLECULE: POLYPROTEIN;                                               
 459:  4jju-B 22.4  3.5  411   558   14   MOLECULE: GENOME POLYPROTEIN;                                        
 460:  1nb4-B 22.4  3.5  410   565   13   MOLECULE: POLYPROTEIN;                                               
 461:  3gsz-A 22.4  3.5  411   558   13   MOLECULE: RNA-DIRECTED RNA POLYMERASE;                               
 462:  2ax1-A 22.4  3.4  408   554   13   MOLECULE: GENOME POLYPROTEIN;                                        
 463:  6mvq-A 22.4  3.5  412   552   14   MOLECULE: HCV POLYMERASE;                                            
 464:  3fql-A 22.4  3.6  410   560   13   MOLECULE: RNA-DIRECTED RNA POLYMERASE;                               
 465:  3cj3-B 22.4  3.5  411   562   14   MOLECULE: RNA-DIRECTED RNA POLYMERASE;                               
 466:  3cj5-A 22.4  3.5  411   562   14   MOLECULE: RNA-DIRECTED RNA POLYMERASE;                               
 467:  3ciz-B 22.4  3.5  410   563   14   MOLECULE: RNA-DIRECTED RNA POLYMERASE;                               
 468:  3hkw-B 22.3  3.6  409   560   14   MOLECULE: NS5B RNA-DEPENDENT RNA POLYMERASE;                         
 469:  3ska-A 22.3  3.5  412   563   14   MOLECULE: HCV NS5B RNA_DEPENDENT RNA POLYMERASE;                     
 470:  3igv-A 22.3  3.5  411   557   14   MOLECULE: RNA-DIRECTED RNA POLYMERASE;                               
 471:  2xhv-B 22.3  3.5  410   562   14   MOLECULE: RNA-DIRECTED RNA POLYMERASE;                               
 472:  3fqk-B 22.3  3.5  412   557   13   MOLECULE: RNA-DIRECTED RNA POLYMERASE;                               
 473:  3gnv-B 22.3  3.5  409   553   14   MOLECULE: RNA-DIRECTED RNA POLYMERASE;                               
 474:  4j04-B 22.3  3.6  414   558   14   MOLECULE: GENOME POLYPROTEIN;                                        
 475:  3hvo-A 22.3  3.5  409   557   13   MOLECULE: GENOME POLYPROTEIN;                                        
 476:  2qe5-D 22.3  3.4  410   559   13   MOLECULE: RNA-DIRECTED RNA POLYMERASE;                               
 477:  2awz-B 22.3  3.4  412   562   13   MOLECULE: GENOME POLYPROTEIN;                                        
 478:  1c2p-A 22.3  3.4  411   558   13   MOLECULE: RNA-DEPENDENT RNA POLYMERASE;                              
 479:  2qe5-A 22.3  3.5  412   559   14   MOLECULE: RNA-DIRECTED RNA POLYMERASE;                               
 480:  3h98-A 22.3  3.4  411   551   14   MOLECULE: RNA-DIRECTED RNA POLYMERASE;                               
 481:  3br9-A 22.3  3.5  409   557   13   MOLECULE: RNA-DIRECTED RNA POLYMERASE;                               
 482:  5pzp-B 22.3  3.5  396   535   14   MOLECULE: RNA-DIRECTED RNA POLYMERASE;                               
 483:  2xi3-A 22.2  3.5  412   562   14   MOLECULE: RNA-DIRECTED RNA POLYMERASE;                               
 484:  4j06-A 22.2  3.5  412   559   13   MOLECULE: GENOME POLYPROTEIN;                                        
 485:  4ju7-B 22.2  3.5  412   558   14   MOLECULE: GENOME POLYPROTEIN;                                        
 486:  4khr-A 22.2  3.6  414   562   14   MOLECULE: NS5B RNA-DEPENDENT RNA POLYMERASE;                         
 487:  4wtm-A 22.2  3.4  421   553   13   MOLECULE: RNA TEMPLATE UAGG;                                         
 488:  3gyn-B 22.2  3.5  413   557   14   MOLECULE: RNA-DIRECTED RNA POLYMERASE;                               
 489:  4wtf-A 22.2  3.3  419   536   13   MOLECULE: RNA PRIMER TEMPLATE CAAAAUUU;                              
 490:  3ske-A 22.2  3.4  409   563   14   MOLECULE: HCV NS5B RNA_DEPENDENT RNA POLYMERASE;                     
 491:  3cwj-A 22.2  3.5  412   557   13   MOLECULE: RNA-DIRECTED RNA POLYMERASE;                               
 492:  3mf5-A 22.2  3.4  409   557   14   MOLECULE: RNA-DIRECTED RNA POLYMERASE;                               
 493:  4ju6-B 22.2  3.5  412   558   14   MOLECULE: GENOME POLYPROTEIN;                                        
 494:  2d3u-B 22.2  3.5  410   559   14   MOLECULE: POLYPROTEIN;                                               
 495:  1c2p-B 22.2  3.5  413   561   13   MOLECULE: RNA-DEPENDENT RNA POLYMERASE;                              
 496:  2gir-A 22.2  3.5  409   557   13   MOLECULE: RNA-DIRECTED RNA POLYMERASE;                               
 497:  2zku-D 22.2  3.5  412   558   13   MOLECULE: GENOME POLYPROTEIN;                                        
 498:  3h98-B 22.2  3.5  410   559   14   MOLECULE: RNA-DIRECTED RNA POLYMERASE;                               
 499:  3hhk-A 22.2  3.5  411   563   13   MOLECULE: HCV NS5 POLYMERASE;                                        
 500:  3cj2-B 22.2  3.5  412   557   13   MOLECULE: RNA-DIRECTED RNA POLYMERASE;                               
 501:  3br9-B 22.2  3.5  412   557   13   MOLECULE: RNA-DIRECTED RNA POLYMERASE;                               
 502:  3cde-B 22.1  3.5  411   557   13   MOLECULE: RNA-DIRECTED RNA POLYMERASE;                               
 503:  4dru-B 22.1  3.6  413   559   14   MOLECULE: RNA-DIRECTED RNA POLYMERASE;                               
 504:  3gyn-A 22.1  3.5  409   557   13   MOLECULE: RNA-DIRECTED RNA POLYMERASE;                               
 505:  4mib-B 22.1  3.5  412   557   13   MOLECULE: RNA-DIRECTED RNA POLYMERASE;                               
 506:  3q0z-A 22.1  3.5  398   551   14   MOLECULE: RNA-DIRECTED RNA POLYMERASE;                               
 507:  2d41-A 22.1  3.5  411   558   13   MOLECULE: POLYPROTEIN;                                               
 508:  2awz-A 22.1  3.5  412   557   13   MOLECULE: GENOME POLYPROTEIN;                                        
 509:  6mvk-B 22.1  3.5  412   550   13   MOLECULE: HCV POLYMERASE;                                            
 510:  2i1r-A 22.1  3.5  411   559   13   MOLECULE: RNA-DIRECTED RNA POLYMERASE (NS5B) (P68);                  
 511:  4mk7-A 22.0  3.6  415   557   13   MOLECULE: RNA-DIRECTED RNA POLYMERASE;                               
 512:  2xi2-C 22.0  3.5  412   561   14   MOLECULE: RNA-DIRECTED RNA POLYMERASE;                               
 513:  4ry6-B 22.0  3.5  411   564   14   MOLECULE: HCV J4 RNA POLYMERASE (NS5B);                              
 514:  3gnw-A 22.0  3.5  410   560   14   MOLECULE: RNA-DIRECTED RNA POLYMERASE;                               
 515:  4ty9-A 22.0  3.4  407   544   14   MOLECULE: POLYPROTEIN;                                               
 516:  1nhu-B 22.0  3.5  411   557   13   MOLECULE: HEPATITIS C VIRUS NS5B RNA-DEPENDENT RNA POLYMERA          
 517:  3hhk-B 22.0  3.5  412   563   14   MOLECULE: HCV NS5 POLYMERASE;                                        
 518:  6mvq-B 22.0  3.5  411   553   14   MOLECULE: HCV POLYMERASE;                                            
 519:  5pzk-A 22.0  3.5  399   541   14   MOLECULE: RNA-DIRECTED RNA POLYMERASE;                               
 520:  2cjq-A 21.9  4.0  400   546   14   MOLECULE: RNA-DIRECTED RNA POLYMERASE;                               
 521:  4mk7-B 21.9  3.5  413   559   14   MOLECULE: RNA-DIRECTED RNA POLYMERASE;                               
 522:  3hkw-C 21.9  3.7  412   560   14   MOLECULE: NS5B RNA-DEPENDENT RNA POLYMERASE;                         
 523:  3frz-A 21.9  3.5  411   562   13   MOLECULE: RNA-DIRECTED RNA POLYMERASE;                               
 524:  4wtc-A 21.9  3.3  419   534   12   MOLECULE: RNA PRIMER TEMPLATE AGAAAUUU;                              
 525:  3gol-B 21.9  3.5  412   559   14   MOLECULE: RNA-DIRECTED RNA POLYMERASE;                               
 526:  2qe2-B 21.9  3.5  395   523   14   MOLECULE: RNA-DIRECTED RNA POLYMERASE;                               
 527:  1nb7-B 21.9  3.4  406   565   14   MOLECULE: 5'-R(*UP*UP*UP*U)-3';                                      
 528:  6mvo-B 21.9  3.5  409   562   14   MOLECULE: RNA-DIRECTED RNA POLYMERASE;                               
 529:  4aex-B 21.8  3.4  405   564   13   MOLECULE: RNA-DIRECTED RNA POLYMERASE;                               
 530:  4tlr-A 21.8  3.5  409   564   13   MOLECULE: NS5B;                                                      
 531:  3hky-A 21.8  3.5  412   564   14   MOLECULE: RNA-DIRECTED RNA POLYMERASE;                               
 532:  4ry5-A 21.8  3.5  414   565   14   MOLECULE: HCV J4 RNA POLYMERASE (NS5B);                              
 533:  3gol-A 21.8  3.5  410   557   14   MOLECULE: RNA-DIRECTED RNA POLYMERASE;                               
 534:  3cso-A 21.8  3.5  412   561   14   MOLECULE: RNA-DIRECTED RNA POLYMERASE;                               
 535:  4adp-A 21.7  3.4  409   564   13   MOLECULE: RNA-DIRECTED RNA POLYMERASE;                               
 536:  3i5k-D 21.7  3.4  407   566   13   MOLECULE: RNA-DIRECTED RNA POLYMERASE;                               
 537:  4khm-B 21.7  3.5  413   562   14   MOLECULE: HCV POLYMERASE;                                            
 538:  5czb-A 21.7  3.6  413   555   14   MOLECULE: NS5B;                                                      
 539:  4jju-A 21.7  3.4  410   559   14   MOLECULE: GENOME POLYPROTEIN;                                        
 540:  2qe2-A 21.7  3.5  394   521   14   MOLECULE: RNA-DIRECTED RNA POLYMERASE;                               
 541:  2d3z-B 21.7  3.5  411   559   14   MOLECULE: POLYPROTEIN;                                               
 542:  2who-A 21.6  3.4  417   531   13   MOLECULE: RNA-DIRECTED RNA POLYMERASE;                               
 543:  4wta-A 21.6  3.3  415   535   13   MOLECULE: RNA PRIMER TEMPLATE CAAAAUUU;                              
 544:  3mww-A 21.6  3.5  412   559   14   MOLECULE: GENOME POLYPROTEIN;                                        
 545:  1yvf-A 21.6  3.4  409   564   13   MOLECULE: HCV NS5B POLYMERASE;                                       
 546:  5trh-A 21.6  3.6  398   550   14   MOLECULE: NS5B RNA-DEPENDENT RNA POLYMERASE;                         
 547:  5yf5-A 21.6  3.4  408   641   13   MOLECULE: RDRP CATALYTIC;                                            
 548:  2xi2-B 21.5  3.6  413   559   14   MOLECULE: RNA-DIRECTED RNA POLYMERASE;                               
 549:  2who-B 21.5  3.4  416   531   13   MOLECULE: RNA-DIRECTED RNA POLYMERASE;                               
 550:  3hkw-A 21.5  3.6  414   561   14   MOLECULE: NS5B RNA-DEPENDENT RNA POLYMERASE;                         
 551:  6mvo-A 21.5  3.5  412   562   14   MOLECULE: RNA-DIRECTED RNA POLYMERASE;                               
 552:  1s4f-D 21.5  4.0  413   575   13   MOLECULE: RNA-DEPENDENT RNA POLYMERASE;                              
 553:  7ekj-A 21.5  3.4  397   564   13   MOLECULE: CLASSICAL SWINE FEVER VIRUS NS5B;                          
 554:  4wte-A 21.4  3.3  417   535   13   MOLECULE: RNA PRIMER TEMPLATE ACAAAUUU;                              
 555:  4khm-A 21.4  3.5  412   562   14   MOLECULE: HCV POLYMERASE;                                            
 556:  4e7a-A 21.3  3.3  418   536   12   MOLECULE: 5'-R(*CP*AP*UP*GP*GP*C)-D(P*(DOC))-3';                     
 557:  4wt9-A 21.3  3.3  415   544   12   MOLECULE: RNA-DIRECTED RNA POLYMERASE;                               
 558:  4wtg-A 21.3  3.3  419   535   12   MOLECULE: RNA PRIMER TEMPLATE CAAAAUUU;                              
 559:  4khr-B 21.2  3.5  412   562   13   MOLECULE: NS5B RNA-DEPENDENT RNA POLYMERASE;                         
 560:  4e78-A 21.2  3.3  415   538   12   MOLECULE: 5'-R(*U*AP*CP*CP*GP*(GDO))-3';                             
 561:  6yyt-A 21.2  3.3  411   853   14   MOLECULE: NSP12;                                                     
 562:  5yf8-A 21.2  3.7  408   645   13   MOLECULE: RDRP CATALYTIC;                                            
 563:  6xez-A 21.2  3.4  411   926   14   MOLECULE: NSP12;                                                     
 564:  4ju6-A 21.1  3.4  413   559   14   MOLECULE: GENOME POLYPROTEIN;                                        
 565:  4kbi-B 21.1  3.4  412   545   13   MOLECULE: HCV POLYMERASE;                                            
 566:  4ju7-A 21.1  3.4  413   559   14   MOLECULE: GENOME POLYPROTEIN;                                        
 567:  6ae5-A 21.1  3.4  407   644   14   MOLECULE: RDRP CATALYTIC;                                            
 568:  6ae6-B 21.1  3.5  405   647   13   MOLECULE: RDRP CATALYTIC;                                            
 569:  7oyg-A 21.1  3.2  411   814   14   MOLECULE: SARS-COV-2 RNA-DEPENDENT RNA POLYMERASE (NSP12);           
 570:  5y6r-A 21.0  4.0  423   667   14   MOLECULE: GENOME POLYPROTEIN;                                        
 571:  4mk8-B 21.0  3.5  411   557   13   MOLECULE: RNA-DIRECTED RNA POLYMERASE;                               
 572:  4ty9-C 20.9  3.4  408   544   13   MOLECULE: POLYPROTEIN;                                               
 573:  3lkh-B 20.9  3.4  410   558   14   MOLECULE: RNA-DIRECTED RNA POLYMERASE;                               
 574:  4txs-D 20.9  3.4  407   544   13   MOLECULE: POLYPROTEIN;                                               
 575:  4txs-B 20.9  3.5  409   544   13   MOLECULE: POLYPROTEIN;                                               
 576:  4ty9-B 20.9  3.5  410   544   13   MOLECULE: POLYPROTEIN;                                               
 577:  4wti-A 20.9  3.4  423   553   13   MOLECULE: RNA TEMPLATE ACGG;                                         
 578:  4ty8-C 20.9  3.4  406   545   13   MOLECULE: POLYPROTEIN;                                               
 579:  6mvp-A 20.9  3.5  413   548   14   MOLECULE: GENOME POLYPROTEIN;                                        
 580:  6ae6-A 20.9  3.5  408   647   13   MOLECULE: RDRP CATALYTIC;                                            
 581:  3igv-B 20.8  3.5  411   557   13   MOLECULE: RNA-DIRECTED RNA POLYMERASE;                               
 582:  4tya-B 20.8  3.4  405   544   14   MOLECULE: POLYPROTEIN;                                               
 583:  4tyb-A 20.8  3.4  405   545   13   MOLECULE: POLYPROTEIN;                                               
 584:  3tyv-B 20.8  3.5  413   558   14   MOLECULE: RNA-DIRECTED RNA POLYMERASE;                               
 585:  6mvp-B 20.8  3.4  408   550   14   MOLECULE: GENOME POLYPROTEIN;                                        
 586:  1nhv-A 20.8  3.3  411   558   14   MOLECULE: HEPATITIS C VIRUS NS5B RNA-DEPENDENT RNA POLYMERA          
 587:  7rdx-A 20.8  3.4  413   927   14   MOLECULE: RNA-DIRECTED RNA POLYMERASE;                               
 588:  7bv2-A 20.8  3.3  410   834   14   MOLECULE: NSP12;                                                     
 589:  3d28-A 20.7  3.5  413   557   13   MOLECULE: RNA-DIRECTED RNA POLYMERASE;                               
 590:  4tyb-B 20.7  3.5  409   544   13   MOLECULE: POLYPROTEIN;                                               
 591:  3uph-B 20.7  3.5  413   558   14   MOLECULE: RNA-DIRECTED RNA POLYMERASE;                               
 592:  4tya-D 20.7  3.5  405   544   13   MOLECULE: POLYPROTEIN;                                               
 593:  4ty8-B 20.7  3.5  405   547   13   MOLECULE: POLYPROTEIN;                                               
 594:  5yf7-A 20.7  3.5  404   650   14   MOLECULE: RDRP CATALYTIC;                                            
 595:  5twm-A 20.7  3.4  402   559   13   MOLECULE: NS5B RNA-DEPENDENT RNA POLYMERASE;                         
 596:  7re2-A 20.7  3.3  413   927   14   MOLECULE: RNA-DIRECTED RNA POLYMERASE;                               
 597:  1s49-A 20.6  3.5  416   588   13   MOLECULE: RNA-DEPENDENT RNA POLYMERASE;                              
 598:  1s48-A 20.6  3.5  416   588   13   MOLECULE: RNA-DEPENDENT RNA POLYMERASE;                              
 599:  3h2l-A 20.6  3.6  414   557   14   MOLECULE: NS5B POLYMERASE;                                           
 600:  4ih6-B 20.6  3.5  409   557   13   MOLECULE: RNA-DIRECTED RNA POLYMERASE;                               
 601:  3h2l-B 20.6  3.4  411   557   13   MOLECULE: NS5B POLYMERASE;                                           
 602:  4mk9-B 20.6  3.4  407   557   13   MOLECULE: RNA-DIRECTED RNA POLYMERASE;                               
 603:  4mka-B 20.6  3.4  411   557   13   MOLECULE: RNA-DIRECTED RNA POLYMERASE;                               
 604:  2d41-B 20.6  3.5  411   558   13   MOLECULE: POLYPROTEIN;                                               
 605:  2d3u-A 20.6  3.4  410   558   13   MOLECULE: POLYPROTEIN;                                               
 606:  3cso-B 20.6  3.6  416   560   14   MOLECULE: RNA-DIRECTED RNA POLYMERASE;                               
 607:  5w2e-A 20.6  3.5  412   559   13   MOLECULE: GENOME POLYPROTEIN;                                        
 608:  5w2e-B 20.6  3.5  412   559   13   MOLECULE: GENOME POLYPROTEIN;                                        
 609:  5pzo-B 20.6  3.4  396   529   14   MOLECULE: RNA-DIRECTED RNA POLYMERASE;                               
 610:  7d4f-A 20.6  3.2  410   898   13   MOLECULE: NON-STRUCTURAL PROTEIN 8;                                  
 611:  4gmc-A 20.5  3.5  411   559   14   MOLECULE: NS5B POLYMERASE;                                           
 612:  2yoj-A 20.5  3.5  411   563   14   MOLECULE: RNA-DIRECTED RNA POLYMERASE;                               
 613:  3uph-A 20.5  3.5  410   563   14   MOLECULE: RNA-DIRECTED RNA POLYMERASE;                               
 614:  2giq-B 20.5  3.5  410   557   13   MOLECULE: RNA-DIRECTED RNA POLYMERASE;                               
 615:  2giq-A 20.5  3.4  411   557   13   MOLECULE: RNA-DIRECTED RNA POLYMERASE;                               
 616:  6ae4-A 20.5  3.4  403   637   14   MOLECULE: RDRP CATALYTIC;                                            
 617:  7krp-A 20.5  3.4  415   927   13   MOLECULE: RNA-DIRECTED RNA POLYMERASE;                               
 618:  1yv2-A 20.5  3.4  411   548   12   MOLECULE: RNA DEPENDENT RNA POLYMERASE;                              
 619:  7c2k-A 20.5  3.4  413   927   14   MOLECULE: RNA-DIRECTED RNA POLYMERASE;                               
 620:  4ry6-A 20.4  3.5  412   565   14   MOLECULE: HCV J4 RNA POLYMERASE (NS5B);                              
 621:  3co9-A 20.4  3.4  410   562   14   MOLECULE: RNA-DIRECTED RNA POLYMERASE;                               
 622:  4eo8-B 20.4  3.5  411   560   14   MOLECULE: RNA-DIRECTED RNA POLYMERASE;                               
 623:  2ijn-B 20.4  3.5  412   561   13   MOLECULE: RNA POLYMERASE NS5B;                                       
 624:  4k6m-B 20.3  3.4  423   889   11   MOLECULE: POLYPROTEIN;                                               
 625:  5tfr-B 20.3  3.5  421   883   11   MOLECULE: GENOME POLYPROTEIN;                                        
 626:  5u0c-F 20.3  3.5  427   622   10   MOLECULE: NS5 RNA POLYMERASE DOMAIN;                                 
 627:  7bzf-A 20.3  3.5  414   914   14   MOLECULE: RNA-DIRECTED RNA POLYMERASE;                               
 628:  3ciz-A 20.2  3.5  412   562   14   MOLECULE: RNA-DIRECTED RNA POLYMERASE;                               
 629:  2xi3-B 20.2  3.5  409   562   14   MOLECULE: RNA-DIRECTED RNA POLYMERASE;                               
 630:  5tri-A 20.2  3.5  399   542   14   MOLECULE: NS5B RNA-DEPENDENT RNA POLYMERASE;                         
 631:  1nb6-A 20.2  3.5  410   566   14   MOLECULE: POLYPROTEIN;                                               
 632:  5trj-B 20.2  3.5  400   543   14   MOLECULE: RNA-DEPENDENT RNA POLYMERASE;                              
 633:  2fvc-B 20.2  3.5  412   563   14   MOLECULE: POLYPROTEIN;                                               
 634:  5pzn-A 20.2  3.5  398   545   14   MOLECULE: RNA-DIRECTED RNA POLYMERASE;                               
 635:  5pzm-B 20.2  3.5  400   545   14   MOLECULE: RNA-DIRECTED RNA POLYMERASE;                               
 636:  5pzn-B 20.2  3.5  399   540   14   MOLECULE: RNA-DIRECTED RNA POLYMERASE;                               
 637:  5twn-B 20.1  3.5  398   536   14   MOLECULE: NS5B RNA- DEPENDENT RNA POLYMERASE;                        
 638:  5tfr-A 20.1  3.5  423   883   11   MOLECULE: GENOME POLYPROTEIN;                                        
 639:  5u0c-B 20.1  3.6  427   621   11   MOLECULE: NS5 RNA POLYMERASE DOMAIN;                                 
 640:  5trk-A 20.0  3.6  400   551   14   MOLECULE: GENOME POLYPROTEIN;                                        
 641:  5pzm-A 20.0  3.5  398   551   14   MOLECULE: RNA-DIRECTED RNA POLYMERASE;                               
 642:  5pzl-A 20.0  3.5  400   551   14   MOLECULE: RNA-DIRECTED RNA POLYMERASE;                               
 643:  5pzp-A 20.0  3.4  394   545   14   MOLECULE: RNA-DIRECTED RNA POLYMERASE;                               
 644:  5u0c-H 20.0  3.5  423   623    9   MOLECULE: NS5 RNA POLYMERASE DOMAIN;                                 
 645:  5trh-B 19.9  3.5  397   542   14   MOLECULE: NS5B RNA-DEPENDENT RNA POLYMERASE;                         
 646:  6ld3-A 19.9  3.7  401   578    9   MOLECULE: RNA-DIRECTED RNA POLYMERASE NS5;                           
 647:  5zqk-A 19.9  3.4  421   875   10   MOLECULE: NON STRUCTURAL PROTEIN 5;                                  
 648:  5pzo-A 19.9  3.4  394   550   14   MOLECULE: RNA-DIRECTED RNA POLYMERASE;                               
 649:  5u0c-C 19.9  3.5  418   621    9   MOLECULE: NS5 RNA POLYMERASE DOMAIN;                                 
 650:  5u0c-D 19.9  3.5  426   623   10   MOLECULE: NS5 RNA POLYMERASE DOMAIN;                                 
 651:  6ld2-A 19.9  3.6  395   565    9   MOLECULE: RNA-DIRECTED RNA POLYMERASE NS5;                           
 652:  4k6m-A 19.8  3.4  424   889   10   MOLECULE: POLYPROTEIN;                                               
 653:  5qj0-A 19.8  3.5  403   559   13   MOLECULE: RNA-DEPENDENT RNA POLYMERASE;                              
 654:  5ccv-C 19.8  3.6  413   853   10   MOLECULE: RNA-DIRECTED RNA POLYMERASE NS5;                           
 655:  5ccv-B 19.8  3.7  411   852   10   MOLECULE: RNA-DIRECTED RNA POLYMERASE NS5;                           
 656:  5u0c-A 19.8  3.6  427   624   10   MOLECULE: NS5 RNA POLYMERASE DOMAIN;                                 
 657:  5u0c-E 19.8  3.6  429   622   10   MOLECULE: NS5 RNA POLYMERASE DOMAIN;                                 
 658:  6ux2-B 19.8  3.6  423   597   10   MOLECULE: SIGNAL TRANSDUCER AND ACTIVATOR OF TRANSCRIPTION           
 659:  4nld-A 19.7  3.7  371   500   15   MOLECULE: RNA-DIRECTED RNA POLYMERASE;                               
 660:  5m2z-A 19.7  3.4  420   883   10   MOLECULE: NS5;                                                       
 661:  6i7p-E 19.7  3.5  425   884   11   MOLECULE: NS5;                                                       
 662:  5u0c-G 19.6  3.5  427   624    9   MOLECULE: NS5 RNA POLYMERASE DOMAIN;                                 
 663:  6xqb-A 19.6  3.6  413   801   14   MOLECULE: RNA-DIRECTED RNA POLYMERASE;                               
 664:  5yf6-A 19.5  3.5  407   646   14   MOLECULE: RDRP CATALYTIC;                                            
 665:  6ld1-A 19.5  3.8  398   574    9   MOLECULE: RNA-DIRECTED RNA POLYMERASE NS5;                           
 666:  6ae7-A 19.5  3.6  402   642   12   MOLECULE: RDRP CATALYTIC;                                            
 667:  7eiz-A 19.5  3.4  410   926   14   MOLECULE: RNA-DIRECTED RNA POLYMERASE;                               
 668:  6x2g-A 19.5  3.3  407   829   13   MOLECULE: RNA-DIRECTED RNA POLYMERASE;                               
 669:  7btf-A 19.4  3.2  412   915   13   MOLECULE: NSP12;                                                     
 670:  6izx-A 19.3  3.5  405   581   10   MOLECULE: GENOME POLYPROTEIN;                                        
 671:  5m2x-F 19.3  3.4  422   884   11   MOLECULE: NS5;                                                       
 672:  5m2z-F 19.2  3.4  421   884   10   MOLECULE: NS5;                                                       
 673:  5tmh-A 19.2  3.4  421   880   10   MOLECULE: POLYPROTEIN;                                               
 674:  5wz3-A 19.2  3.6  391   565    9   MOLECULE: NS5 RDRP;                                                  
 675:  6ld4-A 19.2  3.6  386   562    9   MOLECULE: RNA-DIRECTED RNA POLYMERASE NS5;                           
 676:  6i7p-D 19.1  3.5  425   884    9   MOLECULE: NS5;                                                       
 677:  6ld5-A 19.1  3.6  372   575    9   MOLECULE: RNA-DIRECTED RNA POLYMERASE NS5;                           
 678:  5tmh-B 19.0  3.5  426   879   10   MOLECULE: POLYPROTEIN;                                               
 679:  7d6n-D 18.9  3.5  403   589    9   MOLECULE: TICK-BORNE ENCEPHALITIS VIRUS RNA-DEPENDENT RNA P          
 680:  4hhj-A 18.8  3.5  402   588    9   MOLECULE: NON-STRUCTURAL PROTEIN 5;                                  
 681:  6izy-A 18.8  3.5  410   586   10   MOLECULE: GENOME POLYPROTEIN;                                        
 682:  4mtp-B 18.7  3.6  405   591    9   MOLECULE: RNA DEPENDENT RNA POLYMERASE;                              
 683:  5m2z-B 18.7  3.5  426   883    9   MOLECULE: NS5;                                                       
 684:  7cxn-A 18.7  3.4  409   926   14   MOLECULE: NSP12;                                                     
 685:  6qsn-B 18.7  3.5  418   885   10   MOLECULE: GENOME POLYPROTEIN;                                        
 686:  4c11-A 18.6  3.5  400   593    9   MOLECULE: DENGUE VIRUS TYPE 3 RNA DEPENDENT RNA POLYMERASE;          
 687:  4hdg-B 18.6  3.5  410   612   10   MOLECULE: POLYPROTEIN;                                               
 688:  5hn0-A 18.6  3.6  400   585    9   MOLECULE: RNA-DIRECTED RNA POLYMERASE NS5;                           
 689:  4hdg-A 18.6  3.5  410   612   10   MOLECULE: POLYPROTEIN;                                               
 690:  5dto-A 18.6  3.5  400   853    9   MOLECULE: NS5;                                                       
 691:  6j00-A 18.6  3.6  401   575   10   MOLECULE: GENOME POLYPROTEIN;                                        
 692:  4v0r-A 18.6  3.5  403   853    9   MOLECULE: NS5 POLYMERASE;                                            
 693:  4hdh-B 18.5  3.6  409   613   11   MOLECULE: POLYPROTEIN;                                               
 694:  6nus-A 18.5  3.7  358   715   13   MOLECULE: NSP12;                                                     
 695:  6kr3-B 18.5  3.6  400   838   10   MOLECULE: GENOME POLYPROTEIN;                                        
 696:  5m2x-E 18.5  3.4  423   884   10   MOLECULE: NS5;                                                       
 697:  7d6n-I 18.5  3.6  406   586    9   MOLECULE: TICK-BORNE ENCEPHALITIS VIRUS RNA-DEPENDENT RNA P          
 698:  7d6n-H 18.5  3.6  412   588    9   MOLECULE: TICK-BORNE ENCEPHALITIS VIRUS RNA-DEPENDENT RNA P          
 699:  4v0q-A 18.4  3.5  403   852    9   MOLECULE: NS5 POLYMERASE;                                            
 700:  4mtp-C 18.4  3.6  406   585   10   MOLECULE: RNA DEPENDENT RNA POLYMERASE;                              
 701:  5iq6-A 18.4  3.6  395   576    8   MOLECULE: RNA DEPENDENT RNA POLYMERASE;                              
 702:  5jjr-A 18.4  3.5  401   846    9   MOLECULE: GENOME POLYPROTEIN;                                        
 703:  4mtp-A 18.3  3.6  405   591    9   MOLECULE: RNA DEPENDENT RNA POLYMERASE;                              
 704:  5f41-A 18.3  3.5  402   585    9   MOLECULE: GENOME POLYPROTEIN;                                        
 705:  6izz-A 18.3  3.6  395   568   10   MOLECULE: GENOME POLYPROTEIN;                                        
 706:  5jjs-A 18.3  3.6  402   850    9   MOLECULE: GENOME POLYPROTEIN;                                        
 707:  7d6n-E 18.3  3.6  404   588    8   MOLECULE: TICK-BORNE ENCEPHALITIS VIRUS RNA-DEPENDENT RNA P          
 708:  7d6n-A 18.3  3.6  407   588    8   MOLECULE: TICK-BORNE ENCEPHALITIS VIRUS RNA-DEPENDENT RNA P          
 709:  3vws-A 18.2  3.6  394   592    9   MOLECULE: NON-STRUCTURAL PROTEIN 5;                                  
 710:  5hmz-A 18.2  3.5  400   585    9   MOLECULE: RNA-DIRECTED RNA POLYMERASE NS5;                           
 711:  6nur-A 18.2  3.2  408   793   12   MOLECULE: NSP12;                                                     
 712:  6h80-A 18.2  3.6  385   558    9   MOLECULE: GENOME POLYPROTEIN;                                        
 713:  5hmw-A 18.2  3.5  401   591    9   MOLECULE: RNA-DIRECTED RNA POLYMERASE NS5;                           
 714:  1rdr-A 18.1  3.1  271   316   13   MOLECULE: POLIOVIRUS 3D POLYMERASE;                                  
 715:  4hdh-A 18.1  3.5  410   613   10   MOLECULE: POLYPROTEIN;                                               
 716:  5k5m-A 18.1  3.7  387   563   11   MOLECULE: RNA DEPENDENT RNA POLYMERASE;                              
 717:  5m2z-D 18.1  3.4  421   883   10   MOLECULE: NS5;                                                       
 718:  7om7-D 18.1  3.1  399   629   13   MOLECULE: RNA-DEPENDENT RNA POLYMERASE;                              
 719:  7om6-B 18.1  3.2  403   634   13   MOLECULE: RNA-DEPENDENT RNA POLYMERASE;                              
 720:  5zqk-B 18.0  3.4  421   876   10   MOLECULE: NON STRUCTURAL PROTEIN 5;                                  
 721:  5ccv-A 18.0  3.5  395   850   10   MOLECULE: RNA-DIRECTED RNA POLYMERASE NS5;                           
 722:  5hmx-A 18.0  3.7  403   590    9   MOLECULE: RNA-DIRECTED RNA POLYMERASE NS5;                           
 723:  5i3q-A 18.0  3.6  399   585    9   MOLECULE: GENOME POLYPROTEIN;                                        
 724:  7d6n-F 18.0  3.7  410   583    9   MOLECULE: TICK-BORNE ENCEPHALITIS VIRUS RNA-DEPENDENT RNA P          
 725:  2j7w-A 17.9  3.7  387   571    8   MOLECULE: POLYPROTEIN;                                               
 726:  6h9r-A 17.9  3.7  387   558   10   MOLECULE: GENOME POLYPROTEIN;                                        
 727:  5ccv-F 17.8  3.5  394   851   10   MOLECULE: RNA-DIRECTED RNA POLYMERASE NS5;                           
 728:  7dok-A 17.8  3.3  413   925   14   MOLECULE: RNA (5'-                                                   
 729:  6kr3-A 17.7  3.6  402   844   10   MOLECULE: GENOME POLYPROTEIN;                                        
 730:  7om7-B 17.6  3.2  399   629   13   MOLECULE: RNA-DEPENDENT RNA POLYMERASE;                              
 731:  7bv1-A 17.5  3.2  411   836   13   MOLECULE: NSP12;                                                     
 732:  7bw4-A 17.5  3.3  412   811   13   MOLECULE: REPLICASE POLYPROTEIN 1AB;                                 
 733:  6xd1-A 17.5  3.6  406   599    9   MOLECULE: RNA-DEPENDENT RNA POLYMERASE;                              
 734:  7rdz-A 17.5  3.4  414   927   14   MOLECULE: RNA-DIRECTED RNA POLYMERASE;                               
 735:  7oma-C 17.3  3.2  399   629   13   MOLECULE: RNA-DEPENDENT RNA POLYMERASE;                              
 736:  7oma-A 17.3  3.2  399   629   13   MOLECULE: RNA-DEPENDENT RNA POLYMERASE;                              
 737:  6i7p-A 17.2  3.5  430   884   10   MOLECULE: NS5;                                                       
 738:  7re3-G 17.2  3.4  417   927   14   MOLECULE: RNA-DIRECTED RNA POLYMERASE;                               
 739:  7om7-A 17.1  3.1  398   628   13   MOLECULE: RNA-DEPENDENT RNA POLYMERASE;                              
 740:  7ctt-A 17.0  3.3  412   826   14   MOLECULE: NSP12;                                                     
 741:  6xd0-A 17.0  3.5  391   589   10   MOLECULE: RNA-DEPENDENT RNA POLYMERASE;                              
 742:  5cx6-B 16.9  3.3  416   665   13   MOLECULE: RNA-DEPENDENT RNA POLYMERASE;                              
 743:  5cx6-A 16.9  3.3  416   663   13   MOLECULE: RNA-DEPENDENT RNA POLYMERASE;                              
 744:  7om2-A 16.9  3.3  414   659   12   MOLECULE: RNA-DEPENDENT RNA POLYMERASE;                              
 745:  7d6n-C 16.9  3.5  408   586    9   MOLECULE: TICK-BORNE ENCEPHALITIS VIRUS RNA-DEPENDENT RNA P          
 746:  4xhi-B 16.8  3.3  416   664   13   MOLECULE: RNA-DEPENDENT RNA POLYMERASE;                              
 747:  4xhi-A 16.8  3.3  416   663   13   MOLECULE: RNA-DEPENDENT RNA POLYMERASE;                              
 748:  5m2x-A 16.8  3.4  422   884   11   MOLECULE: NS5;                                                       
 749:  4xha-A 16.8  3.3  416   663   13   MOLECULE: RNA-DEPENDENT RNA POLYMERASE;                              
 750:  4xha-B 16.8  3.3  416   662   13   MOLECULE: RNA-DEPENDENT RNA POLYMERASE;                              
 751:  7oma-D 16.8  3.2  400   630   13   MOLECULE: RNA-DEPENDENT RNA POLYMERASE;                              
 752:  7om2-B 16.8  3.3  415   661   12   MOLECULE: RNA-DEPENDENT RNA POLYMERASE;                              
 753:  7om6-A 16.8  3.2  401   630   13   MOLECULE: RNA-DEPENDENT RNA POLYMERASE;                              
 754:  5cyr-A 16.8  3.3  415   662   12   MOLECULE: RNA-DEPENDENT RNA POLYMERASE;                              
 755:  5f3t-A 16.8  3.6  401   585    9   MOLECULE: RNA-DEPENDENT RNA POLYMERASE;                              
 756:  7om7-C 16.7  3.2  400   632   13   MOLECULE: RNA-DEPENDENT RNA POLYMERASE;                              
 757:  7oma-B 16.7  3.2  399   628   13   MOLECULE: RNA-DEPENDENT RNA POLYMERASE;                              
 758:  7om9-A 16.7  3.1  386   616   14   MOLECULE: RNA-DEPENDENT RNA POLYMERASE;                              
 759:  2j7u-A 16.7  3.6  385   573    9   MOLECULE: RNA DEPENDENT RNA POLYMERASE;                              
 760:  5f3z-A 16.6  3.6  402   585    9   MOLECULE: GENOME POLYPROTEIN;                                        
 761:  5i3p-A 16.6  3.6  400   585    9   MOLECULE: GENOME POLYPROTEIN;                                        
 762:  2hfz-A 16.6  3.7  397   608   11   MOLECULE: RNA-DIRECTED RNA POLYMERASE(NS5);                          
 763:  5ccv-H 16.6  3.8  360   767    9   MOLECULE: RNA-DIRECTED RNA POLYMERASE NS5;                           
 764:  7d6n-G 16.6  3.6  403   584    8   MOLECULE: TICK-BORNE ENCEPHALITIS VIRUS RNA-DEPENDENT RNA P          
 765:  7d6n-J 16.6  3.6  403   582    8   MOLECULE: TICK-BORNE ENCEPHALITIS VIRUS RNA-DEPENDENT RNA P          
 766:  7d6n-B 16.6  3.6  404   584    9   MOLECULE: TICK-BORNE ENCEPHALITIS VIRUS RNA-DEPENDENT RNA P          
 767:  7b3b-A 16.6  3.2  411   814   13   MOLECULE: SARS-COV-2 RNA-DEPENDENT RNA POLYMERASE (NSP12);           
 768:  7b3c-A 16.6  3.3  410   814   14   MOLECULE: SARS-COV-2 RNA-DEPENDENT RNA POLYMERASE (NSP12);           
 769:  5ccv-G 16.5  3.5  400   848   10   MOLECULE: RNA-DIRECTED RNA POLYMERASE NS5;                           
 770:  5cyr-B 16.5  3.3  415   664   12   MOLECULE: RNA-DEPENDENT RNA POLYMERASE;                              
 771:  5hmy-A 16.4  3.5  402   591    9   MOLECULE: RNA-DIRECTED RNA POLYMERASE NS5;                           
 772:  7oyg-D 16.4  3.2  411   814   14   MOLECULE: SARS-COV-2 RNA-DEPENDENT RNA POLYMERASE (NSP12);           
 773:  7b3d-A 16.4  3.2  411   814   14   MOLECULE: SARS-COV-2 RNA-DEPENDENT RNA POLYMERASE NSP12;             
 774:  4c11-B 16.3  3.4  395   603    9   MOLECULE: DENGUE VIRUS TYPE 3 RNA DEPENDENT RNA POLYMERASE;          
 775:  6m71-A 16.3  3.2  409   859   13   MOLECULE: SARS-COV-2 NSP 12;                                         
 776:  5m2x-D 16.3  3.4  422   884   11   MOLECULE: NS5;                                                       
 777:  6kr2-A 16.3  3.4  410   858    9   MOLECULE: GENOME POLYPROTEIN;                                        
 778:  5u0b-A 16.3  3.4  425   884    9   MOLECULE: GENOME POLYPROTEIN;                                        
 779:  7om9-B 16.3  3.2  390   617   14   MOLECULE: RNA-DEPENDENT RNA POLYMERASE;                              
 780:  7l1f-A 15.9  3.7  406   832   14   MOLECULE: RNA-DIRECTED RNA POLYMERASE;                               
 781:  7ozu-A 15.9  3.2  411   814   14   MOLECULE: REPLICASE POLYPROTEIN 1AB;                                 
 782:  6i7p-F 15.8  3.5  427   884   10   MOLECULE: NS5;                                                       
 783:  5m2z-C 15.8  3.4  422   884   10   MOLECULE: NS5;                                                       
 784:  7ozv-A 15.8  3.2  409   814   13   MOLECULE: REPLICASE POLYPROTEIN 1AB;                                 
 785:  5ccv-D 15.8  3.5  390   849    9   MOLECULE: RNA-DIRECTED RNA POLYMERASE NS5;                           
 786:  4r71-B 15.7  4.3  302   556   13   MOLECULE: ELONGATION FACTOR TS, ELONGATION FACTOR TU;                
 787:  7rdy-A 15.6  3.4  416   927   13   MOLECULE: RNA-DIRECTED RNA POLYMERASE;                               
 788:  2r7t-A 15.6  3.8  373  1073   10   MOLECULE: RNA (5'-R(*UP*GP*UP*GP*AP*AP*CP*C)-3');                    
 789:  7dte-A 15.5  3.3  413   928   14   MOLECULE: RNA-DIRECTED RNA POLYMERASE;                               
 790:  5m2x-C 15.5  3.4  423   884   11   MOLECULE: NS5;                                                       
 791:  7thm-A 15.5  3.2  394   860   13   MOLECULE: RNA-DIRECTED RNA POLYMERASE;                               
 792:  3vnv-A 15.5  4.1  294  1203   14   MOLECULE: ELONGATION FACTOR TS, ELONGATION FACTOR TU, LINKE          
 793:  7dfh-A 15.4  3.4  411   908   14   MOLECULE: RNA-DIRECTED RNA POLYMERAS;                                
 794:  3agp-A 15.4  4.1  296  1202   14   MOLECULE: ELONGATION FACTOR TS, ELONGATION FACTOR TU, LINKE          
 795:  7cyq-A 15.3  3.4  410   926   14   MOLECULE: REPLICASE POLYPROTEIN 1AB;                                 
 796:  7dfg-A 15.3  3.4  412   908   14   MOLECULE: RNA (5'-R(P*AP*GP*AP*UP*UP*AP*AP*GP*UP*UP*AP*U)-3          
 797:  4r71-D 15.3  4.3  301   553   14   MOLECULE: ELONGATION FACTOR TS, ELONGATION FACTOR TU;                
 798:  4q7j-C 15.3  4.4  323   547   15   MOLECULE: ELONGATION FACTOR TS;                                      
 799:  7aap-A 15.2  3.3  413   911   14   MOLECULE: NON-STRUCTURAL PROTEIN 12;                                 
 800:  3avw-A 15.2  4.0  293  1203   14   MOLECULE: ELONGATION FACTOR TS, ELONGATION FACTOR TU, LINKE          
 801:  7krn-A 15.1  3.5  415   927   13   MOLECULE: RNA-DIRECTED RNA POLYMERASE;                               
 802:  3agq-A 15.1  4.4  315  1199   14   MOLECULE: ELONGATION FACTOR TS, ELONGATION FACTOR TU 1, LIN          
 803:  6ty9-A 15.0  4.1  396  1208   12   MOLECULE: RNA-DEPENDENT RNA POLYMERASE;                              
 804:  6ogz-A 15.0  3.6  384  1082   11   MOLECULE: RNA (5'-                                                   
 805:  7doi-A 15.0  3.3  410   906   14   MOLECULE: RNA-DIRECTED RNA POLYMERASE;                               
 806:  7egq-A 15.0  3.5  413   926   14   MOLECULE: RNA-DIRECTED RNA POLYMERASE;                               
 807:  2hcs-A 14.9  3.7  340   486    9   MOLECULE: RNA-DIRECTED RNA POLYMERASE (NS5);                         
 808:  2hcn-A 14.7  3.6  336   486   10   MOLECULE: RNA-DIRECTED RNA POLYMERASE (NS5);                         
 809:  7kro-A 14.7  3.4  412   927   14   MOLECULE: RNA-DIRECTED RNA POLYMERASE;                               
 810:  3vnu-A 14.7  4.0  294  1203   15   MOLECULE: ELONGATION FACTOR TS, ELONGATION FACTOR TU, LINKE          
 811:  1raj-A 14.6  2.9  231   257   14   MOLECULE: GENOME POLYPROTEIN;                                        
 812:  2yia-D 14.6  3.7  406   790   10   MOLECULE: RNA-DIRECTED RNA POLYMERASE;                               
 813:  4a8f-C 14.6  3.9  384   664   11   MOLECULE: RNA-DIRECTED RNA POLYMERASE;                               
 814:  6kuk-B 14.6  4.3  353   701   12   MOLECULE: POLYMERASE 3;                                              
 815:  2jl9-C 14.6  3.9  389   655   12   MOLECULE: RNA-DIRECTED RNA POLYMERASE;                               
 816:  5d98-B 14.6  4.4  358   711    8   MOLECULE: POLYMERASE ACIDIC PROTEIN;                                 
 817:  6kut-B 14.6  4.3  354   696   11   MOLECULE: POLYMERASE 3;                                              
 818:  2yia-A 14.5  3.7  406   790   10   MOLECULE: RNA-DIRECTED RNA POLYMERASE;                               
 819:  2yia-F 14.5  3.7  404   782    9   MOLECULE: RNA-DIRECTED RNA POLYMERASE;                               
 820:  2yib-A 14.5  3.7  404   789   10   MOLECULE: RNA-DIRECTED RNA POLYMERASE;                               
 821:  4a8y-B 14.5  3.8  386   664   11   MOLECULE: RNA-DIRECTED RNA POLYMERASE;                               
 822:  1uvm-A 14.4  3.8  381   664   11   MOLECULE: RNA-DEPENDENT RNA POLYMERASE;                              
 823:  2yia-C 14.4  3.7  405   790   10   MOLECULE: RNA-DIRECTED RNA POLYMERASE;                               
 824:  2yib-B 14.4  3.7  403   789   10   MOLECULE: RNA-DIRECTED RNA POLYMERASE;                               
 825:  7re1-A 14.4  3.3  413   927   14   MOLECULE: RNA-DIRECTED RNA POLYMERASE;                               
 826:  7re0-A 14.4  3.3  413   927   14   MOLECULE: RNA-DIRECTED RNA POLYMERASE;                               
 827:  1uvj-C 14.4  3.8  386   664   11   MOLECULE: P2 PROTEIN;                                                
 828:  4a8k-A 14.4  3.8  385   664   11   MOLECULE: RNA-DIRECTED RNA POLYMERASE;                               
 829:  1uvi-C 14.4  3.8  387   664   11   MOLECULE: RNA-DEPENDENT RNA POLYMERASE;                              
 830:  6tz0-A 14.4  4.0  398  1208   12   MOLECULE: RNA-DEPENDENT RNA POLYMERASE;                              
 831:  6ogy-A 14.4  3.8  385  1053   12   MOLECULE: RNA-DEPENDENT RNA POLYMERASE OF ROTAVIRUS A;               
 832:  2yia-H 14.3  3.7  405   790   10   MOLECULE: RNA-DIRECTED RNA POLYMERASE;                               
 833:  2yib-C 14.3  3.7  403   789   10   MOLECULE: RNA-DIRECTED RNA POLYMERASE;                               
 834:  2yia-G 14.3  3.7  405   762   10   MOLECULE: RNA-DIRECTED RNA POLYMERASE;                               
 835:  7re3-A 14.3  3.4  417   927   14   MOLECULE: RNA-DIRECTED RNA POLYMERASE;                               
 836:  2yib-D 14.3  3.8  401   761    9   MOLECULE: RNA-DIRECTED RNA POLYMERASE;                               
 837:  4a8k-C 14.3  3.8  388   664   12   MOLECULE: RNA-DIRECTED RNA POLYMERASE;                               
 838:  4a8s-C 14.3  3.8  383   646   12   MOLECULE: RNA-DIRECTED RNA POLYMERASE;                               
 839:  4a8q-C 14.3  3.8  379   647   11   MOLECULE: RNA-DIRECTED RNA POLYMERASE;                               
 840:  1hhs-C 14.3  3.8  388   664   11   MOLECULE: RNA-DIRECTED RNA POLYMERASE;                               
 841:  4a8s-B 14.3  3.8  386   664   12   MOLECULE: RNA-DIRECTED RNA POLYMERASE;                               
 842:  4mtp-D 14.3  3.8  376   546   10   MOLECULE: RNA DEPENDENT RNA POLYMERASE;                              
 843:  1hhs-B 14.3  3.8  385   664   11   MOLECULE: RNA-DIRECTED RNA POLYMERASE;                               
 844:  4q7j-G 14.3  4.6  315   545   14   MOLECULE: ELONGATION FACTOR TS;                                      
 845:  7oro-A 14.3  4.0  386  2008   13   MOLECULE: RNA (5'-R(P*AP*CP*GP*AP*GP*UP*GP*UP*CP*GP*UP*AP*C          
 846:  6qcv-B 14.3  4.2  369   746    9   MOLECULE: POLYMERASE ACIDIC PROTEIN;                                 
 847:  1hhs-A 14.2  3.8  384   664   11   MOLECULE: RNA-DIRECTED RNA POLYMERASE;                               
 848:  1uvm-C 14.2  3.8  387   664   11   MOLECULE: RNA-DEPENDENT RNA POLYMERASE;                              
 849:  2yi9-B 14.2  3.7  404   771    9   MOLECULE: RNA-DIRECTED RNA POLYMERASE;                               
 850:  1uvj-A 14.2  3.8  388   664   11   MOLECULE: P2 PROTEIN;                                                
 851:  7ed5-A 14.2  3.5  419   926   14   MOLECULE: RNA-DIRECTED RNA POLYMERASE;                               
 852:  1hht-P 14.2  3.8  384   664   11   MOLECULE: P2 PROTEIN;                                                
 853:  4a8m-R 14.2  3.8  385   664   11   MOLECULE: RNA-DIRECTED RNA POLYMERASE;                               
 854:  1uvn-E 14.2  3.8  386   664   11   MOLECULE: RNA-DEPENDENT RNA POLYMERASE;                              
 855:  2jl9-A 14.2  3.9  387   661   12   MOLECULE: RNA-DIRECTED RNA POLYMERASE;                               
 856:  6qcs-B 14.2  4.2  371   750    9   MOLECULE: POLYMERASE ACIDIC PROTEIN;                                 
 857:  1hht-Q 14.2  3.8  384   664   11   MOLECULE: P2 PROTEIN;                                                
 858:  4fwt-A 14.2  4.0  294  1203   15   MOLECULE: ELONGATION FACTOR TS, ELONGATION FACTOR TU, LINKE          
 859:  1uvl-E 14.2  3.8  387   664   11   MOLECULE: RNA-DEPENDENT RNA POLYMERASE;                              
 860:  6t2c-B 14.2  4.0  334   626    7   MOLECULE: POLYMERASE ACIDIC PROTEIN;                                 
 861:  6uen-A 14.1  4.0  345  1392   11   MOLECULE: RNA-DIRECTED RNA POLYMERASE L;                             
 862:  2yi9-C 14.1  3.6  407   771   10   MOLECULE: RNA-DIRECTED RNA POLYMERASE;                               
 863:  4b02-A 14.1  3.8  384   664   11   MOLECULE: RNA-DIRECTED RNA POLYMERASE;                               
 864:  1uvj-B 14.1  3.8  384   664   11   MOLECULE: P2 PROTEIN;                                                
 865:  1uvl-A 14.1  3.8  386   664   11   MOLECULE: RNA-DEPENDENT RNA POLYMERASE;                              
 866:  1hi8-B 14.1  3.8  386   664   12   MOLECULE: P2 PROTEIN;                                                
 867:  1hht-R 14.1  3.8  384   664   11   MOLECULE: P2 PROTEIN;                                                
 868:  6t0u-B 14.1  4.2  354   740    9   MOLECULE: POLYMERASE ACIDIC PROTEIN;                                 
 869:  4a8o-A 14.0  3.8  384   664   12   MOLECULE: RNA-DIRECTED RNA POLYMERASE;                               
 870:  1uvl-C 14.0  3.8  386   664   11   MOLECULE: RNA-DEPENDENT RNA POLYMERASE;                              
 871:  4a8w-A 14.0  3.8  385   664   11   MOLECULE: RNA-DIRECTED RNA POLYMERASE;                               
 872:  1uvn-C 14.0  3.9  388   664   11   MOLECULE: RNA-DEPENDENT RNA POLYMERASE;                              
 873:  1uvn-A 13.9  3.9  387   664   11   MOLECULE: RNA-DEPENDENT RNA POLYMERASE;                              
 874:  5a22-A 13.9  4.0  384  2002    9   MOLECULE: VESICULAR STOMATITIS VIRUS L POLYMERASE;                   
 875:  4ieg-C 13.9  4.1  383   650   13   MOLECULE: RNA-DEPENDENT RNA POLYMERASE P2;                           
 876:  2pgg-A 13.9  3.7  401   765   10   MOLECULE: RNA-DIRECTED RNA POLYMERASE;                               
 877:  5ccv-E 13.8  3.5  415   853    9   MOLECULE: RNA-DIRECTED RNA POLYMERASE NS5;                           
 878:  6qsn-A 13.8  3.4  421   883    9   MOLECULE: GENOME POLYPROTEIN;                                        
 879:  3mmp-G 13.8  4.4  316   549   14   MOLECULE: ELONGATION FACTOR TU 2, ELONGATION FACTOR TS;              
 880:  6abe-B 13.8  4.4  356   702   12   MOLECULE: POLYMERASE 3;                                              
 881:  6ju2-B 13.8  4.3  356   703   11   MOLECULE: POLYMERASE 3;                                              
 882:  6f5o-B 13.8  4.2  361   733    8   MOLECULE: POLYMERASE ACIDIC PROTEIN;                                 
 883:  7z42-E 13.8  4.1  369   743    8   MOLECULE: POLYMERASE ACIDIC PROTEIN;                                 
 884:  5m2z-E 13.7  3.4  422   884   11   MOLECULE: NS5;                                                       
 885:  2yi8-D 13.7  3.6  406   771   10   MOLECULE: RNA-DIRECTED RNA POLYMERASE;                               
 886:  6i7p-B 13.7  3.3  423   883   10   MOLECULE: NS5;                                                       
 887:  7egq-N 13.7  3.5  413   926   14   MOLECULE: RNA-DIRECTED RNA POLYMERASE;                               
 888:  4wsa-B 13.7  4.2  364   733    9   MOLECULE: INFLUENZA B VRNA PROMOTER 3' END;                          
 889:  2r7w-A 13.7  3.8  370  1073   11   MOLECULE: RNA (5'-R(*UP*GP*UP*GP*AP*CP*C)-3');                       
 890:  5u0b-B 13.6  3.5  426   884   10   MOLECULE: GENOME POLYPROTEIN;                                        
 891:  5m2x-B 13.6  3.5  424   883   11   MOLECULE: NS5;                                                       
 892:  6i7p-C 13.6  3.4  423   884    9   MOLECULE: NS5;                                                       
 893:  4a8y-C 13.6  3.8  376   640   11   MOLECULE: RNA-DIRECTED RNA POLYMERASE;                               
 894:  7cxm-A 13.6  3.4  411   926   14   MOLECULE: NSP12;                                                     
 895:  2yi9-E 13.6  3.7  405   771   10   MOLECULE: RNA-DIRECTED RNA POLYMERASE;                               
 896:  2jlf-B 13.6  3.8  384   661   11   MOLECULE: RNA-DIRECTED RNA POLYMERASE;                               
 897:  6qcx-B 13.6  4.2  368   747    9   MOLECULE: POLYMERASE ACIDIC PROTEIN;                                 
 898:  6qcw-B 13.6  4.2  369   745    9   MOLECULE: POLYMERASE ACIDIC PROTEIN;                                 
 899:  6t0r-B 13.6  4.2  354   739    8   MOLECULE: POLYMERASE ACIDIC PROTEIN;                                 
 900:  3zed-C 13.5  3.6  405   765   10   MOLECULE: RNA-DIRECTED RNA POLYMERASE;                               
 901:  5tit-A 13.5  3.7  336   478    9   MOLECULE: ZIKA VIRUS NS5 RDRP;                                       
 902:  5u04-A 13.5  3.7  336   478    9   MOLECULE: ZIKA VIRUS NS5 RDRP;                                       
 903:  3avy-A 13.5  4.2  293  1203   13   MOLECULE: ELONGATION FACTOR TS, ELONGATION FACTOR TU, LINKE          
 904:  7k9y-D 13.5  4.3  313   418   12   MOLECULE: TRT;                                                       
 905:  7orm-A 13.5  4.1  384  2145   13   MOLECULE: RNA (5'-R(P*AP*CP*GP*AP*GP*UP*GP*UP*CP*GP*UP*AP*C          
 906:  6tw1-B 13.5  4.3  360   740    8   MOLECULE: POLYMERASE ACIDIC PROTEIN;                                 
 907:  6qpg-H 13.5  4.1  317   667    8   MOLECULE: POLYMERASE ACIDIC PROTEIN;                                 
 908:  6t0v-B 13.5  4.2  353   745    8   MOLECULE: POLYMERASE ACIDIC PROTEIN;                                 
 909:  7ork-A 13.5  4.0  386  2182   11   MOLECULE: RNA-DIRECTED RNA POLYMERASE L;                             
 910:  2yia-B 13.4  3.6  405   790    9   MOLECULE: RNA-DIRECTED RNA POLYMERASE;                               
 911:  2yi8-E 13.4  3.7  407   771    9   MOLECULE: RNA-DIRECTED RNA POLYMERASE;                               
 912:  5fmz-E 13.4  4.2  368   733   10   MOLECULE: POLYMERASE ACIDIC PROTEIN;                                 
 913:  6ar1-A 13.4  4.4  314   417   13   MOLECULE: GSI-IIC RT;                                                
 914:  2r7u-A 13.4  3.9  374  1073   10   MOLECULE: RNA (5'-R(*AP*A*AP*AP*GP*CP*C)-3');                        
 915:  2qj1-A 13.4  3.5  399   767   11   MOLECULE: INFECTIOUS BURSAL DISEASE VIRUS VP1 POLYMERASE;            
 916:  7nj5-B 13.4  4.3  371   735    9   MOLECULE: POLYMERASE ACIDIC PROTEIN;                                 
 917:  6ar1-D 13.4  4.4  315   415   13   MOLECULE: GSI-IIC RT;                                                
 918:  7nk8-B 13.4  4.3  371   735    9   MOLECULE: NB8205;                                                    
 919:  7nhc-B 13.4  4.2  363   717    9   MOLECULE: POLYMERASE ACIDIC PROTEIN;                                 
 920:  7nil-B 13.4  4.3  371   735    9   MOLECULE: POLYMERASE ACIDIC PROTEIN;                                 
 921:  7k9y-A 13.3  4.3  318   425   13   MOLECULE: TRT;                                                       
 922:  7z42-B 13.3  4.1  364   754    8   MOLECULE: POLYMERASE ACIDIC PROTEIN;                                 
 923:  5fmz-B 13.3  4.2  369   708    9   MOLECULE: POLYMERASE ACIDIC PROTEIN;                                 
 924:  2yia-E 13.3  3.7  405   790    9   MOLECULE: RNA-DIRECTED RNA POLYMERASE;                               
 925:  4wrt-B 13.3  4.2  372   742    9   MOLECULE: INFLUENZA VIRUS POLYMERASE VRNA PROMOTER 3' END;           
 926:  5m3j-B 13.3  4.2  368   733   10   MOLECULE: POLYMERASE ACIDIC PROTEIN;                                 
 927:  5msg-B 13.3  4.2  373   746    8   MOLECULE: POLYMERASE ACIDIC PROTEIN;                                 
 928:  7nha-B 13.3  4.3  371   735    9   MOLECULE: POLYMERASE ACIDIC PROTEIN;                                 
 929:  7nkr-B 13.3  4.3  371   735    9   MOLECULE: POLYMERASE ACIDIC PROTEIN;                                 
 930:  7nk6-B 13.3  4.3  371   735    9   MOLECULE: POLYMERASE ACIDIC PROTEIN;                                 
 931:  6evk-B 13.3  4.1  366   748    8   MOLECULE: POLYMERASE ACIDIC PROTEIN;                                 
 932:  6t0n-B 13.3  4.1  366   749    8   MOLECULE: POLYMERASE ACIDIC PROTEIN;                                 
 933:  6szu-B 13.3  4.2  351   745    8   MOLECULE: POLYMERASE ACIDIC PROTEIN;                                 
 934:  6kuj-B 13.2  4.3  354   705   11   MOLECULE: POLYMERASE 3;                                              
 935:  6qnw-B 13.2  4.6  322   679    7   MOLECULE: POLYMERASE ACIDIC PROTEIN;                                 
 936:  4f5x-W 13.2  3.7  349   975   12   MOLECULE: VP2 PROTEIN;                                               
 937:  7eei-A 13.2  4.1  374  1372    7   MOLECULE: REPLICASE;                                                 
 938:  2r7q-A 13.2  3.9  370  1072   11   MOLECULE: RNA-DEPENDENT RNA POLYMERASE;                              
 939:  7nka-B 13.2  4.3  372   735    9   MOLECULE: POLYMERASE ACIDIC PROTEIN;                                 
 940:  6ar3-D 13.2  4.4  314   419   13   MOLECULE: GSI-IIC RT;                                                
 941:  7nk1-B 13.2  4.2  371   735    9   MOLECULE: POLYMERASE ACIDIC PROTEIN;                                 
 942:  7nj7-B 13.2  4.2  371   735    9   MOLECULE: POLYMERASE ACIDIC PROTEIN;                                 
 943:  7nk4-B 13.2  4.3  371   735    9   MOLECULE: POLYMERASE ACIDIC PROTEIN;                                 
 944:  7nir-B 13.2  4.3  372   735    9   MOLECULE: POLYMERASE ACIDIC PROTEIN;                                 
 945:  5amq-A 13.2  4.0  388  1666   12   MOLECULE: RNA POLYMERASE L;                                          
 946:  4gzk-A 13.1  4.1  384   650   14   MOLECULE: RNA-DEPENDENT RNA POLYMERASE P2;                           
 947:  2yi9-D 13.1  3.6  408   771   10   MOLECULE: RNA-DIRECTED RNA POLYMERASE;                               
 948:  3zed-A 13.1  3.6  407   765    9   MOLECULE: RNA-DIRECTED RNA POLYMERASE;                               
 949:  6kur-B 13.1  4.3  354   705   12   MOLECULE: POLYMERASE 3;                                              
 950:  7nik-B 13.1  4.3  371   735    9   MOLECULE: POLYMERASE ACIDIC PROTEIN;                                 
 951:  7nj4-B 13.1  4.3  371   735    9   MOLECULE: POLYMERASE ACIDIC PROTEIN;                                 
 952:  4wsb-B 13.0  4.2  364   745   10   MOLECULE: POLYMERASE PA;                                             
 953:  2yi9-A 13.0  3.5  403   771   10   MOLECULE: RNA-DIRECTED RNA POLYMERASE;                               
 954:  2yi8-C 13.0  3.6  407   771    9   MOLECULE: RNA-DIRECTED RNA POLYMERASE;                               
 955:  6kuu-B 13.0  4.3  356   705   11   MOLECULE: POLYMERASE 3;                                              
 956:  6qct-B 13.0  4.2  367   735    9   MOLECULE: POLYMERASE ACIDIC PROTEIN;                                 
 957:  2r7x-A 13.0  3.8  375  1073   11   MOLECULE: RNA (5'-R(*UP*GP*UP*GP*AP*CP*C)-3');                       
 958:  3avv-A 13.0  4.0  293  1203   14   MOLECULE: ELONGATION FACTOR TS, ELONGATION FACTOR TU, LINKE          
 959:  7nis-B 13.0  4.2  371   735   10   MOLECULE: NANOBODY8192 CORE;                                         
 960:  7nj3-B 13.0  4.3  371   735   10   MOLECULE: POLYMERASE ACIDIC PROTEIN;                                 
 961:  7nki-B 13.0  4.2  371   735   10   MOLECULE: POLYMERASE ACIDIC PROTEIN;                                 
 962:  6qnw-H 13.0  4.2  315   676    8   MOLECULE: POLYMERASE ACIDIC PROTEIN;                                 
 963:  6f5p-B 13.0  4.4  324   710    9   MOLECULE: POLYMERASE ACIDIC PROTEIN;                                 
 964:  6ueb-A 12.9  3.9  358  2099   11   MOLECULE: LARGE STRUCTURAL PROTEIN;                                  
 965:  3zed-B 12.9  3.6  402   766    9   MOLECULE: RNA-DIRECTED RNA POLYMERASE;                               
 966:  2yi8-A 12.9  3.7  405   771   10   MOLECULE: RNA-DIRECTED RNA POLYMERASE;                               
 967:  2yi8-B 12.9  3.7  405   771   10   MOLECULE: RNA-DIRECTED RNA POLYMERASE;                               
 968:  6qnw-E 12.9  4.2  314   665    8   MOLECULE: POLYMERASE ACIDIC PROTEIN;                                 
 969:  6kuv-B 12.9  4.3  356   705   11   MOLECULE: POLYMERASE 3;                                              
 970:  5fj6-A 12.9  3.9  381   664   11   MOLECULE: RNA-DIRECTED RNA POLYMERASE;                               
 971:  6t0w-B 12.9  4.2  363   661    9   MOLECULE: POLYMERASE ACIDIC PROTEIN;                                 
 972:  6qpg-B 12.9  3.9  313   656    8   MOLECULE: POLYMERASE ACIDIC PROTEIN;                                 
 973:  6qpg-E 12.8  4.2  319   666    8   MOLECULE: POLYMERASE ACIDIC PROTEIN;                                 
 974:  5gap-A 12.8  4.0  372  1349    9   MOLECULE: U4 SNRNA, 5' REGION, NUCLEOTIDES 1-67;                     
 975:  6qwl-K 12.8  4.3  281   539    9   MOLECULE: POLYMERASE ACIDIC PROTEIN;                                 
 976:  6kv5-B 12.8  4.3  358   696   10   MOLECULE: POLYMERASE 3;                                              
 977:  5fj7-C 12.8  3.9  382   664   12   MOLECULE: MAJOR INNER PROTEIN P1;                                    
 978:  2r70-A 12.8  3.6  403   752   10   MOLECULE: INFECTIOUS BURSAL VIRUS VP1 POLYMERASE;                    
 979:  6abd-B 12.8  4.0  328   702   11   MOLECULE: POLYMERASE 3;                                              
 980:  6xzq-B 12.8  4.4  343   698    9   MOLECULE: RNA (5'-                                                   
 981:  6qpf-B 12.8  4.6  347   685    9   MOLECULE: POLYMERASE ACIDIC PROTEIN;                                 
 982:  6ju3-B 12.8  4.3  355   702   12   MOLECULE: POLYMERASE 3;                                              
 983:  7nhx-B 12.8  4.2  369   729    9   MOLECULE: POLYMERASE ACIDIC PROTEIN;                                 
 984:  6evj-B 12.8  4.1  369   752    8   MOLECULE: POLYMERASE ACIDIC PROTEIN;                                 
 985:  6szv-B 12.8  4.2  359   743    9   MOLECULE: POLYMERASE ACIDIC PROTEIN;                                 
 986:  6abb-B 12.7  4.1  331   702   11   MOLECULE: RNA (5'-R(P*CP*UP*CP*CP*UP*GP*CP*UP*UP*AP*UP*GP*C          
 987:  3mmp-F 12.7  4.2  300   549   13   MOLECULE: ELONGATION FACTOR TU 2, ELONGATION FACTOR TS;              
 988:  6u1x-A 12.7  4.2  390  2059   10   MOLECULE: RNA-DIRECTED RNA POLYMERASE L;                             
 989:  3avu-A 12.7  4.0  292  1203   15   MOLECULE: ELONGATION FACTOR TS, ELONGATION FACTOR TU, LINKE          
 990:  2jlf-A 12.7  3.7  386   654   11   MOLECULE: RNA-DIRECTED RNA POLYMERASE;                               
 991:  6qpg-K 12.7  4.4  323   664    7   MOLECULE: POLYMERASE ACIDIC PROTEIN;                                 
 992:  7nkc-B 12.7  4.2  370   735    9   MOLECULE: POLYMERASE ACIDIC PROTEIN;                                 
 993:  6evj-E 12.7  4.1  369   749    8   MOLECULE: POLYMERASE ACIDIC PROTEIN;                                 
 994:  6ab7-B 12.7  4.2  326   702   12   MOLECULE: POLYMERASE 3;                                              
 995:  4b02-B 12.6  3.8  385   664   11   MOLECULE: RNA-DIRECTED RNA POLYMERASE;                               
 996:  1uvk-C 12.6  3.8  386   664   12   MOLECULE: RNA-DIRECTED RNA POLYMERASE;                               
 997:  6wcz-B 12.6  3.7  427   880    9   MOLECULE: SIGNAL TRANSDUCER AND ACTIVATOR OF TRANSCRIPTION           
 998:  6abg-B 12.6  4.4  352   695   12   MOLECULE: POLYMERASE 3;                                              
 999:  2pus-A 12.6  3.6  406   765   10   MOLECULE: IBDV VP1 RNA-DEPENDANT RNA POLYMERASE;                     
1000:  2r72-A 12.6  3.6  408   765   10   MOLECULE: INFECTIOUS BURSAL DISEASE VIRUS VP1 POLYMERASE;            
1001:  2jlg-C 12.6  3.8  383   651   11   MOLECULE: RNA-DIRECTED RNA POLYMERASE;                               
1002:  1hi0-R 12.6  3.8  387   664   12   MOLECULE: P2 PROTEIN;                                                
1003:  2jlf-C 12.6  3.9  388   654   11   MOLECULE: RNA-DIRECTED RNA POLYMERASE;                               
1004:  2r7x-B 12.6  3.8  375  1073   11   MOLECULE: RNA (5'-R(*UP*GP*UP*GP*AP*CP*C)-3');                       
1005:  7ojl-L 12.6  4.4  384  1498   11   MOLECULE: RNA-DIRECTED RNA POLYMERASE L;                             
1006:  4a8q-A 12.5  3.8  385   664   12   MOLECULE: RNA-DIRECTED RNA POLYMERASE;                               
1007:  4b02-C 12.5  3.9  389   664   11   MOLECULE: RNA-DIRECTED RNA POLYMERASE;                               
1008:  4a8q-B 12.5  3.8  386   664   12   MOLECULE: RNA-DIRECTED RNA POLYMERASE;                               
1009:  4a8o-C 12.5  3.8  386   664   11   MOLECULE: RNA-DIRECTED RNA POLYMERASE;                               
1010:  1uvk-E 12.5  3.8  386   664   11   MOLECULE: RNA-DIRECTED RNA POLYMERASE;                               
1011:  2jl9-B 12.5  3.8  387   656   12   MOLECULE: RNA-DIRECTED RNA POLYMERASE;                               
1012:  4a8s-A 12.5  3.8  386   664   12   MOLECULE: RNA-DIRECTED RNA POLYMERASE;                               
1013:  4a8w-C 12.5  3.8  376   643   11   MOLECULE: RNA-DIRECTED RNA POLYMERASE;                               
1014:  4a8y-A 12.5  3.8  387   664   11   MOLECULE: RNA-DIRECTED RNA POLYMERASE;                               
1015:  1hi0-P 12.5  3.8  386   664   11   MOLECULE: P2 PROTEIN;                                                
1016:  1uvk-A 12.5  3.8  386   664   11   MOLECULE: RNA-DIRECTED RNA POLYMERASE;                               
1017:  1wac-B 12.5  3.8  386   662   12   MOLECULE: P2 PROTEIN;                                                
1018:  1hi0-Q 12.5  3.8  387   664   11   MOLECULE: P2 PROTEIN;                                                
1019:  2jlg-B 12.5  3.8  389   664   12   MOLECULE: RNA-DIRECTED RNA POLYMERASE;                               
1020:  1wac-C 12.5  3.8  383   662   11   MOLECULE: P2 PROTEIN;                                                
1021:  5gan-A 12.5  4.0  365  2196   10   MOLECULE: SACCHAROMYCES CEREVISIAE STRAIN UOA_M2 CHROMOSOME          
1022:  1wac-A 12.5  3.8  383   662   12   MOLECULE: P2 PROTEIN;                                                
1023:  1hi1-A 12.4  3.8  385   664   11   MOLECULE: P2 PROTEIN;                                                
1024:  1hi8-A 12.4  3.8  385   664   11   MOLECULE: P2 PROTEIN;                                                
1025:  4a8m-P 12.4  3.8  384   664   11   MOLECULE: RNA-DIRECTED RNA POLYMERASE;                               
1026:  4a8w-B 12.4  3.8  386   664   11   MOLECULE: RNA-DIRECTED RNA POLYMERASE;                               
1027:  4a8f-A 12.4  3.9  388   664   12   MOLECULE: RNA-DIRECTED RNA POLYMERASE;                               
1028:  1uvi-A 12.4  3.8  387   664   11   MOLECULE: RNA-DEPENDENT RNA POLYMERASE;                              
1029:  1uvi-B 12.4  3.8  385   664   11   MOLECULE: RNA-DEPENDENT RNA POLYMERASE;                              
1030:  1uvm-B 12.4  3.8  386   664   11   MOLECULE: RNA-DEPENDENT RNA POLYMERASE;                              
1031:  1hi1-B 12.4  3.9  385   664   11   MOLECULE: P2 PROTEIN;                                                
1032:  6abf-B 12.4  4.4  355   702   11   MOLECULE: RNA (5'-R(P*CP*UP*CP*CP*UP*GP*CP*UP*UP*AP*UP*GP*C          
1033:  3jb6-A 12.4  4.2  382  1196   12   MOLECULE: RNA-DEPENDENT RNA POLYMERASE;                              
1034:  1hi1-C 12.4  3.9  385   664   11   MOLECULE: P2 PROTEIN;                                                
1035:  2jlg-A 12.4  3.8  386   664   12   MOLECULE: RNA-DIRECTED RNA POLYMERASE;                               
1036:  6qpf-H 12.4  4.7  341   673    9   MOLECULE: POLYMERASE ACIDIC PROTEIN;                                 
1037:  6qxe-B 12.4  4.1  335   611    9   MOLECULE: NB8205;                                                    
1038:  6qx8-B 12.4  4.1  334   611    9   MOLECULE: POLYMERASE ACIDIC PROTEIN;                                 
1039:  6kr2-B 12.3  3.5  402   844    9   MOLECULE: GENOME POLYPROTEIN;                                        
1040:  4a8o-B 12.3  3.8  384   664   11   MOLECULE: RNA-DIRECTED RNA POLYMERASE;                               
1041:  4a8k-B 12.3  3.8  385   664   11   MOLECULE: RNA-DIRECTED RNA POLYMERASE;                               
1042:  6kup-B 12.3  4.3  351   701   12   MOLECULE: POLYMERASE 3;                                              
1043:  1mwh-A 12.3  4.1  381  1256   10   MOLECULE: MINOR CORE PROTEIN LAMBDA 3;                               
1044:  6qx8-F 12.3  4.2  337   611    9   MOLECULE: POLYMERASE ACIDIC PROTEIN;                                 
1045:  6qxe-F 12.3  4.1  337   611    9   MOLECULE: NB8205;                                                    
1046:  4a8f-B 12.2  3.8  381   664   12   MOLECULE: RNA-DIRECTED RNA POLYMERASE;                               
1047:  4a8m-Q 12.2  3.9  388   664   12   MOLECULE: RNA-DIRECTED RNA POLYMERASE;                               
1048:  6xzq-E 12.2  4.8  280   448   11   MOLECULE: RNA (5'-                                                   
1049:  6qpf-E 12.2  4.7  341   661    9   MOLECULE: POLYMERASE ACIDIC PROTEIN;                                 
1050:  3avx-A 12.1  4.1  294  1203   13   MOLECULE: ELONGATION FACTOR TS, ELONGATION FACTOR TU, LINKE          
1051:  5mps-A 12.1  4.1  370  1914    9   MOLECULE: YEAST UBC4 GENE FOR UBIQUITIN-CONJUGATING ENZYME;          
1052:  7el9-D 12.1  4.0  358  1731    9   MOLECULE: RNA-DIRECTED RNA POLYMERASE L;                             
1053:  5hhj-B 12.1  3.9  239   293   10   MOLECULE: RETRON-TYPE REVERSE TRANSCRIPTASE;                         
1054:  3avt-A 12.0  4.1  298  1203   13   MOLECULE: ELONGATION FACTOR TS, ELONGATION FACTOR TU, LINKE          
1055:  5d9a-E 12.0  4.5  358   711    8   MOLECULE: POLYMERASE ACIDIC PROTEIN;                                 
1056:  7orn-A 12.0  4.3  390  1700   12   MOLECULE: LA CROSSE VIRUS POLYMERASE;                                
1057:  6j6g-A 12.0  4.2  375  1913   10   MOLECULE: PRE-MRNA-SPLICING FACTOR 8;                                
1058:  1uon-A 12.0  4.1  377  1264   12   MOLECULE: MINOR CORE PROTEIN LAMBDA 3;                               
1059:  5hhk-B 11.9  3.8  237   292   11   MOLECULE: RETRON-TYPE REVERSE TRANSCRIPTASE;                         
1060:  5hhl-G 11.9  4.0  237   289   11   MOLECULE: RETRON-TYPE REVERSE TRANSCRIPTASE;                         
1061:  5hhl-C 11.9  4.0  236   289   11   MOLECULE: RETRON-TYPE REVERSE TRANSCRIPTASE;                         
1062:  5d9a-B 11.9  4.4  353   711    8   MOLECULE: POLYMERASE ACIDIC PROTEIN;                                 
1063:  6klc-A 11.9  4.4  354  1436    9   MOLECULE: RNA-DIRECTED RNA POLYMERASE L;                             
1064:  5hhl-B 11.9  4.0  236   290   11   MOLECULE: RETRON-TYPE REVERSE TRANSCRIPTASE;                         
1065:  5hhl-A 11.8  4.0  236   292   11   MOLECULE: RETRON-TYPE REVERSE TRANSCRIPTASE;                         
1066:  5irf-D 11.8  4.0  241   290   10   MOLECULE: RETRON-TYPE REVERSE TRANSCRIPTASE;                         
1067:  6ty8-A 11.8  4.3  381  1196   12   MOLECULE: RNA-DEPENDENT RNA POLYMERASE;                              
1068:  5hhl-D 11.8  3.8  234   289   12   MOLECULE: RETRON-TYPE REVERSE TRANSCRIPTASE;                         
1069:  7vh3-A 11.8  4.4  365  1612    8   MOLECULE: RNA-DIRECTED RNA POLYMERASE L;                             
1070:  5hhl-E 11.8  4.0  237   289   11   MOLECULE: RETRON-TYPE REVERSE TRANSCRIPTASE;                         
1071:  7elc-A 11.8  4.2  352  1409   11   MOLECULE: RNA-DIRECTED RNA POLYMERASE L;                             
1072:  5hhk-A 11.7  4.1  241   294   10   MOLECULE: RETRON-TYPE REVERSE TRANSCRIPTASE;                         
1073:  5hhj-A 11.7  4.2  241   296   10   MOLECULE: RETRON-TYPE REVERSE TRANSCRIPTASE;                         
1074:  5irg-B 11.7  4.1  239   288    9   MOLECULE: RETRON-TYPE REVERSE TRANSCRIPTASE;                         
1075:  6kld-A 11.7  4.6  352  1617   10   MOLECULE: RNA-DIRECTED RNA POLYMERASE L;                             
1076:  7elb-C 11.7  4.6  362  1937    8   MOLECULE: RNA-DIRECTED RNA POLYMERASE L;                             
1077:  5d98-E 11.6  4.4  357   711    8   MOLECULE: POLYMERASE ACIDIC PROTEIN;                                 
1078:  6qnw-K 11.6  4.6  331   673    9   MOLECULE: POLYMERASE ACIDIC PROTEIN;                                 
1079:  6pzk-A 11.6  4.3  360  1361   11   MOLECULE: RNA-DIRECTED RNA POLYMERASE L;                             
1080:  1n38-A 11.6  4.1  376  1264   12   MOLECULE: 5'-R(P*GP*C)-3';                                           
1081:  5irf-B 11.6  3.8  233   287   11   MOLECULE: RETRON-TYPE REVERSE TRANSCRIPTASE;                         
1082:  5irg-D 11.5  3.9  233   286   11   MOLECULE: RETRON-TYPE REVERSE TRANSCRIPTASE;                         
1083:  5irg-A 11.5  4.2  238   286   10   MOLECULE: RETRON-TYPE REVERSE TRANSCRIPTASE;                         
1084:  5hhl-H 11.5  3.9  232   287   11   MOLECULE: RETRON-TYPE REVERSE TRANSCRIPTASE;                         
1085:  5lj3-A 11.5  4.3  370  1922    8   MOLECULE: U5 SNRNA (SMALL NUCLEAR RNA);                              
1086:  5irf-A 11.4  4.0  232   283   11   MOLECULE: RETRON-TYPE REVERSE TRANSCRIPTASE;                         
1087:  6zd2-A 11.4  4.2  231   526    9   MOLECULE: TELOMERASE REVERSE TRANSCRIPTASE;                          
1088:  5hhl-F 11.4  4.1  236   283   11   MOLECULE: RETRON-TYPE REVERSE TRANSCRIPTASE;                         
1089:  5irg-C 11.4  3.8  231   284   11   MOLECULE: RETRON-TYPE REVERSE TRANSCRIPTASE;                         
1090:  6zdq-A 11.4  4.9  272   677   10   MOLECULE: TELOMERASE REVERSE TRANSCRIPTASE;                          
1091:  6klh-C 11.4  4.6  356  1884   11   MOLECULE: RNA-DIRECTED RNA POLYMERASE L;                             
1092:  7el9-A 11.3  4.3  356  1731   11   MOLECULE: RNA-DIRECTED RNA POLYMERASE L;                             
1093:  5irf-C 11.3  3.9  233   282   11   MOLECULE: RETRON-TYPE REVERSE TRANSCRIPTASE;                         
1094:  7ckm-A 11.3  4.3  357  1603   10   MOLECULE: RNA-DIRECTED RNA POLYMERASE L;                             
1095:  7vh2-A 11.3  4.4  356  1612    9   MOLECULE: RNA-DIRECTED RNA POLYMERASE L;                             
1096:  6z6g-A 11.2  4.0  382  2142   12   MOLECULE: 5'VRNA 1-10;                                               
1097:  7eju-A 11.2  4.6  363  1648    9   MOLECULE: RNA-DIRECTED RNA POLYMERASE L;                             
1098:  7ni0-B 11.1  4.3  372   738    8   MOLECULE: POLYMERASE ACIDIC PROTEIN;                                 
1099:  7alp-U 11.0  4.4  375  1935    9   MOLECULE: REPLICASE;                                                 
1100:  7nk2-B 11.0  4.3  371   735    9   MOLECULE: POLYMERASE ACIDIC PROTEIN;                                 
1101:  7ckl-A 11.0  4.2  343  1415   10   MOLECULE: RNA-DIRECTED RNA POLYMERASE L;                             
1102:  6qx3-B 11.0  4.2  336   615    8   MOLECULE: RNA (5'-R(P*AP*GP*CP*AP*AP*AP*AP*GP*CP*A)-3');             
1103:  1muk-A 10.9  4.2  382  1256   12   MOLECULE: MINOR CORE PROTEIN LAMBDA 3;                               
1104:  5wsg-A 10.8  4.1  363  1931    9   MOLECULE: PRE-MRNA-SPLICING FACTOR 8;                                
1105:  3jb9-A 10.7  4.2  368  1964   12   MOLECULE: PRE-MRNA-SPLICING FACTOR SPP42;                            
1106:  2r7s-A 10.6  3.8  369  1073   12   MOLECULE: RNA (5'-R(*UP*GP*UP*GP*CP*C)-3');                          
1107:  3jcm-A 10.6  4.2  366  2174   10   MOLECULE: PRE-MRNA-SPLICING FACTOR 8;                                
1108:  6rr7-B 10.6  4.3  369   744    9   MOLECULE: POLYMERASE ACIDIC PROTEIN;                                 
1109:  5mq0-A 10.6  4.1  370  1914    9   MOLECULE: YEAST UBC4 GENE FOR UBIQUITIN-CONJUGATING ENZYME;          
1110:  7ori-A 10.5  4.2  384  2007   12   MOLECULE: RNA (5'-R(P*AP*CP*GP*AP*GP*UP*GP*UP*CP*GP*U)-3');          
1111:  6j6h-A 10.4  4.3  376  1913    9   MOLECULE: PRE-MRNA-SPLICING FACTOR 8;                                
1112:  5amr-A 10.4  4.1  378  1657   12   MOLECULE: RNA POLYMERASE L;                                          
1113:  6qpf-K 10.4  4.2  309   662    9   MOLECULE: POLYMERASE ACIDIC PROTEIN;                                 
1114:  5m3h-B 10.3  4.2  371   750    9   MOLECULE: POLYMERASE ACIDIC PROTEIN;                                 
1115:  6id0-A 10.3  4.0  369  1981   11   MOLECULE: PRE-MRNA-PROCESSING-SPLICING FACTOR 8;                     
1116:  4pqu-C 10.3  4.5  227   545   15   MOLECULE: HIV-1 REVERSE TRANSCRIPTASE, P66 SUBUNIT;                  
1117:  6v85-A 10.2  4.2  363  1901    9   MOLECULE: RNA-DIRECTED RNA POLYMERASE L;                             
1118:  7f0s-A 10.2  4.8  271   419   10   MOLECULE: RNA-DIRECTED RNA POLYMERASE NSP4;                          
1119:  6fhh-B 10.2  4.1  367   750    8   MOLECULE: POLYMERASE ACIDIC PROTEIN;                                 
1120:  4i43-B 10.2  4.1  330  1407   10   MOLECULE: A1 CISTRON-SPLICING FACTOR AAR2;                           
1121:  6mec-C 10.1  5.6  303   414    9   MOLECULE: T.EL4H RNA;                                                
1122:  6j6q-A 10.1  4.2  369  1913   10   MOLECULE: PRE-MRNA-SPLICING FACTOR 8;                                
1123:  6ff4-A 10.1  4.2  372  2238   12   MOLECULE: RNA-BINDING MOTIF PROTEIN, X-LINKED 2;                     
1124:  7vh1-A 10.1  4.6  353  1612    8   MOLECULE: RNA-DIRECTED RNA POLYMERASE L;                             
1125:  3zef-E 10.1  4.1  326  1420   10   MOLECULE: PRE-MRNA-SPLICING FACTOR 8;                                
1126:  5y88-A 10.0  4.1  363  1903    9   MOLECULE: PRE-MRNA-SPLICING FACTOR 8;                                
1127:  4au6-B  9.9  3.8  371  1071   11   MOLECULE: RNA-DEPENDENT RNA POLYMERASE;                              
1128:  6zdp-A  9.9  4.7  269   683    9   MOLECULE: TELOMERASE REVERSE TRANSCRIPTASE;                          
1129:  6y6k-A  9.8  4.1  363  1299    8   MOLECULE: RNA-DEPENDENT RNA POLYMERASE;                              
1130:  3zef-B  9.8  4.1  320  1398   10   MOLECULE: PRE-MRNA-SPLICING FACTOR 8;                                
1131:  6fhi-B  9.8  4.2  363   750    8   MOLECULE: POLYMERASE ACIDIC PROTEIN;                                 
1132:  6me0-C  9.7  4.9  293   414   10   MOLECULE: T.EL4H RNA;                                                
1133:  4au6-C  9.7  3.8  370  1071   11   MOLECULE: RNA-DEPENDENT RNA POLYMERASE;                              
1134:  7orj-A  9.7  4.0  389  2129   13   MOLECULE: RNA-DIRECTED RNA POLYMERASE L;                             
1135:  3j9b-I  9.7  4.2  284   440    0   MOLECULE: POLYMERASE;                                                
1136:  4pqu-A  9.7  3.9  225   545   13   MOLECULE: HIV-1 REVERSE TRANSCRIPTASE, P66 SUBUNIT;                  
1137:  6t0s-B  9.7  4.4  353   743    8   MOLECULE: POLYMERASE ACIDIC PROTEIN;                                 
1138:  7elb-A  9.6  4.4  359  1937    8   MOLECULE: RNA-DIRECTED RNA POLYMERASE L;                             
1139:  3j9b-B  9.6  4.2  285   440    0   MOLECULE: POLYMERASE;                                                
1140:  6zd6-A  9.6  4.9  284   653    8   MOLECULE: TELOMERASE REVERSE TRANSCRIPTASE;                          
1141:  3klf-A  9.6  4.0  225   553   13   MOLECULE: REVERSE TRANSCRIPTASE/RIBONUCLEASE H;                      
1142:  7vw5-B  9.5  4.9  269   466   12   MOLECULE: RNA-DIRECTED RNA POLYMERASE NSP4;                          
1143:  2r7r-A  9.5  3.8  374  1073   11   MOLECULE: RNA (5'-R(*UP*GP*UP*GP*AP*CP*C)-3');                       
1144:  5d9a-H  9.4  4.3  352   711    8   MOLECULE: POLYMERASE ACIDIC PROTEIN;                                 
1145:  3v4i-A  9.4  4.0  226   555   13   MOLECULE: HIV-1 REVERSE TRANSCRIPTASE P66 SUBUNIT;                   
1146:  6id1-A  9.3  4.0  368  1981   11   MOLECULE: PRE-MRNA-PROCESSING-SPLICING FACTOR 8;                     
1147:  6zdu-A  9.2  4.3  264   693   11   MOLECULE: TELOMERASE REVERSE TRANSCRIPTASE;                          
1148:  3jb7-A  9.2  4.2  396  1198   12   MOLECULE: CPV RNA-DEPENDENT RNA POLYMERASE;                          
1149:  6klh-A  9.2  4.6  357  1884   10   MOLECULE: RNA-DIRECTED RNA POLYMERASE L;                             
1150:  6tz1-A  9.1  4.1  399  1208   12   MOLECULE: RNA-DEPENDENT RNA POLYMERASE;                              
1151:  6l42-A  9.1  4.2  369  1864    8   MOLECULE: RNA POLYMERASE;                                            
1152:  6kle-A  9.1  4.6  355  1592   10   MOLECULE: RNA-DIRECTED RNA POLYMERASE L;                             
1153:  7qxb-A  9.0  4.4  281   951   10   MOLECULE: TELOMERASE REVERSE TRANSCRIPTASE;                          
1154:  4zhr-A  9.0  4.0  231   553   13   MOLECULE: RT P66 SUBUNIT;                                            
1155:  5d3g-C  9.0  3.8  228   553   13   MOLECULE: HIV-1 REVERSE TRANSCRIPTASE P66 SUBUNIT;                   
1156:  6pns-A  8.9  4.1  393  1291   10   MOLECULE: RNA-DIRECTED RNA POLYMERASE;                               
1157:  3kle-A  8.9  5.1  240   560   14   MOLECULE: REVERSE TRANSCRIPTASE/RIBONUCLEASE H;                      
1158:  2r7v-A  8.8  3.9  374  1073   10   MOLECULE: RNA (5'-R(*G*GP*CP*UP*UP*U)-3');                           
1159:  7vb4-B  8.8  5.1  281   461   11   MOLECULE: RNA-DIRECTED RNA POLYMERASE NSP4;                          
1160:  6uso-A  8.8  4.5  270   596   10   MOLECULE: TELOMERASE REVERSE TRANSCRIPTASE;                          
1161:  5zwo-A  8.8  4.1  365  2172   10   MOLECULE: PRE-MRNA-SPLICING FACTOR 8;                                
1162:  5mqf-A  8.8  4.1  363  1965   11   MOLECULE: PRE-MRNA-PROCESSING-SPLICING FACTOR 8;                     
1163:  5ylz-A  8.7  4.1  362  1931    9   MOLECULE: PRE-MRNA-SPLICING FACTOR 8;                                
1164:  6u5o-L  8.7  4.2  371  1354   10   MOLECULE: RNA-DIRECTED RNA POLYMERASE L;                             
1165:  5j1e-C  8.7  3.9  219   548   11   MOLECULE: HIV-1 REVERSE TRANSCRIPTASE P66 DOMAIN;                    
1166:  7och-L  8.6  4.5  332  1181   10   MOLECULE: RNA-DIRECTED RNA POLYMERASE L;                             
1167:  4au6-D  8.5  3.8  372  1071   11   MOLECULE: RNA-DEPENDENT RNA POLYMERASE;                              
1168:  7vb4-A  8.5  5.0  274   456   12   MOLECULE: RNA-DIRECTED RNA POLYMERASE NSP4;                          
1169:  6e53-A  8.5  4.3  251   596   11   MOLECULE: TELOMERASE REVERSE TRANSCRIPTASE;                          
1170:  5gmk-A  8.5  4.2  367  1910    9   MOLECULE: PRE-MRNA-SPLICING FACTOR 8;                                
1171:  5o9z-A  8.5  4.1  367  2185   11   MOLECULE: PRE-MRNA-PROCESSING-SPLICING FACTOR 8;                     
1172:  7ojk-L  8.5  4.6  365  1843   10   MOLECULE: RNA-DIRECTED RNA POLYMERASE L;                             
1173:  6icz-A  8.4  4.1  370  2253   11   MOLECULE: PROTEIN MAGO NASHI HOMOLOG 2;                              
1174:  7kqn-D  8.4  4.5  284   596   10   MOLECULE: TELOMERASE REVERSE TRANSCRIPTASE;                          
1175:  1dlo-A  8.3  4.3  216   556   13   MOLECULE: HUMAN IMMUNODEFICIENCY VIRUS TYPE 1 REVERSE                
1176:  6po2-A  8.2  4.0  366  1244   10   MOLECULE: RNA-DIRECTED RNA POLYMERASE;                               
1177:  7kfu-E  8.2  7.0  206   909   11   MOLECULE: CAS2;                                                      
1178:  6z8k-A  8.2  4.1  385  2158   12   MOLECULE: LA CROSSE VIRUS 5' VRNA 1-10;                              
1179:  6vug-A  8.2  3.8  219   532   13   MOLECULE: REVERSE TRANSCRIPTASE/RIBONUCLEASE H;                      
1180:  7vw5-A  8.0  5.0  271   464   11   MOLECULE: RNA-DIRECTED RNA POLYMERASE NSP4;                          
1181:  6j6n-A  8.0  4.3  376  1913    9   MOLECULE: PRE-MRNA-SPLICING FACTOR 8;                                
1182:  6usr-A  8.0  4.9  277   592    9   MOLECULE: TELOMERASE REVERSE TRANSCRIPTASE;                          
1183:  3ith-A  8.0  3.9  220   556   13   MOLECULE: REVERSE TRANSCRIPTASE/RIBONUCLEASE H;                      
1184:  7kfu-C  7.9  4.6  204   909    9   MOLECULE: CAS2;                                                      
1185:  7qxa-A  7.9  4.5  293   954   10   MOLECULE: TELOMERASE REVERSE TRANSCRIPTASE;                          
1186:  6tz2-A  7.9  4.2  399  1208   11   MOLECULE: RNA-DEPENDENT RNA POLYMERASE;                              
1187:  3v81-C  7.9  4.0  222   555   12   MOLECULE: HIV-1 REVERSE TRANSCRIPTASE P66 SUBUNIT;                   
1188:  7orl-A  7.8  4.2  388  2183   12   MOLECULE: RNA (5'-D(*(GTG))-R(P*AP*AP*UP*AP*CP*UP*AP*UP*AP*          
1189:  4au6-E  7.8  3.8  371  1071   11   MOLECULE: RNA-DEPENDENT RNA POLYMERASE;                              
1190:  1mu2-A  7.8  4.2  216   538   12   MOLECULE: HIV-2 RT;                                                  
1191:  2r7o-A  7.8  3.8  371  1071   11   MOLECULE: RNA-DEPENDENT RNA POLYMERASE;                              
1192:  7ojj-L  7.8  4.5  377  1784   10   MOLECULE: RNA-DIRECTED RNA POLYMERASE L;                             
1193:  3kle-E  7.8  3.9  225   560   12   MOLECULE: REVERSE TRANSCRIPTASE/RIBONUCLEASE H;                      
1194:  3isn-C  7.8  4.0  215   556   14   MOLECULE: REVERSE TRANSCRIPTASE/RIBONUCLEASE H;                      
1195:  3ith-C  7.7  4.2  227   556   13   MOLECULE: REVERSE TRANSCRIPTASE/RIBONUCLEASE H;                      
1196:  4au6-A  7.6  3.8  371  1071   11   MOLECULE: RNA-DEPENDENT RNA POLYMERASE;                              
1197:  7vgq-A  7.6  4.6  352  1612    9   MOLECULE: RNA-DIRECTED RNA POLYMERASE L;                             
1198:  3kk2-A  7.6  3.8  219   555   12   MOLECULE: REVERSE TRANSCRIPTASE P66 SUBUNIT;                         
1199:  5dmq-A  7.5  4.3  226   609   11   MOLECULE: REVERSE TRANSCRIPTASE/RIBONUCLEASE H P80;                  
1200:  3dlk-A  7.5  4.3  226   552   14   MOLECULE: REVERSE TRANSCRIPTASE/RIBONUCLEASE H;                      
1201:  4i7f-A  7.4  4.1  217   552   13   MOLECULE: REVERSE TRANSCRIPTASE;                                     
1202:  3jsm-A  7.4  3.9  225   554   12   MOLECULE: HIV-1 REVERSE TRANSCRIPTASE P66 SUBUNIT;                   
1203:  7lma-A  7.3  4.2  279  1012   10   MOLECULE: TELOMERASE LA-RELATED PROTEIN P65;                         
1204:  7bg9-A  7.3  4.2  267   913    9   MOLECULE: TELOMERASE REVERSE TRANSCRIPTASE,TELOMERASE REVER          
1205:  2ops-A  7.3  4.0  219   536   14   MOLECULE: REVERSE TRANSCRIPTASE/RIBONUCLEASE H;                      
1206:  3klf-M  7.3  3.9  225   553   13   MOLECULE: REVERSE TRANSCRIPTASE/RIBONUCLEASE H;                      
1207:  6zym-A  7.2  4.1  371  1722   11   MOLECULE: U2 SNRNA;                                                  
1208:  3c6u-A  7.2  4.1  214   558   14   MOLECULE: REVERSE TRANSCRIPTASE;                                     
1209:  3klf-I  7.2  4.0  226   553   13   MOLECULE: REVERSE TRANSCRIPTASE/RIBONUCLEASE H;                      
1210:  3v4i-C  7.2  3.9  224   555   14   MOLECULE: HIV-1 REVERSE TRANSCRIPTASE P66 SUBUNIT;                   
1211:  3lam-A  7.2  4.1  220   553   15   MOLECULE: HIV REVERSE TRANSCRIPTASE;                                 
1212:  6usq-A  7.1  4.6  276   596    9   MOLECULE: TELOMERASE REVERSE TRANSCRIPTASE;                          
1213:  3i0s-A  7.1  4.3  222   558   13   MOLECULE: REVERSE TRANSCRIPTASE/RIBONUCLEASE H;                      
1214:  3kle-M  7.1  3.9  223   560   13   MOLECULE: REVERSE TRANSCRIPTASE/RIBONUCLEASE H;                      
1215:  3klg-A  7.1  4.0  225   554   12   MOLECULE: REVERSE TRANSCRIPTASE/RIBONUCLEASE H;                      
1216:  6d6v-A  7.0  4.5  274   980    8   MOLECULE: TELOMERASE REVERSE TRANSCRIPTASE;                          
1217:  6v86-A  7.0  4.3  359  1890    8   MOLECULE: RNA-DIRECTED RNA POLYMERASE L;                             
1218:  3kk1-A  7.0  4.0  224   555   13   MOLECULE: REVERSE TRANSCRIPTASE P66 SUBUNIT;                         
1219:  3kle-I  7.0  3.9  226   560   12   MOLECULE: REVERSE TRANSCRIPTASE/RIBONUCLEASE H;                      
1220:  5hlf-C  7.0  3.9  225   553   14   MOLECULE: HIV-1 REVERSE TRANSCRIPTASE P66 SUBUNIT;                   
1221:  2opr-A  7.0  4.0  217   539   13   MOLECULE: REVERSE TRANSCRIPTASE/RIBONUCLEASE H;                      
1222:  3jyt-A  7.0  5.4  236   554   14   MOLECULE: REVERSE TRANSCRIPTASE/RIBONUCLEASE H;                      
1223:  1n4l-A  7.0  4.0  186   254   13   MOLECULE: 5'-D(*CP*TP*TP*TP*TP*TP*AP*AP*AP*AP*GP*AP*AP*AP*A          
1224:  1d1u-A  6.9  4.0  187   255   12   MOLECULE: DNA (5'-D(*CP*TP*CP*GP*TP*G)-3');                          
1225:  1qai-B  6.9  3.8  187   251   14   MOLECULE: DNA (5'-D(*CP*AP*TP*GP*CP*AP*TP*G)-3');                    
1226:  4m94-A  6.9  3.9  184   252   14   MOLECULE: GAG-POL POLYPROTEIN;                                       
1227:  1dtt-A  6.9  4.4  222   541   12   MOLECULE: HIV-1 RT A-CHAIN;                                          
1228:  3qlh-A  6.9  4.6  220   555   13   MOLECULE: REVERSE TRANSCRIPTASE/RIBONUCLEASE H;                      
1229:  1lw2-A  6.9  4.3  210   519   13   MOLECULE: HIV-1 REVERSE TRANSCRIPTASE;                               
1230:  7ojn-L  6.8  4.5  386  2010   10   MOLECULE: RNA-DIRECTED RNA POLYMERASE L;                             
1231:  1n1h-A  6.8  4.1  382  1264   11   MOLECULE: 5'-R(*AP*UP*UP*AP*GP*C)-3';                                
1232:  4ol8-A  6.8  4.1  213   390   14   MOLECULE: REVERSE TRANSCRIPTASE/RIBONUCLEASE H;                      
1233:  1qaj-A  6.8  4.1  190   259   14   MOLECULE: DNA (5'-D(*CP*AP*TP*GP*CP*AP*TP*G)-3');                    
1234:  1c1b-A  6.8  4.1  207   537   14   MOLECULE: HIV-1 REVERSE TRANSCRIPTASE (A-CHAIN);                     
1235:  4m95-A  6.8  4.0  184   252   14   MOLECULE: GAG-POL POLYPROTEIN;                                       
1236:  3kjv-A  6.8  3.9  220   549   14   MOLECULE: REVERSE TRANSCRIPTASE P66 SUBUNIT;                         
1237:  1qai-A  6.7  3.8  184   251   12   MOLECULE: DNA (5'-D(*CP*AP*TP*GP*CP*AP*TP*G)-3');                    
1238:  2a6o-A  6.7  4.0   87   152    9   MOLECULE: 5'-D(*CP*CP*CP*CP*TP*AP*GP*CP*TP*TP*TP*AP*GP*CP*T          
1239:  7kft-C  6.7  4.8  185   568   13   MOLECULE: CAS2;                                                      
1240:  3irx-A  6.7  4.3  211   555   13   MOLECULE: REVERSE TRANSCRIPTASE/RIBONUCLEASE H;                      
1241:  5hlf-A  6.7  3.8  226   554   13   MOLECULE: HIV-1 REVERSE TRANSCRIPTASE P66 SUBUNIT;                   
1242:  1d0e-A  6.7  4.0  189   259   12   MOLECULE: 5'-D(*TP*TP*TP*CP*AP*TP*GP*CP*AP*TP*G)-3';                 
1243:  4xo0-A  6.7  3.9  180   248   13   MOLECULE: REVERSE TRANSCRIPTASE;                                     
1244:  4xpe-A  6.6  3.9  179   246   13   MOLECULE: REVERSE TRANSCRIPTASE;                                     
1245:  3kk3-A  6.6  3.8  223   555   13   MOLECULE: REVERSE TRANSCRIPTASE P66 SUBUNIT;                         
1246:  4rw6-A  6.6  3.9  201   538   14   MOLECULE: REVERSE TRANSCRIPTASE/RIBONUCLEASE H, P66 SUBUNIT          
1247:  4xpc-A  6.6  3.9  181   247   14   MOLECULE: REVERSE TRANSCRIPTASE;                                     
1248:  6zd1-A  6.5  4.7  279   645    8   MOLECULE: TELOMERASE REVERSE TRANSCRIPTASE;                          
1249:  5d3g-A  6.5  3.8  228   553   13   MOLECULE: HIV-1 REVERSE TRANSCRIPTASE P66 SUBUNIT;                   
1250:  4ol8-E  6.5  4.4  208   381   14   MOLECULE: REVERSE TRANSCRIPTASE/RIBONUCLEASE H;                      
1251:  1d0e-B  6.5  4.2  192   257   13   MOLECULE: 5'-D(*TP*TP*TP*CP*AP*TP*GP*CP*AP*TP*G)-3';                 
1252:  1ikw-A  6.4  4.1  218   557   14   MOLECULE: POL POLYPROTEIN;                                           
1253:  1qaj-B  6.4  4.2  186   257   11   MOLECULE: DNA (5'-D(*CP*AP*TP*GP*CP*AP*TP*G)-3');                    
1254:  3du5-A  6.3  4.5  247   596   11   MOLECULE: TELOMERASE REVERSE TRANSCRIPTASE;                          
1255:  1nnd-A  6.3  3.9  184   251   13   MOLECULE: REVERSE TRANSCRIPTASE;                                     
1256:  5c24-A  6.3  4.4  211   537   13   MOLECULE: HIV-1 REVERSE TRANSCRIPTASE, P66 SUBUNIT;                  
1257:  5hbm-A  6.3  3.9  216   552   13   MOLECULE: REVERSE TRANSCRIPTASE/RIBONUCLEASE H;                      
1258:  1ikv-A  6.3  4.1  216   556   15   MOLECULE: POL POLYPROTEIN;                                           
1259:  6exn-A  6.2  4.1  370  1945    9   MOLECULE: U2 SNRNA;                                                  
1260:  2hmi-A  6.2  4.0  225   558   13   MOLECULE: DNA (5'-                                                   
1261:  6zdu-B  6.2  4.7  264   693   11   MOLECULE: TELOMERASE REVERSE TRANSCRIPTASE;                          
1262:  3klh-A  6.2  4.0  224   558   13   MOLECULE: REVERSE TRANSCRIPTASE/RIBONUCLEASE H;                      
1263:  1c0u-A  6.2  3.9  223   539   13   MOLECULE: HIV-1 REVERSE TRANSCRIPTASE (A-CHAIN);                     
1264:  4mfb-A  6.2  4.0  222   544   14   MOLECULE: HIV-1 REVERSE TRANSCRIPTASE, P66 SUBUNIT;                  
1265:  3fsi-A  6.2  3.9  179   248   12   MOLECULE: REVERSE TRANSCRIPTASE DOMAIN;                              
1266:  1s9g-A  6.1  4.0  222   543   12   MOLECULE: POL POLYPROTEIN [CONTAINS: REVERSE TRANSCRIPTASE]          
1267:  3hvt-A  6.1  3.9  220   555   12   MOLECULE: HIV-1 REVERSE TRANSCRIPTASE (SUBUNIT P66);                 
1268:  3qip-A  6.1  3.8  215   554   14   MOLECULE: REVERSE HIV-1 REVERSE TRANSCRIPTASE P66;                   
1269:  6usp-A  6.0  4.4  274   596   10   MOLECULE: TELOMERASE REVERSE TRANSCRIPTASE;                          
1270:  6bk8-A  6.0  4.1  366  1960    9   MOLECULE: U2 SNRNA;                                                  
1271:  3mee-A  6.0  4.0  217   552   14   MOLECULE: P66 REVERSE TRANSCRIPTASE;                                 
1272:  2ykm-A  6.0  3.9  212   557   15   MOLECULE: REVERSE TRANSCRIPTASE/RIBONUCLEASE H;                      
1273:  2ykn-A  6.0  4.0  212   557   14   MOLECULE: REVERSE TRANSCRIPTASE/RIBONUCLEASE H;                      
1274:  2b6a-A  6.0  3.9  215   558   11   MOLECULE: REVERSE TRANSCRIPTASE P66 SUBUNIT;                         
1275:  1n6q-A  6.0  4.0  220   558   15   MOLECULE: 5'-                                                        
1276:  4o44-A  6.0  3.9  217   552   15   MOLECULE: HIV-1 REVERSE TRANSCRIPTASE, P66 SUBUNIT;                  
1277:  7kqn-A  5.9  4.2  277   596   10   MOLECULE: TELOMERASE REVERSE TRANSCRIPTASE;                          
1278:  1ep4-A  5.9  4.9  194   523   14   MOLECULE: HIV-1 REVERSE TRANSCRIPTASE;                               
1279:  1s6p-A  5.9  4.0  222   552   13   MOLECULE: POL POLYPROTEIN [CONTAINS: REVERSE TRANSCRIPTASE]          
1280:  3m8q-A  5.9  4.0  215   554   14   MOLECULE: REVERSE TRANSCRIPTASE/RIBONUCLEASE H;                      
1281:  4ol8-B  5.9  4.5  201   452   13   MOLECULE: REVERSE TRANSCRIPTASE/RIBONUCLEASE H;                      
1282:  1s6q-A  5.9  4.0  216   552   13   MOLECULE: POL POLYPROTEIN [CONTAINS: REVERSE TRANSCRIPTASE]          
1283:  1jla-A  5.9  4.1  220   547   12   MOLECULE: HIV-1 RT A-CHAIN;                                          
1284:  1tvr-A  5.9  4.0  213   558   14   MOLECULE: REVERSE TRANSCRIPTASE;                                     
1285:  1fko-A  5.9  4.3  217   543   13   MOLECULE: HIV-1 RT, A-CHAIN;                                         
1286:  3lak-A  5.9  4.1  218   553   14   MOLECULE: HIV REVERSE TRANSCRIPTASE;                                 
1287:  4hkq-A  5.9  4.0  226   441   10   MOLECULE: REVERSE TRANSCRIPTASE/RIBONUCLEASE H P80;                  
1288:  4h4m-A  5.9  4.0  219   548   14   MOLECULE: REVERSE TRANSCRIPTASE/RIBONUCLEASE H, EXORIBONUCL          
1289:  7kqm-A  5.8  4.8  281   596   11   MOLECULE: TELOMERASE REVERSE TRANSCRIPTASE;                          
1290:  2rf2-A  5.8  4.2  217   554   13   MOLECULE: REVERSE TRANSCRIPTASE/RIBONUCLEASE H (EC                   
1291:  4h4o-A  5.8  4.0  221   549   14   MOLECULE: REVERSE TRANSCRIPTASE/RIBONUCLEASE H, EXORIBONUCL          
1292:  2jle-A  5.8  4.1  222   545   14   MOLECULE: REVERSE TRANSCRIPTASE/RNASEH;                              
1293:  3tam-A  5.8  4.2  218   553   14   MOLECULE: REVERSE TRANSCRIPTASE/RIBONUCLEASE H;                      
1294:  1dtq-A  5.8  4.2  215   525   13   MOLECULE: HIV-1 RT A-CHAIN;                                          
1295:  1sv5-A  5.8  3.8  215   552   13   MOLECULE: REVERSE TRANSCRIPTASE;                                     
1296:  3lal-A  5.8  4.1  216   553   13   MOLECULE: HIV REVERSE TRANSCRIPTASE;                                 
1297:  1uwb-A  5.8  3.9  216   558   13   MOLECULE: REVERSE TRANSCRIPTASE;                                     
1298:  3m8p-A  5.8  4.0  214   551   14   MOLECULE: REVERSE TRANSCRIPTASE/RIBONUCLEASE H;                      
1299:  3lan-A  5.8  4.2  216   553   13   MOLECULE: HIV REVERSE TRANSCRIPTASE;                                 
1300:  3mec-A  5.8  4.0  213   550   15   MOLECULE: P66 REVERSE TRANSCRIPTASE;                                 
1301:  4lsl-A  5.8  4.0  221   548   13   MOLECULE: HIV-1 REVERSE TRANSCRIPTASE, P66 SUBUNIT;                  
1302:  3dya-A  5.7  4.2  217   551   14   MOLECULE: REVERSE TRANSCRIPTASE/RIBONUCLEASE H;                      
1303:  2yni-A  5.7  4.1  212   560   14   MOLECULE: REVERSE TRANSCRIPTASE/RIBONUCLEASE H;                      
1304:  3ffi-A  5.7  4.0  215   549   14   MOLECULE: REVERSE TRANSCRIPTASE/RIBONUCLEASE H;                      
1305:  3med-A  5.7  4.1  217   552   14   MOLECULE: P66 REVERSE TRANSCRIPTASE;                                 
1306:  4ol8-F  5.7  4.6  198   427   11   MOLECULE: REVERSE TRANSCRIPTASE/RIBONUCLEASE H;                      
1307:  4r5p-C  5.7  4.0  225   554   14   MOLECULE: HIV-1 REVERSE TRANSCRIPTASE, P66 SUBUNIT;                  
1308:  3kli-A  5.7  4.2  220   551   13   MOLECULE: REVERSE TRANSCRIPTASE/RIBONUCLEASE H;                      
1309:  2yng-A  5.7  4.3  217   560   14   MOLECULE: REVERSE TRANSCRIPTASE/RIBONUCLEASE H;                      
1310:  2ynf-A  5.7  4.2  215   557   13   MOLECULE: REVERSE TRANSCRIPTASE/RIBONUCLEASE H;                      
1311:  2won-A  5.7  4.1  222   557   14   MOLECULE: HIV-1 REVERSE TRANSCRIPTASE;                               
1312:  1bqn-A  5.7  3.7  214   558   14   MOLECULE: REVERSE TRANSCRIPTASE;                                     
1313:  3lp0-A  5.7  4.0  214   555   14   MOLECULE: REVERSE TRANSCRIPTASE/RIBONUCLEASE H;                      
1314:  5lj5-A  5.6  4.0  369  2168    9   MOLECULE: U5 SNRNA (SMALL NUCLEAR RNA);                              
1315:  1rth-A  5.6  3.9  219   543   12   MOLECULE: HIV-1 REVERSE TRANSCRIPTASE;                               
1316:  1har-A  5.6  3.3  147   196   14   MOLECULE: HIV-1 REVERSE TRANSCRIPTASE (FINGERS AND PALM              
1317:  3v6d-A  5.6  3.8  224   555   14   MOLECULE: HIV-1 REVERSE TRANSCRIPTASE P66 SUBUNIT;                   
1318:  3meg-A  5.6  4.1  215   552   14   MOLECULE: P66 REVERSE TRANSCRIPTASE;                                 
1319:  1c0t-A  5.6  3.9  187   491   14   MOLECULE: HIV-1 REVERSE TRANSCRIPTASE (A-CHAIN);                     
1320:  3lp2-A  5.6  4.2  218   554   14   MOLECULE: REVERSE TRANSCRIPTASE/RIBONUCLEASE H;                      
1321:  3is9-A  5.6  4.5  216   554   14   MOLECULE: REVERSE TRANSCRIPTASE/RIBONUCLEASE H;                      
1322:  5c42-A  5.6  4.0  219   544   12   MOLECULE: HIV-1 REVERSE TRANSCRIPTASE, P66 SUBUNIT;                  
1323:  2rki-A  5.6  4.1  221   557   13   MOLECULE: HIV-1 REVERSE TRANSCRIPTASE (RT) P66;                      
1324:  1jkh-A  5.6  4.2  218   551   13   MOLECULE: HIV-1 RT, A-CHAIN;                                         
1325:  3du6-A  5.6  4.5  281   596   10   MOLECULE: TELOMERASE REVERSE TRANSCRIPTASE;                          
1326:  4mh8-A  5.5  4.3  230   453   10   MOLECULE: REVERSE TRANSCRIPTASE/RIBONUCLEASE H P80;                  
1327:  3e01-A  5.5  4.1  218   552   14   MOLECULE: GAG-POL POLYPROTEIN;                                       
1328:  3ig1-A  5.5  4.3  219   552   13   MOLECULE: HIV-1 REVERSE TRANSCRIPTASE P66 SUBUNIT;                   
1329:  3v6d-C  5.5  3.8  222   554   14   MOLECULE: HIV-1 REVERSE TRANSCRIPTASE P66 SUBUNIT;                   
1330:  4puo-A  5.5  4.0  222   555   13   MOLECULE: HIV-1 REVERSE TRANSCRIPTASE, P66 SUBUNIT;                  
1331:  5fdl-A  5.5  4.2  216   550   13   MOLECULE: P51 REVERSE TRANSCRIPTASE;                                 
1332:  4b3q-A  5.5  4.2  207   543   13   MOLECULE: REVERSE TRANSCRIPTASE/RIBONUCLEASE H;                      
1333:  3lp1-A  5.5  4.1  215   554   14   MOLECULE: REVERSE TRANSCRIPTASE/RIBONUCLEASE H;                      
1334:  3i0r-A  5.4  4.0  216   545   13   MOLECULE: REVERSE TRANSCRIPTASE/RIBONUCLEASE H;                      
1335:  4dg1-A  5.4  4.2  216   549   13   MOLECULE: REVERSE TRANSCRIPTASE P66 SUBUNIT;                         
1336:  3klf-E  5.4  4.0  226   553   13   MOLECULE: REVERSE TRANSCRIPTASE/RIBONUCLEASE H;                      
1337:  3v81-A  5.4  3.9  225   555   12   MOLECULE: HIV-1 REVERSE TRANSCRIPTASE P66 SUBUNIT;                   
1338:  5g2x-C  5.3  4.6  264   486    8   MOLECULE: GROUP II INTRON;                                           
1339:  4ig0-A  5.3  4.4  216   556   12   MOLECULE: REVERSE TRANSCRIPTASE/RIBONUCLEASE H;                      
1340:  2ynh-A  5.3  4.2  220   560   14   MOLECULE: REVERSE TRANSCRIPTASE/RIBONUCLEASE H;                      
1341:  4rw7-A  5.3  4.0  203   538   14   MOLECULE: REVERSE TRANSCRIPTASE/RIBONUCLEASE H, P66 SUBUNIT          
1342:  4rw4-A  5.3  4.0  203   538   14   MOLECULE: REVERSE TRANSCRIPTASE/RIBONUCLEASE H, P66 SUBUNIT          
1343:  4q0b-C  5.3  4.0  222   555   13   MOLECULE: HIV-1 REVERSE TRANSCRIPTASE, P66 SUBUNIT;                  
1344:  4r5p-A  5.3  3.9  228   555   13   MOLECULE: HIV-1 REVERSE TRANSCRIPTASE, P66 SUBUNIT;                  
1345:  3klg-E  5.2  3.9  221   554   12   MOLECULE: REVERSE TRANSCRIPTASE/RIBONUCLEASE H;                      
1346:  4pwd-A  5.2  4.0  225   555   12   MOLECULE: HIV-1 REVERSE TRANSCRIPTASE, P66 SUBUNIT;                  
1347:  4q0b-A  5.2  3.9  222   555   14   MOLECULE: HIV-1 REVERSE TRANSCRIPTASE, P66 SUBUNIT;                  
1348:  4b3o-A  5.2  4.1  209   540   11   MOLECULE: REVERSE TRANSCRIPTASE/RIBONUCLEASE H;                      
1349:  2ze2-A  5.2  4.6  216   552   13   MOLECULE: REVERSE TRANSCRIPTASE/RIBONUCLEASE H;                      
1350:  4ko0-A  5.2  4.3  214   555   11   MOLECULE: HIV-1 REVERSE TRANSCRIPTASE, P66 SUBUNIT;                  
1351:  3bgr-A  5.2  4.5  212   554   14   MOLECULE: REVERSE TRANSCRIPTASE/RIBONUCLEASE H;                      
1352:  7qxs-A  5.1  4.5  303   951   11   MOLECULE: TELOMERASE REVERSE TRANSCRIPTASE;                          
1353:  1jle-A  5.1  4.0  212   526   11   MOLECULE: HIV-1 RT, A-CHAIN;                                         
1354:  3qo9-A  5.1  4.6  212   553   14   MOLECULE: REVERSE TRANSCRIPTASE/ RIBONUCLEASE H;                     
1355:  4ig3-A  5.1  4.4  218   556   12   MOLECULE: REVERSE TRANSCRIPTASE/RIBONUCLEASE H;                      
1356:  4puo-C  5.1  4.0  219   555   12   MOLECULE: HIV-1 REVERSE TRANSCRIPTASE, P66 SUBUNIT;                  
1357:  4kfb-A  5.0  4.5  217   556   14   MOLECULE: REVERSE TRANSCRIPTASE/RIBONUCLEASE H, EXORIBONUCL          
1358:  4ify-A  5.0  4.5  214   556   14   MOLECULE: REVERSE TRANSCRIPTASE/RIBONUCLEASE H;                      
1359:  4i2q-A  5.0  4.4  212   556   15   MOLECULE: GAG-POL POLYPROTEIN;                                       
1360:  3t19-A  5.0  4.3  217   554   14   MOLECULE: REVERSE TRANSCRIPTASE;                                     
1361:  5vo3-A  4.9 10.7  100   380   10   MOLECULE: SUCCINYL-DIAMINOPIMELATE DESUCCINYLASE;                    
1362:  4id5-A  4.9  4.5  217   556   14   MOLECULE: REVERSE TRANSCRIPTASE/RIBONUCLEASE H;                      
1363:  4icl-A  4.8  4.6  216   556   13   MOLECULE: REVERSE TRANSCRIPTASE/RIBONUCLEASE H;                      
1364:  3t1a-A  4.8  4.2  216   554   14   MOLECULE: REVERSE TRANSCRIPTASE;                                     
1365:  4idk-A  4.8  4.4  216   556   13   MOLECULE: REVERSE TRANSCRIPTASE/RIBONUCLEASE H;                      
1366:  7v99-A  4.7  4.2  280   991    9   MOLECULE: TELOMERASE REVERSE TRANSCRIPTASE;                          
1367:  1t03-A  4.7  3.9  222   558   14   MOLECULE: SYNTHETIC OLIGONUCLEOTIDE TEMPLATE;                        
1368:  4g1q-A  4.7  4.6  217   556   14   MOLECULE: REVERSE TRANSCRIPTASE/RIBONUCLEASE H;                      
1369:  4kv8-A  4.7  4.1  220   554   14   MOLECULE: HIV REVERSE TRANSCRIPTASE P66;                             
1370:  2zd1-A  4.7  4.6  216   554   14   MOLECULE: REVERSE TRANSCRIPTASE/RIBONUCLEASE H;                      
1371:  1hni-A  4.7  3.9  220   558   13   MOLECULE: HIV-1 REVERSE TRANSCRIPTASE (SUBUNIT P66);                 
1372:  4lsn-A  4.6  4.0  222   549   13   MOLECULE: HIV-1 REVERSE TRANSCRIPTASE, P66 SUBUNIT;                  
1373:  2opq-A  4.6  4.3  214   516   13   MOLECULE: REVERSE TRANSCRIPTASE/RIBONUCLEASE H;                      
1374:  4we1-A  4.6  3.8  218   542   13   MOLECULE: GAG-POL POLYPROTEIN;                                       
1375:  4rw8-A  4.5  3.9  222   548   14   MOLECULE: REVERSE TRANSCRIPTASE/RIBONUCLEASE H, P66 SUBUNIT          
1376:  1fk9-A  4.5  4.2  210   520   14   MOLECULE: HIV-1 RT, A-CHAIN;                                         
1377:  4pwd-C  4.5  4.0  216   555   13   MOLECULE: HIV-1 REVERSE TRANSCRIPTASE, P66 SUBUNIT;                  
1378:  1klm-A  4.4  3.9  216   539   13   MOLECULE: HIV-1 REVERSE TRANSCRIPTASE;                               
1379:  1c1c-A  4.4  4.0  217   537   12   MOLECULE: HIV-1 REVERSE TRANSCRIPTASE (A-CHAIN);                     
1380:  2opp-A  4.4  4.3  211   519   13   MOLECULE: REVERSE TRANSCRIPTASE/RIBONUCLEASE H;                      
1381:  3c6t-A  4.4  4.2  221   559   14   MOLECULE: REVERSE TRANSCRIPTASE;                                     
1382:  3nbp-A  4.3  4.1  214   554   14   MOLECULE: REVERSE TRANSCRIPTASE/RIBONUCLEASE H;                      
1383:  4b3p-A  4.3  4.1  188   519   13   MOLECULE: REVERSE TRANSCRIPTASE/RIBONUCLEASE H;                      
1384:  2wom-A  4.3  4.2  223   557   14   MOLECULE: HIV-1 REVERSE TRANSCRIPTASE;                               
1385:  3irx-B  4.2  5.2  199   416   10   MOLECULE: REVERSE TRANSCRIPTASE/RIBONUCLEASE H;                      
1386:  5k8o-B  4.1 15.8  125   425   10   MOLECULE: 5-NITROANTHRANILIC ACID AMINOHYDROLASE;                    
1387:  7pbk-A  4.1 12.6  145   624    6   MOLECULE: DNA POLYMERASE I;                                          
1388:  4q0b-D  4.1  7.2  172   412   14   MOLECULE: HIV-1 REVERSE TRANSCRIPTASE, P66 SUBUNIT;                  
1389:  5c25-A  4.1  4.5  217   554   14   MOLECULE: HIV-1 REVERSE TRANSCRIPTASE, P66 SUBUNIT;                  
1390:  4o4g-A  4.0  4.4  214   554   14   MOLECULE: HIV-1 REVERSE TRANSCRIPTASE, P66 SUBUNIT;                  
1391:  4rw9-A  4.0  4.0  203   538   14   MOLECULE: REVERSE TRANSCRIPTASE/RIBONUCLEASE H, P66 SUBUNIT          
1392:  6wi5-A  4.0  4.1   71    90    4   MOLECULE: DE NOVO DESIGNED PROTEIN FOLDIT4;                          
1393:  4kko-A  4.0  4.2  214   554   13   MOLECULE: HIV-1 REVERSE TRANSCRIPTASE, P66 SUBUNIT;                  
1394:  6eli-A  4.0  4.6  220   556   14   MOLECULE: REVERSE TRANSCRIPTASE;                                     
1395:  1vbk-A  3.9 16.8  101   307    7   MOLECULE: HYPOTHETICAL PROTEIN PH1313;                               
1396:  3v4i-B  3.9  4.3  155   412   14   MOLECULE: HIV-1 REVERSE TRANSCRIPTASE P66 SUBUNIT;                   
1397:  3al0-B  3.8  4.8  100   482    8   MOLECULE: GLUTAMYL-TRNA(GLN) AMIDOTRANSFERASE SUBUNIT A;             
1398:  6wb2-A  3.8  4.1  217   540   12   MOLECULE: HIV-1 VIRAL RNA GENOME FRAGMENT;                           
1399:  1v3z-A  3.8  3.1   69    90    6   MOLECULE: ACYLPHOSPHATASE;                                           
1400:  5hlf-B  3.8  5.5  180   416   12   MOLECULE: HIV-1 REVERSE TRANSCRIPTASE P66 SUBUNIT;                   
1401:  4ifv-A  3.8  4.5  216   556   14   MOLECULE: EXORIBONUCLEASE H, P66 RT;                                 
1402:  4i2p-A  3.7  4.6  219   554   13   MOLECULE: GAG-POL POLYPROTEIN;                                       
1403:  1ikw-B  3.7  4.2  153   405   10   MOLECULE: POL POLYPROTEIN;                                           
1404:  7b8v-H  3.7  3.4   62    85    3   MOLECULE: 30S RIBOSOMAL PROTEIN S6;                                  
1405:  5cyq-A  3.7  4.5  217   548   14   MOLECULE: HIV-1 REVERSE TRANSCRIPTASE, P66 SUBUNIT;                  
1406:  5cym-A  3.7  4.5  213   546   13   MOLECULE: HIV-1 REVERSE TRANSCRIPTASE, P66 SUBUNIT;                  
1407:  1dlo-B  3.6  6.3  173   415   11   MOLECULE: HUMAN IMMUNODEFICIENCY VIRUS TYPE 1 REVERSE                
1408:  6q82-A  3.5  7.7   79  1027    5   MOLECULE: IMPORTIN BETA-LIKE PROTEIN KAP122;                         
1409:  3is9-B  3.5  5.0  185   416    9   MOLECULE: REVERSE TRANSCRIPTASE/RIBONUCLEASE H;                      
1410:  2yng-B  3.5  3.7  148   411   10   MOLECULE: REVERSE TRANSCRIPTASE/RIBONUCLEASE H;                      
1411:  4rib-B  3.4 10.1  100   628    5   MOLECULE: FANCONI-ASSOCIATED NUCLEASE 1;                             
1412:  4mfb-B  3.4  4.8  168   413   13   MOLECULE: HIV-1 REVERSE TRANSCRIPTASE, P66 SUBUNIT;                  
1413:  2ynh-B  3.4  4.1  147   406   11   MOLECULE: REVERSE TRANSCRIPTASE/RIBONUCLEASE H;                      
1414:  3v81-B  3.4  4.3  151   412   12   MOLECULE: HIV-1 REVERSE TRANSCRIPTASE P66 SUBUNIT;                   
1415:  4xea-A  3.3  9.2  106   423   10   MOLECULE: PEPTIDASE M16 DOMAIN PROTEIN;                              
1416:  1n35-A  3.3 14.9  295  1264   11   MOLECULE: 5'-R(P*GP*GP*GP*GP*G)-3';                                  
1417:  3v6d-B  3.3  4.0  145   412   11   MOLECULE: HIV-1 REVERSE TRANSCRIPTASE P66 SUBUNIT;                   
1418:  4pqu-B  3.3  4.9  146   412   10   MOLECULE: HIV-1 REVERSE TRANSCRIPTASE, P66 SUBUNIT;                  
1419:  4q0b-B  3.3  4.0  142   412   11   MOLECULE: HIV-1 REVERSE TRANSCRIPTASE, P66 SUBUNIT;                  
1420:  4r5p-D  3.3  5.0  147   412   11   MOLECULE: HIV-1 REVERSE TRANSCRIPTASE, P66 SUBUNIT;                  
1421:  3v4i-D  3.3  3.8  143   412   10   MOLECULE: HIV-1 REVERSE TRANSCRIPTASE P66 SUBUNIT;                   
1422:  3dya-B  3.3  4.5  156   402   11   MOLECULE: REVERSE TRANSCRIPTASE/RIBONUCLEASE H;                      
1423:  3kk3-B  3.3  4.3  154   407   10   MOLECULE: REVERSE TRANSCRIPTASE P66 SUBUNIT;                         
1424:  4pwd-B  3.3  4.5  146   412   13   MOLECULE: HIV-1 REVERSE TRANSCRIPTASE, P66 SUBUNIT;                  
1425:  3kle-F  3.3  4.0  148   419   11   MOLECULE: REVERSE TRANSCRIPTASE/RIBONUCLEASE H;                      
1426:  3t19-B  3.3  4.5  151   400   11   MOLECULE: REVERSE TRANSCRIPTASE;                                     
1427:  3m8q-B  3.3  4.5  152   398   13   MOLECULE: REVERSE TRANSCRIPTASE/RIBONUCLEASE H;                      
1428:  3klh-B  3.3  3.9  149   428   12   MOLECULE: REVERSE TRANSCRIPTASE/RIBONUCLEASE H;                      
1429:  2g8l-B  3.2  8.1   76   286    8   MOLECULE: 287AA LONG HYPOTHETICAL PROTEIN;                           
1430:  6d9m-A  3.2 10.8  117   326   10   MOLECULE: FUSION PROTEIN OF ENDOLYSIN,RESPONSE RECEIVER SEN          
1431:  4rw6-B  3.2  5.2  148   405   10   MOLECULE: REVERSE TRANSCRIPTASE/RIBONUCLEASE H, P66 SUBUNIT          
1432:  4lsn-B  3.2  4.8  169   416   10   MOLECULE: HIV-1 REVERSE TRANSCRIPTASE, P66 SUBUNIT;                  
1433:  5hlf-D  3.2  4.2  146   410   11   MOLECULE: HIV-1 REVERSE TRANSCRIPTASE P66 SUBUNIT;                   
1434:  3klf-J  3.2  3.5  139   413   11   MOLECULE: REVERSE TRANSCRIPTASE/RIBONUCLEASE H;                      
1435:  4puo-B  3.2  4.0  143   412   12   MOLECULE: HIV-1 REVERSE TRANSCRIPTASE, P66 SUBUNIT;                  
1436:  3jyt-B  3.2  3.8  143   413   11   MOLECULE: REVERSE TRANSCRIPTASE/RIBONUCLEASE H;                      
1437:  2yni-B  3.2  3.8  135   404   11   MOLECULE: REVERSE TRANSCRIPTASE/RIBONUCLEASE H;                      
1438:  6s6b-J  3.1 13.8   89   475    9   MOLECULE: CRISPR-ASSOCIATED PROTEIN, CMR5 FAMILY;                    
1439:  5xgb-A  3.1  9.4  161   551   11   MOLECULE: UNCHARACTERIZED PROTEIN;                                   
1440:  6tc0-C  3.1 15.1  104   994    6   MOLECULE: PROBABLE CYTOSOLIC IRON-SULFUR PROTEIN ASSEMBLY P          
1441:  3jsm-B  3.1  3.6  139   413   10   MOLECULE: HIV-1 REVERSE TRANSCRIPTASE P66 SUBUNIT;                   
1442:  3v81-D  3.1  4.6  145   412   13   MOLECULE: HIV-1 REVERSE TRANSCRIPTASE P66 SUBUNIT;                   
1443:  3lal-B  3.1  3.8  138   403   11   MOLECULE: HIV REVERSE TRANSCRIPTASE;                                 
1444:  5d3g-D  3.1  5.1  145   410   10   MOLECULE: HIV-1 REVERSE TRANSCRIPTASE P66 SUBUNIT;                   
1445:  3i0s-B  3.1  3.8  136   405   10   MOLECULE: REVERSE TRANSCRIPTASE/RIBONUCLEASE H;                      
1446:  3mec-B  3.1  4.0  140   401   10   MOLECULE: P66 REVERSE TRANSCRIPTASE;                                 
1447:  4pwd-D  3.1  4.1  143   412   10   MOLECULE: HIV-1 REVERSE TRANSCRIPTASE, P66 SUBUNIT;                  
1448:  3qip-B  3.1  4.2  137   402   11   MOLECULE: REVERSE HIV-1 REVERSE TRANSCRIPTASE P66;                   
1449:  3kli-B  3.1  4.1  154   427   10   MOLECULE: REVERSE TRANSCRIPTASE/RIBONUCLEASE H;                      
1450:  2ptm-A  3.0  9.8   73   192   12   MOLECULE: HYPERPOLARIZATION-ACTIVATED (IH) CHANNEL;                  
1451:  3ife-A  3.0 12.7  104   416   10   MOLECULE: PEPTIDASE T;                                               
1452:  3ffi-B  3.0  4.0  137   403   10   MOLECULE: REVERSE TRANSCRIPTASE/RIBONUCLEASE H;                      
1453:  4id5-B  3.0  4.5  142   412   13   MOLECULE: REVERSE TRANSCRIPTASE/RIBONUCLEASE H;                      
1454:  4b3q-B  3.0  4.5  144   410   11   MOLECULE: REVERSE TRANSCRIPTASE/RIBONUCLEASE H;                      
1455:  4kse-B  3.0  4.1  146   401   10   MOLECULE: HIV P51 SUBUNIT;                                           
1456:  1s6p-B  3.0  4.6  161   427   11   MOLECULE: POL POLYPROTEIN [CONTAINS: REVERSE TRANSCRIPTASE]          
1457:  5c42-B  3.0  4.1  147   424   10   MOLECULE: HIV-1 REVERSE TRANSCRIPTASE, P66 SUBUNIT;                  
1458:  1dtq-B  3.0  3.9  141   402    9   MOLECULE: HIV-1 RT A-CHAIN;                                          
1459:  4r5p-B  3.0  4.0  134   412   13   MOLECULE: HIV-1 REVERSE TRANSCRIPTASE, P66 SUBUNIT;                  
1460:  3ig1-B  3.0  5.2  146   409   12   MOLECULE: HIV-1 REVERSE TRANSCRIPTASE P66 SUBUNIT;                   
1461:  4dg1-B  3.0  4.4  141   418   11   MOLECULE: REVERSE TRANSCRIPTASE P66 SUBUNIT;                         
1462:  3v6d-D  3.0  4.8  144   412   12   MOLECULE: HIV-1 REVERSE TRANSCRIPTASE P66 SUBUNIT;                   
1463:  6slf-A  2.9 13.8  105   398    7   MOLECULE: N-ALPHA-ACYL-GLUTAMINE AMINOACYLASE;                       
1464:  2ze2-B  2.9  4.7  146   416   10   MOLECULE: REVERSE TRANSCRIPTASE/RIBONUCLEASE H;                      
1465:  5cyq-B  2.9  5.3  149   415   13   MOLECULE: HIV-1 REVERSE TRANSCRIPTASE, P66 SUBUNIT;                  
1466:  4lsl-B  2.9  3.9  142   417   11   MOLECULE: HIV-1 REVERSE TRANSCRIPTASE, P66 SUBUNIT;                  
1467:  3lak-B  2.9  4.1  135   403   10   MOLECULE: HIV REVERSE TRANSCRIPTASE;                                 
1468:  1s9g-B  2.9  4.0  142   425    9   MOLECULE: POL POLYPROTEIN [CONTAINS: REVERSE TRANSCRIPTASE]          
1469:  4rw9-B  2.9  5.3  148   405   10   MOLECULE: REVERSE TRANSCRIPTASE/RIBONUCLEASE H, P66 SUBUNIT          
1470:  1sv5-B  2.9  4.4  146   427    9   MOLECULE: REVERSE TRANSCRIPTASE;                                     
1471:  3t1a-B  2.9  4.1  138   400   11   MOLECULE: REVERSE TRANSCRIPTASE;                                     
1472:  1hni-B  2.9  3.7  140   427    9   MOLECULE: HIV-1 REVERSE TRANSCRIPTASE (SUBUNIT P66);                 
1473:  2opq-B  2.9  3.8  133   400   11   MOLECULE: REVERSE TRANSCRIPTASE/RIBONUCLEASE H;                      
1474:  3tam-B  2.9  4.0  136   403   10   MOLECULE: REVERSE TRANSCRIPTASE/RIBONUCLEASE H;                      
1475:  3klg-B  2.9  3.9  138   413    9   MOLECULE: REVERSE TRANSCRIPTASE/RIBONUCLEASE H;                      
1476:  7ljh-A  2.8 12.4   99   400    9   MOLECULE: POLY(ASPARTIC ACID) HYDROLASE;                             
1477:  4rw8-B  2.8  3.8  135   415   10   MOLECULE: REVERSE TRANSCRIPTASE/RIBONUCLEASE H, P66 SUBUNIT          
1478:  3kk2-B  2.8  3.9  143   414   10   MOLECULE: REVERSE TRANSCRIPTASE P66 SUBUNIT;                         
1479:  1mu2-B  2.8  5.1  185   402   14   MOLECULE: HIV-2 RT;                                                  
1480:  3klg-F  2.8  4.1  142   413   11   MOLECULE: REVERSE TRANSCRIPTASE/RIBONUCLEASE H;                      
1481:  4ify-B  2.8  4.5  142   412   13   MOLECULE: REVERSE TRANSCRIPTASE/RIBONUCLEASE H;                      
1482:  2opp-B  2.8  4.8  160   403   12   MOLECULE: REVERSE TRANSCRIPTASE/RIBONUCLEASE H;                      
1483:  4idk-B  2.8  4.6  144   412   13   MOLECULE: REVERSE TRANSCRIPTASE/RIBONUCLEASE H;                      
1484:  3ith-D  2.8  4.4  149   415   10   MOLECULE: REVERSE TRANSCRIPTASE/RIBONUCLEASE H;                      
1485:  2wom-B  2.8  4.2  135   412   11   MOLECULE: HIV-1 REVERSE TRANSCRIPTASE;                               
1486:  4i2q-B  2.8  4.3  147   416   12   MOLECULE: GAG-POL POLYPROTEIN;                                       
1487:  4ifv-B  2.8  4.5  145   412   11   MOLECULE: EXORIBONUCLEASE H, P66 RT;                                 
1488:  5fdl-B  2.8  3.7  132   396   11   MOLECULE: P51 REVERSE TRANSCRIPTASE;                                 
1489:  1jle-B  2.8  4.7  174   408   13   MOLECULE: HIV-1 RT, A-CHAIN;                                         
1490:  3s4w-A  2.7  4.8  125  1206   10   MOLECULE: FANCONI ANEMIA GROUP I PROTEIN HOMOLOG;                    
1491:  7bln-A  2.7 12.3  128   769    9   MOLECULE: VACUOLAR PROTEIN SORTING-ASSOCIATED PROTEIN 29;            
1492:  2opr-B  2.7  3.9  133   400   10   MOLECULE: REVERSE TRANSCRIPTASE/RIBONUCLEASE H;                      
1493:  3qlh-B  2.7  4.3  139   407   12   MOLECULE: REVERSE TRANSCRIPTASE/RIBONUCLEASE H;                      
1494:  4o4g-B  2.7  4.2  149   428   11   MOLECULE: HIV-1 REVERSE TRANSCRIPTASE, P66 SUBUNIT;                  
1495:  1fk9-B  2.7  4.7  158   403    9   MOLECULE: HIV-1 RT, A-CHAIN;                                         
1496:  4ko0-B  2.7  6.9  144   410   13   MOLECULE: HIV-1 REVERSE TRANSCRIPTASE, P66 SUBUNIT;                  
1497:  1c1c-B  2.7  3.7  140   416   10   MOLECULE: HIV-1 REVERSE TRANSCRIPTASE (A-CHAIN);                     
1498:  3lp2-B  2.7  4.0  138   400   11   MOLECULE: REVERSE TRANSCRIPTASE/RIBONUCLEASE H;                      
1499:  3i0r-B  2.7  3.9  140   405   10   MOLECULE: REVERSE TRANSCRIPTASE/RIBONUCLEASE H;                      
1500:  4i2p-B  2.7  4.2  134   412   14   MOLECULE: GAG-POL POLYPROTEIN;                                       
1501:  4ig3-B  2.7  5.3  142   416   13   MOLECULE: REVERSE TRANSCRIPTASE/RIBONUCLEASE H;                      
1502:  4icl-B  2.7  4.4  141   412   12   MOLECULE: REVERSE TRANSCRIPTASE/RIBONUCLEASE H;                      
1503:  4kfb-B  2.7  5.3  143   412   12   MOLECULE: REVERSE TRANSCRIPTASE/RIBONUCLEASE H, EXORIBONUCL          
1504:  6ted-Z  2.6  6.6   93   510    4   MOLECULE: DNA-DIRECTED RNA POLYMERASE SUBUNIT;                       
1505:  1c0t-B  2.6  5.1  136   373   12   MOLECULE: HIV-1 REVERSE TRANSCRIPTASE (A-CHAIN);                     
1506:  3lan-B  2.6  3.9  136   403   10   MOLECULE: HIV REVERSE TRANSCRIPTASE;                                 
1507:  3mee-B  2.6  3.9  136   401   10   MOLECULE: P66 REVERSE TRANSCRIPTASE;                                 
1508:  2ykn-B  2.6  4.1  138   410    9   MOLECULE: REVERSE TRANSCRIPTASE/RIBONUCLEASE H;                      
1509:  4zhr-B  2.6  7.3  144   409   12   MOLECULE: RT P66 SUBUNIT;                                            
1510:  3lp1-B  2.6  4.1  140   400   12   MOLECULE: REVERSE TRANSCRIPTASE/RIBONUCLEASE H;                      
1511:  1jla-B  2.6  3.8  134   408   10   MOLECULE: HIV-1 RT A-CHAIN;                                          
1512:  5hbm-B  2.6  4.0  133   413    9   MOLECULE: REVERSE TRANSCRIPTASE/RIBONUCLEASE H;                      
1513:  6imu-A  2.5  8.8   97   494    9   MOLECULE: ENDO-BETA-1,2-GLUCANASE;                                   
1514:  2won-B  2.5  4.1  139   412    9   MOLECULE: HIV-1 REVERSE TRANSCRIPTASE;                               
1515:  2ops-B  2.5  3.8  131   408   10   MOLECULE: REVERSE TRANSCRIPTASE/RIBONUCLEASE H;                      
1516:  2jle-B  2.5  4.1  140   415    9   MOLECULE: REVERSE TRANSCRIPTASE/RNASEH;                              
1517:  3kjv-B  2.5  3.9  137   400   10   MOLECULE: REVERSE TRANSCRIPTASE P66 SUBUNIT;                         
1518:  6n88-A  2.4 12.8   93   619    9   MOLECULE: MGC52556 PROTEIN;                                          
1519:  6w1s-S  2.4  3.4   89   901    7   MOLECULE: MEDIATOR OF RNA POLYMERASE II TRANSCRIPTION SUBUN          
1520:  6ygb-B  2.4 17.6  106   725    7   MOLECULE: N-ALPHA-ACETYLTRANSFERASE 30;                              
1521:  4o44-B  2.4  4.7  176   427    9   MOLECULE: HIV-1 REVERSE TRANSCRIPTASE, P66 SUBUNIT;                  
1522:  4g1q-B  2.4  4.9  151   416    9   MOLECULE: REVERSE TRANSCRIPTASE/RIBONUCLEASE H;                      
1523:  1jkh-B  2.4  3.7  130   398   10   MOLECULE: HIV-1 RT, A-CHAIN;                                         
1524:  1ep4-B  2.4  3.9  131   395   10   MOLECULE: HIV-1 REVERSE TRANSCRIPTASE;                               
1525:  2w4m-A  2.3 13.9   83   250   10   MOLECULE: N-ACYLNEURAMINATE-9-PHOSPHATASE;                           
1526:  5c25-B  2.3  4.6  176   406   11   MOLECULE: HIV-1 REVERSE TRANSCRIPTASE, P66 SUBUNIT;                  
1527:  7oxq-B  2.2  4.4  150   418   11   MOLECULE: REVERSE TRANSCRIPTASE/RIBONUCLEASE H;                      
1528:  5cym-B  2.1  4.5  139   408   12   MOLECULE: HIV-1 REVERSE TRANSCRIPTASE, P66 SUBUNIT;                  

# Structural equivalences
   1: s001-A 4nru-A    12 -  18 <=>   19 -  25   (LEU   12  - PHE   18  <=> PRO   21  - THR   27 )                          
   1: s001-A 4nru-A    25 -  28 <=>   30 -  33   (LEU   25  - PHE   28  <=> THR   32  - GLU   35 )                          
   1: s001-A 4nru-A    34 -  37 <=>   35 -  38   (VAL   34  - GLU   37  <=> LEU   37  - GLY   40 )                          
   1: s001-A 4nru-A    38 -  43 <=>   40 -  45   (TYR   38  - THR   43  <=> TRP   42  - LEU   47 )                          
   1: s001-A 4nru-A    44 -  83 <=>   57 -  96   (SER   44  - TYR   83  <=> LEU   59  - LEU   98 )                          
   1: s001-A 4nru-A    85 - 106 <=>   97 - 118   (GLU   85  - GLY  106  <=> GLU   99  - GLY  120 )                          
   1: s001-A 4nru-A   107 - 110 <=>  121 - 124   (ALA  107  - LEU  110  <=> TYR  123  - GLN  126 )                          
   1: s001-A 4nru-A   113 - 116 <=>  126 - 129   (VAL  113  - GLY  116  <=> SER  128  - TRP  131 )                          
   1: s001-A 4nru-A   117 - 133 <=>  136 - 152   (GLU  117  - LEU  133  <=> GLY  138  - GLY  154 )                          
   1: s001-A 4nru-A   138 - 157 <=>  153 - 172   (PHE  138  - THR  157  <=> LYS  155  - LYS  174 )                          
   1: s001-A 4nru-A   158 - 183 <=>  177 - 202   (ASN  158  - GLU  183  <=> ILE  179  - ASP  204 )                          
   1: s001-A 4nru-A   184 - 187 <=>  205 - 208   (ASN  184  - PRO  187  <=> LYS  207  - CYS  210 )                          
   1: s001-A 4nru-A   188 - 196 <=>  212 - 220   (PHE  188  - LEU  196  <=> PRO  214  - ASN  222 )                          
   1: s001-A 4nru-A   200 - 258 <=>  221 - 279   (THR  200  - THR  258  <=> GLU  223  - ALA  281 )                          
   1: s001-A 4nru-A   262 - 307 <=>  280 - 325   (HIS  262  - TYR  307  <=> PRO  282  - VAL  327 )                          
   1: s001-A 4nru-A   309 - 312 <=>  332 - 335   (ASP  309  - LEU  312  <=> GLN  334  - GLU  337 )                          
   1: s001-A 4nru-A   315 - 330 <=>  336 - 351   (CYS  315  - PRO  330  <=> PHE  338  - LEU  353 )                          
   1: s001-A 4nru-A   334 - 337 <=>  352 - 355   (GLU  334  - ASP  337  <=> ASP  354  - LYS  357 )                          
   1: s001-A 4nru-A   339 - 353 <=>  356 - 370   (VAL  339  - GLU  353  <=> TYR  358  - ALA  372 )                          
   1: s001-A 4nru-A   355 - 360 <=>  377 - 382   (THR  355  - VAL  360  <=> LEU  379  - THR  384 )                          
   1: s001-A 4nru-A   364 - 377 <=>  384 - 397   (MET  364  - VAL  377  <=> GLN  386  - GLN  399 )                          
   1: s001-A 4nru-A   380 - 384 <=>  403 - 407   (TRP  380  - LEU  384  <=> ARG  405  - ALA  409 )                          
   1: s001-A 4nru-A   386 - 397 <=>  408 - 419   (LYS  386  - GLN  397  <=> SER  410  - PRO  421 )                          
   1: s001-A 4nru-A   398 - 401 <=>  428 - 431   (ASP  398  - ILE  401  <=> LEU  430  - HIS  433 )                          
   1: s001-A 4nru-A   404 - 419 <=>  432 - 447   (VAL  404  - LEU  419  <=> ARG  436  - GLY  451 )                          
   1: s001-A 4nru-A   420 - 433 <=>  449 - 462   (ASP  420  - SER  433  <=> LYS  453  - ALA  466 )                          
   1: s001-A 4nru-A   464 - 478 <=>  463 - 477   (VAL  464  - THR  478  <=> VAL  474  - GLY  488 )                          
   2: s001-A 3uqs-B    12 -  18 <=>   19 -  25   (LEU   12  - PHE   18  <=> PRO   21  - THR   27 )                          
   2: s001-A 3uqs-B    25 -  28 <=>   30 -  33   (LEU   25  - PHE   28  <=> THR   32  - GLU   35 )                          
   2: s001-A 3uqs-B    34 -  37 <=>   35 -  38   (VAL   34  - GLU   37  <=> LEU   37  - GLY   40 )                          
   2: s001-A 3uqs-B    38 -  43 <=>   40 -  45   (TYR   38  - THR   43  <=> TRP   42  - LEU   47 )                          
   2: s001-A 3uqs-B    44 -  83 <=>   57 -  96   (SER   44  - TYR   83  <=> LEU   59  - LEU   98 )                          
   2: s001-A 3uqs-B    85 - 106 <=>   97 - 118   (GLU   85  - GLY  106  <=> GLU   99  - GLY  120 )                          
   2: s001-A 3uqs-B   107 - 110 <=>  121 - 124   (ALA  107  - LEU  110  <=> TYR  123  - GLN  126 )                          
   2: s001-A 3uqs-B   113 - 116 <=>  126 - 129   (VAL  113  - GLY  116  <=> SER  128  - TRP  131 )                          
   2: s001-A 3uqs-B   117 - 133 <=>  136 - 152   (GLU  117  - LEU  133  <=> GLY  138  - GLY  154 )                          
   2: s001-A 3uqs-B   138 - 157 <=>  153 - 172   (PHE  138  - THR  157  <=> LYS  155  - LYS  174 )                          
   2: s001-A 3uqs-B   158 - 183 <=>  177 - 202   (ASN  158  - GLU  183  <=> ILE  179  - ASP  204 )                          
   2: s001-A 3uqs-B   184 - 187 <=>  205 - 208   (ASN  184  - PRO  187  <=> LYS  207  - CYS  210 )                          
   2: s001-A 3uqs-B   188 - 196 <=>  212 - 220   (PHE  188  - LEU  196  <=> PRO  214  - ASN  222 )                          
   2: s001-A 3uqs-B   200 - 246 <=>  221 - 267   (THR  200  - SER  246  <=> GLU  223  - PRO  269 )                          
   2: s001-A 3uqs-B   248 - 259 <=>  268 - 279   (LEU  248  - TYR  259  <=> ASP  270  - ALA  281 )                          
   2: s001-A 3uqs-B   262 - 307 <=>  280 - 325   (HIS  262  - TYR  307  <=> PRO  282  - VAL  327 )                          
   2: s001-A 3uqs-B   309 - 312 <=>  332 - 335   (ASP  309  - LEU  312  <=> GLN  334  - GLU  337 )                          
   2: s001-A 3uqs-B   315 - 330 <=>  336 - 351   (CYS  315  - PRO  330  <=> PHE  338  - LEU  353 )                          
   2: s001-A 3uqs-B   334 - 337 <=>  352 - 355   (GLU  334  - ASP  337  <=> ASP  354  - LYS  357 )                          
   2: s001-A 3uqs-B   339 - 353 <=>  356 - 370   (VAL  339  - GLU  353  <=> TYR  358  - ALA  372 )                          
   2: s001-A 3uqs-B   355 - 360 <=>  377 - 382   (THR  355  - VAL  360  <=> LEU  379  - THR  384 )                          
   2: s001-A 3uqs-B   364 - 378 <=>  384 - 398   (MET  364  - ARG  378  <=> GLN  386  - PHE  400 )                          
   2: s001-A 3uqs-B   380 - 384 <=>  403 - 407   (TRP  380  - LEU  384  <=> ARG  405  - ALA  409 )                          
   2: s001-A 3uqs-B   386 - 397 <=>  408 - 419   (LYS  386  - GLN  397  <=> SER  410  - PRO  421 )                          
   2: s001-A 3uqs-B   398 - 419 <=>  428 - 449   (ASP  398  - LEU  419  <=> LEU  430  - GLY  451 )                          
   2: s001-A 3uqs-B   420 - 436 <=>  451 - 467   (ASP  420  - LYS  436  <=> LYS  453  - SER  469 )                          
   2: s001-A 3uqs-B   464 - 478 <=>  468 - 482   (VAL  464  - THR  478  <=> VAL  474  - GLY  488 )                          
   3: s001-A 2b43-D    12 -  18 <=>   15 -  21   (LEU   12  - PHE   18  <=> PRO   20  - THR   26 )                          
   3: s001-A 2b43-D    29 -  37 <=>   26 -  34   (ILE   29  - GLU   37  <=> SER   31  - GLY   39 )                          
   3: s001-A 2b43-D    38 -  43 <=>   36 -  41   (TYR   38  - THR   43  <=> TYR   41  - LEU   46 )                          
   3: s001-A 2b43-D    44 -  83 <=>   54 -  93   (SER   44  - TYR   83  <=> LEU   59  - ILE   98 )                          
   3: s001-A 2b43-D    85 - 106 <=>   94 - 115   (GLU   85  - GLY  106  <=> ASP   99  - GLY  120 )                          
   3: s001-A 2b43-D   107 - 110 <=>  118 - 121   (ALA  107  - LEU  110  <=> HIS  123  - ARG  126 )                          
   3: s001-A 2b43-D   113 - 116 <=>  123 - 126   (VAL  113  - GLY  116  <=> ASN  128  - TRP  131 )                          
   3: s001-A 2b43-D   117 - 133 <=>  133 - 149   (GLU  117  - LEU  133  <=> GLY  138  - GLY  154 )                          
   3: s001-A 2b43-D   138 - 157 <=>  150 - 169   (PHE  138  - THR  157  <=> LYS  155  - LYS  174 )                          
   3: s001-A 2b43-D   158 - 176 <=>  174 - 192   (ASN  158  - GLN  176  <=> ILE  179  - ARG  197 )                          
   3: s001-A 2b43-D   177 - 183 <=>  194 - 200   (PHE  177  - GLU  183  <=> PHE  199  - GLU  205 )                          
   3: s001-A 2b43-D   184 - 187 <=>  203 - 206   (ASN  184  - PRO  187  <=> ALA  208  - VAL  211 )                          
   3: s001-A 2b43-D   188 - 195 <=>  209 - 216   (PHE  188  - TRP  195  <=> PRO  214  - MET  221 )                          
   3: s001-A 2b43-D   199 - 246 <=>  217 - 264   (GLY  199  - SER  246  <=> ASN  222  - PRO  269 )                          
   3: s001-A 2b43-D   248 - 259 <=>  265 - 276   (LEU  248  - TYR  259  <=> HIS  270  - SER  281 )                          
   3: s001-A 2b43-D   262 - 279 <=>  277 - 294   (HIS  262  - PRO  279  <=> PRO  282  - PRO  299 )                          
   3: s001-A 2b43-D   280 - 283 <=>  296 - 299   (SER  280  - GLY  283  <=> GLY  301  - CYS  304 )                          
   3: s001-A 2b43-D   285 - 306 <=>  300 - 321   (THR  285  - GLU  306  <=> THR  305  - ASN  326 )                          
   3: s001-A 2b43-D   309 - 312 <=>  329 - 332   (ASP  309  - LEU  312  <=> ALA  334  - LEU  337 )                          
   3: s001-A 2b43-D   315 - 330 <=>  333 - 348   (CYS  315  - PRO  330  <=> PHE  338  - LEU  353 )                          
   3: s001-A 2b43-D   334 - 337 <=>  349 - 352   (GLU  334  - ASP  337  <=> ASP  354  - LYS  357 )                          
   3: s001-A 2b43-D   339 - 354 <=>  353 - 368   (VAL  339  - LYS  354  <=> LEU  358  - ASP  373 )                          
   3: s001-A 2b43-D   355 - 360 <=>  374 - 379   (THR  355  - VAL  360  <=> LEU  379  - ASP  384 )                          
   3: s001-A 2b43-D   364 - 377 <=>  381 - 394   (MET  364  - VAL  377  <=> ASN  386  - PRO  399 )                          
   3: s001-A 2b43-D   380 - 384 <=>  400 - 404   (TRP  380  - LEU  384  <=> LYS  405  - SER  409 )                          
   3: s001-A 2b43-D   386 - 397 <=>  405 - 416   (LYS  386  - GLN  397  <=> SER  410  - PRO  421 )                          
   3: s001-A 2b43-D   401 - 418 <=>  428 - 445   (ILE  401  - ASN  418  <=> HIS  433  - HIS  450 )                          
   3: s001-A 2b43-D   419 - 434 <=>  451 - 466   (LEU  419  - ARG  434  <=> SER  456  - MET  471 )                          
   3: s001-A 2b43-D   464 - 472 <=>  469 - 477   (VAL  464  - CYS  472  <=> TYR  474  - PHE  482 )                          
   3: s001-A 2b43-D   473 - 479 <=>  479 - 485   (TYR  473  - VAL  479  <=> TRP  484  - LEU  490 )                          
   4: s001-A 5y3d-F    12 -  18 <=>   17 -  23   (LEU   12  - PHE   18  <=> PRO   24  - THR   30 )                          
   4: s001-A 5y3d-F    29 -  36 <=>   28 -  35   (ILE   29  - GLU   36  <=> THR   35  - PRO   42 )                          
   4: s001-A 5y3d-F    37 -  43 <=>   37 -  43   (GLU   37  - THR   43  <=> ALA   44  - LEU   50 )                          
   4: s001-A 5y3d-F    44 -  83 <=>   55 -  94   (SER   44  - TYR   83  <=> LEU   62  - LEU  101 )                          
   4: s001-A 5y3d-F    85 - 106 <=>   95 - 116   (GLU   85  - GLY  106  <=> GLU  102  - GLY  123 )                          
   4: s001-A 5y3d-F   107 - 110 <=>  119 - 122   (ALA  107  - LEU  110  <=> TYR  126  - GLN  129 )                          
   4: s001-A 5y3d-F   113 - 116 <=>  124 - 127   (VAL  113  - GLY  116  <=> SER  131  - TRP  134 )                          
   4: s001-A 5y3d-F   117 - 133 <=>  134 - 150   (GLU  117  - LEU  133  <=> GLY  141  - GLY  157 )                          
   4: s001-A 5y3d-F   138 - 157 <=>  151 - 170   (PHE  138  - THR  157  <=> LYS  158  - LYS  177 )                          
   4: s001-A 5y3d-F   158 - 183 <=>  175 - 200   (ASN  158  - GLU  183  <=> ILE  182  - ASP  207 )                          
   4: s001-A 5y3d-F   184 - 187 <=>  203 - 206   (ASN  184  - PRO  187  <=> LYS  210  - CYS  213 )                          
   4: s001-A 5y3d-F   188 - 195 <=>  210 - 217   (PHE  188  - TRP  195  <=> PRO  217  - MET  224 )                          
   4: s001-A 5y3d-F   199 - 258 <=>  218 - 277   (GLY  199  - THR  258  <=> ASN  225  - ALA  284 )                          
   4: s001-A 5y3d-F   262 - 306 <=>  278 - 322   (HIS  262  - GLU  306  <=> PRO  285  - ARG  329 )                          
   4: s001-A 5y3d-F   309 - 330 <=>  328 - 349   (ASP  309  - PRO  330  <=> VAL  335  - LEU  356 )                          
   4: s001-A 5y3d-F   334 - 337 <=>  350 - 353   (GLU  334  - ASP  337  <=> ASP  357  - LYS  360 )                          
   4: s001-A 5y3d-F   339 - 353 <=>  354 - 368   (VAL  339  - GLU  353  <=> TYR  361  - ALA  375 )                          
   4: s001-A 5y3d-F   355 - 360 <=>  375 - 380   (THR  355  - VAL  360  <=> LEU  382  - THR  387 )                          
   4: s001-A 5y3d-F   364 - 376 <=>  382 - 394   (MET  364  - GLY  376  <=> GLN  389  - ASP  401 )                          
   4: s001-A 5y3d-F   379 - 383 <=>  401 - 405   (TYR  379  - ASP  383  <=> ARG  408  - ALA  412 )                          
   4: s001-A 5y3d-F   384 - 390 <=>  407 - 413   (LEU  384  - GLN  390  <=> ILE  414  - TRP  420 )                          
   4: s001-A 5y3d-F   394 - 397 <=>  414 - 417   (PRO  394  - GLN  397  <=> THR  421  - PRO  424 )                          
   4: s001-A 5y3d-F   398 - 401 <=>  426 - 429   (ASP  398  - ILE  401  <=> LEU  433  - HIS  436 )                          
   4: s001-A 5y3d-F   407 - 418 <=>  430 - 441   (ARG  407  - ASN  418  <=> ARG  439  - ALA  450 )                          
   4: s001-A 5y3d-F   419 - 433 <=>  450 - 464   (LEU  419  - SER  433  <=> ARG  459  - GLY  473 )                          
   4: s001-A 5y3d-F   464 - 467 <=>  465 - 468   (VAL  464  - SER  467  <=> MET  476  - PRO  479 )                          
   4: s001-A 5y3d-F   468 - 478 <=>  470 - 480   (TYR  468  - THR  478  <=> HIS  481  - GLY  491 )                          
   5: s001-A 3qid-C    12 -  18 <=>   18 -  24   (LEU   12  - PHE   18  <=> PRO   24  - THR   30 )                          
   5: s001-A 3qid-C    29 -  32 <=>   29 -  32   (ILE   29  - ARG   32  <=> THR   35  - GLU   38 )                          
   5: s001-A 3qid-C    34 -  37 <=>   34 -  37   (VAL   34  - GLU   37  <=> LEU   40  - GLY   43 )                          
   5: s001-A 3qid-C    38 -  43 <=>   39 -  44   (TYR   38  - THR   43  <=> TRP   45  - LEU   50 )                          
   5: s001-A 3qid-C    44 -  83 <=>   56 -  95   (SER   44  - TYR   83  <=> LEU   62  - LEU  101 )                          
   5: s001-A 3qid-C    85 - 106 <=>   96 - 117   (GLU   85  - GLY  106  <=> GLU  102  - GLY  123 )                          
   5: s001-A 3qid-C   107 - 110 <=>  120 - 123   (ALA  107  - LEU  110  <=> TYR  126  - GLN  129 )                          
   5: s001-A 3qid-C   113 - 116 <=>  126 - 129   (VAL  113  - GLY  116  <=> LYS  132  - THR  135 )                          
   5: s001-A 3qid-C   117 - 133 <=>  135 - 151   (GLU  117  - LEU  133  <=> GLY  141  - GLY  157 )                          
   5: s001-A 3qid-C   138 - 157 <=>  152 - 171   (PHE  138  - THR  157  <=> LYS  158  - LYS  177 )                          
   5: s001-A 3qid-C   158 - 183 <=>  176 - 201   (ASN  158  - GLU  183  <=> ILE  182  - ASP  207 )                          
   5: s001-A 3qid-C   184 - 187 <=>  204 - 207   (ASN  184  - PRO  187  <=> LYS  210  - CYS  213 )                          
   5: s001-A 3qid-C   188 - 195 <=>  211 - 218   (PHE  188  - TRP  195  <=> PRO  217  - MET  224 )                          
   5: s001-A 3qid-C   199 - 246 <=>  219 - 266   (GLY  199  - SER  246  <=> ASN  225  - PRO  272 )                          
   5: s001-A 3qid-C   248 - 259 <=>  267 - 278   (LEU  248  - TYR  259  <=> ASP  273  - ALA  284 )                          
   5: s001-A 3qid-C   262 - 307 <=>  279 - 324   (HIS  262  - TYR  307  <=> PRO  285  - VAL  330 )                          
   5: s001-A 3qid-C   309 - 312 <=>  331 - 334   (ASP  309  - LEU  312  <=> GLN  337  - GLU  340 )                          
   5: s001-A 3qid-C   315 - 330 <=>  335 - 350   (CYS  315  - PRO  330  <=> PHE  341  - LEU  356 )                          
   5: s001-A 3qid-C   335 - 354 <=>  351 - 370   (VAL  335  - LYS  354  <=> ASP  357  - ASP  376 )                          
   5: s001-A 3qid-C   355 - 360 <=>  376 - 381   (THR  355  - VAL  360  <=> LEU  382  - THR  387 )                          
   5: s001-A 3qid-C   364 - 376 <=>  383 - 395   (MET  364  - GLY  376  <=> GLN  389  - ASP  401 )                          
   5: s001-A 3qid-C   379 - 383 <=>  402 - 406   (TYR  379  - ASP  383  <=> ARG  408  - ALA  412 )                          
   5: s001-A 3qid-C   384 - 388 <=>  408 - 412   (LEU  384  - HIS  388  <=> ILE  414  - LEU  418 )                          
   5: s001-A 3qid-C   391 - 397 <=>  413 - 419   (ILE  391  - GLN  397  <=> LEU  419  - ASN  425 )                          
   5: s001-A 3qid-C   398 - 401 <=>  427 - 430   (ASP  398  - ILE  401  <=> LEU  433  - HIS  436 )                          
   5: s001-A 3qid-C   404 - 407 <=>  431 - 434   (VAL  404  - ARG  407  <=> ALA  437  - PRO  440 )                          
   5: s001-A 3qid-C   409 - 418 <=>  435 - 444   (ILE  409  - ASN  418  <=> SER  441  - ALA  450 )                          
   5: s001-A 3qid-C   419 - 434 <=>  453 - 468   (LEU  419  - ARG  434  <=> ARG  459  - ILE  474 )                          
   5: s001-A 3qid-C   464 - 478 <=>  471 - 485   (VAL  464  - THR  478  <=> VAL  477  - GLY  491 )                          
   6: s001-A 3h5y-A    12 -  18 <=>   16 -  22   (LEU   12  - PHE   18  <=> PRO   20  - THR   26 )                          
   6: s001-A 3h5y-A    26 -  30 <=>   27 -  31   (SER   26  - GLN   30  <=> SER   31  - PRO   35 )                          
   6: s001-A 3h5y-A    34 -  37 <=>   32 -  35   (VAL   34  - GLU   37  <=> LEU   36  - GLY   39 )                          
   6: s001-A 3h5y-A    38 -  43 <=>   37 -  42   (TYR   38  - THR   43  <=> TYR   41  - LEU   46 )                          
   6: s001-A 3h5y-A    44 -  83 <=>   55 -  94   (SER   44  - TYR   83  <=> LEU   59  - ILE   98 )                          
   6: s001-A 3h5y-A    85 - 106 <=>   95 - 116   (GLU   85  - GLY  106  <=> ASP   99  - GLY  120 )                          
   6: s001-A 3h5y-A   107 - 110 <=>  119 - 122   (ALA  107  - LEU  110  <=> HIS  123  - ARG  126 )                          
   6: s001-A 3h5y-A   113 - 116 <=>  124 - 127   (VAL  113  - GLY  116  <=> ASN  128  - TRP  131 )                          
   6: s001-A 3h5y-A   117 - 133 <=>  134 - 150   (GLU  117  - LEU  133  <=> GLY  138  - GLY  154 )                          
   6: s001-A 3h5y-A   138 - 157 <=>  151 - 170   (PHE  138  - THR  157  <=> LYS  155  - LYS  174 )                          
   6: s001-A 3h5y-A   158 - 176 <=>  175 - 193   (ASN  158  - GLN  176  <=> ILE  179  - ARG  197 )                          
   6: s001-A 3h5y-A   177 - 183 <=>  195 - 201   (PHE  177  - GLU  183  <=> PHE  199  - GLU  205 )                          
   6: s001-A 3h5y-A   184 - 187 <=>  203 - 206   (ASN  184  - PRO  187  <=> LYS  207  - CYS  210 )                          
   6: s001-A 3h5y-A   188 - 195 <=>  210 - 217   (PHE  188  - TRP  195  <=> PRO  214  - MET  221 )                          
   6: s001-A 3h5y-A   199 - 246 <=>  218 - 265   (GLY  199  - SER  246  <=> ASN  222  - PRO  269 )                          
   6: s001-A 3h5y-A   248 - 259 <=>  266 - 277   (LEU  248  - TYR  259  <=> HIS  270  - SER  281 )                          
   6: s001-A 3h5y-A   262 - 306 <=>  278 - 322   (HIS  262  - GLU  306  <=> PRO  282  - ASN  326 )                          
   6: s001-A 3h5y-A   309 - 312 <=>  330 - 333   (ASP  309  - LEU  312  <=> ALA  334  - LEU  337 )                          
   6: s001-A 3h5y-A   315 - 330 <=>  334 - 349   (CYS  315  - PRO  330  <=> PHE  338  - LEU  353 )                          
   6: s001-A 3h5y-A   334 - 337 <=>  350 - 353   (GLU  334  - ASP  337  <=> ASP  354  - LYS  357 )                          
   6: s001-A 3h5y-A   339 - 360 <=>  354 - 375   (VAL  339  - VAL  360  <=> LEU  358  - ASP  384 )                          
   6: s001-A 3h5y-A   364 - 375 <=>  377 - 388   (MET  364  - LEU  375  <=> ASN  386  - ARG  397 )                          
   6: s001-A 3h5y-A   376 - 384 <=>  392 - 400   (GLY  376  - LEU  384  <=> GLY  401  - SER  409 )                          
   6: s001-A 3h5y-A   386 - 397 <=>  401 - 412   (LYS  386  - GLN  397  <=> SER  410  - PRO  421 )                          
   6: s001-A 3h5y-A   398 - 402 <=>  422 - 426   (ASP  398  - SER  402  <=> ILE  431  - GLN  435 )                          
   6: s001-A 3h5y-A   408 - 419 <=>  431 - 442   (LEU  408  - LEU  419  <=> LEU  440  - GLY  451 )                          
   6: s001-A 3h5y-A   420 - 433 <=>  444 - 457   (ASP  420  - SER  433  <=> ALA  453  - LEU  466 )                          
   6: s001-A 3h5y-A   463 - 478 <=>  459 - 474   (SER  463  - THR  478  <=> PHE  473  - SER  488 )                          
   7: s001-A 3sfg-B    12 -  18 <=>   20 -  26   (LEU   12  - PHE   18  <=> PRO   24  - THR   30 )                          
   7: s001-A 3sfg-B    25 -  28 <=>   30 -  33   (LEU   25  - PHE   28  <=> ARG   34  - PRO   37 )                          
   7: s001-A 3sfg-B    31 -  43 <=>   34 -  46   (TYR   31  - THR   43  <=> GLU   38  - LEU   50 )                          
   7: s001-A 3sfg-B    44 -  83 <=>   58 -  97   (SER   44  - TYR   83  <=> LEU   62  - LEU  101 )                          
   7: s001-A 3sfg-B    85 - 106 <=>   98 - 119   (GLU   85  - GLY  106  <=> GLU  102  - GLY  123 )                          
   7: s001-A 3sfg-B   107 - 110 <=>  122 - 125   (ALA  107  - LEU  110  <=> TYR  126  - GLN  129 )                          
   7: s001-A 3sfg-B   113 - 116 <=>  128 - 131   (VAL  113  - GLY  116  <=> LYS  132  - THR  135 )                          
   7: s001-A 3sfg-B   117 - 133 <=>  137 - 153   (GLU  117  - LEU  133  <=> GLY  141  - GLY  157 )                          
   7: s001-A 3sfg-B   138 - 157 <=>  154 - 173   (PHE  138  - THR  157  <=> LYS  158  - LYS  177 )                          
   7: s001-A 3sfg-B   158 - 176 <=>  178 - 196   (ASN  158  - GLN  176  <=> ILE  182  - ARG  200 )                          
   7: s001-A 3sfg-B   177 - 183 <=>  198 - 204   (PHE  177  - GLU  183  <=> PHE  202  - ALA  208 )                          
   7: s001-A 3sfg-B   184 - 187 <=>  206 - 209   (ASN  184  - PRO  187  <=> LYS  210  - CYS  213 )                          
   7: s001-A 3sfg-B   188 - 196 <=>  213 - 221   (PHE  188  - LEU  196  <=> PRO  217  - ASN  225 )                          
   7: s001-A 3sfg-B   200 - 258 <=>  222 - 280   (THR  200  - THR  258  <=> GLU  226  - ALA  284 )                          
   7: s001-A 3sfg-B   262 - 307 <=>  281 - 326   (HIS  262  - TYR  307  <=> PRO  285  - VAL  330 )                          
   7: s001-A 3sfg-B   309 - 312 <=>  333 - 336   (ASP  309  - LEU  312  <=> GLN  337  - GLU  340 )                          
   7: s001-A 3sfg-B   315 - 330 <=>  337 - 352   (CYS  315  - PRO  330  <=> PHE  341  - LEU  356 )                          
   7: s001-A 3sfg-B   334 - 337 <=>  353 - 356   (GLU  334  - ASP  337  <=> ASP  357  - LYS  360 )                          
   7: s001-A 3sfg-B   339 - 354 <=>  357 - 372   (VAL  339  - LYS  354  <=> TYR  361  - ASP  376 )                          
   7: s001-A 3sfg-B   355 - 360 <=>  377 - 382   (THR  355  - VAL  360  <=> LEU  382  - THR  387 )                          
   7: s001-A 3sfg-B   364 - 378 <=>  384 - 398   (MET  364  - ARG  378  <=> GLN  389  - PHE  403 )                          
   7: s001-A 3sfg-B   380 - 384 <=>  403 - 407   (TRP  380  - LEU  384  <=> ARG  408  - ALA  412 )                          
   7: s001-A 3sfg-B   386 - 397 <=>  408 - 419   (LYS  386  - GLN  397  <=> SER  413  - PRO  424 )                          
   7: s001-A 3sfg-B   398 - 401 <=>  428 - 431   (ASP  398  - ILE  401  <=> LEU  433  - HIS  436 )                          
   7: s001-A 3sfg-B   404 - 407 <=>  432 - 435   (VAL  404  - ARG  407  <=> ALA  437  - LEU  443 )                          
   7: s001-A 3sfg-B   409 - 419 <=>  436 - 446   (ILE  409  - LEU  419  <=> MET  444  - GLY  454 )                          
   7: s001-A 3sfg-B   420 - 426 <=>  448 - 454   (ASP  420  - ASN  426  <=> LYS  456  - ALA  462 )                          
   7: s001-A 3sfg-B   428 - 431 <=>  455 - 458   (ALA  428  - PHE  431  <=> SER  463  - SER  466 )                          
   7: s001-A 3sfg-B   462 - 477 <=>  459 - 474   (LEU  462  - GLY  477  <=> MET  476  - GLY  491 )                          
   8: s001-A 3nai-B    12 -  18 <=>   18 -  24   (LEU   12  - PHE   18  <=> PRO   24  - THR   30 )                          
   8: s001-A 3nai-B    29 -  32 <=>   29 -  32   (ILE   29  - ARG   32  <=> THR   35  - GLU   38 )                          
   8: s001-A 3nai-B    34 -  37 <=>   34 -  37   (VAL   34  - GLU   37  <=> LEU   40  - GLY   43 )                          
   8: s001-A 3nai-B    38 -  43 <=>   39 -  44   (TYR   38  - THR   43  <=> TRP   45  - LEU   50 )                          
   8: s001-A 3nai-B    44 -  83 <=>   56 -  95   (SER   44  - TYR   83  <=> LEU   62  - LEU  101 )                          
   8: s001-A 3nai-B    85 - 106 <=>   96 - 117   (GLU   85  - GLY  106  <=> GLU  102  - GLY  123 )                          
   8: s001-A 3nai-B   107 - 110 <=>  120 - 123   (ALA  107  - LEU  110  <=> TYR  126  - GLN  129 )                          
   8: s001-A 3nai-B   113 - 116 <=>  126 - 129   (VAL  113  - GLY  116  <=> LYS  132  - THR  135 )                          
   8: s001-A 3nai-B   117 - 133 <=>  135 - 151   (GLU  117  - LEU  133  <=> GLY  141  - GLY  157 )                          
   8: s001-A 3nai-B   138 - 157 <=>  152 - 171   (PHE  138  - THR  157  <=> LYS  158  - LYS  177 )                          
   8: s001-A 3nai-B   158 - 176 <=>  176 - 194   (ASN  158  - GLN  176  <=> ILE  182  - ARG  200 )                          
   8: s001-A 3nai-B   177 - 183 <=>  196 - 202   (PHE  177  - GLU  183  <=> PHE  202  - ALA  208 )                          
   8: s001-A 3nai-B   184 - 187 <=>  204 - 207   (ASN  184  - PRO  187  <=> LYS  210  - CYS  213 )                          
   8: s001-A 3nai-B   188 - 195 <=>  211 - 218   (PHE  188  - TRP  195  <=> PRO  217  - MET  224 )                          
   8: s001-A 3nai-B   199 - 258 <=>  219 - 278   (GLY  199  - THR  258  <=> ASN  225  - ALA  284 )                          
   8: s001-A 3nai-B   262 - 307 <=>  279 - 324   (HIS  262  - TYR  307  <=> PRO  285  - VAL  330 )                          
   8: s001-A 3nai-B   309 - 312 <=>  331 - 334   (ASP  309  - LEU  312  <=> GLN  337  - GLU  340 )                          
   8: s001-A 3nai-B   315 - 330 <=>  335 - 350   (CYS  315  - PRO  330  <=> PHE  341  - LEU  356 )                          
   8: s001-A 3nai-B   334 - 337 <=>  351 - 354   (GLU  334  - ASP  337  <=> ASP  357  - LYS  360 )                          
   8: s001-A 3nai-B   339 - 354 <=>  355 - 370   (VAL  339  - LYS  354  <=> TYR  361  - ASP  376 )                          
   8: s001-A 3nai-B   355 - 360 <=>  376 - 381   (THR  355  - VAL  360  <=> LEU  382  - THR  387 )                          
   8: s001-A 3nai-B   364 - 376 <=>  383 - 395   (MET  364  - GLY  376  <=> GLN  389  - ASP  401 )                          
   8: s001-A 3nai-B   379 - 382 <=>  402 - 405   (TYR  379  - VAL  382  <=> ARG  408  - ARG  411 )                          
   8: s001-A 3nai-B   383 - 386 <=>  407 - 410   (ASP  383  - LYS  386  <=> SER  413  - ARG  416 )                          
   8: s001-A 3nai-B   390 - 397 <=>  411 - 418   (GLN  390  - GLN  397  <=> GLN  417  - PRO  424 )                          
   8: s001-A 3nai-B   398 - 402 <=>  426 - 430   (ASP  398  - SER  402  <=> THR  432  - HIS  436 )                          
   8: s001-A 3nai-B   405 - 418 <=>  431 - 444   (ILE  405  - ASN  418  <=> ALA  437  - ALA  450 )                          
   8: s001-A 3nai-B   419 - 434 <=>  453 - 468   (LEU  419  - ARG  434  <=> ARG  459  - ILE  474 )                          
   8: s001-A 3nai-B   464 - 478 <=>  471 - 485   (VAL  464  - THR  478  <=> VAL  477  - GLY  491 )                          
   9: s001-A 3uqs-A    12 -  18 <=>   20 -  26   (LEU   12  - PHE   18  <=> PRO   21  - THR   27 )                          
   9: s001-A 3uqs-A    25 -  28 <=>   31 -  34   (LEU   25  - PHE   28  <=> THR   32  - GLU   35 )                          
   9: s001-A 3uqs-A    34 -  37 <=>   36 -  39   (VAL   34  - GLU   37  <=> LEU   37  - GLY   40 )                          
   9: s001-A 3uqs-A    38 -  43 <=>   41 -  46   (TYR   38  - THR   43  <=> TRP   42  - LEU   47 )                          
   9: s001-A 3uqs-A    44 -  83 <=>   58 -  97   (SER   44  - TYR   83  <=> LEU   59  - LEU   98 )                          
   9: s001-A 3uqs-A    85 - 106 <=>   98 - 119   (GLU   85  - GLY  106  <=> GLU   99  - GLY  120 )                          
   9: s001-A 3uqs-A   107 - 110 <=>  122 - 125   (ALA  107  - LEU  110  <=> TYR  123  - GLN  126 )                          
   9: s001-A 3uqs-A   113 - 116 <=>  127 - 130   (VAL  113  - GLY  116  <=> SER  128  - TRP  131 )                          
   9: s001-A 3uqs-A   117 - 133 <=>  137 - 153   (GLU  117  - LEU  133  <=> GLY  138  - GLY  154 )                          
   9: s001-A 3uqs-A   138 - 157 <=>  154 - 173   (PHE  138  - THR  157  <=> LYS  155  - LYS  174 )                          
   9: s001-A 3uqs-A   158 - 183 <=>  178 - 203   (ASN  158  - GLU  183  <=> ILE  179  - ASP  204 )                          
   9: s001-A 3uqs-A   184 - 187 <=>  206 - 209   (ASN  184  - PRO  187  <=> LYS  207  - CYS  210 )                          
   9: s001-A 3uqs-A   188 - 196 <=>  213 - 221   (PHE  188  - LEU  196  <=> PRO  214  - ASN  222 )                          
   9: s001-A 3uqs-A   200 - 246 <=>  222 - 268   (THR  200  - SER  246  <=> GLU  223  - PRO  269 )                          
   9: s001-A 3uqs-A   248 - 259 <=>  269 - 280   (LEU  248  - TYR  259  <=> ASP  270  - ALA  281 )                          
   9: s001-A 3uqs-A   262 - 307 <=>  281 - 326   (HIS  262  - TYR  307  <=> PRO  282  - VAL  327 )                          
   9: s001-A 3uqs-A   309 - 312 <=>  333 - 336   (ASP  309  - LEU  312  <=> GLN  334  - GLU  337 )                          
   9: s001-A 3uqs-A   315 - 330 <=>  337 - 352   (CYS  315  - PRO  330  <=> PHE  338  - LEU  353 )                          
   9: s001-A 3uqs-A   335 - 353 <=>  353 - 371   (VAL  335  - GLU  353  <=> ASP  354  - ALA  372 )                          
   9: s001-A 3uqs-A   355 - 360 <=>  378 - 383   (THR  355  - VAL  360  <=> LEU  379  - THR  384 )                          
   9: s001-A 3uqs-A   364 - 378 <=>  385 - 399   (MET  364  - ARG  378  <=> GLN  386  - PHE  400 )                          
   9: s001-A 3uqs-A   380 - 384 <=>  404 - 408   (TRP  380  - LEU  384  <=> ARG  405  - ALA  409 )                          
   9: s001-A 3uqs-A   386 - 397 <=>  409 - 420   (LYS  386  - GLN  397  <=> SER  410  - PRO  421 )                          
   9: s001-A 3uqs-A   398 - 401 <=>  429 - 432   (ASP  398  - ILE  401  <=> LEU  430  - GLN  435 )                          
   9: s001-A 3uqs-A   404 - 419 <=>  433 - 448   (VAL  404  - LEU  419  <=> ARG  436  - GLY  451 )                          
   9: s001-A 3uqs-A   420 - 433 <=>  450 - 463   (ASP  420  - SER  433  <=> LYS  453  - ALA  466 )                          
   9: s001-A 3uqs-A   464 - 478 <=>  464 - 478   (VAL  464  - THR  478  <=> VAL  474  - GLY  488 )                          
  10: s001-A 4o4r-A    12 -  18 <=>   18 -  24   (LEU   12  - PHE   18  <=> PRO   21  - THR   27 )                          
  10: s001-A 4o4r-A    29 -  35 <=>   29 -  35   (ILE   29  - LYS   35  <=> THR   32  - PRO   38 )                          
  10: s001-A 4o4r-A    36 -  43 <=>   37 -  44   (GLU   36  - THR   43  <=> GLY   40  - LEU   47 )                          
  10: s001-A 4o4r-A    44 -  83 <=>   56 -  95   (SER   44  - TYR   83  <=> LEU   59  - LEU   98 )                          
  10: s001-A 4o4r-A    85 - 106 <=>   96 - 117   (GLU   85  - GLY  106  <=> GLU   99  - GLY  120 )                          
  10: s001-A 4o4r-A   107 - 110 <=>  120 - 123   (ALA  107  - LEU  110  <=> TYR  123  - GLN  126 )                          
  10: s001-A 4o4r-A   115 - 118 <=>  125 - 128   (LYS  115  - VAL  118  <=> SER  128  - TRP  131 )                          
  10: s001-A 4o4r-A   120 - 135 <=>  135 - 150   (ASN  120  - SER  135  <=> GLY  138  - MET  153 )                          
  10: s001-A 4o4r-A   137 - 157 <=>  151 - 171   (GLY  137  - THR  157  <=> GLY  154  - LYS  174 )                          
  10: s001-A 4o4r-A   158 - 183 <=>  176 - 201   (ASN  158  - GLU  183  <=> ILE  179  - ASP  204 )                          
  10: s001-A 4o4r-A   184 - 187 <=>  204 - 207   (ASN  184  - PRO  187  <=> LYS  207  - CYS  210 )                          
  10: s001-A 4o4r-A   188 - 195 <=>  211 - 218   (PHE  188  - TRP  195  <=> PRO  214  - MET  221 )                          
  10: s001-A 4o4r-A   199 - 258 <=>  219 - 278   (GLY  199  - THR  258  <=> ASN  222  - ALA  281 )                          
  10: s001-A 4o4r-A   262 - 307 <=>  279 - 324   (HIS  262  - TYR  307  <=> PRO  282  - VAL  327 )                          
  10: s001-A 4o4r-A   309 - 312 <=>  331 - 334   (ASP  309  - LEU  312  <=> GLN  334  - GLU  337 )                          
  10: s001-A 4o4r-A   315 - 330 <=>  335 - 350   (CYS  315  - PRO  330  <=> PHE  338  - LEU  353 )                          
  10: s001-A 4o4r-A   334 - 337 <=>  351 - 354   (GLU  334  - ASP  337  <=> ASP  354  - LYS  357 )                          
  10: s001-A 4o4r-A   339 - 353 <=>  355 - 369   (VAL  339  - GLU  353  <=> TYR  358  - ALA  372 )                          
  10: s001-A 4o4r-A   355 - 360 <=>  372 - 377   (THR  355  - VAL  360  <=> LEU  379  - THR  384 )                          
  10: s001-A 4o4r-A   364 - 376 <=>  379 - 391   (MET  364  - GLY  376  <=> GLN  386  - ASP  398 )                          
  10: s001-A 4o4r-A   379 - 383 <=>  398 - 402   (TYR  379  - ASP  383  <=> ARG  405  - ALA  409 )                          
  10: s001-A 4o4r-A   384 - 390 <=>  404 - 410   (LEU  384  - GLN  390  <=> ILE  411  - TRP  417 )                          
  10: s001-A 4o4r-A   394 - 397 <=>  411 - 414   (PRO  394  - GLN  397  <=> THR  418  - PRO  421 )                          
  10: s001-A 4o4r-A   398 - 401 <=>  423 - 426   (ASP  398  - ILE  401  <=> LEU  430  - HIS  433 )                          
  10: s001-A 4o4r-A   404 - 407 <=>  427 - 430   (VAL  404  - ARG  407  <=> ALA  434  - PRO  437 )                          
  10: s001-A 4o4r-A   409 - 418 <=>  431 - 440   (ILE  409  - ASN  418  <=> SER  438  - ALA  447 )                          
  10: s001-A 4o4r-A   419 - 431 <=>  449 - 461   (LEU  419  - PHE  431  <=> ARG  456  - GLN  468 )                          
  10: s001-A 4o4r-A   464 - 478 <=>  462 - 476   (VAL  464  - THR  478  <=> VAL  474  - GLY  488 )                          
  11: s001-A 1sh0-A    12 -  18 <=>   15 -  21   (LEU   12  - PHE   18  <=> PRO   20  - THR   26 )                          
  11: s001-A 1sh0-A    29 -  37 <=>   26 -  34   (ILE   29  - GLU   37  <=> SER   31  - GLY   39 )                          
  11: s001-A 1sh0-A    38 -  43 <=>   36 -  41   (TYR   38  - THR   43  <=> TYR   41  - LEU   46 )                          
  11: s001-A 1sh0-A    44 -  83 <=>   54 -  93   (SER   44  - TYR   83  <=> LEU   59  - ILE   98 )                          
  11: s001-A 1sh0-A    85 - 106 <=>   94 - 115   (GLU   85  - GLY  106  <=> ASP   99  - GLY  120 )                          
  11: s001-A 1sh0-A   107 - 110 <=>  118 - 121   (ALA  107  - LEU  110  <=> HIS  123  - ARG  126 )                          
  11: s001-A 1sh0-A   113 - 116 <=>  123 - 126   (VAL  113  - GLY  116  <=> ASN  128  - TRP  131 )                          
  11: s001-A 1sh0-A   117 - 133 <=>  133 - 149   (GLU  117  - LEU  133  <=> GLY  138  - GLY  154 )                          
  11: s001-A 1sh0-A   138 - 157 <=>  150 - 169   (PHE  138  - THR  157  <=> LYS  155  - LYS  174 )                          
  11: s001-A 1sh0-A   158 - 176 <=>  174 - 192   (ASN  158  - GLN  176  <=> ILE  179  - ARG  197 )                          
  11: s001-A 1sh0-A   177 - 183 <=>  194 - 200   (PHE  177  - GLU  183  <=> PHE  199  - GLU  205 )                          
  11: s001-A 1sh0-A   184 - 187 <=>  203 - 206   (ASN  184  - PRO  187  <=> THR  208  - VAL  211 )                          
  11: s001-A 1sh0-A   188 - 195 <=>  209 - 216   (PHE  188  - TRP  195  <=> PRO  214  - MET  221 )                          
  11: s001-A 1sh0-A   199 - 246 <=>  217 - 264   (GLY  199  - SER  246  <=> ASN  222  - PRO  269 )                          
  11: s001-A 1sh0-A   248 - 259 <=>  265 - 276   (LEU  248  - TYR  259  <=> HIS  270  - SER  281 )                          
  11: s001-A 1sh0-A   262 - 306 <=>  277 - 321   (HIS  262  - GLU  306  <=> PRO  282  - ASN  326 )                          
  11: s001-A 1sh0-A   309 - 312 <=>  329 - 332   (ASP  309  - LEU  312  <=> ALA  334  - LEU  337 )                          
  11: s001-A 1sh0-A   315 - 330 <=>  333 - 348   (CYS  315  - PRO  330  <=> PHE  338  - LEU  353 )                          
  11: s001-A 1sh0-A   334 - 337 <=>  349 - 352   (GLU  334  - ASP  337  <=> ASP  354  - LYS  357 )                          
  11: s001-A 1sh0-A   339 - 354 <=>  353 - 368   (VAL  339  - LYS  354  <=> LEU  358  - ASP  373 )                          
  11: s001-A 1sh0-A   355 - 360 <=>  374 - 379   (THR  355  - VAL  360  <=> LEU  379  - ASP  384 )                          
  11: s001-A 1sh0-A   364 - 377 <=>  381 - 394   (MET  364  - VAL  377  <=> ASN  386  - PRO  399 )                          
  11: s001-A 1sh0-A   380 - 384 <=>  400 - 404   (TRP  380  - LEU  384  <=> LYS  405  - SER  409 )                          
  11: s001-A 1sh0-A   386 - 397 <=>  405 - 416   (LYS  386  - GLN  397  <=> SER  410  - PRO  421 )                          
  11: s001-A 1sh0-A   398 - 418 <=>  425 - 445   (ASP  398  - ASN  418  <=> MET  430  - HIS  450 )                          
  11: s001-A 1sh0-A   419 - 434 <=>  451 - 466   (LEU  419  - ARG  434  <=> SER  456  - MET  471 )                          
  11: s001-A 1sh0-A   463 - 479 <=>  468 - 484   (SER  463  - VAL  479  <=> PHE  473  - ASP  489 )                          
  12: s001-A 3ur0-C    12 -  18 <=>   18 -  24   (LEU   12  - PHE   18  <=> PRO   21  - THR   27 )                          
  12: s001-A 3ur0-C    29 -  36 <=>   29 -  36   (ILE   29  - GLU   36  <=> THR   32  - PRO   39 )                          
  12: s001-A 3ur0-C    37 -  43 <=>   38 -  44   (GLU   37  - THR   43  <=> ALA   41  - LEU   47 )                          
  12: s001-A 3ur0-C    44 -  83 <=>   56 -  95   (SER   44  - TYR   83  <=> LEU   59  - LEU   98 )                          
  12: s001-A 3ur0-C    85 - 106 <=>   96 - 117   (GLU   85  - GLY  106  <=> GLU   99  - GLY  120 )                          
  12: s001-A 3ur0-C   107 - 110 <=>  120 - 123   (ALA  107  - LEU  110  <=> TYR  123  - GLN  126 )                          
  12: s001-A 3ur0-C   113 - 116 <=>  125 - 128   (VAL  113  - GLY  116  <=> SER  128  - TRP  131 )                          
  12: s001-A 3ur0-C   117 - 133 <=>  135 - 151   (GLU  117  - LEU  133  <=> GLY  138  - GLY  154 )                          
  12: s001-A 3ur0-C   138 - 157 <=>  152 - 171   (PHE  138  - THR  157  <=> LYS  155  - LYS  174 )                          
  12: s001-A 3ur0-C   158 - 183 <=>  176 - 201   (ASN  158  - GLU  183  <=> ILE  179  - ASP  204 )                          
  12: s001-A 3ur0-C   184 - 187 <=>  204 - 207   (ASN  184  - PRO  187  <=> LYS  207  - CYS  210 )                          
  12: s001-A 3ur0-C   188 - 195 <=>  211 - 218   (PHE  188  - TRP  195  <=> PRO  214  - MET  221 )                          
  12: s001-A 3ur0-C   199 - 246 <=>  219 - 266   (GLY  199  - SER  246  <=> ASN  222  - PRO  269 )                          
  12: s001-A 3ur0-C   248 - 259 <=>  267 - 278   (LEU  248  - TYR  259  <=> ASP  270  - ALA  281 )                          
  12: s001-A 3ur0-C   262 - 282 <=>  279 - 299   (HIS  262  - SER  282  <=> PRO  282  - CYS  302 )                          
  12: s001-A 3ur0-C   284 - 307 <=>  300 - 323   (PHE  284  - TYR  307  <=> CYS  304  - VAL  327 )                          
  12: s001-A 3ur0-C   309 - 330 <=>  328 - 349   (ASP  309  - PRO  330  <=> VAL  332  - LEU  353 )                          
  12: s001-A 3ur0-C   334 - 337 <=>  350 - 353   (GLU  334  - ASP  337  <=> ASP  354  - LYS  357 )                          
  12: s001-A 3ur0-C   339 - 353 <=>  354 - 368   (VAL  339  - GLU  353  <=> TYR  358  - ALA  372 )                          
  12: s001-A 3ur0-C   355 - 360 <=>  375 - 380   (THR  355  - VAL  360  <=> LEU  379  - THR  384 )                          
  12: s001-A 3ur0-C   364 - 378 <=>  382 - 396   (MET  364  - ARG  378  <=> GLN  386  - PHE  400 )                          
  12: s001-A 3ur0-C   380 - 384 <=>  401 - 405   (TRP  380  - LEU  384  <=> ARG  405  - ALA  409 )                          
  12: s001-A 3ur0-C   386 - 397 <=>  406 - 417   (LYS  386  - GLN  397  <=> SER  410  - PRO  421 )                          
  12: s001-A 3ur0-C   398 - 401 <=>  425 - 428   (ASP  398  - ILE  401  <=> THR  429  - GLY  432 )                          
  12: s001-A 3ur0-C   404 - 418 <=>  429 - 443   (VAL  404  - ASN  418  <=> ARG  436  - HIS  450 )                          
  12: s001-A 3ur0-C   419 - 430 <=>  449 - 460   (LEU  419  - ASP  430  <=> ARG  456  - ALA  467 )                          
  12: s001-A 3ur0-C   465 - 478 <=>  461 - 474   (PHE  465  - THR  478  <=> VAL  475  - GLY  488 )                          
  13: s001-A 3upf-A    12 -  18 <=>   20 -  26   (LEU   12  - PHE   18  <=> PRO   21  - THR   27 )                          
  13: s001-A 3upf-A    25 -  28 <=>   31 -  34   (LEU   25  - PHE   28  <=> THR   32  - GLU   35 )                          
  13: s001-A 3upf-A    34 -  37 <=>   36 -  39   (VAL   34  - GLU   37  <=> LEU   37  - GLY   40 )                          
  13: s001-A 3upf-A    38 -  43 <=>   41 -  46   (TYR   38  - THR   43  <=> TRP   42  - LEU   47 )                          
  13: s001-A 3upf-A    44 -  83 <=>   58 -  97   (SER   44  - TYR   83  <=> LEU   59  - LEU   98 )                          
  13: s001-A 3upf-A    85 - 106 <=>   98 - 119   (GLU   85  - GLY  106  <=> GLU   99  - GLY  120 )                          
  13: s001-A 3upf-A   107 - 110 <=>  122 - 125   (ALA  107  - LEU  110  <=> TYR  123  - GLN  126 )                          
  13: s001-A 3upf-A   113 - 116 <=>  127 - 130   (VAL  113  - GLY  116  <=> SER  128  - TRP  131 )                          
  13: s001-A 3upf-A   117 - 133 <=>  137 - 153   (GLU  117  - LEU  133  <=> GLY  138  - GLY  154 )                          
  13: s001-A 3upf-A   138 - 157 <=>  154 - 173   (PHE  138  - THR  157  <=> LYS  155  - LYS  174 )                          
  13: s001-A 3upf-A   158 - 183 <=>  178 - 203   (ASN  158  - GLU  183  <=> ILE  179  - ASP  204 )                          
  13: s001-A 3upf-A   184 - 187 <=>  206 - 209   (ASN  184  - PRO  187  <=> LYS  207  - CYS  210 )                          
  13: s001-A 3upf-A   188 - 195 <=>  213 - 220   (PHE  188  - TRP  195  <=> PRO  214  - MET  221 )                          
  13: s001-A 3upf-A   199 - 246 <=>  221 - 268   (GLY  199  - SER  246  <=> ASN  222  - PRO  269 )                          
  13: s001-A 3upf-A   248 - 259 <=>  269 - 280   (LEU  248  - TYR  259  <=> ASP  270  - ALA  281 )                          
  13: s001-A 3upf-A   262 - 282 <=>  281 - 301   (HIS  262  - SER  282  <=> PRO  282  - PRO  303 )                          
  13: s001-A 3upf-A   284 - 307 <=>  302 - 325   (PHE  284  - TYR  307  <=> CYS  304  - VAL  327 )                          
  13: s001-A 3upf-A   309 - 312 <=>  332 - 335   (ASP  309  - LEU  312  <=> GLN  334  - GLU  337 )                          
  13: s001-A 3upf-A   315 - 330 <=>  336 - 351   (CYS  315  - PRO  330  <=> PHE  338  - LEU  353 )                          
  13: s001-A 3upf-A   334 - 337 <=>  352 - 355   (GLU  334  - ASP  337  <=> ASP  354  - LYS  357 )                          
  13: s001-A 3upf-A   339 - 354 <=>  356 - 371   (VAL  339  - LYS  354  <=> TYR  358  - ASP  373 )                          
  13: s001-A 3upf-A   355 - 360 <=>  376 - 381   (THR  355  - VAL  360  <=> LEU  379  - THR  384 )                          
  13: s001-A 3upf-A   364 - 378 <=>  383 - 397   (MET  364  - ARG  378  <=> GLN  386  - PHE  400 )                          
  13: s001-A 3upf-A   380 - 384 <=>  402 - 406   (TRP  380  - LEU  384  <=> ARG  405  - ALA  409 )                          
  13: s001-A 3upf-A   386 - 397 <=>  407 - 418   (LYS  386  - GLN  397  <=> SER  410  - PRO  421 )                          
  13: s001-A 3upf-A   398 - 401 <=>  427 - 430   (ASP  398  - ILE  401  <=> LEU  430  - HIS  433 )                          
  13: s001-A 3upf-A   405 - 419 <=>  431 - 445   (ILE  405  - LEU  419  <=> ARG  436  - GLY  451 )                          
  13: s001-A 3upf-A   420 - 434 <=>  447 - 461   (ASP  420  - ARG  434  <=> LYS  453  - ALA  467 )                          
  13: s001-A 3upf-A   464 - 478 <=>  462 - 476   (VAL  464  - THR  478  <=> VAL  474  - GLY  488 )                          
  14: s001-A 3sfg-A    12 -  18 <=>   20 -  26   (LEU   12  - PHE   18  <=> PRO   24  - THR   30 )                          
  14: s001-A 3sfg-A    26 -  29 <=>   29 -  32   (SER   26  - ILE   29  <=> TRP   33  - SER   36 )                          
  14: s001-A 3sfg-A    31 -  35 <=>   33 -  37   (TYR   31  - LYS   35  <=> PRO   37  - PRO   41 )                          
  14: s001-A 3sfg-A    36 -  43 <=>   39 -  46   (GLU   36  - THR   43  <=> GLY   43  - LEU   50 )                          
  14: s001-A 3sfg-A    44 -  83 <=>   58 -  97   (SER   44  - TYR   83  <=> LEU   62  - LEU  101 )                          
  14: s001-A 3sfg-A    85 - 106 <=>   98 - 119   (GLU   85  - GLY  106  <=> GLU  102  - GLY  123 )                          
  14: s001-A 3sfg-A   107 - 110 <=>  122 - 125   (ALA  107  - LEU  110  <=> TYR  126  - GLN  129 )                          
  14: s001-A 3sfg-A   113 - 116 <=>  127 - 130   (VAL  113  - GLY  116  <=> SER  131  - TRP  134 )                          
  14: s001-A 3sfg-A   117 - 133 <=>  137 - 153   (GLU  117  - LEU  133  <=> GLY  141  - GLY  157 )                          
  14: s001-A 3sfg-A   138 - 157 <=>  154 - 173   (PHE  138  - THR  157  <=> LYS  158  - LYS  177 )                          
  14: s001-A 3sfg-A   158 - 176 <=>  178 - 196   (ASN  158  - GLN  176  <=> ILE  182  - ARG  200 )                          
  14: s001-A 3sfg-A   177 - 183 <=>  198 - 204   (PHE  177  - GLU  183  <=> PHE  202  - ALA  208 )                          
  14: s001-A 3sfg-A   184 - 187 <=>  206 - 209   (ASN  184  - PRO  187  <=> LYS  210  - CYS  213 )                          
  14: s001-A 3sfg-A   188 - 196 <=>  213 - 221   (PHE  188  - LEU  196  <=> PRO  217  - ASN  225 )                          
  14: s001-A 3sfg-A   200 - 258 <=>  222 - 280   (THR  200  - THR  258  <=> GLU  226  - ALA  284 )                          
  14: s001-A 3sfg-A   262 - 307 <=>  281 - 326   (HIS  262  - TYR  307  <=> PRO  285  - VAL  330 )                          
  14: s001-A 3sfg-A   309 - 312 <=>  333 - 336   (ASP  309  - LEU  312  <=> GLN  337  - GLU  340 )                          
  14: s001-A 3sfg-A   315 - 330 <=>  337 - 352   (CYS  315  - PRO  330  <=> PHE  341  - LEU  356 )                          
  14: s001-A 3sfg-A   334 - 337 <=>  353 - 356   (GLU  334  - ASP  337  <=> ASP  357  - LYS  360 )                          
  14: s001-A 3sfg-A   339 - 354 <=>  357 - 372   (VAL  339  - LYS  354  <=> TYR  361  - ASP  376 )                          
  14: s001-A 3sfg-A   355 - 360 <=>  378 - 383   (THR  355  - VAL  360  <=> LEU  382  - THR  387 )                          
  14: s001-A 3sfg-A   364 - 378 <=>  385 - 399   (MET  364  - ARG  378  <=> GLN  389  - PHE  403 )                          
  14: s001-A 3sfg-A   380 - 384 <=>  404 - 408   (TRP  380  - LEU  384  <=> ARG  408  - ALA  412 )                          
  14: s001-A 3sfg-A   386 - 397 <=>  409 - 420   (LYS  386  - GLN  397  <=> SER  413  - PRO  424 )                          
  14: s001-A 3sfg-A   399 - 402 <=>  431 - 434   (LYS  399  - SER  402  <=> GLY  435  - GLN  438 )                          
  14: s001-A 3sfg-A   404 - 419 <=>  435 - 450   (VAL  404  - LEU  419  <=> ARG  439  - GLY  454 )                          
  14: s001-A 3sfg-A   420 - 428 <=>  452 - 460   (ASP  420  - ALA  428  <=> LYS  456  - ARG  464 )                          
  14: s001-A 3sfg-A   431 - 434 <=>  461 - 464   (PHE  431  - ARG  434  <=> VAL  465  - MET  476 )                          
  14: s001-A 3sfg-A   463 - 478 <=>  465 - 480   (SER  463  - THR  478  <=> VAL  477  - THR  492 )                          
  15: s001-A 2b43-B    12 -  18 <=>   15 -  21   (LEU   12  - PHE   18  <=> PRO   20  - THR   26 )                          
  15: s001-A 2b43-B    29 -  37 <=>   26 -  34   (ILE   29  - GLU   37  <=> SER   31  - GLY   39 )                          
  15: s001-A 2b43-B    38 -  43 <=>   36 -  41   (TYR   38  - THR   43  <=> TYR   41  - LEU   46 )                          
  15: s001-A 2b43-B    44 -  83 <=>   54 -  93   (SER   44  - TYR   83  <=> LEU   59  - ILE   98 )                          
  15: s001-A 2b43-B    85 - 106 <=>   94 - 115   (GLU   85  - GLY  106  <=> ASP   99  - GLY  120 )                          
  15: s001-A 2b43-B   107 - 110 <=>  118 - 121   (ALA  107  - LEU  110  <=> HIS  123  - ARG  126 )                          
  15: s001-A 2b43-B   113 - 116 <=>  123 - 126   (VAL  113  - GLY  116  <=> ASN  128  - TRP  131 )                          
  15: s001-A 2b43-B   117 - 133 <=>  133 - 149   (GLU  117  - LEU  133  <=> GLY  138  - GLY  154 )                          
  15: s001-A 2b43-B   138 - 157 <=>  150 - 169   (PHE  138  - THR  157  <=> LYS  155  - LYS  174 )                          
  15: s001-A 2b43-B   158 - 176 <=>  174 - 192   (ASN  158  - GLN  176  <=> ILE  179  - ARG  197 )                          
  15: s001-A 2b43-B   177 - 183 <=>  194 - 200   (PHE  177  - GLU  183  <=> PHE  199  - GLU  205 )                          
  15: s001-A 2b43-B   184 - 187 <=>  203 - 206   (ASN  184  - PRO  187  <=> ALA  208  - VAL  211 )                          
  15: s001-A 2b43-B   188 - 195 <=>  209 - 216   (PHE  188  - TRP  195  <=> PRO  214  - MET  221 )                          
  15: s001-A 2b43-B   199 - 246 <=>  217 - 264   (GLY  199  - SER  246  <=> ASN  222  - PRO  269 )                          
  15: s001-A 2b43-B   248 - 259 <=>  265 - 276   (LEU  248  - TYR  259  <=> HIS  270  - SER  281 )                          
  15: s001-A 2b43-B   262 - 278 <=>  277 - 293   (HIS  262  - ILE  278  <=> PRO  282  - LEU  298 )                          
  15: s001-A 2b43-B   279 - 282 <=>  295 - 298   (PRO  279  - SER  282  <=> SER  300  - PRO  303 )                          
  15: s001-A 2b43-B   284 - 306 <=>  299 - 321   (PHE  284  - GLU  306  <=> CYS  304  - ASN  326 )                          
  15: s001-A 2b43-B   309 - 312 <=>  329 - 332   (ASP  309  - LEU  312  <=> ALA  334  - LEU  337 )                          
  15: s001-A 2b43-B   315 - 330 <=>  333 - 348   (CYS  315  - PRO  330  <=> PHE  338  - LEU  353 )                          
  15: s001-A 2b43-B   334 - 337 <=>  349 - 352   (GLU  334  - ASP  337  <=> ASP  354  - LYS  357 )                          
  15: s001-A 2b43-B   339 - 354 <=>  353 - 368   (VAL  339  - LYS  354  <=> LEU  358  - ASP  373 )                          
  15: s001-A 2b43-B   355 - 360 <=>  374 - 379   (THR  355  - VAL  360  <=> LEU  379  - ASP  384 )                          
  15: s001-A 2b43-B   364 - 377 <=>  381 - 394   (MET  364  - VAL  377  <=> ASN  386  - PRO  399 )                          
  15: s001-A 2b43-B   379 - 382 <=>  400 - 403   (TYR  379  - VAL  382  <=> LYS  405  - GLN  408 )                          
  15: s001-A 2b43-B   383 - 386 <=>  405 - 408   (ASP  383  - LYS  386  <=> SER  410  - ARG  413 )                          
  15: s001-A 2b43-B   390 - 397 <=>  409 - 416   (GLN  390  - GLN  397  <=> GLN  414  - PRO  421 )                          
  15: s001-A 2b43-B   401 - 418 <=>  428 - 445   (ILE  401  - ASN  418  <=> HIS  433  - HIS  450 )                          
  15: s001-A 2b43-B   419 - 434 <=>  451 - 466   (LEU  419  - ARG  434  <=> SER  456  - MET  471 )                          
  15: s001-A 2b43-B   463 - 479 <=>  468 - 484   (SER  463  - VAL  479  <=> PHE  473  - ASP  489 )                          
  16: s001-A 3ur0-A    12 -  18 <=>   18 -  24   (LEU   12  - PHE   18  <=> PRO   21  - THR   27 )                          
  16: s001-A 3ur0-A    25 -  28 <=>   29 -  32   (LEU   25  - PHE   28  <=> THR   32  - GLU   35 )                          
  16: s001-A 3ur0-A    34 -  37 <=>   34 -  37   (VAL   34  - GLU   37  <=> LEU   37  - GLY   40 )                          
  16: s001-A 3ur0-A    38 -  43 <=>   39 -  44   (TYR   38  - THR   43  <=> TRP   42  - LEU   47 )                          
  16: s001-A 3ur0-A    44 -  83 <=>   56 -  95   (SER   44  - TYR   83  <=> LEU   59  - LEU   98 )                          
  16: s001-A 3ur0-A    85 - 106 <=>   96 - 117   (GLU   85  - GLY  106  <=> GLU   99  - GLY  120 )                          
  16: s001-A 3ur0-A   107 - 110 <=>  120 - 123   (ALA  107  - LEU  110  <=> TYR  123  - GLN  126 )                          
  16: s001-A 3ur0-A   113 - 116 <=>  125 - 128   (VAL  113  - GLY  116  <=> SER  128  - TRP  131 )                          
  16: s001-A 3ur0-A   117 - 133 <=>  135 - 151   (GLU  117  - LEU  133  <=> GLY  138  - GLY  154 )                          
  16: s001-A 3ur0-A   138 - 157 <=>  152 - 171   (PHE  138  - THR  157  <=> LYS  155  - LYS  174 )                          
  16: s001-A 3ur0-A   158 - 183 <=>  176 - 201   (ASN  158  - GLU  183  <=> ILE  179  - ASP  204 )                          
  16: s001-A 3ur0-A   184 - 187 <=>  204 - 207   (ASN  184  - PRO  187  <=> LYS  207  - CYS  210 )                          
  16: s001-A 3ur0-A   188 - 196 <=>  211 - 219   (PHE  188  - LEU  196  <=> PRO  214  - ASN  222 )                          
  16: s001-A 3ur0-A   200 - 246 <=>  220 - 266   (THR  200  - SER  246  <=> GLU  223  - PRO  269 )                          
  16: s001-A 3ur0-A   248 - 259 <=>  267 - 278   (LEU  248  - TYR  259  <=> ASP  270  - ALA  281 )                          
  16: s001-A 3ur0-A   262 - 282 <=>  279 - 299   (HIS  262  - SER  282  <=> PRO  282  - CYS  302 )                          
  16: s001-A 3ur0-A   284 - 307 <=>  300 - 323   (PHE  284  - TYR  307  <=> CYS  304  - VAL  327 )                          
  16: s001-A 3ur0-A   309 - 312 <=>  330 - 333   (ASP  309  - LEU  312  <=> GLN  334  - GLU  337 )                          
  16: s001-A 3ur0-A   315 - 330 <=>  334 - 349   (CYS  315  - PRO  330  <=> PHE  338  - LEU  353 )                          
  16: s001-A 3ur0-A   334 - 337 <=>  350 - 353   (GLU  334  - ASP  337  <=> ASP  354  - LYS  357 )                          
  16: s001-A 3ur0-A   339 - 353 <=>  354 - 368   (VAL  339  - GLU  353  <=> TYR  358  - ALA  372 )                          
  16: s001-A 3ur0-A   355 - 360 <=>  375 - 380   (THR  355  - VAL  360  <=> LEU  379  - THR  384 )                          
  16: s001-A 3ur0-A   364 - 376 <=>  382 - 394   (MET  364  - GLY  376  <=> GLN  386  - ASP  398 )                          
  16: s001-A 3ur0-A   380 - 384 <=>  401 - 405   (TRP  380  - LEU  384  <=> ARG  405  - ALA  409 )                          
  16: s001-A 3ur0-A   386 - 397 <=>  406 - 417   (LYS  386  - GLN  397  <=> SER  410  - PRO  421 )                          
  16: s001-A 3ur0-A   398 - 401 <=>  426 - 429   (ASP  398  - ILE  401  <=> LEU  430  - HIS  433 )                          
  16: s001-A 3ur0-A   404 - 419 <=>  430 - 445   (VAL  404  - LEU  419  <=> ARG  436  - GLY  451 )                          
  16: s001-A 3ur0-A   421 - 433 <=>  448 - 460   (ALA  421  - SER  433  <=> TYR  454  - ALA  466 )                          
  16: s001-A 3ur0-A   464 - 478 <=>  461 - 475   (VAL  464  - THR  478  <=> VAL  474  - GLY  488 )                          
  17: s001-A 3ur0-B    12 -  18 <=>   20 -  26   (LEU   12  - PHE   18  <=> PRO   21  - THR   27 )                          
  17: s001-A 3ur0-B    25 -  28 <=>   31 -  34   (LEU   25  - PHE   28  <=> THR   32  - GLU   35 )                          
  17: s001-A 3ur0-B    34 -  37 <=>   36 -  39   (VAL   34  - GLU   37  <=> LEU   37  - GLY   40 )                          
  17: s001-A 3ur0-B    38 -  43 <=>   41 -  46   (TYR   38  - THR   43  <=> TRP   42  - LEU   47 )                          
  17: s001-A 3ur0-B    44 -  83 <=>   58 -  97   (SER   44  - TYR   83  <=> LEU   59  - LEU   98 )                          
  17: s001-A 3ur0-B    85 - 106 <=>   98 - 119   (GLU   85  - GLY  106  <=> GLU   99  - GLY  120 )                          
  17: s001-A 3ur0-B   107 - 110 <=>  122 - 125   (ALA  107  - LEU  110  <=> TYR  123  - GLN  126 )                          
  17: s001-A 3ur0-B   113 - 116 <=>  128 - 131   (VAL  113  - GLY  116  <=> LYS  129  - THR  132 )                          
  17: s001-A 3ur0-B   117 - 133 <=>  137 - 153   (GLU  117  - LEU  133  <=> GLY  138  - GLY  154 )                          
  17: s001-A 3ur0-B   138 - 157 <=>  154 - 173   (PHE  138  - THR  157  <=> LYS  155  - LYS  174 )                          
  17: s001-A 3ur0-B   158 - 183 <=>  178 - 203   (ASN  158  - GLU  183  <=> ILE  179  - ASP  204 )                          
  17: s001-A 3ur0-B   184 - 187 <=>  206 - 209   (ASN  184  - PRO  187  <=> LYS  207  - CYS  210 )                          
  17: s001-A 3ur0-B   188 - 196 <=>  213 - 221   (PHE  188  - LEU  196  <=> PRO  214  - ASN  222 )                          
  17: s001-A 3ur0-B   200 - 246 <=>  222 - 268   (THR  200  - SER  246  <=> GLU  223  - PRO  269 )                          
  17: s001-A 3ur0-B   248 - 259 <=>  269 - 280   (LEU  248  - TYR  259  <=> ASP  270  - ALA  281 )                          
  17: s001-A 3ur0-B   262 - 282 <=>  281 - 301   (HIS  262  - SER  282  <=> PRO  282  - PRO  303 )                          
  17: s001-A 3ur0-B   284 - 307 <=>  302 - 325   (PHE  284  - TYR  307  <=> CYS  304  - VAL  327 )                          
  17: s001-A 3ur0-B   309 - 330 <=>  330 - 351   (ASP  309  - PRO  330  <=> VAL  332  - LEU  353 )                          
  17: s001-A 3ur0-B   334 - 337 <=>  352 - 355   (GLU  334  - ASP  337  <=> ASP  354  - LYS  357 )                          
  17: s001-A 3ur0-B   339 - 354 <=>  356 - 371   (VAL  339  - LYS  354  <=> TYR  358  - ASP  373 )                          
  17: s001-A 3ur0-B   355 - 360 <=>  377 - 382   (THR  355  - VAL  360  <=> LEU  379  - THR  384 )                          
  17: s001-A 3ur0-B   364 - 378 <=>  384 - 398   (MET  364  - ARG  378  <=> GLN  386  - PHE  400 )                          
  17: s001-A 3ur0-B   380 - 384 <=>  403 - 407   (TRP  380  - LEU  384  <=> ARG  405  - ALA  409 )                          
  17: s001-A 3ur0-B   386 - 397 <=>  408 - 419   (LYS  386  - GLN  397  <=> SER  410  - PRO  421 )                          
  17: s001-A 3ur0-B   398 - 401 <=>  427 - 430   (ASP  398  - ILE  401  <=> THR  429  - GLY  432 )                          
  17: s001-A 3ur0-B   404 - 419 <=>  431 - 446   (VAL  404  - LEU  419  <=> ARG  436  - GLY  451 )                          
  17: s001-A 3ur0-B   420 - 433 <=>  448 - 461   (ASP  420  - SER  433  <=> LYS  453  - ALA  466 )                          
  17: s001-A 3ur0-B   464 - 478 <=>  462 - 476   (VAL  464  - THR  478  <=> VAL  474  - GLY  488 )                          
  18: s001-A 3nah-B    13 -  18 <=>   17 -  22   (LYS   13  - PHE   18  <=> PRO   24  - LYS   29 )                          
  18: s001-A 3nah-B    29 -  36 <=>   28 -  35   (ILE   29  - GLU   36  <=> THR   35  - PRO   42 )                          
  18: s001-A 3nah-B    37 -  43 <=>   37 -  43   (GLU   37  - THR   43  <=> ALA   44  - LEU   50 )                          
  18: s001-A 3nah-B    44 -  83 <=>   55 -  94   (SER   44  - TYR   83  <=> LEU   62  - LEU  101 )                          
  18: s001-A 3nah-B    85 - 106 <=>   95 - 116   (GLU   85  - GLY  106  <=> GLU  102  - GLY  123 )                          
  18: s001-A 3nah-B   107 - 110 <=>  119 - 122   (ALA  107  - LEU  110  <=> TYR  126  - GLN  129 )                          
  18: s001-A 3nah-B   113 - 116 <=>  124 - 127   (VAL  113  - GLY  116  <=> SER  131  - TRP  134 )                          
  18: s001-A 3nah-B   117 - 133 <=>  134 - 150   (GLU  117  - LEU  133  <=> GLY  141  - GLY  157 )                          
  18: s001-A 3nah-B   138 - 157 <=>  151 - 170   (PHE  138  - THR  157  <=> LYS  158  - LYS  177 )                          
  18: s001-A 3nah-B   158 - 183 <=>  175 - 200   (ASN  158  - GLU  183  <=> ILE  182  - ASP  207 )                          
  18: s001-A 3nah-B   184 - 187 <=>  203 - 206   (ASN  184  - PRO  187  <=> LYS  210  - CYS  213 )                          
  18: s001-A 3nah-B   188 - 195 <=>  210 - 217   (PHE  188  - TRP  195  <=> PRO  217  - MET  224 )                          
  18: s001-A 3nah-B   199 - 258 <=>  218 - 277   (GLY  199  - THR  258  <=> ASN  225  - ALA  284 )                          
  18: s001-A 3nah-B   262 - 306 <=>  278 - 322   (HIS  262  - GLU  306  <=> PRO  285  - ARG  329 )                          
  18: s001-A 3nah-B   308 - 311 <=>  327 - 330   (GLY  308  - VAL  311  <=> ILE  334  - GLN  337 )                          
  18: s001-A 3nah-B   314 - 330 <=>  333 - 349   (SER  314  - PRO  330  <=> GLU  340  - LEU  356 )                          
  18: s001-A 3nah-B   335 - 354 <=>  350 - 369   (VAL  335  - LYS  354  <=> ASP  357  - ASP  376 )                          
  18: s001-A 3nah-B   355 - 360 <=>  375 - 380   (THR  355  - VAL  360  <=> LEU  382  - THR  387 )                          
  18: s001-A 3nah-B   364 - 377 <=>  382 - 395   (MET  364  - VAL  377  <=> GLN  389  - GLN  402 )                          
  18: s001-A 3nah-B   379 - 382 <=>  401 - 404   (TYR  379  - VAL  382  <=> ARG  408  - ARG  411 )                          
  18: s001-A 3nah-B   383 - 390 <=>  406 - 413   (ASP  383  - GLN  390  <=> SER  413  - TRP  420 )                          
  18: s001-A 3nah-B   394 - 397 <=>  414 - 417   (PRO  394  - GLN  397  <=> THR  421  - PRO  424 )                          
  18: s001-A 3nah-B   398 - 401 <=>  425 - 428   (ASP  398  - ILE  401  <=> THR  432  - GLY  435 )                          
  18: s001-A 3nah-B   404 - 418 <=>  429 - 443   (VAL  404  - ASN  418  <=> HIS  436  - ALA  450 )                          
  18: s001-A 3nah-B   419 - 433 <=>  452 - 466   (LEU  419  - SER  433  <=> ARG  459  - GLY  473 )                          
  18: s001-A 3nah-B   463 - 478 <=>  469 - 484   (SER  463  - THR  478  <=> MET  476  - GLY  491 )                          
  19: s001-A 3h5x-A    12 -  18 <=>   15 -  21   (LEU   12  - PHE   18  <=> PRO   20  - THR   26 )                          
  19: s001-A 3h5x-A    26 -  30 <=>   26 -  30   (SER   26  - GLN   30  <=> SER   31  - PRO   35 )                          
  19: s001-A 3h5x-A    34 -  37 <=>   31 -  34   (VAL   34  - GLU   37  <=> LEU   36  - GLY   39 )                          
  19: s001-A 3h5x-A    38 -  43 <=>   36 -  41   (TYR   38  - THR   43  <=> TYR   41  - LEU   46 )                          
  19: s001-A 3h5x-A    44 -  83 <=>   54 -  93   (SER   44  - TYR   83  <=> LEU   59  - ILE   98 )                          
  19: s001-A 3h5x-A    85 - 106 <=>   94 - 115   (GLU   85  - GLY  106  <=> ASP   99  - GLY  120 )                          
  19: s001-A 3h5x-A   107 - 110 <=>  118 - 121   (ALA  107  - LEU  110  <=> HIS  123  - ARG  126 )                          
  19: s001-A 3h5x-A   113 - 116 <=>  123 - 126   (VAL  113  - GLY  116  <=> ASN  128  - TRP  131 )                          
  19: s001-A 3h5x-A   117 - 133 <=>  133 - 149   (GLU  117  - LEU  133  <=> GLY  138  - GLY  154 )                          
  19: s001-A 3h5x-A   138 - 157 <=>  150 - 169   (PHE  138  - THR  157  <=> LYS  155  - LYS  174 )                          
  19: s001-A 3h5x-A   158 - 176 <=>  174 - 192   (ASN  158  - GLN  176  <=> ILE  179  - ARG  197 )                          
  19: s001-A 3h5x-A   177 - 183 <=>  194 - 200   (PHE  177  - GLU  183  <=> PHE  199  - GLU  205 )                          
  19: s001-A 3h5x-A   184 - 187 <=>  203 - 206   (ASN  184  - PRO  187  <=> THR  208  - VAL  211 )                          
  19: s001-A 3h5x-A   188 - 195 <=>  209 - 216   (PHE  188  - TRP  195  <=> PRO  214  - MET  221 )                          
  19: s001-A 3h5x-A   199 - 246 <=>  217 - 264   (GLY  199  - SER  246  <=> ASN  222  - PRO  269 )                          
  19: s001-A 3h5x-A   248 - 259 <=>  265 - 276   (LEU  248  - TYR  259  <=> HIS  270  - SER  281 )                          
  19: s001-A 3h5x-A   262 - 306 <=>  277 - 321   (HIS  262  - GLU  306  <=> PRO  282  - ASN  326 )                          
  19: s001-A 3h5x-A   309 - 312 <=>  329 - 332   (ASP  309  - LEU  312  <=> ALA  334  - LEU  337 )                          
  19: s001-A 3h5x-A   315 - 330 <=>  333 - 348   (CYS  315  - PRO  330  <=> PHE  338  - LEU  353 )                          
  19: s001-A 3h5x-A   334 - 337 <=>  349 - 352   (GLU  334  - ASP  337  <=> ASP  354  - LYS  357 )                          
  19: s001-A 3h5x-A   339 - 352 <=>  353 - 366   (VAL  339  - PRO  352  <=> LEU  358  - PRO  378 )                          
  19: s001-A 3h5x-A   355 - 360 <=>  367 - 372   (THR  355  - VAL  360  <=> LEU  379  - ASP  384 )                          
  19: s001-A 3h5x-A   364 - 375 <=>  374 - 385   (MET  364  - LEU  375  <=> ASN  386  - ARG  397 )                          
  19: s001-A 3h5x-A   376 - 384 <=>  389 - 397   (GLY  376  - LEU  384  <=> GLY  401  - SER  409 )                          
  19: s001-A 3h5x-A   386 - 397 <=>  398 - 409   (LYS  386  - GLN  397  <=> SER  410  - PRO  421 )                          
  19: s001-A 3h5x-A   398 - 402 <=>  419 - 423   (ASP  398  - SER  402  <=> ILE  431  - GLN  435 )                          
  19: s001-A 3h5x-A   408 - 419 <=>  428 - 439   (LEU  408  - LEU  419  <=> LEU  440  - GLY  451 )                          
  19: s001-A 3h5x-A   420 - 432 <=>  441 - 453   (ASP  420  - CYS  432  <=> ALA  453  - GLU  465 )                          
  19: s001-A 3h5x-A   463 - 478 <=>  455 - 470   (SER  463  - THR  478  <=> PHE  473  - SER  488 )                          
  20: s001-A 1sh2-A    12 -  18 <=>   15 -  21   (LEU   12  - PHE   18  <=> PRO   20  - THR   26 )                          
  20: s001-A 1sh2-A    29 -  37 <=>   26 -  34   (ILE   29  - GLU   37  <=> SER   31  - GLY   39 )                          
  20: s001-A 1sh2-A    38 -  43 <=>   36 -  41   (TYR   38  - THR   43  <=> TYR   41  - LEU   46 )                          
  20: s001-A 1sh2-A    44 -  83 <=>   54 -  93   (SER   44  - TYR   83  <=> LEU   59  - ILE   98 )                          
  20: s001-A 1sh2-A    85 - 106 <=>   94 - 115   (GLU   85  - GLY  106  <=> ASP   99  - GLY  120 )                          
  20: s001-A 1sh2-A   107 - 110 <=>  118 - 121   (ALA  107  - LEU  110  <=> HIS  123  - ARG  126 )                          
  20: s001-A 1sh2-A   113 - 116 <=>  124 - 127   (VAL  113  - GLY  116  <=> ASP  129  - ASN  132 )                          
  20: s001-A 1sh2-A   117 - 133 <=>  133 - 149   (GLU  117  - LEU  133  <=> GLY  138  - GLY  154 )                          
  20: s001-A 1sh2-A   138 - 157 <=>  150 - 169   (PHE  138  - THR  157  <=> LYS  155  - LYS  174 )                          
  20: s001-A 1sh2-A   158 - 176 <=>  174 - 192   (ASN  158  - GLN  176  <=> ILE  179  - ARG  197 )                          
  20: s001-A 1sh2-A   177 - 183 <=>  194 - 200   (PHE  177  - GLU  183  <=> PHE  199  - GLU  205 )                          
  20: s001-A 1sh2-A   184 - 187 <=>  202 - 205   (ASN  184  - PRO  187  <=> LYS  207  - CYS  210 )                          
  20: s001-A 1sh2-A   188 - 196 <=>  209 - 217   (PHE  188  - LEU  196  <=> PRO  214  - ASN  222 )                          
  20: s001-A 1sh2-A   200 - 246 <=>  218 - 264   (THR  200  - SER  246  <=> GLU  223  - PRO  269 )                          
  20: s001-A 1sh2-A   248 - 259 <=>  265 - 276   (LEU  248  - TYR  259  <=> HIS  270  - SER  281 )                          
  20: s001-A 1sh2-A   262 - 306 <=>  277 - 321   (HIS  262  - GLU  306  <=> PRO  282  - ASN  326 )                          
  20: s001-A 1sh2-A   309 - 312 <=>  329 - 332   (ASP  309  - LEU  312  <=> ALA  334  - LEU  337 )                          
  20: s001-A 1sh2-A   315 - 330 <=>  333 - 348   (CYS  315  - PRO  330  <=> PHE  338  - LEU  353 )                          
  20: s001-A 1sh2-A   334 - 337 <=>  349 - 352   (GLU  334  - ASP  337  <=> ASP  354  - LYS  357 )                          
  20: s001-A 1sh2-A   339 - 354 <=>  353 - 368   (VAL  339  - LYS  354  <=> LEU  358  - ASP  373 )                          
  20: s001-A 1sh2-A   355 - 360 <=>  374 - 379   (THR  355  - VAL  360  <=> LEU  379  - ASP  384 )                          
  20: s001-A 1sh2-A   364 - 378 <=>  381 - 395   (MET  364  - ARG  378  <=> ASN  386  - ALA  400 )                          
  20: s001-A 1sh2-A   380 - 384 <=>  400 - 404   (TRP  380  - LEU  384  <=> LYS  405  - SER  409 )                          
  20: s001-A 1sh2-A   386 - 397 <=>  405 - 416   (LYS  386  - GLN  397  <=> SER  410  - PRO  421 )                          
  20: s001-A 1sh2-A   401 - 418 <=>  428 - 445   (ILE  401  - ASN  418  <=> HIS  433  - HIS  450 )                          
  20: s001-A 1sh2-A   419 - 434 <=>  451 - 466   (LEU  419  - ARG  434  <=> SER  456  - MET  471 )                          
  20: s001-A 1sh2-A   464 - 479 <=>  469 - 484   (VAL  464  - VAL  479  <=> TYR  474  - ASP  489 )                          
  21: s001-A 5y3d-B    13 -  18 <=>   17 -  22   (LYS   13  - PHE   18  <=> PRO   24  - LYS   29 )                          
  21: s001-A 5y3d-B    29 -  36 <=>   28 -  35   (ILE   29  - GLU   36  <=> THR   35  - PRO   42 )                          
  21: s001-A 5y3d-B    37 -  43 <=>   37 -  43   (GLU   37  - THR   43  <=> ALA   44  - LEU   50 )                          
  21: s001-A 5y3d-B    44 -  83 <=>   55 -  94   (SER   44  - TYR   83  <=> LEU   62  - LEU  101 )                          
  21: s001-A 5y3d-B    85 - 106 <=>   95 - 116   (GLU   85  - GLY  106  <=> GLU  102  - GLY  123 )                          
  21: s001-A 5y3d-B   107 - 110 <=>  119 - 122   (ALA  107  - LEU  110  <=> TYR  126  - GLN  129 )                          
  21: s001-A 5y3d-B   113 - 116 <=>  125 - 128   (VAL  113  - GLY  116  <=> LYS  132  - THR  135 )                          
  21: s001-A 5y3d-B   117 - 133 <=>  134 - 150   (GLU  117  - LEU  133  <=> GLY  141  - GLY  157 )                          
  21: s001-A 5y3d-B   138 - 157 <=>  151 - 170   (PHE  138  - THR  157  <=> LYS  158  - LYS  177 )                          
  21: s001-A 5y3d-B   158 - 183 <=>  175 - 200   (ASN  158  - GLU  183  <=> ILE  182  - ASP  207 )                          
  21: s001-A 5y3d-B   184 - 187 <=>  203 - 206   (ASN  184  - PRO  187  <=> LYS  210  - CYS  213 )                          
  21: s001-A 5y3d-B   188 - 195 <=>  210 - 217   (PHE  188  - TRP  195  <=> PRO  217  - MET  224 )                          
  21: s001-A 5y3d-B   199 - 258 <=>  218 - 277   (GLY  199  - THR  258  <=> ASN  225  - ALA  284 )                          
  21: s001-A 5y3d-B   262 - 306 <=>  278 - 322   (HIS  262  - GLU  306  <=> PRO  285  - ARG  329 )                          
  21: s001-A 5y3d-B   309 - 330 <=>  328 - 349   (ASP  309  - PRO  330  <=> VAL  335  - LEU  356 )                          
  21: s001-A 5y3d-B   334 - 337 <=>  350 - 353   (GLU  334  - ASP  337  <=> ASP  357  - LYS  360 )                          
  21: s001-A 5y3d-B   339 - 353 <=>  354 - 368   (VAL  339  - GLU  353  <=> TYR  361  - ALA  375 )                          
  21: s001-A 5y3d-B   355 - 360 <=>  375 - 380   (THR  355  - VAL  360  <=> LEU  382  - THR  387 )                          
  21: s001-A 5y3d-B   364 - 376 <=>  382 - 394   (MET  364  - GLY  376  <=> GLN  389  - ASP  401 )                          
  21: s001-A 5y3d-B   379 - 383 <=>  401 - 405   (TYR  379  - ASP  383  <=> ARG  408  - ALA  412 )                          
  21: s001-A 5y3d-B   384 - 391 <=>  407 - 414   (LEU  384  - ILE  391  <=> ILE  414  - THR  421 )                          
  21: s001-A 5y3d-B   394 - 397 <=>  415 - 418   (PRO  394  - GLN  397  <=> LYS  422  - ASN  425 )                          
  21: s001-A 5y3d-B   398 - 401 <=>  425 - 428   (ASP  398  - ILE  401  <=> THR  432  - GLY  435 )                          
  21: s001-A 5y3d-B   409 - 418 <=>  429 - 438   (ILE  409  - ASN  418  <=> SER  441  - ALA  450 )                          
  21: s001-A 5y3d-B   419 - 434 <=>  447 - 462   (LEU  419  - ARG  434  <=> ARG  459  - ILE  474 )                          
  21: s001-A 5y3d-B   463 - 478 <=>  464 - 479   (SER  463  - THR  478  <=> MET  476  - GLY  491 )                          
  22: s001-A 4nru-D    12 -  18 <=>   18 -  24   (LEU   12  - PHE   18  <=> PRO   21  - THR   27 )                          
  22: s001-A 4nru-D    26 -  29 <=>   27 -  30   (SER   26  - ILE   29  <=> TRP   30  - SER   33 )                          
  22: s001-A 4nru-D    31 -  35 <=>   31 -  35   (TYR   31  - LYS   35  <=> PRO   34  - PRO   38 )                          
  22: s001-A 4nru-D    36 -  43 <=>   37 -  44   (GLU   36  - THR   43  <=> GLY   40  - LEU   47 )                          
  22: s001-A 4nru-D    44 -  83 <=>   56 -  95   (SER   44  - TYR   83  <=> LEU   59  - LEU   98 )                          
  22: s001-A 4nru-D    85 - 106 <=>   96 - 117   (GLU   85  - GLY  106  <=> GLU   99  - GLY  120 )                          
  22: s001-A 4nru-D   107 - 110 <=>  120 - 123   (ALA  107  - LEU  110  <=> TYR  123  - GLN  126 )                          
  22: s001-A 4nru-D   113 - 116 <=>  125 - 128   (VAL  113  - GLY  116  <=> SER  128  - TRP  131 )                          
  22: s001-A 4nru-D   117 - 133 <=>  135 - 151   (GLU  117  - LEU  133  <=> GLY  138  - GLY  154 )                          
  22: s001-A 4nru-D   138 - 157 <=>  152 - 171   (PHE  138  - THR  157  <=> LYS  155  - LYS  174 )                          
  22: s001-A 4nru-D   158 - 183 <=>  176 - 201   (ASN  158  - GLU  183  <=> ILE  179  - ASP  204 )                          
  22: s001-A 4nru-D   184 - 187 <=>  204 - 207   (ASN  184  - PRO  187  <=> LYS  207  - CYS  210 )                          
  22: s001-A 4nru-D   188 - 196 <=>  211 - 219   (PHE  188  - LEU  196  <=> PRO  214  - ASN  222 )                          
  22: s001-A 4nru-D   200 - 258 <=>  220 - 278   (THR  200  - THR  258  <=> GLU  223  - ALA  281 )                          
  22: s001-A 4nru-D   262 - 307 <=>  279 - 324   (HIS  262  - TYR  307  <=> PRO  282  - VAL  327 )                          
  22: s001-A 4nru-D   309 - 312 <=>  331 - 334   (ASP  309  - LEU  312  <=> GLN  334  - GLU  337 )                          
  22: s001-A 4nru-D   315 - 330 <=>  335 - 350   (CYS  315  - PRO  330  <=> PHE  338  - LEU  353 )                          
  22: s001-A 4nru-D   334 - 337 <=>  351 - 354   (GLU  334  - ASP  337  <=> ASP  354  - LYS  357 )                          
  22: s001-A 4nru-D   339 - 353 <=>  355 - 369   (VAL  339  - GLU  353  <=> TYR  358  - ALA  372 )                          
  22: s001-A 4nru-D   355 - 360 <=>  376 - 381   (THR  355  - VAL  360  <=> LEU  379  - THR  384 )                          
  22: s001-A 4nru-D   364 - 378 <=>  383 - 397   (MET  364  - ARG  378  <=> GLN  386  - PHE  400 )                          
  22: s001-A 4nru-D   380 - 384 <=>  402 - 406   (TRP  380  - LEU  384  <=> ARG  405  - ALA  409 )                          
  22: s001-A 4nru-D   386 - 397 <=>  407 - 418   (LYS  386  - GLN  397  <=> SER  410  - PRO  421 )                          
  22: s001-A 4nru-D   398 - 401 <=>  427 - 430   (ASP  398  - ILE  401  <=> LEU  430  - GLN  435 )                          
  22: s001-A 4nru-D   404 - 419 <=>  431 - 446   (VAL  404  - LEU  419  <=> ARG  436  - GLY  451 )                          
  22: s001-A 4nru-D   420 - 436 <=>  448 - 464   (ASP  420  - LYS  436  <=> LYS  453  - SER  469 )                          
  22: s001-A 4nru-D   464 - 478 <=>  465 - 479   (VAL  464  - THR  478  <=> VAL  474  - GLY  488 )                          
  23: s001-A 4nru-E    12 -  18 <=>   18 -  24   (LEU   12  - PHE   18  <=> PRO   21  - THR   27 )                          
  23: s001-A 4nru-E    25 -  28 <=>   29 -  32   (LEU   25  - PHE   28  <=> THR   32  - GLU   35 )                          
  23: s001-A 4nru-E    34 -  37 <=>   34 -  37   (VAL   34  - GLU   37  <=> LEU   37  - GLY   40 )                          
  23: s001-A 4nru-E    38 -  43 <=>   39 -  44   (TYR   38  - THR   43  <=> TRP   42  - LEU   47 )                          
  23: s001-A 4nru-E    44 -  83 <=>   56 -  95   (SER   44  - TYR   83  <=> LEU   59  - LEU   98 )                          
  23: s001-A 4nru-E    85 - 106 <=>   96 - 117   (GLU   85  - GLY  106  <=> GLU   99  - GLY  120 )                          
  23: s001-A 4nru-E   107 - 110 <=>  120 - 123   (ALA  107  - LEU  110  <=> TYR  123  - GLN  126 )                          
  23: s001-A 4nru-E   113 - 116 <=>  125 - 128   (VAL  113  - GLY  116  <=> SER  128  - TRP  131 )                          
  23: s001-A 4nru-E   117 - 133 <=>  135 - 151   (GLU  117  - LEU  133  <=> GLY  138  - GLY  154 )                          
  23: s001-A 4nru-E   138 - 157 <=>  152 - 171   (PHE  138  - THR  157  <=> LYS  155  - LYS  174 )                          
  23: s001-A 4nru-E   158 - 183 <=>  176 - 201   (ASN  158  - GLU  183  <=> ILE  179  - ASP  204 )                          
  23: s001-A 4nru-E   184 - 187 <=>  204 - 207   (ASN  184  - PRO  187  <=> LYS  207  - CYS  210 )                          
  23: s001-A 4nru-E   188 - 196 <=>  211 - 219   (PHE  188  - LEU  196  <=> PRO  214  - ASN  222 )                          
  23: s001-A 4nru-E   200 - 258 <=>  220 - 278   (THR  200  - THR  258  <=> GLU  223  - ALA  281 )                          
  23: s001-A 4nru-E   262 - 306 <=>  279 - 323   (HIS  262  - GLU  306  <=> PRO  282  - ARG  326 )                          
  23: s001-A 4nru-E   309 - 312 <=>  331 - 334   (ASP  309  - LEU  312  <=> GLN  334  - GLU  337 )                          
  23: s001-A 4nru-E   315 - 330 <=>  335 - 350   (CYS  315  - PRO  330  <=> PHE  338  - LEU  353 )                          
  23: s001-A 4nru-E   335 - 353 <=>  351 - 369   (VAL  335  - GLU  353  <=> ASP  354  - ALA  372 )                          
  23: s001-A 4nru-E   355 - 360 <=>  376 - 381   (THR  355  - VAL  360  <=> LEU  379  - THR  384 )                          
  23: s001-A 4nru-E   364 - 378 <=>  383 - 397   (MET  364  - ARG  378  <=> GLN  386  - PHE  400 )                          
  23: s001-A 4nru-E   380 - 384 <=>  402 - 406   (TRP  380  - LEU  384  <=> ARG  405  - ALA  409 )                          
  23: s001-A 4nru-E   386 - 397 <=>  407 - 418   (LYS  386  - GLN  397  <=> SER  410  - PRO  421 )                          
  23: s001-A 4nru-E   398 - 402 <=>  427 - 431   (ASP  398  - SER  402  <=> LEU  430  - GLN  435 )                          
  23: s001-A 4nru-E   404 - 419 <=>  432 - 447   (VAL  404  - LEU  419  <=> ARG  436  - GLY  451 )                          
  23: s001-A 4nru-E   420 - 433 <=>  449 - 462   (ASP  420  - SER  433  <=> LYS  453  - ALA  466 )                          
  23: s001-A 4nru-E   464 - 478 <=>  463 - 477   (VAL  464  - THR  478  <=> VAL  474  - GLY  488 )                          
  24: s001-A 6l4r-A    12 -  19 <=>   13 -  20   (LEU   12  - SER   19  <=> ILE   13  - LYS   20 )                          
  24: s001-A 6l4r-A    26 -  35 <=>   23 -  32   (SER   26  - LYS   35  <=> PRO   23  - GLY   32 )                          
  24: s001-A 6l4r-A    37 -  45 <=>   33 -  41   (GLU   37  - ARG   45  <=> SER   33  - SER   41 )                          
  24: s001-A 6l4r-A    46 -  55 <=>   49 -  58   (SER   46  - PHE   55  <=> ASP   49  - TYR   58 )                          
  24: s001-A 6l4r-A    57 -  83 <=>   59 -  85   (SER   57  - TYR   83  <=> THR   59  - ASP   85 )                          
  24: s001-A 6l4r-A    86 -  97 <=>   87 -  98   (PRO   86  - GLN   97  <=> SER   87  - TYR   98 )                          
  24: s001-A 6l4r-A    98 - 111 <=>  105 - 118   (LEU   98  - PRO  111  <=> ALA  105  - GLY  120 )                          
  24: s001-A 6l4r-A   113 - 119 <=>  119 - 125   (VAL  113  - ARG  119  <=> LYS  121  - PHE  127 )                          
  24: s001-A 6l4r-A   120 - 130 <=>  133 - 143   (ASN  120  - TRP  130  <=> THR  135  - GLY  145 )                          
  24: s001-A 6l4r-A   140 - 158 <=>  144 - 162   (PRO  140  - ASN  158  <=> VAL  146  - VAL  164 )                          
  24: s001-A 6l4r-A   159 - 184 <=>  166 - 191   (LYS  159  - ASN  184  <=> LYS  168  - THR  193 )                          
  24: s001-A 6l4r-A   185 - 188 <=>  194 - 197   (ALA  185  - PHE  188  <=> ASN  196  - GLY  199 )                          
  24: s001-A 6l4r-A   189 - 196 <=>  202 - 209   (LEU  189  - LEU  196  <=> SER  204  - ASP  211 )                          
  24: s001-A 6l4r-A   200 - 211 <=>  210 - 221   (THR  200  - SER  211  <=> VAL  212  - GLY  223 )                          
  24: s001-A 6l4r-A   214 - 243 <=>  222 - 251   (VAL  214  - MET  243  <=> GLU  224  - GLY  253 )                          
  24: s001-A 6l4r-A   250 - 254 <=>  253 - 257   (LYS  250  - ASP  254  <=> THR  255  - SER  259 )                          
  24: s001-A 6l4r-A   256 - 308 <=>  258 - 310   (LEU  256  - GLY  308  <=> PHE  260  - ILE  312 )                          
  24: s001-A 6l4r-A   309 - 312 <=>  313 - 316   (ASP  309  - LEU  312  <=> ASP  315  - LYS  318 )                          
  24: s001-A 6l4r-A   315 - 330 <=>  317 - 332   (CYS  315  - PRO  330  <=> MET  319  - ILE  334 )                          
  24: s001-A 6l4r-A   334 - 337 <=>  333 - 336   (GLU  334  - ASP  337  <=> ASP  335  - LEU  338 )                          
  24: s001-A 6l4r-A   339 - 350 <=>  337 - 348   (VAL  339  - ALA  350  <=> LEU  339  - MET  350 )                          
  24: s001-A 6l4r-A   354 - 357 <=>  349 - 352   (LYS  354  - TYR  357  <=> THR  351  - ASP  354 )                          
  24: s001-A 6l4r-A   358 - 361 <=>  359 - 362   (ASN  358  - SER  361  <=> ASP  361  - TRP  364 )                          
  24: s001-A 6l4r-A   364 - 374 <=>  363 - 373   (MET  364  - PHE  374  <=> GLU  365  - ARG  375 )                          
  24: s001-A 6l4r-A   376 - 394 <=>  380 - 398   (GLY  376  - PRO  394  <=> PHE  382  - THR  400 )                          
  24: s001-A 6l4r-A   396 - 399 <=>  399 - 402   (PHE  396  - LYS  399  <=> LYS  401  - ARG  404 )                          
  24: s001-A 6l4r-A   403 - 418 <=>  403 - 418   (ASP  403  - ASN  418  <=> ASN  405  - ASN  420 )                          
  24: s001-A 6l4r-A   419 - 430 <=>  420 - 431   (LEU  419  - ASP  430  <=> GLU  422  - ARG  433 )                          
  24: s001-A 6l4r-A   431 - 434 <=>  435 - 438   (PHE  431  - ARG  434  <=> VAL  437  - ALA  440 )                          
  24: s001-A 6l4r-A   463 - 478 <=>  439 - 454   (SER  463  - THR  478  <=> LEU  441  - SER  456 )                          
  25: s001-A 3qid-A    12 -  18 <=>   18 -  24   (LEU   12  - PHE   18  <=> PRO   24  - THR   30 )                          
  25: s001-A 3qid-A    29 -  36 <=>   29 -  36   (ILE   29  - GLU   36  <=> THR   35  - PRO   42 )                          
  25: s001-A 3qid-A    37 -  43 <=>   38 -  44   (GLU   37  - THR   43  <=> ALA   44  - LEU   50 )                          
  25: s001-A 3qid-A    44 -  83 <=>   56 -  95   (SER   44  - TYR   83  <=> LEU   62  - LEU  101 )                          
  25: s001-A 3qid-A    85 - 106 <=>   96 - 117   (GLU   85  - GLY  106  <=> GLU  102  - GLY  123 )                          
  25: s001-A 3qid-A   107 - 110 <=>  120 - 123   (ALA  107  - LEU  110  <=> TYR  126  - GLN  129 )                          
  25: s001-A 3qid-A   113 - 116 <=>  125 - 128   (VAL  113  - GLY  116  <=> SER  131  - TRP  134 )                          
  25: s001-A 3qid-A   117 - 133 <=>  135 - 151   (GLU  117  - LEU  133  <=> GLY  141  - GLY  157 )                          
  25: s001-A 3qid-A   138 - 157 <=>  152 - 171   (PHE  138  - THR  157  <=> LYS  158  - LYS  177 )                          
  25: s001-A 3qid-A   158 - 183 <=>  176 - 201   (ASN  158  - GLU  183  <=> ILE  182  - ASP  207 )                          
  25: s001-A 3qid-A   184 - 187 <=>  204 - 207   (ASN  184  - PRO  187  <=> LYS  210  - CYS  213 )                          
  25: s001-A 3qid-A   188 - 195 <=>  211 - 218   (PHE  188  - TRP  195  <=> PRO  217  - MET  224 )                          
  25: s001-A 3qid-A   199 - 246 <=>  219 - 266   (GLY  199  - SER  246  <=> ASN  225  - PRO  272 )                          
  25: s001-A 3qid-A   248 - 259 <=>  267 - 278   (LEU  248  - TYR  259  <=> ASP  273  - ALA  284 )                          
  25: s001-A 3qid-A   262 - 307 <=>  279 - 324   (HIS  262  - TYR  307  <=> PRO  285  - VAL  330 )                          
  25: s001-A 3qid-A   309 - 312 <=>  329 - 332   (ASP  309  - LEU  312  <=> VAL  335  - GLU  338 )                          
  25: s001-A 3qid-A   314 - 330 <=>  334 - 350   (SER  314  - PRO  330  <=> GLU  340  - LEU  356 )                          
  25: s001-A 3qid-A   334 - 337 <=>  351 - 354   (GLU  334  - ASP  337  <=> ASP  357  - LYS  360 )                          
  25: s001-A 3qid-A   339 - 353 <=>  355 - 369   (VAL  339  - GLU  353  <=> TYR  361  - ALA  375 )                          
  25: s001-A 3qid-A   355 - 360 <=>  376 - 381   (THR  355  - VAL  360  <=> LEU  382  - THR  387 )                          
  25: s001-A 3qid-A   364 - 376 <=>  383 - 395   (MET  364  - GLY  376  <=> GLN  389  - ASP  401 )                          
  25: s001-A 3qid-A   379 - 383 <=>  402 - 406   (TYR  379  - ASP  383  <=> ARG  408  - ALA  412 )                          
  25: s001-A 3qid-A   384 - 390 <=>  408 - 414   (LEU  384  - GLN  390  <=> ILE  414  - TRP  420 )                          
  25: s001-A 3qid-A   394 - 397 <=>  415 - 418   (PRO  394  - GLN  397  <=> THR  421  - PRO  424 )                          
  25: s001-A 3qid-A   398 - 401 <=>  427 - 430   (ASP  398  - ILE  401  <=> LEU  433  - HIS  436 )                          
  25: s001-A 3qid-A   404 - 407 <=>  431 - 434   (VAL  404  - ARG  407  <=> ALA  437  - PRO  440 )                          
  25: s001-A 3qid-A   409 - 418 <=>  435 - 444   (ILE  409  - ASN  418  <=> SER  441  - ALA  450 )                          
  25: s001-A 3qid-A   419 - 433 <=>  453 - 467   (LEU  419  - SER  433  <=> ARG  459  - GLY  473 )                          
  25: s001-A 3qid-A   463 - 479 <=>  470 - 486   (SER  463  - VAL  479  <=> MET  476  - THR  492 )                          
  26: s001-A 3nai-A    12 -  18 <=>   18 -  24   (LEU   12  - PHE   18  <=> PRO   24  - THR   30 )                          
  26: s001-A 3nai-A    29 -  32 <=>   29 -  32   (ILE   29  - ARG   32  <=> THR   35  - GLU   38 )                          
  26: s001-A 3nai-A    34 -  37 <=>   34 -  37   (VAL   34  - GLU   37  <=> LEU   40  - GLY   43 )                          
  26: s001-A 3nai-A    38 -  43 <=>   39 -  44   (TYR   38  - THR   43  <=> TRP   45  - LEU   50 )                          
  26: s001-A 3nai-A    44 -  83 <=>   56 -  95   (SER   44  - TYR   83  <=> LEU   62  - LEU  101 )                          
  26: s001-A 3nai-A    85 - 106 <=>   96 - 117   (GLU   85  - GLY  106  <=> GLU  102  - GLY  123 )                          
  26: s001-A 3nai-A   107 - 110 <=>  120 - 123   (ALA  107  - LEU  110  <=> TYR  126  - GLN  129 )                          
  26: s001-A 3nai-A   113 - 116 <=>  125 - 128   (VAL  113  - GLY  116  <=> SER  131  - TRP  134 )                          
  26: s001-A 3nai-A   117 - 133 <=>  135 - 151   (GLU  117  - LEU  133  <=> GLY  141  - GLY  157 )                          
  26: s001-A 3nai-A   138 - 157 <=>  152 - 171   (PHE  138  - THR  157  <=> LYS  158  - LYS  177 )                          
  26: s001-A 3nai-A   158 - 183 <=>  176 - 201   (ASN  158  - GLU  183  <=> ILE  182  - ASP  207 )                          
  26: s001-A 3nai-A   184 - 187 <=>  204 - 207   (ASN  184  - PRO  187  <=> LYS  210  - CYS  213 )                          
  26: s001-A 3nai-A   188 - 196 <=>  211 - 219   (PHE  188  - LEU  196  <=> PRO  217  - ASN  225 )                          
  26: s001-A 3nai-A   200 - 258 <=>  220 - 278   (THR  200  - THR  258  <=> GLU  226  - ALA  284 )                          
  26: s001-A 3nai-A   262 - 307 <=>  279 - 324   (HIS  262  - TYR  307  <=> PRO  285  - VAL  330 )                          
  26: s001-A 3nai-A   309 - 330 <=>  329 - 350   (ASP  309  - PRO  330  <=> VAL  335  - LEU  356 )                          
  26: s001-A 3nai-A   334 - 337 <=>  351 - 354   (GLU  334  - ASP  337  <=> ASP  357  - LYS  360 )                          
  26: s001-A 3nai-A   339 - 354 <=>  355 - 370   (VAL  339  - LYS  354  <=> TYR  361  - ASP  376 )                          
  26: s001-A 3nai-A   355 - 360 <=>  376 - 381   (THR  355  - VAL  360  <=> LEU  382  - THR  387 )                          
  26: s001-A 3nai-A   364 - 378 <=>  383 - 397   (MET  364  - ARG  378  <=> GLN  389  - PHE  403 )                          
  26: s001-A 3nai-A   380 - 384 <=>  402 - 406   (TRP  380  - LEU  384  <=> ARG  408  - ALA  412 )                          
  26: s001-A 3nai-A   386 - 397 <=>  407 - 418   (LYS  386  - GLN  397  <=> SER  413  - PRO  424 )                          
  26: s001-A 3nai-A   399 - 419 <=>  428 - 448   (LYS  399  - LEU  419  <=> PRO  434  - GLY  454 )                          
  26: s001-A 3nai-A   420 - 435 <=>  450 - 465   (ASP  420  - TYR  435  <=> LYS  456  - GLN  471 )                          
  26: s001-A 3nai-A   437 - 440 <=>  466 - 469   (ARG  437  - ILE  440  <=> SER  472  - GLU  475 )                          
  26: s001-A 3nai-A   463 - 478 <=>  470 - 485   (SER  463  - THR  478  <=> MET  476  - GLY  491 )                          
  27: s001-A 5y3d-C    12 -  18 <=>   17 -  23   (LEU   12  - PHE   18  <=> PRO   24  - THR   30 )                          
  27: s001-A 5y3d-C    29 -  36 <=>   28 -  35   (ILE   29  - GLU   36  <=> THR   35  - PRO   42 )                          
  27: s001-A 5y3d-C    37 -  43 <=>   37 -  43   (GLU   37  - THR   43  <=> ALA   44  - LEU   50 )                          
  27: s001-A 5y3d-C    44 -  83 <=>   55 -  94   (SER   44  - TYR   83  <=> LEU   62  - LEU  101 )                          
  27: s001-A 5y3d-C    85 - 106 <=>   95 - 116   (GLU   85  - GLY  106  <=> GLU  102  - GLY  123 )                          
  27: s001-A 5y3d-C   107 - 110 <=>  119 - 122   (ALA  107  - LEU  110  <=> TYR  126  - GLN  129 )                          
  27: s001-A 5y3d-C   113 - 116 <=>  124 - 127   (VAL  113  - GLY  116  <=> SER  131  - TRP  134 )                          
  27: s001-A 5y3d-C   117 - 133 <=>  134 - 150   (GLU  117  - LEU  133  <=> GLY  141  - GLY  157 )                          
  27: s001-A 5y3d-C   138 - 157 <=>  151 - 170   (PHE  138  - THR  157  <=> LYS  158  - LYS  177 )                          
  27: s001-A 5y3d-C   158 - 183 <=>  175 - 200   (ASN  158  - GLU  183  <=> ILE  182  - ASP  207 )                          
  27: s001-A 5y3d-C   184 - 187 <=>  203 - 206   (ASN  184  - PRO  187  <=> LYS  210  - CYS  213 )                          
  27: s001-A 5y3d-C   188 - 196 <=>  210 - 218   (PHE  188  - LEU  196  <=> PRO  217  - ASN  225 )                          
  27: s001-A 5y3d-C   200 - 258 <=>  219 - 277   (THR  200  - THR  258  <=> GLU  226  - ALA  284 )                          
  27: s001-A 5y3d-C   262 - 306 <=>  278 - 322   (HIS  262  - GLU  306  <=> PRO  285  - ARG  329 )                          
  27: s001-A 5y3d-C   309 - 330 <=>  328 - 349   (ASP  309  - PRO  330  <=> VAL  335  - LEU  356 )                          
  27: s001-A 5y3d-C   334 - 337 <=>  350 - 353   (GLU  334  - ASP  337  <=> ASP  357  - LYS  360 )                          
  27: s001-A 5y3d-C   339 - 353 <=>  354 - 368   (VAL  339  - GLU  353  <=> TYR  361  - ALA  375 )                          
  27: s001-A 5y3d-C   355 - 360 <=>  375 - 380   (THR  355  - VAL  360  <=> LEU  382  - THR  387 )                          
  27: s001-A 5y3d-C   364 - 378 <=>  382 - 396   (MET  364  - ARG  378  <=> GLN  389  - PHE  403 )                          
  27: s001-A 5y3d-C   380 - 384 <=>  401 - 405   (TRP  380  - LEU  384  <=> ARG  408  - ALA  412 )                          
  27: s001-A 5y3d-C   386 - 397 <=>  406 - 417   (LYS  386  - GLN  397  <=> SER  413  - PRO  424 )                          
  27: s001-A 5y3d-C   398 - 401 <=>  426 - 429   (ASP  398  - ILE  401  <=> LEU  433  - HIS  436 )                          
  27: s001-A 5y3d-C   404 - 418 <=>  430 - 444   (VAL  404  - ASN  418  <=> ARG  439  - HIS  453 )                          
  27: s001-A 5y3d-C   419 - 428 <=>  450 - 459   (LEU  419  - ALA  428  <=> ARG  459  - GLU  468 )                          
  27: s001-A 5y3d-C   430 - 434 <=>  460 - 464   (ASP  430  - ARG  434  <=> ALA  469  - GLY  473 )                          
  27: s001-A 5y3d-C   463 - 478 <=>  465 - 480   (SER  463  - THR  478  <=> MET  476  - GLY  491 )                          
  28: s001-A 4wfz-A     6 -   9 <=>   13 -  16   (PHE    6  - PHE    9  <=> GLY   13  - VAL   16 )                          
  28: s001-A 4wfz-A    12 -  18 <=>   17 -  23   (LEU   12  - PHE   18  <=> ILE   17  - THR   23 )                          
  28: s001-A 4wfz-A    26 -  35 <=>   27 -  36   (SER   26  - LYS   35  <=> PRO   27  - GLY   36 )                          
  28: s001-A 4wfz-A    37 -  45 <=>   37 -  45   (GLU   37  - ARG   45  <=> ASN   37  - SER   45 )                          
  28: s001-A 4wfz-A    46 -  55 <=>   53 -  62   (SER   46  - PHE   55  <=> ASN   53  - TYR   62 )                          
  28: s001-A 4wfz-A    57 -  83 <=>   63 -  89   (SER   57  - TYR   83  <=> ILE   63  - ASP   89 )                          
  28: s001-A 4wfz-A    86 -  97 <=>   91 - 102   (PRO   86  - GLN   97  <=> SER   91  - TYR  102 )                          
  28: s001-A 4wfz-A    98 - 106 <=>  109 - 117   (LEU   98  - GLY  106  <=> ALA  109  - GLY  117 )                          
  28: s001-A 4wfz-A   107 - 111 <=>  120 - 124   (ALA  107  - PRO  111  <=> TYR  120  - GLY  124 )                          
  28: s001-A 4wfz-A   113 - 119 <=>  125 - 131   (VAL  113  - ARG  119  <=> ILE  125  - LEU  131 )                          
  28: s001-A 4wfz-A   120 - 129 <=>  139 - 148   (ASN  120  - ALA  129  <=> THR  139  - TYR  148 )                          
  28: s001-A 4wfz-A   140 - 158 <=>  150 - 168   (PRO  140  - ASN  158  <=> LEU  150  - VAL  168 )                          
  28: s001-A 4wfz-A   159 - 184 <=>  172 - 197   (LYS  159  - ASN  184  <=> LYS  172  - THR  197 )                          
  28: s001-A 4wfz-A   185 - 188 <=>  200 - 203   (ALA  185  - PHE  188  <=> LEU  200  - GLY  203 )                          
  28: s001-A 4wfz-A   189 - 196 <=>  208 - 215   (LEU  189  - LEU  196  <=> SER  208  - ASP  215 )                          
  28: s001-A 4wfz-A   200 - 209 <=>  216 - 225   (THR  200  - ILE  209  <=> LEU  216  - LEU  225 )                          
  28: s001-A 4wfz-A   212 - 245 <=>  226 - 259   (GLY  212  - LEU  245  <=> ASP  226  - THR  259 )                          
  28: s001-A 4wfz-A   250 - 254 <=>  260 - 264   (LYS  250  - ASP  254  <=> HIS  260  - ASN  264 )                          
  28: s001-A 4wfz-A   256 - 303 <=>  265 - 312   (LEU  256  - CYS  303  <=> TYR  265  - LYS  312 )                          
  28: s001-A 4wfz-A   304 - 308 <=>  314 - 318   (SER  304  - GLY  308  <=> TYR  314  - ASP  318 )                          
  28: s001-A 4wfz-A   309 - 312 <=>  320 - 323   (ASP  309  - LEU  312  <=> ASP  320  - ARG  323 )                          
  28: s001-A 4wfz-A   315 - 330 <=>  324 - 339   (CYS  315  - PRO  330  <=> MET  324  - ILE  339 )                          
  28: s001-A 4wfz-A   334 - 337 <=>  340 - 343   (GLU  334  - ASP  337  <=> ASP  340  - LEU  343 )                          
  28: s001-A 4wfz-A   339 - 354 <=>  344 - 359   (VAL  339  - LYS  354  <=> LEU  344  - ASP  359 )                          
  28: s001-A 4wfz-A   355 - 359 <=>  364 - 368   (THR  355  - PHE  359  <=> PHE  364  - THR  368 )                          
  28: s001-A 4wfz-A   364 - 375 <=>  370 - 381   (MET  364  - LEU  375  <=> THR  370  - ALA  381 )                          
  28: s001-A 4wfz-A   376 - 394 <=>  387 - 405   (GLY  376  - PRO  394  <=> PHE  387  - THR  405 )                          
  28: s001-A 4wfz-A   396 - 399 <=>  406 - 409   (PHE  396  - LYS  399  <=> LYS  406  - LYS  409 )                          
  28: s001-A 4wfz-A   403 - 418 <=>  410 - 425   (ASP  403  - ASN  418  <=> ASN  410  - ASN  425 )                          
  28: s001-A 4wfz-A   419 - 430 <=>  427 - 438   (LEU  419  - ASP  430  <=> GLU  427  - ARG  438 )                          
  28: s001-A 4wfz-A   431 - 434 <=>  442 - 445   (PHE  431  - ARG  434  <=> VAL  442  - CYS  445 )                          
  28: s001-A 4wfz-A   463 - 478 <=>  446 - 461   (SER  463  - THR  478  <=> LEU  446  - SER  461 )                          
  29: s001-A 5xe0-A    12 -  18 <=>   13 -  19   (LEU   12  - PHE   18  <=> ILE   13  - THR   19 )                          
  29: s001-A 5xe0-A    26 -  35 <=>   23 -  32   (SER   26  - LYS   35  <=> PRO   23  - GLY   32 )                          
  29: s001-A 5xe0-A    37 -  45 <=>   33 -  41   (GLU   37  - ARG   45  <=> SER   33  - SER   41 )                          
  29: s001-A 5xe0-A    46 -  55 <=>   49 -  58   (SER   46  - PHE   55  <=> ASP   49  - TYR   58 )                          
  29: s001-A 5xe0-A    57 -  83 <=>   59 -  85   (SER   57  - TYR   83  <=> THR   59  - ASP   85 )                          
  29: s001-A 5xe0-A    86 -  97 <=>   87 -  98   (PRO   86  - GLN   97  <=> SER   87  - TYR   98 )                          
  29: s001-A 5xe0-A    98 - 106 <=>  105 - 113   (LEU   98  - GLY  106  <=> ALA  105  - GLY  113 )                          
  29: s001-A 5xe0-A   107 - 111 <=>  116 - 120   (ALA  107  - PRO  111  <=> TYR  116  - GLY  120 )                          
  29: s001-A 5xe0-A   113 - 119 <=>  121 - 127   (VAL  113  - ARG  119  <=> LYS  121  - PHE  127 )                          
  29: s001-A 5xe0-A   120 - 130 <=>  135 - 145   (ASN  120  - TRP  130  <=> THR  135  - GLY  145 )                          
  29: s001-A 5xe0-A   140 - 158 <=>  146 - 164   (PRO  140  - ASN  158  <=> VAL  146  - VAL  164 )                          
  29: s001-A 5xe0-A   159 - 184 <=>  168 - 193   (LYS  159  - ASN  184  <=> LYS  168  - THR  193 )                          
  29: s001-A 5xe0-A   185 - 188 <=>  196 - 199   (ALA  185  - PHE  188  <=> SER  196  - GLY  199 )                          
  29: s001-A 5xe0-A   189 - 196 <=>  204 - 211   (LEU  189  - LEU  196  <=> SER  204  - ASP  211 )                          
  29: s001-A 5xe0-A   200 - 210 <=>  212 - 222   (THR  200  - TYR  210  <=> ILE  212  - ASP  222 )                          
  29: s001-A 5xe0-A   213 - 243 <=>  223 - 253   (ARG  213  - MET  243  <=> GLY  223  - GLY  253 )                          
  29: s001-A 5xe0-A   250 - 254 <=>  255 - 259   (LYS  250  - ASP  254  <=> THR  255  - SER  259 )                          
  29: s001-A 5xe0-A   256 - 308 <=>  260 - 312   (LEU  256  - GLY  308  <=> PHE  260  - ILE  312 )                          
  29: s001-A 5xe0-A   309 - 312 <=>  315 - 318   (ASP  309  - LEU  312  <=> ASP  315  - LYS  318 )                          
  29: s001-A 5xe0-A   315 - 330 <=>  319 - 334   (CYS  315  - PRO  330  <=> MET  319  - ILE  334 )                          
  29: s001-A 5xe0-A   335 - 354 <=>  335 - 354   (VAL  335  - LYS  354  <=> ASP  335  - ASP  354 )                          
  29: s001-A 5xe0-A   356 - 359 <=>  361 - 364   (LEU  356  - PHE  359  <=> ASP  361  - TRP  364 )                          
  29: s001-A 5xe0-A   364 - 375 <=>  365 - 376   (MET  364  - LEU  375  <=> GLU  365  - ALA  376 )                          
  29: s001-A 5xe0-A   376 - 379 <=>  382 - 385   (GLY  376  - TYR  379  <=> PHE  382  - HIS  385 )                          
  29: s001-A 5xe0-A   380 - 384 <=>  387 - 391   (TRP  380  - LEU  384  <=> VAL  387  - LYS  391 )                          
  29: s001-A 5xe0-A   386 - 394 <=>  392 - 400   (LYS  386  - PRO  394  <=> GLU  392  - THR  400 )                          
  29: s001-A 5xe0-A   396 - 399 <=>  401 - 404   (PHE  396  - LYS  399  <=> LYS  401  - ARG  404 )                          
  29: s001-A 5xe0-A   403 - 419 <=>  405 - 421   (ASP  403  - LEU  419  <=> ASN  405  - GLY  421 )                          
  29: s001-A 5xe0-A   420 - 430 <=>  423 - 433   (ASP  420  - ASP  430  <=> GLU  423  - ARG  433 )                          
  29: s001-A 5xe0-A   431 - 434 <=>  437 - 440   (PHE  431  - ARG  434  <=> VAL  437  - ALA  440 )                          
  29: s001-A 5xe0-A   463 - 478 <=>  441 - 456   (SER  463  - THR  478  <=> LEU  441  - SER  456 )                          
  30: s001-A 4nru-C    12 -  18 <=>   19 -  25   (LEU   12  - PHE   18  <=> PRO   21  - THR   27 )                          
  30: s001-A 4nru-C    25 -  28 <=>   30 -  33   (LEU   25  - PHE   28  <=> THR   32  - GLU   35 )                          
  30: s001-A 4nru-C    34 -  37 <=>   35 -  38   (VAL   34  - GLU   37  <=> LEU   37  - GLY   40 )                          
  30: s001-A 4nru-C    38 -  43 <=>   40 -  45   (TYR   38  - THR   43  <=> TRP   42  - LEU   47 )                          
  30: s001-A 4nru-C    44 -  83 <=>   57 -  96   (SER   44  - TYR   83  <=> LEU   59  - LEU   98 )                          
  30: s001-A 4nru-C    85 - 106 <=>   97 - 118   (GLU   85  - GLY  106  <=> GLU   99  - GLY  120 )                          
  30: s001-A 4nru-C   107 - 110 <=>  121 - 124   (ALA  107  - LEU  110  <=> TYR  123  - GLN  126 )                          
  30: s001-A 4nru-C   113 - 116 <=>  126 - 129   (VAL  113  - GLY  116  <=> SER  128  - TRP  131 )                          
  30: s001-A 4nru-C   117 - 133 <=>  136 - 152   (GLU  117  - LEU  133  <=> GLY  138  - GLY  154 )                          
  30: s001-A 4nru-C   138 - 157 <=>  153 - 172   (PHE  138  - THR  157  <=> LYS  155  - LYS  174 )                          
  30: s001-A 4nru-C   158 - 176 <=>  177 - 195   (ASN  158  - GLN  176  <=> ILE  179  - ARG  197 )                          
  30: s001-A 4nru-C   177 - 183 <=>  197 - 203   (PHE  177  - GLU  183  <=> PHE  199  - ALA  205 )                          
  30: s001-A 4nru-C   184 - 187 <=>  205 - 208   (ASN  184  - PRO  187  <=> LYS  207  - CYS  210 )                          
  30: s001-A 4nru-C   188 - 196 <=>  212 - 220   (PHE  188  - LEU  196  <=> PRO  214  - ASN  222 )                          
  30: s001-A 4nru-C   200 - 258 <=>  221 - 279   (THR  200  - THR  258  <=> GLU  223  - ALA  281 )                          
  30: s001-A 4nru-C   262 - 307 <=>  280 - 325   (HIS  262  - TYR  307  <=> PRO  282  - VAL  327 )                          
  30: s001-A 4nru-C   309 - 330 <=>  330 - 351   (ASP  309  - PRO  330  <=> VAL  332  - LEU  353 )                          
  30: s001-A 4nru-C   334 - 337 <=>  352 - 355   (GLU  334  - ASP  337  <=> ASP  354  - LYS  357 )                          
  30: s001-A 4nru-C   339 - 353 <=>  356 - 370   (VAL  339  - GLU  353  <=> TYR  358  - ALA  372 )                          
  30: s001-A 4nru-C   355 - 360 <=>  377 - 382   (THR  355  - VAL  360  <=> LEU  379  - THR  384 )                          
  30: s001-A 4nru-C   364 - 378 <=>  384 - 398   (MET  364  - ARG  378  <=> GLN  386  - PHE  400 )                          
  30: s001-A 4nru-C   380 - 384 <=>  403 - 407   (TRP  380  - LEU  384  <=> ARG  405  - ALA  409 )                          
  30: s001-A 4nru-C   386 - 397 <=>  408 - 419   (LYS  386  - GLN  397  <=> SER  410  - PRO  421 )                          
  30: s001-A 4nru-C   398 - 419 <=>  428 - 449   (ASP  398  - LEU  419  <=> LEU  430  - GLY  451 )                          
  30: s001-A 4nru-C   420 - 432 <=>  451 - 463   (ASP  420  - CYS  432  <=> LYS  453  - GLU  465 )                          
  30: s001-A 4nru-C   464 - 478 <=>  464 - 478   (VAL  464  - THR  478  <=> VAL  474  - GLY  488 )                          
  31: s001-A 3bsn-A    12 -  18 <=>   16 -  22   (LEU   12  - PHE   18  <=> PRO   20  - THR   26 )                          
  31: s001-A 3bsn-A    26 -  30 <=>   27 -  31   (SER   26  - GLN   30  <=> SER   31  - PRO   35 )                          
  31: s001-A 3bsn-A    34 -  37 <=>   32 -  35   (VAL   34  - GLU   37  <=> LEU   36  - GLY   39 )                          
  31: s001-A 3bsn-A    38 -  43 <=>   37 -  42   (TYR   38  - THR   43  <=> TYR   41  - LEU   46 )                          
  31: s001-A 3bsn-A    44 -  83 <=>   55 -  94   (SER   44  - TYR   83  <=> LEU   59  - ILE   98 )                          
  31: s001-A 3bsn-A    85 - 106 <=>   95 - 116   (GLU   85  - GLY  106  <=> ASP   99  - GLY  120 )                          
  31: s001-A 3bsn-A   107 - 110 <=>  119 - 122   (ALA  107  - LEU  110  <=> HIS  123  - ARG  126 )                          
  31: s001-A 3bsn-A   113 - 116 <=>  124 - 127   (VAL  113  - GLY  116  <=> ASN  128  - TRP  131 )                          
  31: s001-A 3bsn-A   117 - 133 <=>  134 - 150   (GLU  117  - LEU  133  <=> GLY  138  - GLY  154 )                          
  31: s001-A 3bsn-A   138 - 157 <=>  151 - 170   (PHE  138  - THR  157  <=> LYS  155  - LYS  174 )                          
  31: s001-A 3bsn-A   158 - 176 <=>  175 - 193   (ASN  158  - GLN  176  <=> ILE  179  - ARG  197 )                          
  31: s001-A 3bsn-A   177 - 183 <=>  195 - 201   (PHE  177  - GLU  183  <=> PHE  199  - GLU  205 )                          
  31: s001-A 3bsn-A   184 - 187 <=>  204 - 207   (ASN  184  - PRO  187  <=> THR  208  - VAL  211 )                          
  31: s001-A 3bsn-A   188 - 195 <=>  210 - 217   (PHE  188  - TRP  195  <=> PRO  214  - MET  221 )                          
  31: s001-A 3bsn-A   199 - 246 <=>  218 - 265   (GLY  199  - SER  246  <=> ASN  222  - PRO  269 )                          
  31: s001-A 3bsn-A   248 - 259 <=>  266 - 277   (LEU  248  - TYR  259  <=> HIS  270  - SER  281 )                          
  31: s001-A 3bsn-A   262 - 306 <=>  278 - 322   (HIS  262  - GLU  306  <=> PRO  282  - ASN  326 )                          
  31: s001-A 3bsn-A   309 - 312 <=>  330 - 333   (ASP  309  - LEU  312  <=> ALA  334  - LEU  337 )                          
  31: s001-A 3bsn-A   315 - 330 <=>  334 - 349   (CYS  315  - PRO  330  <=> PHE  338  - LEU  353 )                          
  31: s001-A 3bsn-A   334 - 337 <=>  350 - 353   (GLU  334  - ASP  337  <=> ASP  354  - LYS  357 )                          
  31: s001-A 3bsn-A   339 - 352 <=>  354 - 367   (VAL  339  - PRO  352  <=> LEU  358  - ARG  371 )                          
  31: s001-A 3bsn-A   353 - 360 <=>  373 - 380   (GLU  353  - VAL  360  <=> GLY  377  - ASP  384 )                          
  31: s001-A 3bsn-A   364 - 375 <=>  382 - 393   (MET  364  - LEU  375  <=> ASN  386  - ARG  397 )                          
  31: s001-A 3bsn-A   376 - 384 <=>  397 - 405   (GLY  376  - LEU  384  <=> GLY  401  - SER  409 )                          
  31: s001-A 3bsn-A   386 - 397 <=>  406 - 417   (LYS  386  - GLN  397  <=> SER  410  - PRO  421 )                          
  31: s001-A 3bsn-A   399 - 402 <=>  428 - 431   (LYS  399  - SER  402  <=> PRO  432  - GLN  435 )                          
  31: s001-A 3bsn-A   408 - 419 <=>  436 - 447   (LEU  408  - LEU  419  <=> LEU  440  - GLY  451 )                          
  31: s001-A 3bsn-A   420 - 433 <=>  449 - 462   (ASP  420  - SER  433  <=> ALA  453  - LEU  466 )                          
  31: s001-A 3bsn-A   463 - 478 <=>  464 - 479   (SER  463  - THR  478  <=> PHE  473  - SER  488 )                          
  32: s001-A 3sfu-B    13 -  18 <=>   20 -  25   (LYS   13  - PHE   18  <=> PRO   24  - LYS   29 )                          
  32: s001-A 3sfu-B    29 -  36 <=>   31 -  38   (ILE   29  - GLU   36  <=> THR   35  - PRO   42 )                          
  32: s001-A 3sfu-B    37 -  43 <=>   40 -  46   (GLU   37  - THR   43  <=> ALA   44  - LEU   50 )                          
  32: s001-A 3sfu-B    44 -  83 <=>   58 -  97   (SER   44  - TYR   83  <=> LEU   62  - LEU  101 )                          
  32: s001-A 3sfu-B    85 - 106 <=>   98 - 119   (GLU   85  - GLY  106  <=> GLU  102  - GLY  123 )                          
  32: s001-A 3sfu-B   107 - 116 <=>  122 - 131   (ALA  107  - GLY  116  <=> TYR  126  - THR  135 )                          
  32: s001-A 3sfu-B   117 - 133 <=>  137 - 153   (GLU  117  - LEU  133  <=> GLY  141  - GLY  157 )                          
  32: s001-A 3sfu-B   138 - 157 <=>  154 - 173   (PHE  138  - THR  157  <=> LYS  158  - LYS  177 )                          
  32: s001-A 3sfu-B   158 - 183 <=>  178 - 203   (ASN  158  - GLU  183  <=> ILE  182  - ASP  207 )                          
  32: s001-A 3sfu-B   184 - 187 <=>  206 - 209   (ASN  184  - PRO  187  <=> LYS  210  - CYS  213 )                          
  32: s001-A 3sfu-B   188 - 195 <=>  213 - 220   (PHE  188  - TRP  195  <=> PRO  217  - MET  224 )                          
  32: s001-A 3sfu-B   199 - 258 <=>  221 - 280   (GLY  199  - THR  258  <=> ASN  225  - ALA  284 )                          
  32: s001-A 3sfu-B   262 - 307 <=>  281 - 326   (HIS  262  - TYR  307  <=> PRO  285  - VAL  330 )                          
  32: s001-A 3sfu-B   309 - 312 <=>  333 - 336   (ASP  309  - LEU  312  <=> GLN  337  - GLU  340 )                          
  32: s001-A 3sfu-B   315 - 330 <=>  337 - 352   (CYS  315  - PRO  330  <=> PHE  341  - LEU  356 )                          
  32: s001-A 3sfu-B   334 - 337 <=>  353 - 356   (GLU  334  - ASP  337  <=> ASP  357  - LYS  360 )                          
  32: s001-A 3sfu-B   339 - 354 <=>  357 - 372   (VAL  339  - LYS  354  <=> TYR  361  - ASP  376 )                          
  32: s001-A 3sfu-B   355 - 360 <=>  378 - 383   (THR  355  - VAL  360  <=> LEU  382  - THR  387 )                          
  32: s001-A 3sfu-B   364 - 376 <=>  385 - 397   (MET  364  - GLY  376  <=> GLN  389  - ASP  401 )                          
  32: s001-A 3sfu-B   379 - 383 <=>  404 - 408   (TYR  379  - ASP  383  <=> ARG  408  - ALA  412 )                          
  32: s001-A 3sfu-B   384 - 388 <=>  410 - 414   (LEU  384  - HIS  388  <=> ILE  414  - LEU  418 )                          
  32: s001-A 3sfu-B   391 - 397 <=>  415 - 421   (ILE  391  - GLN  397  <=> LEU  419  - ASN  425 )                          
  32: s001-A 3sfu-B   398 - 401 <=>  429 - 432   (ASP  398  - ILE  401  <=> LEU  433  - HIS  436 )                          
  32: s001-A 3sfu-B   404 - 407 <=>  433 - 436   (VAL  404  - ARG  407  <=> ALA  437  - PRO  440 )                          
  32: s001-A 3sfu-B   409 - 418 <=>  437 - 446   (ILE  409  - ASN  418  <=> SER  441  - ALA  450 )                          
  32: s001-A 3sfu-B   419 - 434 <=>  455 - 470   (LEU  419  - ARG  434  <=> ARG  459  - ILE  474 )                          
  32: s001-A 3sfu-B   464 - 478 <=>  473 - 487   (VAL  464  - THR  478  <=> VAL  477  - GLY  491 )                          
  33: s001-A 4zp8-A     6 -   9 <=>   13 -  16   (PHE    6  - PHE    9  <=> GLY   13  - VAL   16 )                          
  33: s001-A 4zp8-A    12 -  18 <=>   17 -  23   (LEU   12  - PHE   18  <=> ILE   17  - THR   23 )                          
  33: s001-A 4zp8-A    26 -  35 <=>   27 -  36   (SER   26  - LYS   35  <=> PRO   27  - GLY   36 )                          
  33: s001-A 4zp8-A    37 -  45 <=>   37 -  45   (GLU   37  - ARG   45  <=> ASN   37  - SER   45 )                          
  33: s001-A 4zp8-A    46 -  55 <=>   53 -  62   (SER   46  - PHE   55  <=> ASN   53  - TYR   62 )                          
  33: s001-A 4zp8-A    57 -  83 <=>   63 -  89   (SER   57  - TYR   83  <=> ILE   63  - ASP   89 )                          
  33: s001-A 4zp8-A    86 -  97 <=>   91 - 102   (PRO   86  - GLN   97  <=> SER   91  - TYR  102 )                          
  33: s001-A 4zp8-A    98 - 106 <=>  109 - 117   (LEU   98  - GLY  106  <=> ALA  109  - GLY  117 )                          
  33: s001-A 4zp8-A   107 - 111 <=>  120 - 124   (ALA  107  - PRO  111  <=> TYR  120  - GLY  124 )                          
  33: s001-A 4zp8-A   113 - 119 <=>  125 - 131   (VAL  113  - ARG  119  <=> ILE  125  - LEU  131 )                          
  33: s001-A 4zp8-A   120 - 129 <=>  139 - 148   (ASN  120  - ALA  129  <=> THR  139  - TYR  148 )                          
  33: s001-A 4zp8-A   140 - 158 <=>  150 - 168   (PRO  140  - ASN  158  <=> LEU  150  - VAL  168 )                          
  33: s001-A 4zp8-A   159 - 184 <=>  172 - 197   (LYS  159  - ASN  184  <=> LYS  172  - THR  197 )                          
  33: s001-A 4zp8-A   185 - 188 <=>  200 - 203   (ALA  185  - PHE  188  <=> LEU  200  - GLY  203 )                          
  33: s001-A 4zp8-A   189 - 196 <=>  208 - 215   (LEU  189  - LEU  196  <=> SER  208  - ASP  215 )                          
  33: s001-A 4zp8-A   200 - 210 <=>  216 - 226   (THR  200  - TYR  210  <=> LEU  216  - ASP  226 )                          
  33: s001-A 4zp8-A   213 - 245 <=>  227 - 259   (ARG  213  - LEU  245  <=> GLY  227  - THR  259 )                          
  33: s001-A 4zp8-A   250 - 254 <=>  260 - 264   (LYS  250  - ASP  254  <=> HIS  260  - ASN  264 )                          
  33: s001-A 4zp8-A   256 - 303 <=>  265 - 312   (LEU  256  - CYS  303  <=> TYR  265  - LYS  312 )                          
  33: s001-A 4zp8-A   304 - 308 <=>  314 - 318   (SER  304  - GLY  308  <=> TYR  314  - ASP  318 )                          
  33: s001-A 4zp8-A   309 - 312 <=>  320 - 323   (ASP  309  - LEU  312  <=> ASP  320  - ARG  323 )                          
  33: s001-A 4zp8-A   315 - 330 <=>  324 - 339   (CYS  315  - PRO  330  <=> MET  324  - ILE  339 )                          
  33: s001-A 4zp8-A   334 - 337 <=>  340 - 343   (GLU  334  - ASP  337  <=> ASP  340  - LEU  343 )                          
  33: s001-A 4zp8-A   339 - 351 <=>  344 - 356   (VAL  339  - ASN  351  <=> LEU  344  - THR  356 )                          
  33: s001-A 4zp8-A   355 - 358 <=>  357 - 360   (THR  355  - ASN  358  <=> PRO  357  - THR  368 )                          
  33: s001-A 4zp8-A   364 - 375 <=>  362 - 373   (MET  364  - LEU  375  <=> THR  370  - ALA  381 )                          
  33: s001-A 4zp8-A   376 - 394 <=>  379 - 397   (GLY  376  - PRO  394  <=> PHE  387  - THR  405 )                          
  33: s001-A 4zp8-A   396 - 399 <=>  398 - 401   (PHE  396  - LYS  399  <=> LYS  406  - LYS  409 )                          
  33: s001-A 4zp8-A   403 - 418 <=>  402 - 417   (ASP  403  - ASN  418  <=> ASN  410  - ASN  425 )                          
  33: s001-A 4zp8-A   419 - 431 <=>  419 - 431   (LEU  419  - PHE  431  <=> GLU  427  - SER  439 )                          
  33: s001-A 4zp8-A   432 - 435 <=>  434 - 437   (CYS  432  - TYR  435  <=> VAL  442  - CYS  445 )                          
  33: s001-A 4zp8-A   463 - 478 <=>  438 - 453   (SER  463  - THR  478  <=> LEU  446  - SER  461 )                          
  34: s001-A 5ziu-A    12 -  19 <=>   13 -  20   (LEU   12  - SER   19  <=> ILE   13  - LYS   20 )                          
  34: s001-A 5ziu-A    26 -  35 <=>   23 -  32   (SER   26  - LYS   35  <=> PRO   23  - GLY   32 )                          
  34: s001-A 5ziu-A    37 -  45 <=>   33 -  41   (GLU   37  - ARG   45  <=> SER   33  - SER   41 )                          
  34: s001-A 5ziu-A    46 -  55 <=>   49 -  58   (SER   46  - PHE   55  <=> ASP   49  - TYR   58 )                          
  34: s001-A 5ziu-A    57 -  83 <=>   59 -  85   (SER   57  - TYR   83  <=> THR   59  - ASP   85 )                          
  34: s001-A 5ziu-A    86 -  97 <=>   87 -  98   (PRO   86  - GLN   97  <=> SER   87  - TYR   98 )                          
  34: s001-A 5ziu-A    98 - 101 <=>  105 - 108   (LEU   98  - SER  101  <=> ALA  105  - LEU  108 )                          
  34: s001-A 5ziu-A   103 - 106 <=>  109 - 112   (THR  103  - GLY  106  <=> THR  109  - ALA  112 )                          
  34: s001-A 5ziu-A   107 - 111 <=>  116 - 120   (ALA  107  - PRO  111  <=> TYR  116  - GLY  120 )                          
  34: s001-A 5ziu-A   113 - 119 <=>  121 - 127   (VAL  113  - ARG  119  <=> LYS  121  - PHE  127 )                          
  34: s001-A 5ziu-A   120 - 130 <=>  135 - 145   (ASN  120  - TRP  130  <=> THR  135  - GLY  145 )                          
  34: s001-A 5ziu-A   140 - 158 <=>  146 - 164   (PRO  140  - ASN  158  <=> VAL  146  - VAL  164 )                          
  34: s001-A 5ziu-A   159 - 184 <=>  168 - 193   (LYS  159  - ASN  184  <=> LYS  168  - THR  193 )                          
  34: s001-A 5ziu-A   185 - 188 <=>  196 - 199   (ALA  185  - PHE  188  <=> ASN  196  - GLY  199 )                          
  34: s001-A 5ziu-A   189 - 196 <=>  204 - 211   (LEU  189  - LEU  196  <=> SER  204  - ASP  211 )                          
  34: s001-A 5ziu-A   200 - 210 <=>  212 - 222   (THR  200  - TYR  210  <=> VAL  212  - ASN  222 )                          
  34: s001-A 5ziu-A   213 - 244 <=>  223 - 254   (ARG  213  - ASP  244  <=> GLY  223  - TYR  254 )                          
  34: s001-A 5ziu-A   250 - 254 <=>  255 - 259   (LYS  250  - ASP  254  <=> THR  255  - SER  259 )                          
  34: s001-A 5ziu-A   256 - 308 <=>  260 - 312   (LEU  256  - GLY  308  <=> PHE  260  - ILE  312 )                          
  34: s001-A 5ziu-A   309 - 312 <=>  315 - 318   (ASP  309  - LEU  312  <=> ASP  315  - LYS  318 )                          
  34: s001-A 5ziu-A   315 - 330 <=>  319 - 334   (CYS  315  - PRO  330  <=> MET  319  - ILE  334 )                          
  34: s001-A 5ziu-A   334 - 337 <=>  335 - 338   (GLU  334  - ASP  337  <=> ASP  335  - LEU  338 )                          
  34: s001-A 5ziu-A   339 - 350 <=>  339 - 350   (VAL  339  - ALA  350  <=> LEU  339  - MET  350 )                          
  34: s001-A 5ziu-A   354 - 357 <=>  351 - 354   (LYS  354  - TYR  357  <=> THR  351  - ASP  354 )                          
  34: s001-A 5ziu-A   358 - 361 <=>  361 - 364   (ASN  358  - SER  361  <=> ASP  361  - TRP  364 )                          
  34: s001-A 5ziu-A   364 - 374 <=>  365 - 375   (MET  364  - PHE  374  <=> GLU  365  - ARG  375 )                          
  34: s001-A 5ziu-A   376 - 394 <=>  382 - 400   (GLY  376  - PRO  394  <=> PHE  382  - THR  400 )                          
  34: s001-A 5ziu-A   396 - 399 <=>  401 - 404   (PHE  396  - LYS  399  <=> LYS  401  - ARG  404 )                          
  34: s001-A 5ziu-A   403 - 418 <=>  405 - 420   (ASP  403  - ASN  418  <=> ASN  405  - ASN  420 )                          
  34: s001-A 5ziu-A   419 - 430 <=>  422 - 433   (LEU  419  - ASP  430  <=> GLU  422  - ARG  433 )                          
  34: s001-A 5ziu-A   431 - 434 <=>  437 - 440   (PHE  431  - ARG  434  <=> VAL  437  - ALA  440 )                          
  34: s001-A 5ziu-A   463 - 478 <=>  441 - 456   (SER  463  - THR  478  <=> LEU  441  - SER  456 )                          
  35: s001-A 5y3d-A    12 -  18 <=>   17 -  23   (LEU   12  - PHE   18  <=> PRO   24  - THR   30 )                          
  35: s001-A 5y3d-A    29 -  35 <=>   28 -  34   (ILE   29  - LYS   35  <=> THR   35  - PRO   41 )                          
  35: s001-A 5y3d-A    36 -  43 <=>   36 -  43   (GLU   36  - THR   43  <=> GLY   43  - LEU   50 )                          
  35: s001-A 5y3d-A    44 -  83 <=>   55 -  94   (SER   44  - TYR   83  <=> LEU   62  - LEU  101 )                          
  35: s001-A 5y3d-A    85 - 106 <=>   95 - 116   (GLU   85  - GLY  106  <=> GLU  102  - GLY  123 )                          
  35: s001-A 5y3d-A   107 - 110 <=>  119 - 122   (ALA  107  - LEU  110  <=> TYR  126  - GLN  129 )                          
  35: s001-A 5y3d-A   113 - 116 <=>  124 - 127   (VAL  113  - GLY  116  <=> SER  131  - TRP  134 )                          
  35: s001-A 5y3d-A   117 - 133 <=>  134 - 150   (GLU  117  - LEU  133  <=> GLY  141  - GLY  157 )                          
  35: s001-A 5y3d-A   138 - 157 <=>  151 - 170   (PHE  138  - THR  157  <=> LYS  158  - LYS  177 )                          
  35: s001-A 5y3d-A   158 - 183 <=>  175 - 200   (ASN  158  - GLU  183  <=> ILE  182  - ASP  207 )                          
  35: s001-A 5y3d-A   184 - 187 <=>  203 - 206   (ASN  184  - PRO  187  <=> LYS  210  - CYS  213 )                          
  35: s001-A 5y3d-A   188 - 196 <=>  210 - 218   (PHE  188  - LEU  196  <=> PRO  217  - ASN  225 )                          
  35: s001-A 5y3d-A   200 - 258 <=>  219 - 277   (THR  200  - THR  258  <=> GLU  226  - ALA  284 )                          
  35: s001-A 5y3d-A   262 - 306 <=>  278 - 322   (HIS  262  - GLU  306  <=> PRO  285  - ARG  329 )                          
  35: s001-A 5y3d-A   309 - 330 <=>  328 - 349   (ASP  309  - PRO  330  <=> VAL  335  - LEU  356 )                          
  35: s001-A 5y3d-A   334 - 337 <=>  350 - 353   (GLU  334  - ASP  337  <=> ASP  357  - LYS  360 )                          
  35: s001-A 5y3d-A   339 - 353 <=>  354 - 368   (VAL  339  - GLU  353  <=> TYR  361  - ALA  375 )                          
  35: s001-A 5y3d-A   355 - 360 <=>  375 - 380   (THR  355  - VAL  360  <=> LEU  382  - THR  387 )                          
  35: s001-A 5y3d-A   364 - 378 <=>  382 - 396   (MET  364  - ARG  378  <=> GLN  389  - PHE  403 )                          
  35: s001-A 5y3d-A   380 - 384 <=>  401 - 405   (TRP  380  - LEU  384  <=> ARG  408  - ALA  412 )                          
  35: s001-A 5y3d-A   386 - 397 <=>  406 - 417   (LYS  386  - GLN  397  <=> SER  413  - PRO  424 )                          
  35: s001-A 5y3d-A   398 - 401 <=>  425 - 428   (ASP  398  - ILE  401  <=> THR  432  - ALA  437 )                          
  35: s001-A 5y3d-A   403 - 418 <=>  429 - 444   (ASP  403  - ASN  418  <=> GLN  438  - HIS  453 )                          
  35: s001-A 5y3d-A   419 - 433 <=>  450 - 464   (LEU  419  - SER  433  <=> ARG  459  - GLY  473 )                          
  35: s001-A 5y3d-A   464 - 478 <=>  465 - 479   (VAL  464  - THR  478  <=> VAL  477  - GLY  491 )                          
  36: s001-A 4nlu-A     6 -   9 <=>   13 -  16   (PHE    6  - PHE    9  <=> GLY   13  - ILE   16 )                          
  36: s001-A 4nlu-A    12 -  19 <=>   17 -  24   (LEU   12  - SER   19  <=> ILE   17  - LYS   24 )                          
  36: s001-A 4nlu-A    26 -  35 <=>   27 -  36   (SER   26  - LYS   35  <=> PRO   27  - GLY   36 )                          
  36: s001-A 4nlu-A    37 -  45 <=>   37 -  45   (GLU   37  - ARG   45  <=> VAL   37  - LYS   45 )                          
  36: s001-A 4nlu-A    46 -  55 <=>   53 -  62   (SER   46  - PHE   55  <=> ASP   53  - TYR   62 )                          
  36: s001-A 4nlu-A    57 -  83 <=>   63 -  89   (SER   57  - TYR   83  <=> VAL   63  - ASP   89 )                          
  36: s001-A 4nlu-A    85 -  97 <=>   90 - 102   (GLU   85  - GLN   97  <=> ILE   90  - TYR  102 )                          
  36: s001-A 4nlu-A    98 - 106 <=>  109 - 117   (LEU   98  - GLY  106  <=> ALA  109  - GLY  117 )                          
  36: s001-A 4nlu-A   107 - 111 <=>  120 - 124   (ALA  107  - PRO  111  <=> TYR  120  - GLY  124 )                          
  36: s001-A 4nlu-A   113 - 119 <=>  125 - 131   (VAL  113  - ARG  119  <=> LYS  125  - LEU  131 )                          
  36: s001-A 4nlu-A   120 - 130 <=>  139 - 149   (ASN  120  - TRP  130  <=> LYS  139  - GLY  149 )                          
  36: s001-A 4nlu-A   140 - 158 <=>  150 - 168   (PRO  140  - ASN  158  <=> ILE  150  - VAL  168 )                          
  36: s001-A 4nlu-A   159 - 184 <=>  172 - 197   (LYS  159  - ASN  184  <=> LYS  172  - ALA  197 )                          
  36: s001-A 4nlu-A   185 - 188 <=>  200 - 203   (ALA  185  - PHE  188  <=> LYS  200  - GLY  203 )                          
  36: s001-A 4nlu-A   189 - 196 <=>  208 - 215   (LEU  189  - LEU  196  <=> SER  208  - ASP  215 )                          
  36: s001-A 4nlu-A   200 - 209 <=>  216 - 225   (THR  200  - ILE  209  <=> LEU  216  - MET  225 )                          
  36: s001-A 4nlu-A   212 - 243 <=>  226 - 257   (GLY  212  - MET  243  <=> GLU  226  - GLY  257 )                          
  36: s001-A 4nlu-A   250 - 254 <=>  259 - 263   (LYS  250  - ASP  254  <=> GLY  259  - ASP  263 )                          
  36: s001-A 4nlu-A   256 - 303 <=>  264 - 311   (LEU  256  - CYS  303  <=> TYR  264  - LYS  311 )                          
  36: s001-A 4nlu-A   304 - 308 <=>  313 - 317   (SER  304  - GLY  308  <=> TYR  313  - ASP  317 )                          
  36: s001-A 4nlu-A   309 - 312 <=>  319 - 322   (ASP  309  - LEU  312  <=> ASP  319  - LYS  322 )                          
  36: s001-A 4nlu-A   315 - 330 <=>  323 - 338   (CYS  315  - PRO  330  <=> MET  323  - VAL  338 )                          
  36: s001-A 4nlu-A   334 - 337 <=>  339 - 342   (GLU  334  - ASP  337  <=> ASP  339  - LEU  342 )                          
  36: s001-A 4nlu-A   339 - 354 <=>  343 - 358   (VAL  339  - LYS  354  <=> LEU  343  - ASP  358 )                          
  36: s001-A 4nlu-A   356 - 360 <=>  364 - 368   (LEU  356  - VAL  360  <=> GLU  364  - TRP  368 )                          
  36: s001-A 4nlu-A   364 - 374 <=>  369 - 379   (MET  364  - PHE  374  <=> GLU  369  - ARG  379 )                          
  36: s001-A 4nlu-A   376 - 394 <=>  386 - 404   (GLY  376  - PRO  394  <=> PHE  386  - THR  404 )                          
  36: s001-A 4nlu-A   396 - 399 <=>  405 - 408   (PHE  396  - LYS  399  <=> LYS  405  - ARG  408 )                          
  36: s001-A 4nlu-A   403 - 419 <=>  409 - 425   (ASP  403  - LEU  419  <=> ASN  409  - GLY  425 )                          
  36: s001-A 4nlu-A   420 - 431 <=>  427 - 438   (ASP  420  - PHE  431  <=> GLU  427  - SER  438 )                          
  36: s001-A 4nlu-A   432 - 435 <=>  441 - 444   (CYS  432  - TYR  435  <=> ILE  441  - ALA  444 )                          
  36: s001-A 4nlu-A   463 - 478 <=>  445 - 460   (SER  463  - THR  478  <=> LEU  445  - SER  460 )                          
  37: s001-A 4nz0-A     9 -  18 <=>    9 -  18   (PHE    9  - PHE   18  <=> GLY    9  - THR   18 )                          
  37: s001-A 4nz0-A    26 -  35 <=>   22 -  31   (SER   26  - LYS   35  <=> PRO   22  - PRO   31 )                          
  37: s001-A 4nz0-A    37 -  45 <=>   32 -  40   (GLU   37  - ARG   45  <=> ALA   32  - LYS   40 )                          
  37: s001-A 4nz0-A    46 -  54 <=>   48 -  56   (SER   46  - ALA   54  <=> ASP   48  - LYS   56 )                          
  37: s001-A 4nz0-A    56 -  65 <=>   57 -  66   (HIS   56  - GLU   65  <=> HIS   57  - PRO   66 )                          
  37: s001-A 4nz0-A    67 -  97 <=>   67 -  97   (LYS   67  - GLN   97  <=> VAL   67  - ASP   97 )                          
  37: s001-A 4nz0-A    98 - 106 <=>  104 - 112   (LEU   98  - GLY  106  <=> PRO  104  - GLY  112 )                          
  37: s001-A 4nz0-A   107 - 111 <=>  115 - 119   (ALA  107  - PRO  111  <=> TYR  115  - GLY  119 )                          
  37: s001-A 4nz0-A   113 - 120 <=>  120 - 127   (VAL  113  - ASN  120  <=> MET  120  - ASP  127 )                          
  37: s001-A 4nz0-A   121 - 131 <=>  136 - 146   (HIS  121  - ARG  131  <=> PHE  136  - ASN  146 )                          
  37: s001-A 4nz0-A   138 - 141 <=>  147 - 150   (PHE  138  - VAL  141  <=> LYS  147  - SER  150 )                          
  37: s001-A 4nz0-A   142 - 158 <=>  152 - 168   (THR  142  - ASN  158  <=> ILE  152  - VAL  168 )                          
  37: s001-A 4nz0-A   159 - 184 <=>  172 - 197   (LYS  159  - ASN  184  <=> LYS  172  - LYS  197 )                          
  37: s001-A 4nz0-A   185 - 188 <=>  200 - 203   (ALA  185  - PHE  188  <=> THR  200  - GLY  203 )                          
  37: s001-A 4nz0-A   189 - 196 <=>  208 - 215   (LEU  189  - LEU  196  <=> SER  208  - ASP  215 )                          
  37: s001-A 4nz0-A   200 - 236 <=>  216 - 252   (THR  200  - PHE  236  <=> VAL  216  - ALA  252 )                          
  37: s001-A 4nz0-A   237 - 240 <=>  254 - 257   (GLN  237  - GLU  240  <=> GLU  254  - SER  257 )                          
  37: s001-A 4nz0-A   241 - 244 <=>  259 - 262   (GLU  241  - ASP  244  <=> GLU  259  - PHE  262 )                          
  37: s001-A 4nz0-A   250 - 303 <=>  263 - 316   (LYS  250  - CYS  303  <=> ASP  263  - LEU  316 )                          
  37: s001-A 4nz0-A   304 - 307 <=>  318 - 321   (SER  304  - TYR  307  <=> TYR  318  - PHE  321 )                          
  37: s001-A 4nz0-A   309 - 312 <=>  325 - 328   (ASP  309  - LEU  312  <=> ASP  325  - VAL  328 )                          
  37: s001-A 4nz0-A   316 - 330 <=>  329 - 343   (ILE  316  - PRO  330  <=> LEU  329  - LEU  343 )                          
  37: s001-A 4nz0-A   334 - 337 <=>  344 - 347   (GLU  334  - ASP  337  <=> ASN  344  - ARG  347 )                          
  37: s001-A 4nz0-A   339 - 354 <=>  348 - 363   (VAL  339  - LYS  354  <=> VAL  348  - ASN  363 )                          
  37: s001-A 4nz0-A   357 - 360 <=>  371 - 374   (TYR  357  - VAL  360  <=> GLU  371  - LEU  374 )                          
  37: s001-A 4nz0-A   364 - 376 <=>  375 - 387   (MET  364  - GLY  376  <=> GLU  375  - GLU  387 )                          
  37: s001-A 4nz0-A   377 - 393 <=>  390 - 406   (VAL  377  - PHE  393  <=> LEU  390  - TYR  406 )                          
  37: s001-A 4nz0-A   396 - 399 <=>  407 - 410   (PHE  396  - LYS  399  <=> TYR  407  - GLY  410 )                          
  37: s001-A 4nz0-A   403 - 419 <=>  411 - 427   (ASP  403  - LEU  419  <=> THR  411  - GLY  427 )                          
  37: s001-A 4nz0-A   420 - 433 <=>  429 - 442   (ASP  420  - SER  433  <=> GLN  429  - GLY  442 )                          
  37: s001-A 4nz0-A   464 - 478 <=>  444 - 458   (VAL  464  - THR  478  <=> ILE  444  - LEU  458 )                          
  38: s001-A 1khv-B     6 -   9 <=>   18 -  21   (PHE    6  - PHE    9  <=> GLY   22  - PRO   25 )                          
  38: s001-A 1khv-B    12 -  18 <=>   22 -  28   (LEU   12  - PHE   18  <=> ARG   26  - THR   32 )                          
  38: s001-A 1khv-B    26 -  35 <=>   33 -  42   (SER   26  - LYS   35  <=> VAL   37  - THR   46 )                          
  38: s001-A 1khv-B    37 -  43 <=>   43 -  49   (GLU   37  - THR   43  <=> GLY   47  - LEU   53 )                          
  38: s001-A 1khv-B    44 -  61 <=>   60 -  77   (SER   44  - GLN   61  <=> LEU   64  - LEU   81 )                          
  38: s001-A 1khv-B    62 -  65 <=>   79 -  82   (SER   62  - GLU   65  <=> LYS   83  - GLU   86 )                          
  38: s001-A 1khv-B    67 -  84 <=>   83 - 100   (LYS   67  - SER   84  <=> PHE   87  - LYS  104 )                          
  38: s001-A 1khv-B    85 - 100 <=>  102 - 117   (GLU   85  - PRO  100  <=> GLU  106  - ASP  121 )                          
  38: s001-A 1khv-B   102 - 106 <=>  118 - 122   (ASP  102  - GLY  106  <=> LEU  122  - CYS  126 )                          
  38: s001-A 1khv-B   107 - 110 <=>  126 - 129   (ALA  107  - LEU  110  <=> VAL  130  - LYS  133 )                          
  38: s001-A 1khv-B   114 - 117 <=>  132 - 135   (LYS  114  - GLU  117  <=> ASP  136  - LYS  139 )                          
  38: s001-A 1khv-B   118 - 134 <=>  139 - 155   (VAL  118  - GLU  134  <=> MET  143  - ASN  159 )                          
  38: s001-A 1khv-B   136 - 158 <=>  156 - 178   (LYS  136  - ASN  158  <=> SER  160  - VAL  182 )                          
  38: s001-A 1khv-B   159 - 186 <=>  182 - 209   (LYS  159  - PRO  186  <=> LYS  186  - LYS  213 )                          
  38: s001-A 1khv-B   187 - 197 <=>  215 - 225   (PRO  187  - ASP  197  <=> GLY  219  - SER  229 )                          
  38: s001-A 1khv-B   200 - 211 <=>  226 - 237   (THR  200  - SER  211  <=> ARG  230  - SER  241 )                          
  38: s001-A 1khv-B   212 - 246 <=>  239 - 273   (GLY  212  - SER  246  <=> ALA  243  - THR  277 )                          
  38: s001-A 1khv-B   248 - 259 <=>  274 - 285   (LEU  248  - TYR  259  <=> GLU  278  - SER  289 )                          
  38: s001-A 1khv-B   262 - 306 <=>  286 - 330   (HIS  262  - GLU  306  <=> HIS  290  - ALA  334 )                          
  38: s001-A 1khv-B   310 - 313 <=>  338 - 341   (LEU  310  - SER  313  <=> ASN  342  - GLU  345 )                          
  38: s001-A 1khv-B   314 - 330 <=>  344 - 360   (SER  314  - PRO  330  <=> PRO  348  - MET  364 )                          
  38: s001-A 1khv-B   332 - 335 <=>  361 - 364   (LYS  332  - VAL  335  <=> VAL  365  - LEU  368 )                          
  38: s001-A 1khv-B   337 - 350 <=>  365 - 378   (ASP  337  - ALA  350  <=> PRO  369  - PRO  382 )                          
  38: s001-A 1khv-B   353 - 356 <=>  379 - 382   (GLU  353  - LEU  356  <=> THR  383  - ASP  386 )                          
  38: s001-A 1khv-B   357 - 360 <=>  389 - 392   (TYR  357  - VAL  360  <=> VAL  393  - LEU  396 )                          
  38: s001-A 1khv-B   364 - 376 <=>  393 - 405   (MET  364  - GLY  376  <=> ASN  397  - THR  409 )                          
  38: s001-A 1khv-B   377 - 397 <=>  408 - 428   (VAL  377  - GLN  397  <=> GLY  412  - THR  432 )                          
  38: s001-A 1khv-B   399 - 402 <=>  439 - 442   (LYS  399  - SER  402  <=> ASP  443  - LYS  446 )                          
  38: s001-A 1khv-B   403 - 419 <=>  444 - 460   (ASP  403  - LEU  419  <=> GLU  448  - GLY  464 )                          
  38: s001-A 1khv-B   420 - 435 <=>  462 - 477   (ASP  420  - TYR  435  <=> GLU  466  - TYR  481 )                          
  38: s001-A 1khv-B   463 - 478 <=>  480 - 495   (SER  463  - THR  478  <=> PHE  484  - ARG  499 )                          
  39: s001-A 4nru-F    12 -  18 <=>   18 -  24   (LEU   12  - PHE   18  <=> PRO   21  - THR   27 )                          
  39: s001-A 4nru-F    25 -  28 <=>   29 -  32   (LEU   25  - PHE   28  <=> THR   32  - GLU   35 )                          
  39: s001-A 4nru-F    34 -  37 <=>   34 -  37   (VAL   34  - GLU   37  <=> LEU   37  - GLY   40 )                          
  39: s001-A 4nru-F    38 -  43 <=>   39 -  44   (TYR   38  - THR   43  <=> TRP   42  - LEU   47 )                          
  39: s001-A 4nru-F    44 -  83 <=>   56 -  95   (SER   44  - TYR   83  <=> LEU   59  - LEU   98 )                          
  39: s001-A 4nru-F    85 - 106 <=>   96 - 117   (GLU   85  - GLY  106  <=> GLU   99  - GLY  120 )                          
  39: s001-A 4nru-F   107 - 110 <=>  120 - 123   (ALA  107  - LEU  110  <=> TYR  123  - GLN  126 )                          
  39: s001-A 4nru-F   113 - 116 <=>  125 - 128   (VAL  113  - GLY  116  <=> SER  128  - TRP  131 )                          
  39: s001-A 4nru-F   117 - 133 <=>  135 - 151   (GLU  117  - LEU  133  <=> GLY  138  - GLY  154 )                          
  39: s001-A 4nru-F   138 - 157 <=>  152 - 171   (PHE  138  - THR  157  <=> LYS  155  - LYS  174 )                          
  39: s001-A 4nru-F   158 - 183 <=>  176 - 201   (ASN  158  - GLU  183  <=> ILE  179  - ASP  204 )                          
  39: s001-A 4nru-F   184 - 187 <=>  204 - 207   (ASN  184  - PRO  187  <=> LYS  207  - CYS  210 )                          
  39: s001-A 4nru-F   188 - 195 <=>  211 - 218   (PHE  188  - TRP  195  <=> PRO  214  - MET  221 )                          
  39: s001-A 4nru-F   199 - 258 <=>  219 - 278   (GLY  199  - THR  258  <=> ASN  222  - ALA  281 )                          
  39: s001-A 4nru-F   262 - 307 <=>  279 - 324   (HIS  262  - TYR  307  <=> PRO  282  - VAL  327 )                          
  39: s001-A 4nru-F   309 - 312 <=>  331 - 334   (ASP  309  - LEU  312  <=> GLN  334  - GLU  337 )                          
  39: s001-A 4nru-F   315 - 330 <=>  335 - 350   (CYS  315  - PRO  330  <=> PHE  338  - LEU  353 )                          
  39: s001-A 4nru-F   334 - 337 <=>  351 - 354   (GLU  334  - ASP  337  <=> ASP  354  - LYS  357 )                          
  39: s001-A 4nru-F   339 - 353 <=>  355 - 369   (VAL  339  - GLU  353  <=> TYR  358  - ALA  372 )                          
  39: s001-A 4nru-F   355 - 360 <=>  376 - 381   (THR  355  - VAL  360  <=> LEU  379  - THR  384 )                          
  39: s001-A 4nru-F   364 - 376 <=>  383 - 395   (MET  364  - GLY  376  <=> GLN  386  - ASP  398 )                          
  39: s001-A 4nru-F   378 - 384 <=>  400 - 406   (ARG  378  - LEU  384  <=> TYR  403  - ALA  409 )                          
  39: s001-A 4nru-F   386 - 397 <=>  407 - 418   (LYS  386  - GLN  397  <=> SER  410  - PRO  421 )                          
  39: s001-A 4nru-F   398 - 401 <=>  426 - 429   (ASP  398  - ILE  401  <=> THR  429  - GLY  432 )                          
  39: s001-A 4nru-F   408 - 414 <=>  430 - 436   (LEU  408  - ALA  414  <=> PRO  437  - LEU  443 )                          
  39: s001-A 4nru-F   416 - 419 <=>  438 - 441   (GLY  416  - LEU  419  <=> GLY  445  - ALA  448 )                          
  39: s001-A 4nru-F   421 - 432 <=>  447 - 458   (ALA  421  - CYS  432  <=> TYR  454  - GLU  465 )                          
  39: s001-A 4nru-F   464 - 478 <=>  459 - 473   (VAL  464  - THR  478  <=> VAL  474  - GLY  488 )                          
  40: s001-A 4zp7-A     6 -   9 <=>   13 -  16   (PHE    6  - PHE    9  <=> GLY   13  - VAL   16 )                          
  40: s001-A 4zp7-A    12 -  18 <=>   17 -  23   (LEU   12  - PHE   18  <=> ILE   17  - THR   23 )                          
  40: s001-A 4zp7-A    26 -  35 <=>   27 -  36   (SER   26  - LYS   35  <=> PRO   27  - GLY   36 )                          
  40: s001-A 4zp7-A    37 -  45 <=>   37 -  45   (GLU   37  - ARG   45  <=> ASN   37  - SER   45 )                          
  40: s001-A 4zp7-A    46 -  55 <=>   53 -  62   (SER   46  - PHE   55  <=> ASN   53  - TYR   62 )                          
  40: s001-A 4zp7-A    57 -  83 <=>   63 -  89   (SER   57  - TYR   83  <=> ILE   63  - ASP   89 )                          
  40: s001-A 4zp7-A    86 -  97 <=>   91 - 102   (PRO   86  - GLN   97  <=> SER   91  - TYR  102 )                          
  40: s001-A 4zp7-A    98 - 106 <=>  109 - 117   (LEU   98  - GLY  106  <=> ALA  109  - GLY  117 )                          
  40: s001-A 4zp7-A   107 - 111 <=>  120 - 124   (ALA  107  - PRO  111  <=> TYR  120  - GLY  124 )                          
  40: s001-A 4zp7-A   113 - 119 <=>  125 - 131   (VAL  113  - ARG  119  <=> ILE  125  - LEU  131 )                          
  40: s001-A 4zp7-A   120 - 129 <=>  139 - 148   (ASN  120  - ALA  129  <=> THR  139  - TYR  148 )                          
  40: s001-A 4zp7-A   140 - 158 <=>  150 - 168   (PRO  140  - ASN  158  <=> LEU  150  - VAL  168 )                          
  40: s001-A 4zp7-A   159 - 184 <=>  172 - 197   (LYS  159  - ASN  184  <=> LYS  172  - THR  197 )                          
  40: s001-A 4zp7-A   185 - 188 <=>  200 - 203   (ALA  185  - PHE  188  <=> LEU  200  - GLY  203 )                          
  40: s001-A 4zp7-A   189 - 196 <=>  208 - 215   (LEU  189  - LEU  196  <=> SER  208  - ASP  215 )                          
  40: s001-A 4zp7-A   200 - 210 <=>  216 - 226   (THR  200  - TYR  210  <=> LEU  216  - ASP  226 )                          
  40: s001-A 4zp7-A   213 - 245 <=>  227 - 259   (ARG  213  - LEU  245  <=> GLY  227  - THR  259 )                          
  40: s001-A 4zp7-A   250 - 254 <=>  260 - 264   (LYS  250  - ASP  254  <=> HIS  260  - ASN  264 )                          
  40: s001-A 4zp7-A   256 - 308 <=>  265 - 317   (LEU  256  - GLY  308  <=> TYR  265  - ILE  317 )                          
  40: s001-A 4zp7-A   309 - 312 <=>  320 - 323   (ASP  309  - LEU  312  <=> ASP  320  - ARG  323 )                          
  40: s001-A 4zp7-A   315 - 330 <=>  324 - 339   (CYS  315  - PRO  330  <=> MET  324  - ILE  339 )                          
  40: s001-A 4zp7-A   334 - 337 <=>  340 - 343   (GLU  334  - ASP  337  <=> ASP  340  - LEU  343 )                          
  40: s001-A 4zp7-A   339 - 351 <=>  344 - 356   (VAL  339  - ASN  351  <=> LEU  344  - THR  356 )                          
  40: s001-A 4zp7-A   355 - 360 <=>  357 - 362   (THR  355  - VAL  360  <=> PRO  357  - THR  368 )                          
  40: s001-A 4zp7-A   364 - 375 <=>  364 - 375   (MET  364  - LEU  375  <=> THR  370  - ALA  381 )                          
  40: s001-A 4zp7-A   376 - 394 <=>  381 - 399   (GLY  376  - PRO  394  <=> PHE  387  - THR  405 )                          
  40: s001-A 4zp7-A   396 - 399 <=>  400 - 403   (PHE  396  - LYS  399  <=> LYS  406  - LYS  409 )                          
  40: s001-A 4zp7-A   403 - 418 <=>  404 - 419   (ASP  403  - ASN  418  <=> ASN  410  - ASN  425 )                          
  40: s001-A 4zp7-A   419 - 430 <=>  421 - 432   (LEU  419  - ASP  430  <=> GLU  427  - ARG  438 )                          
  40: s001-A 4zp7-A   431 - 434 <=>  436 - 439   (PHE  431  - ARG  434  <=> VAL  442  - CYS  445 )                          
  40: s001-A 4zp7-A   463 - 478 <=>  440 - 455   (SER  463  - THR  478  <=> LEU  446  - SER  461 )                          
  41: s001-A 4zpd-A     6 -   9 <=>   13 -  16   (PHE    6  - PHE    9  <=> GLY   13  - VAL   16 )                          
  41: s001-A 4zpd-A    12 -  18 <=>   17 -  23   (LEU   12  - PHE   18  <=> ILE   17  - THR   23 )                          
  41: s001-A 4zpd-A    26 -  35 <=>   27 -  36   (SER   26  - LYS   35  <=> PRO   27  - GLY   36 )                          
  41: s001-A 4zpd-A    37 -  45 <=>   37 -  45   (GLU   37  - ARG   45  <=> ASN   37  - SER   45 )                          
  41: s001-A 4zpd-A    46 -  55 <=>   53 -  62   (SER   46  - PHE   55  <=> ASN   53  - TYR   62 )                          
  41: s001-A 4zpd-A    57 -  83 <=>   63 -  89   (SER   57  - TYR   83  <=> ILE   63  - ASP   89 )                          
  41: s001-A 4zpd-A    86 -  97 <=>   91 - 102   (PRO   86  - GLN   97  <=> SER   91  - TYR  102 )                          
  41: s001-A 4zpd-A    98 - 106 <=>  109 - 117   (LEU   98  - GLY  106  <=> ALA  109  - GLY  117 )                          
  41: s001-A 4zpd-A   107 - 111 <=>  120 - 124   (ALA  107  - PRO  111  <=> TYR  120  - GLY  124 )                          
  41: s001-A 4zpd-A   113 - 119 <=>  125 - 131   (VAL  113  - ARG  119  <=> ILE  125  - LEU  131 )                          
  41: s001-A 4zpd-A   120 - 129 <=>  139 - 148   (ASN  120  - ALA  129  <=> THR  139  - TYR  148 )                          
  41: s001-A 4zpd-A   140 - 158 <=>  150 - 168   (PRO  140  - ASN  158  <=> LEU  150  - VAL  168 )                          
  41: s001-A 4zpd-A   159 - 184 <=>  172 - 197   (LYS  159  - ASN  184  <=> LYS  172  - THR  197 )                          
  41: s001-A 4zpd-A   185 - 188 <=>  200 - 203   (ALA  185  - PHE  188  <=> LEU  200  - GLY  203 )                          
  41: s001-A 4zpd-A   189 - 196 <=>  208 - 215   (LEU  189  - LEU  196  <=> SER  208  - ASP  215 )                          
  41: s001-A 4zpd-A   200 - 210 <=>  216 - 226   (THR  200  - TYR  210  <=> LEU  216  - ASP  226 )                          
  41: s001-A 4zpd-A   213 - 245 <=>  227 - 259   (ARG  213  - LEU  245  <=> GLY  227  - THR  259 )                          
  41: s001-A 4zpd-A   250 - 254 <=>  260 - 264   (LYS  250  - ASP  254  <=> HIS  260  - ASN  264 )                          
  41: s001-A 4zpd-A   256 - 308 <=>  265 - 317   (LEU  256  - GLY  308  <=> TYR  265  - ILE  317 )                          
  41: s001-A 4zpd-A   309 - 312 <=>  320 - 323   (ASP  309  - LEU  312  <=> ASP  320  - ARG  323 )                          
  41: s001-A 4zpd-A   315 - 330 <=>  324 - 339   (CYS  315  - PRO  330  <=> MET  324  - ILE  339 )                          
  41: s001-A 4zpd-A   334 - 337 <=>  340 - 343   (GLU  334  - ASP  337  <=> ASP  340  - LEU  343 )                          
  41: s001-A 4zpd-A   339 - 354 <=>  344 - 359   (VAL  339  - LYS  354  <=> LEU  344  - ASP  359 )                          
  41: s001-A 4zpd-A   355 - 359 <=>  364 - 368   (THR  355  - PHE  359  <=> PHE  364  - THR  368 )                          
  41: s001-A 4zpd-A   364 - 375 <=>  370 - 381   (MET  364  - LEU  375  <=> THR  370  - ALA  381 )                          
  41: s001-A 4zpd-A   376 - 394 <=>  387 - 405   (GLY  376  - PRO  394  <=> PHE  387  - THR  405 )                          
  41: s001-A 4zpd-A   396 - 399 <=>  406 - 409   (PHE  396  - LYS  399  <=> LYS  406  - LYS  409 )                          
  41: s001-A 4zpd-A   403 - 418 <=>  410 - 425   (ASP  403  - ASN  418  <=> ASN  410  - ASN  425 )                          
  41: s001-A 4zpd-A   419 - 431 <=>  427 - 439   (LEU  419  - PHE  431  <=> GLU  427  - SER  439 )                          
  41: s001-A 4zpd-A   432 - 435 <=>  442 - 445   (CYS  432  - TYR  435  <=> VAL  442  - CYS  445 )                          
  41: s001-A 4zpd-A   463 - 478 <=>  446 - 461   (SER  463  - THR  478  <=> LEU  446  - SER  461 )                          
  42: s001-A 3upf-C    12 -  18 <=>   17 -  23   (LEU   12  - PHE   18  <=> PRO   21  - THR   27 )                          
  42: s001-A 3upf-C    29 -  32 <=>   28 -  31   (ILE   29  - ARG   32  <=> THR   32  - GLU   35 )                          
  42: s001-A 3upf-C    34 -  37 <=>   33 -  36   (VAL   34  - GLU   37  <=> LEU   37  - GLY   40 )                          
  42: s001-A 3upf-C    38 -  43 <=>   38 -  43   (TYR   38  - THR   43  <=> TRP   42  - LEU   47 )                          
  42: s001-A 3upf-C    44 -  83 <=>   55 -  94   (SER   44  - TYR   83  <=> LEU   59  - LEU   98 )                          
  42: s001-A 3upf-C    85 - 106 <=>   95 - 116   (GLU   85  - GLY  106  <=> GLU   99  - GLY  120 )                          
  42: s001-A 3upf-C   107 - 110 <=>  119 - 122   (ALA  107  - LEU  110  <=> TYR  123  - GLN  126 )                          
  42: s001-A 3upf-C   113 - 116 <=>  124 - 127   (VAL  113  - GLY  116  <=> SER  128  - TRP  131 )                          
  42: s001-A 3upf-C   117 - 133 <=>  134 - 150   (GLU  117  - LEU  133  <=> GLY  138  - GLY  154 )                          
  42: s001-A 3upf-C   138 - 157 <=>  151 - 170   (PHE  138  - THR  157  <=> LYS  155  - LYS  174 )                          
  42: s001-A 3upf-C   158 - 183 <=>  175 - 200   (ASN  158  - GLU  183  <=> ILE  179  - ASP  204 )                          
  42: s001-A 3upf-C   184 - 187 <=>  203 - 206   (ASN  184  - PRO  187  <=> LYS  207  - CYS  210 )                          
  42: s001-A 3upf-C   188 - 196 <=>  210 - 218   (PHE  188  - LEU  196  <=> PRO  214  - ASN  222 )                          
  42: s001-A 3upf-C   200 - 246 <=>  219 - 265   (THR  200  - SER  246  <=> GLU  223  - PRO  269 )                          
  42: s001-A 3upf-C   248 - 259 <=>  266 - 277   (LEU  248  - TYR  259  <=> ASP  270  - ALA  281 )                          
  42: s001-A 3upf-C   262 - 282 <=>  278 - 298   (HIS  262  - SER  282  <=> PRO  282  - CYS  302 )                          
  42: s001-A 3upf-C   285 - 307 <=>  299 - 321   (THR  285  - TYR  307  <=> THR  305  - VAL  327 )                          
  42: s001-A 3upf-C   309 - 312 <=>  328 - 331   (ASP  309  - LEU  312  <=> GLN  334  - GLU  337 )                          
  42: s001-A 3upf-C   315 - 330 <=>  332 - 347   (CYS  315  - PRO  330  <=> PHE  338  - LEU  353 )                          
  42: s001-A 3upf-C   334 - 337 <=>  348 - 351   (GLU  334  - ASP  337  <=> ASP  354  - LYS  357 )                          
  42: s001-A 3upf-C   339 - 353 <=>  352 - 366   (VAL  339  - GLU  353  <=> TYR  358  - ALA  372 )                          
  42: s001-A 3upf-C   355 - 360 <=>  373 - 378   (THR  355  - VAL  360  <=> LEU  379  - THR  384 )                          
  42: s001-A 3upf-C   364 - 377 <=>  380 - 393   (MET  364  - VAL  377  <=> GLN  386  - GLN  399 )                          
  42: s001-A 3upf-C   380 - 384 <=>  399 - 403   (TRP  380  - LEU  384  <=> ARG  405  - ALA  409 )                          
  42: s001-A 3upf-C   386 - 397 <=>  404 - 415   (LYS  386  - GLN  397  <=> SER  410  - PRO  421 )                          
  42: s001-A 3upf-C   398 - 401 <=>  424 - 427   (ASP  398  - ILE  401  <=> LEU  430  - GLN  435 )                          
  42: s001-A 3upf-C   404 - 419 <=>  428 - 443   (VAL  404  - LEU  419  <=> ARG  436  - GLY  451 )                          
  42: s001-A 3upf-C   421 - 432 <=>  446 - 457   (ALA  421  - CYS  432  <=> TYR  454  - GLU  465 )                          
  42: s001-A 3upf-C   465 - 478 <=>  458 - 471   (PHE  465  - THR  478  <=> VAL  475  - GLY  488 )                          
  43: s001-A 2e9t-A     9 -  12 <=>    9 -  12   (PHE    9  - LEU   12  <=> VAL    9  - ARG   12 )                          
  43: s001-A 2e9t-A    13 -  18 <=>   14 -  19   (LYS   13  - PHE   18  <=> HIS   14  - THR   19 )                          
  43: s001-A 2e9t-A    26 -  35 <=>   23 -  32   (SER   26  - LYS   35  <=> PRO   23  - PRO   32 )                          
  43: s001-A 2e9t-A    37 -  45 <=>   33 -  41   (GLU   37  - ARG   45  <=> GLU   33  - ASN   41 )                          
  43: s001-A 2e9t-A    46 -  55 <=>   51 -  60   (SER   46  - PHE   55  <=> VAL   51  - HIS   60 )                          
  43: s001-A 2e9t-A    57 -  63 <=>   61 -  67   (SER   57  - VAL   63  <=> LYS   61  - SER   67 )                          
  43: s001-A 2e9t-A    64 -  97 <=>   70 - 103   (ASP   64  - GLN   97  <=> ASP   70  - LYS  103 )                          
  43: s001-A 2e9t-A    98 - 106 <=>  110 - 118   (LEU   98  - GLY  106  <=> ALA  110  - GLY  118 )                          
  43: s001-A 2e9t-A   107 - 111 <=>  121 - 125   (ALA  107  - PRO  111  <=> TRP  121  - GLY  125 )                          
  43: s001-A 2e9t-A   113 - 119 <=>  126 - 132   (VAL  113  - ARG  119  <=> LYS  126  - ILE  132 )                          
  43: s001-A 2e9t-A   120 - 131 <=>  141 - 152   (ASN  120  - ARG  131  <=> PRO  141  - LYS  152 )                          
  43: s001-A 2e9t-A   138 - 158 <=>  153 - 173   (PHE  138  - ASN  158  <=> ARG  153  - VAL  173 )                          
  43: s001-A 2e9t-A   159 - 184 <=>  177 - 202   (LYS  159  - ASN  184  <=> LYS  177  - GLN  202 )                          
  43: s001-A 2e9t-A   185 - 188 <=>  205 - 208   (ALA  185  - PHE  188  <=> SER  205  - GLY  208 )                          
  43: s001-A 2e9t-A   189 - 196 <=>  213 - 220   (LEU  189  - LEU  196  <=> SER  213  - ASP  220 )                          
  43: s001-A 2e9t-A   200 - 241 <=>  221 - 262   (THR  200  - GLU  241  <=> VAL  221  - ARG  262 )                          
  43: s001-A 2e9t-A   242 - 245 <=>  265 - 268   (LEU  242  - LEU  245  <=> PHE  265  - HIS  268 )                          
  43: s001-A 2e9t-A   251 - 306 <=>  269 - 324   (SER  251  - GLU  306  <=> PRO  269  - GLU  324 )                          
  43: s001-A 2e9t-A   309 - 312 <=>  329 - 332   (ASP  309  - LEU  312  <=> ASP  329  - THR  332 )                          
  43: s001-A 2e9t-A   315 - 330 <=>  333 - 348   (CYS  315  - PRO  330  <=> MET  333  - LEU  348 )                          
  43: s001-A 2e9t-A   334 - 337 <=>  349 - 352   (GLU  334  - ASP  337  <=> ASP  349  - ALA  352 )                          
  43: s001-A 2e9t-A   339 - 354 <=>  353 - 368   (VAL  339  - LYS  354  <=> LEU  353  - ASP  368 )                          
  43: s001-A 2e9t-A   356 - 361 <=>  374 - 379   (LEU  356  - SER  361  <=> PHE  374  - SER  379 )                          
  43: s001-A 2e9t-A   364 - 374 <=>  381 - 391   (MET  364  - PHE  374  <=> THR  381  - HIS  391 )                          
  43: s001-A 2e9t-A   376 - 393 <=>  397 - 414   (GLY  376  - PHE  393  <=> GLY  397  - PHE  414 )                          
  43: s001-A 2e9t-A   396 - 399 <=>  415 - 418   (PHE  396  - LYS  399  <=> ALA  415  - GLY  418 )                          
  43: s001-A 2e9t-A   403 - 419 <=>  419 - 435   (ASP  403  - LEU  419  <=> THR  419  - GLY  435 )                          
  43: s001-A 2e9t-A   420 - 433 <=>  437 - 450   (ASP  420  - SER  433  <=> ASP  437  - PHE  450 )                          
  43: s001-A 2e9t-A   464 - 478 <=>  451 - 465   (VAL  464  - THR  478  <=> GLU  451  - ALA  465 )                          
  44: s001-A 4wfx-A     6 -   9 <=>   13 -  16   (PHE    6  - PHE    9  <=> GLY   13  - VAL   16 )                          
  44: s001-A 4wfx-A    12 -  18 <=>   17 -  23   (LEU   12  - PHE   18  <=> ILE   17  - THR   23 )                          
  44: s001-A 4wfx-A    26 -  35 <=>   27 -  36   (SER   26  - LYS   35  <=> PRO   27  - GLY   36 )                          
  44: s001-A 4wfx-A    37 -  45 <=>   37 -  45   (GLU   37  - ARG   45  <=> ASN   37  - SER   45 )                          
  44: s001-A 4wfx-A    46 -  55 <=>   53 -  62   (SER   46  - PHE   55  <=> ASN   53  - TYR   62 )                          
  44: s001-A 4wfx-A    57 -  83 <=>   63 -  89   (SER   57  - TYR   83  <=> ILE   63  - ASP   89 )                          
  44: s001-A 4wfx-A    86 -  97 <=>   91 - 102   (PRO   86  - GLN   97  <=> SER   91  - TYR  102 )                          
  44: s001-A 4wfx-A    98 - 106 <=>  109 - 117   (LEU   98  - GLY  106  <=> ALA  109  - GLY  117 )                          
  44: s001-A 4wfx-A   107 - 111 <=>  120 - 124   (ALA  107  - PRO  111  <=> TYR  120  - GLY  124 )                          
  44: s001-A 4wfx-A   113 - 119 <=>  125 - 131   (VAL  113  - ARG  119  <=> ILE  125  - LEU  131 )                          
  44: s001-A 4wfx-A   120 - 129 <=>  139 - 148   (ASN  120  - ALA  129  <=> THR  139  - TYR  148 )                          
  44: s001-A 4wfx-A   140 - 158 <=>  150 - 168   (PRO  140  - ASN  158  <=> LEU  150  - VAL  168 )                          
  44: s001-A 4wfx-A   159 - 184 <=>  172 - 197   (LYS  159  - ASN  184  <=> LYS  172  - THR  197 )                          
  44: s001-A 4wfx-A   185 - 188 <=>  200 - 203   (ALA  185  - PHE  188  <=> LEU  200  - GLY  203 )                          
  44: s001-A 4wfx-A   189 - 196 <=>  208 - 215   (LEU  189  - LEU  196  <=> SER  208  - ASP  215 )                          
  44: s001-A 4wfx-A   200 - 209 <=>  216 - 225   (THR  200  - ILE  209  <=> LEU  216  - LEU  225 )                          
  44: s001-A 4wfx-A   212 - 245 <=>  226 - 259   (GLY  212  - LEU  245  <=> ASP  226  - THR  259 )                          
  44: s001-A 4wfx-A   250 - 254 <=>  260 - 264   (LYS  250  - ASP  254  <=> HIS  260  - ASN  264 )                          
  44: s001-A 4wfx-A   256 - 303 <=>  265 - 312   (LEU  256  - CYS  303  <=> TYR  265  - LYS  312 )                          
  44: s001-A 4wfx-A   304 - 308 <=>  314 - 318   (SER  304  - GLY  308  <=> TYR  314  - ASP  318 )                          
  44: s001-A 4wfx-A   309 - 312 <=>  320 - 323   (ASP  309  - LEU  312  <=> ASP  320  - ARG  323 )                          
  44: s001-A 4wfx-A   315 - 330 <=>  324 - 339   (CYS  315  - PRO  330  <=> MET  324  - ILE  339 )                          
  44: s001-A 4wfx-A   334 - 337 <=>  340 - 343   (GLU  334  - ASP  337  <=> ASP  340  - LEU  343 )                          
  44: s001-A 4wfx-A   339 - 354 <=>  344 - 359   (VAL  339  - LYS  354  <=> LEU  344  - ASP  359 )                          
  44: s001-A 4wfx-A   356 - 359 <=>  366 - 369   (LEU  356  - PHE  359  <=> GLU  366  - TRP  369 )                          
  44: s001-A 4wfx-A   364 - 375 <=>  370 - 381   (MET  364  - LEU  375  <=> THR  370  - ALA  381 )                          
  44: s001-A 4wfx-A   376 - 394 <=>  387 - 405   (GLY  376  - PRO  394  <=> PHE  387  - THR  405 )                          
  44: s001-A 4wfx-A   396 - 399 <=>  406 - 409   (PHE  396  - LYS  399  <=> LYS  406  - LYS  409 )                          
  44: s001-A 4wfx-A   403 - 418 <=>  410 - 425   (ASP  403  - ASN  418  <=> ASN  410  - ASN  425 )                          
  44: s001-A 4wfx-A   419 - 430 <=>  427 - 438   (LEU  419  - ASP  430  <=> GLU  427  - ARG  438 )                          
  44: s001-A 4wfx-A   431 - 434 <=>  442 - 445   (PHE  431  - ARG  434  <=> VAL  442  - CYS  445 )                          
  44: s001-A 4wfx-A   463 - 478 <=>  446 - 461   (SER  463  - THR  478  <=> LEU  446  - SER  461 )                          
  45: s001-A 4wfy-A     6 -   9 <=>   13 -  16   (PHE    6  - PHE    9  <=> GLY   13  - VAL   16 )                          
  45: s001-A 4wfy-A    12 -  18 <=>   17 -  23   (LEU   12  - PHE   18  <=> ILE   17  - THR   23 )                          
  45: s001-A 4wfy-A    26 -  35 <=>   27 -  36   (SER   26  - LYS   35  <=> PRO   27  - GLY   36 )                          
  45: s001-A 4wfy-A    37 -  45 <=>   37 -  45   (GLU   37  - ARG   45  <=> ASN   37  - SER   45 )                          
  45: s001-A 4wfy-A    46 -  55 <=>   53 -  62   (SER   46  - PHE   55  <=> ASN   53  - TYR   62 )                          
  45: s001-A 4wfy-A    57 -  83 <=>   63 -  89   (SER   57  - TYR   83  <=> ILE   63  - ASP   89 )                          
  45: s001-A 4wfy-A    86 -  97 <=>   91 - 102   (PRO   86  - GLN   97  <=> SER   91  - TYR  102 )                          
  45: s001-A 4wfy-A    98 - 106 <=>  109 - 117   (LEU   98  - GLY  106  <=> ALA  109  - GLY  117 )                          
  45: s001-A 4wfy-A   107 - 111 <=>  120 - 124   (ALA  107  - PRO  111  <=> TYR  120  - GLY  124 )                          
  45: s001-A 4wfy-A   113 - 119 <=>  125 - 131   (VAL  113  - ARG  119  <=> ILE  125  - LEU  131 )                          
  45: s001-A 4wfy-A   120 - 129 <=>  139 - 148   (ASN  120  - ALA  129  <=> THR  139  - TYR  148 )                          
  45: s001-A 4wfy-A   140 - 158 <=>  150 - 168   (PRO  140  - ASN  158  <=> LEU  150  - VAL  168 )                          
  45: s001-A 4wfy-A   159 - 184 <=>  172 - 197   (LYS  159  - ASN  184  <=> LYS  172  - THR  197 )                          
  45: s001-A 4wfy-A   185 - 188 <=>  200 - 203   (ALA  185  - PHE  188  <=> LEU  200  - GLY  203 )                          
  45: s001-A 4wfy-A   189 - 196 <=>  208 - 215   (LEU  189  - LEU  196  <=> SER  208  - ASP  215 )                          
  45: s001-A 4wfy-A   200 - 209 <=>  216 - 225   (THR  200  - ILE  209  <=> LEU  216  - LEU  225 )                          
  45: s001-A 4wfy-A   212 - 245 <=>  226 - 259   (GLY  212  - LEU  245  <=> ASP  226  - THR  259 )                          
  45: s001-A 4wfy-A   250 - 254 <=>  260 - 264   (LYS  250  - ASP  254  <=> HIS  260  - ASN  264 )                          
  45: s001-A 4wfy-A   256 - 308 <=>  265 - 317   (LEU  256  - GLY  308  <=> TYR  265  - ILE  317 )                          
  45: s001-A 4wfy-A   309 - 312 <=>  320 - 323   (ASP  309  - LEU  312  <=> ASP  320  - ARG  323 )                          
  45: s001-A 4wfy-A   315 - 330 <=>  324 - 339   (CYS  315  - PRO  330  <=> MET  324  - ILE  339 )                          
  45: s001-A 4wfy-A   334 - 337 <=>  340 - 343   (GLU  334  - ASP  337  <=> ASP  340  - LEU  343 )                          
  45: s001-A 4wfy-A   339 - 354 <=>  344 - 359   (VAL  339  - LYS  354  <=> LEU  344  - ASP  359 )                          
  45: s001-A 4wfy-A   355 - 359 <=>  364 - 368   (THR  355  - PHE  359  <=> PHE  364  - THR  368 )                          
  45: s001-A 4wfy-A   364 - 375 <=>  370 - 381   (MET  364  - LEU  375  <=> THR  370  - ALA  381 )                          
  45: s001-A 4wfy-A   376 - 394 <=>  387 - 405   (GLY  376  - PRO  394  <=> PHE  387  - THR  405 )                          
  45: s001-A 4wfy-A   396 - 399 <=>  406 - 409   (PHE  396  - LYS  399  <=> LYS  406  - LYS  409 )                          
  45: s001-A 4wfy-A   403 - 418 <=>  410 - 425   (ASP  403  - ASN  418  <=> ASN  410  - ASN  425 )                          
  45: s001-A 4wfy-A   419 - 431 <=>  427 - 439   (LEU  419  - PHE  431  <=> GLU  427  - SER  439 )                          
  45: s001-A 4wfy-A   432 - 435 <=>  442 - 445   (CYS  432  - TYR  435  <=> VAL  442  - CYS  445 )                          
  45: s001-A 4wfy-A   463 - 478 <=>  446 - 461   (SER  463  - THR  478  <=> LEU  446  - SER  461 )                          
  46: s001-A 3ddk-A     6 -   9 <=>   13 -  16   (PHE    6  - PHE    9  <=> GLY   13  - VAL   16 )                          
  46: s001-A 3ddk-A    12 -  18 <=>   17 -  23   (LEU   12  - PHE   18  <=> ILE   17  - THR   23 )                          
  46: s001-A 3ddk-A    26 -  35 <=>   27 -  36   (SER   26  - LYS   35  <=> PRO   27  - GLY   36 )                          
  46: s001-A 3ddk-A    37 -  45 <=>   37 -  45   (GLU   37  - ARG   45  <=> ASN   37  - SER   45 )                          
  46: s001-A 3ddk-A    46 -  55 <=>   53 -  62   (SER   46  - PHE   55  <=> ASN   53  - TYR   62 )                          
  46: s001-A 3ddk-A    57 -  83 <=>   63 -  89   (SER   57  - TYR   83  <=> ILE   63  - ASP   89 )                          
  46: s001-A 3ddk-A    86 -  97 <=>   91 - 102   (PRO   86  - GLN   97  <=> SER   91  - TYR  102 )                          
  46: s001-A 3ddk-A    98 - 106 <=>  109 - 117   (LEU   98  - GLY  106  <=> ALA  109  - GLY  117 )                          
  46: s001-A 3ddk-A   107 - 111 <=>  120 - 124   (ALA  107  - PRO  111  <=> TYR  120  - GLY  124 )                          
  46: s001-A 3ddk-A   113 - 119 <=>  125 - 131   (VAL  113  - ARG  119  <=> ILE  125  - LEU  131 )                          
  46: s001-A 3ddk-A   120 - 129 <=>  139 - 148   (ASN  120  - ALA  129  <=> THR  139  - TYR  148 )                          
  46: s001-A 3ddk-A   140 - 158 <=>  150 - 168   (PRO  140  - ASN  158  <=> LEU  150  - VAL  168 )                          
  46: s001-A 3ddk-A   159 - 184 <=>  172 - 197   (LYS  159  - ASN  184  <=> LYS  172  - THR  197 )                          
  46: s001-A 3ddk-A   185 - 188 <=>  200 - 203   (ALA  185  - PHE  188  <=> LEU  200  - GLY  203 )                          
  46: s001-A 3ddk-A   189 - 196 <=>  208 - 215   (LEU  189  - LEU  196  <=> SER  208  - ASP  215 )                          
  46: s001-A 3ddk-A   200 - 209 <=>  216 - 225   (THR  200  - ILE  209  <=> LEU  216  - LEU  225 )                          
  46: s001-A 3ddk-A   212 - 245 <=>  226 - 259   (GLY  212  - LEU  245  <=> ASP  226  - THR  259 )                          
  46: s001-A 3ddk-A   250 - 254 <=>  260 - 264   (LYS  250  - ASP  254  <=> HIS  260  - ASN  264 )                          
  46: s001-A 3ddk-A   256 - 303 <=>  265 - 312   (LEU  256  - CYS  303  <=> TYR  265  - LYS  312 )                          
  46: s001-A 3ddk-A   304 - 308 <=>  314 - 318   (SER  304  - GLY  308  <=> TYR  314  - ASP  318 )                          
  46: s001-A 3ddk-A   309 - 312 <=>  320 - 323   (ASP  309  - LEU  312  <=> ASP  320  - ARG  323 )                          
  46: s001-A 3ddk-A   315 - 330 <=>  324 - 339   (CYS  315  - PRO  330  <=> MET  324  - ILE  339 )                          
  46: s001-A 3ddk-A   334 - 337 <=>  340 - 343   (GLU  334  - ASP  337  <=> ASP  340  - LEU  343 )                          
  46: s001-A 3ddk-A   339 - 354 <=>  344 - 359   (VAL  339  - LYS  354  <=> LEU  344  - ASP  359 )                          
  46: s001-A 3ddk-A   355 - 360 <=>  364 - 369   (THR  355  - VAL  360  <=> PHE  364  - TRP  369 )                          
  46: s001-A 3ddk-A   364 - 375 <=>  370 - 381   (MET  364  - LEU  375  <=> THR  370  - ALA  381 )                          
  46: s001-A 3ddk-A   376 - 394 <=>  387 - 405   (GLY  376  - PRO  394  <=> PHE  387  - THR  405 )                          
  46: s001-A 3ddk-A   396 - 399 <=>  406 - 409   (PHE  396  - LYS  399  <=> LYS  406  - LYS  409 )                          
  46: s001-A 3ddk-A   403 - 418 <=>  410 - 425   (ASP  403  - ASN  418  <=> ASN  410  - ASN  425 )                          
  46: s001-A 3ddk-A   419 - 430 <=>  427 - 438   (LEU  419  - ASP  430  <=> GLU  427  - ARG  438 )                          
  46: s001-A 3ddk-A   431 - 434 <=>  442 - 445   (PHE  431  - ARG  434  <=> VAL  442  - CYS  445 )                          
  46: s001-A 3ddk-A   463 - 478 <=>  446 - 461   (SER  463  - THR  478  <=> LEU  446  - SER  461 )                          
  47: s001-A 4y3c-A     9 -  18 <=>    9 -  18   (PHE    9  - PHE   18  <=> GLY    9  - THR   18 )                          
  47: s001-A 4y3c-A    26 -  35 <=>   22 -  31   (SER   26  - LYS   35  <=> PRO   22  - PRO   31 )                          
  47: s001-A 4y3c-A    37 -  45 <=>   32 -  40   (GLU   37  - ARG   45  <=> ALA   32  - LYS   40 )                          
  47: s001-A 4y3c-A    46 -  54 <=>   48 -  56   (SER   46  - ALA   54  <=> ASP   48  - LYS   56 )                          
  47: s001-A 4y3c-A    56 -  65 <=>   57 -  66   (HIS   56  - GLU   65  <=> HIS   57  - PRO   66 )                          
  47: s001-A 4y3c-A    67 -  97 <=>   67 -  97   (LYS   67  - GLN   97  <=> VAL   67  - ASP   97 )                          
  47: s001-A 4y3c-A    98 - 106 <=>  104 - 112   (LEU   98  - GLY  106  <=> PRO  104  - GLY  112 )                          
  47: s001-A 4y3c-A   107 - 111 <=>  115 - 119   (ALA  107  - PRO  111  <=> TYR  115  - GLY  119 )                          
  47: s001-A 4y3c-A   113 - 120 <=>  120 - 127   (VAL  113  - ASN  120  <=> MET  120  - ASP  127 )                          
  47: s001-A 4y3c-A   121 - 131 <=>  136 - 146   (HIS  121  - ARG  131  <=> PHE  136  - ASN  146 )                          
  47: s001-A 4y3c-A   138 - 141 <=>  147 - 150   (PHE  138  - VAL  141  <=> LYS  147  - SER  150 )                          
  47: s001-A 4y3c-A   142 - 158 <=>  152 - 168   (THR  142  - ASN  158  <=> ILE  152  - VAL  168 )                          
  47: s001-A 4y3c-A   159 - 184 <=>  172 - 197   (LYS  159  - ASN  184  <=> LYS  172  - LYS  197 )                          
  47: s001-A 4y3c-A   185 - 188 <=>  200 - 203   (ALA  185  - PHE  188  <=> THR  200  - GLY  203 )                          
  47: s001-A 4y3c-A   189 - 196 <=>  208 - 215   (LEU  189  - LEU  196  <=> SER  208  - ASP  215 )                          
  47: s001-A 4y3c-A   200 - 236 <=>  216 - 252   (THR  200  - PHE  236  <=> VAL  216  - ALA  252 )                          
  47: s001-A 4y3c-A   237 - 240 <=>  254 - 257   (GLN  237  - GLU  240  <=> GLU  254  - SER  257 )                          
  47: s001-A 4y3c-A   241 - 244 <=>  259 - 262   (GLU  241  - ASP  244  <=> GLU  259  - PHE  262 )                          
  47: s001-A 4y3c-A   250 - 303 <=>  263 - 316   (LYS  250  - CYS  303  <=> ASP  263  - LEU  316 )                          
  47: s001-A 4y3c-A   304 - 307 <=>  318 - 321   (SER  304  - TYR  307  <=> TYR  318  - PHE  321 )                          
  47: s001-A 4y3c-A   309 - 312 <=>  325 - 328   (ASP  309  - LEU  312  <=> ASP  325  - VAL  328 )                          
  47: s001-A 4y3c-A   316 - 330 <=>  329 - 343   (ILE  316  - PRO  330  <=> LEU  329  - LEU  343 )                          
  47: s001-A 4y3c-A   334 - 337 <=>  344 - 347   (GLU  334  - ASP  337  <=> ASN  344  - ARG  347 )                          
  47: s001-A 4y3c-A   339 - 354 <=>  348 - 363   (VAL  339  - LYS  354  <=> VAL  348  - ASN  363 )                          
  47: s001-A 4y3c-A   357 - 360 <=>  371 - 374   (TYR  357  - VAL  360  <=> GLU  371  - LEU  374 )                          
  47: s001-A 4y3c-A   364 - 376 <=>  375 - 387   (MET  364  - GLY  376  <=> GLU  375  - GLU  387 )                          
  47: s001-A 4y3c-A   377 - 393 <=>  390 - 406   (VAL  377  - PHE  393  <=> LEU  390  - TYR  406 )                          
  47: s001-A 4y3c-A   396 - 399 <=>  407 - 410   (PHE  396  - LYS  399  <=> TYR  407  - GLY  410 )                          
  47: s001-A 4y3c-A   403 - 419 <=>  411 - 427   (ASP  403  - LEU  419  <=> THR  411  - GLY  427 )                          
  47: s001-A 4y3c-A   420 - 433 <=>  429 - 442   (ASP  420  - SER  433  <=> GLN  429  - GLY  442 )                          
  47: s001-A 4y3c-A   464 - 478 <=>  444 - 458   (VAL  464  - THR  478  <=> ILE  444  - LEU  458 )                          
  48: s001-A 4zpc-A     6 -   9 <=>   13 -  16   (PHE    6  - PHE    9  <=> GLY   13  - VAL   16 )                          
  48: s001-A 4zpc-A    12 -  18 <=>   17 -  23   (LEU   12  - PHE   18  <=> ILE   17  - THR   23 )                          
  48: s001-A 4zpc-A    26 -  35 <=>   27 -  36   (SER   26  - LYS   35  <=> PRO   27  - GLY   36 )                          
  48: s001-A 4zpc-A    37 -  45 <=>   37 -  45   (GLU   37  - ARG   45  <=> ASN   37  - SER   45 )                          
  48: s001-A 4zpc-A    46 -  55 <=>   53 -  62   (SER   46  - PHE   55  <=> ASN   53  - TYR   62 )                          
  48: s001-A 4zpc-A    57 -  83 <=>   63 -  89   (SER   57  - TYR   83  <=> ILE   63  - ASP   89 )                          
  48: s001-A 4zpc-A    86 -  97 <=>   91 - 102   (PRO   86  - GLN   97  <=> SER   91  - TYR  102 )                          
  48: s001-A 4zpc-A    98 - 101 <=>  109 - 112   (LEU   98  - SER  101  <=> ALA  109  - LEU  112 )                          
  48: s001-A 4zpc-A   103 - 106 <=>  113 - 116   (THR  103  - GLY  106  <=> THR  113  - ALA  116 )                          
  48: s001-A 4zpc-A   107 - 111 <=>  120 - 124   (ALA  107  - PRO  111  <=> TYR  120  - GLY  124 )                          
  48: s001-A 4zpc-A   113 - 119 <=>  125 - 131   (VAL  113  - ARG  119  <=> ILE  125  - LEU  131 )                          
  48: s001-A 4zpc-A   120 - 129 <=>  139 - 148   (ASN  120  - ALA  129  <=> THR  139  - TYR  148 )                          
  48: s001-A 4zpc-A   140 - 158 <=>  150 - 168   (PRO  140  - ASN  158  <=> LEU  150  - VAL  168 )                          
  48: s001-A 4zpc-A   159 - 184 <=>  172 - 197   (LYS  159  - ASN  184  <=> LYS  172  - THR  197 )                          
  48: s001-A 4zpc-A   185 - 188 <=>  200 - 203   (ALA  185  - PHE  188  <=> LEU  200  - GLY  203 )                          
  48: s001-A 4zpc-A   189 - 196 <=>  208 - 215   (LEU  189  - LEU  196  <=> SER  208  - ASP  215 )                          
  48: s001-A 4zpc-A   200 - 209 <=>  216 - 225   (THR  200  - ILE  209  <=> LEU  216  - LEU  225 )                          
  48: s001-A 4zpc-A   212 - 245 <=>  226 - 259   (GLY  212  - LEU  245  <=> ASP  226  - THR  259 )                          
  48: s001-A 4zpc-A   250 - 254 <=>  260 - 264   (LYS  250  - ASP  254  <=> HIS  260  - ASN  264 )                          
  48: s001-A 4zpc-A   256 - 303 <=>  265 - 312   (LEU  256  - CYS  303  <=> TYR  265  - LYS  312 )                          
  48: s001-A 4zpc-A   304 - 308 <=>  314 - 318   (SER  304  - GLY  308  <=> TYR  314  - ASP  318 )                          
  48: s001-A 4zpc-A   309 - 312 <=>  320 - 323   (ASP  309  - LEU  312  <=> ASP  320  - ARG  323 )                          
  48: s001-A 4zpc-A   315 - 330 <=>  324 - 339   (CYS  315  - PRO  330  <=> MET  324  - ILE  339 )                          
  48: s001-A 4zpc-A   334 - 337 <=>  340 - 343   (GLU  334  - ASP  337  <=> ASP  340  - LEU  343 )                          
  48: s001-A 4zpc-A   339 - 354 <=>  344 - 359   (VAL  339  - LYS  354  <=> LEU  344  - ASP  359 )                          
  48: s001-A 4zpc-A   356 - 359 <=>  366 - 369   (LEU  356  - PHE  359  <=> GLU  366  - TRP  369 )                          
  48: s001-A 4zpc-A   364 - 375 <=>  370 - 381   (MET  364  - LEU  375  <=> THR  370  - ALA  381 )                          
  48: s001-A 4zpc-A   376 - 394 <=>  387 - 405   (GLY  376  - PRO  394  <=> PHE  387  - THR  405 )                          
  48: s001-A 4zpc-A   396 - 399 <=>  406 - 409   (PHE  396  - LYS  399  <=> LYS  406  - LYS  409 )                          
  48: s001-A 4zpc-A   403 - 418 <=>  410 - 425   (ASP  403  - ASN  418  <=> ASN  410  - ASN  425 )                          
  48: s001-A 4zpc-A   419 - 431 <=>  427 - 439   (LEU  419  - PHE  431  <=> GLU  427  - SER  439 )                          
  48: s001-A 4zpc-A   432 - 435 <=>  442 - 445   (CYS  432  - TYR  435  <=> VAL  442  - CYS  445 )                          
  48: s001-A 4zpc-A   463 - 478 <=>  446 - 461   (SER  463  - THR  478  <=> LEU  446  - SER  461 )                          
  49: s001-A 4zpa-A     6 -   9 <=>   13 -  16   (PHE    6  - PHE    9  <=> GLY   13  - VAL   16 )                          
  49: s001-A 4zpa-A    12 -  18 <=>   17 -  23   (LEU   12  - PHE   18  <=> ILE   17  - THR   23 )                          
  49: s001-A 4zpa-A    26 -  35 <=>   27 -  36   (SER   26  - LYS   35  <=> PRO   27  - GLY   36 )                          
  49: s001-A 4zpa-A    37 -  45 <=>   37 -  45   (GLU   37  - ARG   45  <=> ASN   37  - SER   45 )                          
  49: s001-A 4zpa-A    46 -  55 <=>   53 -  62   (SER   46  - PHE   55  <=> ASN   53  - TYR   62 )                          
  49: s001-A 4zpa-A    57 -  83 <=>   63 -  89   (SER   57  - TYR   83  <=> ILE   63  - ASP   89 )                          
  49: s001-A 4zpa-A    86 -  97 <=>   91 - 102   (PRO   86  - GLN   97  <=> SER   91  - TYR  102 )                          
  49: s001-A 4zpa-A    98 - 106 <=>  109 - 117   (LEU   98  - GLY  106  <=> ALA  109  - GLY  117 )                          
  49: s001-A 4zpa-A   107 - 111 <=>  120 - 124   (ALA  107  - PRO  111  <=> TYR  120  - GLY  124 )                          
  49: s001-A 4zpa-A   113 - 119 <=>  125 - 131   (VAL  113  - ARG  119  <=> ILE  125  - LEU  131 )                          
  49: s001-A 4zpa-A   120 - 129 <=>  139 - 148   (ASN  120  - ALA  129  <=> THR  139  - TYR  148 )                          
  49: s001-A 4zpa-A   140 - 158 <=>  150 - 168   (PRO  140  - ASN  158  <=> LEU  150  - VAL  168 )                          
  49: s001-A 4zpa-A   159 - 184 <=>  172 - 197   (LYS  159  - ASN  184  <=> LYS  172  - THR  197 )                          
  49: s001-A 4zpa-A   185 - 188 <=>  200 - 203   (ALA  185  - PHE  188  <=> LEU  200  - GLY  203 )                          
  49: s001-A 4zpa-A   189 - 196 <=>  208 - 215   (LEU  189  - LEU  196  <=> SER  208  - ASP  215 )                          
  49: s001-A 4zpa-A   200 - 209 <=>  216 - 225   (THR  200  - ILE  209  <=> LEU  216  - LEU  225 )                          
  49: s001-A 4zpa-A   212 - 243 <=>  226 - 257   (GLY  212  - MET  243  <=> ASP  226  - GLY  257 )                          
  49: s001-A 4zpa-A   250 - 308 <=>  259 - 317   (LYS  250  - GLY  308  <=> THR  259  - ILE  317 )                          
  49: s001-A 4zpa-A   309 - 312 <=>  320 - 323   (ASP  309  - LEU  312  <=> ASP  320  - ARG  323 )                          
  49: s001-A 4zpa-A   315 - 330 <=>  324 - 339   (CYS  315  - PRO  330  <=> MET  324  - ILE  339 )                          
  49: s001-A 4zpa-A   334 - 337 <=>  340 - 343   (GLU  334  - ASP  337  <=> ASP  340  - LEU  343 )                          
  49: s001-A 4zpa-A   339 - 354 <=>  344 - 359   (VAL  339  - LYS  354  <=> LEU  344  - ASP  359 )                          
  49: s001-A 4zpa-A   357 - 360 <=>  366 - 369   (TYR  357  - VAL  360  <=> GLU  366  - TRP  369 )                          
  49: s001-A 4zpa-A   364 - 375 <=>  370 - 381   (MET  364  - LEU  375  <=> THR  370  - ALA  381 )                          
  49: s001-A 4zpa-A   376 - 394 <=>  387 - 405   (GLY  376  - PRO  394  <=> PHE  387  - THR  405 )                          
  49: s001-A 4zpa-A   396 - 399 <=>  406 - 409   (PHE  396  - LYS  399  <=> LYS  406  - LYS  409 )                          
  49: s001-A 4zpa-A   403 - 417 <=>  410 - 424   (ASP  403  - CYS  417  <=> ASN  410  - HIS  424 )                          
  49: s001-A 4zpa-A   418 - 431 <=>  426 - 439   (ASN  418  - PHE  431  <=> GLY  426  - SER  439 )                          
  49: s001-A 4zpa-A   432 - 435 <=>  442 - 445   (CYS  432  - TYR  435  <=> VAL  442  - CYS  445 )                          
  49: s001-A 4zpa-A   463 - 478 <=>  446 - 461   (SER  463  - THR  478  <=> LEU  446  - SER  461 )                          
  50: s001-A 3kms-A     9 -  12 <=>    9 -  12   (PHE    9  - LEU   12  <=> VAL    9  - ARG   12 )                          
  50: s001-A 3kms-A    13 -  18 <=>   14 -  19   (LYS   13  - PHE   18  <=> HIS   14  - THR   19 )                          
  50: s001-A 3kms-A    26 -  35 <=>   23 -  32   (SER   26  - LYS   35  <=> PRO   23  - PRO   32 )                          
  50: s001-A 3kms-A    37 -  45 <=>   33 -  41   (GLU   37  - ARG   45  <=> GLU   33  - ASN   41 )                          
  50: s001-A 3kms-A    46 -  55 <=>   51 -  60   (SER   46  - PHE   55  <=> VAL   51  - HIS   60 )                          
  50: s001-A 3kms-A    57 -  63 <=>   61 -  67   (SER   57  - VAL   63  <=> LYS   61  - SER   67 )                          
  50: s001-A 3kms-A    64 -  97 <=>   70 - 103   (ASP   64  - GLN   97  <=> ASP   70  - LYS  103 )                          
  50: s001-A 3kms-A    98 - 106 <=>  110 - 118   (LEU   98  - GLY  106  <=> ALA  110  - GLY  118 )                          
  50: s001-A 3kms-A   107 - 111 <=>  121 - 125   (ALA  107  - PRO  111  <=> TRP  121  - GLY  125 )                          
  50: s001-A 3kms-A   113 - 120 <=>  126 - 133   (VAL  113  - ASN  120  <=> LYS  126  - ASP  133 )                          
  50: s001-A 3kms-A   121 - 131 <=>  142 - 152   (HIS  121  - ARG  131  <=> GLU  142  - LYS  152 )                          
  50: s001-A 3kms-A   138 - 158 <=>  153 - 173   (PHE  138  - ASN  158  <=> ARG  153  - VAL  173 )                          
  50: s001-A 3kms-A   159 - 184 <=>  177 - 202   (LYS  159  - ASN  184  <=> LYS  177  - GLN  202 )                          
  50: s001-A 3kms-A   185 - 188 <=>  205 - 208   (ALA  185  - PHE  188  <=> SER  205  - GLY  208 )                          
  50: s001-A 3kms-A   189 - 196 <=>  213 - 220   (LEU  189  - LEU  196  <=> SER  213  - ASP  220 )                          
  50: s001-A 3kms-A   200 - 241 <=>  221 - 262   (THR  200  - GLU  241  <=> VAL  221  - ARG  262 )                          
  50: s001-A 3kms-A   242 - 245 <=>  265 - 268   (LEU  242  - LEU  245  <=> PHE  265  - HIS  268 )                          
  50: s001-A 3kms-A   251 - 306 <=>  269 - 324   (SER  251  - GLU  306  <=> PRO  269  - GLU  324 )                          
  50: s001-A 3kms-A   309 - 312 <=>  329 - 332   (ASP  309  - LEU  312  <=> ASP  329  - THR  332 )                          
  50: s001-A 3kms-A   315 - 330 <=>  333 - 348   (CYS  315  - PRO  330  <=> MET  333  - LEU  348 )                          
  50: s001-A 3kms-A   334 - 337 <=>  349 - 352   (GLU  334  - ASP  337  <=> ASP  349  - ALA  352 )                          
  50: s001-A 3kms-A   339 - 351 <=>  353 - 365   (VAL  339  - ASN  351  <=> LEU  353  - THR  365 )                          
  50: s001-A 3kms-A   354 - 357 <=>  366 - 369   (LYS  354  - TYR  357  <=> PRO  366  - LYS  369 )                          
  50: s001-A 3kms-A   358 - 361 <=>  376 - 379   (ASN  358  - SER  361  <=> LEU  376  - SER  379 )                          
  50: s001-A 3kms-A   364 - 374 <=>  381 - 391   (MET  364  - PHE  374  <=> THR  381  - HIS  391 )                          
  50: s001-A 3kms-A   376 - 393 <=>  397 - 414   (GLY  376  - PHE  393  <=> GLY  397  - PHE  414 )                          
  50: s001-A 3kms-A   396 - 399 <=>  415 - 418   (PHE  396  - LYS  399  <=> ALA  415  - GLY  418 )                          
  50: s001-A 3kms-A   403 - 419 <=>  419 - 435   (ASP  403  - LEU  419  <=> THR  419  - GLY  435 )                          
  50: s001-A 3kms-A   420 - 433 <=>  437 - 450   (ASP  420  - SER  433  <=> ASP  437  - PHE  450 )                          
  50: s001-A 3kms-A   464 - 478 <=>  451 - 465   (VAL  464  - THR  478  <=> GLU  451  - ALA  465 )                          
  51: s001-A 4iqx-A     9 -  12 <=>    9 -  12   (PHE    9  - LEU   12  <=> VAL    9  - ARG   12 )                          
  51: s001-A 4iqx-A    13 -  18 <=>   14 -  19   (LYS   13  - PHE   18  <=> HIS   14  - THR   19 )                          
  51: s001-A 4iqx-A    26 -  35 <=>   23 -  32   (SER   26  - LYS   35  <=> PRO   23  - PRO   32 )                          
  51: s001-A 4iqx-A    37 -  45 <=>   33 -  41   (GLU   37  - ARG   45  <=> GLU   33  - ASN   41 )                          
  51: s001-A 4iqx-A    46 -  55 <=>   51 -  60   (SER   46  - PHE   55  <=> VAL   51  - HIS   60 )                          
  51: s001-A 4iqx-A    57 -  63 <=>   61 -  67   (SER   57  - VAL   63  <=> LYS   61  - SER   67 )                          
  51: s001-A 4iqx-A    64 -  97 <=>   70 - 103   (ASP   64  - GLN   97  <=> ASP   70  - LYS  103 )                          
  51: s001-A 4iqx-A    98 - 106 <=>  110 - 118   (LEU   98  - GLY  106  <=> ALA  110  - GLY  118 )                          
  51: s001-A 4iqx-A   107 - 111 <=>  121 - 125   (ALA  107  - PRO  111  <=> TRP  121  - GLY  125 )                          
  51: s001-A 4iqx-A   113 - 120 <=>  126 - 133   (VAL  113  - ASN  120  <=> LYS  126  - ASP  133 )                          
  51: s001-A 4iqx-A   121 - 131 <=>  142 - 152   (HIS  121  - ARG  131  <=> GLU  142  - LYS  152 )                          
  51: s001-A 4iqx-A   138 - 158 <=>  153 - 173   (PHE  138  - ASN  158  <=> ARG  153  - VAL  173 )                          
  51: s001-A 4iqx-A   159 - 184 <=>  177 - 202   (LYS  159  - ASN  184  <=> LYS  177  - GLN  202 )                          
  51: s001-A 4iqx-A   185 - 188 <=>  205 - 208   (ALA  185  - PHE  188  <=> SER  205  - GLY  208 )                          
  51: s001-A 4iqx-A   189 - 196 <=>  213 - 220   (LEU  189  - LEU  196  <=> SER  213  - ASP  220 )                          
  51: s001-A 4iqx-A   200 - 241 <=>  221 - 262   (THR  200  - GLU  241  <=> VAL  221  - ARG  262 )                          
  51: s001-A 4iqx-A   242 - 245 <=>  265 - 268   (LEU  242  - LEU  245  <=> PHE  265  - HIS  268 )                          
  51: s001-A 4iqx-A   251 - 306 <=>  269 - 324   (SER  251  - GLU  306  <=> PRO  269  - GLU  324 )                          
  51: s001-A 4iqx-A   309 - 312 <=>  329 - 332   (ASP  309  - LEU  312  <=> ASP  329  - THR  332 )                          
  51: s001-A 4iqx-A   315 - 330 <=>  333 - 348   (CYS  315  - PRO  330  <=> MET  333  - LEU  348 )                          
  51: s001-A 4iqx-A   334 - 337 <=>  349 - 352   (GLU  334  - ASP  337  <=> ASP  349  - ALA  352 )                          
  51: s001-A 4iqx-A   339 - 351 <=>  353 - 365   (VAL  339  - ASN  351  <=> LEU  353  - THR  365 )                          
  51: s001-A 4iqx-A   354 - 357 <=>  366 - 369   (LYS  354  - TYR  357  <=> PRO  366  - LYS  369 )                          
  51: s001-A 4iqx-A   358 - 361 <=>  376 - 379   (ASN  358  - SER  361  <=> LEU  376  - SER  379 )                          
  51: s001-A 4iqx-A   364 - 374 <=>  381 - 391   (MET  364  - PHE  374  <=> THR  381  - HIS  391 )                          
  51: s001-A 4iqx-A   376 - 393 <=>  397 - 414   (GLY  376  - PHE  393  <=> GLY  397  - PHE  414 )                          
  51: s001-A 4iqx-A   396 - 399 <=>  415 - 418   (PHE  396  - LYS  399  <=> ALA  415  - GLY  418 )                          
  51: s001-A 4iqx-A   403 - 419 <=>  419 - 435   (ASP  403  - LEU  419  <=> THR  419  - GLY  435 )                          
  51: s001-A 4iqx-A   420 - 433 <=>  437 - 450   (ASP  420  - SER  433  <=> ASP  437  - PHE  450 )                          
  51: s001-A 4iqx-A   464 - 478 <=>  451 - 465   (VAL  464  - THR  478  <=> GLU  451  - ALA  465 )                          
  52: s001-A 4zp9-A     6 -   9 <=>   13 -  16   (PHE    6  - PHE    9  <=> GLY   13  - VAL   16 )                          
  52: s001-A 4zp9-A    12 -  18 <=>   17 -  23   (LEU   12  - PHE   18  <=> ILE   17  - THR   23 )                          
  52: s001-A 4zp9-A    26 -  35 <=>   27 -  36   (SER   26  - LYS   35  <=> PRO   27  - GLY   36 )                          
  52: s001-A 4zp9-A    37 -  45 <=>   37 -  45   (GLU   37  - ARG   45  <=> ASN   37  - SER   45 )                          
  52: s001-A 4zp9-A    46 -  55 <=>   53 -  62   (SER   46  - PHE   55  <=> ASN   53  - TYR   62 )                          
  52: s001-A 4zp9-A    57 -  83 <=>   63 -  89   (SER   57  - TYR   83  <=> ILE   63  - ASP   89 )                          
  52: s001-A 4zp9-A    86 -  97 <=>   91 - 102   (PRO   86  - GLN   97  <=> SER   91  - TYR  102 )                          
  52: s001-A 4zp9-A    98 - 106 <=>  109 - 117   (LEU   98  - GLY  106  <=> ALA  109  - GLY  117 )                          
  52: s001-A 4zp9-A   107 - 111 <=>  120 - 124   (ALA  107  - PRO  111  <=> TYR  120  - GLY  124 )                          
  52: s001-A 4zp9-A   113 - 119 <=>  125 - 131   (VAL  113  - ARG  119  <=> ILE  125  - LEU  131 )                          
  52: s001-A 4zp9-A   120 - 129 <=>  139 - 148   (ASN  120  - ALA  129  <=> THR  139  - TYR  148 )                          
  52: s001-A 4zp9-A   140 - 158 <=>  150 - 168   (PRO  140  - ASN  158  <=> LEU  150  - VAL  168 )                          
  52: s001-A 4zp9-A   159 - 184 <=>  172 - 197   (LYS  159  - ASN  184  <=> LYS  172  - THR  197 )                          
  52: s001-A 4zp9-A   185 - 188 <=>  200 - 203   (ALA  185  - PHE  188  <=> LEU  200  - GLY  203 )                          
  52: s001-A 4zp9-A   189 - 196 <=>  208 - 215   (LEU  189  - LEU  196  <=> SER  208  - ASP  215 )                          
  52: s001-A 4zp9-A   200 - 209 <=>  216 - 225   (THR  200  - ILE  209  <=> LEU  216  - LEU  225 )                          
  52: s001-A 4zp9-A   212 - 245 <=>  226 - 259   (GLY  212  - LEU  245  <=> ASP  226  - THR  259 )                          
  52: s001-A 4zp9-A   250 - 254 <=>  260 - 264   (LYS  250  - ASP  254  <=> HIS  260  - ASN  264 )                          
  52: s001-A 4zp9-A   256 - 303 <=>  265 - 312   (LEU  256  - CYS  303  <=> TYR  265  - LYS  312 )                          
  52: s001-A 4zp9-A   304 - 308 <=>  314 - 318   (SER  304  - GLY  308  <=> TYR  314  - ASP  318 )                          
  52: s001-A 4zp9-A   309 - 312 <=>  320 - 323   (ASP  309  - LEU  312  <=> ASP  320  - ARG  323 )                          
  52: s001-A 4zp9-A   315 - 330 <=>  324 - 339   (CYS  315  - PRO  330  <=> MET  324  - ILE  339 )                          
  52: s001-A 4zp9-A   334 - 337 <=>  340 - 343   (GLU  334  - ASP  337  <=> ASP  340  - LEU  343 )                          
  52: s001-A 4zp9-A   339 - 350 <=>  344 - 355   (VAL  339  - ALA  350  <=> LEU  344  - MET  355 )                          
  52: s001-A 4zp9-A   354 - 357 <=>  356 - 359   (LYS  354  - TYR  357  <=> THR  356  - ASP  359 )                          
  52: s001-A 4zp9-A   358 - 361 <=>  366 - 369   (ASN  358  - SER  361  <=> GLU  366  - TRP  369 )                          
  52: s001-A 4zp9-A   364 - 375 <=>  370 - 381   (MET  364  - LEU  375  <=> THR  370  - ALA  381 )                          
  52: s001-A 4zp9-A   376 - 394 <=>  387 - 405   (GLY  376  - PRO  394  <=> PHE  387  - THR  405 )                          
  52: s001-A 4zp9-A   396 - 399 <=>  406 - 409   (PHE  396  - LYS  399  <=> LYS  406  - LYS  409 )                          
  52: s001-A 4zp9-A   403 - 418 <=>  410 - 425   (ASP  403  - ASN  418  <=> ASN  410  - ASN  425 )                          
  52: s001-A 4zp9-A   419 - 430 <=>  427 - 438   (LEU  419  - ASP  430  <=> GLU  427  - ARG  438 )                          
  52: s001-A 4zp9-A   431 - 434 <=>  442 - 445   (PHE  431  - ARG  434  <=> VAL  442  - CYS  445 )                          
  52: s001-A 4zp9-A   463 - 478 <=>  446 - 461   (SER  463  - THR  478  <=> LEU  446  - SER  461 )                          
  53: s001-A 3uqs-C    12 -  18 <=>   17 -  23   (LEU   12  - PHE   18  <=> PRO   21  - THR   27 )                          
  53: s001-A 3uqs-C    29 -  32 <=>   28 -  31   (ILE   29  - ARG   32  <=> THR   32  - GLU   35 )                          
  53: s001-A 3uqs-C    34 -  37 <=>   33 -  36   (VAL   34  - GLU   37  <=> LEU   37  - GLY   40 )                          
  53: s001-A 3uqs-C    38 -  43 <=>   38 -  43   (TYR   38  - THR   43  <=> TRP   42  - LEU   47 )                          
  53: s001-A 3uqs-C    44 -  83 <=>   55 -  94   (SER   44  - TYR   83  <=> LEU   59  - LEU   98 )                          
  53: s001-A 3uqs-C    85 - 106 <=>   95 - 116   (GLU   85  - GLY  106  <=> GLU   99  - GLY  120 )                          
  53: s001-A 3uqs-C   107 - 110 <=>  119 - 122   (ALA  107  - LEU  110  <=> TYR  123  - GLN  126 )                          
  53: s001-A 3uqs-C   113 - 116 <=>  124 - 127   (VAL  113  - GLY  116  <=> SER  128  - TRP  131 )                          
  53: s001-A 3uqs-C   117 - 133 <=>  134 - 150   (GLU  117  - LEU  133  <=> GLY  138  - GLY  154 )                          
  53: s001-A 3uqs-C   138 - 157 <=>  151 - 170   (PHE  138  - THR  157  <=> LYS  155  - LYS  174 )                          
  53: s001-A 3uqs-C   158 - 183 <=>  175 - 200   (ASN  158  - GLU  183  <=> ILE  179  - ASP  204 )                          
  53: s001-A 3uqs-C   184 - 187 <=>  203 - 206   (ASN  184  - PRO  187  <=> LYS  207  - CYS  210 )                          
  53: s001-A 3uqs-C   188 - 195 <=>  210 - 217   (PHE  188  - TRP  195  <=> PRO  214  - MET  221 )                          
  53: s001-A 3uqs-C   199 - 246 <=>  218 - 265   (GLY  199  - SER  246  <=> ASN  222  - PRO  269 )                          
  53: s001-A 3uqs-C   248 - 259 <=>  266 - 277   (LEU  248  - TYR  259  <=> ASP  270  - ALA  281 )                          
  53: s001-A 3uqs-C   262 - 307 <=>  278 - 323   (HIS  262  - TYR  307  <=> PRO  282  - VAL  327 )                          
  53: s001-A 3uqs-C   309 - 312 <=>  330 - 333   (ASP  309  - LEU  312  <=> GLN  334  - GLU  337 )                          
  53: s001-A 3uqs-C   315 - 330 <=>  334 - 349   (CYS  315  - PRO  330  <=> PHE  338  - LEU  353 )                          
  53: s001-A 3uqs-C   334 - 337 <=>  350 - 353   (GLU  334  - ASP  337  <=> ASP  354  - LYS  357 )                          
  53: s001-A 3uqs-C   339 - 353 <=>  354 - 368   (VAL  339  - GLU  353  <=> TYR  358  - ALA  372 )                          
  53: s001-A 3uqs-C   355 - 360 <=>  375 - 380   (THR  355  - VAL  360  <=> LEU  379  - THR  384 )                          
  53: s001-A 3uqs-C   364 - 376 <=>  382 - 394   (MET  364  - GLY  376  <=> GLN  386  - ASP  398 )                          
  53: s001-A 3uqs-C   379 - 383 <=>  401 - 405   (TYR  379  - ASP  383  <=> ARG  405  - ALA  409 )                          
  53: s001-A 3uqs-C   384 - 387 <=>  407 - 410   (LEU  384  - LEU  387  <=> ILE  411  - GLN  414 )                          
  53: s001-A 3uqs-C   391 - 397 <=>  411 - 417   (ILE  391  - GLN  397  <=> LEU  415  - PRO  421 )                          
  53: s001-A 3uqs-C   398 - 401 <=>  426 - 429   (ASP  398  - ILE  401  <=> LEU  430  - HIS  433 )                          
  53: s001-A 3uqs-C   407 - 414 <=>  430 - 437   (ARG  407  - ALA  414  <=> ARG  436  - LEU  443 )                          
  53: s001-A 3uqs-C   416 - 419 <=>  439 - 442   (GLY  416  - LEU  419  <=> GLY  445  - ALA  448 )                          
  53: s001-A 3uqs-C   421 - 433 <=>  448 - 460   (ALA  421  - SER  433  <=> TYR  454  - ALA  466 )                          
  53: s001-A 3uqs-C   464 - 478 <=>  461 - 475   (VAL  464  - THR  478  <=> VAL  474  - GLY  488 )                          
  54: s001-A 1khw-B     6 -   9 <=>   18 -  21   (PHE    6  - PHE    9  <=> GLY   22  - PRO   25 )                          
  54: s001-A 1khw-B    12 -  18 <=>   22 -  28   (LEU   12  - PHE   18  <=> ARG   26  - THR   32 )                          
  54: s001-A 1khw-B    26 -  35 <=>   33 -  42   (SER   26  - LYS   35  <=> VAL   37  - THR   46 )                          
  54: s001-A 1khw-B    37 -  43 <=>   43 -  49   (GLU   37  - THR   43  <=> GLY   47  - LEU   53 )                          
  54: s001-A 1khw-B    44 -  61 <=>   60 -  77   (SER   44  - GLN   61  <=> LEU   64  - LEU   81 )                          
  54: s001-A 1khw-B    62 -  65 <=>   79 -  82   (SER   62  - GLU   65  <=> LYS   83  - GLU   86 )                          
  54: s001-A 1khw-B    67 -  84 <=>   83 - 100   (LYS   67  - SER   84  <=> PHE   87  - LYS  104 )                          
  54: s001-A 1khw-B    85 - 100 <=>  102 - 117   (GLU   85  - PRO  100  <=> GLU  106  - ASP  121 )                          
  54: s001-A 1khw-B   102 - 106 <=>  118 - 122   (ASP  102  - GLY  106  <=> LEU  122  - CYS  126 )                          
  54: s001-A 1khw-B   107 - 110 <=>  126 - 129   (ALA  107  - LEU  110  <=> VAL  130  - LYS  133 )                          
  54: s001-A 1khw-B   114 - 117 <=>  132 - 135   (LYS  114  - GLU  117  <=> ASP  136  - LYS  139 )                          
  54: s001-A 1khw-B   118 - 134 <=>  139 - 155   (VAL  118  - GLU  134  <=> MET  143  - ASN  159 )                          
  54: s001-A 1khw-B   136 - 158 <=>  156 - 178   (LYS  136  - ASN  158  <=> SER  160  - VAL  182 )                          
  54: s001-A 1khw-B   159 - 186 <=>  182 - 209   (LYS  159  - PRO  186  <=> LYS  186  - LYS  213 )                          
  54: s001-A 1khw-B   187 - 197 <=>  215 - 225   (PRO  187  - ASP  197  <=> GLY  219  - SER  229 )                          
  54: s001-A 1khw-B   200 - 211 <=>  226 - 237   (THR  200  - SER  211  <=> ARG  230  - SER  241 )                          
  54: s001-A 1khw-B   212 - 246 <=>  239 - 273   (GLY  212  - SER  246  <=> ALA  243  - THR  277 )                          
  54: s001-A 1khw-B   248 - 259 <=>  274 - 285   (LEU  248  - TYR  259  <=> GLU  278  - SER  289 )                          
  54: s001-A 1khw-B   262 - 306 <=>  286 - 330   (HIS  262  - GLU  306  <=> HIS  290  - ALA  334 )                          
  54: s001-A 1khw-B   310 - 313 <=>  338 - 341   (LEU  310  - SER  313  <=> ASN  342  - GLU  345 )                          
  54: s001-A 1khw-B   314 - 330 <=>  344 - 360   (SER  314  - PRO  330  <=> PRO  348  - MET  364 )                          
  54: s001-A 1khw-B   332 - 335 <=>  361 - 364   (LYS  332  - VAL  335  <=> VAL  365  - LEU  368 )                          
  54: s001-A 1khw-B   337 - 350 <=>  365 - 378   (ASP  337  - ALA  350  <=> PRO  369  - PRO  382 )                          
  54: s001-A 1khw-B   353 - 356 <=>  379 - 382   (GLU  353  - LEU  356  <=> THR  383  - ASP  386 )                          
  54: s001-A 1khw-B   357 - 360 <=>  389 - 392   (TYR  357  - VAL  360  <=> VAL  393  - LEU  396 )                          
  54: s001-A 1khw-B   364 - 375 <=>  393 - 404   (MET  364  - LEU  375  <=> ASN  397  - LEU  408 )                          
  54: s001-A 1khw-B   377 - 397 <=>  408 - 428   (VAL  377  - GLN  397  <=> GLY  412  - THR  432 )                          
  54: s001-A 1khw-B   398 - 419 <=>  439 - 460   (ASP  398  - LEU  419  <=> ASP  443  - GLY  464 )                          
  54: s001-A 1khw-B   420 - 435 <=>  462 - 477   (ASP  420  - TYR  435  <=> GLU  466  - TYR  481 )                          
  54: s001-A 1khw-B   463 - 478 <=>  480 - 495   (SER  463  - THR  478  <=> PHE  484  - ARG  499 )                          
  55: s001-A 4zpb-A     6 -   9 <=>   13 -  16   (PHE    6  - PHE    9  <=> GLY   13  - VAL   16 )                          
  55: s001-A 4zpb-A    12 -  18 <=>   17 -  23   (LEU   12  - PHE   18  <=> ILE   17  - THR   23 )                          
  55: s001-A 4zpb-A    26 -  35 <=>   27 -  36   (SER   26  - LYS   35  <=> PRO   27  - GLY   36 )                          
  55: s001-A 4zpb-A    37 -  45 <=>   37 -  45   (GLU   37  - ARG   45  <=> ASN   37  - SER   45 )                          
  55: s001-A 4zpb-A    46 -  55 <=>   53 -  62   (SER   46  - PHE   55  <=> ASN   53  - TYR   62 )                          
  55: s001-A 4zpb-A    57 -  83 <=>   63 -  89   (SER   57  - TYR   83  <=> ILE   63  - ASP   89 )                          
  55: s001-A 4zpb-A    86 -  97 <=>   91 - 102   (PRO   86  - GLN   97  <=> SER   91  - TYR  102 )                          
  55: s001-A 4zpb-A    98 - 106 <=>  109 - 117   (LEU   98  - GLY  106  <=> ALA  109  - GLY  117 )                          
  55: s001-A 4zpb-A   107 - 111 <=>  120 - 124   (ALA  107  - PRO  111  <=> TYR  120  - GLY  124 )                          
  55: s001-A 4zpb-A   113 - 119 <=>  125 - 131   (VAL  113  - ARG  119  <=> ILE  125  - LEU  131 )                          
  55: s001-A 4zpb-A   120 - 129 <=>  139 - 148   (ASN  120  - ALA  129  <=> THR  139  - TYR  148 )                          
  55: s001-A 4zpb-A   140 - 158 <=>  150 - 168   (PRO  140  - ASN  158  <=> LEU  150  - VAL  168 )                          
  55: s001-A 4zpb-A   159 - 184 <=>  172 - 197   (LYS  159  - ASN  184  <=> LYS  172  - THR  197 )                          
  55: s001-A 4zpb-A   185 - 188 <=>  200 - 203   (ALA  185  - PHE  188  <=> LEU  200  - GLY  203 )                          
  55: s001-A 4zpb-A   189 - 196 <=>  208 - 215   (LEU  189  - LEU  196  <=> SER  208  - ASP  215 )                          
  55: s001-A 4zpb-A   200 - 210 <=>  216 - 226   (THR  200  - TYR  210  <=> LEU  216  - ASP  226 )                          
  55: s001-A 4zpb-A   213 - 245 <=>  227 - 259   (ARG  213  - LEU  245  <=> GLY  227  - THR  259 )                          
  55: s001-A 4zpb-A   250 - 254 <=>  260 - 264   (LYS  250  - ASP  254  <=> HIS  260  - ASN  264 )                          
  55: s001-A 4zpb-A   256 - 308 <=>  265 - 317   (LEU  256  - GLY  308  <=> TYR  265  - ILE  317 )                          
  55: s001-A 4zpb-A   309 - 312 <=>  320 - 323   (ASP  309  - LEU  312  <=> ASP  320  - ARG  323 )                          
  55: s001-A 4zpb-A   315 - 330 <=>  324 - 339   (CYS  315  - PRO  330  <=> MET  324  - ILE  339 )                          
  55: s001-A 4zpb-A   334 - 337 <=>  340 - 343   (GLU  334  - ASP  337  <=> ASP  340  - LEU  343 )                          
  55: s001-A 4zpb-A   339 - 354 <=>  344 - 359   (VAL  339  - LYS  354  <=> LEU  344  - ASP  359 )                          
  55: s001-A 4zpb-A   357 - 360 <=>  366 - 369   (TYR  357  - VAL  360  <=> GLU  366  - TRP  369 )                          
  55: s001-A 4zpb-A   364 - 375 <=>  370 - 381   (MET  364  - LEU  375  <=> THR  370  - ALA  381 )                          
  55: s001-A 4zpb-A   376 - 394 <=>  387 - 405   (GLY  376  - PRO  394  <=> PHE  387  - THR  405 )                          
  55: s001-A 4zpb-A   396 - 399 <=>  406 - 409   (PHE  396  - LYS  399  <=> LYS  406  - LYS  409 )                          
  55: s001-A 4zpb-A   403 - 418 <=>  410 - 425   (ASP  403  - ASN  418  <=> ASN  410  - ASN  425 )                          
  55: s001-A 4zpb-A   419 - 430 <=>  427 - 438   (LEU  419  - ASP  430  <=> GLU  427  - ARG  438 )                          
  55: s001-A 4zpb-A   431 - 434 <=>  442 - 445   (PHE  431  - ARG  434  <=> VAL  442  - CYS  445 )                          
  55: s001-A 4zpb-A   463 - 478 <=>  446 - 461   (SER  463  - THR  478  <=> LEU  446  - SER  461 )                          
  56: s001-A 5y3d-E    12 -  18 <=>   17 -  23   (LEU   12  - PHE   18  <=> PRO   24  - THR   30 )                          
  56: s001-A 5y3d-E    29 -  36 <=>   28 -  35   (ILE   29  - GLU   36  <=> THR   35  - PRO   42 )                          
  56: s001-A 5y3d-E    37 -  43 <=>   37 -  43   (GLU   37  - THR   43  <=> ALA   44  - LEU   50 )                          
  56: s001-A 5y3d-E    44 -  83 <=>   55 -  94   (SER   44  - TYR   83  <=> LEU   62  - LEU  101 )                          
  56: s001-A 5y3d-E    85 - 106 <=>   95 - 116   (GLU   85  - GLY  106  <=> GLU  102  - GLY  123 )                          
  56: s001-A 5y3d-E   107 - 110 <=>  119 - 122   (ALA  107  - LEU  110  <=> TYR  126  - GLN  129 )                          
  56: s001-A 5y3d-E   113 - 116 <=>  125 - 128   (VAL  113  - GLY  116  <=> LYS  132  - THR  135 )                          
  56: s001-A 5y3d-E   117 - 133 <=>  134 - 150   (GLU  117  - LEU  133  <=> GLY  141  - GLY  157 )                          
  56: s001-A 5y3d-E   138 - 157 <=>  151 - 170   (PHE  138  - THR  157  <=> LYS  158  - LYS  177 )                          
  56: s001-A 5y3d-E   158 - 183 <=>  175 - 200   (ASN  158  - GLU  183  <=> ILE  182  - ASP  207 )                          
  56: s001-A 5y3d-E   184 - 187 <=>  203 - 206   (ASN  184  - PRO  187  <=> LYS  210  - CYS  213 )                          
  56: s001-A 5y3d-E   188 - 195 <=>  210 - 217   (PHE  188  - TRP  195  <=> PRO  217  - MET  224 )                          
  56: s001-A 5y3d-E   199 - 258 <=>  218 - 277   (GLY  199  - THR  258  <=> ASN  225  - ALA  284 )                          
  56: s001-A 5y3d-E   262 - 306 <=>  278 - 322   (HIS  262  - GLU  306  <=> PRO  285  - ARG  329 )                          
  56: s001-A 5y3d-E   309 - 330 <=>  328 - 349   (ASP  309  - PRO  330  <=> VAL  335  - LEU  356 )                          
  56: s001-A 5y3d-E   334 - 337 <=>  350 - 353   (GLU  334  - ASP  337  <=> ASP  357  - LYS  360 )                          
  56: s001-A 5y3d-E   339 - 353 <=>  354 - 368   (VAL  339  - GLU  353  <=> TYR  361  - ALA  375 )                          
  56: s001-A 5y3d-E   355 - 360 <=>  375 - 380   (THR  355  - VAL  360  <=> LEU  382  - THR  387 )                          
  56: s001-A 5y3d-E   364 - 377 <=>  382 - 395   (MET  364  - VAL  377  <=> GLN  389  - GLN  402 )                          
  56: s001-A 5y3d-E   380 - 384 <=>  401 - 405   (TRP  380  - LEU  384  <=> ARG  408  - ALA  412 )                          
  56: s001-A 5y3d-E   386 - 397 <=>  406 - 417   (LYS  386  - GLN  397  <=> SER  413  - PRO  424 )                          
  56: s001-A 5y3d-E   398 - 401 <=>  426 - 429   (ASP  398  - ILE  401  <=> LEU  433  - HIS  436 )                          
  56: s001-A 5y3d-E   404 - 418 <=>  430 - 444   (VAL  404  - ASN  418  <=> ARG  439  - HIS  453 )                          
  56: s001-A 5y3d-E   419 - 434 <=>  450 - 465   (LEU  419  - ARG  434  <=> ARG  459  - ILE  474 )                          
  56: s001-A 5y3d-E   463 - 479 <=>  467 - 483   (SER  463  - VAL  479  <=> MET  476  - THR  492 )                          
  57: s001-A 2ec0-A     9 -  18 <=>   10 -  19   (PHE    9  - PHE   18  <=> GLU   10  - THR   19 )                          
  57: s001-A 2ec0-A    26 -  35 <=>   23 -  32   (SER   26  - LYS   35  <=> PRO   23  - PRO   32 )                          
  57: s001-A 2ec0-A    37 -  45 <=>   33 -  41   (GLU   37  - ARG   45  <=> GLU   33  - ASN   41 )                          
  57: s001-A 2ec0-A    46 -  55 <=>   51 -  60   (SER   46  - PHE   55  <=> VAL   51  - HIS   60 )                          
  57: s001-A 2ec0-A    57 -  63 <=>   61 -  67   (SER   57  - VAL   63  <=> LYS   61  - SER   67 )                          
  57: s001-A 2ec0-A    64 -  97 <=>   70 - 103   (ASP   64  - GLN   97  <=> ASP   70  - LYS  103 )                          
  57: s001-A 2ec0-A    98 - 106 <=>  110 - 118   (LEU   98  - GLY  106  <=> ALA  110  - GLY  118 )                          
  57: s001-A 2ec0-A   107 - 111 <=>  121 - 125   (ALA  107  - PRO  111  <=> TRP  121  - GLY  125 )                          
  57: s001-A 2ec0-A   113 - 119 <=>  126 - 132   (VAL  113  - ARG  119  <=> LYS  126  - ILE  132 )                          
  57: s001-A 2ec0-A   120 - 131 <=>  141 - 152   (ASN  120  - ARG  131  <=> PRO  141  - LYS  152 )                          
  57: s001-A 2ec0-A   138 - 158 <=>  153 - 173   (PHE  138  - ASN  158  <=> ARG  153  - VAL  173 )                          
  57: s001-A 2ec0-A   159 - 184 <=>  177 - 202   (LYS  159  - ASN  184  <=> LYS  177  - GLN  202 )                          
  57: s001-A 2ec0-A   185 - 188 <=>  205 - 208   (ALA  185  - PHE  188  <=> SER  205  - GLY  208 )                          
  57: s001-A 2ec0-A   189 - 196 <=>  213 - 220   (LEU  189  - LEU  196  <=> SER  213  - ASP  220 )                          
  57: s001-A 2ec0-A   200 - 241 <=>  221 - 262   (THR  200  - GLU  241  <=> VAL  221  - ARG  262 )                          
  57: s001-A 2ec0-A   242 - 245 <=>  265 - 268   (LEU  242  - LEU  245  <=> PHE  265  - HIS  268 )                          
  57: s001-A 2ec0-A   251 - 306 <=>  269 - 324   (SER  251  - GLU  306  <=> PRO  269  - GLU  324 )                          
  57: s001-A 2ec0-A   309 - 312 <=>  329 - 332   (ASP  309  - LEU  312  <=> ASP  329  - THR  332 )                          
  57: s001-A 2ec0-A   315 - 330 <=>  333 - 348   (CYS  315  - PRO  330  <=> MET  333  - LEU  348 )                          
  57: s001-A 2ec0-A   334 - 337 <=>  349 - 352   (GLU  334  - ASP  337  <=> ASP  349  - ALA  352 )                          
  57: s001-A 2ec0-A   339 - 351 <=>  353 - 365   (VAL  339  - ASN  351  <=> LEU  353  - THR  365 )                          
  57: s001-A 2ec0-A   354 - 357 <=>  366 - 369   (LYS  354  - TYR  357  <=> PRO  366  - LYS  369 )                          
  57: s001-A 2ec0-A   358 - 361 <=>  376 - 379   (ASN  358  - SER  361  <=> LEU  376  - SER  379 )                          
  57: s001-A 2ec0-A   364 - 374 <=>  381 - 391   (MET  364  - PHE  374  <=> THR  381  - HIS  391 )                          
  57: s001-A 2ec0-A   376 - 393 <=>  397 - 414   (GLY  376  - PHE  393  <=> GLY  397  - PHE  414 )                          
  57: s001-A 2ec0-A   397 - 400 <=>  415 - 418   (GLN  397  - SER  400  <=> ALA  415  - GLY  418 )                          
  57: s001-A 2ec0-A   403 - 419 <=>  419 - 435   (ASP  403  - LEU  419  <=> THR  419  - GLY  435 )                          
  57: s001-A 2ec0-A   420 - 433 <=>  437 - 450   (ASP  420  - SER  433  <=> ASP  437  - PHE  450 )                          
  57: s001-A 2ec0-A   464 - 478 <=>  451 - 465   (VAL  464  - THR  478  <=> GLU  451  - ALA  465 )                          
  58: s001-A 3qgf-A    13 -  16 <=>   11 -  14   (LYS   13  - GLY   16  <=> ILE   11  - CYS   14 )                          
  58: s001-A 3qgf-A    39 -  44 <=>   15 -  20   (TRP   39  - SER   44  <=> TYR   38  - ARG   43 )                          
  58: s001-A 3qgf-A    47 -  64 <=>   21 -  38   (ALA   47  - ASP   64  <=> SER   44  - ASP   61 )                          
  58: s001-A 3qgf-A    66 -  80 <=>   39 -  53   (SER   66  - GLN   80  <=> ASP   62  - SER   76 )                          
  58: s001-A 3qgf-A    84 - 105 <=>   54 -  75   (SER   84  - ALA  105  <=> THR   77  - ARG   98 )                          
  58: s001-A 3qgf-A   107 - 110 <=>   76 -  79   (ALA  107  - LEU  110  <=> SER   99  - GLY  102 )                          
  58: s001-A 3qgf-A   115 - 119 <=>   81 -  85   (LYS  115  - ARG  119  <=> GLY  104  - VAL  108 )                          
  58: s001-A 3qgf-A   120 - 134 <=>   90 - 104   (ASN  120  - GLU  134  <=> SER  113  - LEU  127 )                          
  58: s001-A 3qgf-A   136 - 155 <=>  105 - 124   (LYS  136  - LYS  155  <=> GLU  128  - VAL  147 )                          
  58: s001-A 3qgf-A   156 - 180 <=>  130 - 154   (GLY  156  - ALA  180  <=> GLY  153  - ASP  177 )                          
  58: s001-A 3qgf-A   181 - 186 <=>  156 - 161   (PHE  181  - PRO  186  <=> VAL  179  - GLN  184 )                          
  58: s001-A 3qgf-A   187 - 195 <=>  166 - 174   (PRO  187  - TRP  195  <=> SER  189  - PRO  197 )                          
  58: s001-A 3qgf-A   199 - 212 <=>  175 - 188   (GLY  199  - GLY  212  <=> GLY  198  - LYS  211 )                          
  58: s001-A 3qgf-A   213 - 241 <=>  191 - 219   (ARG  213  - GLU  241  <=> PRO  214  - CYS  242 )                          
  58: s001-A 3qgf-A   243 - 258 <=>  220 - 235   (MET  243  - THR  258  <=> CYS  243  - GLU  258 )                          
  58: s001-A 3qgf-A   259 - 267 <=>  237 - 245   (TYR  259  - TYR  267  <=> LEU  260  - ASN  268 )                          
  58: s001-A 3qgf-A   268 - 275 <=>  248 - 255   (TYR  268  - HIS  275  <=> GLY  271  - ARG  278 )                          
  58: s001-A 3qgf-A   277 - 305 <=>  256 - 284   (GLY  277  - PRO  305  <=> CYS  279  - LYS  307 )                          
  58: s001-A 3qgf-A   307 - 310 <=>  285 - 288   (TYR  307  - LEU  310  <=> LEU  308  - CYS  311 )                          
  58: s001-A 3qgf-A   314 - 328 <=>  289 - 303   (SER  314  - TYR  328  <=> THR  312  - SER  326 )                          
  58: s001-A 3qgf-A   331 - 352 <=>  308 - 329   (PRO  331  - PRO  352  <=> GLU  331  - ASP  352 )                          
  58: s001-A 3qgf-A   354 - 360 <=>  330 - 336   (LYS  354  - VAL  360  <=> PRO  353  - ASP  359 )                          
  58: s001-A 3qgf-A   364 - 374 <=>  338 - 348   (MET  364  - PHE  374  <=> GLU  361  - SER  371 )                          
  58: s001-A 3qgf-A   377 - 394 <=>  358 - 375   (VAL  377  - PRO  394  <=> VAL  381  - GLU  398 )                          
  58: s001-A 3qgf-A   395 - 398 <=>  377 - 380   (GLU  395  - ASP  398  <=> ALA  400  - THR  403 )                          
  58: s001-A 3qgf-A   406 - 437 <=>  383 - 414   (GLN  406  - ARG  437  <=> ASN  406  - GLU  437 )                          
  58: s001-A 3qgf-A   444 - 448 <=>  418 - 422   (ILE  444  - SER  448  <=> LYS  441  - CYS  445 )                          
  58: s001-A 3qgf-A   450 - 453 <=>  427 - 430   (ARG  450  - GLN  453  <=> ALA  450  - SER  453 )                          
  58: s001-A 3qgf-A   460 - 466 <=>  431 - 437   (VAL  460  - PRO  466  <=> ILE  454  - PRO  460 )                          
  58: s001-A 3qgf-A   470 - 478 <=>  439 - 447   (GLU  470  - THR  478  <=> ILE  462  - SER  470 )                          
  58: s001-A 3qgf-A   479 - 485 <=>  450 - 456   (VAL  479  - LEU  485  <=> SER  473  - PRO  479 )                          
  59: s001-A 5i62-A     1 -   4 <=>    4 -   7   (MET    1  - ARG    4  <=> ALA    4  - VAL    7 )                          
  59: s001-A 5i62-A     5 -   8 <=>   14 -  17   (ASN    5  - ASN    8  <=> ILE   14  - PRO   17 )                          
  59: s001-A 5i62-A     9 -  15 <=>   20 -  26   (PHE    9  - GLY   15  <=> ARG   20  - VAL   26 )                          
  59: s001-A 5i62-A    16 -  19 <=>   29 -  32   (GLY   16  - SER   19  <=> GLY   29  - GLU   32 )                          
  59: s001-A 5i62-A    29 -  32 <=>   37 -  40   (ILE   29  - ARG   32  <=> PRO   37  - LYS   40 )                          
  59: s001-A 5i62-A    34 -  37 <=>   43 -  46   (VAL   34  - GLU   37  <=> SER   43  - SER   46 )                          
  59: s001-A 5i62-A    38 -  44 <=>   77 -  83   (TYR   38  - SER   44  <=> GLY   77  - LEU   83 )                          
  59: s001-A 5i62-A    45 -  57 <=>   85 -  97   (ARG   45  - SER   57  <=> LEU   85  - ASP   97 )                          
  59: s001-A 5i62-A    58 -  64 <=>  100 - 106   (PRO   58  - ASP   64  <=> SER  100  - PHE  106 )                          
  59: s001-A 5i62-A    68 -  78 <=>  107 - 117   (MET   68  - LEU   78  <=> ASP  107  - GLU  117 )                          
  59: s001-A 5i62-A    80 -  83 <=>  118 - 121   (GLN   80  - TYR   83  <=> TRP  118  - VAL  121 )                          
  59: s001-A 5i62-A    85 - 106 <=>  122 - 143   (GLU   85  - GLY  106  <=> SER  122  - GLY  143 )                          
  59: s001-A 5i62-A   107 - 110 <=>  146 - 149   (ALA  107  - LEU  110  <=> TYR  146  - LYS  149 )                          
  59: s001-A 5i62-A   116 - 123 <=>  151 - 158   (GLY  116  - LYS  123  <=> LYS  151  - ILE  158 )                          
  59: s001-A 5i62-A   127 - 130 <=>  159 - 162   (ARG  127  - TRP  130  <=> PRO  159  - VAL  162 )                          
  59: s001-A 5i62-A   140 - 156 <=>  178 - 194   (PRO  140  - GLY  156  <=> TRP  178  - LYS  194 )                          
  59: s001-A 5i62-A   157 - 185 <=>  197 - 225   (THR  157  - ALA  185  <=> ASP  197  - PHE  225 )                          
  59: s001-A 5i62-A   186 - 189 <=>  228 - 231   (PRO  186  - LEU  189  <=> LEU  228  - VAL  231 )                          
  59: s001-A 5i62-A   190 - 195 <=>  233 - 238   (GLY  190  - TRP  195  <=> ALA  233  - GLU  238 )                          
  59: s001-A 5i62-A   200 - 213 <=>  239 - 252   (THR  200  - ARG  213  <=> ALA  239  - GLY  252 )                          
  59: s001-A 5i62-A   214 - 246 <=>  256 - 288   (VAL  214  - SER  246  <=> VAL  256  - GLN  288 )                          
  59: s001-A 5i62-A   248 - 268 <=>  289 - 309   (LEU  248  - TYR  268  <=> GLU  289  - ASN  309 )                          
  59: s001-A 5i62-A   269 - 305 <=>  311 - 347   (ASN  269  - PRO  305  <=> GLY  311  - HIS  347 )                          
  59: s001-A 5i62-A   308 - 312 <=>  348 - 352   (GLY  308  - LEU  312  <=> THR  348  - PRO  352 )                          
  59: s001-A 5i62-A   314 - 329 <=>  353 - 368   (SER  314  - GLY  329  <=> ASN  353  - ILE  368 )                          
  59: s001-A 5i62-A   334 - 337 <=>  369 - 372   (GLU  334  - ASP  337  <=> SER  369  - ASP  372 )                          
  59: s001-A 5i62-A   339 - 359 <=>  373 - 393   (VAL  339  - PHE  359  <=> VAL  373  - LYS  393 )                          
  59: s001-A 5i62-A   364 - 378 <=>  394 - 408   (MET  364  - ARG  378  <=> GLN  394  - ARG  408 )                          
  59: s001-A 5i62-A   379 - 398 <=>  414 - 433   (TYR  379  - ASP  398  <=> VAL  414  - TYR  433 )                          
  59: s001-A 5i62-A   399 - 417 <=>  438 - 456   (LYS  399  - CYS  417  <=> TRP  438  - TYR  456 )                          
  59: s001-A 5i62-A   418 - 428 <=>  460 - 470   (ASN  418  - ALA  428  <=> LYS  460  - GLY  470 )                          
  59: s001-A 5i62-A   430 - 433 <=>  471 - 474   (ASP  430  - SER  433  <=> ASP  471  - ARG  474 )                          
  59: s001-A 5i62-A   434 - 439 <=>  477 - 482   (ARG  434  - GLU  439  <=> LEU  477  - PHE  482 )                          
  59: s001-A 5i62-A   443 - 447 <=>  488 - 492   (LYS  443  - LYS  447  <=> GLY  488  - LYS  492 )                          
  59: s001-A 5i62-A   458 - 461 <=>  493 - 496   (GLN  458  - ASN  461  <=> GLY  520  - ASN  523 )                          
  59: s001-A 5i62-A   465 - 468 <=>  499 - 502   (PHE  465  - TYR  468  <=> VAL  526  - ALA  529 )                          
  60: s001-A 1xr6-A     6 -   9 <=>   13 -  16   (PHE    6  - PHE    9  <=> GLY   13  - THR   16 )                          
  60: s001-A 1xr6-A    12 -  19 <=>   17 -  24   (LEU   12  - SER   19  <=> ILE   17  - LYS   24 )                          
  60: s001-A 1xr6-A    26 -  35 <=>   27 -  36   (SER   26  - LYS   35  <=> PRO   27  - GLY   36 )                          
  60: s001-A 1xr6-A    37 -  45 <=>   37 -  45   (GLU   37  - ARG   45  <=> SER   37  - ASP   45 )                          
  60: s001-A 1xr6-A    46 -  55 <=>   53 -  62   (SER   46  - PHE   55  <=> ASN   53  - TYR   62 )                          
  60: s001-A 1xr6-A    57 -  83 <=>   63 -  89   (SER   57  - TYR   83  <=> LYS   63  - ASP   89 )                          
  60: s001-A 1xr6-A    85 -  97 <=>   90 - 102   (GLU   85  - GLN   97  <=> ILE   90  - PHE  102 )                          
  60: s001-A 1xr6-A    98 - 106 <=>  109 - 117   (LEU   98  - GLY  106  <=> ALA  109  - GLY  117 )                          
  60: s001-A 1xr6-A   107 - 111 <=>  120 - 124   (ALA  107  - PRO  111  <=> TYR  120  - GLY  124 )                          
  60: s001-A 1xr6-A   113 - 119 <=>  125 - 131   (VAL  113  - ARG  119  <=> ILE  125  - ILE  131 )                          
  60: s001-A 1xr6-A   120 - 129 <=>  139 - 148   (ASN  120  - ALA  129  <=> SER  139  - TYR  148 )                          
  60: s001-A 1xr6-A   140 - 158 <=>  150 - 168   (PRO  140  - ASN  158  <=> VAL  150  - ILE  168 )                          
  60: s001-A 1xr6-A   159 - 184 <=>  172 - 197   (LYS  159  - ASN  184  <=> LYS  172  - LYS  197 )                          
  60: s001-A 1xr6-A   185 - 188 <=>  200 - 203   (ALA  185  - PHE  188  <=> LEU  200  - GLY  203 )                          
  60: s001-A 1xr6-A   189 - 196 <=>  208 - 215   (LEU  189  - LEU  196  <=> SER  208  - GLU  215 )                          
  60: s001-A 1xr6-A   200 - 209 <=>  216 - 225   (THR  200  - ILE  209  <=> THR  216  - LEU  225 )                          
  60: s001-A 1xr6-A   211 - 243 <=>  226 - 258   (SER  211  - MET  243  <=> ASP  226  - SER  258 )                          
  60: s001-A 1xr6-A   253 - 308 <=>  260 - 315   (LEU  253  - GLY  308  <=> GLN  260  - ILE  315 )                          
  60: s001-A 1xr6-A   309 - 312 <=>  317 - 320   (ASP  309  - LEU  312  <=> LEU  317  - LEU  320 )                          
  60: s001-A 1xr6-A   314 - 330 <=>  321 - 337   (SER  314  - PRO  330  <=> LYS  321  - LEU  337 )                          
  60: s001-A 1xr6-A   334 - 337 <=>  338 - 341   (GLU  334  - ASP  337  <=> ASP  338  - ALA  341 )                          
  60: s001-A 1xr6-A   339 - 354 <=>  342 - 357   (VAL  339  - LYS  354  <=> ILE  342  - ASP  357 )                          
  60: s001-A 1xr6-A   356 - 359 <=>  363 - 366   (LEU  356  - PHE  359  <=> LYS  363  - ASP  366 )                          
  60: s001-A 1xr6-A   364 - 374 <=>  368 - 378   (MET  364  - PHE  374  <=> ASN  368  - LYS  378 )                          
  60: s001-A 1xr6-A   376 - 394 <=>  385 - 403   (GLY  376  - PRO  394  <=> PHE  385  - THR  403 )                          
  60: s001-A 1xr6-A   397 - 400 <=>  404 - 407   (GLN  397  - SER  400  <=> LYS  404  - SER  407 )                          
  60: s001-A 1xr6-A   403 - 417 <=>  408 - 422   (ASP  403  - CYS  417  <=> GLN  408  - HIS  422 )                          
  60: s001-A 1xr6-A   418 - 431 <=>  424 - 437   (ASN  418  - PHE  431  <=> GLY  424  - SER  437 )                          
  60: s001-A 1xr6-A   432 - 435 <=>  441 - 444   (CYS  432  - TYR  435  <=> GLY  441  - LEU  444 )                          
  60: s001-A 1xr6-A   464 - 474 <=>  445 - 455   (VAL  464  - ARG  474  <=> TYR  445  - GLU  455 )                          
  60: s001-A 1xr6-A   476 - 479 <=>  456 - 459   (TYR  476  - VAL  479  <=> TRP  456  - LYS  459 )                          
  61: s001-A 6qwt-A     6 -   9 <=>    9 -  12   (PHE    6  - PHE    9  <=> GLY    9  - PRO   12 )                          
  61: s001-A 6qwt-A    12 -  18 <=>   13 -  19   (LEU   12  - PHE   18  <=> PRO   13  - SER   19 )                          
  61: s001-A 6qwt-A    26 -  30 <=>   23 -  27   (SER   26  - GLN   30  <=> LYS   23  - TYR   27 )                          
  61: s001-A 6qwt-A    32 -  45 <=>   28 -  41   (ARG   32  - ARG   45  <=> GLY   28  - ARG   41 )                          
  61: s001-A 6qwt-A    46 -  60 <=>   49 -  63   (SER   46  - SER   60  <=> ASP   49  - ILE   63 )                          
  61: s001-A 6qwt-A    62 -  65 <=>   65 -  68   (SER   62  - GLU   65  <=> GLU   65  - PRO   68 )                          
  61: s001-A 6qwt-A    67 -  81 <=>   69 -  83   (LYS   67  - SER   81  <=> SER   69  - PHE   83 )                          
  61: s001-A 6qwt-A    85 -  97 <=>   84 -  96   (GLU   85  - GLN   97  <=> PRO   84  - ASN   96 )                          
  61: s001-A 6qwt-A    98 - 106 <=>  103 - 111   (LEU   98  - GLY  106  <=> GLY  103  - GLY  111 )                          
  61: s001-A 6qwt-A   107 - 111 <=>  114 - 118   (ALA  107  - PRO  111  <=> TRP  114  - LEU  118 )                          
  61: s001-A 6qwt-A   115 - 119 <=>  120 - 124   (LYS  115  - ARG  119  <=> ARG  120  - PHE  124 )                          
  61: s001-A 6qwt-A   120 - 130 <=>  136 - 146   (ASN  120  - TRP  130  <=> PRO  136  - LEU  146 )                          
  61: s001-A 6qwt-A   138 - 158 <=>  147 - 167   (PHE  138  - ASN  158  <=> HIS  147  - VAL  167 )                          
  61: s001-A 6qwt-A   159 - 185 <=>  171 - 197   (LYS  159  - ALA  185  <=> LYS  171  - MET  197 )                          
  61: s001-A 6qwt-A   186 - 196 <=>  203 - 213   (PRO  186  - LEU  196  <=> MET  203  - ASP  213 )                          
  61: s001-A 6qwt-A   200 - 247 <=>  214 - 261   (THR  200  - ASP  247  <=> TYR  214  - PRO  261 )                          
  61: s001-A 6qwt-A   248 - 280 <=>  263 - 295   (LEU  248  - SER  280  <=> ILE  263  - SER  295 )                          
  61: s001-A 6qwt-A   282 - 308 <=>  296 - 322   (SER  282  - GLY  308  <=> CYS  297  - ASP  323 )                          
  61: s001-A 6qwt-A   309 - 312 <=>  324 - 327   (ASP  309  - LEU  312  <=> SER  325  - ARG  328 )                          
  61: s001-A 6qwt-A   315 - 330 <=>  328 - 343   (CYS  315  - PRO  330  <=> ILE  329  - ILE  344 )                          
  61: s001-A 6qwt-A   335 - 344 <=>  344 - 353   (VAL  335  - ARG  344  <=> HIS  345  - HIS  354 )                          
  61: s001-A 6qwt-A   345 - 352 <=>  355 - 362   (ARG  345  - PRO  352  <=> GLN  356  - PRO  363 )                          
  61: s001-A 6qwt-A   353 - 356 <=>  367 - 370   (GLU  353  - LEU  356  <=> SER  368  - PRO  371 )                          
  61: s001-A 6qwt-A   357 - 360 <=>  372 - 375   (TYR  357  - VAL  360  <=> THR  373  - ILE  376 )                          
  61: s001-A 6qwt-A   364 - 374 <=>  376 - 386   (MET  364  - PHE  374  <=> HIS  377  - VAL  387 )                          
  61: s001-A 6qwt-A   376 - 394 <=>  393 - 411   (GLY  376  - PRO  394  <=> THR  394  - THR  412 )                          
  61: s001-A 6qwt-A   396 - 399 <=>  412 - 415   (PHE  396  - LYS  399  <=> ARG  413  - PRO  416 )                          
  61: s001-A 6qwt-A   404 - 418 <=>  416 - 430   (VAL  404  - ASN  418  <=> PHE  417  - ALA  431 )                          
  61: s001-A 6qwt-A   419 - 437 <=>  432 - 450   (LEU  419  - ARG  437  <=> PRO  433  - GLY  451 )                          
  61: s001-A 6qwt-A   464 - 478 <=>  454 - 468   (VAL  464  - THR  478  <=> ILE  455  - THR  469 )                          
  62: s001-A 4nlw-A     6 -   9 <=>   13 -  16   (PHE    6  - PHE    9  <=> GLY   13  - ILE   16 )                          
  62: s001-A 4nlw-A    12 -  18 <=>   17 -  23   (LEU   12  - PHE   18  <=> ILE   17  - THR   23 )                          
  62: s001-A 4nlw-A    26 -  35 <=>   27 -  36   (SER   26  - LYS   35  <=> PRO   27  - GLY   36 )                          
  62: s001-A 4nlw-A    37 -  45 <=>   37 -  45   (GLU   37  - ARG   45  <=> VAL   37  - LYS   45 )                          
  62: s001-A 4nlw-A    46 -  55 <=>   53 -  62   (SER   46  - PHE   55  <=> ASP   53  - TYR   62 )                          
  62: s001-A 4nlw-A    57 -  83 <=>   63 -  89   (SER   57  - TYR   83  <=> VAL   63  - ASP   89 )                          
  62: s001-A 4nlw-A    85 -  97 <=>   90 - 102   (GLU   85  - GLN   97  <=> ILE   90  - TYR  102 )                          
  62: s001-A 4nlw-A    98 - 106 <=>  109 - 117   (LEU   98  - GLY  106  <=> ALA  109  - GLY  117 )                          
  62: s001-A 4nlw-A   107 - 111 <=>  120 - 124   (ALA  107  - PRO  111  <=> TYR  120  - GLY  124 )                          
  62: s001-A 4nlw-A   113 - 119 <=>  125 - 131   (VAL  113  - ARG  119  <=> LYS  125  - LEU  131 )                          
  62: s001-A 4nlw-A   120 - 130 <=>  139 - 149   (ASN  120  - TRP  130  <=> LYS  139  - GLY  149 )                          
  62: s001-A 4nlw-A   140 - 158 <=>  150 - 168   (PRO  140  - ASN  158  <=> ILE  150  - VAL  168 )                          
  62: s001-A 4nlw-A   159 - 184 <=>  172 - 197   (LYS  159  - ASN  184  <=> LYS  172  - ALA  197 )                          
  62: s001-A 4nlw-A   185 - 188 <=>  200 - 203   (ALA  185  - PHE  188  <=> LYS  200  - GLY  203 )                          
  62: s001-A 4nlw-A   189 - 196 <=>  208 - 215   (LEU  189  - LEU  196  <=> SER  208  - ASP  215 )                          
  62: s001-A 4nlw-A   200 - 209 <=>  216 - 225   (THR  200  - ILE  209  <=> LEU  216  - MET  225 )                          
  62: s001-A 4nlw-A   212 - 243 <=>  226 - 257   (GLY  212  - MET  243  <=> GLU  226  - GLY  257 )                          
  62: s001-A 4nlw-A   250 - 254 <=>  259 - 263   (LYS  250  - ASP  254  <=> GLY  259  - ASP  263 )                          
  62: s001-A 4nlw-A   256 - 308 <=>  264 - 316   (LEU  256  - GLY  308  <=> TYR  264  - ILE  316 )                          
  62: s001-A 4nlw-A   309 - 312 <=>  318 - 321   (ASP  309  - LEU  312  <=> LEU  318  - LEU  321 )                          
  62: s001-A 4nlw-A   314 - 330 <=>  322 - 338   (SER  314  - PRO  330  <=> LYS  322  - VAL  338 )                          
  62: s001-A 4nlw-A   334 - 337 <=>  339 - 342   (GLU  334  - ASP  337  <=> ASP  339  - LEU  342 )                          
  62: s001-A 4nlw-A   339 - 354 <=>  343 - 358   (VAL  339  - LYS  354  <=> LEU  343  - ASP  358 )                          
  62: s001-A 4nlw-A   356 - 360 <=>  364 - 368   (LEU  356  - VAL  360  <=> GLU  364  - TRP  368 )                          
  62: s001-A 4nlw-A   364 - 374 <=>  369 - 379   (MET  364  - PHE  374  <=> GLU  369  - ARG  379 )                          
  62: s001-A 4nlw-A   376 - 394 <=>  386 - 404   (GLY  376  - PRO  394  <=> PHE  386  - THR  404 )                          
  62: s001-A 4nlw-A   396 - 399 <=>  405 - 408   (PHE  396  - LYS  399  <=> LYS  405  - ARG  408 )                          
  62: s001-A 4nlw-A   403 - 419 <=>  409 - 425   (ASP  403  - LEU  419  <=> ASN  409  - GLY  425 )                          
  62: s001-A 4nlw-A   420 - 430 <=>  427 - 437   (ASP  420  - ASP  430  <=> GLU  427  - ARG  437 )                          
  62: s001-A 4nlw-A   431 - 434 <=>  441 - 444   (PHE  431  - ARG  434  <=> ILE  441  - ALA  444 )                          
  62: s001-A 4nlw-A   463 - 478 <=>  445 - 460   (SER  463  - THR  478  <=> LEU  445  - SER  460 )                          
  63: s001-A 3cdw-A     6 -   9 <=>   13 -  16   (PHE    6  - PHE    9  <=> GLY   13  - VAL   16 )                          
  63: s001-A 3cdw-A    12 -  18 <=>   17 -  23   (LEU   12  - PHE   18  <=> ILE   17  - THR   23 )                          
  63: s001-A 3cdw-A    26 -  35 <=>   27 -  36   (SER   26  - LYS   35  <=> PRO   27  - GLY   36 )                          
  63: s001-A 3cdw-A    37 -  45 <=>   37 -  45   (GLU   37  - ARG   45  <=> ASN   37  - SER   45 )                          
  63: s001-A 3cdw-A    46 -  55 <=>   53 -  62   (SER   46  - PHE   55  <=> ASN   53  - TYR   62 )                          
  63: s001-A 3cdw-A    57 -  83 <=>   63 -  89   (SER   57  - TYR   83  <=> ILE   63  - ASP   89 )                          
  63: s001-A 3cdw-A    86 -  97 <=>   91 - 102   (PRO   86  - GLN   97  <=> SER   91  - TYR  102 )                          
  63: s001-A 3cdw-A    98 - 106 <=>  109 - 117   (LEU   98  - GLY  106  <=> ALA  109  - GLY  117 )                          
  63: s001-A 3cdw-A   107 - 111 <=>  120 - 124   (ALA  107  - PRO  111  <=> TYR  120  - GLY  124 )                          
  63: s001-A 3cdw-A   113 - 119 <=>  125 - 131   (VAL  113  - ARG  119  <=> ILE  125  - LEU  131 )                          
  63: s001-A 3cdw-A   120 - 129 <=>  139 - 148   (ASN  120  - ALA  129  <=> THR  139  - TYR  148 )                          
  63: s001-A 3cdw-A   140 - 158 <=>  150 - 168   (PRO  140  - ASN  158  <=> LEU  150  - VAL  168 )                          
  63: s001-A 3cdw-A   159 - 184 <=>  172 - 197   (LYS  159  - ASN  184  <=> LYS  172  - THR  197 )                          
  63: s001-A 3cdw-A   185 - 188 <=>  200 - 203   (ALA  185  - PHE  188  <=> LEU  200  - GLY  203 )                          
  63: s001-A 3cdw-A   189 - 196 <=>  208 - 215   (LEU  189  - LEU  196  <=> SER  208  - ASP  215 )                          
  63: s001-A 3cdw-A   200 - 210 <=>  216 - 226   (THR  200  - TYR  210  <=> LEU  216  - ASP  226 )
[truncated: 6,032,841 more chars]
