# Supplementary material for: Novel viruses of the family Partitiviridae discovered in Saccharomyces cerevisiae
Source: PLoS Pathog. 2023 Jun 7;19(6):e1011418. doi: 10.1371/journal.ppat.1011418 (PMC10281585; doi:10.1371/journal.ppat.1011418)
Supplement: S2 File — (ZIP) [file ppat.1011418.s012.zip › CSpV1_RdRp_DALI_PDBFULL.txt]

# Job: 
# Query: s001A
# No:  Chain   Z    rmsd lali nres  %id PDB  Description
   1:  3nai-B 29.1  3.1  408   486   15   MOLECULE: RNA DEPENDENT RNA POLYMERASE;                              
   2:  3uqs-B 28.9  3.1  401   482   15   MOLECULE: RNA-DEPENDENT RNA POLYMERASE;                              
   3:  5y3d-F 28.8  3.2  404   481   15   MOLECULE: RNA-DEPENDENT RNA POLYMERASE;                              
   4:  3sfg-B 28.7  3.1  401   474   15   MOLECULE: RNA POLYMERASE;                                            
   5:  3sfg-A 28.6  3.1  400   480   15   MOLECULE: RNA POLYMERASE;                                            
   6:  4o4r-B 28.5  3.3  402   480   16   MOLECULE: RNA-DEPENDENT-RNA-POLYMERASE;                              
   7:  3uqs-A 28.5  3.2  407   478   15   MOLECULE: RNA-DEPENDENT RNA POLYMERASE;                              
   8:  2b43-D 28.4  3.3  415   501   17   MOLECULE: NON-STRUCTURAL POLYPROTEIN;                                
   9:  3nai-C 28.3  3.1  408   486   15   MOLECULE: RNA DEPENDENT RNA POLYMERASE;                              
  10:  3h5y-A 28.3  3.5  405   474   17   MOLECULE: RNA DEPENDENT RNA POLYMERASE;                              
  11:  3ur0-C 28.3  3.4  404   474   15   MOLECULE: RNA-DEPENDENT RNA POLYMERASE;                              
  12:  4nru-A 28.2  3.2  406   477   15   MOLECULE: RNA DEPENDENT RNA POLYMERASE;                              
  13:  3upf-A 28.2  3.2  399   476   15   MOLECULE: RNA-DEPENDENT RNA POLYMERASE;                              
  14:  3sfu-C 28.0  3.2  403   478   15   MOLECULE: RNA POLYMERASE;                                            
  15:  3kms-A 27.8  3.3  399   476   17   MOLECULE: 3D POLYMERASE;                                             
  16:  5i62-A 27.8  3.1  406   507   15   MOLECULE: POTENTIAL RNA-DEPENDENT RNA POLYMERASE;                    
  17:  3nma-A 27.7  3.4  401   476   17   MOLECULE: 3D POLYMERASE;                                             
  18:  3nl0-A 27.6  3.3  403   475   17   MOLECULE: 3D POLYMERASE;                                             
  19:  3qid-C 27.6  3.1  405   492   15   MOLECULE: RNA DEPENDENT RNA POLYMERASE;                              
  20:  6gvy-A 27.6  3.3  403   475   17   MOLECULE: GENOME POLYPROTEIN;                                        
  21:  4k4s-A 27.5  3.6  395   462   16   MOLECULE: RNA-DIRECTED RNA POLYMERASE 3D-POL;                        
  22:  1sh2-A 27.5  3.5  418   502   17   MOLECULE: RNA POLYMERASE;                                            
  23:  4o4r-A 27.5  3.2  404   476   15   MOLECULE: RNA-DEPENDENT-RNA-POLYMERASE;                              
  24:  3ur0-A 27.5  3.2  406   475   15   MOLECULE: RNA-DEPENDENT RNA POLYMERASE;                              
  25:  3sfu-B 27.4  3.1  406   487   15   MOLECULE: RNA POLYMERASE;                                            
  26:  1khv-A 27.4  3.6  411   493   17   MOLECULE: RNA-DIRECTED RNA POLYMERASE;                               
  27:  4nlo-A 27.3  3.5  395   461   17   MOLECULE: RNA-DIRECTED RNA POLYMERASE 3D-POL;                        
  28:  3ol6-E 27.3  3.5  392   461   16   MOLECULE: POLYMERASE;                                                
  29:  4wzq-A 27.3  3.3  403   476   17   MOLECULE: RNA DEPENDENT-RNA POLYMERASE 3D;                           
  30:  4nru-C 27.3  3.2  406   478   15   MOLECULE: RNA DEPENDENT RNA POLYMERASE;                              
  31:  2wk4-B 27.3  3.5  411   502   16   MOLECULE: PROTEASE-POLYMERASE P70;                                   
  32:  5y3d-A 27.3  3.3  404   479   15   MOLECULE: RNA-DEPENDENT RNA POLYMERASE;                              
  33:  4iqx-A 27.2  3.4  400   476   17   MOLECULE: 3D POLYMERASE;                                             
  34:  3uqs-C 27.2  3.2  401   475   15   MOLECULE: RNA-DEPENDENT RNA POLYMERASE;                              
  35:  3ur0-B 27.2  3.2  404   476   15   MOLECULE: RNA-DEPENDENT RNA POLYMERASE;                              
  36:  3upf-C 27.2  3.2  404   471   15   MOLECULE: RNA-DEPENDENT RNA POLYMERASE;                              
  37:  5y3d-C 27.2  3.1  406   480   15   MOLECULE: RNA-DEPENDENT RNA POLYMERASE;                              
  38:  2ec0-A 27.2  3.2  402   470   17   MOLECULE: 5'-R(P*AP*UP*GP*GP*GP*CP*CP*C)-3';                         
  39:  5y3d-D 27.2  3.2  408   479   15   MOLECULE: RNA-DEPENDENT RNA POLYMERASE;                              
  40:  4wyw-A 27.2  3.3  399   479   17   MOLECULE: RNA-DIRECTED RNA POLYMERASE 3D-POL;                        
  41:  5n8x-A 27.2  3.2  403   475   17   MOLECULE: 3D POLYMERASE;                                             
  42:  1u09-A 27.2  3.3  400   476   17   MOLECULE: POLYPROTEIN;                                               
  43:  2e9t-A 27.1  3.4  399   474   17   MOLECULE: 5'-R(P*UP*AP*GP*GP*GP*CP*CP*C)-3';                         
  44:  4x2b-A 27.1  3.4  400   477   17   MOLECULE: RNA DEPENDENT RNA POLYMERASE;                              
  45:  4wyl-A 27.1  3.3  400   478   17   MOLECULE: RNA-DIRECTED RNA POLYMERASE 3D-POL;                        
  46:  3kmq-A 27.1  3.4  399   476   17   MOLECULE: 3D POLYMERASE;                                             
  47:  4o4r-C 27.1  3.4  401   474   15   MOLECULE: RNA-DEPENDENT-RNA-POLYMERASE;                              
  48:  3upf-B 27.1  3.1  405   483   15   MOLECULE: RNA-DEPENDENT RNA POLYMERASE;                              
  49:  3nky-A 27.1  3.4  399   476   17   MOLECULE: 3D POLYMERASE;                                             
  50:  3kna-A 27.1  3.4  400   476   17   MOLECULE: 3D POLYMERASE;                                             
  51:  5y3d-E 27.1  3.1  405   483   16   MOLECULE: RNA-DEPENDENT RNA POLYMERASE;                              
  52:  5y3d-B 27.1  3.2  404   479   15   MOLECULE: RNA-DEPENDENT RNA POLYMERASE;                              
  53:  1xr6-A 27.1  3.5  395   460   16   MOLECULE: GENOME POLYPROTEIN;                                        
  54:  2o5d-B 27.1  3.9  410   561   13   MOLECULE: HCV;                                                       
  55:  4wzm-A 27.0  3.5  400   475   17   MOLECULE: RNA DEPENDENT RNA POLYMERASE;                              
  56:  2e9t-D 27.0  3.3  398   474   17   MOLECULE: 5'-R(P*UP*AP*GP*GP*GP*CP*CP*C)-3';                         
  57:  4nz0-A 27.0  3.5  400   460   14   MOLECULE: GENOME POLYPROTEIN;                                        
  58:  3nai-A 27.0  3.1  404   486   15   MOLECULE: RNA DEPENDENT RNA POLYMERASE;                              
  59:  3nah-C 27.0  3.1  408   485   15   MOLECULE: RNA DEPENDENT RNA POLYMERASE;                              
  60:  3koa-A 27.0  3.3  401   476   17   MOLECULE: 3D POLYMERASE;                                             
  61:  4nru-D 27.0  3.2  402   479   15   MOLECULE: RNA DEPENDENT RNA POLYMERASE;                              
  62:  1khv-B 27.0  3.3  415   497   17   MOLECULE: RNA-DIRECTED RNA POLYMERASE;                               
  63:  4nru-E 27.0  3.1  398   477   14   MOLECULE: RNA DEPENDENT RNA POLYMERASE;                              
  64:  2f8e-X 27.0  3.4  400   474   17   MOLECULE: RNA-DPENDENT RNA POLYMERASE;                               
  65:  4y3c-A 26.9  3.5  400   460   14   MOLECULE: 3D POLYMERASE;                                             
  66:  4wfz-A 26.9  3.4  396   462   18   MOLECULE: RNA-DIRECTED RNA POLYMERASE;                               
  67:  1khw-B 26.9  3.3  415   497   16   MOLECULE: RNA-DIRECTED RNA POLYMERASE;                               
  68:  2ilz-A 26.9  3.4  393   461   17   MOLECULE: POLIOVIRUS POLYMERASE;                                     
  69:  4zpb-A 26.9  3.5  399   462   18   MOLECULE: RNA-DIRECTED RNA POLYMERASE;                               
  70:  4zp8-A 26.9  3.5  394   454   18   MOLECULE: RNA-DEPENDENT RNA POLYMERASE;                              
  71:  3qid-B 26.9  3.2  412   492   15   MOLECULE: RNA DEPENDENT RNA POLYMERASE;                              
  72:  3sfg-C 26.9  3.2  409   488   15   MOLECULE: RNA POLYMERASE;                                            
  73:  4zpc-A 26.9  3.5  398   462   18   MOLECULE: RNA-DEPENDENT RNA POLYMERASE;                              
  74:  2e9r-X 26.9  3.2  403   475   17   MOLECULE: 5'-R(*CP*AP*UP*GP*GP*GP*CP*CP*C)-3';                       
  75:  2ec0-D 26.9  3.3  402   470   17   MOLECULE: 5'-R(P*AP*UP*GP*GP*GP*CP*CP*C)-3';                         
  76:  1nhv-B 26.9  3.7  407   561   13   MOLECULE: HEPATITIS C VIRUS NS5B RNA-DEPENDENT RNA POLYMERA          
  77:  5czb-B 26.9  3.7  404   557   13   MOLECULE: NS5B;                                                      
  78:  5n95-A 26.9  3.2  401   476   16   MOLECULE: 3D POLYMERASE;                                             
  79:  2im0-A 26.8  3.4  393   461   17   MOLECULE: POLIOVIRUS POLYMERASE;                                     
  80:  2im1-A 26.8  3.5  394   461   16   MOLECULE: POLIOVIRUS POLYMERASE;                                     
  81:  3klv-A 26.8  3.1  402   476   17   MOLECULE: 3D POLYMERASE;                                             
  82:  2im3-A 26.8  3.4  394   461   16   MOLECULE: POLIOVIRUS POLYMERASE;                                     
  83:  4nz0-E 26.8  3.5  400   460   14   MOLECULE: GENOME POLYPROTEIN;                                        
  84:  1ra6-A 26.8  3.4  392   461   17   MOLECULE: GENOME POLYPROTEIN;                                        
  85:  4nlw-A 26.8  3.5  392   461   16   MOLECULE: RNA-DIRECTED RNA POLYMERASE 3D-POL;                        
  86:  5xe0-A 26.8  3.4  392   457   18   MOLECULE: GENOME POLYPROTEIN;                                        
  87:  4nru-B 26.8  3.2  403   482   15   MOLECULE: RNA DEPENDENT RNA POLYMERASE;                              
  88:  3sfu-A 26.8  3.2  405   480   15   MOLECULE: RNA POLYMERASE;                                            
  89:  1ra7-A 26.8  3.5  395   461   16   MOLECULE: GENOME POLYPROTEIN;                                        
  90:  4nlp-A 26.8  3.4  390   461   17   MOLECULE: RNA-DIRECTED RNA POLYMERASE 3D-POL;                        
  91:  4zpa-A 26.8  3.4  395   462   18   MOLECULE: RNA-DIRECTED RNA POLYMERASE;                               
  92:  2b43-C 26.8  3.4  418   501   16   MOLECULE: NON-STRUCTURAL POLYPROTEIN;                                
  93:  4zp7-A 26.8  3.4  392   456   18   MOLECULE: GENOME POLYPROTEIN;                                        
  94:  2ily-A 26.8  3.4  392   461   17   MOLECULE: POLIOVIRUS POLYMERASE;                                     
  95:  3ddk-A 26.7  3.5  398   462   18   MOLECULE: RNA POLYMERASE B3 3DPOL;                                   
  96:  4nlv-A 26.7  3.4  391   461   16   MOLECULE: RNA-DIRECTED RNA POLYMERASE 3D-POL;                        
  97:  4wfy-A 26.7  3.5  397   462   18   MOLECULE: RNA-DIRECTED RNA POLYMERASE;                               
  98:  2im2-A 26.7  3.4  393   461   17   MOLECULE: POLIOVIRUS POLYMERASE;                                     
  99:  4zp6-A 26.7  3.5  391   454   18   MOLECULE: GENOME POLYPROTEIN;                                        
 100:  3nah-A 26.7  3.1  405   486   15   MOLECULE: RNA DEPENDENT RNA POLYMERASE;                              
 101:  1sh0-A 26.7  3.5  418   502   15   MOLECULE: RNA POLYMERASE;                                            
 102:  4zp9-A 26.7  3.4  394   462   18   MOLECULE: RNA-DEPENDENT RNA POLYMERASE;                              
 103:  4nru-F 26.7  3.3  393   473   16   MOLECULE: RNA DEPENDENT RNA POLYMERASE;                              
 104:  4zpd-A 26.7  3.4  395   462   18   MOLECULE: RNA-DIRECTED RNA POLYMERASE;                               
 105:  1s4f-B 26.7  3.2  413   583   13   MOLECULE: RNA-DEPENDENT RNA POLYMERASE;                              
 106:  1s4f-A 26.7  3.2  414   583   13   MOLECULE: RNA-DEPENDENT RNA POLYMERASE;                              
 107:  1xr7-B 26.7  3.5  395   460   16   MOLECULE: GENOME POLYPROTEIN;                                        
 108:  2uuw-A 26.7  3.3  406   490   17   MOLECULE: RNA-DIRECTED RNA POLYMERASE;                               
 109:  4wfx-A 26.6  3.5  395   462   18   MOLECULE: RNA-DIRECTED RNA POLYMERASE;                               
 110:  3cdw-A 26.6  3.4  396   468   17   MOLECULE: RNA-DIRECTED RNA POLYMERASE 3D-POL;                        
 111:  4k4z-I 26.6  3.6  399   462   18   MOLECULE: RNA-DEPENDENT RNA POLYMERASE;                              
 112:  4nlr-A 26.6  3.4  391   461   17   MOLECULE: RNA-DIRECTED RNA POLYMERASE 3D-POL;                        
 113:  4k4z-E 26.6  3.6  399   462   18   MOLECULE: RNA-DEPENDENT RNA POLYMERASE;                              
 114:  4nlx-A 26.6  3.5  394   461   16   MOLECULE: RNA-DIRECTED RNA POLYMERASE 3D-POL;                        
 115:  4nz0-D 26.6  3.4  397   460   14   MOLECULE: GENOME POLYPROTEIN;                                        
 116:  4r0e-A 26.6  3.5  396   461   17   MOLECULE: RNA-DIRECTED RNA POLYMERASE;                               
 117:  4nz0-F 26.6  3.4  398   460   15   MOLECULE: GENOME POLYPROTEIN;                                        
 118:  3nah-B 26.6  3.3  411   485   15   MOLECULE: RNA DEPENDENT RNA POLYMERASE;                              
 119:  1wne-A 26.6  3.2  402   476   17   MOLECULE: 5'-R(*CP*AP*UP*GP*GP*GP*CP*C)-3';                          
 120:  3qid-A 26.6  3.1  405   492   16   MOLECULE: RNA DEPENDENT RNA POLYMERASE;                              
 121:  4nrt-A 26.6  3.3  412   500   17   MOLECULE: HNV-RDRP;                                                  
 122:  2d7s-A 26.6  3.5  401   474   17   MOLECULE: RNA-DEPENDENT RNA POLYMERASE;                              
 123:  1khw-A 26.6  3.5  413   493   16   MOLECULE: RNA-DIRECTED RNA POLYMERASE;                               
 124:  1xr7-A 26.6  3.5  395   460   16   MOLECULE: GENOME POLYPROTEIN;                                        
 125:  1tql-A 26.6  3.4  390   461   17   MOLECULE: RNA-DIRECTED RNA POLYMERASE;                               
 126:  5jxs-A 26.6  3.6  402   476   17   MOLECULE: RNA DEPENDENT RNA POLYMERASE;                              
 127:  6gvv-A 26.6  3.5  398   480   17   MOLECULE: RNA POLYMERASE 3D;                                         
 128:  2ijf-A 26.6  3.4  392   461   17   MOLECULE: RNA-DIRECTED RNA POLYMERASE;                               
 129:  3ol6-A 26.5  3.5  392   461   16   MOLECULE: POLYMERASE;                                                
 130:  4k4x-A 26.5  3.7  399   463   18   MOLECULE: RNA-DEPENDENT RNA POLYMERASE;                              
 131:  4k50-E 26.5  3.6  393   460   16   MOLECULE: RNA POLYMERASE 3D-POL;                                     
 132:  4k4y-M 26.5  3.6  396   463   18   MOLECULE: RNA-DEPENDENT RNA POLYMERASE;                              
 133:  4k4y-A 26.5  3.6  396   463   18   MOLECULE: RNA-DEPENDENT RNA POLYMERASE;                              
 134:  4k4z-M 26.5  3.6  397   462   18   MOLECULE: RNA-DEPENDENT RNA POLYMERASE;                              
 135:  4k4z-A 26.5  3.6  398   462   18   MOLECULE: RNA-DEPENDENT RNA POLYMERASE;                              
 136:  4k4y-I 26.5  3.6  397   463   18   MOLECULE: RNA-DEPENDENT RNA POLYMERASE;                              
 137:  4y34-A 26.5  3.4  397   467   18   MOLECULE: 3D POLYMERASE;                                             
 138:  4k4y-E 26.5  3.6  396   463   18   MOLECULE: RNA-DEPENDENT RNA POLYMERASE;                              
 139:  3h5x-A 26.5  3.4  401   470   17   MOLECULE: RNA DEPENDENT RNA POLYMERASE;                              
 140:  3bso-A 26.5  3.5  405   479   17   MOLECULE: RNA DEPENDENT RNA POLYMERASE;                              
 141:  2ckw-A 26.5  3.2  405   487   17   MOLECULE: RNA-DIRECTED RNA POLYMERASE;                               
 142:  2e9z-A 26.5  3.3  404   476   17   MOLECULE: 5'-R(*CP*AP*UP*GP*GP*GP*CP*CP*C)-3';                       
 143:  3n6l-A 26.5  3.8  396   462   16   MOLECULE: RNA-DEPENDENT RNA POLYMERASE;                              
 144:  3cdu-A 26.5  3.4  396   468   17   MOLECULE: RNA-DIRECTED RNA POLYMERASE 3D-POL;                        
 145:  2ijd-1 26.4  3.5  392   644   17   MOLECULE: PICORNAIN 3C, RNA-DIRECTED RNA POLYMERASE;                 
 146:  4nz0-C 26.4  3.6  399   460   14   MOLECULE: GENOME POLYPROTEIN;                                        
 147:  4k50-I 26.4  3.6  392   460   17   MOLECULE: RNA POLYMERASE 3D-POL;                                     
 148:  4k4x-E 26.4  3.6  396   463   18   MOLECULE: RNA-DEPENDENT RNA POLYMERASE;                              
 149:  4k4x-I 26.4  3.6  398   463   18   MOLECULE: RNA-DEPENDENT RNA POLYMERASE;                              
 150:  4k50-M 26.4  3.7  394   460   16   MOLECULE: RNA POLYMERASE 3D-POL;                                     
 151:  3bsn-A 26.4  3.5  405   479   17   MOLECULE: RNA DEPENDENT RNA POLYMERASE;                              
 152:  4k4s-E 26.4  3.5  392   462   16   MOLECULE: RNA-DIRECTED RNA POLYMERASE 3D-POL;                        
 153:  4y3c-F 26.4  3.6  399   460   14   MOLECULE: 3D POLYMERASE;                                             
 154:  4k4x-M 26.4  3.6  396   463   18   MOLECULE: RNA-DEPENDENT RNA POLYMERASE;                              
 155:  4y2a-A 26.4  3.4  396   466   17   MOLECULE: 3D POLYMERASE;                                             
 156:  4k50-A 26.4  3.6  393   460   16   MOLECULE: RNA POLYMERASE 3D-POL;                                     
 157:  2i1r-B 26.4  3.6  406   561   12   MOLECULE: RNA-DIRECTED RNA POLYMERASE (NS5B) (P68);                  
 158:  3vqs-B 26.4  3.4  395   557   12   MOLECULE: RNA-DIRECTED RNA POLYMERASE;                               
 159:  2yoj-B 26.4  3.5  403   558   12   MOLECULE: RNA-DIRECTED RNA POLYMERASE;                               
 160:  4ju4-B 26.4  3.5  401   558   12   MOLECULE: GENOME POLYPROTEIN;                                        
 161:  3ol8-E 26.3  3.6  391   461   17   MOLECULE: POLYMERASE;                                                
 162:  3ol8-A 26.3  3.7  392   461   16   MOLECULE: POLYMERASE;                                                
 163:  4k4t-A 26.3  3.6  395   462   16   MOLECULE: RNA-DIRECTED RNA POLYMERASE 3D-POL;                        
 164:  4y3c-D 26.3  3.6  400   460   14   MOLECULE: 3D POLYMERASE;                                             
 165:  4nz0-B 26.3  3.5  397   460   14   MOLECULE: GENOME POLYPROTEIN;                                        
 166:  3ol7-A 26.3  3.7  393   461   17   MOLECULE: POLYMERASE;                                                
 167:  4y3c-B 26.3  3.5  396   460   14   MOLECULE: 3D POLYMERASE;                                             
 168:  3ol7-E 26.3  3.7  396   461   16   MOLECULE: POLYMERASE;                                                
 169:  1sh3-B 26.3  3.5  419   503   16   MOLECULE: RNA POLYMERASE;                                            
 170:  4nlu-A 26.3  3.4  390   461   16   MOLECULE: RNA-DIRECTED RNA POLYMERASE 3D-POL;                        
 171:  2wcx-A 26.3  3.3  385   512   13   MOLECULE: RNA-DIRECTED RNA POLYMERASE;                               
 172:  1quv-A 26.3  3.7  411   553   12   MOLECULE: PROTEIN (RNA-DIRECTED RNA POLYMERASE);                     
 173:  5ziu-A 26.3  3.5  390   457   18   MOLECULE: RDRP;                                                      
 174:  3qge-A 26.3  3.5  386   541   13   MOLECULE: RNA-DIRECTED RNA POLYMERASE;                               
 175:  2wrm-A 26.3  3.3  400   531   12   MOLECULE: RNA-DIRECTED RNA POLYMERASE;                               
 176:  3qgf-B 26.3  3.2  382   533   14   MOLECULE: RNA-DIRECTED RNA POLYMERASE;                               
 177:  1tp7-B 26.3  3.5  395   460   16   MOLECULE: GENOME POLYPROTEIN;                                        
 178:  5trk-B 26.3  3.6  388   545   14   MOLECULE: GENOME POLYPROTEIN;                                        
 179:  5pzl-B 26.3  3.6  388   545   14   MOLECULE: RNA-DIRECTED RNA POLYMERASE;                               
 180:  2uut-A 26.3  3.2  407   492   16   MOLECULE: RNA-DIRECTED RNA POLYMERASE;                               
 181:  4y3c-C 26.2  3.6  398   460   14   MOLECULE: 3D POLYMERASE;                                             
 182:  4k4v-A 26.2  3.6  391   462   16   MOLECULE: RNA-DIRECTED RNA POLYMERASE 3D-POL;                        
 183:  4k4t-E 26.2  3.6  395   462   16   MOLECULE: RNA-DIRECTED RNA POLYMERASE 3D-POL;                        
 184:  4k4v-E 26.2  3.6  391   462   16   MOLECULE: RNA-DIRECTED RNA POLYMERASE 3D-POL;                        
 185:  4y3c-E 26.2  3.5  397   460   14   MOLECULE: 3D POLYMERASE;                                             
 186:  4lq3-A 26.2  3.3  406   495   17   MOLECULE: RNA-DEPENDENT RNA-POLYMERASE;                              
 187:  1nhu-A 26.2  3.5  401   558   12   MOLECULE: HEPATITIS C VIRUS NS5B RNA-DEPENDENT RNA POLYMERA          
 188:  2dxs-B 26.2  3.5  388   517   13   MOLECULE: GENOME POLYPROTEIN;                                        
 189:  2hwi-B 26.2  3.5  401   561   12   MOLECULE: RNA-DIRECTED RNA POLYMERASE (NS5B) (P68);                  
 190:  2jc1-B 26.2  3.4  403   545   12   MOLECULE: RNA-DEPENDENT RNA-POLYMERASE;                              
 191:  2dxs-A 26.2  3.5  388   517   13   MOLECULE: GENOME POLYPROTEIN;                                        
 192:  2xwy-A 26.2  3.3  376   507   13   MOLECULE: RNA-DIRECTED RNA POLYMERASE;                               
 193:  1tp7-A 26.2  3.4  394   460   16   MOLECULE: GENOME POLYPROTEIN;                                        
 194:  3ol7-M 26.1  3.7  396   461   16   MOLECULE: POLYMERASE;                                                
 195:  3ol8-M 26.1  3.7  396   461   16   MOLECULE: POLYMERASE;                                                
 196:  4k4w-E 26.1  3.7  392   462   16   MOLECULE: RNA-DIRECTED RNA POLYMERASE 3D-POL;                        
 197:  3ol8-I 26.1  3.7  396   461   16   MOLECULE: POLYMERASE;                                                
 198:  3ol7-I 26.1  3.6  394   461   16   MOLECULE: POLYMERASE;                                                
 199:  2b43-B 26.1  3.3  416   501   17   MOLECULE: NON-STRUCTURAL POLYPROTEIN;                                
 200:  3h5u-A 26.1  3.5  403   559   12   MOLECULE: RNA-DIRECTED RNA POLYMERASE;                               
 201:  5zit-A 26.1  3.4  385   456   18   MOLECULE: RDRP;                                                      
 202:  3vqs-D 26.1  3.8  401   553   13   MOLECULE: RNA-DIRECTED RNA POLYMERASE;                               
 203:  4j02-B 26.1  3.5  404   558   12   MOLECULE: GENOME POLYPROTEIN;                                        
 204:  3e51-B 26.1  3.5  400   557   12   MOLECULE: RNA-DIRECTED RNA POLYMERASE;                               
 205:  3cwj-B 26.1  3.5  400   557   12   MOLECULE: RNA-DIRECTED RNA POLYMERASE;                               
 206:  2ijd-2 26.0  3.5  392   644   16   MOLECULE: PICORNAIN 3C, RNA-DIRECTED RNA POLYMERASE;                 
 207:  3ol6-I 26.0  3.6  395   461   16   MOLECULE: POLYMERASE;                                                
 208:  3olb-E 26.0  3.7  394   461   16   MOLECULE: POLYMERASE;                                                
 209:  3ol6-M 26.0  3.6  395   461   16   MOLECULE: POLYMERASE;                                                
 210:  3olb-A 26.0  3.6  394   461   16   MOLECULE: POLYMERASE;                                                
 211:  4y2c-A 26.0  3.8  399   460   15   MOLECULE: GENOME POLYPROTEIN;                                        
 212:  4k4w-A 26.0  3.6  386   462   17   MOLECULE: RNA-DIRECTED RNA POLYMERASE 3D-POL;                        
 213:  4qpx-A 26.0  3.5  417   495   16   MOLECULE: POLYPROTEIN;                                               
 214:  2b43-A 26.0  3.3  414   501   17   MOLECULE: NON-STRUCTURAL POLYPROTEIN;                                
 215:  3qge-B 26.0  3.7  381   531   14   MOLECULE: RNA-DIRECTED RNA POLYMERASE;                               
 216:  3q0z-B 26.0  3.8  389   545   14   MOLECULE: RNA-DIRECTED RNA POLYMERASE;                               
 217:  4tn2-A 26.0  3.8  407   561   12   MOLECULE: GENOME POLYPROTEIN;                                        
 218:  4wtl-A 26.0  3.5  403   553   11   MOLECULE: RNA TEMPLATE UACC;                                         
 219:  3mww-B 26.0  3.6  391   541   13   MOLECULE: GENOME POLYPROTEIN;                                        
 220:  3h59-A 26.0  3.5  405   557   12   MOLECULE: RNA-DIRECTED RNA POLYMERASE;                               
 221:  3cj0-B 26.0  3.8  404   562   13   MOLECULE: RNA-DIRECTED RNA POLYMERASE;                               
 222:  1tp7-D 26.0  3.4  393   460   16   MOLECULE: GENOME POLYPROTEIN;                                        
 223:  5i61-A 25.9  3.3  409   523   15   MOLECULE: POTENTIAL RNA-DEPENDENT RNA POLYMERASE;                    
 224:  3ol9-E 25.9  3.6  391   461   17   MOLECULE: POLYMERASE;                                                
 225:  4nlt-A 25.9  3.5  391   461   17   MOLECULE: RNA-DIRECTED RNA POLYMERASE 3D-POL;                        
 226:  4nly-A 25.9  3.5  395   461   16   MOLECULE: RNA-DIRECTED RNA POLYMERASE 3D-POL;                        
 227:  3ol9-A 25.9  3.6  392   461   16   MOLECULE: POLYMERASE;                                                
 228:  2wk4-A 25.9  3.4  409   499   16   MOLECULE: PROTEASE-POLYMERASE P70;                                   
 229:  1xr5-A 25.9  3.4  392   460   19   MOLECULE: GENOME POLYPROTEIN;                                        
 230:  4j06-B 25.9  3.9  407   558   12   MOLECULE: GENOME POLYPROTEIN;                                        
 231:  5qj1-A 25.9  3.8  398   543   12   MOLECULE: RNA-DEPENDENT RNA POLYMERASE;                              
 232:  3cj5-B 25.9  3.8  405   563   12   MOLECULE: RNA-DIRECTED RNA POLYMERASE;                               
 233:  4k4u-E 25.8  3.7  396   462   16   MOLECULE: RNA-DIRECTED RNA POLYMERASE 3D-POL;                        
 234:  4nlq-A 25.8  3.5  392   461   16   MOLECULE: RNA-DIRECTED RNA POLYMERASE 3D-POL;                        
 235:  4nls-A 25.8  3.5  391   461   16   MOLECULE: RNA-DIRECTED RNA POLYMERASE 3D-POL;                        
 236:  3ola-E 25.8  3.6  392   461   16   MOLECULE: POLYMERASE;                                                
 237:  3ola-A 25.8  3.6  393   461   16   MOLECULE: POLYMERASE;                                                
 238:  3n6n-A 25.8  3.7  399   462   17   MOLECULE: RNA-DEPENDENT RNA POLYMERASE;                              
 239:  6s2l-A 25.8  3.3  402   476   17   MOLECULE: GENOME POLYPROTEIN;                                        
 240:  6r1i-B 25.8  3.6  393   468   16   MOLECULE: GENOME POLYPROTEIN;                                        
 241:  5tsn-A 25.8  3.6  418   500   16   MOLECULE: NORWALK VIRUS POLYMERASE;                                  
 242:  1s4f-C 25.8  3.4  416   581   13   MOLECULE: RNA-DEPENDENT RNA POLYMERASE;                              
 243:  2cjq-A 25.8  3.4  405   546   13   MOLECULE: RNA-DIRECTED RNA POLYMERASE;                               
 244:  6l4r-A 25.8  3.5  385   455   18   MOLECULE: RDRP;                                                      
 245:  4jvq-B 25.8  3.5  405   560   12   MOLECULE: GENOME POLYPROTEIN;                                        
 246:  6gp9-A 25.8  3.5  401   553   12   MOLECULE: RNA-DIRECTED RNA POLYMERASE;                               
 247:  4nyz-A 25.8  3.8  398   461   15   MOLECULE: GENOME POLYPROTEIN;                                        
 248:  5trj-A 25.8  4.1  394   551   13   MOLECULE: RNA-DEPENDENT RNA POLYMERASE;                              
 249:  1tp7-C 25.8  3.5  392   460   16   MOLECULE: GENOME POLYPROTEIN;                                        
 250:  3ola-M 25.7  3.6  395   461   16   MOLECULE: POLYMERASE;                                                
 251:  3olb-M 25.7  3.6  395   461   16   MOLECULE: POLYMERASE;                                                
 252:  3ol9-I 25.7  3.6  395   461   16   MOLECULE: POLYMERASE;                                                
 253:  3ola-I 25.7  3.6  394   461   16   MOLECULE: POLYMERASE;                                                
 254:  4k4u-A 25.7  3.7  395   462   16   MOLECULE: RNA-DIRECTED RNA POLYMERASE 3D-POL;                        
 255:  3olb-I 25.7  3.6  395   461   16   MOLECULE: POLYMERASE;                                                
 256:  3ol9-M 25.7  3.6  395   461   16   MOLECULE: POLYMERASE;                                                
 257:  1sh3-A 25.7  3.4  418   502   17   MOLECULE: RNA POLYMERASE;                                            
 258:  4ju2-A 25.7  3.6  403   560   12   MOLECULE: GENOME POLYPROTEIN;                                        
 259:  4jy0-B 25.7  3.6  407   558   12   MOLECULE: GENOME POLYPROTEIN;                                        
 260:  3qgf-A 25.7  3.3  387   534   13   MOLECULE: RNA-DIRECTED RNA POLYMERASE;                               
 261:  5tri-B 25.7  3.4  380   545   13   MOLECULE: NS5B RNA-DEPENDENT RNA POLYMERASE;                         
 262:  6w4g-B 25.6  3.4  402   547   12   MOLECULE: NS5B;                                                      
 263:  3fqk-A 25.6  3.5  404   557   12   MOLECULE: RNA-DIRECTED RNA POLYMERASE;                               
 264:  3h5s-A 25.5  3.8  407   557   12   MOLECULE: RNA-DIRECTED RNA POLYMERASE;                               
 265:  2ax1-B 25.5  3.8  404   561   13   MOLECULE: GENOME POLYPROTEIN;                                        
 266:  1csj-B 25.5  3.3  400   531   12   MOLECULE: HEPATITIS C VIRUS RNA POLYMERASE (NS5B);                   
 267:  1csj-A 25.5  3.3  399   531   12   MOLECULE: HEPATITIS C VIRUS RNA POLYMERASE (NS5B);                   
 268:  3cj0-A 25.5  3.8  404   562   13   MOLECULE: RNA-DIRECTED RNA POLYMERASE;                               
 269:  4tya-C 25.5  3.5  397   544   12   MOLECULE: POLYPROTEIN;                                               
 270:  3n6m-A 25.4  3.7  392   462   17   MOLECULE: RNA-DEPENDENT RNA POLYMERASE;                              
 271:  3d28-B 25.4  3.5  404   557   12   MOLECULE: RNA-DIRECTED RNA POLYMERASE;                               
 272:  2ax0-B 25.4  3.8  404   557   13   MOLECULE: GENOME POLYPROTEIN;                                        
 273:  4kbi-A 25.4  3.4  403   544   12   MOLECULE: HCV POLYMERASE;                                            
 274:  2xwh-A 25.4  3.7  400   561   13   MOLECULE: RNA DEPENDENT RNA POLYMERASE;                              
 275:  3gnv-B 25.4  3.5  402   553   13   MOLECULE: RNA-DIRECTED RNA POLYMERASE;                               
 276:  3bsc-A 25.4  3.9  405   557   12   MOLECULE: RNA-DIRECTED RNA POLYMERASE;                               
 277:  3cj4-B 25.4  3.9  408   558   13   MOLECULE: RNA-DIRECTED RNA POLYMERASE;                               
 278:  5twn-A 25.4  4.1  396   550   13   MOLECULE: NS5B RNA- DEPENDENT RNA POLYMERASE;                        
 279:  3d5m-A 25.4  3.8  405   559   13   MOLECULE: RNA-DIRECTED RNA POLYMERASE;                               
 280:  1sh0-B 25.3  3.3  411   503   16   MOLECULE: RNA POLYMERASE;                                            
 281:  2zku-B 25.3  3.8  406   561   13   MOLECULE: GENOME POLYPROTEIN;                                        
 282:  3cvk-B 25.3  3.9  408   557   13   MOLECULE: RNA-DIRECTED RNA POLYMERASE;                               
 283:  3gsz-B 25.3  3.8  410   558   13   MOLECULE: RNA-DIRECTED RNA POLYMERASE;                               
 284:  2jc1-A 25.3  3.3  399   549   12   MOLECULE: RNA-DEPENDENT RNA-POLYMERASE;                              
 285:  4mib-A 25.3  3.5  405   557   12   MOLECULE: RNA-DIRECTED RNA POLYMERASE;                               
 286:  2hai-A 25.3  3.8  404   562   12   MOLECULE: HEPATITIS C VIRUS NS5B RNA POLYMERASE;                     
 287:  4ju1-A 25.3  3.8  408   560   13   MOLECULE: GENOME POLYPROTEIN;                                        
 288:  3qgd-A 25.3  3.9  385   538   14   MOLECULE: RNA-DIRECTED RNA POLYMERASE;                               
 289:  4j0a-B 25.3  3.9  408   558   12   MOLECULE: GENOME POLYPROTEIN;                                        
 290:  4j0a-A 25.3  3.7  403   559   12   MOLECULE: GENOME POLYPROTEIN;                                        
 291:  3d5m-B 25.3  3.5  401   557   12   MOLECULE: RNA-DIRECTED RNA POLYMERASE;                               
 292:  4jty-B 25.3  3.5  395   560   12   MOLECULE: GENOME POLYPROTEIN;                                        
 293:  3udl-A 25.3  3.6  405   555   12   MOLECULE: HCV NS5B POLYMERASE;                                       
 294:  4txs-A 25.3  3.3  389   544   12   MOLECULE: POLYPROTEIN;                                               
 295:  6w4g-A 25.3  3.5  406   557   12   MOLECULE: NS5B;                                                      
 296:  4mia-B 25.3  3.6  405   545   13   MOLECULE: RNA-DIRECTED RNA POLYMERASE;                               
 297:  3e51-A 25.3  3.8  405   557   13   MOLECULE: RNA-DIRECTED RNA POLYMERASE;                               
 298:  6qwt-A 25.3  3.6  398   471   14   MOLECULE: GENOME POLYPROTEIN;                                        
 299:  3h5s-B 25.2  3.5  404   557   12   MOLECULE: RNA-DIRECTED RNA POLYMERASE;                               
 300:  3fql-A 25.2  3.6  404   560   12   MOLECULE: RNA-DIRECTED RNA POLYMERASE;                               
 301:  3qgd-B 25.2  3.6  375   515   14   MOLECULE: RNA-DIRECTED RNA POLYMERASE;                               
 302:  3tyq-B 25.2  3.6  402   558   12   MOLECULE: RNA-DIRECTED RNA POLYMERASE;                               
 303:  4jjs-B 25.2  3.5  399   558   12   MOLECULE: GENOME POLYPROTEIN;                                        
 304:  4tyb-C 25.2  3.4  394   545   12   MOLECULE: POLYPROTEIN;                                               
 305:  3udl-B 25.2  3.7  406   555   12   MOLECULE: HCV NS5B POLYMERASE;                                       
 306:  4jju-B 25.2  3.6  402   558   12   MOLECULE: GENOME POLYPROTEIN;                                        
 307:  3udl-D 25.2  3.6  404   555   12   MOLECULE: HCV NS5B POLYMERASE;                                       
 308:  3bsc-B 25.2  3.8  410   557   13   MOLECULE: RNA-DIRECTED RNA POLYMERASE;                               
 309:  3br9-A 25.2  3.8  408   557   13   MOLECULE: RNA-DIRECTED RNA POLYMERASE;                               
 310:  5i61-B 25.2  3.2  405   510   15   MOLECULE: POTENTIAL RNA-DEPENDENT RNA POLYMERASE;                    
 311:  3gsz-A 25.2  3.8  401   558   13   MOLECULE: RNA-DIRECTED RNA POLYMERASE;                               
 312:  3h5u-B 25.1  3.5  402   559   12   MOLECULE: RNA-DIRECTED RNA POLYMERASE;                               
 313:  1nb4-A 25.1  3.6  409   566   13   MOLECULE: POLYPROTEIN;                                               
 314:  3qgh-A 25.1  3.6  404   559   13   MOLECULE: RNA-DIRECTED RNA POLYMERASE;                               
 315:  4oow-A 25.1  3.4  399   555   13   MOLECULE: RNA-DIRECTED RNA POLYMERASE;                               
 316:  4ty8-D 25.1  3.5  393   546   12   MOLECULE: POLYPROTEIN;                                               
 317:  4ih5-A 25.1  3.6  405   557   12   MOLECULE: RNA-DIRECTED RNA POLYMERASE;                               
 318:  3mwv-A 25.1  3.5  403   559   12   MOLECULE: GENOME POLYPROTEIN;                                        
 319:  4tya-A 25.1  3.5  398   544   12   MOLECULE: POLYPROTEIN;                                               
 320:  4j08-B 25.1  3.4  400   558   13   MOLECULE: GENOME POLYPROTEIN;                                        
 321:  4jvq-A 25.1  3.5  399   560   12   MOLECULE: GENOME POLYPROTEIN;                                        
 322:  4jy1-A 25.1  3.9  408   559   13   MOLECULE: GENOME POLYPROTEIN;                                        
 323:  4mk9-A 25.1  3.8  408   557   13   MOLECULE: RNA-DIRECTED RNA POLYMERASE;                               
 324:  4txs-C 25.1  3.5  398   544   12   MOLECULE: POLYPROTEIN;                                               
 325:  7ekj-A 25.1  3.3  412   564   13   MOLECULE: CLASSICAL SWINE FEVER VIRUS NS5B;                          
 326:  5pzk-B 25.1  3.5  390   542   14   MOLECULE: RNA-DIRECTED RNA POLYMERASE;                               
 327:  6r1i-A 25.1  3.7  385   468   16   MOLECULE: GENOME POLYPROTEIN;                                        
 328:  5y6r-A 25.0  3.3  426   667   14   MOLECULE: GENOME POLYPROTEIN;                                        
 329:  4jtz-A 25.0  3.8  398   560   12   MOLECULE: GENOME POLYPROTEIN;                                        
 330:  4ty9-D 25.0  3.5  390   544   12   MOLECULE: POLYPROTEIN;                                               
 331:  4jtz-B 25.0  3.7  406   560   13   MOLECULE: GENOME POLYPROTEIN;                                        
 332:  4mka-A 25.0  3.6  404   557   12   MOLECULE: RNA-DIRECTED RNA POLYMERASE;                               
 333:  4j08-A 25.0  3.7  403   559   12   MOLECULE: GENOME POLYPROTEIN;                                        
 334:  2brk-A 25.0  3.4  382   512   12   MOLECULE: RNA-DIRECTED RNA POLYMERASE;                               
 335:  4gmc-B 25.0  3.7  392   541   13   MOLECULE: NS5B POLYMERASE;                                           
 336:  4jtw-A 25.0  3.6  406   560   12   MOLECULE: GENOME POLYPROTEIN;                                        
 337:  4iz0-B 25.0  3.6  404   558   12   MOLECULE: RNA-DIRECTED RNA POLYMERASE;                               
 338:  4ih7-B 25.0  3.6  406   557   12   MOLECULE: RNA-DIRECTED RNA POLYMERASE;                               
 339:  4wtf-A 25.0  3.4  399   536   13   MOLECULE: RNA PRIMER TEMPLATE CAAAAUUU;                              
 340:  4wtd-A 25.0  3.6  411   534   13   MOLECULE: RNA PRIMER TEMPLATE AUAAAUUU;                              
 341:  3g86-A 25.0  3.5  406   557   12   MOLECULE: RNA-DIRECTED RNA POLYMERASE;                               
 342:  4khr-A 25.0  3.6  401   562   12   MOLECULE: NS5B RNA-DEPENDENT RNA POLYMERASE;                         
 343:  4ry4-B 25.0  3.6  403   565   13   MOLECULE: HCV J4 RNA POLYMERASE (NS5B);                              
 344:  4oow-B 25.0  3.4  394   538   12   MOLECULE: RNA-DIRECTED RNA POLYMERASE;                               
 345:  4ju4-A 25.0  3.8  404   559   13   MOLECULE: GENOME POLYPROTEIN;                                        
 346:  3bsa-A 25.0  3.6  405   557   12   MOLECULE: RNA-DIRECTED RNA POLYMERASE;                               
 347:  3ciz-B 25.0  3.8  405   563   13   MOLECULE: RNA-DIRECTED RNA POLYMERASE;                               
 348:  3cj3-A 25.0  3.9  407   560   13   MOLECULE: RNA-DIRECTED RNA POLYMERASE;                               
 349:  1yuy-A 25.0  3.8  410   558   13   MOLECULE: RNA-DEPENDENT RNA POLYMERASE;                              
 350:  5pzp-B 25.0  3.7  385   535   14   MOLECULE: RNA-DIRECTED RNA POLYMERASE;                               
 351:  3hkw-B 24.9  3.5  397   560   12   MOLECULE: NS5B RNA-DEPENDENT RNA POLYMERASE;                         
 352:  4ih7-A 24.9  3.6  405   557   12   MOLECULE: RNA-DIRECTED RNA POLYMERASE;                               
 353:  2o5d-A 24.9  3.7  406   559   13   MOLECULE: HCV;                                                       
 354:  2ax0-A 24.9  3.7  401   554   13   MOLECULE: GENOME POLYPROTEIN;                                        
 355:  2brl-A 24.9  3.3  390   512   13   MOLECULE: RNA-DIRECTED RNA POLYMERASE;                               
 356:  2qe5-B 24.9  3.7  403   559   13   MOLECULE: RNA-DIRECTED RNA POLYMERASE;                               
 357:  4jty-A 24.9  3.9  407   560   13   MOLECULE: GENOME POLYPROTEIN;                                        
 358:  4wtm-A 24.9  3.6  403   553   11   MOLECULE: RNA TEMPLATE UAGG;                                         
 359:  4jy0-A 24.9  3.6  409   559   11   MOLECULE: GENOME POLYPROTEIN;                                        
 360:  4j04-A 24.9  3.6  404   559   12   MOLECULE: GENOME POLYPROTEIN;                                        
 361:  4ih5-B 24.9  3.8  407   557   13   MOLECULE: RNA-DIRECTED RNA POLYMERASE;                               
 362:  3upi-A 24.9  3.6  406   563   12   MOLECULE: RNA-DIRECTED RNA POLYMERASE;                               
 363:  3qgi-A 24.9  3.6  404   561   12   MOLECULE: RNA-DIRECTED RNA POLYMERASE;                               
 364:  4eo8-A 24.9  3.6  407   557   12   MOLECULE: RNA-DIRECTED RNA POLYMERASE;                               
 365:  4ju3-A 24.9  3.7  402   559   12   MOLECULE: GENOME POLYPROTEIN;                                        
 366:  3qgg-A 24.9  3.7  386   531   14   MOLECULE: RNA-DIRECTED RNA POLYMERASE;                               
 367:  4wtk-A 24.9  3.5  408   553   13   MOLECULE: RNA TEMPLATE AGCC;                                         
 368:  3qgg-B 24.9  3.6  388   536   14   MOLECULE: RNA-DIRECTED RNA POLYMERASE;                               
 369:  4j04-B 24.9  3.6  405   558   13   MOLECULE: GENOME POLYPROTEIN;                                        
 370:  3cj3-B 24.9  3.8  406   562   13   MOLECULE: RNA-DIRECTED RNA POLYMERASE;                               
 371:  3fqk-B 24.9  3.7  405   557   12   MOLECULE: RNA-DIRECTED RNA POLYMERASE;                               
 372:  1yvx-A 24.8  3.6  403   548   12   MOLECULE: RNA DEPENDENT RNA POLYMERASE;                              
 373:  4jy1-B 24.8  3.6  403   558   13   MOLECULE: GENOME POLYPROTEIN;                                        
 374:  2gc8-A 24.8  3.6  403   557   12   MOLECULE: RNA-DIRECTED RNA POLYMERASE;                               
 375:  4dru-B 24.8  3.8  407   559   12   MOLECULE: RNA-DIRECTED RNA POLYMERASE;                               
 376:  4mz4-B 24.8  3.9  411   560   12   MOLECULE: RNA-DIRECTED RNA POLYMERASE;                               
 377:  2xhw-A 24.8  3.8  405   560   12   MOLECULE: RNA-DIRECTED RNA POLYMERASE;                               
 378:  6mvq-A 24.8  3.7  403   552   13   MOLECULE: HCV POLYMERASE;                                            
 379:  3ska-A 24.8  3.5  405   563   12   MOLECULE: HCV NS5B RNA_DEPENDENT RNA POLYMERASE;                     
 380:  4ry5-B 24.8  3.8  405   565   13   MOLECULE: HCV J4 RNA POLYMERASE (NS5B);                              
 381:  4ju3-B 24.8  3.7  408   558   13   MOLECULE: GENOME POLYPROTEIN;                                        
 382:  3mwv-B 24.8  3.6  406   558   12   MOLECULE: GENOME POLYPROTEIN;                                        
 383:  2xhu-A 24.8  3.6  408   562   12   MOLECULE: RNA-DIRECTED RNA POLYMERASE;                               
 384:  4jjs-A 24.8  3.9  403   559   13   MOLECULE: GENOME POLYPROTEIN;                                        
 385:  4tyb-D 24.8  3.4  395   545   12   MOLECULE: POLYPROTEIN;                                               
 386:  4ty8-A 24.8  3.3  394   544   12   MOLECULE: POLYPROTEIN;                                               
 387:  3br9-B 24.8  3.8  409   557   13   MOLECULE: RNA-DIRECTED RNA POLYMERASE;                               
 388:  2d3u-B 24.8  3.8  405   559   12   MOLECULE: POLYPROTEIN;                                               
 389:  2xi2-C 24.7  3.9  404   561   12   MOLECULE: RNA-DIRECTED RNA POLYMERASE;                               
 390:  3phe-A 24.7  3.6  403   558   12   MOLECULE: HCV ENCODED NONSTRUCTURAL 5B PROTEIN;                      
 391:  2xxd-A 24.7  3.8  404   563   12   MOLECULE: RNA-DIRECTED RNA POLYMERASE;                               
 392:  2gir-A 24.7  3.9  408   557   13   MOLECULE: RNA-DIRECTED RNA POLYMERASE;                               
 393:  1z4u-A 24.7  3.8  403   564   12   MOLECULE: HCV NS5B POLYMERASE;                                       
 394:  2qe5-C 24.7  3.8  406   559   13   MOLECULE: RNA-DIRECTED RNA POLYMERASE;                               
 395:  2d3z-A 24.7  3.6  406   560   13   MOLECULE: POLYPROTEIN;                                               
 396:  4eaw-A 24.7  3.9  411   559   12   MOLECULE: RNA-DIRECTED RNA POLYMERASE;                               
 397:  4jtw-B 24.7  3.6  405   560   13   MOLECULE: GENOME POLYPROTEIN;                                        
 398:  4j06-A 24.7  3.8  407   559   12   MOLECULE: GENOME POLYPROTEIN;                                        
 399:  3mf5-B 24.7  3.7  408   557   13   MOLECULE: RNA-DIRECTED RNA POLYMERASE;                               
 400:  3gnw-A 24.7  3.6  407   560   13   MOLECULE: RNA-DIRECTED RNA POLYMERASE;                               
 401:  3tyq-A 24.7  3.5  404   563   12   MOLECULE: RNA-DIRECTED RNA POLYMERASE;                               
 402:  4dru-A 24.7  3.6  402   549   12   MOLECULE: RNA-DIRECTED RNA POLYMERASE;                               
 403:  3skh-B 24.7  3.6  408   558   12   MOLECULE: HCV NS5B RNA_DEPENDENT RNA POLYMERASE;                     
 404:  4kai-A 24.7  3.5  405   552   12   MOLECULE: HCV POLYMERASE;                                            
 405:  4mk8-A 24.7  3.8  408   557   12   MOLECULE: RNA-DIRECTED RNA POLYMERASE;                               
 406:  2xhv-A 24.7  3.6  405   563   12   MOLECULE: RNA-DIRECTED RNA POLYMERASE;                               
 407:  4j02-A 24.7  3.6  404   559   12   MOLECULE: GENOME POLYPROTEIN;                                        
 408:  3phe-B 24.7  3.6  404   558   13   MOLECULE: HCV ENCODED NONSTRUCTURAL 5B PROTEIN;                      
 409:  6ae5-A 24.7  3.1  416   644   13   MOLECULE: RDRP CATALYTIC;                                            
 410:  3gol-B 24.6  3.8  409   559   12   MOLECULE: RNA-DIRECTED RNA POLYMERASE;                               
 411:  1c2p-A 24.6  3.6  400   558   12   MOLECULE: RNA-DEPENDENT RNA POLYMERASE;                              
 412:  2i1r-A 24.6  3.5  404   559   12   MOLECULE: RNA-DIRECTED RNA POLYMERASE (NS5B) (P68);                  
 413:  2qe5-D 24.6  3.8  410   559   13   MOLECULE: RNA-DIRECTED RNA POLYMERASE;                               
 414:  4kb7-A 24.6  3.7  403   545   13   MOLECULE: HCV POLYMERASE;                                            
 415:  3hkw-C 24.6  3.9  403   560   12   MOLECULE: NS5B RNA-DEPENDENT RNA POLYMERASE;                         
 416:  4ke5-B 24.6  3.4  404   547   12   MOLECULE: HCV POLYMERASE;                                            
 417:  3i5k-C 24.6  3.8  403   566   12   MOLECULE: RNA-DIRECTED RNA POLYMERASE;                               
 418:  3gyn-B 24.6  3.5  402   557   12   MOLECULE: RNA-DIRECTED RNA POLYMERASE;                               
 419:  4ty9-A 24.6  3.4  388   544   12   MOLECULE: POLYPROTEIN;                                               
 420:  3u4r-A 24.6  3.6  403   558   12   MOLECULE: RNA-DIRECTED RNA POLYMERASE;                               
 421:  4ih6-A 24.6  3.7  405   557   12   MOLECULE: RNA-DIRECTED RNA POLYMERASE;                               
 422:  3phe-C 24.6  3.6  400   558   13   MOLECULE: HCV ENCODED NONSTRUCTURAL 5B PROTEIN;                      
 423:  5uj2-A 24.6  3.5  406   534   13   MOLECULE: RNA (5'-R(*AP*UP*AP*AP*AP*UP*UP*U)-3');                    
 424:  3cwj-A 24.6  3.9  408   557   12   MOLECULE: RNA-DIRECTED RNA POLYMERASE;                               
 425:  4ry4-A 24.5  3.8  409   566   12   MOLECULE: HCV J4 RNA POLYMERASE (NS5B);                              
 426:  2qe5-A 24.5  3.7  412   559   12   MOLECULE: RNA-DIRECTED RNA POLYMERASE;                               
 427:  4eo6-B 24.5  3.6  405   560   13   MOLECULE: RNA-DIRECTED RNA POLYMERASE;                               
 428:  4ry7-B 24.5  3.6  403   565   13   MOLECULE: HCV J4 RNA POLYMERASE (NS5B);                              
 429:  4aex-B 24.5  3.9  408   564   13   MOLECULE: RNA-DIRECTED RNA POLYMERASE;                               
 430:  4adp-A 24.5  3.8  406   564   13   MOLECULE: RNA-DIRECTED RNA POLYMERASE;                               
 431:  4eo6-A 24.5  3.6  406   557   12   MOLECULE: RNA-DIRECTED RNA POLYMERASE;                               
 432:  4eaw-B 24.5  3.9  410   559   12   MOLECULE: RNA-DIRECTED RNA POLYMERASE;                               
 433:  4tlr-A 24.5  3.5  403   564   12   MOLECULE: NS5B;                                                      
 434:  2xhu-B 24.5  3.6  404   563   13   MOLECULE: RNA-DIRECTED RNA POLYMERASE;                               
 435:  3cj5-A 24.5  3.8  403   562   13   MOLECULE: RNA-DIRECTED RNA POLYMERASE;                               
 436:  6ae6-A 24.5  3.1  415   647   13   MOLECULE: RDRP CATALYTIC;                                            
 437:  5pzk-A 24.5  3.5  390   541   14   MOLECULE: RNA-DIRECTED RNA POLYMERASE;                               
 438:  3cde-A 24.5  3.8  405   557   12   MOLECULE: RNA-DIRECTED RNA POLYMERASE;                               
 439:  1s48-A 24.4  3.3  411   588   13   MOLECULE: RNA-DEPENDENT RNA POLYMERASE;                              
 440:  1s49-A 24.4  3.3  411   588   13   MOLECULE: RNA-DEPENDENT RNA POLYMERASE;                              
 441:  3cso-A 24.4  3.9  404   561   13   MOLECULE: RNA-DIRECTED RNA POLYMERASE;                               
 442:  2zku-A 24.4  3.7  406   562   12   MOLECULE: GENOME POLYPROTEIN;                                        
 443:  1c2p-B 24.4  3.8  408   561   12   MOLECULE: RNA-DEPENDENT RNA POLYMERASE;                              
 444:  5yf7-A 24.4  3.2  416   650   13   MOLECULE: RDRP CATALYTIC;                                            
 445:  2hwi-A 24.4  3.6  406   559   12   MOLECULE: RNA-DIRECTED RNA POLYMERASE (NS5B) (P68);                  
 446:  3hky-B 24.4  3.6  405   560   12   MOLECULE: RNA-DIRECTED RNA POLYMERASE;                               
 447:  4ju2-B 24.4  3.6  406   560   12   MOLECULE: GENOME POLYPROTEIN;                                        
 448:  4ry7-A 24.4  3.5  403   565   13   MOLECULE: HCV J4 RNA POLYMERASE (NS5B);                              
 449:  3ske-A 24.4  3.8  413   563   12   MOLECULE: HCV NS5B RNA_DEPENDENT RNA POLYMERASE;                     
 450:  3hkw-A 24.4  4.0  406   561   13   MOLECULE: NS5B RNA-DEPENDENT RNA POLYMERASE;                         
 451:  3udl-C 24.4  3.7  406   555   12   MOLECULE: HCV NS5B POLYMERASE;                                       
 452:  3hvo-B 24.3  3.9  411   557   13   MOLECULE: GENOME POLYPROTEIN;                                        
 453:  3gol-A 24.3  3.7  406   557   13   MOLECULE: RNA-DIRECTED RNA POLYMERASE;                               
 454:  1nb4-B 24.3  3.9  405   565   13   MOLECULE: POLYPROTEIN;                                               
 455:  4mz4-A 24.3  3.6  403   563   12   MOLECULE: RNA-DIRECTED RNA POLYMERASE;                               
 456:  2xi2-B 24.3  3.8  403   559   13   MOLECULE: RNA-DIRECTED RNA POLYMERASE;                               
 457:  4ju7-B 24.3  3.6  400   558   13   MOLECULE: GENOME POLYPROTEIN;                                        
 458:  4iz0-A 24.3  3.6  405   559   12   MOLECULE: RNA-DIRECTED RNA POLYMERASE;                               
 459:  4ju6-B 24.3  3.6  400   558   13   MOLECULE: GENOME POLYPROTEIN;                                        
 460:  2xym-A 24.3  3.8  406   563   12   MOLECULE: RNA-DIRECTED RNA POLYMERASE;                               
 461:  3q0z-A 24.3  4.1  393   551   14   MOLECULE: RNA-DIRECTED RNA POLYMERASE;                               
 462:  1nb6-B 24.3  3.6  405   565   12   MOLECULE: POLYPROTEIN;                                               
 463:  6mvo-B 24.3  3.9  406   562   12   MOLECULE: RNA-DIRECTED RNA POLYMERASE;                               
 464:  3cj4-A 24.3  3.9  407   558   13   MOLECULE: RNA-DIRECTED RNA POLYMERASE;                               
 465:  6mvo-A 24.3  3.8  404   562   12   MOLECULE: RNA-DIRECTED RNA POLYMERASE;                               
 466:  4kb7-B 24.2  3.5  402   548   12   MOLECULE: HCV POLYMERASE;                                            
 467:  3hhk-A 24.2  3.8  404   563   13   MOLECULE: HCV NS5 POLYMERASE;                                        
 468:  3ske-B 24.2  3.8  409   558   12   MOLECULE: HCV NS5B RNA_DEPENDENT RNA POLYMERASE;                     
 469:  4mk7-A 24.2  3.5  402   557   13   MOLECULE: RNA-DIRECTED RNA POLYMERASE;                               
 470:  3upi-B 24.2  3.6  406   558   12   MOLECULE: RNA-DIRECTED RNA POLYMERASE;                               
 471:  4mib-B 24.2  3.6  401   557   12   MOLECULE: RNA-DIRECTED RNA POLYMERASE;                               
 472:  3mf5-A 24.2  3.8  407   557   13   MOLECULE: RNA-DIRECTED RNA POLYMERASE;                               
 473:  3cj2-B 24.2  3.8  405   557   13   MOLECULE: RNA-DIRECTED RNA POLYMERASE;                               
 474:  2zku-C 24.1  3.8  406   563   13   MOLECULE: GENOME POLYPROTEIN;                                        
 475:  2xi2-A 24.1  3.9  404   562   13   MOLECULE: RNA-DIRECTED RNA POLYMERASE;                               
 476:  1yvz-A 24.1  3.5  403   548   12   MOLECULE: RNA DEPENDENT RNA POLYMERASE;                              
 477:  2awz-B 24.1  4.0  408   562   13   MOLECULE: GENOME POLYPROTEIN;                                        
 478:  4mk7-B 24.1  3.5  400   559   13   MOLECULE: RNA-DIRECTED RNA POLYMERASE;                               
 479:  2qe2-B 24.1  3.5  379   523   13   MOLECULE: RNA-DIRECTED RNA POLYMERASE;                               
 480:  4ry6-B 24.1  3.6  406   564   12   MOLECULE: HCV J4 RNA POLYMERASE (NS5B);                              
 481:  3co9-B 24.1  3.8  402   562   12   MOLECULE: RNA-DIRECTED RNA POLYMERASE;                               
 482:  4kai-B 24.1  3.5  403   551   12   MOLECULE: HCV POLYMERASE;                                            
 483:  4wtc-A 24.1  3.6  411   534   13   MOLECULE: RNA PRIMER TEMPLATE AGAAAUUU;                              
 484:  3u4o-B 24.1  3.6  406   558   12   MOLECULE: RNA-DIRECTED RNA POLYMERASE;                               
 485:  3gyn-A 24.1  3.6  406   557   12   MOLECULE: RNA-DIRECTED RNA POLYMERASE;                               
 486:  6mvk-B 24.1  3.4  401   550   12   MOLECULE: HCV POLYMERASE;                                            
 487:  6xez-A 24.1  4.0  419   926   12   MOLECULE: NSP12;                                                     
 488:  1gx5-A 24.0  3.3  397   530   12   MOLECULE: RNA-DIRECTED RNA POLYMERASE;                               
 489:  4obc-A 24.0  3.4  400   554   12   MOLECULE: RNA-DIRECTED RNA POLYMERASE;                               
 490:  2xhv-B 24.0  3.9  409   562   12   MOLECULE: RNA-DIRECTED RNA POLYMERASE;                               
 491:  4aep-A 24.0  3.8  410   563   12   MOLECULE: RNA-DIRECTED RNA POLYMERASE;                               
 492:  3u4o-A 24.0  3.6  404   563   12   MOLECULE: RNA-DIRECTED RNA POLYMERASE;                               
 493:  5czb-A 24.0  3.4  402   555   12   MOLECULE: NS5B;                                                      
 494:  4mkb-A 24.0  3.8  409   557   12   MOLECULE: RNA-DIRECTED RNA POLYMERASE;                               
 495:  3cvk-A 23.9  3.8  403   557   13   MOLECULE: RNA-DIRECTED RNA POLYMERASE;                               
 496:  3vqs-C 23.9  3.5  402   556   12   MOLECULE: RNA-DIRECTED RNA POLYMERASE;                               
 497:  1nb7-A 23.9  3.7  402   566   12   MOLECULE: 5'-R(*UP*UP*UP*U)-3';                                      
 498:  1nb7-B 23.9  3.6  405   565   13   MOLECULE: 5'-R(*UP*UP*UP*U)-3';                                      
 499:  4ju1-B 23.9  3.8  408   560   13   MOLECULE: GENOME POLYPROTEIN;                                        
 500:  4khm-B 23.9  3.9  404   562   12   MOLECULE: HCV POLYMERASE;                                            
 501:  3u4r-B 23.9  3.7  406   558   12   MOLECULE: RNA-DIRECTED RNA POLYMERASE;                               
 502:  4aex-A 23.9  3.9  403   563   13   MOLECULE: RNA-DIRECTED RNA POLYMERASE;                               
 503:  3tyv-A 23.9  3.6  403   563   12   MOLECULE: RNA-DIRECTED RNA POLYMERASE;                               
 504:  3skh-A 23.9  3.6  404   558   12   MOLECULE: HCV NS5B RNA_DEPENDENT RNA POLYMERASE;                     
 505:  4ke5-A 23.9  3.4  404   548   12   MOLECULE: HCV POLYMERASE;                                            
 506:  6mvq-B 23.9  3.4  401   553   12   MOLECULE: HCV POLYMERASE;                                            
 507:  1os5-A 23.8  3.9  407   563   12   MOLECULE: HEPATITIS C VIRUS NS5B RNA POLYMERASE;                     
 508:  4wtj-A 23.8  3.4  399   555   11   MOLECULE: RNA TEMPLATE AUCC;                                         
 509:  2gir-B 23.8  3.5  403   557   12   MOLECULE: RNA-DIRECTED RNA POLYMERASE;                               
 510:  7oyg-A 23.8  3.5  410   814   12   MOLECULE: SARS-COV-2 RNA-DEPENDENT RNA POLYMERASE (NSP12);           
 511:  3hvo-A 23.7  3.9  411   557   13   MOLECULE: GENOME POLYPROTEIN;                                        
 512:  3h98-A 23.7  3.4  395   551   13   MOLECULE: RNA-DIRECTED RNA POLYMERASE;                               
 513:  2fvc-A 23.7  3.5  399   563   13   MOLECULE: POLYPROTEIN;                                               
 514:  2jc0-B 23.7  3.8  412   555   13   MOLECULE: RNA-DEPENDENT RNA-POLYMERASE;                              
 515:  2hwh-A 23.7  3.9  408   559   13   MOLECULE: RNA-DIRECTED RNA POLYMERASE (NS5B) (P68);                  
 516:  4ry5-A 23.7  3.6  403   565   13   MOLECULE: HCV J4 RNA POLYMERASE (NS5B);                              
 517:  3g86-B 23.7  3.5  406   558   12   MOLECULE: RNA-DIRECTED RNA POLYMERASE;                               
 518:  3vqs-A 23.7  3.7  404   553   12   MOLECULE: RNA-DIRECTED RNA POLYMERASE;                               
 519:  3ska-B 23.7  3.9  410   558   12   MOLECULE: HCV NS5B RNA_DEPENDENT RNA POLYMERASE;                     
 520:  3bsa-B 23.7  3.8  407   557   13   MOLECULE: RNA-DIRECTED RNA POLYMERASE;                               
 521:  3h59-B 23.7  3.5  405   557   12   MOLECULE: RNA-DIRECTED RNA POLYMERASE;                               
 522:  3phe-D 23.6  3.6  404   558   12   MOLECULE: HCV ENCODED NONSTRUCTURAL 5B PROTEIN;                      
 523:  2awz-A 23.6  3.4  400   557   13   MOLECULE: GENOME POLYPROTEIN;                                        
 524:  1yvf-A 23.6  3.5  403   564   12   MOLECULE: HCV NS5B POLYMERASE;                                       
 525:  2gc8-B 23.6  3.8  408   555   13   MOLECULE: RNA-DIRECTED RNA POLYMERASE;                               
 526:  2qe2-A 23.6  3.5  378   521   13   MOLECULE: RNA-DIRECTED RNA POLYMERASE;                               
 527:  2hwh-B 23.6  3.6  404   561   13   MOLECULE: RNA-DIRECTED RNA POLYMERASE (NS5B) (P68);                  
 528:  4mia-A 23.6  3.5  402   546   12   MOLECULE: RNA-DIRECTED RNA POLYMERASE;                               
 529:  3cj2-A 23.6  3.8  404   557   13   MOLECULE: RNA-DIRECTED RNA POLYMERASE;                               
 530:  5trh-A 23.6  4.1  393   550   14   MOLECULE: NS5B RNA-DEPENDENT RNA POLYMERASE;                         
 531:  3i5k-A 23.6  3.8  403   566   12   MOLECULE: RNA-DIRECTED RNA POLYMERASE;                               
 532:  3gnw-B 23.5  3.9  412   568   12   MOLECULE: RNA-DIRECTED RNA POLYMERASE;                               
 533:  2jc0-A 23.5  3.8  407   557   14   MOLECULE: RNA-DEPENDENT RNA-POLYMERASE;                              
 534:  3gnv-A 23.5  3.6  404   563   12   MOLECULE: RNA-DIRECTED RNA POLYMERASE;                               
 535:  5yf5-A 23.4  3.1  418   641   13   MOLECULE: RDRP CATALYTIC;                                            
 536:  2xi3-A 23.4  3.8  405   562   13   MOLECULE: RNA-DIRECTED RNA POLYMERASE;                               
 537:  2ijn-A 23.4  3.8  411   559   14   MOLECULE: RNA POLYMERASE NS5B;                                       
 538:  4mkb-B 23.4  3.6  405   557   12   MOLECULE: RNA-DIRECTED RNA POLYMERASE;                               
 539:  4e76-A 23.4  3.6  410   544   12   MOLECULE: RNA-DIRECTED RNA POLYMERASE;                               
 540:  3igv-A 23.4  3.5  403   557   12   MOLECULE: RNA-DIRECTED RNA POLYMERASE;                               
 541:  3hky-A 23.4  3.6  403   564   13   MOLECULE: RNA-DIRECTED RNA POLYMERASE;                               
 542:  2zku-D 23.3  3.8  407   558   13   MOLECULE: GENOME POLYPROTEIN;                                        
 543:  3cde-B 23.3  3.7  403   557   12   MOLECULE: RNA-DIRECTED RNA POLYMERASE;                               
 544:  2ax1-A 23.3  3.7  398   554   14   MOLECULE: GENOME POLYPROTEIN;                                        
 545:  1gx6-A 23.3  3.4  400   531   13   MOLECULE: RNA-DIRECTED RNA POLYMERASE;                               
 546:  3i5k-B 23.2  3.8  402   566   12   MOLECULE: RNA-DIRECTED RNA POLYMERASE;                               
 547:  6ae6-B 23.2  3.1  414   647   13   MOLECULE: RDRP CATALYTIC;                                            
 548:  3h98-B 23.1  3.5  400   559   12   MOLECULE: RNA-DIRECTED RNA POLYMERASE;                               
 549:  3hhk-B 23.1  3.9  411   563   13   MOLECULE: HCV NS5 POLYMERASE;                                        
 550:  3lkh-A 23.1  3.4  401   554   12   MOLECULE: RNA-DIRECTED RNA POLYMERASE;                               
 551:  1nhu-B 23.0  3.5  405   557   12   MOLECULE: HEPATITIS C VIRUS NS5B RNA-DEPENDENT RNA POLYMERA          
 552:  2d41-A 23.0  3.5  404   558   12   MOLECULE: POLYPROTEIN;                                               
 553:  3frz-A 22.9  3.9  403   562   12   MOLECULE: RNA-DIRECTED RNA POLYMERASE;                               
 554:  5yf8-A 22.8  3.2  408   645   13   MOLECULE: RDRP CATALYTIC;                                            
 555:  6mvk-A 22.8  3.5  401   550   12   MOLECULE: HCV POLYMERASE;                                            
 556:  4jju-A 22.6  3.7  404   559   12   MOLECULE: GENOME POLYPROTEIN;                                        
 557:  3i5k-D 22.5  3.8  403   566   12   MOLECULE: RNA-DIRECTED RNA POLYMERASE;                               
 558:  2d3z-B 22.4  3.6  405   559   13   MOLECULE: POLYPROTEIN;                                               
 559:  5twm-A 22.4  3.7  391   559   13   MOLECULE: NS5B RNA-DEPENDENT RNA POLYMERASE;                         
 560:  3mww-A 22.4  3.5  400   559   12   MOLECULE: GENOME POLYPROTEIN;                                        
 561:  2who-A 22.3  3.4  398   531   12   MOLECULE: RNA-DIRECTED RNA POLYMERASE;                               
 562:  1s4f-D 22.2  3.5  412   575   13   MOLECULE: RNA-DEPENDENT RNA POLYMERASE;                              
 563:  6xqb-A 22.2  3.7  404   801   12   MOLECULE: RNA-DIRECTED RNA POLYMERASE;                               
 564:  4khr-B 22.1  3.9  405   562   12   MOLECULE: NS5B RNA-DEPENDENT RNA POLYMERASE;                         
 565:  6ux2-B 22.1  3.4  402   597   10   MOLECULE: SIGNAL TRANSDUCER AND ACTIVATOR OF TRANSCRIPTION           
 566:  4wta-A 22.0  3.5  411   535   12   MOLECULE: RNA PRIMER TEMPLATE CAAAAUUU;                              
 567:  2who-B 22.0  3.5  396   531   12   MOLECULE: RNA-DIRECTED RNA POLYMERASE;                               
 568:  5ccv-B 22.0  3.1  389   852   11   MOLECULE: RNA-DIRECTED RNA POLYMERASE NS5;                           
 569:  5m2z-F 22.0  3.3  409   884   11   MOLECULE: NS5;                                                       
 570:  4khm-A 21.9  3.8  405   562   13   MOLECULE: HCV POLYMERASE;                                            
 571:  7bv2-A 21.9  3.6  411   834   13   MOLECULE: NSP12;                                                     
 572:  4k6m-A 21.8  3.3  412   889   10   MOLECULE: POLYPROTEIN;                                               
 573:  5yf6-A 21.8  3.2  416   646   13   MOLECULE: RDRP CATALYTIC;                                            
 574:  4ju6-A 21.8  3.7  404   559   12   MOLECULE: GENOME POLYPROTEIN;                                        
 575:  4ju7-A 21.8  3.7  404   559   12   MOLECULE: GENOME POLYPROTEIN;                                        
 576:  5u0c-E 21.8  3.1  406   622   10   MOLECULE: NS5 RNA POLYMERASE DOMAIN;                                 
 577:  4wte-A 21.7  3.6  411   535   13   MOLECULE: RNA PRIMER TEMPLATE ACAAAUUU;                              
 578:  4wtg-A 21.7  3.6  411   535   12   MOLECULE: RNA PRIMER TEMPLATE CAAAAUUU;                              
 579:  4wt9-A 21.6  3.5  406   544   12   MOLECULE: RNA-DIRECTED RNA POLYMERASE;                               
 580:  4mk8-B 21.6  3.6  404   557   12   MOLECULE: RNA-DIRECTED RNA POLYMERASE;                               
 581:  6mvp-A 21.6  3.4  401   548   11   MOLECULE: GENOME POLYPROTEIN;                                        
 582:  3d28-A 21.5  3.9  414   557   12   MOLECULE: RNA-DIRECTED RNA POLYMERASE;                               
 583:  5u0c-D 21.5  3.2  403   623   10   MOLECULE: NS5 RNA POLYMERASE DOMAIN;                                 
 584:  5u0c-H 21.5  3.2  402   623   11   MOLECULE: NS5 RNA POLYMERASE DOMAIN;                                 
 585:  2d41-B 21.5  3.7  405   558   13   MOLECULE: POLYPROTEIN;                                               
 586:  1nhv-A 21.4  3.7  405   558   12   MOLECULE: HEPATITIS C VIRUS NS5B RNA-DEPENDENT RNA POLYMERA          
 587:  4kbi-B 21.4  3.4  404   545   12   MOLECULE: HCV POLYMERASE;                                            
 588:  4e7a-A 21.4  3.6  410   536   12   MOLECULE: 5'-R(*CP*AP*UP*GP*GP*C)-D(P*(DOC))-3';                     
 589:  3tyv-B 21.4  3.5  403   558   12   MOLECULE: RNA-DIRECTED RNA POLYMERASE;                               
 590:  5w2e-B 21.4  3.8  405   559   13   MOLECULE: GENOME POLYPROTEIN;                                        
 591:  2d3u-A 21.4  3.8  408   558   13   MOLECULE: POLYPROTEIN;                                               
 592:  6i7p-E 21.4  3.3  404   884   11   MOLECULE: NS5;                                                       
 593:  5pzo-B 21.4  3.4  386   529   13   MOLECULE: RNA-DIRECTED RNA POLYMERASE;                               
 594:  5tfr-A 21.4  3.4  407   883   10   MOLECULE: GENOME POLYPROTEIN;                                        
 595:  3cso-B 21.3  3.8  405   560   14   MOLECULE: RNA-DIRECTED RNA POLYMERASE;                               
 596:  2ijn-B 21.3  3.6  402   561   12   MOLECULE: RNA POLYMERASE NS5B;                                       
 597:  5w2e-A 21.3  3.8  406   559   13   MOLECULE: GENOME POLYPROTEIN;                                        
 598:  4mka-B 21.3  3.8  406   557   12   MOLECULE: RNA-DIRECTED RNA POLYMERASE;                               
 599:  6ae7-A 21.3  3.2  410   642   13   MOLECULE: RDRP CATALYTIC;                                            
 600:  5tfr-B 21.3  3.4  407   883   11   MOLECULE: GENOME POLYPROTEIN;                                        
 601:  2fvc-B 21.2  3.8  408   563   13   MOLECULE: POLYPROTEIN;                                               
 602:  3lkh-B 21.2  3.7  413   558   13   MOLECULE: RNA-DIRECTED RNA POLYMERASE;                               
 603:  4gmc-A 21.2  3.5  403   559   12   MOLECULE: NS5B POLYMERASE;                                           
 604:  3uph-A 21.2  3.6  402   563   12   MOLECULE: RNA-DIRECTED RNA POLYMERASE;                               
 605:  3co9-A 21.2  3.7  406   562   12   MOLECULE: RNA-DIRECTED RNA POLYMERASE;                               
 606:  6yyt-A 21.2  3.8  415   853   12   MOLECULE: NSP12;                                                     
 607:  3igv-B 21.1  3.8  409   557   12   MOLECULE: RNA-DIRECTED RNA POLYMERASE;                               
 608:  4tya-B 21.1  3.5  402   544   12   MOLECULE: POLYPROTEIN;                                               
 609:  4txs-B 21.1  3.5  400   544   12   MOLECULE: POLYPROTEIN;                                               
 610:  2xi3-B 21.1  3.9  409   562   12   MOLECULE: RNA-DIRECTED RNA POLYMERASE;                               
 611:  5tri-A 21.1  3.4  386   542   13   MOLECULE: NS5B RNA-DEPENDENT RNA POLYMERASE;                         
 612:  6mvp-B 21.1  3.5  401   550   12   MOLECULE: GENOME POLYPROTEIN;                                        
 613:  1yv2-A 21.1  3.6  404   548   13   MOLECULE: RNA DEPENDENT RNA POLYMERASE;                              
 614:  3ciz-A 21.0  3.8  404   562   13   MOLECULE: RNA-DIRECTED RNA POLYMERASE;                               
 615:  1nb6-A 21.0  3.8  406   566   13   MOLECULE: POLYPROTEIN;                                               
 616:  4ih6-B 21.0  3.9  410   557   12   MOLECULE: RNA-DIRECTED RNA POLYMERASE;                               
 617:  2giq-B 21.0  3.8  407   557   13   MOLECULE: RNA-DIRECTED RNA POLYMERASE;                               
 618:  4tyb-A 21.0  3.5  398   545   12   MOLECULE: POLYPROTEIN;                                               
 619:  4wti-A 21.0  3.6  407   553   12   MOLECULE: RNA TEMPLATE ACGG;                                         
 620:  4txs-D 21.0  3.6  403   544   12   MOLECULE: POLYPROTEIN;                                               
 621:  6ae4-A 21.0  3.2  414   637   13   MOLECULE: RDRP CATALYTIC;                                            
 622:  5u0c-C 21.0  3.2  403   621   11   MOLECULE: NS5 RNA POLYMERASE DOMAIN;                                 
 623:  5u0c-B 21.0  3.6  407   621   11   MOLECULE: NS5 RNA POLYMERASE DOMAIN;                                 
 624:  5pzn-A 21.0  3.9  391   545   13   MOLECULE: RNA-DIRECTED RNA POLYMERASE;                               
 625:  3h2l-A 20.9  3.9  406   557   13   MOLECULE: NS5B POLYMERASE;                                           
 626:  3uph-B 20.9  3.6  406   558   12   MOLECULE: RNA-DIRECTED RNA POLYMERASE;                               
 627:  4mk9-B 20.9  3.9  408   557   13   MOLECULE: RNA-DIRECTED RNA POLYMERASE;                               
 628:  4tyb-B 20.9  3.5  397   544   12   MOLECULE: POLYPROTEIN;                                               
 629:  4tya-D 20.9  3.5  399   544   12   MOLECULE: POLYPROTEIN;                                               
 630:  5tmh-B 20.9  3.4  405   879   10   MOLECULE: POLYPROTEIN;                                               
 631:  5pzm-B 20.9  3.6  390   545   14   MOLECULE: RNA-DIRECTED RNA POLYMERASE;                               
 632:  7oma-C 20.9  3.2  387   629   15   MOLECULE: RNA-DEPENDENT RNA POLYMERASE;                              
 633:  2giq-A 20.8  3.8  409   557   13   MOLECULE: RNA-DIRECTED RNA POLYMERASE;                               
 634:  4eo8-B 20.8  3.6  406   560   12   MOLECULE: RNA-DIRECTED RNA POLYMERASE;                               
 635:  4k6m-B 20.8  3.4  410   889   10   MOLECULE: POLYPROTEIN;                                               
 636:  5qj0-A 20.8  3.5  390   559   12   MOLECULE: RNA-DEPENDENT RNA POLYMERASE;                              
 637:  7bv1-A 20.8  3.4  414   836   12   MOLECULE: NSP12;                                                     
 638:  5u0c-F 20.8  3.2  405   622   10   MOLECULE: NS5 RNA POLYMERASE DOMAIN;                                 
 639:  5twn-B 20.8  3.8  388   536   13   MOLECULE: NS5B RNA- DEPENDENT RNA POLYMERASE;                        
 640:  6ld1-A 20.8  3.2  379   574   11   MOLECULE: RNA-DIRECTED RNA POLYMERASE NS5;                           
 641:  5trk-A 20.8  4.0  394   551   13   MOLECULE: GENOME POLYPROTEIN;                                        
 642:  5pzo-A 20.8  3.6  381   550   14   MOLECULE: RNA-DIRECTED RNA POLYMERASE;                               
 643:  3h2l-B 20.7  3.7  406   557   12   MOLECULE: NS5B POLYMERASE;                                           
 644:  6i7p-D 20.7  3.3  409   884   11   MOLECULE: NS5;                                                       
 645:  5jjs-A 20.7  3.1  382   850    9   MOLECULE: GENOME POLYPROTEIN;                                        
 646:  6ld5-A 20.7  3.1  374   575   11   MOLECULE: RNA-DIRECTED RNA POLYMERASE NS5;                           
 647:  4ry6-A 20.6  3.6  402   565   12   MOLECULE: HCV J4 RNA POLYMERASE (NS5B);                              
 648:  2yoj-A 20.6  3.9  411   563   12   MOLECULE: RNA-DIRECTED RNA POLYMERASE;                               
 649:  5hmz-A 20.6  3.1  380   585   10   MOLECULE: RNA-DIRECTED RNA POLYMERASE NS5;                           
 650:  5m2x-F 20.6  3.3  408   884   12   MOLECULE: NS5;                                                       
 651:  6izz-A 20.6  3.2  380   568   10   MOLECULE: GENOME POLYPROTEIN;                                        
 652:  5pzp-A 20.6  4.0  393   545   13   MOLECULE: RNA-DIRECTED RNA POLYMERASE;                               
 653:  5jjr-A 20.6  3.2  380   846   10   MOLECULE: GENOME POLYPROTEIN;                                        
 654:  5ccv-C 20.5  3.2  395   853   11   MOLECULE: RNA-DIRECTED RNA POLYMERASE NS5;                           
 655:  4v0q-A 20.5  3.2  384   852    9   MOLECULE: NS5 POLYMERASE;                                            
 656:  5u0c-A 20.5  3.2  407   624   10   MOLECULE: NS5 RNA POLYMERASE DOMAIN;                                 
 657:  5trj-B 20.5  3.4  380   543   14   MOLECULE: RNA-DEPENDENT RNA POLYMERASE;                              
 658:  6ld3-A 20.5  3.1  380   578   11   MOLECULE: RNA-DIRECTED RNA POLYMERASE NS5;                           
 659:  5m2z-A 20.5  3.4  405   883   11   MOLECULE: NS5;                                                       
 660:  5pzn-B 20.5  3.8  390   540   14   MOLECULE: RNA-DIRECTED RNA POLYMERASE;                               
 661:  5zqk-A 20.4  3.4  402   875   10   MOLECULE: NON STRUCTURAL PROTEIN 5;                                  
 662:  5m2z-B 20.4  3.3  411   883   11   MOLECULE: NS5;                                                       
 663:  6kr3-B 20.4  3.1  383   838   11   MOLECULE: GENOME POLYPROTEIN;                                        
 664:  5pzm-A 20.4  4.0  392   551   14   MOLECULE: RNA-DIRECTED RNA POLYMERASE;                               
 665:  5pzl-A 20.4  4.1  394   551   13   MOLECULE: RNA-DIRECTED RNA POLYMERASE;                               
 666:  7om9-B 20.4  3.6  385   617   15   MOLECULE: RNA-DEPENDENT RNA POLYMERASE;                              
 667:  4e78-A 20.3  3.6  402   538   11   MOLECULE: 5'-R(*U*AP*CP*CP*GP*(GDO))-3';                             
 668:  4ty9-B 20.3  3.4  391   544   12   MOLECULE: POLYPROTEIN;                                               
 669:  4ty8-C 20.3  3.4  392   545   12   MOLECULE: POLYPROTEIN;                                               
 670:  4ty9-C 20.2  3.4  392   544   12   MOLECULE: POLYPROTEIN;                                               
 671:  5hmw-A 20.2  3.1  382   591   10   MOLECULE: RNA-DIRECTED RNA POLYMERASE NS5;                           
 672:  7d6n-D 20.2  3.3  386   589   11   MOLECULE: TICK-BORNE ENCEPHALITIS VIRUS RNA-DEPENDENT RNA P          
 673:  7d6n-A 20.2  3.2  385   588   11   MOLECULE: TICK-BORNE ENCEPHALITIS VIRUS RNA-DEPENDENT RNA P          
 674:  4ty8-B 20.1  3.4  386   547   12   MOLECULE: POLYPROTEIN;                                               
 675:  7btf-A 20.1  3.5  415   915   12   MOLECULE: NSP12;                                                     
 676:  4xhi-A 20.1  3.2  391   663   14   MOLECULE: RNA-DEPENDENT RNA POLYMERASE;                              
 677:  6ld2-A 20.1  3.1  371   565   12   MOLECULE: RNA-DIRECTED RNA POLYMERASE NS5;                           
 678:  6qsn-B 20.1  3.5  409   885   10   MOLECULE: GENOME POLYPROTEIN;                                        
 679:  5ccv-F 20.0  3.7  392   851   10   MOLECULE: RNA-DIRECTED RNA POLYMERASE NS5;                           
 680:  4nld-A 19.9  3.7  346   500   12   MOLECULE: RNA-DIRECTED RNA POLYMERASE;                               
 681:  5m2z-D 19.9  3.3  411   883   11   MOLECULE: NS5;                                                       
 682:  5u0c-G 19.9  3.3  403   624   11   MOLECULE: NS5 RNA POLYMERASE DOMAIN;                                 
 683:  7om7-B 19.9  3.1  386   629   15   MOLECULE: RNA-DEPENDENT RNA POLYMERASE;                              
 684:  7b3c-A 19.9  3.7  412   814   12   MOLECULE: SARS-COV-2 RNA-DEPENDENT RNA POLYMERASE (NSP12);           
 685:  7oma-D 19.7  3.2  388   630   15   MOLECULE: RNA-DEPENDENT RNA POLYMERASE;                              
 686:  6ld4-A 19.7  3.2  372   562   11   MOLECULE: RNA-DIRECTED RNA POLYMERASE NS5;                           
 687:  6izy-A 19.7  3.2  395   586   10   MOLECULE: GENOME POLYPROTEIN;                                        
 688:  6izx-A 19.6  3.2  393   581   10   MOLECULE: GENOME POLYPROTEIN;                                        
 689:  5iq6-A 19.6  3.2  376   576   10   MOLECULE: RNA DEPENDENT RNA POLYMERASE;                              
 690:  5trh-B 19.6  3.4  374   542   14   MOLECULE: NS5B RNA-DEPENDENT RNA POLYMERASE;                         
 691:  5wz3-A 19.6  3.1  367   565   11   MOLECULE: NS5 RDRP;                                                  
 692:  5hn0-A 19.5  3.1  380   585   10   MOLECULE: RNA-DIRECTED RNA POLYMERASE NS5;                           
 693:  4hhj-A 19.5  3.1  382   588   10   MOLECULE: NON-STRUCTURAL PROTEIN 5;                                  
 694:  5dto-A 19.4  3.3  382   853   10   MOLECULE: NS5;                                                       
 695:  6j00-A 19.4  3.1  379   575    9   MOLECULE: GENOME POLYPROTEIN;                                        
 696:  7om7-D 19.4  3.2  386   629   15   MOLECULE: RNA-DEPENDENT RNA POLYMERASE;                              
 697:  7om6-B 19.4  3.1  389   634   15   MOLECULE: RNA-DEPENDENT RNA POLYMERASE;                              
 698:  4v0r-A 19.4  3.2  384   853   10   MOLECULE: NS5 POLYMERASE;                                            
 699:  5hmx-A 19.3  3.1  381   590   10   MOLECULE: RNA-DIRECTED RNA POLYMERASE NS5;                           
 700:  5tmh-A 19.3  3.4  404   880   10   MOLECULE: POLYPROTEIN;                                               
 701:  7om9-A 19.3  3.5  381   616   14   MOLECULE: RNA-DEPENDENT RNA POLYMERASE;                              
 702:  7d6n-F 19.3  3.2  384   583   11   MOLECULE: TICK-BORNE ENCEPHALITIS VIRUS RNA-DEPENDENT RNA P          
 703:  5zqk-B 19.2  3.4  404   876   10   MOLECULE: NON STRUCTURAL PROTEIN 5;                                  
 704:  4mtp-B 19.2  3.2  386   591   11   MOLECULE: RNA DEPENDENT RNA POLYMERASE;                              
 705:  5i3q-A 19.2  3.1  380   585   10   MOLECULE: GENOME POLYPROTEIN;                                        
 706:  7eiz-A 19.2  3.9  416   926   13   MOLECULE: RNA-DIRECTED RNA POLYMERASE;                               
 707:  7d6n-E 19.2  3.2  382   588   12   MOLECULE: TICK-BORNE ENCEPHALITIS VIRUS RNA-DEPENDENT RNA P          
 708:  7d6n-H 19.2  3.2  383   588   11   MOLECULE: TICK-BORNE ENCEPHALITIS VIRUS RNA-DEPENDENT RNA P          
 709:  4mtp-A 19.1  3.2  389   591   11   MOLECULE: RNA DEPENDENT RNA POLYMERASE;                              
 710:  4hdh-B 19.1  3.3  400   613   11   MOLECULE: POLYPROTEIN;                                               
 711:  4mtp-C 19.1  3.1  385   585   11   MOLECULE: RNA DEPENDENT RNA POLYMERASE;                              
 712:  7d6n-I 19.1  3.2  380   586   11   MOLECULE: TICK-BORNE ENCEPHALITIS VIRUS RNA-DEPENDENT RNA P          
 713:  4hdg-A 19.0  3.3  399   612   10   MOLECULE: POLYPROTEIN;                                               
 714:  4c11-A 19.0  3.1  383   593   10   MOLECULE: DENGUE VIRUS TYPE 3 RNA DEPENDENT RNA POLYMERASE;          
 715:  4hdg-B 19.0  3.3  400   612   10   MOLECULE: POLYPROTEIN;                                               
 716:  5ccv-H 19.0  3.1  349   767   10   MOLECULE: RNA-DIRECTED RNA POLYMERASE NS5;                           
 717:  7c2k-A 19.0  3.9  415   927   13   MOLECULE: RNA-DIRECTED RNA POLYMERASE;                               
 718:  7bzf-A 18.9  3.8  414   914   12   MOLECULE: RNA-DIRECTED RNA POLYMERASE;                               
 719:  6h80-A 18.9  3.2  364   558   10   MOLECULE: GENOME POLYPROTEIN;                                        
 720:  7d4f-A 18.9  3.4  413   898   12   MOLECULE: NON-STRUCTURAL PROTEIN 8;                                  
 721:  6x2g-A 18.9  3.6  407   829   12   MOLECULE: RNA-DIRECTED RNA POLYMERASE;                               
 722:  4hdh-A 18.8  3.3  400   613   11   MOLECULE: POLYPROTEIN;                                               
 723:  7re2-A 18.8  3.8  418   927   12   MOLECULE: RNA-DIRECTED RNA POLYMERASE;                               
 724:  2j7w-A 18.7  3.2  373   571   10   MOLECULE: POLYPROTEIN;                                               
 725:  5f41-A 18.6  3.1  379   585   10   MOLECULE: GENOME POLYPROTEIN;                                        
 726:  7oma-A 18.6  3.2  387   629   14   MOLECULE: RNA-DEPENDENT RNA POLYMERASE;                              
 727:  6xd1-A 18.5  3.2  385   599    9   MOLECULE: RNA-DEPENDENT RNA POLYMERASE;                              
 728:  5ccv-A 18.4  3.7  389   850   10   MOLECULE: RNA-DIRECTED RNA POLYMERASE NS5;                           
 729:  3vws-A 18.4  3.2  375   592   10   MOLECULE: NON-STRUCTURAL PROTEIN 5;                                  
 730:  7om7-A 18.4  3.2  387   628   15   MOLECULE: RNA-DEPENDENT RNA POLYMERASE;                              
 731:  5f3t-A 18.3  3.1  380   585   10   MOLECULE: RNA-DEPENDENT RNA POLYMERASE;                              
 732:  5m2x-A 18.3  3.3  409   884   11   MOLECULE: NS5;                                                       
 733:  5m2x-E 18.3  3.3  409   884   11   MOLECULE: NS5;                                                       
 734:  6i7p-A 18.3  3.3  408   884   11   MOLECULE: NS5;                                                       
 735:  6xd0-A 18.3  3.1  380   589   10   MOLECULE: RNA-DEPENDENT RNA POLYMERASE;                              
 736:  7d6n-C 18.3  3.2  384   586   11   MOLECULE: TICK-BORNE ENCEPHALITIS VIRUS RNA-DEPENDENT RNA P          
 737:  5cx6-B 18.2  3.3  391   665   15   MOLECULE: RNA-DEPENDENT RNA POLYMERASE;                              
 738:  5f3z-A 18.2  3.1  381   585   10   MOLECULE: GENOME POLYPROTEIN;                                        
 739:  5i3p-A 18.2  3.1  379   585   10   MOLECULE: GENOME POLYPROTEIN;                                        
 740:  7re3-G 18.2  3.7  415   927   13   MOLECULE: RNA-DIRECTED RNA POLYMERASE;                               
 741:  5hmy-A 18.1  3.0  381   591   10   MOLECULE: RNA-DIRECTED RNA POLYMERASE NS5;                           
 742:  2j7u-A 18.1  3.1  372   573   10   MOLECULE: RNA DEPENDENT RNA POLYMERASE;                              
 743:  6kr3-A 18.1  3.1  387   844   11   MOLECULE: GENOME POLYPROTEIN;                                        
 744:  7om7-C 18.0  3.1  389   632   15   MOLECULE: RNA-DEPENDENT RNA POLYMERASE;                              
 745:  7om6-A 18.0  3.1  387   630   15   MOLECULE: RNA-DEPENDENT RNA POLYMERASE;                              
 746:  6nus-A 18.0  3.3  352   715   13   MOLECULE: NSP12;                                                     
 747:  7oma-B 18.0  3.2  387   628   15   MOLECULE: RNA-DEPENDENT RNA POLYMERASE;                              
 748:  5k5m-A 18.0  3.2  369   563   11   MOLECULE: RNA DEPENDENT RNA POLYMERASE;                              
 749:  7krp-A 18.0  3.8  415   927   13   MOLECULE: RNA-DIRECTED RNA POLYMERASE;                               
 750:  7d6n-G 18.0  3.2  380   584   11   MOLECULE: TICK-BORNE ENCEPHALITIS VIRUS RNA-DEPENDENT RNA P          
 751:  4c11-B 17.9  3.1  390   603   10   MOLECULE: DENGUE VIRUS TYPE 3 RNA DEPENDENT RNA POLYMERASE;          
 752:  5m2z-C 17.9  3.3  411   884   11   MOLECULE: NS5;                                                       
 753:  5m2x-D 17.9  3.2  408   884   12   MOLECULE: NS5;                                                       
 754:  4xha-A 17.9  3.2  390   663   14   MOLECULE: RNA-DEPENDENT RNA POLYMERASE;                              
 755:  7d6n-J 17.9  3.2  379   582   11   MOLECULE: TICK-BORNE ENCEPHALITIS VIRUS RNA-DEPENDENT RNA P          
 756:  7l1f-A 17.9  3.9  409   832   12   MOLECULE: RNA-DIRECTED RNA POLYMERASE;                               
 757:  5cyr-A 17.9  3.2  393   662   14   MOLECULE: RNA-DEPENDENT RNA POLYMERASE;                              
 758:  6h9r-A 17.8  3.1  362   558   10   MOLECULE: GENOME POLYPROTEIN;                                        
 759:  7rdx-A 17.8  4.0  416   927   13   MOLECULE: RNA-DIRECTED RNA POLYMERASE;                               
 760:  7d6n-B 17.8  3.2  378   584   11   MOLECULE: TICK-BORNE ENCEPHALITIS VIRUS RNA-DEPENDENT RNA P          
 761:  6kr2-A 17.6  3.5  391   858   10   MOLECULE: GENOME POLYPROTEIN;                                        
 762:  5ccv-G 17.5  3.9  392   848   10   MOLECULE: RNA-DIRECTED RNA POLYMERASE NS5;                           
 763:  7om2-B 17.5  3.2  392   661   15   MOLECULE: RNA-DEPENDENT RNA POLYMERASE;                              
 764:  5cx6-A 17.4  3.2  390   663   14   MOLECULE: RNA-DEPENDENT RNA POLYMERASE;                              
 765:  6nur-A 17.4  3.3  407   793   13   MOLECULE: NSP12;                                                     
 766:  7bw4-A 17.4  3.4  410   811   13   MOLECULE: REPLICASE POLYPROTEIN 1AB;                                 
 767:  4xha-B 17.3  3.2  390   662   14   MOLECULE: RNA-DEPENDENT RNA POLYMERASE;                              
 768:  4xhi-B 17.3  3.2  390   664   14   MOLECULE: RNA-DEPENDENT RNA POLYMERASE;                              
 769:  7om2-A 17.3  3.2  390   659   14   MOLECULE: RNA-DEPENDENT RNA POLYMERASE;                              
 770:  5cyr-B 17.2  3.3  392   664   15   MOLECULE: RNA-DEPENDENT RNA POLYMERASE;                              
 771:  7ctt-A 17.1  3.4  406   826   13   MOLECULE: NSP12;                                                     
 772:  7b3b-A 17.1  3.6  412   814   12   MOLECULE: SARS-COV-2 RNA-DEPENDENT RNA POLYMERASE (NSP12);           
 773:  7oyg-D 17.1  3.5  410   814   12   MOLECULE: SARS-COV-2 RNA-DEPENDENT RNA POLYMERASE (NSP12);           
 774:  7ozu-A 17.1  3.5  409   814   13   MOLECULE: REPLICASE POLYPROTEIN 1AB;                                 
 775:  7b3d-A 17.1  3.5  410   814   12   MOLECULE: SARS-COV-2 RNA-DEPENDENT RNA POLYMERASE NSP12;             
 776:  3vnu-A 17.1  4.4  315  1203   10   MOLECULE: ELONGATION FACTOR TS, ELONGATION FACTOR TU, LINKE          
 777:  1uvi-C 17.0  3.7  389   664   11   MOLECULE: RNA-DEPENDENT RNA POLYMERASE;                              
 778:  4r71-B 17.0  4.2  312   556   10   MOLECULE: ELONGATION FACTOR TS, ELONGATION FACTOR TU;                
 779:  7ozv-A 16.9  3.5  408   814   13   MOLECULE: REPLICASE POLYPROTEIN 1AB;                                 
 780:  1uvn-E 16.9  3.8  392   664   12   MOLECULE: RNA-DEPENDENT RNA POLYMERASE;                              
 781:  2hfz-A 16.8  3.5  389   608   12   MOLECULE: RNA-DIRECTED RNA POLYMERASE(NS5);                          
 782:  3agp-A 16.8  4.6  317  1202   11   MOLECULE: ELONGATION FACTOR TS, ELONGATION FACTOR TU, LINKE          
 783:  5ccv-D 16.7  3.5  385   849   10   MOLECULE: RNA-DIRECTED RNA POLYMERASE NS5;                           
 784:  7rdy-A 16.7  3.8  418   927   12   MOLECULE: RNA-DIRECTED RNA POLYMERASE;                               
 785:  3vnv-A 16.7  4.5  314  1203   10   MOLECULE: ELONGATION FACTOR TS, ELONGATION FACTOR TU, LINKE          
 786:  4r71-D 16.7  4.3  312   553   10   MOLECULE: ELONGATION FACTOR TS, ELONGATION FACTOR TU;                
 787:  4fwt-A 16.6  4.6  316  1203   10   MOLECULE: ELONGATION FACTOR TS, ELONGATION FACTOR TU, LINKE          
 788:  2r70-A 16.6  4.0  393   752   12   MOLECULE: INFECTIOUS BURSAL VIRUS VP1 POLYMERASE;                    
 789:  1hi8-B 16.5  3.7  384   664   10   MOLECULE: P2 PROTEIN;                                                
 790:  4q7j-C 16.5  4.7  323   547   10   MOLECULE: ELONGATION FACTOR TS;                                      
 791:  3avw-A 16.5  4.8  317  1203   10   MOLECULE: ELONGATION FACTOR TS, ELONGATION FACTOR TU, LINKE          
 792:  1rdr-A 16.4  3.5  255   316   13   MOLECULE: POLIOVIRUS 3D POLYMERASE;                                  
 793:  2yib-D 16.4  4.3  405   761   13   MOLECULE: RNA-DIRECTED RNA POLYMERASE;                               
 794:  6m71-A 16.3  3.5  413   859   12   MOLECULE: SARS-COV-2 NSP 12;                                         
 795:  1uvj-A 16.3  3.7  387   664   11   MOLECULE: P2 PROTEIN;                                                
 796:  7rdz-A 16.3  3.7  413   927   13   MOLECULE: RNA-DIRECTED RNA POLYMERASE;                               
 797:  7cyq-A 16.3  3.8  417   926   13   MOLECULE: REPLICASE POLYPROTEIN 1AB;                                 
 798:  2jl9-C 16.3  3.6  382   655   11   MOLECULE: RNA-DIRECTED RNA POLYMERASE;                               
 799:  4q7j-G 16.3  4.1  311   545   10   MOLECULE: ELONGATION FACTOR TS;                                      
 800:  3mmp-G 16.3  4.4  317   549   10   MOLECULE: ELONGATION FACTOR TU 2, ELONGATION FACTOR TS;              
 801:  3agq-A 16.3  4.6  320  1199   10   MOLECULE: ELONGATION FACTOR TS, ELONGATION FACTOR TU 1, LIN          
 802:  4a8f-C 16.2  3.7  386   664   10   MOLECULE: RNA-DIRECTED RNA POLYMERASE;                               
 803:  1hht-R 16.2  3.7  387   664   12   MOLECULE: P2 PROTEIN;                                                
 804:  1hht-Q 16.2  3.8  389   664   11   MOLECULE: P2 PROTEIN;                                                
 805:  2r72-A 16.2  3.9  394   765   12   MOLECULE: INFECTIOUS BURSAL DISEASE VIRUS VP1 POLYMERASE;            
 806:  1hhs-A 16.1  3.8  392   664   13   MOLECULE: RNA-DIRECTED RNA POLYMERASE;                               
 807:  5m2x-C 16.1  3.3  409   884   11   MOLECULE: NS5;                                                       
 808:  1hht-P 16.1  3.8  392   664   12   MOLECULE: P2 PROTEIN;                                                
 809:  6t2c-B 16.1  4.1  365   626    8   MOLECULE: POLYMERASE ACIDIC PROTEIN;                                 
 810:  4a8y-B 16.0  3.7  384   664   11   MOLECULE: RNA-DIRECTED RNA POLYMERASE;                               
 811:  4a8s-B 16.0  3.8  385   664   10   MOLECULE: RNA-DIRECTED RNA POLYMERASE;                               
 812:  1uvl-A 16.0  3.8  388   664   10   MOLECULE: RNA-DEPENDENT RNA POLYMERASE;                              
 813:  4a8s-C 16.0  3.9  395   646   12   MOLECULE: RNA-DIRECTED RNA POLYMERASE;                               
 814:  7egq-A 16.0  3.8  415   926   13   MOLECULE: RNA-DIRECTED RNA POLYMERASE;                               
 815:  3avy-A 16.0  4.2  311  1203   10   MOLECULE: ELONGATION FACTOR TS, ELONGATION FACTOR TU, LINKE          
 816:  4b02-A 15.9  3.8  393   664   12   MOLECULE: RNA-DIRECTED RNA POLYMERASE;                               
 817:  1uvl-E 15.9  3.8  390   664   12   MOLECULE: RNA-DEPENDENT RNA POLYMERASE;                              
 818:  4a8q-C 15.9  3.8  390   647   13   MOLECULE: RNA-DIRECTED RNA POLYMERASE;                               
 819:  4a8k-A 15.9  3.8  389   664   12   MOLECULE: RNA-DIRECTED RNA POLYMERASE;                               
 820:  2r7t-A 15.9  4.3  374  1073   12   MOLECULE: RNA (5'-R(*UP*GP*UP*GP*AP*AP*CP*C)-3');                    
 821:  6qcv-B 15.9  4.6  382   746    9   MOLECULE: POLYMERASE ACIDIC PROTEIN;                                 
 822:  4a8y-C 15.8  3.7  383   640   12   MOLECULE: RNA-DIRECTED RNA POLYMERASE;                               
 823:  1uvl-C 15.8  3.7  388   664   12   MOLECULE: RNA-DEPENDENT RNA POLYMERASE;                              
 824:  1hhs-C 15.8  3.7  387   664   11   MOLECULE: RNA-DIRECTED RNA POLYMERASE;                               
 825:  4a8m-R 15.8  3.9  396   664   12   MOLECULE: RNA-DIRECTED RNA POLYMERASE;                               
 826:  4a8k-C 15.8  3.8  395   664   12   MOLECULE: RNA-DIRECTED RNA POLYMERASE;                               
 827:  2jlf-B 15.8  3.6  383   661   10   MOLECULE: RNA-DIRECTED RNA POLYMERASE;                               
 828:  2jl9-A 15.8  3.6  382   661   10   MOLECULE: RNA-DIRECTED RNA POLYMERASE;                               
 829:  4a8w-A 15.7  3.7  386   664   11   MOLECULE: RNA-DIRECTED RNA POLYMERASE;                               
 830:  7cxn-A 15.7  3.9  415   926   13   MOLECULE: NSP12;                                                     
 831:  7dfh-A 15.7  3.5  414   908   12   MOLECULE: RNA-DIRECTED RNA POLYMERAS;                                
 832:  1uvj-B 15.7  3.7  386   664   10   MOLECULE: P2 PROTEIN;                                                
 833:  6t0u-B 15.7  4.5  372   740    8   MOLECULE: POLYMERASE ACIDIC PROTEIN;                                 
 834:  5u0b-A 15.6  3.4  408   884   10   MOLECULE: GENOME POLYPROTEIN;                                        
 835:  1hhs-B 15.6  3.7  386   664   11   MOLECULE: RNA-DIRECTED RNA POLYMERASE;                               
 836:  1uvm-A 15.5  3.7  385   664   11   MOLECULE: RNA-DEPENDENT RNA POLYMERASE;                              
 837:  1uvm-C 15.5  3.8  393   664   12   MOLECULE: RNA-DEPENDENT RNA POLYMERASE;                              
 838:  1uvj-C 15.5  3.7  391   664   12   MOLECULE: P2 PROTEIN;                                                
 839:  7dfg-A 15.5  3.5  410   908   12   MOLECULE: RNA (5'-R(P*AP*GP*AP*UP*UP*AP*AP*GP*UP*UP*AP*U)-3          
 840:  6ogy-A 15.5  4.2  392  1053   11   MOLECULE: RNA-DEPENDENT RNA POLYMERASE OF ROTAVIRUS A;               
 841:  2hcn-A 15.4  3.1  322   486   12   MOLECULE: RNA-DIRECTED RNA POLYMERASE (NS5);                         
 842:  2hcs-A 15.4  3.1  321   486   12   MOLECULE: RNA-DIRECTED RNA POLYMERASE (NS5);                         
 843:  7re0-A 15.4  3.8  418   927   13   MOLECULE: RNA-DIRECTED RNA POLYMERASE;                               
 844:  7thm-A 15.4  3.4  396   860   13   MOLECULE: RNA-DIRECTED RNA POLYMERASE;                               
 845:  7doi-A 15.4  3.6  410   906   13   MOLECULE: RNA-DIRECTED RNA POLYMERASE;                               
 846:  7re1-A 15.4  3.8  416   927   13   MOLECULE: RNA-DIRECTED RNA POLYMERASE;                               
 847:  7aap-A 15.4  3.5  409   911   13   MOLECULE: NON-STRUCTURAL PROTEIN 12;                                 
 848:  1uvn-C 15.4  3.7  387   664   11   MOLECULE: RNA-DEPENDENT RNA POLYMERASE;                              
 849:  6ju2-B 15.4  4.9  372   703   10   MOLECULE: POLYMERASE 3;                                              
 850:  6qcs-B 15.4  4.5  385   750   10   MOLECULE: POLYMERASE ACIDIC PROTEIN;                                 
 851:  1uvn-A 15.3  3.7  388   664   12   MOLECULE: RNA-DEPENDENT RNA POLYMERASE;                              
 852:  6kuk-B 15.3  5.3  367   701   10   MOLECULE: POLYMERASE 3;                                              
 853:  6i7p-B 15.2  3.5  408   883   11   MOLECULE: NS5;                                                       
 854:  7krn-A 15.2  3.9  416   927   12   MOLECULE: RNA-DIRECTED RNA POLYMERASE;                               
 855:  7re3-A 15.2  3.7  415   927   13   MOLECULE: RNA-DIRECTED RNA POLYMERASE;                               
 856:  7kro-A 15.2  3.8  415   927   13   MOLECULE: RNA-DIRECTED RNA POLYMERASE;                               
 857:  7ed5-A 15.2  3.8  418   926   13   MOLECULE: RNA-DIRECTED RNA POLYMERASE;                               
 858:  6kut-B 15.2  4.6  377   696   10   MOLECULE: POLYMERASE 3;                                              
 859:  4mtp-D 15.2  3.2  349   546   11   MOLECULE: RNA DEPENDENT RNA POLYMERASE;                              
 860:  7nhc-B 15.2  4.6  383   717    9   MOLECULE: POLYMERASE ACIDIC PROTEIN;                                 
 861:  6ogz-A 15.1  4.1  394  1082   11   MOLECULE: RNA (5'-                                                   
 862:  5u0b-B 15.1  3.4  408   884   10   MOLECULE: GENOME POLYPROTEIN;                                        
 863:  7dok-A 15.1  3.8  416   925   13   MOLECULE: RNA (5'-                                                   
 864:  6t0v-B 15.1  4.8  373   745    8   MOLECULE: POLYMERASE ACIDIC PROTEIN;                                 
 865:  7dte-A 15.0  4.0  416   928   12   MOLECULE: RNA-DIRECTED RNA POLYMERASE;                               
 866:  6i7p-C 15.0  3.4  408   884   11   MOLECULE: NS5;                                                       
 867:  4a8o-A 15.0  3.9  395   664   11   MOLECULE: RNA-DIRECTED RNA POLYMERASE;                               
 868:  2yib-B 15.0  4.0  399   789   14   MOLECULE: RNA-DIRECTED RNA POLYMERASE;                               
 869:  2yia-E 15.0  4.2  401   790   14   MOLECULE: RNA-DIRECTED RNA POLYMERASE;                               
 870:  3avv-A 15.0  3.8  297  1203   11   MOLECULE: ELONGATION FACTOR TS, ELONGATION FACTOR TU, LINKE          
 871:  2yi9-B 15.0  4.2  404   771   14   MOLECULE: RNA-DIRECTED RNA POLYMERASE;                               
 872:  5ccv-E 15.0  3.2  394   853   10   MOLECULE: RNA-DIRECTED RNA POLYMERASE NS5;                           
 873:  7k9y-D 15.0  4.4  321   418   10   MOLECULE: TRT;                                                       
 874:  2yia-B 15.0  4.1  396   790   13   MOLECULE: RNA-DIRECTED RNA POLYMERASE;                               
 875:  2yia-A 14.9  4.2  402   790   14   MOLECULE: RNA-DIRECTED RNA POLYMERASE;                               
 876:  6i7p-F 14.9  3.3  409   884   11   MOLECULE: NS5;                                                       
 877:  5m2z-E 14.9  3.3  407   884   11   MOLECULE: NS5;                                                       
 878:  5m2x-B 14.9  3.3  408   883   11   MOLECULE: NS5;                                                       
 879:  4a8w-C 14.9  4.0  396   643   12   MOLECULE: RNA-DIRECTED RNA POLYMERASE;                               
 880:  2yia-H 14.9  4.2  402   790   14   MOLECULE: RNA-DIRECTED RNA POLYMERASE;                               
 881:  2yia-C 14.9  4.2  402   790   14   MOLECULE: RNA-DIRECTED RNA POLYMERASE;                               
 882:  2yia-F 14.9  4.2  401   782   14   MOLECULE: RNA-DIRECTED RNA POLYMERASE;                               
 883:  6ar1-A 14.9  4.4  313   417   11   MOLECULE: GSI-IIC RT;                                                
 884:  2yia-D 14.9  4.2  402   790   14   MOLECULE: RNA-DIRECTED RNA POLYMERASE;                               
 885:  3avu-A 14.9  4.0  306  1203   10   MOLECULE: ELONGATION FACTOR TS, ELONGATION FACTOR TU, LINKE          
 886:  2yib-A 14.9  4.0  393   789   13   MOLECULE: RNA-DIRECTED RNA POLYMERASE;                               
 887:  6ar3-D 14.9  4.5  317   419   11   MOLECULE: GSI-IIC RT;                                                
 888:  7k9y-A 14.8  4.3  317   425   10   MOLECULE: TRT;                                                       
 889:  2yia-G 14.8  4.0  399   762   14   MOLECULE: RNA-DIRECTED RNA POLYMERASE;                               
 890:  2yi9-C 14.8  4.2  406   771   14   MOLECULE: RNA-DIRECTED RNA POLYMERASE;                               
 891:  4wsa-B 14.8  4.5  382   733   10   MOLECULE: INFLUENZA B VRNA PROMOTER 3' END;                          
 892:  2yib-C 14.7  3.8  396   789   13   MOLECULE: RNA-DIRECTED RNA POLYMERASE;                               
 893:  6qpg-H 14.7  4.4  352   667    9   MOLECULE: POLYMERASE ACIDIC PROTEIN;                                 
 894:  3mmp-F 14.7  4.2  312   549   10   MOLECULE: ELONGATION FACTOR TU 2, ELONGATION FACTOR TS;              
 895:  1hi0-Q 14.7  3.8  396   664   12   MOLECULE: P2 PROTEIN;                                                
 896:  6t0w-B 14.7  4.2  373   661   11   MOLECULE: POLYMERASE ACIDIC PROTEIN;                                 
 897:  2qj1-A 14.7  3.8  394   767   12   MOLECULE: INFECTIOUS BURSAL DISEASE VIRUS VP1 POLYMERASE;            
 898:  2jlg-B 14.6  3.7  390   664   12   MOLECULE: RNA-DIRECTED RNA POLYMERASE;                               
 899:  2pgg-A 14.6  4.0  393   765   13   MOLECULE: RNA-DIRECTED RNA POLYMERASE;                               
 900:  2yi8-C 14.6  4.2  403   771   13   MOLECULE: RNA-DIRECTED RNA POLYMERASE;                               
 901:  2yi9-D 14.6  4.1  403   771   13   MOLECULE: RNA-DIRECTED RNA POLYMERASE;                               
 902:  7nj4-B 14.6  4.5  380   735    9   MOLECULE: POLYMERASE ACIDIC PROTEIN;                                 
 903:  5msg-B 14.6  4.6  388   746   10   MOLECULE: POLYMERASE ACIDIC PROTEIN;                                 
 904:  6t0n-B 14.6  4.5  384   749    8   MOLECULE: POLYMERASE ACIDIC PROTEIN;                                 
 905:  7cxm-A 14.5  3.7  411   926   13   MOLECULE: NSP12;                                                     
 906:  5fmz-B 14.5  4.4  380   708   10   MOLECULE: POLYMERASE ACIDIC PROTEIN;                                 
 907:  2yi8-A 14.5  4.2  403   771   13   MOLECULE: RNA-DIRECTED RNA POLYMERASE;                               
 908:  1uvk-C 14.5  3.8  391   664   12   MOLECULE: RNA-DIRECTED RNA POLYMERASE;                               
 909:  2yi9-E 14.5  4.2  403   771   14   MOLECULE: RNA-DIRECTED RNA POLYMERASE;                               
 910:  2yi9-A 14.5  4.1  402   771   14   MOLECULE: RNA-DIRECTED RNA POLYMERASE;                               
 911:  2jlf-C 14.5  3.6  381   654   11   MOLECULE: RNA-DIRECTED RNA POLYMERASE;                               
 912:  4wrt-B 14.5  4.5  382   742   10   MOLECULE: INFLUENZA VIRUS POLYMERASE VRNA PROMOTER 3' END;           
 913:  2jlg-A 14.5  3.7  388   664   11   MOLECULE: RNA-DIRECTED RNA POLYMERASE;                               
 914:  2jlg-C 14.5  3.5  374   651   11   MOLECULE: RNA-DIRECTED RNA POLYMERASE;                               
 915:  1uvk-A 14.5  3.9  396   664   12   MOLECULE: RNA-DIRECTED RNA POLYMERASE;                               
 916:  1wac-A 14.5  3.9  393   662   12   MOLECULE: P2 PROTEIN;                                                
 917:  1wac-C 14.5  3.9  394   662   12   MOLECULE: P2 PROTEIN;                                                
 918:  2yi8-B 14.5  4.1  403   771   14   MOLECULE: RNA-DIRECTED RNA POLYMERASE;                               
 919:  4wsb-B 14.5  4.6  383   745    8   MOLECULE: POLYMERASE PA;                                             
 920:  6qsn-A 14.5  3.4  409   883   11   MOLECULE: GENOME POLYPROTEIN;                                        
 921:  1uvk-E 14.5  3.8  394   664   12   MOLECULE: RNA-DIRECTED RNA POLYMERASE;                               
 922:  2jlf-A 14.5  3.6  383   654   10   MOLECULE: RNA-DIRECTED RNA POLYMERASE;                               
 923:  1wac-B 14.5  3.8  394   662   12   MOLECULE: P2 PROTEIN;                                                
 924:  3zed-A 14.5  4.3  405   765   13   MOLECULE: RNA-DIRECTED RNA POLYMERASE;                               
 925:  2yi8-D 14.5  4.1  401   771   13   MOLECULE: RNA-DIRECTED RNA POLYMERASE;                               
 926:  3zed-B 14.5  4.4  402   766   13   MOLECULE: RNA-DIRECTED RNA POLYMERASE;                               
 927:  7nkr-B 14.5  4.6  384   735    9   MOLECULE: POLYMERASE ACIDIC PROTEIN;                                 
 928:  7nha-B 14.5  4.6  381   735    9   MOLECULE: POLYMERASE ACIDIC PROTEIN;                                 
 929:  7nj3-B 14.5  4.6  381   735    9   MOLECULE: POLYMERASE ACIDIC PROTEIN;                                 
 930:  7nis-B 14.5  4.6  381   735    9   MOLECULE: NANOBODY8192 CORE;                                         
 931:  6qcx-B 14.5  4.6  384   747   10   MOLECULE: POLYMERASE ACIDIC PROTEIN;                                 
 932:  6ty9-A 14.4  4.5  405  1208   11   MOLECULE: RNA-DEPENDENT RNA POLYMERASE;                              
 933:  1uvm-B 14.4  3.6  386   664   13   MOLECULE: RNA-DEPENDENT RNA POLYMERASE;                              
 934:  4b02-C 14.4  3.8  393   664   12   MOLECULE: RNA-DIRECTED RNA POLYMERASE;                               
 935:  2jl9-B 14.4  3.6  382   656   10   MOLECULE: RNA-DIRECTED RNA POLYMERASE;                               
 936:  4a8o-B 14.4  3.9  395   664   12   MOLECULE: RNA-DIRECTED RNA POLYMERASE;                               
 937:  4a8m-P 14.4  3.8  390   664   12   MOLECULE: RNA-DIRECTED RNA POLYMERASE;                               
 938:  1hi0-P 14.4  3.6  385   664   10   MOLECULE: P2 PROTEIN;                                                
 939:  4a8q-A 14.4  3.8  393   664   12   MOLECULE: RNA-DIRECTED RNA POLYMERASE;                               
 940:  4a8k-B 14.4  3.8  391   664   12   MOLECULE: RNA-DIRECTED RNA POLYMERASE;                               
 941:  6qnw-B 14.4  4.5  363   679    9   MOLECULE: POLYMERASE ACIDIC PROTEIN;                                 
 942:  1hi1-B 14.4  3.8  390   664   11   MOLECULE: P2 PROTEIN;                                                
 943:  1hi0-R 14.4  3.7  388   664   11   MOLECULE: P2 PROTEIN;                                                
 944:  3zed-C 14.4  4.1  399   765   13   MOLECULE: RNA-DIRECTED RNA POLYMERASE;                               
 945:  2yi8-E 14.4  4.2  399   771   13   MOLECULE: RNA-DIRECTED RNA POLYMERASE;                               
 946:  6szu-B 14.4  4.4  361   745    9   MOLECULE: POLYMERASE ACIDIC PROTEIN;                                 
 947:  1hi8-A 14.3  3.7  385   664   11   MOLECULE: P2 PROTEIN;                                                
 948:  4a8o-C 14.3  3.8  389   664   12   MOLECULE: RNA-DIRECTED RNA POLYMERASE;                               
 949:  1hi1-A 14.3  3.6  383   664   11   MOLECULE: P2 PROTEIN;                                                
 950:  4a8f-A 14.3  3.6  383   664   11   MOLECULE: RNA-DIRECTED RNA POLYMERASE;                               
 951:  7egq-N 14.3  4.0  418   926   12   MOLECULE: RNA-DIRECTED RNA POLYMERASE;                               
 952:  6kuj-B 14.3  5.4  373   705   10   MOLECULE: POLYMERASE 3;                                              
 953:  5u04-A 14.3  3.6  320   478    9   MOLECULE: ZIKA VIRUS NS5 RDRP;                                       
 954:  6t0r-B 14.3  4.7  371   739    9   MOLECULE: POLYMERASE ACIDIC PROTEIN;                                 
 955:  4a8f-B 14.2  3.6  382   664   11   MOLECULE: RNA-DIRECTED RNA POLYMERASE;                               
 956:  1uvi-A 14.2  3.8  392   664   12   MOLECULE: RNA-DEPENDENT RNA POLYMERASE;                              
 957:  4a8w-B 14.2  3.8  384   664   10   MOLECULE: RNA-DIRECTED RNA POLYMERASE;                               
 958:  4a8s-A 14.2  3.8  387   664   11   MOLECULE: RNA-DIRECTED RNA POLYMERASE;                               
 959:  4b02-B 14.2  3.7  384   664   11   MOLECULE: RNA-DIRECTED RNA POLYMERASE;                               
 960:  4a8y-A 14.2  3.7  384   664   11   MOLECULE: RNA-DIRECTED RNA POLYMERASE;                               
 961:  4ieg-C 14.2  3.9  377   650   12   MOLECULE: RNA-DEPENDENT RNA POLYMERASE P2;                           
 962:  5fmz-E 14.2  4.6  375   733   10   MOLECULE: POLYMERASE ACIDIC PROTEIN;                                 
 963:  5fj6-A 14.2  4.0  383   664   11   MOLECULE: RNA-DIRECTED RNA POLYMERASE;                               
 964:  1hi1-C 14.2  3.7  386   664   10   MOLECULE: P2 PROTEIN;                                                
 965:  4f5x-W 14.2  4.0  342   975   11   MOLECULE: VP2 PROTEIN;                                               
 966:  5tit-A 14.2  3.6  320   478    9   MOLECULE: ZIKA VIRUS NS5 RDRP;                                       
 967:  2pus-A 14.2  4.1  395   765   13   MOLECULE: IBDV VP1 RNA-DEPENDANT RNA POLYMERASE;                     
 968:  7nkc-B 14.2  4.7  384   735    9   MOLECULE: POLYMERASE ACIDIC PROTEIN;                                 
 969:  4a8q-B 14.1  3.8  390   664   12   MOLECULE: RNA-DIRECTED RNA POLYMERASE;                               
 970:  4a8m-Q 14.1  3.8  387   664   12   MOLECULE: RNA-DIRECTED RNA POLYMERASE;                               
 971:  6qnw-H 14.1  4.4  348   676    9   MOLECULE: POLYMERASE ACIDIC PROTEIN;                                 
 972:  1uvi-B 14.1  3.7  384   664   11   MOLECULE: RNA-DEPENDENT RNA POLYMERASE;                              
 973:  7z42-E 14.1  4.5  372   743   10   MOLECULE: POLYMERASE ACIDIC PROTEIN;                                 
 974:  6xzq-B 14.1  4.6  358   698   10   MOLECULE: RNA (5'-                                                   
 975:  6szv-B 14.1  4.9  373   743    8   MOLECULE: POLYMERASE ACIDIC PROTEIN;                                 
 976:  6ueb-A 14.0  4.4  411  2099    9   MOLECULE: LARGE STRUCTURAL PROTEIN;                                  
 977:  4gzk-A 14.0  3.8  372   650   13   MOLECULE: RNA-DEPENDENT RNA POLYMERASE P2;                           
 978:  6qnw-E 14.0  4.6  354   665    8   MOLECULE: POLYMERASE ACIDIC PROTEIN;                                 
 979:  6abe-B 14.0  4.6  369   702   10   MOLECULE: POLYMERASE 3;                                              
 980:  7nir-B 14.0  4.5  379   735    9   MOLECULE: POLYMERASE ACIDIC PROTEIN;                                 
 981:  7nhx-B 14.0  4.6  384   729    9   MOLECULE: POLYMERASE ACIDIC PROTEIN;                                 
 982:  7nik-B 14.0  4.6  381   735    9   MOLECULE: POLYMERASE ACIDIC PROTEIN;                                 
 983:  6qpg-E 13.9  4.8  357   666    9   MOLECULE: POLYMERASE ACIDIC PROTEIN;                                 
 984:  7nk1-B 13.9  4.7  386   735    9   MOLECULE: POLYMERASE ACIDIC PROTEIN;                                 
 985:  7nk4-B 13.9  4.6  385   735    9   MOLECULE: POLYMERASE ACIDIC PROTEIN;                                 
 986:  7nka-B 13.9  4.7  384   735    9   MOLECULE: POLYMERASE ACIDIC PROTEIN;                                 
 987:  6qcw-B 13.9  4.6  383   745   10   MOLECULE: POLYMERASE ACIDIC PROTEIN;                                 
 988:  5m3j-B 13.8  4.6  375   733   10   MOLECULE: POLYMERASE ACIDIC PROTEIN;                                 
 989:  6abg-B 13.8  5.1  378   695   10   MOLECULE: POLYMERASE 3;                                              
 990:  2r7q-A 13.8  4.4  367  1072   12   MOLECULE: RNA-DEPENDENT RNA POLYMERASE;                              
 991:  6ab7-B 13.8  5.0  375   702   10   MOLECULE: POLYMERASE 3;                                              
 992:  5fj7-C 13.7  4.0  381   664   12   MOLECULE: MAJOR INNER PROTEIN P1;                                    
 993:  2r7w-A 13.7  4.3  373  1073   12   MOLECULE: RNA (5'-R(*UP*GP*UP*GP*AP*CP*C)-3');                       
 994:  7oro-A 13.7  4.1  389  2008   11   MOLECULE: RNA (5'-R(P*AP*CP*GP*AP*GP*UP*GP*UP*CP*GP*UP*AP*C          
 995:  6ju3-B 13.6  4.9  371   702   10   MOLECULE: POLYMERASE 3;                                              
 996:  6abb-B 13.6  5.4  373   702   10   MOLECULE: RNA (5'-R(P*CP*UP*CP*CP*UP*GP*CP*UP*UP*AP*UP*GP*C          
 997:  6qpg-B 13.6  4.5  355   656    9   MOLECULE: POLYMERASE ACIDIC PROTEIN;                                 
 998:  6kr2-B 13.5  3.4  388   844   10   MOLECULE: GENOME POLYPROTEIN;                                        
 999:  6kuu-B 13.5  4.9  374   705   10   MOLECULE: POLYMERASE 3;                                              
1000:  6f5o-B 13.5  4.6  373   733   10   MOLECULE: POLYMERASE ACIDIC PROTEIN;                                 
1001:  7nk8-B 13.5  4.5  379   735    9   MOLECULE: NB8205;                                                    
1002:  7nil-B 13.5  4.6  380   735    9   MOLECULE: POLYMERASE ACIDIC PROTEIN;                                 
1003:  7nk6-B 13.5  4.8  385   735    9   MOLECULE: POLYMERASE ACIDIC PROTEIN;                                 
1004:  6evk-B 13.5  4.6  385   748    8   MOLECULE: POLYMERASE ACIDIC PROTEIN;                                 
1005:  6wcz-B 13.4  3.4  406   880   10   MOLECULE: SIGNAL TRANSDUCER AND ACTIVATOR OF TRANSCRIPTION           
1006:  6abd-B 13.4  4.7  372   702   10   MOLECULE: POLYMERASE 3;                                              
1007:  7nj5-B 13.4  4.7  387   735    9   MOLECULE: POLYMERASE ACIDIC PROTEIN;                                 
1008:  7nj7-B 13.4  4.6  384   735    9   MOLECULE: POLYMERASE ACIDIC PROTEIN;                                 
1009:  7nki-B 13.4  4.6  382   735    9   MOLECULE: POLYMERASE ACIDIC PROTEIN;                                 
1010:  6kup-B 13.3  5.1  369   701   10   MOLECULE: POLYMERASE 3;                                              
1011:  6f5p-B 13.3  4.8  368   710   10   MOLECULE: POLYMERASE ACIDIC PROTEIN;                                 
1012:  5d98-B 13.2  4.7  377   711   10   MOLECULE: POLYMERASE ACIDIC PROTEIN;                                 
1013:  5d9a-B 13.2  4.5  372   711   10   MOLECULE: POLYMERASE ACIDIC PROTEIN;                                 
1014:  6kuv-B 13.2  5.0  378   705   10   MOLECULE: POLYMERASE 3;                                              
1015:  6tz0-A 13.2  5.2  419  1208   10   MOLECULE: RNA-DEPENDENT RNA POLYMERASE;                              
1016:  6qct-B 13.2  5.0  376   735   11   MOLECULE: POLYMERASE ACIDIC PROTEIN;                                 
1017:  5hhj-B 13.2  3.8  245   293   11   MOLECULE: RETRON-TYPE REVERSE TRANSCRIPTASE;                         
1018:  6abf-B 13.2  4.7  372   702   10   MOLECULE: RNA (5'-R(P*CP*UP*CP*CP*UP*GP*CP*UP*UP*AP*UP*GP*C          
1019:  1raj-A 13.1  3.4  215   257   13   MOLECULE: GENOME POLYPROTEIN;                                        
1020:  5hhl-A 13.1  3.9  249   292   12   MOLECULE: RETRON-TYPE REVERSE TRANSCRIPTASE;                         
1021:  6u1x-A 13.1  4.4  404  2059   10   MOLECULE: RNA-DIRECTED RNA POLYMERASE L;                             
1022:  5hhl-B 13.1  3.8  245   290   10   MOLECULE: RETRON-TYPE REVERSE TRANSCRIPTASE;                         
1023:  5hhl-C 13.1  3.8  244   289   11   MOLECULE: RETRON-TYPE REVERSE TRANSCRIPTASE;                         
1024:  5hhl-G 13.1  3.8  245   289   11   MOLECULE: RETRON-TYPE REVERSE TRANSCRIPTASE;                         
1025:  6qpf-B 13.1  4.6  361   685    9   MOLECULE: POLYMERASE ACIDIC PROTEIN;                                 
1026:  2r7x-B 13.1  4.3  376  1073   12   MOLECULE: RNA (5'-R(*UP*GP*UP*GP*AP*CP*C)-3');                       
1027:  6tw1-B 13.1  4.6  371   740    8   MOLECULE: POLYMERASE ACIDIC PROTEIN;                                 
1028:  6uen-A 13.0  5.0  352  1392   12   MOLECULE: RNA-DIRECTED RNA POLYMERASE L;                             
1029:  6kur-B 13.0  5.0  375   705    9   MOLECULE: POLYMERASE 3;                                              
1030:  5irf-D 13.0  3.8  245   290   11   MOLECULE: RETRON-TYPE REVERSE TRANSCRIPTASE;                         
1031:  5irg-B 13.0  3.9  245   288   11   MOLECULE: RETRON-TYPE REVERSE TRANSCRIPTASE;                         
1032:  5hhj-A 13.0  4.0  249   296   11   MOLECULE: RETRON-TYPE REVERSE TRANSCRIPTASE;                         
1033:  2r7u-A 13.0  4.1  363  1073   12   MOLECULE: RNA (5'-R(*AP*A*AP*AP*GP*CP*C)-3');                        
1034:  5hhl-E 13.0  3.9  247   289   11   MOLECULE: RETRON-TYPE REVERSE TRANSCRIPTASE;                         
1035:  1n38-A 13.0  4.6  402  1264   11   MOLECULE: 5'-R(P*GP*C)-3';                                           
1036:  3avt-A 12.9  4.5  318  1203   10   MOLECULE: ELONGATION FACTOR TS, ELONGATION FACTOR TU, LINKE          
1037:  5a22-A 12.9  4.6  414  2002    8   MOLECULE: VESICULAR STOMATITIS VIRUS L POLYMERASE;                   
1038:  5hhk-A 12.9  4.1  250   294   12   MOLECULE: RETRON-TYPE REVERSE TRANSCRIPTASE;                         
1039:  7ojl-L 12.9  4.2  375  1498    8   MOLECULE: RNA-DIRECTED RNA POLYMERASE L;                             
1040:  5irg-A 12.8  3.9  240   286   10   MOLECULE: RETRON-TYPE REVERSE TRANSCRIPTASE;                         
1041:  5irg-D 12.8  3.7  240   286   11   MOLECULE: RETRON-TYPE REVERSE TRANSCRIPTASE;                         
1042:  5hhl-D 12.8  3.8  240   289   11   MOLECULE: RETRON-TYPE REVERSE TRANSCRIPTASE;                         
1043:  5irf-B 12.8  3.7  237   287   11   MOLECULE: RETRON-TYPE REVERSE TRANSCRIPTASE;                         
1044:  6qpg-K 12.8  4.6  357   664    9   MOLECULE: POLYMERASE ACIDIC PROTEIN;                                 
1045:  6kv5-B 12.7  4.9  377   696   10   MOLECULE: POLYMERASE 3;                                              
1046:  5gap-A 12.7  4.7  374  1349   10   MOLECULE: U4 SNRNA, 5' REGION, NUCLEOTIDES 1-67;                     
1047:  6qxe-F 12.7  4.5  368   611    9   MOLECULE: NB8205;                                                    
1048:  6qx8-B 12.7  4.4  367   611    9   MOLECULE: POLYMERASE ACIDIC PROTEIN;                                 
1049:  6qx8-F 12.7  4.6  367   611    9   MOLECULE: POLYMERASE ACIDIC PROTEIN;                                 
1050:  6qxe-B 12.7  4.4  363   611    9   MOLECULE: NB8205;                                                    
1051:  5hhl-F 12.6  3.9  237   283   11   MOLECULE: RETRON-TYPE REVERSE TRANSCRIPTASE;                         
1052:  5irg-C 12.6  3.7  237   284   11   MOLECULE: RETRON-TYPE REVERSE TRANSCRIPTASE;                         
1053:  6klc-A 12.6  4.5  346  1436    9   MOLECULE: RNA-DIRECTED RNA POLYMERASE L;                             
1054:  5hhl-H 12.6  3.9  239   287   11   MOLECULE: RETRON-TYPE REVERSE TRANSCRIPTASE;                         
1055:  5lj3-A 12.6  4.6  371  1922    9   MOLECULE: U5 SNRNA (SMALL NUCLEAR RNA);                              
1056:  6evj-B 12.6  4.5  383   752    8   MOLECULE: POLYMERASE ACIDIC PROTEIN;                                 
1057:  5irf-A 12.5  3.7  238   283   11   MOLECULE: RETRON-TYPE REVERSE TRANSCRIPTASE;                         
1058:  6xzq-E 12.5  4.9  287   448   10   MOLECULE: RNA (5'-                                                   
1059:  5gan-A 12.5  5.0  381  2196   10   MOLECULE: SACCHAROMYCES CEREVISIAE STRAIN UOA_M2 CHROMOSOME          
1060:  6zd2-A 12.5  3.8  240   526   12   MOLECULE: TELOMERASE REVERSE TRANSCRIPTASE;                          
1061:  7orm-A 12.5  3.9  384  2145   10   MOLECULE: RNA (5'-R(P*AP*CP*GP*AP*GP*UP*GP*UP*CP*GP*UP*AP*C          
1062:  7z42-B 12.4  4.5  372   754   10   MOLECULE: POLYMERASE ACIDIC PROTEIN;                                 
1063:  6zdq-A 12.4  4.5  297   677   10   MOLECULE: TELOMERASE REVERSE TRANSCRIPTASE;                          
1064:  5irf-C 12.4  3.7  235   282   12   MOLECULE: RETRON-TYPE REVERSE TRANSCRIPTASE;                         
1065:  6j6g-A 12.4  4.7  372  1913    9   MOLECULE: PRE-MRNA-SPLICING FACTOR 8;                                
1066:  7nk2-B 12.4  4.5  381   735    9   MOLECULE: POLYMERASE ACIDIC PROTEIN;                                 
1067:  6qpf-H 12.4  4.4  352   673    9   MOLECULE: POLYMERASE ACIDIC PROTEIN;                                 
1068:  5hhk-B 12.3  5.3  248   292   10   MOLECULE: RETRON-TYPE REVERSE TRANSCRIPTASE;                         
1069:  3jb6-A 12.3  4.4  377  1196   11   MOLECULE: RNA-DEPENDENT RNA POLYMERASE;                              
1070:  6ty8-A 12.3  4.7  379  1196   11   MOLECULE: RNA-DEPENDENT RNA POLYMERASE;                              
1071:  6klh-C 12.3  4.5  341  1884   10   MOLECULE: RNA-DIRECTED RNA POLYMERASE L;                             
1072:  7el9-D 12.3  5.0  343  1731    9   MOLECULE: RNA-DIRECTED RNA POLYMERASE L;                             
1073:  6qpf-E 12.0  4.7  352   661    9   MOLECULE: POLYMERASE ACIDIC PROTEIN;                                 
1074:  5amq-A 12.0  4.2  392  1666   11   MOLECULE: RNA POLYMERASE L;                                          
1075:  5d98-E 12.0  4.4  375   711   10   MOLECULE: POLYMERASE ACIDIC PROTEIN;                                 
1076:  2r7s-A 12.0  4.1  366  1073   13   MOLECULE: RNA (5'-R(*UP*GP*UP*GP*CP*C)-3');                          
1077:  6qx3-B 11.9  4.8  363   615    9   MOLECULE: RNA (5'-R(P*AP*GP*CP*AP*AP*AP*AP*GP*CP*A)-3');             
1078:  7ni0-B 11.8  4.5  378   738    9   MOLECULE: POLYMERASE ACIDIC PROTEIN;                                 
1079:  7eei-A 11.7  4.3  372  1372   11   MOLECULE: REPLICASE;                                                 
1080:  6qnw-K 11.7  4.5  353   673    8   MOLECULE: POLYMERASE ACIDIC PROTEIN;                                 
1081:  3jcm-A 11.6  4.9  380  2174    9   MOLECULE: PRE-MRNA-SPLICING FACTOR 8;                                
1082:  3avx-A 11.6  4.1  306  1203    9   MOLECULE: ELONGATION FACTOR TS, ELONGATION FACTOR TU, LINKE          
1083:  5y88-A 11.6  5.0  367  1903   10   MOLECULE: PRE-MRNA-SPLICING FACTOR 8;                                
1084:  6evj-E 11.6  4.7  384   749    8   MOLECULE: POLYMERASE ACIDIC PROTEIN;                                 
1085:  7elc-A 11.6  4.4  360  1409   11   MOLECULE: RNA-DIRECTED RNA POLYMERASE L;                             
1086:  7elb-C 11.6  4.5  359  1937   10   MOLECULE: RNA-DIRECTED RNA POLYMERASE L;                             
1087:  1uon-A 11.5  4.4  380  1264   12   MOLECULE: MINOR CORE PROTEIN LAMBDA 3;                               
1088:  6qwl-K 11.5  4.7  295   539   10   MOLECULE: POLYMERASE ACIDIC PROTEIN;                                 
1089:  7vh3-A 11.4  4.4  344  1612    9   MOLECULE: RNA-DIRECTED RNA POLYMERASE L;                             
1090:  6j6h-A 11.3  5.0  380  1913    9   MOLECULE: PRE-MRNA-SPLICING FACTOR 8;                                
1091:  6rr7-B 11.3  4.4  369   744    9   MOLECULE: POLYMERASE ACIDIC PROTEIN;                                 
1092:  7ckl-A 11.3  4.6  348  1415    8   MOLECULE: RNA-DIRECTED RNA POLYMERASE L;                             
1093:  5mps-A 11.3  5.0  380  1914    9   MOLECULE: YEAST UBC4 GENE FOR UBIQUITIN-CONJUGATING ENZYME;          
1094:  7vh2-A 11.3  4.3  350  1612   10   MOLECULE: RNA-DIRECTED RNA POLYMERASE L;                             
1095:  3j9b-B 11.2  4.4  317   440    0   MOLECULE: POLYMERASE;                                                
1096:  6v85-A 11.1  4.3  346  1901   10   MOLECULE: RNA-DIRECTED RNA POLYMERASE L;                             
1097:  6zd6-A 11.1  4.5  295   653    9   MOLECULE: TELOMERASE REVERSE TRANSCRIPTASE;                          
1098:  2r7x-A 11.1  4.3  374  1073   12   MOLECULE: RNA (5'-R(*UP*GP*UP*GP*AP*CP*C)-3');                       
1099:  3j9b-I 11.1  4.4  310   440    0   MOLECULE: POLYMERASE;                                                
1100:  7ork-A 11.1  4.1  379  2182   11   MOLECULE: RNA-DIRECTED RNA POLYMERASE L;                             
1101:  6zdp-A 11.0  4.4  285   683   10   MOLECULE: TELOMERASE REVERSE TRANSCRIPTASE;                          
1102:  7el9-A 10.9  4.1  346  1731   10   MOLECULE: RNA-DIRECTED RNA POLYMERASE L;                             
1103:  4au6-B 10.9  4.2  366  1071   12   MOLECULE: RNA-DEPENDENT RNA POLYMERASE;                              
1104:  6j6q-A 10.9  4.5  366  1913    9   MOLECULE: PRE-MRNA-SPLICING FACTOR 8;                                
1105:  5wsg-A 10.9  4.9  373  1931   10   MOLECULE: PRE-MRNA-SPLICING FACTOR 8;                                
1106:  5m3h-B 10.9  4.7  386   750    8   MOLECULE: POLYMERASE ACIDIC PROTEIN;                                 
1107:  4i43-B 10.8  4.7  332  1407   10   MOLECULE: A1 CISTRON-SPLICING FACTOR AAR2;                           
1108:  6ff4-A 10.8  5.0  384  2238   10   MOLECULE: RNA-BINDING MOTIF PROTEIN, X-LINKED 2;                     
1109:  6fhh-B 10.8  4.5  383   750    8   MOLECULE: POLYMERASE ACIDIC PROTEIN;                                 
1110:  7orn-A 10.7  4.6  391  1700   10   MOLECULE: LA CROSSE VIRUS POLYMERASE;                                
1111:  7eju-A 10.7  4.7  346  1648    8   MOLECULE: RNA-DIRECTED RNA POLYMERASE L;                             
1112:  6t0s-B 10.6  4.9  373   743    8   MOLECULE: POLYMERASE ACIDIC PROTEIN;                                 
1113:  5d9a-E 10.5  4.4  378   711   10   MOLECULE: POLYMERASE ACIDIC PROTEIN;                                 
1114:  3jb9-A 10.5  5.4  360  1964    8   MOLECULE: PRE-MRNA-SPLICING FACTOR SPP42;                            
1115:  6fhi-B 10.5  4.6  386   750    8   MOLECULE: POLYMERASE ACIDIC PROTEIN;                                 
1116:  7f0s-A 10.4  5.4  265   419   12   MOLECULE: RNA-DIRECTED RNA POLYMERASE NSP4;                          
1117:  6id0-A 10.4  4.6  376  1981    9   MOLECULE: PRE-MRNA-PROCESSING-SPLICING FACTOR 8;                     
1118:  6z6g-A 10.4  4.0  387  2142   10   MOLECULE: 5'VRNA 1-10;                                               
1119:  6kld-A 10.3  4.4  344  1617   10   MOLECULE: RNA-DIRECTED RNA POLYMERASE L;                             
1120:  4pqu-C 10.3  5.1  238   545   11   MOLECULE: HIV-1 REVERSE TRANSCRIPTASE, P66 SUBUNIT;                  
1121:  5d9a-H 10.2  4.5  367   711    9   MOLECULE: POLYMERASE ACIDIC PROTEIN;                                 
1122:  4au6-C 10.2  4.2  365  1071   11   MOLECULE: RNA-DEPENDENT RNA POLYMERASE;                              
1123:  6y6k-A 10.2  5.2  370  1299   11   MOLECULE: RNA-DEPENDENT RNA POLYMERASE;                              
1124:  6qpf-K 10.2  4.5  352   662    9   MOLECULE: POLYMERASE ACIDIC PROTEIN;                                 
1125:  7alp-U 10.1  5.1  380  1935   10   MOLECULE: REPLICASE;                                                 
1126:  3zef-E 10.1  5.5  342  1420   10   MOLECULE: PRE-MRNA-SPLICING FACTOR 8;                                
1127:  2r7r-A 10.1  4.3  373  1073   12   MOLECULE: RNA (5'-R(*UP*GP*UP*GP*AP*CP*C)-3');                       
1128:  6me0-C 10.0  5.1  281   414   10   MOLECULE: T.EL4H RNA;                                                
1129:  6e53-A 10.0  4.3  272   596   13   MOLECULE: TELOMERASE REVERSE TRANSCRIPTASE;                          
1130:  7ckm-A 10.0  4.3  346  1603   10   MOLECULE: RNA-DIRECTED RNA POLYMERASE L;                             
1131:  1mwh-A  9.9  4.8  401  1256   11   MOLECULE: MINOR CORE PROTEIN LAMBDA 3;                               
1132:  7qxb-A  9.9  4.0  308   951   12   MOLECULE: TELOMERASE REVERSE TRANSCRIPTASE;                          
1133:  3zef-B  9.9  4.3  324  1398   10   MOLECULE: PRE-MRNA-SPLICING FACTOR 8;                                
1134:  7kqn-D  9.9  4.9  284   596   12   MOLECULE: TELOMERASE REVERSE TRANSCRIPTASE;                          
1135:  7ori-A  9.9  4.4  389  2007   10   MOLECULE: RNA (5'-R(P*AP*CP*GP*AP*GP*UP*GP*UP*CP*GP*U)-3');          
1136:  5mq0-A  9.9  4.5  368  1914   10   MOLECULE: YEAST UBC4 GENE FOR UBIQUITIN-CONJUGATING ENZYME;          
1137:  3kyl-A  9.9  4.5  277   596   12   MOLECULE: TELOMERASE REVERSE TRANSCRIPTASE;                          
1138:  5o9z-A  9.8  5.2  378  2185   10   MOLECULE: PRE-MRNA-PROCESSING-SPLICING FACTOR 8;                     
1139:  5mqf-A  9.7  4.9  376  1965    9   MOLECULE: PRE-MRNA-PROCESSING-SPLICING FACTOR 8;                     
1140:  6uso-A  9.7  4.5  280   596   11   MOLECULE: TELOMERASE REVERSE TRANSCRIPTASE;                          
1141:  7vh1-A  9.7  4.4  347  1612   11   MOLECULE: RNA-DIRECTED RNA POLYMERASE L;                             
1142:  6mec-C  9.6  5.5  286   414   12   MOLECULE: T.EL4H RNA;                                                
1143:  4pqu-A  9.6  4.2  221   545   10   MOLECULE: HIV-1 REVERSE TRANSCRIPTASE, P66 SUBUNIT;                  
1144:  7och-L  9.6  4.2  321  1181    9   MOLECULE: RNA-DIRECTED RNA POLYMERASE L;                             
1145:  6zdu-A  9.5  5.6  294   693   10   MOLECULE: TELOMERASE REVERSE TRANSCRIPTASE;                          
1146:  7vw5-B  9.5  5.3  271   466   11   MOLECULE: RNA-DIRECTED RNA POLYMERASE NSP4;                          
1147:  3jb7-A  9.5  4.5  397  1198   11   MOLECULE: CPV RNA-DEPENDENT RNA POLYMERASE;                          
1148:  3du5-A  9.5  4.5  282   596   11   MOLECULE: TELOMERASE REVERSE TRANSCRIPTASE;                          
1149:  3klf-A  9.5  4.3  221   553   13   MOLECULE: REVERSE TRANSCRIPTASE/RIBONUCLEASE H;                      
1150:  6id1-A  9.4  4.5  370  1981    9   MOLECULE: PRE-MRNA-PROCESSING-SPLICING FACTOR 8;                     
1151:  5zwo-A  9.4  5.0  378  2172   10   MOLECULE: PRE-MRNA-SPLICING FACTOR 8;                                
1152:  6usr-A  9.4  4.4  274   592   12   MOLECULE: TELOMERASE REVERSE TRANSCRIPTASE;                          
1153:  3kle-A  9.3  6.2  239   560   10   MOLECULE: REVERSE TRANSCRIPTASE/RIBONUCLEASE H;                      
1154:  7orj-A  9.3  4.0  386  2129   10   MOLECULE: RNA-DIRECTED RNA POLYMERASE L;                             
1155:  6tz1-A  9.3  5.1  410  1208   11   MOLECULE: RNA-DEPENDENT RNA POLYMERASE;                              
1156:  4zhr-A  9.3  6.1  241   553   10   MOLECULE: RT P66 SUBUNIT;                                            
1157:  3v4i-A  9.3  4.4  223   555   13   MOLECULE: HIV-1 REVERSE TRANSCRIPTASE P66 SUBUNIT;                   
1158:  6icz-A  9.2  5.1  387  2253    9   MOLECULE: PROTEIN MAGO NASHI HOMOLOG 2;                              
1159:  1muk-A  9.2  4.5  388  1256   11   MOLECULE: MINOR CORE PROTEIN LAMBDA 3;                               
1160:  6l42-A  9.0  4.9  375  1864   10   MOLECULE: RNA POLYMERASE;                                            
1161:  4au6-D  9.0  4.2  365  1071   12   MOLECULE: RNA-DEPENDENT RNA POLYMERASE;                              
1162:  7orl-A  8.9  4.0  384  2183   10   MOLECULE: RNA (5'-D(*(GTG))-R(P*AP*AP*UP*AP*CP*UP*AP*UP*AP*          
1163:  6pns-A  8.8  4.6  400  1291   11   MOLECULE: RNA-DIRECTED RNA POLYMERASE;                               
1164:  6pzk-A  8.8  4.5  367  1361   11   MOLECULE: RNA-DIRECTED RNA POLYMERASE L;                             
1165:  5ylz-A  8.8  4.7  370  1931    9   MOLECULE: PRE-MRNA-SPLICING FACTOR 8;                                
1166:  5amr-A  8.8  4.2  380  1657   10   MOLECULE: RNA POLYMERASE L;                                          
1167:  5gmk-A  8.7  4.9  379  1910   10   MOLECULE: PRE-MRNA-SPLICING FACTOR 8;                                
1168:  6j6n-A  8.7  5.0  379  1913   10   MOLECULE: PRE-MRNA-SPLICING FACTOR 8;                                
1169:  6klh-A  8.7  4.4  346  1884   10   MOLECULE: RNA-DIRECTED RNA POLYMERASE L;                             
1170:  6zym-A  8.6  5.0  384  1722    9   MOLECULE: U2 SNRNA;                                                  
1171:  6kle-A  8.6  4.8  349  1592   10   MOLECULE: RNA-DIRECTED RNA POLYMERASE L;                             
1172:  2r7v-A  8.5  4.3  373  1073   12   MOLECULE: RNA (5'-R(*G*GP*CP*UP*UP*U)-3');                           
1173:  5d3g-C  8.5  4.4  221   553   11   MOLECULE: HIV-1 REVERSE TRANSCRIPTASE P66 SUBUNIT;                   
1174:  7bg9-A  8.5  4.4  299   913   10   MOLECULE: TELOMERASE REVERSE TRANSCRIPTASE,TELOMERASE REVER          
1175:  7vb4-B  8.4  5.3  273   461   12   MOLECULE: RNA-DIRECTED RNA POLYMERASE NSP4;                          
1176:  3kle-E  8.4  4.5  218   560   11   MOLECULE: REVERSE TRANSCRIPTASE/RIBONUCLEASE H;                      
1177:  3ith-A  8.4  6.3  236   556   11   MOLECULE: REVERSE TRANSCRIPTASE/RIBONUCLEASE H;                      
1178:  4au6-E  8.3  4.2  365  1071   12   MOLECULE: RNA-DEPENDENT RNA POLYMERASE;                              
1179:  6usq-A  8.3  4.4  278   596   13   MOLECULE: TELOMERASE REVERSE TRANSCRIPTASE;                          
1180:  2r7o-A  8.3  4.2  366  1071   11   MOLECULE: RNA-DEPENDENT RNA POLYMERASE;                              
1181:  1mu2-A  8.3  6.5  232   538    9   MOLECULE: HIV-2 RT;                                                  
1182:  3klg-A  8.2  5.8  240   554   10   MOLECULE: REVERSE TRANSCRIPTASE/RIBONUCLEASE H;                      
1183:  3isn-C  8.2  6.3  232   556    9   MOLECULE: REVERSE TRANSCRIPTASE/RIBONUCLEASE H;                      
1184:  4au6-A  8.1  4.2  365  1071   12   MOLECULE: RNA-DEPENDENT RNA POLYMERASE;                              
1185:  6z8k-A  8.1  4.5  387  2158   10   MOLECULE: LA CROSSE VIRUS 5' VRNA 1-10;                              
1186:  7vb4-A  8.1  4.9  261   456   11   MOLECULE: RNA-DIRECTED RNA POLYMERASE NSP4;                          
1187:  7qxa-A  8.1  4.0  305   954   11   MOLECULE: TELOMERASE REVERSE TRANSCRIPTASE;                          
1188:  7ojk-L  8.1  4.6  362  1843    8   MOLECULE: RNA-DIRECTED RNA POLYMERASE L;                             
1189:  3ith-C  8.1  6.0  239   556   10   MOLECULE: REVERSE TRANSCRIPTASE/RIBONUCLEASE H;                      
1190:  7elb-A  8.0  4.5  345  1937   10   MOLECULE: RNA-DIRECTED RNA POLYMERASE L;                             
1191:  7vw5-A  8.0  5.0  264   464   13   MOLECULE: RNA-DIRECTED RNA POLYMERASE NSP4;                          
1192:  6tz2-A  8.0  5.1  405  1208    9   MOLECULE: RNA-DEPENDENT RNA POLYMERASE;                              
1193:  5dmq-A  8.0  6.8  237   609   11   MOLECULE: REVERSE TRANSCRIPTASE/RIBONUCLEASE H P80;                  
1194:  7ojj-L  8.0  4.7  378  1784    9   MOLECULE: RNA-DIRECTED RNA POLYMERASE L;                             
1195:  3kk2-A  8.0  5.0  238   555   12   MOLECULE: REVERSE TRANSCRIPTASE P66 SUBUNIT;                         
1196:  3kk1-A  7.9  4.8  236   555   12   MOLECULE: REVERSE TRANSCRIPTASE P66 SUBUNIT;                         
1197:  3jsm-A  7.8  4.6  224   554   12   MOLECULE: HIV-1 REVERSE TRANSCRIPTASE P66 SUBUNIT;                   
1198:  5cqg-B  7.7  4.4  281   596   11   MOLECULE: TELOMERASE REVERSE TRANSCRIPTASE;                          
1199:  3klf-M  7.7  5.9  226   553   12   MOLECULE: REVERSE TRANSCRIPTASE/RIBONUCLEASE H;                      
1200:  5hlf-C  7.7  5.0  223   553   11   MOLECULE: HIV-1 REVERSE TRANSCRIPTASE P66 SUBUNIT;                   
1201:  3jyt-A  7.7  4.7  224   554   13   MOLECULE: REVERSE TRANSCRIPTASE/RIBONUCLEASE H;                      
1202:  3v4i-C  7.7  4.4  224   555   13   MOLECULE: HIV-1 REVERSE TRANSCRIPTASE P66 SUBUNIT;                   
1203:  7vgq-A  7.6  4.5  348  1612   11   MOLECULE: RNA-DIRECTED RNA POLYMERASE L;                             
1204:  4ol8-E  7.6  5.7  228   381   14   MOLECULE: REVERSE TRANSCRIPTASE/RIBONUCLEASE H;                      
1205:  3klf-I  7.6  4.5  220   553   10   MOLECULE: REVERSE TRANSCRIPTASE/RIBONUCLEASE H;                      
1206:  4ol8-A  7.5  5.0  220   390   14   MOLECULE: REVERSE TRANSCRIPTASE/RIBONUCLEASE H;                      
1207:  1qaj-A  7.5  4.1  191   259   14   MOLECULE: DNA (5'-D(*CP*AP*TP*GP*CP*AP*TP*G)-3');                    
1208:  3kjv-A  7.5  4.5  214   549   14   MOLECULE: REVERSE TRANSCRIPTASE P66 SUBUNIT;                         
1209:  3kle-M  7.5  6.5  241   560   10   MOLECULE: REVERSE TRANSCRIPTASE/RIBONUCLEASE H;                      
1210:  7kfu-C  7.4  6.1  217   909   12   MOLECULE: CAS2;                                                      
1211:  1n1h-A  7.4  4.4  385  1264   12   MOLECULE: 5'-R(*AP*UP*UP*AP*GP*C)-3';                                
1212:  1d0e-A  7.4  4.4  196   259   13   MOLECULE: 5'-D(*TP*TP*TP*CP*AP*TP*GP*CP*AP*TP*G)-3';                 
1213:  1d1u-A  7.4  4.0  191   255   12   MOLECULE: DNA (5'-D(*CP*TP*CP*GP*TP*G)-3');                          
1214:  1qai-A  7.4  4.1  192   251   13   MOLECULE: DNA (5'-D(*CP*AP*TP*GP*CP*AP*TP*G)-3');                    
1215:  6exn-A  7.4  4.6  372  1945   10   MOLECULE: U2 SNRNA;                                                  
1216:  3v81-C  7.4  5.3  223   555   11   MOLECULE: HIV-1 REVERSE TRANSCRIPTASE P66 SUBUNIT;                   
1217:  4m95-A  7.4  4.0  189   252   13   MOLECULE: GAG-POL POLYPROTEIN;                                       
1218:  3kle-I  7.4  4.4  230   560   11   MOLECULE: REVERSE TRANSCRIPTASE/RIBONUCLEASE H;                      
1219:  1n4l-A  7.4  4.0  191   254   13   MOLECULE: 5'-D(*CP*TP*TP*TP*TP*TP*AP*AP*AP*AP*GP*AP*AP*AP*A          
1220:  6po2-A  7.3  4.3  379  1244   10   MOLECULE: RNA-DIRECTED RNA POLYMERASE;                               
1221:  6zd1-A  7.3  4.5  296   645    9   MOLECULE: TELOMERASE REVERSE TRANSCRIPTASE;                          
1222:  6u5o-L  7.3  5.2  386  1354   10   MOLECULE: RNA-DIRECTED RNA POLYMERASE L;                             
1223:  6zdu-B  7.3  4.5  298   693   10   MOLECULE: TELOMERASE REVERSE TRANSCRIPTASE;                          
1224:  7ksf-A  7.3  4.0  214   742   12   MOLECULE: PROTEASE/REVERSE TRANSCRIPTASE/RIBONUCLEASE H;             
1225:  4m94-A  7.3  4.1  190   252   13   MOLECULE: GAG-POL POLYPROTEIN;                                       
1226:  5hlf-A  7.3  5.2  225   554   10   MOLECULE: HIV-1 REVERSE TRANSCRIPTASE P66 SUBUNIT;                   
1227:  6v86-A  7.2  4.5  353  1890   10   MOLECULE: RNA-DIRECTED RNA POLYMERASE L;                             
1228:  3kk3-A  7.2  5.0  220   555   11   MOLECULE: REVERSE TRANSCRIPTASE P66 SUBUNIT;                         
1229:  4xo0-A  7.2  3.8  181   248   13   MOLECULE: REVERSE TRANSCRIPTASE;                                     
1230:  7kfu-E  7.1  9.3  210   909   14   MOLECULE: CAS2;                                                      
1231:  1qai-B  7.1  4.0  184   251   11   MOLECULE: DNA (5'-D(*CP*AP*TP*GP*CP*AP*TP*G)-3');                    
1232:  7kft-C  7.1  4.1  193   568   16   MOLECULE: CAS2;                                                      
1233:  1qaj-B  7.1  4.3  193   257   13   MOLECULE: DNA (5'-D(*CP*AP*TP*GP*CP*AP*TP*G)-3');                    
1234:  4hkq-A  7.1  5.6  238   441   11   MOLECULE: REVERSE TRANSCRIPTASE/RIBONUCLEASE H P80;                  
1235:  4xpc-A  7.1  3.9  182   247   13   MOLECULE: REVERSE TRANSCRIPTASE;                                     
1236:  7ojn-L  7.0  4.2  369  2010    9   MOLECULE: RNA-DIRECTED RNA POLYMERASE L;                             
1237:  5lj5-A  7.0  4.6  371  2168    9   MOLECULE: U5 SNRNA (SMALL NUCLEAR RNA);                              
1238:  7lma-A  7.0  4.2  296  1012    9   MOLECULE: TELOMERASE LA-RELATED PROTEIN P65;                         
1239:  3fsi-A  7.0  4.0  181   248   13   MOLECULE: REVERSE TRANSCRIPTASE DOMAIN;                              
1240:  6usp-A  6.9  4.6  278   596   10   MOLECULE: TELOMERASE REVERSE TRANSCRIPTASE;                          
1241:  7kqn-A  6.9  4.2  279   596   12   MOLECULE: TELOMERASE REVERSE TRANSCRIPTASE;                          
1242:  5d3g-A  6.9  5.3  222   553   10   MOLECULE: HIV-1 REVERSE TRANSCRIPTASE P66 SUBUNIT;                   
1243:  1d0e-B  6.9  4.3  192   257   12   MOLECULE: 5'-D(*TP*TP*TP*CP*AP*TP*GP*CP*AP*TP*G)-3';                 
1244:  1ikw-A  6.8  8.0  223   557   10   MOLECULE: POL POLYPROTEIN;                                           
1245:  1nnd-A  6.8  4.1  187   251   11   MOLECULE: REVERSE TRANSCRIPTASE;                                     
1246:  5cqg-A  6.8  4.3  278   596   12   MOLECULE: TELOMERASE REVERSE TRANSCRIPTASE;                          
1247:  5hbm-A  6.7  6.6  209   552   10   MOLECULE: REVERSE TRANSCRIPTASE/RIBONUCLEASE H;                      
1248:  4i7f-A  6.7  7.1  216   552   10   MOLECULE: REVERSE TRANSCRIPTASE;                                     
1249:  3du6-A  6.7  4.4  285   596   12   MOLECULE: TELOMERASE REVERSE TRANSCRIPTASE;                          
1250:  3c6u-A  6.6  7.6  218   558   10   MOLECULE: REVERSE TRANSCRIPTASE;                                     
1251:  1sv5-A  6.6  5.7  215   552   10   MOLECULE: REVERSE TRANSCRIPTASE;                                     
1252:  3i0s-A  6.6  6.8  220   558   10   MOLECULE: REVERSE TRANSCRIPTASE/RIBONUCLEASE H;                      
1253:  4mfb-A  6.6  6.1  212   544    9   MOLECULE: HIV-1 REVERSE TRANSCRIPTASE, P66 SUBUNIT;                  
1254:  3lam-A  6.6  4.4  202   553   11   MOLECULE: HIV REVERSE TRANSCRIPTASE;                                 
1255:  2opr-A  6.6  6.6  212   539   11   MOLECULE: REVERSE TRANSCRIPTASE/RIBONUCLEASE H;                      
1256:  6bk8-A  6.5  5.0  381  1960   10   MOLECULE: U2 SNRNA;                                                  
1257:  3klf-E  6.5  4.2  221   553   13   MOLECULE: REVERSE TRANSCRIPTASE/RIBONUCLEASE H;                      
1258:  3v6d-A  6.5  4.3  220   555   12   MOLECULE: HIV-1 REVERSE TRANSCRIPTASE P66 SUBUNIT;                   
1259:  3du6-B  6.5  4.5  282   596   12   MOLECULE: TELOMERASE REVERSE TRANSCRIPTASE;                          
1260:  1c0u-A  6.5  6.0  217   539   12   MOLECULE: HIV-1 REVERSE TRANSCRIPTASE (A-CHAIN);                     
1261:  4r5p-C  6.5  4.8  223   554   13   MOLECULE: HIV-1 REVERSE TRANSCRIPTASE, P66 SUBUNIT;                  
1262:  3v6d-C  6.5  4.4  224   554   11   MOLECULE: HIV-1 REVERSE TRANSCRIPTASE P66 SUBUNIT;                   
1263:  7kqm-A  6.4  4.6  275   596   13   MOLECULE: TELOMERASE REVERSE TRANSCRIPTASE;                          
1264:  3du5-B  6.4  4.5  282   596   13   MOLECULE: TELOMERASE REVERSE TRANSCRIPTASE;                          
1265:  2hmi-A  6.4  3.9  213   558   11   MOLECULE: DNA (5'-                                                   
1266:  4ol8-F  6.4  4.9  202   427   13   MOLECULE: REVERSE TRANSCRIPTASE/RIBONUCLEASE H;                      
1267:  1ep4-A  6.4  7.8  216   523    8   MOLECULE: HIV-1 REVERSE TRANSCRIPTASE;                               
1268:  2ykm-A  6.4  7.1  215   557   10   MOLECULE: REVERSE TRANSCRIPTASE/RIBONUCLEASE H;                      
1269:  2ykn-A  6.4  6.5  212   557    9   MOLECULE: REVERSE TRANSCRIPTASE/RIBONUCLEASE H;                      
1270:  4xpe-A  6.4  3.9  181   246   10   MOLECULE: REVERSE TRANSCRIPTASE;                                     
1271:  4mh8-A  6.4  5.1  232   453   11   MOLECULE: REVERSE TRANSCRIPTASE/RIBONUCLEASE H P80;                  
1272:  1lw2-A  6.4  6.9  203   519   10   MOLECULE: HIV-1 REVERSE TRANSCRIPTASE;                               
1273:  1c1b-A  6.3  4.2  198   537   10   MOLECULE: HIV-1 REVERSE TRANSCRIPTASE (A-CHAIN);                     
1274:  1s6p-A  6.3  5.9  213   552    9   MOLECULE: POL POLYPROTEIN [CONTAINS: REVERSE TRANSCRIPTASE]          
1275:  2ops-A  6.3  6.5  206   536   12   MOLECULE: REVERSE TRANSCRIPTASE/RIBONUCLEASE H;                      
1276:  3klh-A  6.3  4.5  215   558   12   MOLECULE: REVERSE TRANSCRIPTASE/RIBONUCLEASE H;                      
1277:  3hvt-A  6.3  4.0  206   555    9   MOLECULE: HIV-1 REVERSE TRANSCRIPTASE (SUBUNIT P66);                 
1278:  1s9g-A  6.3  5.3  209   543   12   MOLECULE: POL POLYPROTEIN [CONTAINS: REVERSE TRANSCRIPTASE]          
1279:  3mee-A  6.3  7.6  218   552   10   MOLECULE: P66 REVERSE TRANSCRIPTASE;                                 
1280:  3v81-A  6.3  4.0  216   555   11   MOLECULE: HIV-1 REVERSE TRANSCRIPTASE P66 SUBUNIT;                   
1281:  4rw6-A  6.3  5.9  204   538   10   MOLECULE: REVERSE TRANSCRIPTASE/RIBONUCLEASE H, P66 SUBUNIT          
1282:  4ol8-B  6.2  5.5  216   452   12   MOLECULE: REVERSE TRANSCRIPTASE/RIBONUCLEASE H;                      
1283:  1dtt-A  6.2  5.9  206   541   12   MOLECULE: HIV-1 RT A-CHAIN;                                          
1284:  1dtq-A  6.2  7.2  218   525   11   MOLECULE: HIV-1 RT A-CHAIN;                                          
1285:  3klg-E  6.2  4.6  238   554   10   MOLECULE: REVERSE TRANSCRIPTASE/RIBONUCLEASE H;                      
1286:  4r5p-A  6.2  4.4  224   555   10   MOLECULE: HIV-1 REVERSE TRANSCRIPTASE, P66 SUBUNIT;                  
1287:  1n6q-A  6.2  4.7  219   558   11   MOLECULE: 5'-                                                        
1288:  6d6v-A  6.1  4.5  291   980   10   MOLECULE: TELOMERASE REVERSE TRANSCRIPTASE;                          
1289:  1s6q-A  6.1  6.1  204   552   10   MOLECULE: POL POLYPROTEIN [CONTAINS: REVERSE TRANSCRIPTASE]          
1290:  3mec-A  6.1  7.2  215   550    9   MOLECULE: P66 REVERSE TRANSCRIPTASE;                                 
1291:  1tvr-A  6.1  5.9  212   558   11   MOLECULE: REVERSE TRANSCRIPTASE;                                     
1292:  7kse-A  6.0  4.2  219   742   12   MOLECULE: PEPTIDASE A9/REVERSE TRANSCRIPTASE/RNASE H;                
1293:  2a6o-A  6.0 12.0   89   152    6   MOLECULE: 5'-D(*CP*CP*CP*CP*TP*AP*GP*CP*TP*TP*TP*AP*GP*CP*T          
1294:  1uwb-A  6.0  5.6  200   558   12   MOLECULE: REVERSE TRANSCRIPTASE;                                     
1295:  3qip-A  6.0  6.8  212   554   10   MOLECULE: REVERSE HIV-1 REVERSE TRANSCRIPTASE P66;                   
1296:  4o44-A  6.0  5.2  209   552   11   MOLECULE: HIV-1 REVERSE TRANSCRIPTASE, P66 SUBUNIT;                  
1297:  1ikv-A  6.0  7.1  216   556   12   MOLECULE: POL POLYPROTEIN;                                           
1298:  1fko-A  6.0  7.2  215   543   11   MOLECULE: HIV-1 RT, A-CHAIN;                                         
1299:  4q0b-C  6.0  4.0  219   555   11   MOLECULE: HIV-1 REVERSE TRANSCRIPTASE, P66 SUBUNIT;                  
1300:  4lsl-A  6.0  5.4  217   548    9   MOLECULE: HIV-1 REVERSE TRANSCRIPTASE, P66 SUBUNIT;                  
1301:  3lal-A  5.9  4.6  208   553   10   MOLECULE: HIV REVERSE TRANSCRIPTASE;                                 
1302:  3m8q-A  5.9  5.7  212   554   10   MOLECULE: REVERSE TRANSCRIPTASE/RIBONUCLEASE H;                      
1303:  3qlh-A  5.9  5.4  198   555   13   MOLECULE: REVERSE TRANSCRIPTASE/RIBONUCLEASE H;                      
1304:  3kli-A  5.9  6.4  243   551    9   MOLECULE: REVERSE TRANSCRIPTASE/RIBONUCLEASE H;                      
1305:  1jla-A  5.9  6.5  213   547   10   MOLECULE: HIV-1 RT A-CHAIN;                                          
1306:  4h4m-A  5.9  5.3  216   548    9   MOLECULE: REVERSE TRANSCRIPTASE/RIBONUCLEASE H, EXORIBONUCL          
1307:  1rth-A  5.8  6.7  216   543   10   MOLECULE: HIV-1 REVERSE TRANSCRIPTASE;                               
1308:  3meg-A  5.8  7.1  215   552   10   MOLECULE: P66 REVERSE TRANSCRIPTASE;                                 
1309:  4puo-C  5.8  3.9  215   555   12   MOLECULE: HIV-1 REVERSE TRANSCRIPTASE, P66 SUBUNIT;                  
1310:  4puo-A  5.8  6.4  222   555   11   MOLECULE: HIV-1 REVERSE TRANSCRIPTASE, P66 SUBUNIT;                  
1311:  3lak-A  5.8  5.1  211   553    9   MOLECULE: HIV REVERSE TRANSCRIPTASE;                                 
1312:  1bqn-A  5.8  4.1  204   558   10   MOLECULE: REVERSE TRANSCRIPTASE;                                     
1313:  3m8p-A  5.8  6.6  212   551   10   MOLECULE: REVERSE TRANSCRIPTASE/RIBONUCLEASE H;                      
1314:  3lan-A  5.8  4.5  206   553   11   MOLECULE: HIV REVERSE TRANSCRIPTASE;                                 
1315:  2rki-A  5.8  4.3  207   557   11   MOLECULE: HIV-1 REVERSE TRANSCRIPTASE (RT) P66;                      
1316:  7qxs-A  5.7  4.3  304   951   11   MOLECULE: TELOMERASE REVERSE TRANSCRIPTASE;                          
1317:  3ffi-A  5.7  4.9  211   549   10   MOLECULE: REVERSE TRANSCRIPTASE/RIBONUCLEASE H;                      
1318:  4h4o-A  5.7  4.2  211   549   10   MOLECULE: REVERSE TRANSCRIPTASE/RIBONUCLEASE H, EXORIBONUCL          
1319:  2jle-A  5.7  7.3  216   545   10   MOLECULE: REVERSE TRANSCRIPTASE/RNASEH;                              
1320:  1t03-A  5.7  4.6  216   558   12   MOLECULE: SYNTHETIC OLIGONUCLEOTIDE TEMPLATE;                        
1321:  3med-A  5.7  5.5  211   552   11   MOLECULE: P66 REVERSE TRANSCRIPTASE;                                 
1322:  4q0b-A  5.7  4.2  216   555   10   MOLECULE: HIV-1 REVERSE TRANSCRIPTASE, P66 SUBUNIT;                  
1323:  2won-A  5.7  4.5  210   557   10   MOLECULE: HIV-1 REVERSE TRANSCRIPTASE;                               
1324:  4pwd-C  5.7  4.0  214   555   15   MOLECULE: HIV-1 REVERSE TRANSCRIPTASE, P66 SUBUNIT;                  
1325:  3irx-A  5.7  6.0  206   555   11   MOLECULE: REVERSE TRANSCRIPTASE/RIBONUCLEASE H;                      
1326:  3lp0-A  5.7  6.2  215   555   11   MOLECULE: REVERSE TRANSCRIPTASE/RIBONUCLEASE H;                      
1327:  3dya-A  5.6  5.0  209   551   10   MOLECULE: REVERSE TRANSCRIPTASE/RIBONUCLEASE H;                      
1328:  2rf2-A  5.6  7.3  219   554   10   MOLECULE: REVERSE TRANSCRIPTASE/RIBONUCLEASE H (EC                   
1329:  3is9-A  5.6  5.7  207   554   10   MOLECULE: REVERSE TRANSCRIPTASE/RIBONUCLEASE H;                      
1330:  5c42-A  5.6  4.9  212   544    9   MOLECULE: HIV-1 REVERSE TRANSCRIPTASE, P66 SUBUNIT;                  
1331:  1jkh-A  5.6  6.4  216   551   11   MOLECULE: HIV-1 RT, A-CHAIN;                                         
1332:  4dg1-A  5.5  5.8  219   549   11   MOLECULE: REVERSE TRANSCRIPTASE P66 SUBUNIT;                         
1333:  2yni-A  5.5  4.5  206   560   10   MOLECULE: REVERSE TRANSCRIPTASE/RIBONUCLEASE H;                      
1334:  1har-A  5.5  3.5  153   196   10   MOLECULE: HIV-1 REVERSE TRANSCRIPTASE (FINGERS AND PALM              
1335:  4pwd-A  5.5  7.5  228   555   10   MOLECULE: HIV-1 REVERSE TRANSCRIPTASE, P66 SUBUNIT;                  
1336:  3i0r-A  5.5  7.2  218   545   10   MOLECULE: REVERSE TRANSCRIPTASE/RIBONUCLEASE H;                      
1337:  3ig1-A  5.5  6.1  226   552   11   MOLECULE: HIV-1 REVERSE TRANSCRIPTASE P66 SUBUNIT;                   
1338:  2yng-A  5.5  4.8  207   560   11   MOLECULE: REVERSE TRANSCRIPTASE/RIBONUCLEASE H;                      
1339:  3c6t-A  5.5  6.4  215   559   10   MOLECULE: REVERSE TRANSCRIPTASE;                                     
1340:  3lp1-A  5.5  6.5  209   554   10   MOLECULE: REVERSE TRANSCRIPTASE/RIBONUCLEASE H;                      
1341:  5vo3-A  5.4 12.6  113   380    4   MOLECULE: SUCCINYL-DIAMINOPIMELATE DESUCCINYLASE;                    
1342:  4ig0-A  5.4  6.0  212   556   10   MOLECULE: REVERSE TRANSCRIPTASE/RIBONUCLEASE H;                      
1343:  3lp2-A  5.4  7.0  211   554   10   MOLECULE: REVERSE TRANSCRIPTASE/RIBONUCLEASE H;                      
1344:  3e01-A  5.4  4.9  211   552    9   MOLECULE: GAG-POL POLYPROTEIN;                                       
1345:  1c0t-A  5.4  5.9  186   491   11   MOLECULE: HIV-1 REVERSE TRANSCRIPTASE (A-CHAIN);                     
1346:  5c24-A  5.4  5.8  195   537   11   MOLECULE: HIV-1 REVERSE TRANSCRIPTASE, P66 SUBUNIT;                  
1347:  3t1a-A  5.4  4.4  204   554   11   MOLECULE: REVERSE TRANSCRIPTASE;                                     
1348:  2ynh-A  5.4  4.7  204   560   10   MOLECULE: REVERSE TRANSCRIPTASE/RIBONUCLEASE H;                      
1349:  2ynf-A  5.4  4.4  204   557   11   MOLECULE: REVERSE TRANSCRIPTASE/RIBONUCLEASE H;                      
1350:  3t19-A  5.4  4.6  204   554   10   MOLECULE: REVERSE TRANSCRIPTASE;                                     
1351:  3tam-A  5.3  5.0  208   553   11   MOLECULE: REVERSE TRANSCRIPTASE/RIBONUCLEASE H;                      
1352:  3qo9-A  5.3  5.8  200   553   11   MOLECULE: REVERSE TRANSCRIPTASE/ RIBONUCLEASE H;                     
1353:  4id5-A  5.3  5.8  203   556    9   MOLECULE: REVERSE TRANSCRIPTASE/RIBONUCLEASE H;                      
1354:  5fdl-A  5.3  6.9  209   550   11   MOLECULE: P51 REVERSE TRANSCRIPTASE;                                 
1355:  4kv8-A  5.3  6.8  218   554   11   MOLECULE: HIV REVERSE TRANSCRIPTASE P66;                             
1356:  5vqw-A  5.3  6.3  214   547   11   MOLECULE: REVERSE TRANSCRIPTASE/RIBONUCLEASE H;                      
1357:  5g2x-C  5.2  4.9  280   486    6   MOLECULE: GROUP II INTRON;                                           
1358:  4kfb-A  5.2  6.0  202   556   11   MOLECULE: REVERSE TRANSCRIPTASE/RIBONUCLEASE H, EXORIBONUCL          
1359:  2opq-A  5.2  6.9  206   516   10   MOLECULE: REVERSE TRANSCRIPTASE/RIBONUCLEASE H;                      
1360:  4ig3-A  5.2  5.7  209   556   10   MOLECULE: REVERSE TRANSCRIPTASE/RIBONUCLEASE H;                      
1361:  4ify-A  5.2  5.6  199   556   10   MOLECULE: REVERSE TRANSCRIPTASE/RIBONUCLEASE H;                      
1362:  2wom-A  5.2  4.4  205   557   10   MOLECULE: HIV-1 REVERSE TRANSCRIPTASE;                               
1363:  4rw7-A  5.2  5.2  204   538   10   MOLECULE: REVERSE TRANSCRIPTASE/RIBONUCLEASE H, P66 SUBUNIT          
1364:  2opp-A  5.2  5.7  200   519   10   MOLECULE: REVERSE TRANSCRIPTASE/RIBONUCLEASE H;                      
1365:  1hni-A  5.2  4.0  207   558   11   MOLECULE: HIV-1 REVERSE TRANSCRIPTASE (SUBUNIT P66);                 
1366:  4icl-A  5.2  5.8  205   556   12   MOLECULE: REVERSE TRANSCRIPTASE/RIBONUCLEASE H;                      
1367:  7pbk-A  5.1  5.1  137   624    9   MOLECULE: DNA POLYMERASE I;                                          
1368:  4rw4-A  5.1  5.1  201   538   11   MOLECULE: REVERSE TRANSCRIPTASE/RIBONUCLEASE H, P66 SUBUNIT          
1369:  4i2q-A  5.1  6.2  209   556   11   MOLECULE: GAG-POL POLYPROTEIN;                                       
1370:  5vqz-A  5.1  6.0  202   547   12   MOLECULE: REVERSE TRANSCRIPTASE/RIBONUCLEASE H;                      
1371:  5vqv-A  5.1  6.1  205   547   11   MOLECULE: REVERSE TRANSCRIPTASE/RIBONUCLEASE H;                      
1372:  3nbp-A  5.0  5.7  209   554   11   MOLECULE: REVERSE TRANSCRIPTASE/RIBONUCLEASE H;                      
1373:  4ko0-A  5.0  6.1  212   555   10   MOLECULE: HIV-1 REVERSE TRANSCRIPTASE, P66 SUBUNIT;                  
1374:  2ze2-A  5.0  5.6  206   552    9   MOLECULE: REVERSE TRANSCRIPTASE/RIBONUCLEASE H;                      
1375:  5vqx-A  5.0  5.8  202   547   13   MOLECULE: REVERSE TRANSCRIPTASE/RIBONUCLEASE H;                      
1376:  7o24-B  5.0  4.5  198   459   17   MOLECULE: PR125POL;                                                  
1377:  7v99-A  5.0  4.1  295   991    9   MOLECULE: TELOMERASE REVERSE TRANSCRIPTASE;                          
1378:  4rw8-A  4.9  5.0  217   548    9   MOLECULE: REVERSE TRANSCRIPTASE/RIBONUCLEASE H, P66 SUBUNIT          
1379:  4b3o-A  4.9  4.4  198   540    9   MOLECULE: REVERSE TRANSCRIPTASE/RIBONUCLEASE H;                      
1380:  1klm-A  4.9  6.1  217   539   12   MOLECULE: HIV-1 REVERSE TRANSCRIPTASE;                               
1381:  2zd1-A  4.9  5.9  201   554   10   MOLECULE: REVERSE TRANSCRIPTASE/RIBONUCLEASE H;                      
1382:  6d9m-A  4.8  4.0  113   326   13   MOLECULE: FUSION PROTEIN OF ENDOLYSIN,RESPONSE RECEIVER SEN          
1383:  4lsn-A  4.8  6.7  215   549   10   MOLECULE: HIV-1 REVERSE TRANSCRIPTASE, P66 SUBUNIT;                  
1384:  4g1q-A  4.8  5.8  199   556   12   MOLECULE: REVERSE TRANSCRIPTASE/RIBONUCLEASE H;                      
1385:  4idk-A  4.8  5.7  204   556   10   MOLECULE: REVERSE TRANSCRIPTASE/RIBONUCLEASE H;                      
1386:  4b3q-A  4.8  6.3  211   543    9   MOLECULE: REVERSE TRANSCRIPTASE/RIBONUCLEASE H;                      
1387:  3bgr-A  4.8  5.6  183   554    9   MOLECULE: REVERSE TRANSCRIPTASE/RIBONUCLEASE H;                      
1388:  2rb7-A  4.7  8.1  100   360    2   MOLECULE: PEPTIDASE, M20/M25/M40 FAMILY;                             
1389:  1c1c-A  4.7  6.1  212   537   11   MOLECULE: HIV-1 REVERSE TRANSCRIPTASE (A-CHAIN);                     
1390:  4b3p-A  4.7  4.7  183   519    9   MOLECULE: REVERSE TRANSCRIPTASE/RIBONUCLEASE H;                      
1391:  5vqr-A  4.7  5.8  204   547   11   MOLECULE: REVERSE TRANSCRIPTASE/RIBONUCLEASE H;                      
1392:  5vqt-A  4.7  6.0  204   547   11   MOLECULE: REVERSE TRANSCRIPTASE/RIBONUCLEASE H;                      
1393:  5vqq-A  4.7  6.0  203   547   12   MOLECULE: REVERSE TRANSCRIPTASE/RIBONUCLEASE H;                      
1394:  1jle-A  4.6  6.0  205   526    8   MOLECULE: HIV-1 RT, A-CHAIN;                                         
1395:  4o4g-A  4.6  6.0  211   554   10   MOLECULE: HIV-1 REVERSE TRANSCRIPTASE, P66 SUBUNIT;                  
1396:  1fk9-A  4.6  7.1  213   520   10   MOLECULE: HIV-1 RT, A-CHAIN;                                         
1397:  5yhf-A  4.5  9.0  103   734    2   MOLECULE: PROTEIN TRANSLOCASE SUBUNIT SECDF;                         
1398:  6slf-A  4.5  9.4  105   398    8   MOLECULE: N-ALPHA-ACYL-GLUTAMINE AMINOACYLASE;                       
1399:  4i2p-A  4.5  5.9  205   554   10   MOLECULE: GAG-POL POLYPROTEIN;                                       
1400:  4we1-A  4.5  5.7  216   542   10   MOLECULE: GAG-POL POLYPROTEIN;                                       
1401:  5vqy-A  4.5  5.8  199   547   14   MOLECULE: REVERSE TRANSCRIPTASE/RIBONUCLEASE H;                      
1402:  5c25-A  4.4  5.9  206   554   11   MOLECULE: HIV-1 REVERSE TRANSCRIPTASE, P66 SUBUNIT;                  
1403:  2v0n-A  4.3 11.9  117   459   11   MOLECULE: RESPONSE REGULATOR PLED;                                   
1404:  4ifv-A  4.3  5.7  204   556   10   MOLECULE: EXORIBONUCLEASE H, P66 RT;                                 
1405:  5k8o-B  4.2 13.8  119   425    7   MOLECULE: 5-NITROANTHRANILIC ACID AMINOHYDROLASE;                    
1406:  5xgb-A  4.2  9.5  167   551    8   MOLECULE: UNCHARACTERIZED PROTEIN;                                   
1407:  3vf0-B  4.1 13.7  105   283   10   MOLECULE: VINCULIN;                                                  
1408:  7b8v-H  4.1  3.1   62    85    5   MOLECULE: 30S RIBOSOMAL PROTEIN S6;                                  
1409:  4rw9-A  4.1  5.2  203   538   10   MOLECULE: REVERSE TRANSCRIPTASE/RIBONUCLEASE H, P66 SUBUNIT          
1410:  4q0b-D  4.1  4.9  174   412    9   MOLECULE: HIV-1 REVERSE TRANSCRIPTASE, P66 SUBUNIT;                  
1411:  6eli-A  4.1  5.6  201   556   10   MOLECULE: REVERSE TRANSCRIPTASE;                                     
1412:  1ikw-B  4.1  5.0  164   405   10   MOLECULE: POL POLYPROTEIN;                                           
1413:  6wb2-A  4.0  5.4  216   540   10   MOLECULE: HIV-1 VIRAL RNA GENOME FRAGMENT;                           
1414:  1v3z-A  4.0  3.0   63    90    8   MOLECULE: ACYLPHOSPHATASE;                                           
1415:  4r5p-D  4.0  5.0  165   412   10   MOLECULE: HIV-1 REVERSE TRANSCRIPTASE, P66 SUBUNIT;                  
1416:  3v4i-B  4.0  4.7  162   412   10   MOLECULE: HIV-1 REVERSE TRANSCRIPTASE P66 SUBUNIT;                   
1417:  3v81-B  4.0  5.1  170   412   10   MOLECULE: HIV-1 REVERSE TRANSCRIPTASE P66 SUBUNIT;                   
1418:  3fds-A  3.9  9.8  125   352   10   MOLECULE: DNA POLYMERASE IV;                                         
1419:  5hqm-A  3.9  8.5  128   459    5   MOLECULE: RIBULOSE BISPHOSPHATE CARBOXYLASE (R. PALUSTRIS/R          
1420:  4p6q-A  3.8 12.9  102   286    8   MOLECULE: MSX2-INTERACTING PROTEIN;                                  
1421:  6vej-A  3.8 14.5  124  1022   10   MOLECULE: PROBABLE RESISTANCE-NODULATION-CELL DIVISION (RND          
1422:  4xvi-A  3.8  4.9  129   647   15   MOLECULE: DNA POLYMERASE NU;                                         
1423:  3v6d-B  3.8  5.3  163   412   10   MOLECULE: HIV-1 REVERSE TRANSCRIPTASE P66 SUBUNIT;                   
1424:  3oha-A  3.7  6.4  142   516   16   MOLECULE: DNA POLYMERASE ETA;                                        
1425:  3al0-B  3.7 18.1  123   482    7   MOLECULE: GLUTAMYL-TRNA(GLN) AMIDOTRANSFERASE SUBUNIT A;             
1426:  4mfb-B  3.7  5.4  181   413   10   MOLECULE: HIV-1 REVERSE TRANSCRIPTASE, P66 SUBUNIT;                  
1427:  3klg-B  3.7  6.0  154   413   10   MOLECULE: REVERSE TRANSCRIPTASE/RIBONUCLEASE H;                      
1428:  1jle-B  3.7  5.6  170   408   12   MOLECULE: HIV-1 RT, A-CHAIN;                                         
1429:  6fjw-A  3.6  5.2   84   239   13   MOLECULE: CAS6 PROTEIN;                                              
1430:  7mpy-B  3.6  6.3   98   430    9   MOLECULE: FOLATE SYNTHESIS BIFUNCTIONAL PROTEIN;                     
1431:  4pqu-B  3.6  5.0  152   412    9   MOLECULE: HIV-1 REVERSE TRANSCRIPTASE, P66 SUBUNIT;                  
1432:  3klg-F  3.6  6.0  157   413   11   MOLECULE: REVERSE TRANSCRIPTASE/RIBONUCLEASE H;                      
1433:  5c25-B  3.6  5.2  174   406    9   MOLECULE: HIV-1 REVERSE TRANSCRIPTASE, P66 SUBUNIT;                  
1434:  1mu2-B  3.6  5.3  170   402   14   MOLECULE: HIV-2 RT;                                                  
1435:  3v6d-D  3.6  5.3  161   412    8   MOLECULE: HIV-1 REVERSE TRANSCRIPTASE P66 SUBUNIT;                   
1436:  1vr6-A  3.5 11.4   89   343    6   MOLECULE: PHOSPHO-2-DEHYDRO-3-DEOXYHEPTONATE ALDOLASE;               
1437:  1r3n-A  3.5 10.5  109   438    7   MOLECULE: BETA-ALANINE SYNTHASE;                                     
1438:  6mw4-A  3.5  3.5   77   551    8   MOLECULE: PUTATIVE GERMINATION-SPECIFIC PROTEASE;                    
1439:  6zxv-A  3.5 11.2   87   325    7   MOLECULE: TRNA (GUANINE(10)-N2)-DIMETHYLTRANSFERASE;                 
1440:  3dya-B  3.5  5.1  167   402   10   MOLECULE: REVERSE TRANSCRIPTASE/RIBONUCLEASE H;                      
1441:  4i2p-B  3.5  4.8  161   412   11   MOLECULE: GAG-POL POLYPROTEIN;                                       
1442:  3kle-F  3.5  5.0  155   419   10   MOLECULE: REVERSE TRANSCRIPTASE/RIBONUCLEASE H;                      
1443:  4kko-A  3.5  6.1  216   554   10   MOLECULE: HIV-1 REVERSE TRANSCRIPTASE, P66 SUBUNIT;                  
1444:  4r5p-B  3.5  4.9  151   412    7   MOLECULE: HIV-1 REVERSE TRANSCRIPTASE, P66 SUBUNIT;                  
1445:  4pwd-D  3.5  4.6  148   412    9   MOLECULE: HIV-1 REVERSE TRANSCRIPTASE, P66 SUBUNIT;                  
1446:  3o1l-A  3.4  6.3  104   298    7   MOLECULE: FORMYLTETRAHYDROFOLATE DEFORMYLASE;                        
1447:  2wbm-A  3.4 11.5   66   234    9   MOLECULE: RIBOSOME MATURATION PROTEIN SDO1 HOMOLOG;                  
1448:  4b3o-B  3.4  4.7  154   410    6   MOLECULE: REVERSE TRANSCRIPTASE/RIBONUCLEASE H;                      
1449:  1fk9-B  3.4  4.9  168   403   12   MOLECULE: HIV-1 RT, A-CHAIN;                                         
1450:  4rib-B  3.3 17.0   98   628    9   MOLECULE: FANCONI-ASSOCIATED NUCLEASE 1;                             
1451:  7r9g-A  3.3  7.2   92   386    5   MOLECULE: TRNA PSEUDOURIDINE SYNTHASE 1;                             
1452:  3icq-T  3.3 19.5   99   949    6   MOLECULE: EXPORTIN-T;                                                
1453:  6vks-A  3.3 14.6  155  1049    3   MOLECULE: EFFLUX PUMP MEMBRANE TRANSPORTER;                          
1454:  4n78-A  3.3  5.6  130  1184    5   MOLECULE: CYTOPLASMIC FMR1-INTERACTING PROTEIN 1;                    
1455:  3qlh-B  3.3  5.0  144   407   10   MOLECULE: REVERSE TRANSCRIPTASE/RIBONUCLEASE H;                      
1456:  3kk1-B  3.3  4.7  139   412   10   MOLECULE: REVERSE TRANSCRIPTASE P66 SUBUNIT;                         
1457:  3klf-J  3.3  3.9  136   413    9   MOLECULE: REVERSE TRANSCRIPTASE/RIBONUCLEASE H;                      
1458:  3irx-B  3.3  5.6  184   416    8   MOLECULE: REVERSE TRANSCRIPTASE/RIBONUCLEASE H;                      
1459:  5d3g-D  3.3  5.1  152   410    9   MOLECULE: HIV-1 REVERSE TRANSCRIPTASE P66 SUBUNIT;                   
1460:  1dtq-B  3.3  4.8  155   402   10   MOLECULE: HIV-1 RT A-CHAIN;                                          
1461:  3ig1-B  3.3  5.1  162   409   10   MOLECULE: HIV-1 REVERSE TRANSCRIPTASE P66 SUBUNIT;                   
1462:  5fdl-B  3.3  3.9  129   396    8   MOLECULE: P51 REVERSE TRANSCRIPTASE;                                 
1463:  3t19-B  3.3  5.4  170   400    9   MOLECULE: REVERSE TRANSCRIPTASE;                                     
1464:  5cyq-A  3.3  5.5  185   548   10   MOLECULE: HIV-1 REVERSE TRANSCRIPTASE, P66 SUBUNIT;                  
1465:  5hlf-B  3.3  5.4  169   416    8   MOLECULE: HIV-1 REVERSE TRANSCRIPTASE P66 SUBUNIT;                   
1466:  3pfo-A  3.2 15.5  115   426    3   MOLECULE: PUTATIVE ACETYLORNITHINE DEACETYLASE;                      
1467:  6s6b-J  3.2 18.0  103   475    8   MOLECULE: CRISPR-ASSOCIATED PROTEIN, CMR5 FAMILY;                    
1468:  2ops-B  3.2  6.4  162   408   11   MOLECULE: REVERSE TRANSCRIPTASE/RIBONUCLEASE H;                      
1469:  4b3q-B  3.2  5.1  155   410   11   MOLECULE: REVERSE TRANSCRIPTASE/RIBONUCLEASE H;                      
1470:  3kk3-B  3.2  5.5  148   407    7   MOLECULE: REVERSE TRANSCRIPTASE P66 SUBUNIT;                         
1471:  3kk2-B  3.2  4.5  146   414    8   MOLECULE: REVERSE TRANSCRIPTASE P66 SUBUNIT;                         
1472:  3kjv-B  3.2  4.1  135   400   10   MOLECULE: REVERSE TRANSCRIPTASE P66 SUBUNIT;                         
1473:  4pwd-B  3.2  5.2  146   412    8   MOLECULE: HIV-1 REVERSE TRANSCRIPTASE, P66 SUBUNIT;                  
1474:  4idk-B  3.2  6.1  151   412    8   MOLECULE: REVERSE TRANSCRIPTASE/RIBONUCLEASE H;                      
1475:  4icl-B  3.2  5.0  164   412    9   MOLECULE: REVERSE TRANSCRIPTASE/RIBONUCLEASE H;                      
1476:  3kli-B  3.2  4.4  152   427    9   MOLECULE: REVERSE TRANSCRIPTASE/RIBONUCLEASE H;                      
1477:  3is9-B  3.2  5.6  176   416    8   MOLECULE: REVERSE TRANSCRIPTASE/RIBONUCLEASE H;                      
1478:  6vug-B  3.2  5.0  164   419    9   MOLECULE: REVERSE TRANSCRIPTASE/RIBONUCLEASE H;                      
1479:  5ovn-B  3.2  4.4  148   405   10   MOLECULE: POL PROTEIN;                                               
1480:  5vqy-B  3.2  5.2  152   401   11   MOLECULE: REVERSE TRANSCRIPTASE/RIBONUCLEASE H;                      
1481:  2ic3-B  3.2  6.6  159   427    8   MOLECULE: REVERSE TRANSCRIPTASE/RIBONUCLEASE H (P66 RT);             
1482:  5xgc-A  3.1 10.5   83   473   13   MOLECULE: RAP1 GTPASE-GDP DISSOCIATION STIMULATOR 1;                 
1483:  3io1-A  3.1 16.7   92   397    7   MOLECULE: AMINOBENZOYL-GLUTAMATE UTILIZATION PROTEIN;                
1484:  4c9d-A  3.1  6.6   93   262   11   MOLECULE: CAS6B;                                                     
1485:  2ze2-B  3.1  4.9  154   416   10   MOLECULE: REVERSE TRANSCRIPTASE/RIBONUCLEASE H;                      
1486:  3t1a-B  3.1  4.1  133   400    9   MOLECULE: REVERSE TRANSCRIPTASE;                                     
1487:  3v4i-D  3.1  3.9  139   412    9   MOLECULE: HIV-1 REVERSE TRANSCRIPTASE P66 SUBUNIT;                   
1488:  4lsn-B  3.1  4.8  176   416    9   MOLECULE: HIV-1 REVERSE TRANSCRIPTASE, P66 SUBUNIT;                  
1489:  5cyq-B  3.1  6.3  155   415    8   MOLECULE: HIV-1 REVERSE TRANSCRIPTASE, P66 SUBUNIT;                  
1490:  4ig3-B  3.1  5.8  154   416    8   MOLECULE: REVERSE TRANSCRIPTASE/RIBONUCLEASE H;                      
1491:  1s6p-B  3.1  5.8  175   427    9   MOLECULE: POL POLYPROTEIN [CONTAINS: REVERSE TRANSCRIPTASE]          
1492:  1c1c-B  3.1  4.6  136   416   10   MOLECULE: HIV-1 REVERSE TRANSCRIPTASE (A-CHAIN);                     
1493:  4puo-B  3.1  5.0  141   412    9   MOLECULE: HIV-1 REVERSE TRANSCRIPTASE, P66 SUBUNIT;                  
1494:  3klh-B  3.1  5.6  153   428    8   MOLECULE: REVERSE TRANSCRIPTASE/RIBONUCLEASE H;                      
1495:  2yni-B  3.1  4.5  136   404    7   MOLECULE: REVERSE TRANSCRIPTASE/RIBONUCLEASE H;                      
1496:  3lp2-B  3.1  4.1  133   400    9   MOLECULE: REVERSE TRANSCRIPTASE/RIBONUCLEASE H;                      
1497:  5vqt-B  3.1  4.6  161   400    9   MOLECULE: REVERSE TRANSCRIPTASE/RIBONUCLEASE H;                      
1498:  4kfb-B  3.1  6.2  146   412   10   MOLECULE: REVERSE TRANSCRIPTASE/RIBONUCLEASE H, EXORIBONUCL          
1499:  5vqx-B  3.1  4.9  154   401   11   MOLECULE: REVERSE TRANSCRIPTASE/RIBONUCLEASE H;                      
1500:  5cym-A  3.1  6.0  201   546   11   MOLECULE: HIV-1 REVERSE TRANSCRIPTASE, P66 SUBUNIT;                  
1501:  1lfp-A  3.0  6.3   83   243    6   MOLECULE: HYPOTHETICAL PROTEIN AQ_1575;                              
1502:  6cst-A  3.0  5.8  126   446    6   MOLECULE: DNA POLYMERASE KAPPA;                                      
1503:  4x4r-A  3.0  4.7  139   443    7   MOLECULE: CCA-ADDING ENZYME;                                         
1504:  4q0b-B  3.0  5.0  142   412   10   MOLECULE: HIV-1 REVERSE TRANSCRIPTASE, P66 SUBUNIT;                  
1505:  3ffi-B  3.0  4.1  138   403    9   MOLECULE: REVERSE TRANSCRIPTASE/RIBONUCLEASE H;                      
1506:  4rw6-B  3.0  6.0  142   405    9   MOLECULE: REVERSE TRANSCRIPTASE/RIBONUCLEASE H, P66 SUBUNIT          
1507:  3jsm-B  3.0  4.1  143   413    7   MOLECULE: HIV-1 REVERSE TRANSCRIPTASE P66 SUBUNIT;                   
1508:  4rw9-B  3.0  5.9  141   405   10   MOLECULE: REVERSE TRANSCRIPTASE/RIBONUCLEASE H, P66 SUBUNIT          
1509:  4ko0-B  3.0  6.4  138   410    7   MOLECULE: HIV-1 REVERSE TRANSCRIPTASE, P66 SUBUNIT;                  
1510:  3i0r-B  3.0  4.3  141   405    8   MOLECULE: REVERSE TRANSCRIPTASE/RIBONUCLEASE H;                      
1511:  3ith-D  3.0  4.6  144   415    9   MOLECULE: REVERSE TRANSCRIPTASE/RIBONUCLEASE H;                      
1512:  1hni-B  3.0  5.3  143   427    9   MOLECULE: HIV-1 REVERSE TRANSCRIPTASE (SUBUNIT P66);                 
1513:  5hlf-D  3.0  5.8  143   410    9   MOLECULE: HIV-1 REVERSE TRANSCRIPTASE P66 SUBUNIT;                   
1514:  2opq-B  3.0  5.8  135   400    8   MOLECULE: REVERSE TRANSCRIPTASE/RIBONUCLEASE H;                      
1515:  4ify-B  3.0  6.0  143   412    9   MOLECULE: REVERSE TRANSCRIPTASE/RIBONUCLEASE H;                      
1516:  4dg1-B  3.0  6.0  142   418    8   MOLECULE: REVERSE TRANSCRIPTASE P66 SUBUNIT;                         
1517:  4ifv-B  3.0  6.0  143   412    9   MOLECULE: EXORIBONUCLEASE H, P66 RT;                                 
1518:  3qip-B  3.0  3.8  128   402    9   MOLECULE: REVERSE HIV-1 REVERSE TRANSCRIPTASE P66;                   
1519:  1jla-B  3.0  5.0  142   408    9   MOLECULE: HIV-1 RT A-CHAIN;                                          
1520:  1f0x-A  2.9 15.1  120   502    7   MOLECULE: D-LACTATE DEHYDROGENASE;                                   
1521:  6yqq-A  2.9  5.8   97   320   10   MOLECULE: FORT-PRPP COMPLEX;                                         
1522:  4rw8-B  2.9  6.1  143   415    9   MOLECULE: REVERSE TRANSCRIPTASE/RIBONUCLEASE H, P66 SUBUNIT          
1523:  4o4g-B  2.9  5.9  142   428    8   MOLECULE: HIV-1 REVERSE TRANSCRIPTASE, P66 SUBUNIT;                  
1524:  1sv5-B  2.9  6.2  148   427    7   MOLECULE: REVERSE TRANSCRIPTASE;                                     
1525:  3lak-B  2.9  4.2  136   403    7   MOLECULE: HIV REVERSE TRANSCRIPTASE;                                 
1526:  2jle-B  2.9  4.7  138   415    7   MOLECULE: REVERSE TRANSCRIPTASE/RNASEH;                              
1527:  4kse-B  2.9  4.7  142   401    8   MOLECULE: HIV P51 SUBUNIT;                                           
1528:  1jkh-B  2.9  6.3  138   398    8   MOLECULE: HIV-1 RT, A-CHAIN;                                         
1529:  4zhr-B  2.9  7.3  149   409   11   MOLECULE: RT P66 SUBUNIT;                                            
1530:  2ykn-B  2.9  4.4  141   410    8   MOLECULE: REVERSE TRANSCRIPTASE/RIBONUCLEASE H;                      
1531:  3lp1-B  2.9  4.1  130   400    8   MOLECULE: REVERSE TRANSCRIPTASE/RIBONUCLEASE H;                      
1532:  2yng-B  2.9  4.4  145   411    8   MOLECULE: REVERSE TRANSCRIPTASE/RIBONUCLEASE H;                      
1533:  3m8q-B  2.9  5.9  164   398    9   MOLECULE: REVERSE TRANSCRIPTASE/RIBONUCLEASE H;                      
1534:  4i2q-B  2.9  6.0  141   416    9   MOLECULE: GAG-POL POLYPROTEIN;                                       
1535:  3tam-B  2.9  4.3  140   403    9   MOLECULE: REVERSE TRANSCRIPTASE/RIBONUCLEASE H;                      
1536:  5hbm-B  2.9  4.9  142   413    8   MOLECULE: REVERSE TRANSCRIPTASE/RIBONUCLEASE H;                      
1537:  3v81-D  2.9  5.9  149   412    9   MOLECULE: HIV-1 REVERSE TRANSCRIPTASE P66 SUBUNIT;                   
1538:  1ep4-B  2.9  4.1  127   395    9   MOLECULE: HIV-1 REVERSE TRANSCRIPTASE;                               
1539:  5vqq-B  2.9  5.6  153   400   11   MOLECULE: REVERSE TRANSCRIPTASE/RIBONUCLEASE H;                      
1540:  7f2r-A  2.8  8.2   95   303    7   MOLECULE: MALONYL-COA-[ACYL-CARRIER-PROTEIN] TRANSACYLASE;           
1541:  6ifr-A  2.8  7.0  140   694    8   MOLECULE: TYPE III-A CRISPR-ASSOCIATED PROTEIN CSM1;                 
1542:  5w94-A  2.8  8.0  114   617    8   MOLECULE: MAU2 CHROMATID COHESION FACTOR HOMOLOG;                    
1543:  5mz2-D  2.8  5.2  101   482    7   MOLECULE: RUBISCO LARGE SUBUNIT;                                     
1544:  4g1q-B  2.8  4.7  151   416    9   MOLECULE: REVERSE TRANSCRIPTASE/RIBONUCLEASE H;                      
1545:  4id5-B  2.8  6.0  141   412    9   MOLECULE: REVERSE TRANSCRIPTASE/RIBONUCLEASE H;                      
1546:  2ynh-B  2.8  4.2  140   406    7   MOLECULE: REVERSE TRANSCRIPTASE/RIBONUCLEASE H;                      
1547:  1c0t-B  2.8  4.7  150   373   11   MOLECULE: HIV-1 REVERSE TRANSCRIPTASE (A-CHAIN);                     
1548:  3lan-B  2.8  4.0  134   403    7   MOLECULE: HIV REVERSE TRANSCRIPTASE;                                 
1549:  3mee-B  2.8  4.3  137   401    7   MOLECULE: P66 REVERSE TRANSCRIPTASE;                                 
1550:  3mec-B  2.8  4.2  136   401    7   MOLECULE: P66 REVERSE TRANSCRIPTASE;                                 
1551:  3jyt-B  2.8  4.6  146   413    9   MOLECULE: REVERSE TRANSCRIPTASE/RIBONUCLEASE H;                      
1552:  3i0s-B  2.8  4.1  136   405    7   MOLECULE: REVERSE TRANSCRIPTASE/RIBONUCLEASE H;                      
1553:  7cun-D  2.7 15.0   76   827    9   MOLECULE: INTEGRATOR COMPLEX SUBUNIT 1;                              
1554:  2zkt-B  2.7 11.6  114   381    7   MOLECULE: 2,3-BISPHOSPHOGLYCERATE-INDEPENDENT PHOSPHOGLYCER          
1555:  1jqg-A  2.7  7.1   92   409   10   MOLECULE: CARBOXYPEPTIDASE A;                                        
1556:  4in3-D  2.7 13.2  105   632   14   MOLECULE: CHITIN BIOSYNTHESIS PROTEIN CHS5;                          
1557:  6n7p-F  2.7 11.9  101   267    3   MOLECULE: U1 SMALL NUCLEAR RIBONUCLEOPROTEIN 70 KDA HOMOLOG          
1558:  7rqs-A  2.7  9.9   96  1074   10   MOLECULE: RNA-DEPENDENT RNA POLYMERASE 2;                            
1559:  1s9g-B  2.7  4.7  144   425    8   MOLECULE: POL POLYPROTEIN [CONTAINS: REVERSE TRANSCRIPTASE]          
1560:  4lsl-B  2.7  6.2  133   417    8   MOLECULE: HIV-1 REVERSE TRANSCRIPTASE, P66 SUBUNIT;                  
1561:  4puo-D  2.7  6.2  153   412   12   MOLECULE: HIV-1 REVERSE TRANSCRIPTASE, P66 SUBUNIT;                  
1562:  5cym-B  2.7  4.4  134   408    9   MOLECULE: HIV-1 REVERSE TRANSCRIPTASE, P66 SUBUNIT;                  
1563:  7m4p-A  2.6  6.7  134  1049    7   MOLECULE: EFFLUX PUMP MEMBRANE TRANSPORTER;                          
1564:  6s8f-F  2.6 11.9  157  2571    4   MOLECULE: SERINE/THREONINE-PROTEIN KINASE TEL1,SERINE/THREO          
1565:  1n35-A  2.6 15.3  300  1264   12   MOLECULE: 5'-R(P*GP*GP*GP*GP*G)-3';                                  
1566:  2won-B  2.6  4.2  135   412    7   MOLECULE: HIV-1 REVERSE TRANSCRIPTASE;                               
1567:  2opr-B  2.6  6.6  141   400    8   MOLECULE: REVERSE TRANSCRIPTASE/RIBONUCLEASE H;                      
1568:  2wom-B  2.6  4.2  138   412    7   MOLECULE: HIV-1 REVERSE TRANSCRIPTASE;                               
1569:  6pe4-A  2.5  9.1  124   758    7   MOLECULE: V-TYPE PROTON ATPASE SUBUNIT A, VACUOLAR ISOFORM;          
1570:  7lu4-A  2.5  5.5  125   978    4   MOLECULE: MULTIFUNCTIONAL FUSION PROTEIN;                            
1571:  3lal-B  2.5  4.2  135   403    7   MOLECULE: HIV REVERSE TRANSCRIPTASE;                                 
1572:  2opp-B  2.5  5.4  162   403   10   MOLECULE: REVERSE TRANSCRIPTASE/RIBONUCLEASE H;                      
1573:  5c42-B  2.5  4.8  153   424    8   MOLECULE: HIV-1 REVERSE TRANSCRIPTASE, P66 SUBUNIT;                  
1574:  5vqu-B  2.5  5.4  144   401   10   MOLECULE: REVERSE TRANSCRIPTASE/RIBONUCLEASE H;                      
1575:  5vqz-B  2.5  4.9  159   401   10   MOLECULE: REVERSE TRANSCRIPTASE/RIBONUCLEASE H;                      
1576:  5vqw-B  2.5  5.5  144   401   11   MOLECULE: REVERSE TRANSCRIPTASE/RIBONUCLEASE H;                      
1577:  5vqr-B  2.5  5.5  141   400   11   MOLECULE: REVERSE TRANSCRIPTASE/RIBONUCLEASE H;                      
1578:  6pwy-B  2.4  6.5  125   513    5   MOLECULE: ZK177.8;                                                   
1579:  6hd5-t  2.3 14.0   95   838    7   MOLECULE: N-TERMINAL ACETYLTRANSFERASE A COMPLEX SUBUNIT NA          
1580:  3b2s-A  2.3  4.1   91   448   13   MOLECULE: TRICHOTHECENE 3-O-ACETYLTRANSFERASE;                       
1581:  7oxq-B  2.3  4.6  147   418   10   MOLECULE: REVERSE TRANSCRIPTASE/RIBONUCLEASE H;                      
1582:  4o44-B  2.3  5.5  171   427   10   MOLECULE: HIV-1 REVERSE TRANSCRIPTASE, P66 SUBUNIT;                  
1583:  7b8s-C  2.2 11.0  120   589    8   MOLECULE: MULTIDRUG EFFLUX PUMP SUBUNIT ACRB,MULTIDRUG EFFL          
1584:  6ica-C  2.1 12.5   85   378    7   MOLECULE: AMINOPEPTIDASE;                                            
1585:  4yj1-A  2.0 10.2   97   600    5   MOLECULE: UNCHARACTERIZED PROTEIN;                                   

# Structural equivalences
   1: s001-A 3nai-B     1 -   6 <=>   10 -  15   (MET    1  - ILE    6  <=> PRO   16  - GLY   21 )                          
   1: s001-A 3nai-B    17 -  29 <=>   16 -  28   (THR   17  - SER   29  <=> ASP   22  - ARG   34 )                          
   1: s001-A 3nai-B    32 -  47 <=>   29 -  44   (ILE   32  - PRO   47  <=> THR   35  - LEU   50 )                          
   1: s001-A 3nai-B    48 -  62 <=>   56 -  70   (SER   48  - ASP   62  <=> LEU   62  - PRO   76 )                          
   1: s001-A 3nai-B    64 -  89 <=>   71 -  96   (PHE   64  - GLY   89  <=> ARG   77  - GLU  102 )                          
   1: s001-A 3nai-B    91 - 115 <=>   97 - 121   (SER   91  - LYS  115  <=> PRO  103  - HIS  127 )                          
   1: s001-A 3nai-B   118 - 124 <=>  122 - 128   (CYS  118  - ARG  124  <=> LYS  128  - TRP  134 )                          
   1: s001-A 3nai-B   125 - 139 <=>  135 - 149   (ASN  125  - SER  139  <=> GLY  141  - GLU  155 )                          
   1: s001-A 3nai-B   141 - 162 <=>  150 - 171   (GLY  141  - GLU  162  <=> MET  156  - LYS  177 )                          
   1: s001-A 3nai-B   163 - 189 <=>  176 - 202   (ASN  163  - VAL  189  <=> ILE  182  - ALA  208 )                          
   1: s001-A 3nai-B   190 - 193 <=>  205 - 208   (PRO  190  - ASN  193  <=> GLU  211  - ILE  214 )                          
   1: s001-A 3nai-B   194 - 203 <=>  211 - 220   (PHE  194  - ASP  203  <=> PRO  217  - GLU  226 )                          
   1: s001-A 3nai-B   204 - 213 <=>  222 - 231   (GLY  204  - PHE  213  <=> GLY  228  - ASN  237 )                          
   1: s001-A 3nai-B   219 - 252 <=>  232 - 265   (TRP  219  - LEU  252  <=> PHE  238  - GLU  271 )                          
   1: s001-A 3nai-B   257 - 268 <=>  266 - 277   (ASN  257  - ILE  268  <=> PRO  272  - LEU  283 )                          
   1: s001-A 3nai-B   269 - 313 <=>  279 - 323   (ASN  269  - ASP  313  <=> PRO  285  - ARG  329 )                          
   1: s001-A 3nai-B   314 - 317 <=>  328 - 331   (TYR  314  - ARG  317  <=> ILE  334  - GLN  337 )                          
   1: s001-A 3nai-B   320 - 336 <=>  334 - 350   (PHE  320  - LEU  336  <=> GLU  340  - LEU  356 )                          
   1: s001-A 3nai-B   340 - 343 <=>  351 - 354   (GLU  340  - TYR  343  <=> ASP  357  - LYS  360 )                          
   1: s001-A 3nai-B   345 - 360 <=>  355 - 370   (TYR  345  - LYS  360  <=> TYR  361  - ASP  376 )                          
   1: s001-A 3nai-B   361 - 366 <=>  376 - 381   (THR  361  - ARG  366  <=> LEU  382  - THR  387 )                          
   1: s001-A 3nai-B   380 - 392 <=>  383 - 395   (PRO  380  - LEU  392  <=> GLN  389  - ASP  401 )                          
   1: s001-A 3nai-B   393 - 413 <=>  398 - 418   (ASP  393  - GLU  413  <=> GLY  404  - PRO  424 )                          
   1: s001-A 3nai-B   414 - 429 <=>  427 - 442   (ASP  414  - TRP  429  <=> LEU  433  - GLY  448 )                          
   1: s001-A 3nai-B   431 - 434 <=>  443 - 446   (TYR  431  - HIS  434  <=> GLU  449  - MET  452 )                          
   1: s001-A 3nai-B   435 - 450 <=>  453 - 468   (TYR  435  - LEU  450  <=> ARG  459  - ILE  474 )                          
   1: s001-A 3nai-B   493 - 496 <=>  471 - 474   (LEU  493  - PHE  496  <=> VAL  477  - ARG  480 )                          
   2: s001-A 3uqs-B     1 -   6 <=>   10 -  15   (MET    1  - ILE    6  <=> LEU   12  - TYR   17 )                          
   2: s001-A 3uqs-B    17 -  29 <=>   17 -  29   (THR   17  - SER   29  <=> ASP   19  - ARG   31 )                          
   2: s001-A 3uqs-B    32 -  47 <=>   30 -  45   (ILE   32  - PRO   47  <=> THR   32  - LEU   47 )                          
   2: s001-A 3uqs-B    48 -  62 <=>   57 -  71   (SER   48  - ASP   62  <=> LEU   59  - PRO   73 )                          
   2: s001-A 3uqs-B    64 -  89 <=>   72 -  97   (PHE   64  - GLY   89  <=> ARG   74  - GLU   99 )                          
   2: s001-A 3uqs-B    91 - 115 <=>   98 - 122   (SER   91  - LYS  115  <=> PRO  100  - HIS  124 )                          
   2: s001-A 3uqs-B   118 - 124 <=>  123 - 129   (CYS  118  - ARG  124  <=> LYS  125  - TRP  131 )                          
   2: s001-A 3uqs-B   125 - 139 <=>  136 - 150   (ASN  125  - SER  139  <=> GLY  138  - GLU  152 )                          
   2: s001-A 3uqs-B   141 - 162 <=>  151 - 172   (GLY  141  - GLU  162  <=> MET  153  - LYS  174 )                          
   2: s001-A 3uqs-B   163 - 188 <=>  177 - 202   (ASN  163  - LYS  188  <=> ILE  179  - ASP  204 )                          
   2: s001-A 3uqs-B   189 - 192 <=>  205 - 208   (VAL  189  - PRO  192  <=> LYS  207  - CYS  210 )                          
   2: s001-A 3uqs-B   193 - 203 <=>  211 - 221   (ASN  193  - ASP  203  <=> ASN  213  - GLU  223 )                          
   2: s001-A 3uqs-B   204 - 212 <=>  223 - 231   (GLY  204  - LEU  212  <=> GLY  225  - ALA  233 )                          
   2: s001-A 3uqs-B   218 - 252 <=>  232 - 266   (THR  218  - LEU  252  <=> ASN  234  - GLU  268 )                          
   2: s001-A 3uqs-B   257 - 268 <=>  267 - 278   (ASN  257  - ILE  268  <=> PRO  269  - LEU  280 )                          
   2: s001-A 3uqs-B   269 - 313 <=>  280 - 324   (ASN  269  - ASP  313  <=> PRO  282  - ARG  326 )                          
   2: s001-A 3uqs-B   314 - 336 <=>  329 - 351   (TYR  314  - LEU  336  <=> ILE  331  - LEU  353 )                          
   2: s001-A 3uqs-B   340 - 343 <=>  352 - 355   (GLU  340  - TYR  343  <=> ASP  354  - LYS  357 )                          
   2: s001-A 3uqs-B   345 - 359 <=>  356 - 370   (TYR  345  - ASP  359  <=> TYR  358  - ALA  372 )                          
   2: s001-A 3uqs-B   361 - 366 <=>  377 - 382   (THR  361  - ARG  366  <=> LEU  379  - THR  384 )                          
   2: s001-A 3uqs-B   380 - 392 <=>  384 - 396   (PRO  380  - LEU  392  <=> GLN  386  - ASP  398 )                          
   2: s001-A 3uqs-B   394 - 399 <=>  401 - 406   (LEU  394  - ASP  399  <=> TYR  403  - ARG  408 )                          
   2: s001-A 3uqs-B   400 - 405 <=>  409 - 414   (LEU  400  - ALA  405  <=> ILE  411  - LEU  416 )                          
   2: s001-A 3uqs-B   408 - 413 <=>  415 - 420   (ALA  408  - GLU  413  <=> TRP  417  - ASN  422 )                          
   2: s001-A 3uqs-B   414 - 417 <=>  428 - 431   (ASP  414  - ALA  417  <=> LEU  430  - HIS  433 )                          
   2: s001-A 3uqs-B   420 - 423 <=>  432 - 435   (THR  420  - ARG  423  <=> ALA  434  - PRO  437 )                          
   2: s001-A 3uqs-B   426 - 431 <=>  436 - 441   (GLY  426  - TYR  431  <=> SER  438  - LEU  443 )                          
   2: s001-A 3uqs-B   432 - 435 <=>  443 - 446   (GLY  432  - TYR  435  <=> GLY  445  - ALA  448 )                          
   2: s001-A 3uqs-B   436 - 448 <=>  455 - 467   (ASP  436  - LEU  448  <=> THR  457  - SER  469 )                          
   2: s001-A 3uqs-B   494 - 497 <=>  468 - 471   (LEU  494  - PRO  497  <=> VAL  474  - ARG  477 )                          
   3: s001-A 5y3d-F     1 -   6 <=>    8 -  13   (MET    1  - ILE    6  <=> LEU   15  - TYR   20 )                          
   3: s001-A 5y3d-F    17 -  29 <=>   15 -  27   (THR   17  - SER   29  <=> ASP   22  - ARG   34 )                          
   3: s001-A 5y3d-F    32 -  47 <=>   28 -  43   (ILE   32  - PRO   47  <=> THR   35  - LEU   50 )                          
   3: s001-A 5y3d-F    48 -  62 <=>   55 -  69   (SER   48  - ASP   62  <=> LEU   62  - PRO   76 )                          
   3: s001-A 5y3d-F    64 -  89 <=>   70 -  95   (PHE   64  - GLY   89  <=> ARG   77  - GLU  102 )                          
   3: s001-A 5y3d-F    91 - 115 <=>   96 - 120   (SER   91  - LYS  115  <=> PRO  103  - HIS  127 )                          
   3: s001-A 5y3d-F   118 - 124 <=>  121 - 127   (CYS  118  - ARG  124  <=> LYS  128  - TRP  134 )                          
   3: s001-A 5y3d-F   125 - 139 <=>  134 - 148   (ASN  125  - SER  139  <=> GLY  141  - GLU  155 )                          
   3: s001-A 5y3d-F   141 - 162 <=>  149 - 170   (GLY  141  - GLU  162  <=> MET  156  - LYS  177 )                          
   3: s001-A 5y3d-F   163 - 189 <=>  175 - 201   (ASN  163  - VAL  189  <=> ILE  182  - ALA  208 )                          
   3: s001-A 5y3d-F   190 - 193 <=>  204 - 207   (PRO  190  - ASN  193  <=> GLU  211  - ILE  214 )                          
   3: s001-A 5y3d-F   194 - 203 <=>  210 - 219   (PHE  194  - ASP  203  <=> PRO  217  - GLU  226 )                          
   3: s001-A 5y3d-F   204 - 213 <=>  221 - 230   (GLY  204  - PHE  213  <=> GLY  228  - ASN  237 )                          
   3: s001-A 5y3d-F   219 - 252 <=>  231 - 264   (TRP  219  - LEU  252  <=> PHE  238  - GLU  271 )                          
   3: s001-A 5y3d-F   257 - 268 <=>  265 - 276   (ASN  257  - ILE  268  <=> PRO  272  - LEU  283 )                          
   3: s001-A 5y3d-F   269 - 313 <=>  278 - 322   (ASN  269  - ASP  313  <=> PRO  285  - ARG  329 )                          
   3: s001-A 5y3d-F   314 - 317 <=>  327 - 330   (TYR  314  - ARG  317  <=> ILE  334  - GLN  337 )                          
   3: s001-A 5y3d-F   320 - 336 <=>  333 - 349   (PHE  320  - LEU  336  <=> GLU  340  - LEU  356 )                          
   3: s001-A 5y3d-F   340 - 343 <=>  350 - 353   (GLU  340  - TYR  343  <=> ASP  357  - LYS  360 )                          
   3: s001-A 5y3d-F   345 - 359 <=>  354 - 368   (TYR  345  - ASP  359  <=> TYR  361  - ALA  375 )                          
   3: s001-A 5y3d-F   361 - 366 <=>  375 - 380   (THR  361  - ARG  366  <=> LEU  382  - THR  387 )                          
   3: s001-A 5y3d-F   380 - 392 <=>  382 - 394   (PRO  380  - LEU  392  <=> GLN  389  - ASP  401 )                          
   3: s001-A 5y3d-F   393 - 413 <=>  397 - 417   (ASP  393  - GLU  413  <=> GLY  404  - PRO  424 )                          
   3: s001-A 5y3d-F   414 - 417 <=>  426 - 429   (ASP  414  - ALA  417  <=> LEU  433  - HIS  436 )                          
   3: s001-A 5y3d-F   420 - 429 <=>  430 - 439   (THR  420  - TRP  429  <=> ARG  439  - GLY  448 )                          
   3: s001-A 5y3d-F   431 - 434 <=>  440 - 443   (TYR  431  - HIS  434  <=> GLU  449  - MET  452 )                          
   3: s001-A 5y3d-F   435 - 449 <=>  450 - 464   (TYR  435  - LYS  449  <=> ARG  459  - GLY  473 )                          
   3: s001-A 5y3d-F   494 - 497 <=>  465 - 468   (LEU  494  - PRO  497  <=> MET  476  - PRO  479 )                          
   4: s001-A 3sfg-B     1 -   6 <=>   12 -  17   (MET    1  - ILE    6  <=> PRO   16  - GLY   21 )                          
   4: s001-A 3sfg-B    17 -  29 <=>   18 -  30   (THR   17  - SER   29  <=> ASP   22  - ARG   34 )                          
   4: s001-A 3sfg-B    32 -  47 <=>   31 -  46   (ILE   32  - PRO   47  <=> THR   35  - LEU   50 )                          
   4: s001-A 3sfg-B    48 -  62 <=>   58 -  72   (SER   48  - ASP   62  <=> LEU   62  - PRO   76 )                          
   4: s001-A 3sfg-B    64 -  89 <=>   73 -  98   (PHE   64  - GLY   89  <=> ARG   77  - GLU  102 )                          
   4: s001-A 3sfg-B    91 - 115 <=>   99 - 123   (SER   91  - LYS  115  <=> PRO  103  - HIS  127 )                          
   4: s001-A 3sfg-B   118 - 124 <=>  124 - 130   (CYS  118  - ARG  124  <=> LYS  128  - TRP  134 )                          
   4: s001-A 3sfg-B   125 - 139 <=>  137 - 151   (ASN  125  - SER  139  <=> GLY  141  - GLU  155 )                          
   4: s001-A 3sfg-B   141 - 162 <=>  152 - 173   (GLY  141  - GLU  162  <=> MET  156  - LYS  177 )                          
   4: s001-A 3sfg-B   163 - 189 <=>  178 - 204   (ASN  163  - VAL  189  <=> ILE  182  - ALA  208 )                          
   4: s001-A 3sfg-B   190 - 193 <=>  207 - 210   (PRO  190  - ASN  193  <=> GLU  211  - ILE  214 )                          
   4: s001-A 3sfg-B   194 - 203 <=>  213 - 222   (PHE  194  - ASP  203  <=> PRO  217  - GLU  226 )                          
   4: s001-A 3sfg-B   204 - 212 <=>  224 - 232   (GLY  204  - LEU  212  <=> GLY  228  - ALA  236 )                          
   4: s001-A 3sfg-B   218 - 252 <=>  233 - 267   (THR  218  - LEU  252  <=> ASN  237  - GLU  271 )                          
   4: s001-A 3sfg-B   257 - 268 <=>  268 - 279   (ASN  257  - ILE  268  <=> PRO  272  - LEU  283 )                          
   4: s001-A 3sfg-B   269 - 313 <=>  281 - 325   (ASN  269  - ASP  313  <=> PRO  285  - ARG  329 )                          
   4: s001-A 3sfg-B   314 - 317 <=>  330 - 333   (TYR  314  - ARG  317  <=> ILE  334  - GLN  337 )                          
   4: s001-A 3sfg-B   320 - 336 <=>  336 - 352   (PHE  320  - LEU  336  <=> GLU  340  - LEU  356 )                          
   4: s001-A 3sfg-B   340 - 343 <=>  353 - 356   (GLU  340  - TYR  343  <=> ASP  357  - LYS  360 )                          
   4: s001-A 3sfg-B   345 - 359 <=>  357 - 371   (TYR  345  - ASP  359  <=> TYR  361  - ALA  375 )                          
   4: s001-A 3sfg-B   361 - 366 <=>  377 - 382   (THR  361  - ARG  366  <=> LEU  382  - THR  387 )                          
   4: s001-A 3sfg-B   380 - 392 <=>  384 - 396   (PRO  380  - LEU  392  <=> GLN  389  - ASP  401 )                          
   4: s001-A 3sfg-B   393 - 413 <=>  399 - 419   (ASP  393  - GLU  413  <=> GLY  404  - PRO  424 )                          
   4: s001-A 3sfg-B   414 - 417 <=>  428 - 431   (ASP  414  - ALA  417  <=> LEU  433  - HIS  436 )                          
   4: s001-A 3sfg-B   420 - 423 <=>  432 - 435   (THR  420  - ARG  423  <=> ALA  437  - LEU  443 )                          
   4: s001-A 3sfg-B   425 - 435 <=>  436 - 446   (ILE  425  - TYR  435  <=> MET  444  - GLY  454 )                          
   4: s001-A 3sfg-B   436 - 442 <=>  448 - 454   (ASP  436  - LEU  442  <=> LYS  456  - ALA  462 )                          
   4: s001-A 3sfg-B   444 - 447 <=>  455 - 458   (VAL  444  - SER  447  <=> SER  463  - SER  466 )                          
   4: s001-A 3sfg-B   493 - 496 <=>  459 - 462   (LEU  493  - PHE  496  <=> MET  476  - PRO  479 )                          
   5: s001-A 3sfg-A     1 -   6 <=>   11 -  16   (MET    1  - ILE    6  <=> LEU   15  - TYR   20 )                          
   5: s001-A 3sfg-A    17 -  29 <=>   18 -  30   (THR   17  - SER   29  <=> ASP   22  - ARG   34 )                          
   5: s001-A 3sfg-A    32 -  47 <=>   31 -  46   (ILE   32  - PRO   47  <=> THR   35  - LEU   50 )                          
   5: s001-A 3sfg-A    48 -  62 <=>   58 -  72   (SER   48  - ASP   62  <=> LEU   62  - PRO   76 )                          
   5: s001-A 3sfg-A    64 -  89 <=>   73 -  98   (PHE   64  - GLY   89  <=> ARG   77  - GLU  102 )                          
   5: s001-A 3sfg-A    91 - 115 <=>   99 - 123   (SER   91  - LYS  115  <=> PRO  103  - HIS  127 )                          
   5: s001-A 3sfg-A   118 - 124 <=>  124 - 130   (CYS  118  - ARG  124  <=> LYS  128  - TRP  134 )                          
   5: s001-A 3sfg-A   125 - 139 <=>  137 - 151   (ASN  125  - SER  139  <=> GLY  141  - GLU  155 )                          
   5: s001-A 3sfg-A   141 - 162 <=>  152 - 173   (GLY  141  - GLU  162  <=> MET  156  - LYS  177 )                          
   5: s001-A 3sfg-A   163 - 189 <=>  178 - 204   (ASN  163  - VAL  189  <=> ILE  182  - ALA  208 )                          
   5: s001-A 3sfg-A   190 - 193 <=>  207 - 210   (PRO  190  - ASN  193  <=> GLU  211  - ILE  214 )                          
   5: s001-A 3sfg-A   194 - 203 <=>  213 - 222   (PHE  194  - ASP  203  <=> PRO  217  - GLU  226 )                          
   5: s001-A 3sfg-A   204 - 213 <=>  224 - 233   (GLY  204  - PHE  213  <=> GLY  228  - ASN  237 )                          
   5: s001-A 3sfg-A   219 - 252 <=>  234 - 267   (TRP  219  - LEU  252  <=> PHE  238  - GLU  271 )                          
   5: s001-A 3sfg-A   257 - 268 <=>  268 - 279   (ASN  257  - ILE  268  <=> PRO  272  - LEU  283 )                          
   5: s001-A 3sfg-A   269 - 313 <=>  281 - 325   (ASN  269  - ASP  313  <=> PRO  285  - ARG  329 )                          
   5: s001-A 3sfg-A   314 - 317 <=>  330 - 333   (TYR  314  - ARG  317  <=> ILE  334  - GLN  337 )                          
   5: s001-A 3sfg-A   320 - 336 <=>  336 - 352   (PHE  320  - LEU  336  <=> GLU  340  - LEU  356 )                          
   5: s001-A 3sfg-A   341 - 359 <=>  353 - 371   (PHE  341  - ASP  359  <=> ASP  357  - ALA  375 )                          
   5: s001-A 3sfg-A   361 - 366 <=>  378 - 383   (THR  361  - ARG  366  <=> LEU  382  - THR  387 )                          
   5: s001-A 3sfg-A   380 - 392 <=>  385 - 397   (PRO  380  - LEU  392  <=> GLN  389  - ASP  401 )                          
   5: s001-A 3sfg-A   393 - 413 <=>  400 - 420   (ASP  393  - GLU  413  <=> GLY  404  - PRO  424 )                          
   5: s001-A 3sfg-A   416 - 423 <=>  432 - 439   (SER  416  - ARG  423  <=> HIS  436  - LEU  443 )                          
   5: s001-A 3sfg-A   425 - 428 <=>  440 - 443   (ILE  425  - VAL  428  <=> MET  444  - LEU  447 )                          
   5: s001-A 3sfg-A   432 - 435 <=>  447 - 450   (GLY  432  - TYR  435  <=> ALA  451  - GLY  454 )                          
   5: s001-A 3sfg-A   436 - 444 <=>  452 - 460   (ASP  436  - VAL  444  <=> LYS  456  - ARG  464 )                          
   5: s001-A 3sfg-A   447 - 450 <=>  461 - 464   (SER  447  - LEU  450  <=> VAL  465  - MET  476 )                          
   5: s001-A 3sfg-A   493 - 496 <=>  466 - 469   (LEU  493  - PHE  496  <=> VAL  478  - HIS  481 )                          
   6: s001-A 4o4r-B     1 -   6 <=>   11 -  16   (MET    1  - ILE    6  <=> LEU   12  - TYR   17 )                          
   6: s001-A 4o4r-B    17 -  29 <=>   18 -  30   (THR   17  - SER   29  <=> ASP   19  - ARG   31 )                          
   6: s001-A 4o4r-B    32 -  47 <=>   31 -  46   (ILE   32  - PRO   47  <=> THR   32  - LEU   47 )                          
   6: s001-A 4o4r-B    48 -  62 <=>   58 -  72   (SER   48  - ASP   62  <=> LEU   59  - PRO   73 )                          
   6: s001-A 4o4r-B    64 -  89 <=>   73 -  98   (PHE   64  - GLY   89  <=> ARG   74  - GLU   99 )                          
   6: s001-A 4o4r-B    91 - 115 <=>   99 - 123   (SER   91  - LYS  115  <=> PRO  100  - HIS  124 )                          
   6: s001-A 4o4r-B   118 - 122 <=>  124 - 128   (CYS  118  - GLU  122  <=> LYS  125  - LYS  129 )                          
   6: s001-A 4o4r-B   123 - 138 <=>  138 - 153   (ALA  123  - VAL  138  <=> ASP  139  - GLY  154 )                          
   6: s001-A 4o4r-B   143 - 162 <=>  154 - 173   (GLN  143  - GLU  162  <=> LYS  155  - LYS  174 )                          
   6: s001-A 4o4r-B   163 - 188 <=>  178 - 203   (ASN  163  - LYS  188  <=> ILE  179  - ASP  204 )                          
   6: s001-A 4o4r-B   189 - 192 <=>  206 - 209   (VAL  189  - PRO  192  <=> LYS  207  - CYS  210 )                          
   6: s001-A 4o4r-B   193 - 203 <=>  212 - 222   (ASN  193  - ASP  203  <=> ASN  213  - GLU  223 )                          
   6: s001-A 4o4r-B   204 - 213 <=>  224 - 233   (GLY  204  - PHE  213  <=> GLY  225  - ASN  234 )                          
   6: s001-A 4o4r-B   219 - 251 <=>  234 - 266   (TRP  219  - ASP  251  <=> PHE  235  - PRO  267 )                          
   6: s001-A 4o4r-B   256 - 268 <=>  267 - 279   (GLU  256  - ILE  268  <=> GLU  268  - LEU  280 )                          
   6: s001-A 4o4r-B   269 - 313 <=>  281 - 325   (ASN  269  - ASP  313  <=> PRO  282  - ARG  326 )                          
   6: s001-A 4o4r-B   314 - 317 <=>  330 - 333   (TYR  314  - ARG  317  <=> ILE  331  - GLN  334 )                          
   6: s001-A 4o4r-B   320 - 336 <=>  336 - 352   (PHE  320  - LEU  336  <=> GLU  337  - LEU  353 )                          
   6: s001-A 4o4r-B   341 - 359 <=>  353 - 371   (PHE  341  - ASP  359  <=> ASP  354  - ALA  372 )                          
   6: s001-A 4o4r-B   361 - 366 <=>  377 - 382   (THR  361  - ARG  366  <=> LEU  379  - THR  384 )                          
   6: s001-A 4o4r-B   380 - 392 <=>  384 - 396   (PRO  380  - LEU  392  <=> GLN  386  - ASP  398 )                          
   6: s001-A 4o4r-B   393 - 413 <=>  399 - 419   (ASP  393  - GLU  413  <=> GLY  401  - PRO  421 )                          
   6: s001-A 4o4r-B   414 - 417 <=>  427 - 430   (ASP  414  - ALA  417  <=> THR  429  - GLY  432 )                          
   6: s001-A 4o4r-B   420 - 434 <=>  431 - 445   (THR  420  - HIS  434  <=> ARG  436  - HIS  450 )                          
   6: s001-A 4o4r-B   435 - 449 <=>  451 - 465   (TYR  435  - LYS  449  <=> ARG  456  - GLY  470 )                          
   6: s001-A 4o4r-B   494 - 497 <=>  466 - 469   (LEU  494  - PRO  497  <=> VAL  474  - ARG  477 )                          
   7: s001-A 3uqs-A     1 -   6 <=>   11 -  16   (MET    1  - ILE    6  <=> LEU   12  - TYR   17 )                          
   7: s001-A 3uqs-A    17 -  29 <=>   18 -  30   (THR   17  - SER   29  <=> ASP   19  - ARG   31 )                          
   7: s001-A 3uqs-A    32 -  47 <=>   31 -  46   (ILE   32  - PRO   47  <=> THR   32  - LEU   47 )                          
   7: s001-A 3uqs-A    48 -  62 <=>   58 -  72   (SER   48  - ASP   62  <=> LEU   59  - PRO   73 )                          
   7: s001-A 3uqs-A    64 -  89 <=>   73 -  98   (PHE   64  - GLY   89  <=> ARG   74  - GLU   99 )                          
   7: s001-A 3uqs-A    91 - 115 <=>   99 - 123   (SER   91  - LYS  115  <=> PRO  100  - HIS  124 )                          
   7: s001-A 3uqs-A   118 - 124 <=>  124 - 130   (CYS  118  - ARG  124  <=> LYS  125  - TRP  131 )                          
   7: s001-A 3uqs-A   125 - 139 <=>  137 - 151   (ASN  125  - SER  139  <=> GLY  138  - GLU  152 )                          
   7: s001-A 3uqs-A   141 - 162 <=>  152 - 173   (GLY  141  - GLU  162  <=> MET  153  - LYS  174 )                          
   7: s001-A 3uqs-A   163 - 189 <=>  178 - 204   (ASN  163  - VAL  189  <=> ILE  179  - ALA  205 )                          
   7: s001-A 3uqs-A   190 - 193 <=>  207 - 210   (PRO  190  - ASN  193  <=> GLU  208  - ILE  211 )                          
   7: s001-A 3uqs-A   194 - 203 <=>  213 - 222   (PHE  194  - ASP  203  <=> PRO  214  - GLU  223 )                          
   7: s001-A 3uqs-A   204 - 213 <=>  224 - 233   (GLY  204  - PHE  213  <=> GLY  225  - ASN  234 )                          
   7: s001-A 3uqs-A   219 - 252 <=>  234 - 267   (TRP  219  - LEU  252  <=> PHE  235  - GLU  268 )                          
   7: s001-A 3uqs-A   257 - 268 <=>  268 - 279   (ASN  257  - ILE  268  <=> PRO  269  - LEU  280 )                          
   7: s001-A 3uqs-A   269 - 313 <=>  281 - 325   (ASN  269  - ASP  313  <=> PRO  282  - ARG  326 )                          
   7: s001-A 3uqs-A   314 - 336 <=>  330 - 352   (TYR  314  - LEU  336  <=> ILE  331  - LEU  353 )                          
   7: s001-A 3uqs-A   341 - 359 <=>  353 - 371   (PHE  341  - ASP  359  <=> ASP  354  - ALA  372 )                          
   7: s001-A 3uqs-A   361 - 366 <=>  378 - 383   (THR  361  - ARG  366  <=> LEU  379  - THR  384 )                          
   7: s001-A 3uqs-A   380 - 392 <=>  385 - 397   (PRO  380  - LEU  392  <=> GLN  386  - ASP  398 )                          
   7: s001-A 3uqs-A   393 - 413 <=>  400 - 420   (ASP  393  - GLU  413  <=> GLY  401  - PRO  421 )                          
   7: s001-A 3uqs-A   414 - 417 <=>  429 - 432   (ASP  414  - ALA  417  <=> LEU  430  - GLN  435 )                          
   7: s001-A 3uqs-A   420 - 435 <=>  433 - 448   (THR  420  - TYR  435  <=> ARG  436  - GLY  451 )                          
   7: s001-A 3uqs-A   436 - 449 <=>  450 - 463   (ASP  436  - LYS  449  <=> LYS  453  - ALA  466 )                          
   7: s001-A 3uqs-A   493 - 496 <=>  464 - 467   (LEU  493  - PHE  496  <=> VAL  474  - ARG  477 )                          
   8: s001-A 2b43-D     1 -   6 <=>    6 -  11   (MET    1  - ILE    6  <=> ALA   11  - PRO   16 )                          
   8: s001-A 2b43-D    17 -  29 <=>   13 -  25   (THR   17  - SER   29  <=> SER   18  - ARG   30 )                          
   8: s001-A 2b43-D    32 -  47 <=>   26 -  41   (ILE   32  - PRO   47  <=> SER   31  - LEU   46 )                          
   8: s001-A 2b43-D    48 -  62 <=>   54 -  68   (SER   48  - ASP   62  <=> LEU   59  - PRO   73 )                          
   8: s001-A 2b43-D    64 -  89 <=>   69 -  94   (PHE   64  - GLY   89  <=> ARG   74  - ASP   99 )                          
   8: s001-A 2b43-D    91 - 115 <=>   95 - 119   (SER   91  - LYS  115  <=> PRO  100  - HIS  124 )                          
   8: s001-A 2b43-D   118 - 124 <=>  120 - 126   (CYS  118  - ARG  124  <=> MET  125  - TRP  131 )                          
   8: s001-A 2b43-D   125 - 139 <=>  133 - 147   (ASN  125  - SER  139  <=> GLY  138  - GLU  152 )                          
   8: s001-A 2b43-D   141 - 162 <=>  148 - 169   (GLY  141  - GLU  162  <=> GLY  153  - LYS  174 )                          
   8: s001-A 2b43-D   163 - 189 <=>  174 - 200   (ASN  163  - VAL  189  <=> ILE  179  - GLU  205 )                          
   8: s001-A 2b43-D   190 - 193 <=>  203 - 206   (PRO  190  - ASN  193  <=> ALA  208  - VAL  211 )                          
   8: s001-A 2b43-D   194 - 203 <=>  209 - 218   (PHE  194  - ASP  203  <=> PRO  214  - GLU  223 )                          
   8: s001-A 2b43-D   204 - 213 <=>  220 - 229   (GLY  204  - PHE  213  <=> GLY  225  - ARG  234 )                          
   8: s001-A 2b43-D   219 - 252 <=>  230 - 263   (TRP  219  - LEU  252  <=> TYR  235  - GLU  268 )                          
   8: s001-A 2b43-D   257 - 268 <=>  264 - 275   (ASN  257  - ILE  268  <=> PRO  269  - LEU  280 )                          
   8: s001-A 2b43-D   269 - 313 <=>  277 - 321   (ASN  269  - ASP  313  <=> PRO  282  - ASN  326 )                          
   8: s001-A 2b43-D   314 - 336 <=>  326 - 348   (TYR  314  - LEU  336  <=> ILE  331  - LEU  353 )                          
   8: s001-A 2b43-D   340 - 343 <=>  349 - 352   (GLU  340  - TYR  343  <=> ASP  354  - LYS  357 )                          
   8: s001-A 2b43-D   345 - 360 <=>  353 - 368   (TYR  345  - LYS  360  <=> LEU  358  - ASP  373 )                          
   8: s001-A 2b43-D   361 - 366 <=>  374 - 379   (THR  361  - ARG  366  <=> LEU  379  - ASP  384 )                          
   8: s001-A 2b43-D   380 - 392 <=>  381 - 393   (PRO  380  - LEU  392  <=> ASN  386  - ASP  398 )                          
   8: s001-A 2b43-D   393 - 413 <=>  396 - 416   (ASP  393  - GLU  413  <=> GLY  401  - PRO  421 )                          
   8: s001-A 2b43-D   414 - 435 <=>  425 - 446   (ASP  414  - TYR  435  <=> MET  430  - GLY  451 )                          
   8: s001-A 2b43-D   436 - 445 <=>  448 - 457   (ASP  436  - TYR  445  <=> ALA  453  - VAL  462 )                          
   8: s001-A 2b43-D   446 - 449 <=>  459 - 462   (LEU  446  - LYS  449  <=> ALA  464  - LYS  467 )                          
   8: s001-A 2b43-D   489 - 497 <=>  487 - 495   (ASP  489  - PRO  497  <=> THR  492  - ALA  500 )                          
   9: s001-A 3nai-C     1 -   6 <=>    9 -  14   (MET    1  - ILE    6  <=> LEU   15  - TYR   20 )                          
   9: s001-A 3nai-C    17 -  29 <=>   16 -  28   (THR   17  - SER   29  <=> ASP   22  - ARG   34 )                          
   9: s001-A 3nai-C    32 -  47 <=>   29 -  44   (ILE   32  - PRO   47  <=> THR   35  - LEU   50 )                          
   9: s001-A 3nai-C    48 -  62 <=>   56 -  70   (SER   48  - ASP   62  <=> LEU   62  - PRO   76 )                          
   9: s001-A 3nai-C    64 -  89 <=>   71 -  96   (PHE   64  - GLY   89  <=> ARG   77  - GLU  102 )                          
   9: s001-A 3nai-C    91 - 115 <=>   97 - 121   (SER   91  - LYS  115  <=> PRO  103  - HIS  127 )                          
   9: s001-A 3nai-C   118 - 124 <=>  122 - 128   (CYS  118  - ARG  124  <=> LYS  128  - TRP  134 )                          
   9: s001-A 3nai-C   125 - 139 <=>  135 - 149   (ASN  125  - SER  139  <=> GLY  141  - GLU  155 )                          
   9: s001-A 3nai-C   141 - 162 <=>  150 - 171   (GLY  141  - GLU  162  <=> MET  156  - LYS  177 )                          
   9: s001-A 3nai-C   163 - 189 <=>  176 - 202   (ASN  163  - VAL  189  <=> ILE  182  - ALA  208 )                          
   9: s001-A 3nai-C   190 - 193 <=>  205 - 208   (PRO  190  - ASN  193  <=> GLU  211  - ILE  214 )                          
   9: s001-A 3nai-C   194 - 203 <=>  211 - 220   (PHE  194  - ASP  203  <=> PRO  217  - GLU  226 )                          
   9: s001-A 3nai-C   204 - 213 <=>  222 - 231   (GLY  204  - PHE  213  <=> GLY  228  - ASN  237 )                          
   9: s001-A 3nai-C   219 - 252 <=>  232 - 265   (TRP  219  - LEU  252  <=> PHE  238  - GLU  271 )                          
   9: s001-A 3nai-C   257 - 268 <=>  266 - 277   (ASN  257  - ILE  268  <=> PRO  272  - LEU  283 )                          
   9: s001-A 3nai-C   269 - 313 <=>  279 - 323   (ASN  269  - ASP  313  <=> PRO  285  - ARG  329 )                          
   9: s001-A 3nai-C   314 - 317 <=>  328 - 331   (TYR  314  - ARG  317  <=> ILE  334  - GLN  337 )                          
   9: s001-A 3nai-C   320 - 336 <=>  334 - 350   (PHE  320  - LEU  336  <=> GLU  340  - LEU  356 )                          
   9: s001-A 3nai-C   340 - 343 <=>  351 - 354   (GLU  340  - TYR  343  <=> ASP  357  - LYS  360 )                          
   9: s001-A 3nai-C   345 - 360 <=>  355 - 370   (TYR  345  - LYS  360  <=> TYR  361  - ASP  376 )                          
   9: s001-A 3nai-C   361 - 366 <=>  376 - 381   (THR  361  - ARG  366  <=> LEU  382  - THR  387 )                          
   9: s001-A 3nai-C   380 - 392 <=>  383 - 395   (PRO  380  - LEU  392  <=> GLN  389  - ASP  401 )                          
   9: s001-A 3nai-C   393 - 413 <=>  398 - 418   (ASP  393  - GLU  413  <=> GLY  404  - PRO  424 )                          
   9: s001-A 3nai-C   414 - 429 <=>  427 - 442   (ASP  414  - TRP  429  <=> LEU  433  - GLY  448 )                          
   9: s001-A 3nai-C   431 - 434 <=>  443 - 446   (TYR  431  - HIS  434  <=> GLU  449  - MET  452 )                          
   9: s001-A 3nai-C   435 - 449 <=>  453 - 467   (TYR  435  - LYS  449  <=> ARG  459  - GLY  473 )                          
   9: s001-A 3nai-C   493 - 497 <=>  469 - 473   (LEU  493  - PRO  497  <=> GLU  475  - PRO  479 )                          
  10: s001-A 3h5y-A     1 -   6 <=>    7 -  12   (MET    1  - ILE    6  <=> ALA   11  - PRO   16 )                          
  10: s001-A 3h5y-A    17 -  25 <=>   14 -  22   (THR   17  - LYS   25  <=> SER   18  - THR   26 )                          
  10: s001-A 3h5y-A    26 -  30 <=>   24 -  28   (ILE   26  - LYS   30  <=> PHE   28  - SER   32 )                          
  10: s001-A 3h5y-A    34 -  48 <=>   29 -  43   (THR   34  - SER   48  <=> THR   33  - GLY   47 )                          
  10: s001-A 3h5y-A    49 -  62 <=>   56 -  69   (ARG   49  - ASP   62  <=> GLN   60  - PRO   73 )                          
  10: s001-A 3h5y-A    64 -  89 <=>   70 -  95   (PHE   64  - GLY   89  <=> ARG   74  - ASP   99 )                          
  10: s001-A 3h5y-A    91 - 115 <=>   96 - 120   (SER   91  - LYS  115  <=> PRO  100  - HIS  124 )                          
  10: s001-A 3h5y-A   118 - 124 <=>  121 - 127   (CYS  118  - ARG  124  <=> MET  125  - TRP  131 )                          
  10: s001-A 3h5y-A   125 - 140 <=>  134 - 149   (ASN  125  - LYS  140  <=> GLY  138  - GLU  153 )                          
  10: s001-A 3h5y-A   142 - 162 <=>  150 - 170   (SER  142  - GLU  162  <=> GLY  154  - LYS  174 )                          
  10: s001-A 3h5y-A   163 - 189 <=>  175 - 201   (ASN  163  - VAL  189  <=> ILE  179  - GLU  205 )                          
  10: s001-A 3h5y-A   190 - 193 <=>  204 - 207   (PRO  190  - ASN  193  <=> THR  208  - VAL  211 )                          
  10: s001-A 3h5y-A   194 - 203 <=>  210 - 219   (PHE  194  - ASP  203  <=> PRO  214  - GLU  223 )                          
  10: s001-A 3h5y-A   204 - 213 <=>  221 - 230   (GLY  204  - PHE  213  <=> GLY  225  - ARG  234 )                          
  10: s001-A 3h5y-A   219 - 252 <=>  231 - 264   (TRP  219  - LEU  252  <=> TYR  235  - GLU  268 )                          
  10: s001-A 3h5y-A   255 - 266 <=>  266 - 277   (THR  255  - TYR  266  <=> HIS  270  - SER  281 )                          
  10: s001-A 3h5y-A   269 - 313 <=>  278 - 322   (ASN  269  - ASP  313  <=> PRO  282  - ASN  326 )                          
  10: s001-A 3h5y-A   314 - 336 <=>  327 - 349   (TYR  314  - LEU  336  <=> ILE  331  - LEU  353 )                          
  10: s001-A 3h5y-A   340 - 343 <=>  350 - 353   (GLU  340  - TYR  343  <=> ASP  354  - LYS  357 )                          
  10: s001-A 3h5y-A   345 - 366 <=>  354 - 375   (TYR  345  - ARG  366  <=> LEU  358  - ASP  384 )                          
  10: s001-A 3h5y-A   380 - 392 <=>  377 - 389   (PRO  380  - LEU  392  <=> ASN  386  - ASP  398 )                          
  10: s001-A 3h5y-A   393 - 413 <=>  392 - 412   (ASP  393  - GLU  413  <=> GLY  401  - PRO  421 )                          
  10: s001-A 3h5y-A   414 - 418 <=>  422 - 426   (ASP  414  - TYR  418  <=> ILE  431  - GLN  435 )                          
  10: s001-A 3h5y-A   424 - 435 <=>  431 - 442   (LEU  424  - TYR  435  <=> LEU  440  - GLY  451 )                          
  10: s001-A 3h5y-A   436 - 450 <=>  444 - 458   (ASP  436  - LEU  450  <=> ALA  453  - ASP  472 )                          
  10: s001-A 3h5y-A   493 - 496 <=>  460 - 463   (LEU  493  - PHE  496  <=> TYR  474  - ARG  477 )                          
  11: s001-A 3ur0-C     1 -   6 <=>    9 -  14   (MET    1  - ILE    6  <=> LEU   12  - TYR   17 )                          
  11: s001-A 3ur0-C    17 -  29 <=>   16 -  28   (THR   17  - SER   29  <=> ASP   19  - ARG   31 )                          
  11: s001-A 3ur0-C    32 -  47 <=>   29 -  44   (ILE   32  - PRO   47  <=> THR   32  - LEU   47 )                          
  11: s001-A 3ur0-C    48 -  62 <=>   56 -  70   (SER   48  - ASP   62  <=> LEU   59  - PRO   73 )                          
  11: s001-A 3ur0-C    64 -  89 <=>   71 -  96   (PHE   64  - GLY   89  <=> ARG   74  - GLU   99 )                          
  11: s001-A 3ur0-C    91 - 115 <=>   97 - 121   (SER   91  - LYS  115  <=> PRO  100  - HIS  124 )                          
  11: s001-A 3ur0-C   118 - 124 <=>  122 - 128   (CYS  118  - ARG  124  <=> LYS  125  - TRP  131 )                          
  11: s001-A 3ur0-C   125 - 139 <=>  135 - 149   (ASN  125  - SER  139  <=> GLY  138  - GLU  152 )                          
  11: s001-A 3ur0-C   141 - 162 <=>  150 - 171   (GLY  141  - GLU  162  <=> MET  153  - LYS  174 )                          
  11: s001-A 3ur0-C   163 - 189 <=>  176 - 202   (ASN  163  - VAL  189  <=> ILE  179  - ALA  205 )                          
  11: s001-A 3ur0-C   190 - 193 <=>  205 - 208   (PRO  190  - ASN  193  <=> GLU  208  - ILE  211 )                          
  11: s001-A 3ur0-C   194 - 203 <=>  211 - 220   (PHE  194  - ASP  203  <=> PRO  214  - GLU  223 )                          
  11: s001-A 3ur0-C   204 - 213 <=>  222 - 231   (GLY  204  - PHE  213  <=> GLY  225  - ASN  234 )                          
  11: s001-A 3ur0-C   219 - 252 <=>  232 - 265   (TRP  219  - LEU  252  <=> PHE  235  - GLU  268 )                          
  11: s001-A 3ur0-C   257 - 268 <=>  266 - 277   (ASN  257  - ILE  268  <=> PRO  269  - LEU  280 )                          
  11: s001-A 3ur0-C   269 - 289 <=>  279 - 299   (ASN  269  - SER  289  <=> PRO  282  - CYS  302 )                          
  11: s001-A 3ur0-C   291 - 313 <=>  300 - 322   (PHE  291  - ASP  313  <=> CYS  304  - ARG  326 )                          
  11: s001-A 3ur0-C   314 - 317 <=>  327 - 330   (TYR  314  - ARG  317  <=> ILE  331  - GLN  334 )                          
  11: s001-A 3ur0-C   320 - 336 <=>  333 - 349   (PHE  320  - LEU  336  <=> GLU  337  - LEU  353 )                          
  11: s001-A 3ur0-C   341 - 359 <=>  350 - 368   (PHE  341  - ASP  359  <=> ASP  354  - ALA  372 )                          
  11: s001-A 3ur0-C   361 - 366 <=>  375 - 380   (THR  361  - ARG  366  <=> LEU  379  - THR  384 )                          
  11: s001-A 3ur0-C   380 - 392 <=>  382 - 394   (PRO  380  - LEU  392  <=> GLN  386  - ASP  398 )                          
  11: s001-A 3ur0-C   393 - 413 <=>  397 - 417   (ASP  393  - GLU  413  <=> GLY  401  - PRO  421 )                          
  11: s001-A 3ur0-C   414 - 417 <=>  426 - 429   (ASP  414  - ALA  417  <=> LEU  430  - ARG  436 )                          
  11: s001-A 3ur0-C   421 - 435 <=>  430 - 444   (GLY  421  - TYR  435  <=> PRO  437  - GLY  451 )                          
  11: s001-A 3ur0-C   436 - 450 <=>  446 - 460   (ASP  436  - LEU  450  <=> LYS  453  - ALA  467 )                          
  11: s001-A 3ur0-C   494 - 497 <=>  462 - 465   (LEU  494  - PRO  497  <=> PRO  476  - ARG  479 )                          
  12: s001-A 4nru-A     1 -   6 <=>   10 -  15   (MET    1  - ILE    6  <=> LEU   12  - TYR   17 )                          
  12: s001-A 4nru-A    17 -  29 <=>   17 -  29   (THR   17  - SER   29  <=> ASP   19  - ARG   31 )                          
  12: s001-A 4nru-A    32 -  47 <=>   30 -  45   (ILE   32  - PRO   47  <=> THR   32  - LEU   47 )                          
  12: s001-A 4nru-A    48 -  62 <=>   57 -  71   (SER   48  - ASP   62  <=> LEU   59  - PRO   73 )                          
  12: s001-A 4nru-A    64 -  89 <=>   72 -  97   (PHE   64  - GLY   89  <=> ARG   74  - GLU   99 )                          
  12: s001-A 4nru-A    91 - 115 <=>   98 - 122   (SER   91  - LYS  115  <=> PRO  100  - HIS  124 )                          
  12: s001-A 4nru-A   118 - 124 <=>  123 - 129   (CYS  118  - ARG  124  <=> LYS  125  - TRP  131 )                          
  12: s001-A 4nru-A   125 - 139 <=>  136 - 150   (ASN  125  - SER  139  <=> GLY  138  - GLU  152 )                          
  12: s001-A 4nru-A   141 - 162 <=>  151 - 172   (GLY  141  - GLU  162  <=> MET  153  - LYS  174 )                          
  12: s001-A 4nru-A   163 - 188 <=>  177 - 202   (ASN  163  - LYS  188  <=> ILE  179  - ASP  204 )                          
  12: s001-A 4nru-A   189 - 192 <=>  205 - 208   (VAL  189  - PRO  192  <=> LYS  207  - CYS  210 )                          
  12: s001-A 4nru-A   193 - 203 <=>  211 - 221   (ASN  193  - ASP  203  <=> ASN  213  - GLU  223 )                          
  12: s001-A 4nru-A   204 - 212 <=>  223 - 231   (GLY  204  - LEU  212  <=> GLY  225  - ALA  233 )                          
  12: s001-A 4nru-A   218 - 252 <=>  232 - 266   (THR  218  - LEU  252  <=> ASN  234  - GLU  268 )                          
  12: s001-A 4nru-A   257 - 268 <=>  267 - 278   (ASN  257  - ILE  268  <=> PRO  269  - LEU  280 )                          
  12: s001-A 4nru-A   269 - 313 <=>  280 - 324   (ASN  269  - ASP  313  <=> PRO  282  - ARG  326 )                          
  12: s001-A 4nru-A   314 - 336 <=>  329 - 351   (TYR  314  - LEU  336  <=> ILE  331  - LEU  353 )                          
  12: s001-A 4nru-A   341 - 359 <=>  352 - 370   (PHE  341  - ASP  359  <=> ASP  354  - ALA  372 )                          
  12: s001-A 4nru-A   361 - 366 <=>  377 - 382   (THR  361  - ARG  366  <=> LEU  379  - THR  384 )                          
  12: s001-A 4nru-A   380 - 393 <=>  384 - 397   (PRO  380  - ASP  393  <=> GLN  386  - GLN  399 )                          
  12: s001-A 4nru-A   394 - 400 <=>  401 - 407   (LEU  394  - LEU  400  <=> TYR  403  - ALA  409 )                          
  12: s001-A 4nru-A   402 - 413 <=>  408 - 419   (LYS  402  - GLU  413  <=> SER  410  - PRO  421 )                          
  12: s001-A 4nru-A   414 - 417 <=>  428 - 431   (ASP  414  - ALA  417  <=> LEU  430  - HIS  433 )                          
  12: s001-A 4nru-A   420 - 435 <=>  432 - 447   (THR  420  - TYR  435  <=> ARG  436  - GLY  451 )                          
  12: s001-A 4nru-A   436 - 449 <=>  449 - 462   (ASP  436  - LYS  449  <=> LYS  453  - ALA  466 )                          
  12: s001-A 4nru-A   493 - 496 <=>  463 - 466   (LEU  493  - PHE  496  <=> VAL  474  - ARG  477 )                          
  13: s001-A 3upf-A     1 -   6 <=>   11 -  16   (MET    1  - ILE    6  <=> LEU   12  - TYR   17 )                          
  13: s001-A 3upf-A    17 -  29 <=>   18 -  30   (THR   17  - SER   29  <=> ASP   19  - ARG   31 )                          
  13: s001-A 3upf-A    32 -  47 <=>   31 -  46   (ILE   32  - PRO   47  <=> THR   32  - LEU   47 )                          
  13: s001-A 3upf-A    48 -  62 <=>   58 -  72   (SER   48  - ASP   62  <=> LEU   59  - PRO   73 )                          
  13: s001-A 3upf-A    64 -  89 <=>   73 -  98   (PHE   64  - GLY   89  <=> ARG   74  - GLU   99 )                          
  13: s001-A 3upf-A    91 - 115 <=>   99 - 123   (SER   91  - LYS  115  <=> PRO  100  - HIS  124 )                          
  13: s001-A 3upf-A   118 - 123 <=>  124 - 129   (CYS  118  - ALA  123  <=> LYS  125  - ASP  130 )                          
  13: s001-A 3upf-A   124 - 138 <=>  139 - 153   (ARG  124  - VAL  138  <=> LEU  140  - GLY  154 )                          
  13: s001-A 3upf-A   143 - 162 <=>  154 - 173   (GLN  143  - GLU  162  <=> LYS  155  - LYS  174 )                          
  13: s001-A 3upf-A   163 - 189 <=>  178 - 204   (ASN  163  - VAL  189  <=> ILE  179  - ALA  205 )                          
  13: s001-A 3upf-A   190 - 193 <=>  207 - 210   (PRO  190  - ASN  193  <=> GLU  208  - ILE  211 )                          
  13: s001-A 3upf-A   194 - 203 <=>  213 - 222   (PHE  194  - ASP  203  <=> PRO  214  - GLU  223 )                          
  13: s001-A 3upf-A   204 - 213 <=>  224 - 233   (GLY  204  - PHE  213  <=> GLY  225  - ASN  234 )                          
  13: s001-A 3upf-A   219 - 252 <=>  234 - 267   (TRP  219  - LEU  252  <=> PHE  235  - GLU  268 )                          
  13: s001-A 3upf-A   257 - 268 <=>  268 - 279   (ASN  257  - ILE  268  <=> PRO  269  - LEU  280 )                          
  13: s001-A 3upf-A   269 - 287 <=>  281 - 299   (ASN  269  - SER  287  <=> PRO  282  - SER  300 )                          
  13: s001-A 3upf-A   289 - 313 <=>  300 - 324   (SER  289  - ASP  313  <=> CYS  302  - ARG  326 )                          
  13: s001-A 3upf-A   314 - 317 <=>  329 - 332   (TYR  314  - ARG  317  <=> ILE  331  - GLN  334 )                          
  13: s001-A 3upf-A   320 - 336 <=>  335 - 351   (PHE  320  - LEU  336  <=> GLU  337  - LEU  353 )                          
  13: s001-A 3upf-A   341 - 359 <=>  352 - 370   (PHE  341  - ASP  359  <=> ASP  354  - ALA  372 )                          
  13: s001-A 3upf-A   361 - 366 <=>  376 - 381   (THR  361  - ARG  366  <=> LEU  379  - THR  384 )                          
  13: s001-A 3upf-A   380 - 392 <=>  383 - 395   (PRO  380  - LEU  392  <=> GLN  386  - ASP  398 )                          
  13: s001-A 3upf-A   393 - 413 <=>  398 - 418   (ASP  393  - GLU  413  <=> GLY  401  - PRO  421 )                          
  13: s001-A 3upf-A   414 - 417 <=>  427 - 430   (ASP  414  - ALA  417  <=> LEU  430  - HIS  433 )                          
  13: s001-A 3upf-A   421 - 435 <=>  431 - 445   (GLY  421  - TYR  435  <=> ARG  436  - GLY  451 )                          
  13: s001-A 3upf-A   437 - 449 <=>  448 - 460   (ILE  437  - LYS  449  <=> TYR  454  - ALA  466 )                          
  13: s001-A 3upf-A   493 - 496 <=>  462 - 465   (LEU  493  - PHE  496  <=> VAL  474  - ARG  477 )                          
  14: s001-A 3sfu-C     1 -   6 <=>   11 -  16   (MET    1  - ILE    6  <=> LEU   15  - TYR   20 )                          
  14: s001-A 3sfu-C    17 -  25 <=>   18 -  26   (THR   17  - LYS   25  <=> ASP   22  - THR   30 )                          
  14: s001-A 3sfu-C    26 -  29 <=>   28 -  31   (ILE   26  - SER   29  <=> PHE   32  - THR   35 )                          
  14: s001-A 3sfu-C    33 -  47 <=>   32 -  46   (PRO   33  - PRO   47  <=> SER   36  - LEU   50 )                          
  14: s001-A 3sfu-C    48 -  62 <=>   58 -  72   (SER   48  - ASP   62  <=> LEU   62  - PRO   76 )                          
  14: s001-A 3sfu-C    64 -  89 <=>   73 -  98   (PHE   64  - GLY   89  <=> ARG   77  - GLU  102 )                          
  14: s001-A 3sfu-C    91 - 115 <=>   99 - 123   (SER   91  - LYS  115  <=> PRO  103  - HIS  127 )                          
  14: s001-A 3sfu-C   118 - 124 <=>  124 - 130   (CYS  118  - ARG  124  <=> LYS  128  - TRP  134 )                          
  14: s001-A 3sfu-C   125 - 139 <=>  137 - 151   (ASN  125  - SER  139  <=> GLY  141  - GLU  155 )                          
  14: s001-A 3sfu-C   141 - 162 <=>  152 - 173   (GLY  141  - GLU  162  <=> MET  156  - LYS  177 )                          
  14: s001-A 3sfu-C   163 - 189 <=>  178 - 204   (ASN  163  - VAL  189  <=> ILE  182  - ALA  208 )                          
  14: s001-A 3sfu-C   190 - 193 <=>  207 - 210   (PRO  190  - ASN  193  <=> GLU  211  - ILE  214 )                          
  14: s001-A 3sfu-C   194 - 203 <=>  213 - 222   (PHE  194  - ASP  203  <=> PRO  217  - GLU  226 )                          
  14: s001-A 3sfu-C   204 - 213 <=>  224 - 233   (GLY  204  - PHE  213  <=> GLY  228  - ASN  237 )                          
  14: s001-A 3sfu-C   219 - 252 <=>  234 - 267   (TRP  219  - LEU  252  <=> PHE  238  - GLU  271 )                          
  14: s001-A 3sfu-C   257 - 268 <=>  268 - 279   (ASN  257  - ILE  268  <=> PRO  272  - LEU  283 )                          
  14: s001-A 3sfu-C   269 - 313 <=>  281 - 325   (ASN  269  - ASP  313  <=> PRO  285  - ARG  329 )                          
  14: s001-A 3sfu-C   314 - 317 <=>  330 - 333   (TYR  314  - ARG  317  <=> ILE  334  - GLN  337 )                          
  14: s001-A 3sfu-C   320 - 336 <=>  336 - 352   (PHE  320  - LEU  336  <=> GLU  340  - LEU  356 )                          
  14: s001-A 3sfu-C   341 - 359 <=>  353 - 371   (PHE  341  - ASP  359  <=> ASP  357  - ALA  375 )                          
  14: s001-A 3sfu-C   361 - 366 <=>  378 - 383   (THR  361  - ARG  366  <=> LEU  382  - THR  387 )                          
  14: s001-A 3sfu-C   380 - 392 <=>  385 - 397   (PRO  380  - LEU  392  <=> GLN  389  - ASP  401 )                          
  14: s001-A 3sfu-C   393 - 413 <=>  400 - 420   (ASP  393  - GLU  413  <=> GLY  404  - PRO  424 )                          
  14: s001-A 3sfu-C   414 - 435 <=>  429 - 450   (ASP  414  - TYR  435  <=> LEU  433  - GLY  454 )                          
  14: s001-A 3sfu-C   436 - 442 <=>  452 - 458   (ASP  436  - LEU  442  <=> LYS  456  - ALA  462 )                          
  14: s001-A 3sfu-C   445 - 448 <=>  459 - 462   (TYR  445  - LEU  448  <=> SER  463  - SER  466 )                          
  14: s001-A 3sfu-C   493 - 496 <=>  463 - 466   (LEU  493  - PHE  496  <=> VAL  477  - ARG  480 )                          
  15: s001-A 3kms-A     1 -   7 <=>    4 -  10   (MET    1  - TYR    7  <=> VAL    4  - GLU   10 )                          
  15: s001-A 3kms-A    16 -  19 <=>   11 -  14   (PRO   16  - HIS   19  <=> GLU   11  - HIS   14 )                          
  15: s001-A 3kms-A    21 -  25 <=>   15 -  19   (ILE   21  - LYS   25  <=> VAL   15  - THR   19 )                          
  15: s001-A 3kms-A    26 -  29 <=>   21 -  24   (ILE   26  - SER   29  <=> LEU   21  - THR   24 )                          
  15: s001-A 3kms-A    32 -  37 <=>   25 -  30   (ILE   32  - VAL   37  <=> VAL   25  - PHE   30 )                          
  15: s001-A 3kms-A    39 -  49 <=>   31 -  41   (ARG   39  - ARG   49  <=> ASN   31  - ASN   41 )                          
  15: s001-A 3kms-A    50 -  59 <=>   51 -  60   (ALA   50  - TYR   59  <=> VAL   51  - HIS   60 )                          
  15: s001-A 3kms-A    61 -  67 <=>   61 -  67   (GLU   61  - TYR   67  <=> LYS   61  - SER   67 )                          
  15: s001-A 3kms-A    68 - 102 <=>   69 - 103   (PRO   68  - ARG  102  <=> GLU   69  - LYS  103 )                          
  15: s001-A 3kms-A   103 - 116 <=>  110 - 123   (THR  103  - SER  116  <=> ALA  110  - LEU  123 )                          
  15: s001-A 3kms-A   117 - 124 <=>  125 - 132   (GLY  117  - ARG  124  <=> GLY  125  - ILE  132 )                          
  15: s001-A 3kms-A   125 - 136 <=>  141 - 152   (ASN  125  - ASP  136  <=> PRO  141  - LYS  152 )                          
  15: s001-A 3kms-A   143 - 163 <=>  153 - 173   (GLN  143  - ASN  163  <=> ARG  153  - VAL  173 )                          
  15: s001-A 3kms-A   164 - 189 <=>  177 - 202   (LYS  164  - VAL  189  <=> LYS  177  - GLN  202 )                          
  15: s001-A 3kms-A   190 - 193 <=>  205 - 208   (PRO  190  - ASN  193  <=> SER  205  - GLY  208 )                          
  15: s001-A 3kms-A   194 - 214 <=>  212 - 232   (PHE  194  - GLY  214  <=> GLY  212  - GLN  232 )                          
  15: s001-A 3kms-A   219 - 248 <=>  233 - 262   (TRP  219  - SER  248  <=> TYR  233  - ARG  262 )                          
  15: s001-A 3kms-A   249 - 252 <=>  265 - 268   (LEU  249  - LEU  252  <=> PHE  265  - HIS  268 )                          
  15: s001-A 3kms-A   258 - 313 <=>  269 - 324   (ILE  258  - ASP  313  <=> PRO  269  - GLU  324 )                          
  15: s001-A 3kms-A   314 - 336 <=>  326 - 348   (TYR  314  - LEU  336  <=> VAL  326  - LEU  348 )                          
  15: s001-A 3kms-A   340 - 343 <=>  349 - 352   (GLU  340  - TYR  343  <=> ASP  349  - ALA  352 )                          
  15: s001-A 3kms-A   345 - 356 <=>  353 - 364   (TYR  345  - VAL  356  <=> LEU  353  - ILE  364 )                          
  15: s001-A 3kms-A   358 - 361 <=>  365 - 368   (ILE  358  - THR  361  <=> THR  365  - ASP  368 )                          
  15: s001-A 3kms-A   363 - 366 <=>  374 - 377   (TYR  363  - ARG  366  <=> PHE  374  - GLY  377 )                          
  15: s001-A 3kms-A   380 - 390 <=>  381 - 391   (PRO  380  - ASP  390  <=> THR  381  - HIS  391 )                          
  15: s001-A 3kms-A   393 - 410 <=>  398 - 415   (ASP  393  - PRO  410  <=> PHE  398  - ALA  415 )                          
  15: s001-A 3kms-A   413 - 416 <=>  416 - 419   (GLU  413  - SER  416  <=> ARG  416  - THR  419 )                          
  15: s001-A 3kms-A   420 - 435 <=>  420 - 435   (THR  420  - TYR  435  <=> ILE  420  - GLY  435 )                          
  15: s001-A 3kms-A   436 - 443 <=>  437 - 444   (ASP  436  - LYS  443  <=> ASP  437  - GLU  444 )                          
  15: s001-A 3kms-A   444 - 449 <=>  446 - 451   (VAL  444  - LYS  449  <=> PHE  446  - GLU  451 )                          
  15: s001-A 3kms-A   494 - 497 <=>  454 - 457   (LEU  494  - PRO  497  <=> SER  454  - SER  457 )                          
  16: s001-A 5i62-A     3 -   6 <=>    1 -   4   (PHE    3  - ILE    6  <=> GLY    1  - ALA    4 )                          
  16: s001-A 5i62-A     7 -  10 <=>    6 -   9   (TYR    7  - GLN   10  <=> ASN    6  - SER    9 )                          
  16: s001-A 5i62-A    11 -  15 <=>   13 -  17   (ARG   11  - GLN   15  <=> ASN   13  - PRO   17 )                          
  16: s001-A 5i62-A    16 -  19 <=>   20 -  23   (PRO   16  - HIS   19  <=> ARG   20  - PHE   23 )                          
  16: s001-A 5i62-A    22 -  29 <=>   29 -  36   (ALA   22  - SER   29  <=> GLY   29  - THR   36 )                          
  16: s001-A 5i62-A    31 -  34 <=>   37 -  40   (TYR   31  - THR   34  <=> PRO   37  - LYS   40 )                          
  16: s001-A 5i62-A    35 -  39 <=>   42 -  46   (GLY   35  - ARG   39  <=> MET   42  - SER   46 )                          
  16: s001-A 5i62-A    41 -  44 <=>   76 -  79   (LYS   41  - ARG   44  <=> VAL   76  - MET   79 )                          
  16: s001-A 5i62-A    45 -  61 <=>   81 -  97   (ASP   45  - GLU   61  <=> VAL   81  - ASP   97 )                          
  16: s001-A 5i62-A    63 -  68 <=>  100 - 105   (GLU   63  - PRO   68  <=> SER  100  - PRO  105 )                          
  16: s001-A 5i62-A    73 -  84 <=>  107 - 118   (LEU   73  - TRP   84  <=> ASP  107  - TRP  118 )                          
  16: s001-A 5i62-A    86 -  90 <=>  119 - 123   (THR   86  - THR   90  <=> LYS  119  - ARG  123 )                          
  16: s001-A 5i62-A    92 - 115 <=>  124 - 147   (LEU   92  - LYS  115  <=> LEU  124  - PHE  147 )                          
  16: s001-A 5i62-A   118 - 131 <=>  148 - 161   (CYS  118  - ALA  131  <=> SER  148  - ASP  161 )                          
  16: s001-A 5i62-A   143 - 146 <=>  168 - 171   (GLN  143  - VAL  146  <=> TYR  168  - MET  171 )                          
  16: s001-A 5i62-A   147 - 161 <=>  180 - 194   (LEU  147  - GLY  161  <=> GLY  180  - LYS  194 )                          
  16: s001-A 5i62-A   162 - 189 <=>  197 - 224   (GLU  162  - VAL  189  <=> ASP  197  - THR  224 )                          
  16: s001-A 5i62-A   190 - 201 <=>  227 - 238   (PRO  190  - TRP  201  <=> ARG  227  - GLU  238 )                          
  16: s001-A 5i62-A   203 - 214 <=>  239 - 250   (ASP  203  - GLY  214  <=> ALA  239  - THR  250 )                          
  16: s001-A 5i62-A   217 - 253 <=>  252 - 288   (TRP  217  - THR  253  <=> GLY  252  - GLN  288 )                          
  16: s001-A 5i62-A   255 - 276 <=>  289 - 310   (THR  255  - ASP  276  <=> GLU  289  - TRP  310 )                          
  16: s001-A 5i62-A   277 - 310 <=>  312 - 345   (LYS  277  - ARG  310  <=> GLU  312  - SER  345 )                          
  16: s001-A 5i62-A   312 - 318 <=>  346 - 352   (ARG  312  - ILE  318  <=> HIS  346  - PRO  352 )                          
  16: s001-A 5i62-A   320 - 334 <=>  353 - 367   (PHE  320  - THR  334  <=> ASN  353  - GLY  367 )                          
  16: s001-A 5i62-A   341 - 365 <=>  369 - 393   (PHE  341  - THR  365  <=> SER  369  - LYS  393 )                          
  16: s001-A 5i62-A   380 - 394 <=>  394 - 408   (PRO  380  - LEU  394  <=> GLN  394  - ARG  408 )                          
  16: s001-A 5i62-A   395 - 416 <=>  414 - 435   (THR  395  - SER  416  <=> VAL  414  - PRO  435 )                          
  16: s001-A 5i62-A   417 - 433 <=>  440 - 456   (ALA  417  - ALA  433  <=> GLU  440  - TYR  456 )                          
  16: s001-A 5i62-A   434 - 444 <=>  460 - 470   (HIS  434  - VAL  444  <=> LYS  460  - GLY  470 )                          
  16: s001-A 5i62-A   446 - 449 <=>  471 - 474   (LEU  446  - LYS  449  <=> ASP  471  - ARG  474 )                          
  16: s001-A 5i62-A   496 - 505 <=>  483 - 492   (PHE  496  - ARG  505  <=> LEU  483  - LYS  492 )                          
  17: s001-A 3nma-A     1 -   7 <=>    4 -  10   (MET    1  - TYR    7  <=> VAL    4  - GLU   10 )                          
  17: s001-A 3nma-A    16 -  29 <=>   11 -  24   (PRO   16  - SER   29  <=> GLU   11  - THR   24 )                          
  17: s001-A 3nma-A    32 -  37 <=>   25 -  30   (ILE   32  - VAL   37  <=> VAL   25  - PHE   30 )                          
  17: s001-A 3nma-A    39 -  49 <=>   31 -  41   (ARG   39  - ARG   49  <=> ASN   31  - ASN   41 )                          
  17: s001-A 3nma-A    50 -  59 <=>   51 -  60   (ALA   50  - TYR   59  <=> VAL   51  - HIS   60 )                          
  17: s001-A 3nma-A    61 -  67 <=>   61 -  67   (GLU   61  - TYR   67  <=> LYS   61  - SER   67 )                          
  17: s001-A 3nma-A    68 - 102 <=>   69 - 103   (PRO   68  - ARG  102  <=> GLU   69  - LYS  103 )                          
  17: s001-A 3nma-A   103 - 116 <=>  110 - 123   (THR  103  - SER  116  <=> ALA  110  - LEU  123 )                          
  17: s001-A 3nma-A   117 - 124 <=>  125 - 132   (GLY  117  - ARG  124  <=> GLY  125  - ILE  132 )                          
  17: s001-A 3nma-A   125 - 136 <=>  141 - 152   (ASN  125  - ASP  136  <=> PRO  141  - LYS  152 )                          
  17: s001-A 3nma-A   143 - 163 <=>  153 - 173   (GLN  143  - ASN  163  <=> ARG  153  - VAL  173 )                          
  17: s001-A 3nma-A   164 - 189 <=>  177 - 202   (LYS  164  - VAL  189  <=> LYS  177  - GLN  202 )                          
  17: s001-A 3nma-A   190 - 193 <=>  205 - 208   (PRO  190  - ASN  193  <=> SER  205  - GLY  208 )                          
  17: s001-A 3nma-A   194 - 214 <=>  212 - 232   (PHE  194  - GLY  214  <=> GLY  212  - GLN  232 )                          
  17: s001-A 3nma-A   219 - 248 <=>  233 - 262   (TRP  219  - SER  248  <=> TYR  233  - ARG  262 )                          
  17: s001-A 3nma-A   249 - 252 <=>  265 - 268   (LEU  249  - LEU  252  <=> PHE  265  - HIS  268 )                          
  17: s001-A 3nma-A   258 - 313 <=>  269 - 324   (ILE  258  - ASP  313  <=> PRO  269  - GLU  324 )                          
  17: s001-A 3nma-A   314 - 336 <=>  326 - 348   (TYR  314  - LEU  336  <=> VAL  326  - LEU  348 )                          
  17: s001-A 3nma-A   340 - 343 <=>  349 - 352   (GLU  340  - TYR  343  <=> ASP  349  - ALA  352 )                          
  17: s001-A 3nma-A   345 - 360 <=>  353 - 368   (TYR  345  - LYS  360  <=> LEU  353  - ASP  368 )                          
  17: s001-A 3nma-A   363 - 366 <=>  374 - 377   (TYR  363  - ARG  366  <=> PHE  374  - GLY  377 )                          
  17: s001-A 3nma-A   380 - 390 <=>  381 - 391   (PRO  380  - ASP  390  <=> THR  381  - HIS  391 )                          
  17: s001-A 3nma-A   393 - 409 <=>  398 - 414   (ASP  393  - LEU  409  <=> PHE  398  - PHE  414 )                          
  17: s001-A 3nma-A   411 - 414 <=>  415 - 418   (GLU  411  - ASP  414  <=> ALA  415  - GLY  418 )                          
  17: s001-A 3nma-A   419 - 435 <=>  419 - 435   (GLU  419  - TYR  435  <=> THR  419  - GLY  435 )                          
  17: s001-A 3nma-A   436 - 449 <=>  437 - 450   (ASP  436  - LYS  449  <=> ASP  437  - PHE  450 )                          
  17: s001-A 3nma-A   494 - 498 <=>  453 - 457   (LEU  494  - LYS  498  <=> PRO  453  - SER  457 )                          
  18: s001-A 3nl0-A     1 -   7 <=>    4 -  10   (MET    1  - TYR    7  <=> VAL    4  - GLU   10 )                          
  18: s001-A 3nl0-A    16 -  19 <=>   11 -  14   (PRO   16  - HIS   19  <=> GLU   11  - HIS   14 )                          
  18: s001-A 3nl0-A    21 -  25 <=>   15 -  19   (ILE   21  - LYS   25  <=> VAL   15  - THR   19 )                          
  18: s001-A 3nl0-A    26 -  29 <=>   21 -  24   (ILE   26  - SER   29  <=> LEU   21  - THR   24 )                          
  18: s001-A 3nl0-A    32 -  37 <=>   25 -  30   (ILE   32  - VAL   37  <=> VAL   25  - PHE   30 )                          
  18: s001-A 3nl0-A    39 -  49 <=>   31 -  41   (ARG   39  - ARG   49  <=> ASN   31  - ASN   41 )                          
  18: s001-A 3nl0-A    50 -  59 <=>   51 -  60   (ALA   50  - TYR   59  <=> VAL   51  - HIS   60 )                          
  18: s001-A 3nl0-A    61 -  67 <=>   61 -  67   (GLU   61  - TYR   67  <=> LYS   61  - SER   67 )                          
  18: s001-A 3nl0-A    68 - 102 <=>   69 - 103   (PRO   68  - ARG  102  <=> GLU   69  - LYS  103 )                          
  18: s001-A 3nl0-A   103 - 116 <=>  110 - 123   (THR  103  - SER  116  <=> ALA  110  - LEU  123 )                          
  18: s001-A 3nl0-A   117 - 125 <=>  125 - 133   (GLY  117  - ASN  125  <=> GLY  125  - ASP  133 )                          
  18: s001-A 3nl0-A   127 - 139 <=>  139 - 151   (MET  127  - SER  139  <=> VAL  139  - GLU  151 )                          
  18: s001-A 3nl0-A   142 - 163 <=>  152 - 173   (SER  142  - ASN  163  <=> LYS  152  - VAL  173 )                          
  18: s001-A 3nl0-A   164 - 189 <=>  177 - 202   (LYS  164  - VAL  189  <=> LYS  177  - GLN  202 )                          
  18: s001-A 3nl0-A   190 - 193 <=>  205 - 208   (PRO  190  - ASN  193  <=> SER  205  - GLY  208 )                          
  18: s001-A 3nl0-A   194 - 214 <=>  212 - 232   (PHE  194  - GLY  214  <=> GLY  212  - GLN  232 )                          
  18: s001-A 3nl0-A   219 - 248 <=>  233 - 262   (TRP  219  - SER  248  <=> TYR  233  - ARG  262 )                          
  18: s001-A 3nl0-A   249 - 252 <=>  265 - 268   (LEU  249  - LEU  252  <=> PHE  265  - HIS  268 )                          
  18: s001-A 3nl0-A   258 - 313 <=>  269 - 324   (ILE  258  - ASP  313  <=> PRO  269  - GLU  324 )                          
  18: s001-A 3nl0-A   314 - 336 <=>  326 - 348   (TYR  314  - LEU  336  <=> VAL  326  - LEU  348 )                          
  18: s001-A 3nl0-A   340 - 343 <=>  349 - 352   (GLU  340  - TYR  343  <=> ASP  349  - ALA  352 )                          
  18: s001-A 3nl0-A   345 - 356 <=>  353 - 364   (TYR  345  - VAL  356  <=> LEU  353  - ILE  364 )                          
  18: s001-A 3nl0-A   358 - 361 <=>  365 - 368   (ILE  358  - THR  361  <=> THR  365  - ASP  368 )                          
  18: s001-A 3nl0-A   363 - 366 <=>  374 - 377   (TYR  363  - ARG  366  <=> PHE  374  - GLY  377 )                          
  18: s001-A 3nl0-A   380 - 390 <=>  381 - 391   (PRO  380  - ASP  390  <=> THR  381  - HIS  391 )                          
  18: s001-A 3nl0-A   393 - 410 <=>  398 - 415   (ASP  393  - PRO  410  <=> PHE  398  - ALA  415 )                          
  18: s001-A 3nl0-A   412 - 415 <=>  416 - 419   (LYS  412  - LEU  415  <=> ARG  416  - THR  419 )                          
  18: s001-A 3nl0-A   420 - 435 <=>  420 - 435   (THR  420  - TYR  435  <=> ILE  420  - GLY  435 )                          
  18: s001-A 3nl0-A   436 - 449 <=>  437 - 450   (ASP  436  - LYS  449  <=> ASP  437  - PHE  450 )                          
  18: s001-A 3nl0-A   494 - 498 <=>  453 - 457   (LEU  494  - LYS  498  <=> PRO  453  - SER  457 )                          
  19: s001-A 3qid-C     1 -   6 <=>    9 -  14   (MET    1  - ILE    6  <=> LEU   15  - TYR   20 )                          
  19: s001-A 3qid-C    17 -  29 <=>   16 -  28   (THR   17  - SER   29  <=> ASP   22  - ARG   34 )                          
  19: s001-A 3qid-C    32 -  47 <=>   29 -  44   (ILE   32  - PRO   47  <=> THR   35  - LEU   50 )                          
  19: s001-A 3qid-C    48 -  62 <=>   56 -  70   (SER   48  - ASP   62  <=> LEU   62  - PRO   76 )                          
  19: s001-A 3qid-C    64 -  89 <=>   71 -  96   (PHE   64  - GLY   89  <=> ARG   77  - GLU  102 )                          
  19: s001-A 3qid-C    91 - 115 <=>   97 - 121   (SER   91  - LYS  115  <=> PRO  103  - HIS  127 )                          
  19: s001-A 3qid-C   118 - 124 <=>  122 - 128   (CYS  118  - ARG  124  <=> LYS  128  - TRP  134 )                          
  19: s001-A 3qid-C   125 - 139 <=>  135 - 149   (ASN  125  - SER  139  <=> GLY  141  - GLU  155 )                          
  19: s001-A 3qid-C   141 - 162 <=>  150 - 171   (GLY  141  - GLU  162  <=> MET  156  - LYS  177 )                          
  19: s001-A 3qid-C   163 - 189 <=>  176 - 202   (ASN  163  - VAL  189  <=> ILE  182  - ALA  208 )                          
  19: s001-A 3qid-C   190 - 193 <=>  205 - 208   (PRO  190  - ASN  193  <=> GLU  211  - ILE  214 )                          
  19: s001-A 3qid-C   194 - 203 <=>  211 - 220   (PHE  194  - ASP  203  <=> PRO  217  - GLU  226 )                          
  19: s001-A 3qid-C   204 - 212 <=>  222 - 230   (GLY  204  - LEU  212  <=> GLY  228  - ALA  236 )                          
  19: s001-A 3qid-C   218 - 252 <=>  231 - 265   (THR  218  - LEU  252  <=> ASN  237  - GLU  271 )                          
  19: s001-A 3qid-C   257 - 268 <=>  266 - 277   (ASN  257  - ILE  268  <=> PRO  272  - LEU  283 )                          
  19: s001-A 3qid-C   269 - 313 <=>  279 - 323   (ASN  269  - ASP  313  <=> PRO  285  - ARG  329 )                          
  19: s001-A 3qid-C   314 - 336 <=>  328 - 350   (TYR  314  - LEU  336  <=> ILE  334  - LEU  356 )                          
  19: s001-A 3qid-C   341 - 359 <=>  351 - 369   (PHE  341  - ASP  359  <=> ASP  357  - ALA  375 )                          
  19: s001-A 3qid-C   361 - 366 <=>  376 - 381   (THR  361  - ARG  366  <=> LEU  382  - THR  387 )                          
  19: s001-A 3qid-C   380 - 393 <=>  383 - 396   (PRO  380  - ASP  393  <=> GLN  389  - GLN  402 )                          
  19: s001-A 3qid-C   396 - 399 <=>  402 - 405   (PHE  396  - ASP  399  <=> ARG  408  - ARG  411 )                          
  19: s001-A 3qid-C   400 - 405 <=>  408 - 413   (LEU  400  - ALA  405  <=> ILE  414  - LEU  419 )                          
  19: s001-A 3qid-C   408 - 413 <=>  414 - 419   (ALA  408  - GLU  413  <=> TRP  420  - ASN  425 )                          
  19: s001-A 3qid-C   414 - 429 <=>  427 - 442   (ASP  414  - TRP  429  <=> LEU  433  - GLY  448 )                          
  19: s001-A 3qid-C   431 - 434 <=>  443 - 446   (TYR  431  - HIS  434  <=> GLU  449  - MET  452 )                          
  19: s001-A 3qid-C   435 - 450 <=>  453 - 468   (TYR  435  - LEU  450  <=> ARG  459  - ILE  474 )                          
  19: s001-A 3qid-C   495 - 498 <=>  487 - 490   (THR  495  - LYS  498  <=> MET  493  - GLU  496 )                          
  20: s001-A 6gvy-A     1 -   7 <=>    4 -  10   (MET    1  - TYR    7  <=> VAL    4  - GLU   10 )                          
  20: s001-A 6gvy-A    16 -  19 <=>   11 -  14   (PRO   16  - HIS   19  <=> GLU   11  - HIS   14 )                          
  20: s001-A 6gvy-A    21 -  24 <=>   15 -  18   (ILE   21  - LYS   24  <=> VAL   15  - LYS   18 )                          
  20: s001-A 6gvy-A    25 -  29 <=>   20 -  24   (LYS   25  - SER   29  <=> LYS   20  - THR   24 )                          
  20: s001-A 6gvy-A    32 -  37 <=>   25 -  30   (ILE   32  - VAL   37  <=> VAL   25  - PHE   30 )                          
  20: s001-A 6gvy-A    39 -  49 <=>   31 -  41   (ARG   39  - ARG   49  <=> ASN   31  - ASN   41 )                          
  20: s001-A 6gvy-A    50 -  59 <=>   51 -  60   (ALA   50  - TYR   59  <=> VAL   51  - HIS   60 )                          
  20: s001-A 6gvy-A    61 -  67 <=>   61 -  67   (GLU   61  - TYR   67  <=> LYS   61  - SER   67 )                          
  20: s001-A 6gvy-A    68 - 102 <=>   69 - 103   (PRO   68  - ARG  102  <=> GLU   69  - LYS  103 )                          
  20: s001-A 6gvy-A   103 - 116 <=>  110 - 123   (THR  103  - SER  116  <=> ALA  110  - LEU  123 )                          
  20: s001-A 6gvy-A   117 - 125 <=>  125 - 133   (GLY  117  - ASN  125  <=> GLY  125  - ASP  133 )                          
  20: s001-A 6gvy-A   127 - 139 <=>  139 - 151   (MET  127  - SER  139  <=> VAL  139  - GLU  151 )                          
  20: s001-A 6gvy-A   142 - 163 <=>  152 - 173   (SER  142  - ASN  163  <=> LYS  152  - VAL  173 )                          
  20: s001-A 6gvy-A   164 - 189 <=>  177 - 202   (LYS  164  - VAL  189  <=> LYS  177  - GLN  202 )                          
  20: s001-A 6gvy-A   190 - 193 <=>  205 - 208   (PRO  190  - ASN  193  <=> SER  205  - GLY  208 )                          
  20: s001-A 6gvy-A   194 - 214 <=>  212 - 232   (PHE  194  - GLY  214  <=> GLY  212  - GLN  232 )                          
  20: s001-A 6gvy-A   219 - 248 <=>  233 - 262   (TRP  219  - SER  248  <=> TYR  233  - ARG  262 )                          
  20: s001-A 6gvy-A   249 - 252 <=>  265 - 268   (LEU  249  - LEU  252  <=> PHE  265  - HIS  268 )                          
  20: s001-A 6gvy-A   258 - 313 <=>  269 - 324   (ILE  258  - ASP  313  <=> PRO  269  - GLU  324 )                          
  20: s001-A 6gvy-A   314 - 336 <=>  326 - 348   (TYR  314  - LEU  336  <=> VAL  326  - LEU  348 )                          
  20: s001-A 6gvy-A   340 - 343 <=>  349 - 352   (GLU  340  - TYR  343  <=> ASP  349  - ALA  352 )                          
  20: s001-A 6gvy-A   345 - 360 <=>  353 - 368   (TYR  345  - LYS  360  <=> LEU  353  - ASP  368 )                          
  20: s001-A 6gvy-A   363 - 366 <=>  374 - 377   (TYR  363  - ARG  366  <=> PHE  374  - GLY  377 )                          
  20: s001-A 6gvy-A   380 - 390 <=>  381 - 391   (PRO  380  - ASP  390  <=> THR  381  - HIS  391 )                          
  20: s001-A 6gvy-A   393 - 409 <=>  398 - 414   (ASP  393  - LEU  409  <=> PHE  398  - PHE  414 )                          
  20: s001-A 6gvy-A   411 - 414 <=>  415 - 418   (GLU  411  - ASP  414  <=> ALA  415  - GLY  418 )                          
  20: s001-A 6gvy-A   419 - 435 <=>  419 - 435   (GLU  419  - TYR  435  <=> THR  419  - GLY  435 )                          
  20: s001-A 6gvy-A   436 - 449 <=>  437 - 450   (ASP  436  - LYS  449  <=> ASP  437  - PHE  450 )                          
  20: s001-A 6gvy-A   494 - 498 <=>  453 - 457   (LEU  494  - LYS  498  <=> PRO  453  - SER  457 )                          
  21: s001-A 4k4s-A     1 -   6 <=>    4 -   9   (MET    1  - ILE    6  <=> GLN    4  - SER    9 )                          
  21: s001-A 4k4s-A     7 -  10 <=>   11 -  14   (TYR    7  - GLN   10  <=> GLU   11  - TYR   14 )                          
  21: s001-A 4k4s-A    17 -  23 <=>   15 -  21   (THR   17  - PRO   23  <=> PRO   15  - SER   21 )                          
  21: s001-A 4k4s-A    24 -  29 <=>   23 -  28   (LYS   24  - SER   29  <=> THR   23  - SER   28 )                          
  21: s001-A 4k4s-A    31 -  37 <=>   29 -  35   (TYR   31  - VAL   37  <=> ALA   29  - GLU   35 )                          
  21: s001-A 4k4s-A    40 -  49 <=>   36 -  45   (LEU   40  - ARG   49  <=> GLY   36  - LYS   45 )                          
  21: s001-A 4k4s-A    50 -  59 <=>   53 -  62   (ALA   50  - TYR   59  <=> ASP   53  - TYR   62 )                          
  21: s001-A 4k4s-A    61 -  67 <=>   63 -  69   (GLU   61  - TYR   67  <=> VAL   63  - GLU   69 )                          
  21: s001-A 4k4s-A    70 -  87 <=>   71 -  88   (GLU   70  - HIS   87  <=> ASP   71  - LEU   88 )                          
  21: s001-A 4k4s-A    89 - 102 <=>   89 - 102   (GLY   89  - ARG  102  <=> ASP   89  - TYR  102 )                          
  21: s001-A 4k4s-A   103 - 116 <=>  109 - 122   (THR  103  - SER  116  <=> ALA  109  - ALA  122 )                          
  21: s001-A 4k4s-A   117 - 124 <=>  124 - 131   (GLY  117  - ARG  124  <=> GLY  124  - LEU  131 )                          
  21: s001-A 4k4s-A   125 - 134 <=>  139 - 148   (ASN  125  - GLN  134  <=> LYS  139  - TYR  148 )                          
  21: s001-A 4k4s-A   144 - 163 <=>  149 - 168   (LEU  144  - ASN  163  <=> GLY  149  - VAL  168 )                          
  21: s001-A 4k4s-A   164 - 189 <=>  172 - 197   (LYS  164  - VAL  189  <=> LYS  172  - ALA  197 )                          
  21: s001-A 4k4s-A   190 - 193 <=>  200 - 203   (PRO  190  - ASN  193  <=> LYS  200  - GLY  203 )                          
  21: s001-A 4k4s-A   194 - 212 <=>  207 - 225   (PHE  194  - LEU  212  <=> GLY  207  - MET  225 )                          
  21: s001-A 4k4s-A   219 - 250 <=>  226 - 257   (TRP  219  - PHE  250  <=> GLU  226  - GLY  257 )                          
  21: s001-A 4k4s-A   257 - 261 <=>  259 - 263   (ASN  257  - ASP  261  <=> GLY  259  - ASP  263 )                          
  21: s001-A 4k4s-A   263 - 313 <=>  264 - 314   (LEU  263  - ASP  313  <=> TYR  264  - LYS  314 )                          
  21: s001-A 4k4s-A   314 - 318 <=>  317 - 321   (TYR  314  - ILE  318  <=> ASP  317  - LEU  321 )                          
  21: s001-A 4k4s-A   320 - 336 <=>  322 - 338   (PHE  320  - LEU  336  <=> LYS  322  - VAL  338 )                          
  21: s001-A 4k4s-A   341 - 360 <=>  339 - 358   (PHE  341  - LYS  360  <=> ASP  339  - ASP  358 )                          
  21: s001-A 4k4s-A   361 - 364 <=>  364 - 367   (THR  361  - THR  364  <=> GLU  364  - THR  367 )                          
  21: s001-A 4k4s-A   380 - 390 <=>  369 - 379   (PRO  380  - ASP  390  <=> GLU  369  - ARG  379 )                          
  21: s001-A 4k4s-A   392 - 410 <=>  386 - 404   (LEU  392  - PRO  410  <=> PHE  386  - THR  404 )                          
  21: s001-A 4k4s-A   412 - 415 <=>  405 - 408   (LYS  412  - LEU  415  <=> LYS  405  - ARG  408 )                          
  21: s001-A 4k4s-A   419 - 435 <=>  409 - 425   (GLU  419  - TYR  435  <=> ASN  409  - GLY  425 )                          
  21: s001-A 4k4s-A   436 - 446 <=>  427 - 437   (ASP  436  - LEU  446  <=> GLU  427  - ARG  437 )                          
  21: s001-A 4k4s-A   447 - 450 <=>  441 - 444   (SER  447  - LEU  450  <=> ILE  441  - ALA  444 )                          
  21: s001-A 4k4s-A   494 - 498 <=>  448 - 452   (LEU  494  - LYS  498  <=> PRO  448  - THR  452 )                          
  22: s001-A 1sh2-A     1 -   6 <=>    7 -  12   (MET    1  - ILE    6  <=> PRO   12  - GLY   17 )                          
  22: s001-A 1sh2-A    17 -  25 <=>   13 -  21   (THR   17  - LYS   25  <=> SER   18  - THR   26 )                          
  22: s001-A 1sh2-A    26 -  29 <=>   23 -  26   (ILE   26  - SER   29  <=> PHE   28  - SER   31 )                          
  22: s001-A 1sh2-A    32 -  35 <=>   27 -  30   (ILE   32  - GLY   35  <=> SER   32  - PRO   35 )                          
  22: s001-A 1sh2-A    37 -  47 <=>   31 -  41   (VAL   37  - PRO   47  <=> LEU   36  - LEU   46 )                          
  22: s001-A 1sh2-A    48 -  62 <=>   54 -  68   (SER   48  - ASP   62  <=> LEU   59  - PRO   73 )                          
  22: s001-A 1sh2-A    64 -  89 <=>   69 -  94   (PHE   64  - GLY   89  <=> ARG   74  - ASP   99 )                          
  22: s001-A 1sh2-A    91 - 115 <=>   95 - 119   (SER   91  - LYS  115  <=> PRO  100  - HIS  124 )                          
  22: s001-A 1sh2-A   118 - 124 <=>  120 - 126   (CYS  118  - ARG  124  <=> MET  125  - TRP  131 )                          
  22: s001-A 1sh2-A   125 - 140 <=>  133 - 148   (ASN  125  - LYS  140  <=> GLY  138  - GLU  153 )                          
  22: s001-A 1sh2-A   142 - 162 <=>  149 - 169   (SER  142  - GLU  162  <=> GLY  154  - LYS  174 )                          
  22: s001-A 1sh2-A   163 - 188 <=>  174 - 199   (ASN  163  - LYS  188  <=> ILE  179  - ASP  204 )                          
  22: s001-A 1sh2-A   189 - 192 <=>  202 - 205   (VAL  189  - PRO  192  <=> LYS  207  - CYS  210 )                          
  22: s001-A 1sh2-A   193 - 203 <=>  208 - 218   (ASN  193  - ASP  203  <=> LEU  213  - GLU  223 )                          
  22: s001-A 1sh2-A   204 - 213 <=>  220 - 229   (GLY  204  - PHE  213  <=> GLY  225  - ARG  234 )                          
  22: s001-A 1sh2-A   219 - 252 <=>  230 - 263   (TRP  219  - LEU  252  <=> TYR  235  - GLU  268 )                          
  22: s001-A 1sh2-A   255 - 266 <=>  265 - 276   (THR  255  - TYR  266  <=> HIS  270  - SER  281 )                          
  22: s001-A 1sh2-A   269 - 313 <=>  277 - 321   (ASN  269  - ASP  313  <=> PRO  282  - ASN  326 )                          
  22: s001-A 1sh2-A   314 - 336 <=>  326 - 348   (TYR  314  - LEU  336  <=> ILE  331  - LEU  353 )                          
  22: s001-A 1sh2-A   340 - 343 <=>  349 - 352   (GLU  340  - TYR  343  <=> ASP  354  - LYS  357 )                          
  22: s001-A 1sh2-A   345 - 360 <=>  353 - 368   (TYR  345  - LYS  360  <=> LEU  358  - ASP  373 )                          
  22: s001-A 1sh2-A   361 - 366 <=>  374 - 379   (THR  361  - ARG  366  <=> LEU  379  - ASP  384 )                          
  22: s001-A 1sh2-A   380 - 392 <=>  381 - 393   (PRO  380  - LEU  392  <=> ASN  386  - ASP  398 )                          
  22: s001-A 1sh2-A   393 - 413 <=>  396 - 416   (ASP  393  - GLU  413  <=> GLY  401  - PRO  421 )                          
  22: s001-A 1sh2-A   414 - 435 <=>  425 - 446   (ASP  414  - TYR  435  <=> MET  430  - GLY  451 )                          
  22: s001-A 1sh2-A   436 - 446 <=>  448 - 458   (ASP  436  - LEU  446  <=> ALA  453  - ILE  463 )                          
  22: s001-A 1sh2-A   447 - 450 <=>  460 - 463   (SER  447  - LEU  450  <=> GLU  465  - GLU  468 )                          
  22: s001-A 1sh2-A   488 - 499 <=>  486 - 497   (LEU  488  - PHE  499  <=> SER  491  - SER  502 )                          
  23: s001-A 4o4r-A     1 -   6 <=>    9 -  14   (MET    1  - ILE    6  <=> LEU   12  - TYR   17 )                          
  23: s001-A 4o4r-A    17 -  29 <=>   16 -  28   (THR   17  - SER   29  <=> ASP   19  - ARG   31 )                          
  23: s001-A 4o4r-A    32 -  47 <=>   29 -  44   (ILE   32  - PRO   47  <=> THR   32  - LEU   47 )                          
  23: s001-A 4o4r-A    48 -  62 <=>   56 -  70   (SER   48  - ASP   62  <=> LEU   59  - PRO   73 )                          
  23: s001-A 4o4r-A    64 -  89 <=>   71 -  96   (PHE   64  - GLY   89  <=> ARG   74  - GLU   99 )                          
  23: s001-A 4o4r-A    91 - 115 <=>   97 - 121   (SER   91  - LYS  115  <=> PRO  100  - HIS  124 )                          
  23: s001-A 4o4r-A   118 - 124 <=>  122 - 128   (CYS  118  - ARG  124  <=> LYS  125  - TRP  131 )                          
  23: s001-A 4o4r-A   125 - 139 <=>  135 - 149   (ASN  125  - SER  139  <=> GLY  138  - GLU  152 )                          
  23: s001-A 4o4r-A   141 - 162 <=>  150 - 171   (GLY  141  - GLU  162  <=> MET  153  - LYS  174 )                          
  23: s001-A 4o4r-A   163 - 189 <=>  176 - 202   (ASN  163  - VAL  189  <=> ILE  179  - ALA  205 )                          
  23: s001-A 4o4r-A   190 - 193 <=>  205 - 208   (PRO  190  - ASN  193  <=> GLU  208  - ILE  211 )                          
  23: s001-A 4o4r-A   194 - 203 <=>  211 - 220   (PHE  194  - ASP  203  <=> PRO  214  - GLU  223 )                          
  23: s001-A 4o4r-A   204 - 213 <=>  222 - 231   (GLY  204  - PHE  213  <=> GLY  225  - ASN  234 )                          
  23: s001-A 4o4r-A   219 - 252 <=>  232 - 265   (TRP  219  - LEU  252  <=> PHE  235  - GLU  268 )                          
  23: s001-A 4o4r-A   257 - 268 <=>  266 - 277   (ASN  257  - ILE  268  <=> PRO  269  - LEU  280 )                          
  23: s001-A 4o4r-A   269 - 313 <=>  279 - 323   (ASN  269  - ASP  313  <=> PRO  282  - ARG  326 )                          
  23: s001-A 4o4r-A   314 - 317 <=>  328 - 331   (TYR  314  - ARG  317  <=> ILE  331  - GLN  334 )                          
  23: s001-A 4o4r-A   320 - 336 <=>  334 - 350   (PHE  320  - LEU  336  <=> GLU  337  - LEU  353 )                          
  23: s001-A 4o4r-A   340 - 343 <=>  351 - 354   (GLU  340  - TYR  343  <=> ASP  354  - LYS  357 )                          
  23: s001-A 4o4r-A   345 - 359 <=>  355 - 369   (TYR  345  - ASP  359  <=> TYR  358  - ALA  372 )                          
  23: s001-A 4o4r-A   361 - 366 <=>  372 - 377   (THR  361  - ARG  366  <=> LEU  379  - THR  384 )                          
  23: s001-A 4o4r-A   380 - 392 <=>  379 - 391   (PRO  380  - LEU  392  <=> GLN  386  - ASP  398 )                          
  23: s001-A 4o4r-A   393 - 413 <=>  394 - 414   (ASP  393  - GLU  413  <=> GLY  401  - PRO  421 )                          
  23: s001-A 4o4r-A   414 - 429 <=>  423 - 438   (ASP  414  - TRP  429  <=> LEU  430  - GLY  445 )                          
  23: s001-A 4o4r-A   431 - 434 <=>  439 - 442   (TYR  431  - HIS  434  <=> GLU  446  - MET  449 )                          
  23: s001-A 4o4r-A   435 - 447 <=>  449 - 461   (TYR  435  - SER  447  <=> ARG  456  - GLN  468 )                          
  23: s001-A 4o4r-A   494 - 497 <=>  462 - 465   (LEU  494  - PRO  497  <=> VAL  474  - ARG  477 )                          
  24: s001-A 3ur0-A     1 -   6 <=>   10 -  15   (MET    1  - ILE    6  <=> PRO   13  - GLY   18 )                          
  24: s001-A 3ur0-A    17 -  29 <=>   16 -  28   (THR   17  - SER   29  <=> ASP   19  - ARG   31 )                          
  24: s001-A 3ur0-A    32 -  47 <=>   29 -  44   (ILE   32  - PRO   47  <=> THR   32  - LEU   47 )                          
  24: s001-A 3ur0-A    48 -  62 <=>   56 -  70   (SER   48  - ASP   62  <=> LEU   59  - PRO   73 )                          
  24: s001-A 3ur0-A    64 -  89 <=>   71 -  96   (PHE   64  - GLY   89  <=> ARG   74  - GLU   99 )                          
  24: s001-A 3ur0-A    91 - 115 <=>   97 - 121   (SER   91  - LYS  115  <=> PRO  100  - HIS  124 )                          
  24: s001-A 3ur0-A   118 - 124 <=>  122 - 128   (CYS  118  - ARG  124  <=> LYS  125  - TRP  131 )                          
  24: s001-A 3ur0-A   125 - 139 <=>  135 - 149   (ASN  125  - SER  139  <=> GLY  138  - GLU  152 )                          
  24: s001-A 3ur0-A   141 - 162 <=>  150 - 171   (GLY  141  - GLU  162  <=> MET  153  - LYS  174 )                          
  24: s001-A 3ur0-A   163 - 189 <=>  176 - 202   (ASN  163  - VAL  189  <=> ILE  179  - ALA  205 )                          
  24: s001-A 3ur0-A   190 - 193 <=>  205 - 208   (PRO  190  - ASN  193  <=> GLU  208  - ILE  211 )                          
  24: s001-A 3ur0-A   194 - 203 <=>  211 - 220   (PHE  194  - ASP  203  <=> PRO  214  - GLU  223 )                          
  24: s001-A 3ur0-A   204 - 212 <=>  222 - 230   (GLY  204  - LEU  212  <=> GLY  225  - ALA  233 )                          
  24: s001-A 3ur0-A   218 - 252 <=>  231 - 265   (THR  218  - LEU  252  <=> ASN  234  - GLU  268 )                          
  24: s001-A 3ur0-A   257 - 268 <=>  266 - 277   (ASN  257  - ILE  268  <=> PRO  269  - LEU  280 )                          
  24: s001-A 3ur0-A   269 - 289 <=>  279 - 299   (ASN  269  - SER  289  <=> PRO  282  - CYS  302 )                          
  24: s001-A 3ur0-A   291 - 313 <=>  300 - 322   (PHE  291  - ASP  313  <=> CYS  304  - ARG  326 )                          
  24: s001-A 3ur0-A   314 - 336 <=>  327 - 349   (TYR  314  - LEU  336  <=> ILE  331  - LEU  353 )                          
  24: s001-A 3ur0-A   340 - 343 <=>  350 - 353   (GLU  340  - TYR  343  <=> ASP  354  - LYS  357 )                          
  24: s001-A 3ur0-A   345 - 359 <=>  354 - 368   (TYR  345  - ASP  359  <=> TYR  358  - ALA  372 )                          
  24: s001-A 3ur0-A   361 - 366 <=>  375 - 380   (THR  361  - ARG  366  <=> LEU  379  - THR  384 )                          
  24: s001-A 3ur0-A   380 - 392 <=>  382 - 394   (PRO  380  - LEU  392  <=> GLN  386  - ASP  398 )                          
  24: s001-A 3ur0-A   393 - 413 <=>  397 - 417   (ASP  393  - GLU  413  <=> GLY  401  - PRO  421 )                          
  24: s001-A 3ur0-A   414 - 417 <=>  426 - 429   (ASP  414  - ALA  417  <=> LEU  430  - HIS  433 )                          
  24: s001-A 3ur0-A   420 - 435 <=>  430 - 445   (THR  420  - TYR  435  <=> ARG  436  - GLY  451 )                          
  24: s001-A 3ur0-A   436 - 449 <=>  447 - 460   (ASP  436  - LYS  449  <=> LYS  453  - ALA  466 )                          
  24: s001-A 3ur0-A   493 - 496 <=>  461 - 464   (LEU  493  - PHE  496  <=> VAL  474  - ARG  477 )                          
  25: s001-A 3sfu-B     1 -   6 <=>   12 -  17   (MET    1  - ILE    6  <=> PRO   16  - GLY   21 )                          
  25: s001-A 3sfu-B    17 -  29 <=>   18 -  30   (THR   17  - SER   29  <=> ASP   22  - ARG   34 )                          
  25: s001-A 3sfu-B    32 -  47 <=>   31 -  46   (ILE   32  - PRO   47  <=> THR   35  - LEU   50 )                          
  25: s001-A 3sfu-B    48 -  62 <=>   58 -  72   (SER   48  - ASP   62  <=> LEU   62  - PRO   76 )                          
  25: s001-A 3sfu-B    64 -  89 <=>   73 -  98   (PHE   64  - GLY   89  <=> ARG   77  - GLU  102 )                          
  25: s001-A 3sfu-B    91 - 115 <=>   99 - 123   (SER   91  - LYS  115  <=> PRO  103  - HIS  127 )                          
  25: s001-A 3sfu-B   118 - 124 <=>  124 - 130   (CYS  118  - ARG  124  <=> LYS  128  - TRP  134 )                          
  25: s001-A 3sfu-B   125 - 139 <=>  137 - 151   (ASN  125  - SER  139  <=> GLY  141  - GLU  155 )                          
  25: s001-A 3sfu-B   141 - 162 <=>  152 - 173   (GLY  141  - GLU  162  <=> MET  156  - LYS  177 )                          
  25: s001-A 3sfu-B   163 - 189 <=>  178 - 204   (ASN  163  - VAL  189  <=> ILE  182  - ALA  208 )                          
  25: s001-A 3sfu-B   190 - 193 <=>  207 - 210   (PRO  190  - ASN  193  <=> GLU  211  - ILE  214 )                          
  25: s001-A 3sfu-B   194 - 203 <=>  213 - 222   (PHE  194  - ASP  203  <=> PRO  217  - GLU  226 )                          
  25: s001-A 3sfu-B   204 - 213 <=>  224 - 233   (GLY  204  - PHE  213  <=> GLY  228  - ASN  237 )                          
  25: s001-A 3sfu-B   219 - 252 <=>  234 - 267   (TRP  219  - LEU  252  <=> PHE  238  - GLU  271 )                          
  25: s001-A 3sfu-B   257 - 268 <=>  268 - 279   (ASN  257  - ILE  268  <=> PRO  272  - LEU  283 )                          
  25: s001-A 3sfu-B   269 - 313 <=>  281 - 325   (ASN  269  - ASP  313  <=> PRO  285  - ARG  329 )                          
  25: s001-A 3sfu-B   314 - 317 <=>  330 - 333   (TYR  314  - ARG  317  <=> ILE  334  - GLN  337 )                          
  25: s001-A 3sfu-B   320 - 336 <=>  336 - 352   (PHE  320  - LEU  336  <=> GLU  340  - LEU  356 )                          
  25: s001-A 3sfu-B   340 - 343 <=>  353 - 356   (GLU  340  - TYR  343  <=> ASP  357  - LYS  360 )                          
  25: s001-A 3sfu-B   345 - 359 <=>  357 - 371   (TYR  345  - ASP  359  <=> TYR  361  - ALA  375 )                          
  25: s001-A 3sfu-B   361 - 366 <=>  378 - 383   (THR  361  - ARG  366  <=> LEU  382  - THR  387 )                          
  25: s001-A 3sfu-B   380 - 392 <=>  385 - 397   (PRO  380  - LEU  392  <=> GLN  389  - ASP  401 )                          
  25: s001-A 3sfu-B   393 - 413 <=>  400 - 420   (ASP  393  - GLU  413  <=> GLY  404  - PRO  424 )                          
  25: s001-A 3sfu-B   414 - 429 <=>  429 - 444   (ASP  414  - TRP  429  <=> LEU  433  - GLY  448 )                          
  25: s001-A 3sfu-B   431 - 434 <=>  445 - 448   (TYR  431  - HIS  434  <=> GLU  449  - MET  452 )                          
  25: s001-A 3sfu-B   435 - 449 <=>  455 - 469   (TYR  435  - LYS  449  <=> ARG  459  - GLY  473 )                          
  25: s001-A 3sfu-B   494 - 497 <=>  472 - 475   (LEU  494  - PRO  497  <=> MET  476  - PRO  479 )                          
  26: s001-A 1khv-A     1 -  10 <=>   11 -  20   (MET    1  - GLN   10  <=> ILE   15  - GLU   24 )                          
  26: s001-A 1khv-A    17 -  37 <=>   21 -  41   (THR   17  - VAL   37  <=> PRO   25  - LYS   45 )                          
  26: s001-A 1khv-A    40 -  46 <=>   42 -  48   (LEU   40  - VAL   46  <=> THR   46  - ASN   52 )                          
  26: s001-A 1khv-A    48 -  61 <=>   60 -  73   (SER   48  - GLU   61  <=> LEU   64  - GLN   77 )                          
  26: s001-A 1khv-A    63 -  66 <=>   74 -  77   (GLU   63  - PHE   66  <=> GLU   78  - LEU   81 )                          
  26: s001-A 1khv-A    70 -  88 <=>   81 -  99   (GLU   70  - TYR   88  <=> ASP   85  - THR  103 )                          
  26: s001-A 1khv-A    89 - 115 <=>  101 - 127   (GLY   89  - LYS  115  <=> GLY  105  - PRO  131 )                          
  26: s001-A 1khv-A   118 - 124 <=>  128 - 134   (CYS  118  - ARG  124  <=> GLY  132  - VAL  138 )                          
  26: s001-A 1khv-A   125 - 139 <=>  141 - 155   (ASN  125  - SER  139  <=> GLN  145  - ASN  159 )                          
  26: s001-A 1khv-A   141 - 160 <=>  156 - 175   (GLY  141  - ARG  160  <=> SER  160  - LEU  179 )                          
  26: s001-A 1khv-A   162 - 189 <=>  176 - 203   (GLU  162  - VAL  189  <=> ASP  180  - LYS  211 )                          
  26: s001-A 1khv-A   190 - 193 <=>  206 - 209   (PRO  190  - ASN  193  <=> MET  214  - ARG  217 )                          
  26: s001-A 1khv-A   194 - 203 <=>  212 - 221   (PHE  194  - ASP  203  <=> PRO  220  - SER  229 )                          
  26: s001-A 1khv-A   204 - 213 <=>  223 - 232   (GLY  204  - PHE  213  <=> ASP  231  - THR  240 )                          
  26: s001-A 1khv-A   217 - 253 <=>  233 - 269   (TRP  217  - THR  253  <=> SER  241  - THR  277 )                          
  26: s001-A 1khv-A   255 - 266 <=>  270 - 281   (THR  255  - TYR  266  <=> GLU  278  - SER  289 )                          
  26: s001-A 1khv-A   269 - 312 <=>  282 - 325   (ASN  269  - ARG  312  <=> HIS  290  - CYS  333 )                          
  26: s001-A 1khv-A   313 - 318 <=>  332 - 337   (ASP  313  - ILE  318  <=> CYS  340  - GLU  345 )                          
  26: s001-A 1khv-A   320 - 336 <=>  340 - 356   (PHE  320  - LEU  336  <=> PRO  348  - MET  364 )                          
  26: s001-A 1khv-A   338 - 341 <=>  357 - 360   (ARG  338  - PHE  341  <=> VAL  365  - LEU  368 )                          
  26: s001-A 1khv-A   343 - 356 <=>  361 - 374   (TYR  343  - VAL  356  <=> PRO  369  - PRO  382 )                          
  26: s001-A 1khv-A   359 - 362 <=>  375 - 378   (ASP  359  - HIS  362  <=> THR  383  - ASP  386 )                          
  26: s001-A 1khv-A   363 - 366 <=>  385 - 388   (TYR  363  - ARG  366  <=> VAL  393  - LEU  396 )                          
  26: s001-A 1khv-A   380 - 391 <=>  389 - 400   (PRO  380  - ILE  391  <=> ASN  397  - LEU  408 )                          
  26: s001-A 1khv-A   393 - 413 <=>  404 - 424   (ASP  393  - GLU  413  <=> GLY  412  - THR  432 )                          
  26: s001-A 1khv-A   415 - 435 <=>  436 - 456   (LEU  415  - TYR  435  <=> LEU  444  - GLY  464 )                          
  26: s001-A 1khv-A   436 - 450 <=>  458 - 472   (ASP  436  - LEU  450  <=> GLU  466  - ALA  480 )                          
  26: s001-A 1khv-A   494 - 497 <=>  479 - 482   (LEU  494  - PRO  497  <=> TYR  487  - ASP  490 )                          
  27: s001-A 4nlo-A     1 -   6 <=>    4 -   9   (MET    1  - ILE    6  <=> GLN    4  - SER    9 )                          
  27: s001-A 4nlo-A     7 -  10 <=>   11 -  14   (TYR    7  - GLN   10  <=> GLU   11  - TYR   14 )                          
  27: s001-A 4nlo-A    16 -  20 <=>   15 -  19   (PRO   16  - GLY   20  <=> PRO   15  - ALA   19 )                          
  27: s001-A 4nlo-A    22 -  25 <=>   20 -  23   (ALA   22  - LYS   25  <=> PRO   20  - THR   23 )                          
  27: s001-A 4nlo-A    26 -  29 <=>   25 -  28   (ILE   26  - SER   29  <=> LEU   25  - SER   28 )                          
  27: s001-A 4nlo-A    31 -  37 <=>   29 -  35   (TYR   31  - VAL   37  <=> ALA   29  - GLU   35 )                          
  27: s001-A 4nlo-A    40 -  49 <=>   36 -  45   (LEU   40  - ARG   49  <=> GLY   36  - LYS   45 )                          
  27: s001-A 4nlo-A    50 -  61 <=>   53 -  64   (ALA   50  - GLU   61  <=> ASP   53  - GLY   64 )                          
  27: s001-A 4nlo-A    64 -  87 <=>   65 -  88   (PHE   64  - HIS   87  <=> ASN   65  - LEU   88 )                          
  27: s001-A 4nlo-A    89 - 102 <=>   89 - 102   (GLY   89  - ARG  102  <=> ASP   89  - TYR  102 )                          
  27: s001-A 4nlo-A   103 - 116 <=>  109 - 122   (THR  103  - SER  116  <=> ALA  109  - ALA  122 )                          
  27: s001-A 4nlo-A   117 - 124 <=>  124 - 131   (GLY  117  - ARG  124  <=> GLY  124  - LEU  131 )                          
  27: s001-A 4nlo-A   125 - 134 <=>  139 - 148   (ASN  125  - GLN  134  <=> LYS  139  - TYR  148 )                          
  27: s001-A 4nlo-A   144 - 163 <=>  149 - 168   (LEU  144  - ASN  163  <=> GLY  149  - VAL  168 )                          
  27: s001-A 4nlo-A   164 - 189 <=>  172 - 197   (LYS  164  - VAL  189  <=> LYS  172  - ALA  197 )                          
  27: s001-A 4nlo-A   190 - 193 <=>  200 - 203   (PRO  190  - ASN  193  <=> LYS  200  - GLY  203 )                          
  27: s001-A 4nlo-A   194 - 212 <=>  207 - 225   (PHE  194  - LEU  212  <=> GLY  207  - MET  225 )                          
  27: s001-A 4nlo-A   219 - 250 <=>  226 - 257   (TRP  219  - PHE  250  <=> GLU  226  - GLY  257 )                          
  27: s001-A 4nlo-A   257 - 261 <=>  259 - 263   (ASN  257  - ASP  261  <=> GLY  259  - ASP  263 )                          
  27: s001-A 4nlo-A   263 - 313 <=>  264 - 314   (LEU  263  - ASP  313  <=> TYR  264  - LYS  314 )                          
  27: s001-A 4nlo-A   314 - 318 <=>  317 - 321   (TYR  314  - ILE  318  <=> ASP  317  - LEU  321 )                          
  27: s001-A 4nlo-A   320 - 336 <=>  322 - 338   (PHE  320  - LEU  336  <=> LYS  322  - VAL  338 )                          
  27: s001-A 4nlo-A   340 - 343 <=>  339 - 342   (GLU  340  - TYR  343  <=> ASP  339  - LEU  342 )                          
  27: s001-A 4nlo-A   345 - 360 <=>  343 - 358   (TYR  345  - LYS  360  <=> LEU  343  - ASP  358 )                          
  27: s001-A 4nlo-A   363 - 366 <=>  365 - 368   (TYR  363  - ARG  366  <=> THR  365  - TRP  368 )                          
  27: s001-A 4nlo-A   380 - 391 <=>  369 - 380   (PRO  380  - ILE  391  <=> GLU  369  - ALA  380 )                          
  27: s001-A 4nlo-A   392 - 410 <=>  386 - 404   (LEU  392  - PRO  410  <=> PHE  386  - THR  404 )                          
  27: s001-A 4nlo-A   412 - 415 <=>  405 - 408   (LYS  412  - LEU  415  <=> LYS  405  - ARG  408 )                          
  27: s001-A 4nlo-A   419 - 434 <=>  409 - 424   (GLU  419  - HIS  434  <=> ASN  409  - ASN  424 )                          
  27: s001-A 4nlo-A   435 - 449 <=>  426 - 440   (TYR  435  - LYS  449  <=> GLU  426  - PRO  440 )                          
  27: s001-A 4nlo-A   494 - 497 <=>  446 - 449   (LEU  494  - PRO  497  <=> ASP  446  - GLU  449 )                          
  28: s001-A 3ol6-E     1 -   6 <=>    4 -   9   (MET    1  - ILE    6  <=> GLN    4  - SER    9 )                          
  28: s001-A 3ol6-E     7 -  10 <=>   12 -  15   (TYR    7  - GLN   10  <=> VAL   12  - PRO   15 )                          
  28: s001-A 3ol6-E    17 -  20 <=>   16 -  19   (THR   17  - GLY   20  <=> ILE   16  - ALA   19 )                          
  28: s001-A 3ol6-E    22 -  25 <=>   20 -  23   (ALA   22  - LYS   25  <=> PRO   20  - THR   23 )                          
  28: s001-A 3ol6-E    26 -  29 <=>   25 -  28   (ILE   26  - SER   29  <=> LEU   25  - SER   28 )                          
  28: s001-A 3ol6-E    31 -  37 <=>   29 -  35   (TYR   31  - VAL   37  <=> ALA   29  - GLU   35 )                          
  28: s001-A 3ol6-E    40 -  49 <=>   36 -  45   (LEU   40  - ARG   49  <=> GLY   36  - LYS   45 )                          
  28: s001-A 3ol6-E    50 -  59 <=>   53 -  62   (ALA   50  - TYR   59  <=> ASP   53  - TYR   62 )                          
  28: s001-A 3ol6-E    62 -  66 <=>   63 -  67   (ASP   62  - PHE   66  <=> VAL   63  - ILE   67 )                          
  28: s001-A 3ol6-E    70 -  87 <=>   71 -  88   (GLU   70  - HIS   87  <=> ASP   71  - LEU   88 )                          
  28: s001-A 3ol6-E    89 - 102 <=>   89 - 102   (GLY   89  - ARG  102  <=> ASP   89  - TYR  102 )                          
  28: s001-A 3ol6-E   103 - 116 <=>  109 - 122   (THR  103  - SER  116  <=> ALA  109  - ALA  122 )                          
  28: s001-A 3ol6-E   117 - 124 <=>  124 - 131   (GLY  117  - ARG  124  <=> GLY  124  - LEU  131 )                          
  28: s001-A 3ol6-E   125 - 134 <=>  139 - 148   (ASN  125  - GLN  134  <=> LYS  139  - TYR  148 )                          
  28: s001-A 3ol6-E   144 - 163 <=>  149 - 168   (LEU  144  - ASN  163  <=> GLY  149  - VAL  168 )                          
  28: s001-A 3ol6-E   164 - 189 <=>  172 - 197   (LYS  164  - VAL  189  <=> LYS  172  - ALA  197 )                          
  28: s001-A 3ol6-E   190 - 194 <=>  200 - 204   (PRO  190  - PHE  194  <=> LYS  200  - VAL  204 )                          
  28: s001-A 3ol6-E   195 - 212 <=>  208 - 225   (ILE  195  - LEU  212  <=> SER  208  - MET  225 )                          
  28: s001-A 3ol6-E   219 - 250 <=>  226 - 257   (TRP  219  - PHE  250  <=> GLU  226  - GLY  257 )                          
  28: s001-A 3ol6-E   257 - 261 <=>  259 - 263   (ASN  257  - ASP  261  <=> GLY  259  - ASP  263 )                          
  28: s001-A 3ol6-E   263 - 313 <=>  264 - 314   (LEU  263  - ASP  313  <=> TYR  264  - LYS  314 )                          
  28: s001-A 3ol6-E   314 - 318 <=>  317 - 321   (TYR  314  - ILE  318  <=> ASP  317  - LEU  321 )                          
  28: s001-A 3ol6-E   320 - 336 <=>  322 - 338   (PHE  320  - LEU  336  <=> LYS  322  - VAL  338 )                          
  28: s001-A 3ol6-E   341 - 360 <=>  339 - 358   (PHE  341  - LYS  360  <=> ASP  339  - ASP  358 )                          
  28: s001-A 3ol6-E   361 - 364 <=>  364 - 367   (THR  361  - THR  364  <=> GLU  364  - THR  367 )                          
  28: s001-A 3ol6-E   380 - 391 <=>  369 - 380   (PRO  380  - ILE  391  <=> GLU  369  - ALA  380 )                          
  28: s001-A 3ol6-E   392 - 410 <=>  386 - 404   (LEU  392  - PRO  410  <=> PHE  386  - THR  404 )                          
  28: s001-A 3ol6-E   412 - 415 <=>  405 - 408   (LYS  412  - LEU  415  <=> LYS  405  - ARG  408 )                          
  28: s001-A 3ol6-E   419 - 434 <=>  409 - 424   (GLU  419  - HIS  434  <=> ASN  409  - ASN  424 )                          
  28: s001-A 3ol6-E   435 - 446 <=>  426 - 437   (TYR  435  - LEU  446  <=> GLU  426  - ARG  437 )                          
  28: s001-A 3ol6-E   447 - 450 <=>  441 - 444   (SER  447  - LEU  450  <=> ILE  441  - ALA  444 )                          
  28: s001-A 3ol6-E   494 - 497 <=>  446 - 449   (LEU  494  - PRO  497  <=> ASP  446  - GLU  449 )                          
  29: s001-A 4wzq-A     1 -   7 <=>    4 -  10   (MET    1  - TYR    7  <=> VAL    4  - GLU   10 )                          
  29: s001-A 4wzq-A    16 -  19 <=>   11 -  14   (PRO   16  - HIS   19  <=> GLU   11  - HIS   14 )                          
  29: s001-A 4wzq-A    21 -  25 <=>   15 -  19   (ILE   21  - LYS   25  <=> VAL   15  - THR   19 )                          
  29: s001-A 4wzq-A    26 -  29 <=>   21 -  24   (ILE   26  - SER   29  <=> LEU   21  - THR   24 )                          
  29: s001-A 4wzq-A    32 -  37 <=>   25 -  30   (ILE   32  - VAL   37  <=> VAL   25  - PHE   30 )                          
  29: s001-A 4wzq-A    39 -  49 <=>   31 -  41   (ARG   39  - ARG   49  <=> ASN   31  - ASN   41 )                          
  29: s001-A 4wzq-A    50 -  59 <=>   51 -  60   (ALA   50  - TYR   59  <=> VAL   51  - HIS   60 )                          
  29: s001-A 4wzq-A    61 -  67 <=>   61 -  67   (GLU   61  - TYR   67  <=> LYS   61  - SER   67 )                          
  29: s001-A 4wzq-A    68 - 102 <=>   69 - 103   (PRO   68  - ARG  102  <=> GLU   69  - LYS  103 )                          
  29: s001-A 4wzq-A   103 - 116 <=>  110 - 123   (THR  103  - SER  116  <=> ALA  110  - LEU  123 )                          
  29: s001-A 4wzq-A   117 - 125 <=>  125 - 133   (GLY  117  - ASN  125  <=> GLY  125  - ASP  133 )                          
  29: s001-A 4wzq-A   127 - 139 <=>  139 - 151   (MET  127  - SER  139  <=> VAL  139  - GLU  151 )                          
  29: s001-A 4wzq-A   142 - 163 <=>  152 - 173   (SER  142  - ASN  163  <=> LYS  152  - VAL  173 )                          
  29: s001-A 4wzq-A   164 - 189 <=>  177 - 202   (LYS  164  - VAL  189  <=> LYS  177  - GLN  202 )                          
  29: s001-A 4wzq-A   190 - 193 <=>  205 - 208   (PRO  190  - ASN  193  <=> SER  205  - GLY  208 )                          
  29: s001-A 4wzq-A   194 - 214 <=>  212 - 232   (PHE  194  - GLY  214  <=> GLY  212  - GLN  232 )                          
  29: s001-A 4wzq-A   219 - 248 <=>  233 - 262   (TRP  219  - SER  248  <=> TYR  233  - ARG  262 )                          
  29: s001-A 4wzq-A   249 - 252 <=>  265 - 268   (LEU  249  - LEU  252  <=> PHE  265  - HIS  268 )                          
  29: s001-A 4wzq-A   258 - 313 <=>  269 - 324   (ILE  258  - ASP  313  <=> PRO  269  - GLU  324 )                          
  29: s001-A 4wzq-A   314 - 336 <=>  326 - 348   (TYR  314  - LEU  336  <=> VAL  326  - LEU  348 )                          
  29: s001-A 4wzq-A   340 - 343 <=>  349 - 352   (GLU  340  - TYR  343  <=> ASP  349  - ALA  352 )                          
  29: s001-A 4wzq-A   345 - 360 <=>  353 - 368   (TYR  345  - LYS  360  <=> LEU  353  - ASP  368 )                          
  29: s001-A 4wzq-A   363 - 366 <=>  374 - 377   (TYR  363  - ARG  366  <=> PHE  374  - GLY  377 )                          
  29: s001-A 4wzq-A   380 - 390 <=>  381 - 391   (PRO  380  - ASP  390  <=> THR  381  - HIS  391 )                          
  29: s001-A 4wzq-A   393 - 410 <=>  398 - 415   (ASP  393  - PRO  410  <=> PHE  398  - ALA  415 )                          
  29: s001-A 4wzq-A   413 - 416 <=>  416 - 419   (GLU  413  - SER  416  <=> ARG  416  - THR  419 )                          
  29: s001-A 4wzq-A   420 - 435 <=>  420 - 435   (THR  420  - TYR  435  <=> ILE  420  - GLY  435 )                          
  29: s001-A 4wzq-A   436 - 449 <=>  437 - 450   (ASP  436  - LYS  449  <=> ASP  437  - PHE  450 )                          
  29: s001-A 4wzq-A   494 - 498 <=>  453 - 457   (LEU  494  - LYS  498  <=> PRO  453  - SER  457 )                          
  30: s001-A 4nru-C     1 -   6 <=>   11 -  16   (MET    1  - ILE    6  <=> PRO   13  - GLY   18 )                          
  30: s001-A 4nru-C    17 -  29 <=>   17 -  29   (THR   17  - SER   29  <=> ASP   19  - ARG   31 )                          
  30: s001-A 4nru-C    32 -  47 <=>   30 -  45   (ILE   32  - PRO   47  <=> THR   32  - LEU   47 )                          
  30: s001-A 4nru-C    48 -  62 <=>   57 -  71   (SER   48  - ASP   62  <=> LEU   59  - PRO   73 )                          
  30: s001-A 4nru-C    64 -  89 <=>   72 -  97   (PHE   64  - GLY   89  <=> ARG   74  - GLU   99 )                          
  30: s001-A 4nru-C    91 - 115 <=>   98 - 122   (SER   91  - LYS  115  <=> PRO  100  - HIS  124 )                          
  30: s001-A 4nru-C   118 - 124 <=>  123 - 129   (CYS  118  - ARG  124  <=> LYS  125  - TRP  131 )                          
  30: s001-A 4nru-C   125 - 139 <=>  136 - 150   (ASN  125  - SER  139  <=> GLY  138  - GLU  152 )                          
  30: s001-A 4nru-C   141 - 162 <=>  151 - 172   (GLY  141  - GLU  162  <=> MET  153  - LYS  174 )                          
  30: s001-A 4nru-C   163 - 189 <=>  177 - 203   (ASN  163  - VAL  189  <=> ILE  179  - ALA  205 )                          
  30: s001-A 4nru-C   190 - 193 <=>  206 - 209   (PRO  190  - ASN  193  <=> GLU  208  - ILE  211 )                          
  30: s001-A 4nru-C   194 - 203 <=>  212 - 221   (PHE  194  - ASP  203  <=> PRO  214  - GLU  223 )                          
  30: s001-A 4nru-C   204 - 213 <=>  223 - 232   (GLY  204  - PHE  213  <=> GLY  225  - ASN  234 )                          
  30: s001-A 4nru-C   219 - 252 <=>  233 - 266   (TRP  219  - LEU  252  <=> PHE  235  - GLU  268 )                          
  30: s001-A 4nru-C   257 - 268 <=>  267 - 278   (ASN  257  - ILE  268  <=> PRO  269  - LEU  280 )                          
  30: s001-A 4nru-C   269 - 313 <=>  280 - 324   (ASN  269  - ASP  313  <=> PRO  282  - ARG  326 )                          
  30: s001-A 4nru-C   314 - 317 <=>  329 - 332   (TYR  314  - ARG  317  <=> ILE  331  - GLN  334 )                          
  30: s001-A 4nru-C   320 - 336 <=>  335 - 351   (PHE  320  - LEU  336  <=> GLU  337  - LEU  353 )                          
  30: s001-A 4nru-C   340 - 343 <=>  352 - 355   (GLU  340  - TYR  343  <=> ASP  354  - LYS  357 )                          
  30: s001-A 4nru-C   345 - 359 <=>  356 - 370   (TYR  345  - ASP  359  <=> TYR  358  - ALA  372 )                          
  30: s001-A 4nru-C   361 - 366 <=>  377 - 382   (THR  361  - ARG  366  <=> LEU  379  - THR  384 )                          
  30: s001-A 4nru-C   380 - 392 <=>  384 - 396   (PRO  380  - LEU  392  <=> GLN  386  - ASP  398 )                          
  30: s001-A 4nru-C   393 - 413 <=>  399 - 419   (ASP  393  - GLU  413  <=> GLY  401  - PRO  421 )                          
  30: s001-A 4nru-C   414 - 435 <=>  428 - 449   (ASP  414  - TYR  435  <=> LEU  430  - GLY  451 )                          
  30: s001-A 4nru-C   436 - 448 <=>  451 - 463   (ASP  436  - LEU  448  <=> LYS  453  - GLU  465 )                          
  30: s001-A 4nru-C   493 - 496 <=>  464 - 467   (LEU  493  - PHE  496  <=> VAL  474  - ARG  477 )                          
  31: s001-A 2wk4-B     1 -   4 <=>    9 -  12   (MET    1  - VAL    4  <=> PRO    9  - LYS   12 )                          
  31: s001-A 2wk4-B     6 -   9 <=>   13 -  16   (ILE    6  - ILE    9  <=> SER   13  - ASP   16 )                          
  31: s001-A 2wk4-B    17 -  30 <=>   17 -  30   (THR   17  - LYS   30  <=> VAL   17  - PRO   30 )                          
  31: s001-A 2wk4-B    32 -  48 <=>   31 -  47   (ILE   32  - SER   48  <=> ALA   31  - GLY   47 )                          
  31: s001-A 2wk4-B    49 -  61 <=>   58 -  70   (ARG   49  - GLU   61  <=> THR   58  - GLU   70 )                          
  31: s001-A 2wk4-B    63 -  66 <=>   71 -  74   (GLU   63  - PHE   66  <=> PRO   71  - GLY   74 )                          
  31: s001-A 2wk4-B    68 -  88 <=>   75 -  95   (PRO   68  - TYR   88  <=> VAL   75  - ILE   95 )                          
  31: s001-A 2wk4-B    89 - 115 <=>   97 - 123   (GLY   89  - LYS  115  <=> THR   97  - GLN  123 )                          
  31: s001-A 2wk4-B   118 - 124 <=>  124 - 130   (CYS  118  - ARG  124  <=> GLY  124  - TRP  130 )                          
  31: s001-A 2wk4-B   125 - 139 <=>  139 - 153   (ASN  125  - SER  139  <=> GLY  139  - ASN  153 )                          
  31: s001-A 2wk4-B   141 - 163 <=>  154 - 176   (GLY  141  - ASN  163  <=> LYS  154  - ASN  176 )                          
  31: s001-A 2wk4-B   164 - 189 <=>  180 - 205   (LYS  164  - VAL  189  <=> LYS  180  - ARG  205 )                          
  31: s001-A 2wk4-B   190 - 193 <=>  208 - 211   (PRO  190  - ASN  193  <=> VAL  208  - PRO  211 )                          
  31: s001-A 2wk4-B   194 - 197 <=>  214 - 217   (PHE  194  - TRP  197  <=> PRO  214  - VAL  217 )                          
  31: s001-A 2wk4-B   198 - 213 <=>  219 - 234   (SER  198  - PHE  213  <=> ILE  219  - LYS  234 )                          
  31: s001-A 2wk4-B   219 - 253 <=>  235 - 269   (TRP  219  - THR  253  <=> GLY  235  - HIS  269 )                          
  31: s001-A 2wk4-B   255 - 266 <=>  270 - 281   (THR  255  - TYR  266  <=> PRO  270  - SER  281 )                          
  31: s001-A 2wk4-B   269 - 313 <=>  282 - 326   (ASN  269  - ASP  313  <=> PRO  282  - GLU  326 )                          
  31: s001-A 2wk4-B   314 - 318 <=>  334 - 338   (TYR  314  - ILE  318  <=> GLY  334  - GLN  338 )                          
  31: s001-A 2wk4-B   320 - 337 <=>  341 - 358   (PHE  320  - CYS  337  <=> THR  341  - ALA  358 )                          
  31: s001-A 2wk4-B   339 - 342 <=>  359 - 362   (GLN  339  - GLU  342  <=> SER  359  - HIS  362 )                          
  31: s001-A 2wk4-B   344 - 358 <=>  363 - 377   (ASP  344  - ILE  358  <=> THR  363  - ALA  377 )                          
  31: s001-A 2wk4-B   359 - 364 <=>  382 - 387   (ASP  359  - THR  364  <=> ASP  382  - THR  387 )                          
  31: s001-A 2wk4-B   380 - 391 <=>  388 - 399   (PRO  380  - ILE  391  <=> ASN  388  - GLN  399 )                          
  31: s001-A 2wk4-B   393 - 413 <=>  403 - 423   (ASP  393  - GLU  413  <=> GLY  403  - ASN  423 )                          
  31: s001-A 2wk4-B   415 - 434 <=>  434 - 453   (LEU  415  - HIS  434  <=> PHE  434  - HIS  453 )                          
  31: s001-A 2wk4-B   435 - 445 <=>  459 - 469   (TYR  435  - TYR  445  <=> ASP  459  - ALA  469 )                          
  31: s001-A 2wk4-B   446 - 449 <=>  472 - 475   (LEU  446  - LYS  449  <=> GLU  472  - VAL  475 )                          
  31: s001-A 2wk4-B   493 - 496 <=>  480 - 483   (LEU  493  - PHE  496  <=> ASN  480  - GLN  483 )                          
  32: s001-A 5y3d-A     1 -   6 <=>    9 -  14   (MET    1  - ILE    6  <=> PRO   16  - GLY   21 )                          
  32: s001-A 5y3d-A    17 -  29 <=>   15 -  27   (THR   17  - SER   29  <=> ASP   22  - ARG   34 )                          
  32: s001-A 5y3d-A    32 -  47 <=>   28 -  43   (ILE   32  - PRO   47  <=> THR   35  - LEU   50 )                          
  32: s001-A 5y3d-A    48 -  62 <=>   55 -  69   (SER   48  - ASP   62  <=> LEU   62  - PRO   76 )                          
  32: s001-A 5y3d-A    64 -  89 <=>   70 -  95   (PHE   64  - GLY   89  <=> ARG   77  - GLU  102 )                          
  32: s001-A 5y3d-A    91 - 115 <=>   96 - 120   (SER   91  - LYS  115  <=> PRO  103  - HIS  127 )                          
  32: s001-A 5y3d-A   118 - 124 <=>  121 - 127   (CYS  118  - ARG  124  <=> LYS  128  - TRP  134 )                          
  32: s001-A 5y3d-A   125 - 139 <=>  134 - 148   (ASN  125  - SER  139  <=> GLY  141  - GLU  155 )                          
  32: s001-A 5y3d-A   141 - 162 <=>  149 - 170   (GLY  141  - GLU  162  <=> MET  156  - LYS  177 )                          
  32: s001-A 5y3d-A   163 - 189 <=>  175 - 201   (ASN  163  - VAL  189  <=> ILE  182  - ALA  208 )                          
  32: s001-A 5y3d-A   190 - 193 <=>  204 - 207   (PRO  190  - ASN  193  <=> GLU  211  - ILE  214 )                          
  32: s001-A 5y3d-A   194 - 203 <=>  210 - 219   (PHE  194  - ASP  203  <=> PRO  217  - GLU  226 )                          
  32: s001-A 5y3d-A   204 - 213 <=>  221 - 230   (GLY  204  - PHE  213  <=> GLY  228  - ASN  237 )                          
  32: s001-A 5y3d-A   219 - 252 <=>  231 - 264   (TRP  219  - LEU  252  <=> PHE  238  - GLU  271 )                          
  32: s001-A 5y3d-A   257 - 268 <=>  265 - 276   (ASN  257  - ILE  268  <=> PRO  272  - LEU  283 )                          
  32: s001-A 5y3d-A   269 - 313 <=>  278 - 322   (ASN  269  - ASP  313  <=> PRO  285  - ARG  329 )                          
  32: s001-A 5y3d-A   314 - 317 <=>  327 - 330   (TYR  314  - ARG  317  <=> ILE  334  - GLN  337 )                          
  32: s001-A 5y3d-A   320 - 336 <=>  333 - 349   (PHE  320  - LEU  336  <=> GLU  340  - LEU  356 )                          
  32: s001-A 5y3d-A   340 - 343 <=>  350 - 353   (GLU  340  - TYR  343  <=> ASP  357  - LYS  360 )                          
  32: s001-A 5y3d-A   345 - 359 <=>  354 - 368   (TYR  345  - ASP  359  <=> TYR  361  - ALA  375 )                          
  32: s001-A 5y3d-A   361 - 365 <=>  375 - 379   (THR  361  - THR  365  <=> LEU  382  - GLN  386 )                          
  32: s001-A 5y3d-A   380 - 392 <=>  382 - 394   (PRO  380  - LEU  392  <=> GLN  389  - ASP  401 )                          
  32: s001-A 5y3d-A   393 - 413 <=>  397 - 417   (ASP  393  - GLU  413  <=> GLY  404  - PRO  424 )                          
  32: s001-A 5y3d-A   414 - 417 <=>  426 - 429   (ASP  414  - ALA  417  <=> LEU  433  - GLN  438 )                          
  32: s001-A 5y3d-A   420 - 434 <=>  430 - 444   (THR  420  - HIS  434  <=> ARG  439  - HIS  453 )                          
  32: s001-A 5y3d-A   435 - 449 <=>  450 - 464   (TYR  435  - LYS  449  <=> ARG  459  - GLY  473 )                          
  32: s001-A 5y3d-A   494 - 497 <=>  465 - 468   (LEU  494  - PRO  497  <=> VAL  477  - ARG  480 )                          
  33: s001-A 4iqx-A     1 -   7 <=>    4 -  10   (MET    1  - TYR    7  <=> VAL    4  - GLU   10 )                          
  33: s001-A 4iqx-A    16 -  19 <=>   11 -  14   (PRO   16  - HIS   19  <=> GLU   11  - HIS   14 )                          
  33: s001-A 4iqx-A    21 -  25 <=>   15 -  19   (ILE   21  - LYS   25  <=> VAL   15  - THR   19 )                          
  33: s001-A 4iqx-A    26 -  29 <=>   21 -  24   (ILE   26  - SER   29  <=> LEU   21  - THR   24 )                          
  33: s001-A 4iqx-A    32 -  37 <=>   25 -  30   (ILE   32  - VAL   37  <=> VAL   25  - PHE   30 )                          
  33: s001-A 4iqx-A    39 -  49 <=>   31 -  41   (ARG   39  - ARG   49  <=> ASN   31  - ASN   41 )                          
  33: s001-A 4iqx-A    50 -  59 <=>   51 -  60   (ALA   50  - TYR   59  <=> VAL   51  - HIS   60 )                          
  33: s001-A 4iqx-A    61 -  67 <=>   61 -  67   (GLU   61  - TYR   67  <=> LYS   61  - SER   67 )                          
  33: s001-A 4iqx-A    68 - 102 <=>   69 - 103   (PRO   68  - ARG  102  <=> GLU   69  - LYS  103 )                          
  33: s001-A 4iqx-A   103 - 116 <=>  110 - 123   (THR  103  - SER  116  <=> ALA  110  - LEU  123 )                          
  33: s001-A 4iqx-A   117 - 124 <=>  125 - 132   (GLY  117  - ARG  124  <=> GLY  125  - ILE  132 )                          
  33: s001-A 4iqx-A   125 - 136 <=>  141 - 152   (ASN  125  - ASP  136  <=> PRO  141  - LYS  152 )                          
  33: s001-A 4iqx-A   143 - 163 <=>  153 - 173   (GLN  143  - ASN  163  <=> ARG  153  - VAL  173 )                          
  33: s001-A 4iqx-A   164 - 189 <=>  177 - 202   (LYS  164  - VAL  189  <=> LYS  177  - GLN  202 )                          
  33: s001-A 4iqx-A   190 - 193 <=>  205 - 208   (PRO  190  - ASN  193  <=> SER  205  - GLY  208 )                          
  33: s001-A 4iqx-A   194 - 214 <=>  212 - 232   (PHE  194  - GLY  214  <=> GLY  212  - GLN  232 )                          
  33: s001-A 4iqx-A   219 - 248 <=>  233 - 262   (TRP  219  - SER  248  <=> TYR  233  - ARG  262 )                          
  33: s001-A 4iqx-A   249 - 252 <=>  265 - 268   (LEU  249  - LEU  252  <=> PHE  265  - HIS  268 )                          
  33: s001-A 4iqx-A   258 - 313 <=>  269 - 324   (ILE  258  - ASP  313  <=> PRO  269  - GLU  324 )                          
  33: s001-A 4iqx-A   314 - 336 <=>  326 - 348   (TYR  314  - LEU  336  <=> VAL  326  - LEU  348 )                          
  33: s001-A 4iqx-A   340 - 343 <=>  349 - 352   (GLU  340  - TYR  343  <=> ASP  349  - ALA  352 )                          
  33: s001-A 4iqx-A   345 - 356 <=>  353 - 364   (TYR  345  - VAL  356  <=> LEU  353  - ILE  364 )                          
  33: s001-A 4iqx-A   358 - 361 <=>  365 - 368   (ILE  358  - THR  361  <=> THR  365  - ASP  368 )                          
  33: s001-A 4iqx-A   363 - 366 <=>  374 - 377   (TYR  363  - ARG  366  <=> PHE  374  - GLY  377 )                          
  33: s001-A 4iqx-A   380 - 390 <=>  381 - 391   (PRO  380  - ASP  390  <=> THR  381  - HIS  391 )                          
  33: s001-A 4iqx-A   393 - 409 <=>  398 - 414   (ASP  393  - LEU  409  <=> PHE  398  - PHE  414 )                          
  33: s001-A 4iqx-A   412 - 415 <=>  415 - 418   (LYS  412  - LEU  415  <=> ALA  415  - GLY  418 )                          
  33: s001-A 4iqx-A   419 - 435 <=>  419 - 435   (GLU  419  - TYR  435  <=> THR  419  - GLY  435 )                          
  33: s001-A 4iqx-A   436 - 449 <=>  437 - 450   (ASP  436  - LYS  449  <=> ASP  437  - PHE  450 )                          
  33: s001-A 4iqx-A   494 - 498 <=>  453 - 457   (LEU  494  - LYS  498  <=> PRO  453  - SER  457 )                          
  34: s001-A 3uqs-C     1 -   6 <=>    8 -  13   (MET    1  - ILE    6  <=> LEU   12  - TYR   17 )                          
  34: s001-A 3uqs-C    17 -  25 <=>   15 -  23   (THR   17  - LYS   25  <=> ASP   19  - THR   27 )                          
  34: s001-A 3uqs-C    26 -  29 <=>   25 -  28   (ILE   26  - SER   29  <=> PHE   29  - THR   32 )                          
  34: s001-A 3uqs-C    33 -  47 <=>   29 -  43   (PRO   33  - PRO   47  <=> SER   33  - LEU   47 )                          
  34: s001-A 3uqs-C    48 -  62 <=>   55 -  69   (SER   48  - ASP   62  <=> LEU   59  - PRO   73 )                          
  34: s001-A 3uqs-C    64 -  89 <=>   70 -  95   (PHE   64  - GLY   89  <=> ARG   74  - GLU   99 )                          
  34: s001-A 3uqs-C    91 - 115 <=>   96 - 120   (SER   91  - LYS  115  <=> PRO  100  - HIS  124 )                          
  34: s001-A 3uqs-C   118 - 124 <=>  121 - 127   (CYS  118  - ARG  124  <=> LYS  125  - TRP  131 )                          
  34: s001-A 3uqs-C   125 - 139 <=>  134 - 148   (ASN  125  - SER  139  <=> GLY  138  - GLU  152 )                          
  34: s001-A 3uqs-C   141 - 162 <=>  149 - 170   (GLY  141  - GLU  162  <=> MET  153  - LYS  174 )                          
  34: s001-A 3uqs-C   163 - 188 <=>  175 - 200   (ASN  163  - LYS  188  <=> ILE  179  - ASP  204 )                          
  34: s001-A 3uqs-C   189 - 192 <=>  203 - 206   (VAL  189  - PRO  192  <=> LYS  207  - CYS  210 )                          
  34: s001-A 3uqs-C   193 - 203 <=>  209 - 219   (ASN  193  - ASP  203  <=> ASN  213  - GLU  223 )                          
  34: s001-A 3uqs-C   204 - 213 <=>  221 - 230   (GLY  204  - PHE  213  <=> GLY  225  - ASN  234 )                          
  34: s001-A 3uqs-C   219 - 252 <=>  231 - 264   (TRP  219  - LEU  252  <=> PHE  235  - GLU  268 )                          
  34: s001-A 3uqs-C   257 - 268 <=>  265 - 276   (ASN  257  - ILE  268  <=> PRO  269  - LEU  280 )                          
  34: s001-A 3uqs-C   269 - 313 <=>  278 - 322   (ASN  269  - ASP  313  <=> PRO  282  - ARG  326 )                          
  34: s001-A 3uqs-C   314 - 317 <=>  327 - 330   (TYR  314  - ARG  317  <=> ILE  331  - GLN  334 )                          
  34: s001-A 3uqs-C   320 - 336 <=>  333 - 349   (PHE  320  - LEU  336  <=> GLU  337  - LEU  353 )                          
  34: s001-A 3uqs-C   341 - 359 <=>  350 - 368   (PHE  341  - ASP  359  <=> ASP  354  - ALA  372 )                          
  34: s001-A 3uqs-C   361 - 366 <=>  375 - 380   (THR  361  - ARG  366  <=> LEU  379  - THR  384 )                          
  34: s001-A 3uqs-C   380 - 392 <=>  382 - 394   (PRO  380  - LEU  392  <=> GLN  386  - ASP  398 )                          
  34: s001-A 3uqs-C   393 - 413 <=>  397 - 417   (ASP  393  - GLU  413  <=> GLY  401  - PRO  421 )                          
  34: s001-A 3uqs-C   414 - 417 <=>  426 - 429   (ASP  414  - ALA  417  <=> LEU  430  - HIS  433 )                          
  34: s001-A 3uqs-C   420 - 435 <=>  430 - 445   (THR  420  - TYR  435  <=> ARG  436  - GLY  451 )                          
  34: s001-A 3uqs-C   438 - 448 <=>  449 - 459   (TYR  438  - LEU  448  <=> TYR  455  - GLU  465 )                          
  34: s001-A 3uqs-C   493 - 496 <=>  461 - 464   (LEU  493  - PHE  496  <=> VAL  474  - ARG  477 )                          
  35: s001-A 3ur0-B     1 -   6 <=>   11 -  16   (MET    1  - ILE    6  <=> LEU   12  - TYR   17 )                          
  35: s001-A 3ur0-B    17 -  29 <=>   18 -  30   (THR   17  - SER   29  <=> ASP   19  - ARG   31 )                          
  35: s001-A 3ur0-B    32 -  47 <=>   31 -  46   (ILE   32  - PRO   47  <=> THR   32  - LEU   47 )                          
  35: s001-A 3ur0-B    48 -  62 <=>   58 -  72   (SER   48  - ASP   62  <=> LEU   59  - PRO   73 )                          
  35: s001-A 3ur0-B    64 -  89 <=>   73 -  98   (PHE   64  - GLY   89  <=> ARG   74  - GLU   99 )                          
  35: s001-A 3ur0-B    91 - 115 <=>   99 - 123   (SER   91  - LYS  115  <=> PRO  100  - HIS  124 )                          
  35: s001-A 3ur0-B   118 - 124 <=>  124 - 130   (CYS  118  - ARG  124  <=> LYS  125  - TRP  131 )                          
  35: s001-A 3ur0-B   125 - 139 <=>  137 - 151   (ASN  125  - SER  139  <=> GLY  138  - GLU  152 )                          
  35: s001-A 3ur0-B   141 - 162 <=>  152 - 173   (GLY  141  - GLU  162  <=> MET  153  - LYS  174 )                          
  35: s001-A 3ur0-B   163 - 189 <=>  178 - 204   (ASN  163  - VAL  189  <=> ILE  179  - ALA  205 )                          
  35: s001-A 3ur0-B   190 - 193 <=>  207 - 210   (PRO  190  - ASN  193  <=> GLU  208  - ILE  211 )                          
  35: s001-A 3ur0-B   194 - 203 <=>  213 - 222   (PHE  194  - ASP  203  <=> PRO  214  - GLU  223 )                          
  35: s001-A 3ur0-B   204 - 213 <=>  224 - 233   (GLY  204  - PHE  213  <=> GLY  225  - ASN  234 )                          
  35: s001-A 3ur0-B   219 - 252 <=>  234 - 267   (TRP  219  - LEU  252  <=> PHE  235  - GLU  268 )                          
  35: s001-A 3ur0-B   257 - 268 <=>  268 - 279   (ASN  257  - ILE  268  <=> PRO  269  - LEU  280 )                          
  35: s001-A 3ur0-B   269 - 288 <=>  281 - 300   (ASN  269  - GLY  288  <=> PRO  282  - GLY  301 )                          
  35: s001-A 3ur0-B   290 - 313 <=>  301 - 324   (ALA  290  - ASP  313  <=> PRO  303  - ARG  326 )                          
  35: s001-A 3ur0-B   314 - 336 <=>  329 - 351   (TYR  314  - LEU  336  <=> ILE  331  - LEU  353 )                          
  35: s001-A 3ur0-B   340 - 343 <=>  352 - 355   (GLU  340  - TYR  343  <=> ASP  354  - LYS  357 )                          
  35: s001-A 3ur0-B   345 - 359 <=>  356 - 370   (TYR  345  - ASP  359  <=> TYR  358  - ALA  372 )                          
  35: s001-A 3ur0-B   361 - 366 <=>  377 - 382   (THR  361  - ARG  366  <=> LEU  379  - THR  384 )                          
  35: s001-A 3ur0-B   380 - 392 <=>  384 - 396   (PRO  380  - LEU  392  <=> GLN  386  - ASP  398 )                          
  35: s001-A 3ur0-B   393 - 413 <=>  399 - 419   (ASP  393  - GLU  413  <=> GLY  401  - PRO  421 )                          
  35: s001-A 3ur0-B   414 - 417 <=>  428 - 431   (ASP  414  - ALA  417  <=> LEU  430  - ARG  436 )                          
  35: s001-A 3ur0-B   421 - 435 <=>  432 - 446   (GLY  421  - TYR  435  <=> PRO  437  - GLY  451 )                          
  35: s001-A 3ur0-B   437 - 449 <=>  449 - 461   (ILE  437  - LYS  449  <=> TYR  454  - ALA  466 )                          
  35: s001-A 3ur0-B   493 - 496 <=>  462 - 465   (LEU  493  - PHE  496  <=> VAL  474  - ARG  477 )                          
  36: s001-A 3upf-C     1 -   6 <=>    8 -  13   (MET    1  - ILE    6  <=> LEU   12  - TYR   17 )                          
  36: s001-A 3upf-C    17 -  29 <=>   15 -  27   (THR   17  - SER   29  <=> ASP   19  - ARG   31 )                          
  36: s001-A 3upf-C    32 -  47 <=>   28 -  43   (ILE   32  - PRO   47  <=> THR   32  - LEU   47 )                          
  36: s001-A 3upf-C    48 -  62 <=>   55 -  69   (SER   48  - ASP   62  <=> LEU   59  - PRO   73 )                          
  36: s001-A 3upf-C    64 -  89 <=>   70 -  95   (PHE   64  - GLY   89  <=> ARG   74  - GLU   99 )                          
  36: s001-A 3upf-C    91 - 115 <=>   96 - 120   (SER   91  - LYS  115  <=> PRO  100  - HIS  124 )                          
  36: s001-A 3upf-C   118 - 124 <=>  121 - 127   (CYS  118  - ARG  124  <=> LYS  125  - TRP  131 )                          
  36: s001-A 3upf-C   125 - 139 <=>  134 - 148   (ASN  125  - SER  139  <=> GLY  138  - GLU  152 )                          
  36: s001-A 3upf-C   141 - 162 <=>  149 - 170   (GLY  141  - GLU  162  <=> MET  153  - LYS  174 )                          
  36: s001-A 3upf-C   163 - 189 <=>  175 - 201   (ASN  163  - VAL  189  <=> ILE  179  - ALA  205 )                          
  36: s001-A 3upf-C   190 - 193 <=>  204 - 207   (PRO  190  - ASN  193  <=> GLU  208  - ILE  211 )                          
  36: s001-A 3upf-C   194 - 203 <=>  210 - 219   (PHE  194  - ASP  203  <=> PRO  214  - GLU  223 )                          
  36: s001-A 3upf-C   204 - 213 <=>  221 - 230   (GLY  204  - PHE  213  <=> GLY  225  - ASN  234 )                          
  36: s001-A 3upf-C   219 - 252 <=>  231 - 264   (TRP  219  - LEU  252  <=> PHE  235  - GLU  268 )                          
  36: s001-A 3upf-C   257 - 268 <=>  265 - 276   (ASN  257  - ILE  268  <=> PRO  269  - LEU  280 )                          
  36: s001-A 3upf-C   269 - 289 <=>  278 - 298   (ASN  269  - SER  289  <=> PRO  282  - CYS  302 )                          
  36: s001-A 3upf-C   292 - 313 <=>  299 - 320   (THR  292  - ASP  313  <=> THR  305  - ARG  326 )                          
  36: s001-A 3upf-C   314 - 336 <=>  325 - 347   (TYR  314  - LEU  336  <=> ILE  331  - LEU  353 )                          
  36: s001-A 3upf-C   341 - 359 <=>  348 - 366   (PHE  341  - ASP  359  <=> ASP  354  - ALA  372 )                          
  36: s001-A 3upf-C   361 - 366 <=>  373 - 378   (THR  361  - ARG  366  <=> LEU  379  - THR  384 )                          
  36: s001-A 3upf-C   380 - 392 <=>  380 - 392   (PRO  380  - LEU  392  <=> GLN  386  - ASP  398 )                          
  36: s001-A 3upf-C   393 - 413 <=>  395 - 415   (ASP  393  - GLU  413  <=> GLY  401  - PRO  421 )                          
  36: s001-A 3upf-C   414 - 417 <=>  424 - 427   (ASP  414  - ALA  417  <=> LEU  430  - GLN  435 )                          
  36: s001-A 3upf-C   420 - 435 <=>  428 - 443   (THR  420  - TYR  435  <=> ARG  436  - GLY  451 )                          
  36: s001-A 3upf-C   436 - 448 <=>  445 - 457   (ASP  436  - LEU  448  <=> LYS  453  - GLU  465 )                          
  36: s001-A 3upf-C   493 - 496 <=>  458 - 461   (LEU  493  - PHE  496  <=> VAL  475  - HIS  478 )                          
  37: s001-A 5y3d-C     1 -   6 <=>    8 -  13   (MET    1  - ILE    6  <=> LEU   15  - TYR   20 )                          
  37: s001-A 5y3d-C    17 -  29 <=>   15 -  27   (THR   17  - SER   29  <=> ASP   22  - ARG   34 )                          
  37: s001-A 5y3d-C    32 -  47 <=>   28 -  43   (ILE   32  - PRO   47  <=> THR   35  - LEU   50 )                          
  37: s001-A 5y3d-C    48 -  62 <=>   55 -  69   (SER   48  - ASP   62  <=> LEU   62  - PRO   76 )                          
  37: s001-A 5y3d-C    64 -  89 <=>   70 -  95   (PHE   64  - GLY   89  <=> ARG   77  - GLU  102 )                          
  37: s001-A 5y3d-C    91 - 115 <=>   96 - 120   (SER   91  - LYS  115  <=> PRO  103  - HIS  127 )                          
  37: s001-A 5y3d-C   118 - 124 <=>  121 - 127   (CYS  118  - ARG  124  <=> LYS  128  - TRP  134 )                          
  37: s001-A 5y3d-C   125 - 139 <=>  134 - 148   (ASN  125  - SER  139  <=> GLY  141  - GLU  155 )                          
  37: s001-A 5y3d-C   141 - 162 <=>  149 - 170   (GLY  141  - GLU  162  <=> MET  156  - LYS  177 )                          
  37: s001-A 5y3d-C   163 - 189 <=>  175 - 201   (ASN  163  - VAL  189  <=> ILE  182  - ALA  208 )                          
  37: s001-A 5y3d-C   190 - 193 <=>  204 - 207   (PRO  190  - ASN  193  <=> GLU  211  - ILE  214 )                          
  37: s001-A 5y3d-C   194 - 203 <=>  210 - 219   (PHE  194  - ASP  203  <=> PRO  217  - GLU  226 )                          
  37: s001-A 5y3d-C   204 - 212 <=>  221 - 229   (GLY  204  - LEU  212  <=> GLY  228  - ALA  236 )                          
  37: s001-A 5y3d-C   218 - 252 <=>  230 - 264   (THR  218  - LEU  252  <=> ASN  237  - GLU  271 )                          
  37: s001-A 5y3d-C   257 - 268 <=>  265 - 276   (ASN  257  - ILE  268  <=> PRO  272  - LEU  283 )                          
  37: s001-A 5y3d-C   269 - 313 <=>  278 - 322   (ASN  269  - ASP  313  <=> PRO  285  - ARG  329 )                          
  37: s001-A 5y3d-C   314 - 336 <=>  327 - 349   (TYR  314  - LEU  336  <=> ILE  334  - LEU  356 )                          
  37: s001-A 5y3d-C   341 - 359 <=>  350 - 368   (PHE  341  - ASP  359  <=> ASP  357  - ALA  375 )                          
  37: s001-A 5y3d-C   361 - 366 <=>  375 - 380   (THR  361  - ARG  366  <=> LEU  382  - THR  387 )                          
  37: s001-A 5y3d-C   380 - 393 <=>  382 - 395   (PRO  380  - ASP  393  <=> GLN  389  - GLN  402 )                          
  37: s001-A 5y3d-C   394 - 400 <=>  399 - 405   (LEU  394  - LEU  400  <=> TYR  406  - ALA  412 )                          
  37: s001-A 5y3d-C   402 - 413 <=>  406 - 417   (LYS  402  - GLU  413  <=> SER  413  - PRO  424 )                          
  37: s001-A 5y3d-C   414 - 417 <=>  426 - 429   (ASP  414  - ALA  417  <=> LEU  433  - HIS  436 )                          
  37: s001-A 5y3d-C   420 - 434 <=>  430 - 444   (THR  420  - HIS  434  <=> ARG  439  - HIS  453 )                          
  37: s001-A 5y3d-C   435 - 449 <=>  450 - 464   (TYR  435  - LYS  449  <=> ARG  459  - GLY  473 )                          
  37: s001-A 5y3d-C   494 - 497 <=>  465 - 468   (LEU  494  - PRO  497  <=> MET  476  - PRO  479 )                          
  38: s001-A 2ec0-A     1 -   7 <=>    4 -  10   (MET    1  - TYR    7  <=> VAL    4  - GLU   10 )                          
  38: s001-A 2ec0-A    16 -  19 <=>   11 -  14   (PRO   16  - HIS   19  <=> GLU   11  - HIS   14 )                          
  38: s001-A 2ec0-A    21 -  25 <=>   15 -  19   (ILE   21  - LYS   25  <=> VAL   15  - THR   19 )                          
  38: s001-A 2ec0-A    26 -  29 <=>   21 -  24   (ILE   26  - SER   29  <=> LEU   21  - THR   24 )                          
  38: s001-A 2ec0-A    32 -  37 <=>   25 -  30   (ILE   32  - VAL   37  <=> VAL   25  - PHE   30 )                          
  38: s001-A 2ec0-A    39 -  49 <=>   31 -  41   (ARG   39  - ARG   49  <=> ASN   31  - ASN   41 )                          
  38: s001-A 2ec0-A    50 -  59 <=>   51 -  60   (ALA   50  - TYR   59  <=> VAL   51  - HIS   60 )                          
  38: s001-A 2ec0-A    61 -  67 <=>   61 -  67   (GLU   61  - TYR   67  <=> LYS   61  - SER   67 )                          
  38: s001-A 2ec0-A    68 - 102 <=>   69 - 103   (PRO   68  - ARG  102  <=> GLU   69  - LYS  103 )                          
  38: s001-A 2ec0-A   103 - 116 <=>  110 - 123   (THR  103  - SER  116  <=> ALA  110  - LEU  123 )                          
  38: s001-A 2ec0-A   117 - 125 <=>  125 - 133   (GLY  117  - ASN  125  <=> GLY  125  - ASP  133 )                          
  38: s001-A 2ec0-A   127 - 139 <=>  139 - 151   (MET  127  - SER  139  <=> VAL  139  - GLU  151 )                          
  38: s001-A 2ec0-A   142 - 163 <=>  152 - 173   (SER  142  - ASN  163  <=> LYS  152  - VAL  173 )                          
  38: s001-A 2ec0-A   164 - 189 <=>  177 - 202   (LYS  164  - VAL  189  <=> LYS  177  - GLN  202 )                          
  38: s001-A 2ec0-A   190 - 193 <=>  205 - 208   (PRO  190  - ASN  193  <=> SER  205  - GLY  208 )                          
  38: s001-A 2ec0-A   194 - 214 <=>  212 - 232   (PHE  194  - GLY  214  <=> GLY  212  - GLN  232 )                          
  38: s001-A 2ec0-A   219 - 248 <=>  233 - 262   (TRP  219  - SER  248  <=> TYR  233  - ARG  262 )                          
  38: s001-A 2ec0-A   249 - 252 <=>  265 - 268   (LEU  249  - LEU  252  <=> PHE  265  - HIS  268 )                          
  38: s001-A 2ec0-A   258 - 313 <=>  269 - 324   (ILE  258  - ASP  313  <=> PRO  269  - GLU  324 )                          
  38: s001-A 2ec0-A   314 - 336 <=>  326 - 348   (TYR  314  - LEU  336  <=> VAL  326  - LEU  348 )                          
  38: s001-A 2ec0-A   340 - 343 <=>  349 - 352   (GLU  340  - TYR  343  <=> ASP  349  - ALA  352 )                          
  38: s001-A 2ec0-A   345 - 356 <=>  353 - 364   (TYR  345  - VAL  356  <=> LEU  353  - ILE  364 )                          
  38: s001-A 2ec0-A   358 - 361 <=>  365 - 368   (ILE  358  - THR  361  <=> THR  365  - ASP  368 )                          
  38: s001-A 2ec0-A   363 - 366 <=>  374 - 377   (TYR  363  - ARG  366  <=> PHE  374  - GLY  377 )                          
  38: s001-A 2ec0-A   380 - 390 <=>  381 - 391   (PRO  380  - ASP  390  <=> THR  381  - HIS  391 )                          
  38: s001-A 2ec0-A   393 - 409 <=>  398 - 414   (ASP  393  - LEU  409  <=> PHE  398  - PHE  414 )                          
  38: s001-A 2ec0-A   412 - 415 <=>  415 - 418   (LYS  412  - LEU  415  <=> ALA  415  - GLY  418 )                          
  38: s001-A 2ec0-A   419 - 435 <=>  419 - 435   (GLU  419  - TYR  435  <=> THR  419  - GLY  435 )                          
  38: s001-A 2ec0-A   436 - 449 <=>  437 - 450   (ASP  436  - LYS  449  <=> ASP  437  - PHE  450 )                          
  38: s001-A 2ec0-A   494 - 497 <=>  454 - 457   (LEU  494  - PRO  497  <=> SER  454  - SER  457 )                          
  39: s001-A 5y3d-D     1 -   6 <=>    9 -  14   (MET    1  - ILE    6  <=> PRO   16  - GLY   21 )                          
  39: s001-A 5y3d-D    17 -  29 <=>   15 -  27   (THR   17  - SER   29  <=> ASP   22  - ARG   34 )                          
  39: s001-A 5y3d-D    32 -  47 <=>   28 -  43   (ILE   32  - PRO   47  <=> THR   35  - LEU   50 )                          
  39: s001-A 5y3d-D    48 -  62 <=>   55 -  69   (SER   48  - ASP   62  <=> LEU   62  - PRO   76 )                          
  39: s001-A 5y3d-D    64 -  89 <=>   70 -  95   (PHE   64  - GLY   89  <=> ARG   77  - GLU  102 )                          
  39: s001-A 5y3d-D    91 - 115 <=>   96 - 120   (SER   91  - LYS  115  <=> PRO  103  - HIS  127 )                          
  39: s001-A 5y3d-D   118 - 124 <=>  121 - 127   (CYS  118  - ARG  124  <=> LYS  128  - TRP  134 )                          
  39: s001-A 5y3d-D   125 - 139 <=>  134 - 148   (ASN  125  - SER  139  <=> GLY  141  - GLU  155 )                          
  39: s001-A 5y3d-D   141 - 162 <=>  149 - 170   (GLY  141  - GLU  162  <=> MET  156  - LYS  177 )                          
  39: s001-A 5y3d-D   163 - 189 <=>  175 - 201   (ASN  163  - VAL  189  <=> ILE  182  - ALA  208 )                          
  39: s001-A 5y3d-D   190 - 193 <=>  204 - 207   (PRO  190  - ASN  193  <=> GLU  211  - ILE  214 )                          
  39: s001-A 5y3d-D   194 - 203 <=>  210 - 219   (PHE  194  - ASP  203  <=> PRO  217  - GLU  226 )                          
  39: s001-A 5y3d-D   204 - 213 <=>  221 - 230   (GLY  204  - PHE  213  <=> GLY  228  - ASN  237 )                          
  39: s001-A 5y3d-D   219 - 252 <=>  231 - 264   (TRP  219  - LEU  252  <=> PHE  238  - GLU  271 )                          
  39: s001-A 5y3d-D   257 - 268 <=>  265 - 276   (ASN  257  - ILE  268  <=> PRO  272  - LEU  283 )                          
  39: s001-A 5y3d-D   269 - 313 <=>  278 - 322   (ASN  269  - ASP  313  <=> PRO  285  - ARG  329 )                          
  39: s001-A 5y3d-D   314 - 336 <=>  327 - 349   (TYR  314  - LEU  336  <=> ILE  334  - LEU  356 )                          
  39: s001-A 5y3d-D   341 - 359 <=>  350 - 368   (PHE  341  - ASP  359  <=> ASP  357  - ALA  375 )                          
  39: s001-A 5y3d-D   361 - 366 <=>  375 - 380   (THR  361  - ARG  366  <=> LEU  382  - THR  387 )                          
  39: s001-A 5y3d-D   380 - 392 <=>  382 - 394   (PRO  380  - LEU  392  <=> GLN  389  - ASP  401 )                          
  39: s001-A 5y3d-D   393 - 413 <=>  397 - 417   (ASP  393  - GLU  413  <=> GLY  404  - PRO  424 )                          
  39: s001-A 5y3d-D   414 - 417 <=>  426 - 429   (ASP  414  - ALA  417  <=> LEU  433  - HIS  436 )                          
  39: s001-A 5y3d-D   420 - 435 <=>  430 - 445   (THR  420  - TYR  435  <=> ARG  439  - GLY  454 )                          
  39: s001-A 5y3d-D   436 - 450 <=>  447 - 461   (ASP  436  - LEU  450  <=> LYS  456  - ALA  470 )                          
  39: s001-A 5y3d-D   493 - 496 <=>  465 - 468   (LEU  493  - PHE  496  <=> VAL  477  - ARG  480 )                          
  40: s001-A 4wyw-A     1 -   7 <=>    4 -  10   (MET    1  - TYR    7  <=> VAL    4  - GLU   10 )                          
  40: s001-A 4wyw-A    16 -  19 <=>   11 -  14   (PRO   16  - HIS   19  <=> GLU   11  - HIS   14 )                          
  40: s001-A 4wyw-A    21 -  25 <=>   15 -  19   (ILE   21  - LYS   25  <=> VAL   15  - THR   19 )                          
  40: s001-A 4wyw-A    26 -  29 <=>   21 -  24   (ILE   26  - SER   29  <=> LEU   21  - THR   24 )                          
  40: s001-A 4wyw-A    32 -  37 <=>   25 -  30   (ILE   32  - VAL   37  <=> VAL   25  - PHE   30 )                          
  40: s001-A 4wyw-A    39 -  49 <=>   31 -  41   (ARG   39  - ARG   49  <=> ASN   31  - ASN   41 )                          
  40: s001-A 4wyw-A    50 -  59 <=>   51 -  60   (ALA   50  - TYR   59  <=> VAL   51  - HIS   60 )                          
  40: s001-A 4wyw-A    61 -  67 <=>   61 -  67   (GLU   61  - TYR   67  <=> LYS   61  - SER   67 )                          
  40: s001-A 4wyw-A    68 - 102 <=>   69 - 103   (PRO   68  - ARG  102  <=> GLU   69  - LYS  103 )                          
  40: s001-A 4wyw-A   103 - 116 <=>  110 - 123   (THR  103  - SER  116  <=> ALA  110  - LEU  123 )                          
  40: s001-A 4wyw-A   117 - 124 <=>  125 - 132   (GLY  117  - ARG  124  <=> GLY  125  - ILE  132 )                          
  40: s001-A 4wyw-A   125 - 136 <=>  141 - 152   (ASN  125  - ASP  136  <=> PRO  141  - LYS  152 )                          
  40: s001-A 4wyw-A   143 - 163 <=>  153 - 173   (GLN  143  - ASN  163  <=> ARG  153  - VAL  173 )                          
  40: s001-A 4wyw-A   164 - 189 <=>  177 - 202   (LYS  164  - VAL  189  <=> LYS  177  - GLN  202 )                          
  40: s001-A 4wyw-A   190 - 193 <=>  205 - 208   (PRO  190  - ASN  193  <=> SER  205  - GLY  208 )                          
  40: s001-A 4wyw-A   194 - 214 <=>  212 - 232   (PHE  194  - GLY  214  <=> GLY  212  - GLN  232 )                          
  40: s001-A 4wyw-A   219 - 248 <=>  233 - 262   (TRP  219  - SER  248  <=> TYR  233  - ARG  262 )                          
  40: s001-A 4wyw-A   249 - 252 <=>  265 - 268   (LEU  249  - LEU  252  <=> PHE  265  - HIS  268 )                          
  40: s001-A 4wyw-A   258 - 313 <=>  269 - 324   (ILE  258  - ASP  313  <=> PRO  269  - GLU  324 )                          
  40: s001-A 4wyw-A   314 - 336 <=>  326 - 348   (TYR  314  - LEU  336  <=> VAL  326  - LEU  348 )                          
  40: s001-A 4wyw-A   340 - 343 <=>  349 - 352   (GLU  340  - TYR  343  <=> ASP  349  - ALA  352 )                          
  40: s001-A 4wyw-A   345 - 360 <=>  353 - 368   (TYR  345  - LYS  360  <=> LEU  353  - ASP  368 )                          
  40: s001-A 4wyw-A   363 - 366 <=>  374 - 377   (TYR  363  - ARG  366  <=> PHE  374  - GLY  377 )                          
  40: s001-A 4wyw-A   380 - 390 <=>  381 - 391   (PRO  380  - ASP  390  <=> THR  381  - HIS  391 )                          
  40: s001-A 4wyw-A   393 - 410 <=>  398 - 415   (ASP  393  - PRO  410  <=> PHE  398  - ALA  415 )                          
  40: s001-A 4wyw-A   412 - 415 <=>  416 - 419   (LYS  412  - LEU  415  <=> ARG  416  - THR  419 )                          
  40: s001-A 4wyw-A   420 - 435 <=>  420 - 435   (THR  420  - TYR  435  <=> ILE  420  - GLY  435 )                          
  40: s001-A 4wyw-A   436 - 449 <=>  437 - 450   (ASP  436  - LYS  449  <=> ASP  437  - PHE  450 )                          
  40: s001-A 4wyw-A   494 - 497 <=>  454 - 457   (LEU  494  - PRO  497  <=> SER  454  - SER  457 )                          
  41: s001-A 5n8x-A     1 -   7 <=>    4 -  10   (MET    1  - TYR    7  <=> VAL    4  - GLU   10 )                          
  41: s001-A 5n8x-A    16 -  19 <=>   11 -  14   (PRO   16  - HIS   19  <=> GLU   11  - HIS   14 )                          
  41: s001-A 5n8x-A    21 -  25 <=>   15 -  19   (ILE   21  - LYS   25  <=> VAL   15  - THR   19 )                          
  41: s001-A 5n8x-A    26 -  29 <=>   21 -  24   (ILE   26  - SER   29  <=> LEU   21  - THR   24 )                          
  41: s001-A 5n8x-A    32 -  37 <=>   25 -  30   (ILE   32  - VAL   37  <=> VAL   25  - PHE   30 )                          
  41: s001-A 5n8x-A    39 -  49 <=>   31 -  41   (ARG   39  - ARG   49  <=> ASN   31  - ASN   41 )                          
  41: s001-A 5n8x-A    50 -  59 <=>   51 -  60   (ALA   50  - TYR   59  <=> VAL   51  - HIS   60 )                          
  41: s001-A 5n8x-A    61 -  67 <=>   61 -  67   (GLU   61  - TYR   67  <=> LYS   61  - SER   67 )                          
  41: s001-A 5n8x-A    68 - 102 <=>   69 - 103   (PRO   68  - ARG  102  <=> GLU   69  - LYS  103 )                          
  41: s001-A 5n8x-A   103 - 116 <=>  110 - 123   (THR  103  - SER  116  <=> ALA  110  - LEU  123 )                          
  41: s001-A 5n8x-A   117 - 125 <=>  125 - 133   (GLY  117  - ASN  125  <=> GLY  125  - ASP  133 )                          
  41: s001-A 5n8x-A   127 - 139 <=>  139 - 151   (MET  127  - SER  139  <=> VAL  139  - GLU  151 )                          
  41: s001-A 5n8x-A   142 - 163 <=>  152 - 173   (SER  142  - ASN  163  <=> LYS  152  - ILE  173 )                          
  41: s001-A 5n8x-A   164 - 189 <=>  177 - 202   (LYS  164  - VAL  189  <=> LYS  177  - GLN  202 )                          
  41: s001-A 5n8x-A   190 - 193 <=>  205 - 208   (PRO  190  - ASN  193  <=> SER  205  - GLY  208 )                          
  41: s001-A 5n8x-A   194 - 214 <=>  212 - 232   (PHE  194  - GLY  214  <=> GLY  212  - GLN  232 )                          
  41: s001-A 5n8x-A   219 - 248 <=>  233 - 262   (TRP  219  - SER  248  <=> TYR  233  - ARG  262 )                          
  41: s001-A 5n8x-A   249 - 252 <=>  265 - 268   (LEU  249  - LEU  252  <=> PHE  265  - HIS  268 )                          
  41: s001-A 5n8x-A   258 - 313 <=>  269 - 324   (ILE  258  - ASP  313  <=> PRO  269  - GLU  324 )                          
  41: s001-A 5n8x-A   314 - 336 <=>  326 - 348   (TYR  314  - LEU  336  <=> VAL  326  - LEU  348 )                          
  41: s001-A 5n8x-A   340 - 343 <=>  349 - 352   (GLU  340  - TYR  343  <=> ASP  349  - ALA  352 )                          
  41: s001-A 5n8x-A   345 - 360 <=>  353 - 368   (TYR  345  - LYS  360  <=> LEU  353  - ASP  368 )                          
  41: s001-A 5n8x-A   363 - 366 <=>  374 - 377   (TYR  363  - ARG  366  <=> PHE  374  - GLY  377 )                          
  41: s001-A 5n8x-A   380 - 390 <=>  381 - 391   (PRO  380  - ASP  390  <=> THR  381  - HIS  391 )                          
  41: s001-A 5n8x-A   393 - 410 <=>  398 - 415   (ASP  393  - PRO  410  <=> PHE  398  - ALA  415 )                          
  41: s001-A 5n8x-A   413 - 416 <=>  416 - 419   (GLU  413  - SER  416  <=> ARG  416  - THR  419 )                          
  41: s001-A 5n8x-A   420 - 435 <=>  420 - 435   (THR  420  - TYR  435  <=> ILE  420  - GLY  435 )                          
  41: s001-A 5n8x-A   436 - 449 <=>  437 - 450   (ASP  436  - LYS  449  <=> ASP  437  - PHE  450 )                          
  41: s001-A 5n8x-A   494 - 498 <=>  453 - 457   (LEU  494  - LYS  498  <=> PRO  453  - SER  457 )                          
  42: s001-A 1u09-A     1 -   7 <=>    4 -  10   (MET    1  - TYR    7  <=> VAL    4  - GLU   10 )                          
  42: s001-A 1u09-A    16 -  19 <=>   11 -  14   (PRO   16  - HIS   19  <=> GLU   11  - HIS   14 )                          
  42: s001-A 1u09-A    21 -  25 <=>   15 -  19   (ILE   21  - LYS   25  <=> VAL   15  - THR   19 )                          
  42: s001-A 1u09-A    26 -  29 <=>   21 -  24   (ILE   26  - SER   29  <=> LEU   21  - THR   24 )                          
  42: s001-A 1u09-A    32 -  37 <=>   25 -  30   (ILE   32  - VAL   37  <=> VAL   25  - PHE   30 )                          
  42: s001-A 1u09-A    39 -  49 <=>   31 -  41   (ARG   39  - ARG   49  <=> ASN   31  - ASN   41 )                          
  42: s001-A 1u09-A    50 -  59 <=>   51 -  60   (ALA   50  - TYR   59  <=> VAL   51  - HIS   60 )                          
  42: s001-A 1u09-A    61 -  67 <=>   61 -  67   (GLU   61  - TYR   67  <=> LYS   61  - SER   67 )                          
  42: s001-A 1u09-A    68 - 102 <=>   69 - 103   (PRO   68  - ARG  102  <=> GLU   69  - LYS  103 )                          
  42: s001-A 1u09-A   103 - 116 <=>  110 - 123   (THR  103  - SER  116  <=> ALA  110  - LEU  123 )                          
  42: s001-A 1u09-A   117 - 124 <=>  125 - 132   (GLY  117  - ARG  124  <=> GLY  125  - ILE  132 )                          
  42: s001-A 1u09-A   125 - 136 <=>  141 - 152   (ASN  125  - ASP  136  <=> PRO  141  - LYS  152 )                          
  42: s001-A 1u09-A   143 - 163 <=>  153 - 173   (GLN  143  - ASN  163  <=> ARG  153  - VAL  173 )                          
  42: s001-A 1u09-A   164 - 189 <=>  177 - 202   (LYS  164  - VAL  189  <=> LYS  177  - GLN  202 )                          
  42: s001-A 1u09-A   190 - 193 <=>  205 - 208   (PRO  190  - ASN  193  <=> SER  205  - GLY  208 )                          
  42: s001-A 1u09-A   194 - 214 <=>  212 - 232   (PHE  194  - GLY  214  <=> GLY  212  - GLN  232 )                          
  42: s001-A 1u09-A   219 - 248 <=>  233 - 262   (TRP  219  - SER  248  <=> TYR  233  - ARG  262 )                          
  42: s001-A 1u09-A   249 - 252 <=>  265 - 268   (LEU  249  - LEU  252  <=> PHE  265  - HIS  268 )                          
  42: s001-A 1u09-A   258 - 313 <=>  269 - 324   (ILE  258  - ASP  313  <=> PRO  269  - GLU  324 )                          
  42: s001-A 1u09-A   314 - 336 <=>  326 - 348   (TYR  314  - LEU  336  <=> VAL  326  - LEU  348 )                          
  42: s001-A 1u09-A   340 - 343 <=>  349 - 352   (GLU  340  - TYR  343  <=> ASP  349  - ALA  352 )                          
  42: s001-A 1u09-A   345 - 356 <=>  353 - 364   (TYR  345  - VAL  356  <=> LEU  353  - ILE  364 )                          
  42: s001-A 1u09-A   358 - 361 <=>  365 - 368   (ILE  358  - THR  361  <=> THR  365  - ASP  368 )                          
  42: s001-A 1u09-A   363 - 366 <=>  374 - 377   (TYR  363  - ARG  366  <=> PHE  374  - GLY  377 )                          
  42: s001-A 1u09-A   380 - 390 <=>  381 - 391   (PRO  380  - ASP  390  <=> THR  381  - HIS  391 )                          
  42: s001-A 1u09-A   393 - 410 <=>  398 - 415   (ASP  393  - PRO  410  <=> PHE  398  - ALA  415 )                          
  42: s001-A 1u09-A   413 - 416 <=>  416 - 419   (GLU  413  - SER  416  <=> ARG  416  - THR  419 )                          
  42: s001-A 1u09-A   420 - 435 <=>  420 - 435   (THR  420  - TYR  435  <=> ILE  420  - GLY  435 )                          
  42: s001-A 1u09-A   436 - 443 <=>  437 - 444   (ASP  436  - LYS  443  <=> ASP  437  - GLU  444 )                          
  42: s001-A 1u09-A   444 - 449 <=>  446 - 451   (VAL  444  - LYS  449  <=> PHE  446  - GLU  451 )                          
  42: s001-A 1u09-A   494 - 498 <=>  453 - 457   (LEU  494  - LYS  498  <=> PRO  453  - SER  457 )                          
  43: s001-A 2e9t-A     1 -   7 <=>    4 -  10   (MET    1  - TYR    7  <=> VAL    4  - GLU   10 )                          
  43: s001-A 2e9t-A    16 -  19 <=>   11 -  14   (PRO   16  - HIS   19  <=> GLU   11  - HIS   14 )                          
  43: s001-A 2e9t-A    21 -  25 <=>   15 -  19   (ILE   21  - LYS   25  <=> VAL   15  - THR   19 )                          
  43: s001-A 2e9t-A    26 -  29 <=>   21 -  24   (ILE   26  - SER   29  <=> LEU   21  - THR   24 )                          
  43: s001-A 2e9t-A    32 -  37 <=>   25 -  30   (ILE   32  - VAL   37  <=> VAL   25  - PHE   30 )                          
  43: s001-A 2e9t-A    39 -  49 <=>   31 -  41   (ARG   39  - ARG   49  <=> ASN   31  - ASN   41 )                          
  43: s001-A 2e9t-A    50 -  59 <=>   51 -  60   (ALA   50  - TYR   59  <=> VAL   51  - HIS   60 )                          
  43: s001-A 2e9t-A    61 -  67 <=>   61 -  67   (GLU   61  - TYR   67  <=> LYS   61  - SER   67 )                          
  43: s001-A 2e9t-A    68 - 102 <=>   69 - 103   (PRO   68  - ARG  102  <=> GLU   69  - LYS  103 )                          
  43: s001-A 2e9t-A   103 - 116 <=>  110 - 123   (THR  103  - SER  116  <=> ALA  110  - LEU  123 )                          
  43: s001-A 2e9t-A   117 - 124 <=>  125 - 132   (GLY  117  - ARG  124  <=> GLY  125  - ILE  132 )                          
  43: s001-A 2e9t-A   125 - 136 <=>  141 - 152   (ASN  125  - ASP  136  <=> PRO  141  - LYS  152 )                          
  43: s001-A 2e9t-A   143 - 163 <=>  153 - 173   (GLN  143  - ASN  163  <=> ARG  153  - VAL  173 )                          
  43: s001-A 2e9t-A   164 - 189 <=>  177 - 202   (LYS  164  - VAL  189  <=> LYS  177  - GLN  202 )                          
  43: s001-A 2e9t-A   190 - 193 <=>  205 - 208   (PRO  190  - ASN  193  <=> SER  205  - GLY  208 )                          
  43: s001-A 2e9t-A   194 - 214 <=>  212 - 232   (PHE  194  - GLY  214  <=> GLY  212  - GLN  232 )                          
  43: s001-A 2e9t-A   219 - 248 <=>  233 - 262   (TRP  219  - SER  248  <=> TYR  233  - ARG  262 )                          
  43: s001-A 2e9t-A   249 - 252 <=>  265 - 268   (LEU  249  - LEU  252  <=> PHE  265  - HIS  268 )                          
  43: s001-A 2e9t-A   258 - 313 <=>  269 - 324   (ILE  258  - ASP  313  <=> PRO  269  - GLU  324 )                          
  43: s001-A 2e9t-A   314 - 336 <=>  326 - 348   (TYR  314  - LEU  336  <=> VAL  326  - LEU  348 )                          
  43: s001-A 2e9t-A   340 - 343 <=>  349 - 352   (GLU  340  - TYR  343  <=> ASP  349  - ALA  352 )                          
  43: s001-A 2e9t-A   345 - 360 <=>  353 - 368   (TYR  345  - LYS  360  <=> LEU  353  - ASP  368 )                          
  43: s001-A 2e9t-A   363 - 366 <=>  374 - 377   (TYR  363  - ARG  366  <=> PHE  374  - GLY  377 )                          
  43: s001-A 2e9t-A   381 - 390 <=>  382 - 391   (TYR  381  - ASP  390  <=> ASP  382  - HIS  391 )                          
  43: s001-A 2e9t-A   393 - 410 <=>  398 - 415   (ASP  393  - PRO  410  <=> PHE  398  - ALA  415 )                          
  43: s001-A 2e9t-A   413 - 416 <=>  416 - 419   (GLU  413  - SER  416  <=> ARG  416  - THR  419 )                          
  43: s001-A 2e9t-A   420 - 435 <=>  420 - 435   (THR  420  - TYR  435  <=> ILE  420  - GLY  435 )                          
  43: s001-A 2e9t-A   436 - 449 <=>  437 - 450   (ASP  436  - LYS  449  <=> ASP  437  - PHE  450 )                          
  43: s001-A 2e9t-A   494 - 498 <=>  453 - 457   (LEU  494  - LYS  498  <=> PRO  453  - SER  457 )                          
  44: s001-A 4x2b-A     1 -   7 <=>    4 -  10   (MET    1  - TYR    7  <=> VAL    4  - GLU   10 )                          
  44: s001-A 4x2b-A    16 -  19 <=>   11 -  14   (PRO   16  - HIS   19  <=> GLU   11  - HIS   14 )                          
  44: s001-A 4x2b-A    21 -  25 <=>   15 -  19   (ILE   21  - LYS   25  <=> VAL   15  - THR   19 )                          
  44: s001-A 4x2b-A    26 -  29 <=>   21 -  24   (ILE   26  - SER   29  <=> LEU   21  - THR   24 )                          
  44: s001-A 4x2b-A    32 -  37 <=>   25 -  30   (ILE   32  - VAL   37  <=> VAL   25  - PHE   30 )                          
  44: s001-A 4x2b-A    39 -  49 <=>   31 -  41   (ARG   39  - ARG   49  <=> ASN   31  - ASN   41 )                          
  44: s001-A 4x2b-A    50 -  59 <=>   51 -  60   (ALA   50  - TYR   59  <=> VAL   51  - HIS   60 )                          
  44: s001-A 4x2b-A    61 -  67 <=>   61 -  67   (GLU   61  - TYR   67  <=> LYS   61  - SER   67 )                          
  44: s001-A 4x2b-A    68 - 102 <=>   69 - 103   (PRO   68  - ARG  102  <=> GLU   69  - LYS  103 )                          
  44: s001-A 4x2b-A   103 - 116 <=>  110 - 123   (THR  103  - SER  116  <=> ALA  110  - LEU  123 )                          
  44: s001-A 4x2b-A   117 - 124 <=>  125 - 132   (GLY  117  - ARG  124  <=> GLY  125  - ILE  132 )                          
  44: s001-A 4x2b-A   125 - 136 <=>  141 - 152   (ASN  125  - ASP  136  <=> PRO  141  - LYS  152 )                          
  44: s001-A 4x2b-A   143 - 163 <=>  153 - 173   (GLN  143  - ASN  163  <=> ARG  153  - VAL  173 )                          
  44: s001-A 4x2b-A   164 - 189 <=>  177 - 202   (LYS  164  - VAL  189  <=> LYS  177  - GLN  202 )                          
  44: s001-A 4x2b-A   190 - 193 <=>  205 - 208   (PRO  190  - ASN  193  <=> SER  205  - GLY  208 )                          
  44: s001-A 4x2b-A   194 - 214 <=>  212 - 232   (PHE  194  - GLY  214  <=> GLY  212  - GLN  232 )                          
  44: s001-A 4x2b-A   219 - 248 <=>  233 - 262   (TRP  219  - SER  248  <=> TYR  233  - ARG  262 )                          
  44: s001-A 4x2b-A   249 - 252 <=>  265 - 268   (LEU  249  - LEU  252  <=> PHE  265  - HIS  268 )                          
  44: s001-A 4x2b-A   258 - 313 <=>  269 - 324   (ILE  258  - ASP  313  <=> PRO  269  - GLU  324 )                          
  44: s001-A 4x2b-A   314 - 336 <=>  326 - 348   (TYR  314  - LEU  336  <=> VAL  326  - LEU  348 )                          
  44: s001-A 4x2b-A   340 - 343 <=>  349 - 352   (GLU  340  - TYR  343  <=> ASP  349  - ALA  352 )                          
  44: s001-A 4x2b-A   345 - 360 <=>  353 - 368   (TYR  345  - LYS  360  <=> LEU  353  - ASP  368 )                          
  44: s001-A 4x2b-A   363 - 366 <=>  374 - 377   (TYR  363  - ARG  366  <=> PHE  374  - GLY  377 )                          
  44: s001-A 4x2b-A   380 - 390 <=>  381 - 391   (PRO  380  - ASP  390  <=> THR  381  - HIS  391 )                          
  44: s001-A 4x2b-A   393 - 410 <=>  398 - 415   (ASP  393  - PRO  410  <=> PHE  398  - ALA  415 )                          
  44: s001-A 4x2b-A   413 - 416 <=>  416 - 419   (GLU  413  - SER  416  <=> ARG  416  - THR  419 )                          
  44: s001-A 4x2b-A   420 - 435 <=>  420 - 435   (THR  420  - TYR  435  <=> ILE  420  - GLY  435 )                          
  44: s001-A 4x2b-A   436 - 449 <=>  437 - 450   (ASP  436  - LYS  449  <=> ASP  437  - PHE  450 )                          
  44: s001-A 4x2b-A   494 - 498 <=>  453 - 457   (LEU  494  - LYS  498  <=> PRO  453  - SER  457 )                          
  45: s001-A 4wyl-A     1 -   7 <=>    4 -  10   (MET    1  - TYR    7  <=> VAL    4  - GLU   10 )                          
  45: s001-A 4wyl-A    17 -  25 <=>   11 -  19   (THR   17  - LYS   25  <=> GLU   11  - THR   19 )                          
  45: s001-A 4wyl-A    26 -  29 <=>   21 -  24   (ILE   26  - SER   29  <=> LEU   21  - THR   24 )                          
  45: s001-A 4wyl-A    32 -  37 <=>   25 -  30   (ILE   32  - VAL   37  <=> VAL   25  - PHE   30 )                          
  45: s001-A 4wyl-A    39 -  49 <=>   31 -  41   (ARG   39  - ARG   49  <=> ASN   31  - ASN   41 )                          
  45: s001-A 4wyl-A    50 -  59 <=>   51 -  60   (ALA   50  - TYR   59  <=> VAL   51  - HIS   60 )                          
  45: s001-A 4wyl-A    61 -  67 <=>   61 -  67   (GLU   61  - TYR   67  <=> LYS   61  - SER   67 )                          
  45: s001-A 4wyl-A    68 - 102 <=>   69 - 103   (PRO   68  - ARG  102  <=> GLU   69  - LYS  103 )                          
  45: s001-A 4wyl-A   103 - 116 <=>  110 - 123   (THR  103  - SER  116  <=> ALA  110  - LEU  123 )                          
  45: s001-A 4wyl-A   117 - 124 <=>  125 - 132   (GLY  117  - ARG  124  <=> GLY  125  - ILE  132 )                          
  45: s001-A 4wyl-A   125 - 136 <=>  141 - 152   (ASN  125  - ASP  136  <=> PRO  141  - LYS  152 )                          
  45: s001-A 4wyl-A   143 - 163 <=>  153 - 173   (GLN  143  - ASN  163  <=> ARG  153  - VAL  173 )                          
  45: s001-A 4wyl-A   164 - 189 <=>  177 - 202   (LYS  164  - VAL  189  <=> LYS  177  - GLN  202 )                          
  45: s001-A 4wyl-A   190 - 193 <=>  205 - 208   (PRO  190  - ASN  193  <=> SER  205  - GLY  208 )                          
  45: s001-A 4wyl-A   194 - 214 <=>  212 - 232   (PHE  194  - GLY  214  <=> GLY  212  - GLN  232 )                          
  45: s001-A 4wyl-A   219 - 248 <=>  233 - 262   (TRP  219  - SER  248  <=> TYR  233  - ARG  262 )                          
  45: s001-A 4wyl-A   249 - 252 <=>  265 - 268   (LEU  249  - LEU  252  <=> PHE  265  - HIS  268 )                          
  45: s001-A 4wyl-A   258 - 313 <=>  269 - 324   (ILE  258  - ASP  313  <=> PRO  269  - GLU  324 )                          
  45: s001-A 4wyl-A   314 - 336 <=>  326 - 348   (TYR  314  - LEU  336  <=> VAL  326  - LEU  348 )                          
  45: s001-A 4wyl-A   340 - 343 <=>  349 - 352   (GLU  340  - TYR  343  <=> ASP  349  - ALA  352 )                          
  45: s001-A 4wyl-A   345 - 360 <=>  353 - 368   (TYR  345  - LYS  360  <=> LEU  353  - ASP  368 )                          
  45: s001-A 4wyl-A   363 - 366 <=>  375 - 378   (TYR  363  - ARG  366  <=> VAL  375  - HIS  378 )                          
  45: s001-A 4wyl-A   380 - 391 <=>  381 - 392   (PRO  380  - ILE  391  <=> THR  381  - MET  392 )                          
  45: s001-A 4wyl-A   393 - 409 <=>  398 - 414   (ASP  393  - LEU  409  <=> PHE  398  - PHE  414 )                          
  45: s001-A 4wyl-A   411 - 414 <=>  415 - 418   (GLU  411  - ASP  414  <=> ALA  415  - GLY  418 )                          
  45: s001-A 4wyl-A   419 - 435 <=>  419 - 435   (GLU  419  - TYR  435  <=> THR  419  - GLY  435 )                          
  45: s001-A 4wyl-A   436 - 449 <=>  437 - 450   (ASP  436  - LYS  449  <=> ASP  437  - PHE  450 )                          
  45: s001-A 4wyl-A   494 - 497 <=>  454 - 457   (LEU  494  - PRO  497  <=> SER  454  - SER  457 )                          
  46: s001-A 3kmq-A     1 -   7 <=>    4 -  10   (MET    1  - TYR    7  <=> VAL    4  - GLU   10 )                          
  46: s001-A 3kmq-A    16 -  19 <=>   11 -  14   (PRO   16  - HIS   19  <=> GLU   11  - HIS   14 )                          
  46: s001-A 3kmq-A    21 -  25 <=>   15 -  19   (ILE   21  - LYS   25  <=> VAL   15  - THR   19 )                          
  46: s001-A 3kmq-A    26 -  29 <=>   21 -  24   (ILE   26  - SER   29  <=> LEU   21  - THR   24 )                          
  46: s001-A 3kmq-A    32 -  37 <=>   25 -  30   (ILE   32  - VAL   37  <=> VAL   25  - PHE   30 )                          
  46: s001-A 3kmq-A    39 -  49 <=>   31 -  41   (ARG   39  - ARG   49  <=> ASN   31  - ASN   41 )                          
  46: s001-A 3kmq-A    50 -  59 <=>   51 -  60   (ALA   50  - TYR   59  <=> VAL   51  - HIS   60 )                          
  46: s001-A 3kmq-A    61 -  67 <=>   61 -  67   (GLU   61  - TYR   67  <=> LYS   61  - SER   67 )                          
  46: s001-A 3kmq-A    68 - 102 <=>   69 - 103   (PRO   68  - ARG  102  <=> GLU   69  - LYS  103 )                          
  46: s001-A 3kmq-A   103 - 116 <=>  110 - 123   (THR  103  - SER  116  <=> ALA  110  - LEU  123 )                          
  46: s001-A 3kmq-A   117 - 124 <=>  125 - 132   (GLY  117  - ARG  124  <=> GLY  125  - ILE  132 )                          
  46: s001-A 3kmq-A   125 - 136 <=>  141 - 152   (ASN  125  - ASP  136  <=> PRO  141  - LYS  152 )                          
  46: s001-A 3kmq-A   143 - 163 <=>  153 - 173   (GLN  143  - ASN  163  <=> ARG  153  - VAL  173 )                          
  46: s001-A 3kmq-A   164 - 189 <=>  177 - 202   (LYS  164  - VAL  189  <=> LYS  177  - GLN  202 )                          
  46: s001-A 3kmq-A   190 - 193 <=>  205 - 208   (PRO  190  - ASN  193  <=> SER  205  - GLY  208 )                          
  46: s001-A 3kmq-A   194 - 214 <=>  212 - 232   (PHE  194  - GLY  214  <=> GLY  212  - GLN  232 )                          
  46: s001-A 3kmq-A   219 - 248 <=>  233 - 262   (TRP  219  - SER  248  <=> TYR  233  - ARG  262 )                          
  46: s001-A 3kmq-A   249 - 252 <=>  265 - 268   (LEU  249  - LEU  252  <=> PHE  265  - HIS  268 )                          
  46: s001-A 3kmq-A   258 - 313 <=>  269 - 324   (ILE  258  - ASP  313  <=> PRO  269  - GLU  324 )                          
  46: s001-A 3kmq-A   314 - 336 <=>  326 - 348   (TYR  314  - LEU  336  <=> VAL  326  - LEU  348 )                          
  46: s001-A 3kmq-A   340 - 343 <=>  349 - 352   (GLU  340  - TYR  343  <=> ASP  349  - ALA  352 )                          
  46: s001-A 3kmq-A   345 - 360 <=>  353 - 368   (TYR  345  - LYS  360  <=> LEU  353  - ASP  368 )                          
  46: s001-A 3kmq-A   363 - 366 <=>  374 - 377   (TYR  363  - ARG  366  <=> PHE  374  - GLY  377 )                          
  46: s001-A 3kmq-A   381 - 390 <=>  382 - 391   (TYR  381  - ASP  390  <=> ASP  382  - HIS  391 )                          
  46: s001-A 3kmq-A   393 - 409 <=>  398 - 414   (ASP  393  - LEU  409  <=> PHE  398  - PHE  414 )                          
  46: s001-A 3kmq-A   411 - 414 <=>  415 - 418   (GLU  411  - ASP  414  <=> ALA  415  - GLY  418 )                          
  46: s001-A 3kmq-A   419 - 435 <=>  419 - 435   (GLU  419  - TYR  435  <=> THR  419  - GLY  435 )                          
  46: s001-A 3kmq-A   436 - 449 <=>  437 - 450   (ASP  436  - LYS  449  <=> ASP  437  - PHE  450 )                          
  46: s001-A 3kmq-A   494 - 498 <=>  453 - 457   (LEU  494  - LYS  498  <=> PRO  453  - SER  457 )                          
  47: s001-A 4o4r-C     1 -   6 <=>    9 -  14   (MET    1  - ILE    6  <=> PRO   13  - GLY   18 )                          
  47: s001-A 4o4r-C    17 -  29 <=>   15 -  27   (THR   17  - SER   29  <=> ASP   19  - ARG   31 )                          
  47: s001-A 4o4r-C    32 -  48 <=>   28 -  44   (ILE   32  - SER   48  <=> THR   32  - GLY   48 )                          
  47: s001-A 4o4r-C    49 -  62 <=>   56 -  69   (ARG   49  - ASP   62  <=> GLN   60  - PRO   73 )                          
  47: s001-A 4o4r-C    64 -  89 <=>   70 -  95   (PHE   64  - GLY   89  <=> ARG   74  - GLU   99 )                          
  47: s001-A 4o4r-C    91 - 115 <=>   96 - 120   (SER   91  - LYS  115  <=> PRO  100  - HIS  124 )                          
  47: s001-A 4o4r-C   118 - 123 <=>  121 - 126   (CYS  118  - ALA  123  <=> LYS  125  - ASP  130 )                          
  47: s001-A 4o4r-C   124 - 138 <=>  136 - 150   (ARG  124  - VAL  138  <=> LEU  140  - GLY  154 )                          
  47: s001-A 4o4r-C   143 - 162 <=>  151 - 170   (GLN  143  - GLU  162  <=> LYS  155  - LYS  174 )                          
  47: s001-A 4o4r-C   163 - 189 <=>  175 - 201   (ASN  163  - VAL  189  <=> ILE  179  - ALA  205 )                          
  47: s001-A 4o4r-C   190 - 193 <=>  204 - 207   (PRO  190  - ASN  193  <=> GLU  208  - ILE  211 )                          
  47: s001-A 4o4r-C   194 - 203 <=>  210 - 219   (PHE  194  - ASP  203  <=> PRO  214  - GLU  223 )                          
  47: s001-A 4o4r-C   204 - 212 <=>  221 - 229   (GLY  204  - LEU  212  <=> GLY  225  - ALA  233 )                          
  47: s001-A 4o4r-C   218 - 251 <=>  230 - 263   (THR  218  - ASP  251  <=> ASN  234  - PRO  267 )                          
  47: s001-A 4o4r-C   256 - 268 <=>  264 - 276   (GLU  256  - ILE  268  <=> GLU  268  - LEU  280 )                          
  47: s001-A 4o4r-C   269 - 313 <=>  278 - 322   (ASN  269  - ASP  313  <=> PRO  282  - ARG  326 )                          
  47: s001-A 4o4r-C   314 - 336 <=>  327 - 349   (TYR  314  - LEU  336  <=> ILE  331  - LEU  353 )                          
  47: s001-A 4o4r-C   340 - 343 <=>  350 - 353   (GLU  340  - TYR  343  <=> ASP  354  - LYS  357 )                          
  47: s001-A 4o4r-C   345 - 366 <=>  354 - 375   (TYR  345  - ARG  366  <=> TYR  358  - THR  384 )                          
  47: s001-A 4o4r-C   380 - 393 <=>  377 - 390   (PRO  380  - ASP  393  <=> GLN  386  - GLN  399 )                          
  47: s001-A 4o4r-C   394 - 400 <=>  394 - 400   (LEU  394  - LEU  400  <=> TYR  403  - ALA  409 )                          
  47: s001-A 4o4r-C   402 - 413 <=>  401 - 412   (LYS  402  - GLU  413  <=> SER  410  - PRO  421 )                          
  47: s001-A 4o4r-C   415 - 418 <=>  423 - 426   (LEU  415  - TYR  418  <=> GLY  432  - GLN  435 )                          
  47: s001-A 4o4r-C   420 - 429 <=>  427 - 436   (THR  420  - TRP  429  <=> ARG  436  - GLY  445 )                          
  47: s001-A 4o4r-C   431 - 434 <=>  437 - 440   (TYR  431  - HIS  434  <=> GLU  446  - MET  449 )                          
  47: s001-A 4o4r-C   435 - 447 <=>  447 - 459   (TYR  435  - SER  447  <=> ARG  456  - GLN  468 )                          
  47: s001-A 4o4r-C   494 - 497 <=>  460 - 463   (LEU  494  - PRO  497  <=> VAL  474  - ARG  477 )                          
  48: s001-A 3upf-B     1 -   6 <=>   12 -  17   (MET    1  - ILE    6  <=> PRO   13  - GLY   18 )                          
  48: s001-A 3upf-B    17 -  29 <=>   18 -  30   (THR   17  - SER   29  <=> ASP   19  - ARG   31 )                          
  48: s001-A 3upf-B    32 -  47 <=>   31 -  46   (ILE   32  - PRO   47  <=> THR   32  - LEU   47 )                          
  48: s001-A 3upf-B    48 -  62 <=>   58 -  72   (SER   48  - ASP   62  <=> LEU   59  - PRO   73 )                          
  48: s001-A 3upf-B    64 -  89 <=>   73 -  98   (PHE   64  - GLY   89  <=> ARG   74  - GLU   99 )                          
  48: s001-A 3upf-B    91 - 115 <=>   99 - 123   (SER   91  - LYS  115  <=> PRO  100  - HIS  124 )                          
  48: s001-A 3upf-B   118 - 124 <=>  124 - 130   (CYS  118  - ARG  124  <=> LYS  125  - TRP  131 )                          
  48: s001-A 3upf-B   125 - 139 <=>  137 - 151   (ASN  125  - SER  139  <=> GLY  138  - GLU  152 )                          
  48: s001-A 3upf-B   141 - 162 <=>  152 - 173   (GLY  141  - GLU  162  <=> MET  153  - LYS  174 )                          
  48: s001-A 3upf-B   163 - 189 <=>  178 - 204   (ASN  163  - VAL  189  <=> ILE  179  - ALA  205 )                          
  48: s001-A 3upf-B   190 - 193 <=>  207 - 210   (PRO  190  - ASN  193  <=> GLU  208  - ILE  211 )                          
  48: s001-A 3upf-B   194 - 203 <=>  213 - 222   (PHE  194  - ASP  203  <=> PRO  214  - GLU  223 )                          
  48: s001-A 3upf-B   204 - 213 <=>  224 - 233   (GLY  204  - PHE  213  <=> GLY  225  - ASN  234 )                          
  48: s001-A 3upf-B   219 - 252 <=>  234 - 267   (TRP  219  - LEU  252  <=> PHE  235  - GLU  268 )                          
  48: s001-A 3upf-B   257 - 268 <=>  268 - 279   (ASN  257  - ILE  268  <=> PRO  269  - LEU  280 )                          
  48: s001-A 3upf-B   269 - 289 <=>  281 - 301   (ASN  269  - SER  289  <=> PRO  282  - CYS  302 )                          
  48: s001-A 3upf-B   291 - 313 <=>  302 - 324   (PHE  291  - ASP  313  <=> CYS  304  - ARG  326 )                          
  48: s001-A 3upf-B   314 - 317 <=>  329 - 332   (TYR  314  - ARG  317  <=> ILE  331  - GLN  334 )                          
  48: s001-A 3upf-B   320 - 336 <=>  335 - 351   (PHE  320  - LEU  336  <=> GLU  337  - LEU  353 )                          
  48: s001-A 3upf-B   340 - 343 <=>  352 - 355   (GLU  340  - TYR  343  <=> ASP  354  - LYS  357 )                          
  48: s001-A 3upf-B   345 - 359 <=>  356 - 370   (TYR  345  - ASP  359  <=> TYR  358  - ALA  372 )                          
  48: s001-A 3upf-B   361 - 366 <=>  377 - 382   (THR  361  - ARG  366  <=> LEU  379  - THR  384 )                          
  48: s001-A 3upf-B   380 - 392 <=>  384 - 396   (PRO  380  - LEU  392  <=> GLN  386  - ASP  398 )                          
  48: s001-A 3upf-B   393 - 413 <=>  399 - 419   (ASP  393  - GLU  413  <=> GLY  401  - PRO  421 )                          
  48: s001-A 3upf-B   414 - 429 <=>  428 - 443   (ASP  414  - TRP  429  <=> LEU  430  - GLY  445 )                          
  48: s001-A 3upf-B   431 - 434 <=>  444 - 447   (TYR  431  - HIS  434  <=> GLU  446  - MET  449 )                          
  48: s001-A 3upf-B   435 - 449 <=>  454 - 468   (TYR  435  - LYS  449  <=> ARG  456  - GLY  470 )                          
  48: s001-A 3upf-B   493 - 496 <=>  469 - 472   (LEU  493  - PHE  496  <=> VAL  474  - ARG  477 )                          
  49: s001-A 3nky-A     1 -   7 <=>    4 -  10   (MET    1  - TYR    7  <=> VAL    4  - GLU   10 )                          
  49: s001-A 3nky-A    16 -  19 <=>   11 -  14   (PRO   16  - HIS   19  <=> GLU   11  - HIS   14 )                          
  49: s001-A 3nky-A    21 -  25 <=>   15 -  19   (ILE   21  - LYS   25  <=> VAL   15  - THR   19 )                          
  49: s001-A 3nky-A    26 -  29 <=>   21 -  24   (ILE   26  - SER   29  <=> LEU   21  - THR   24 )                          
  49: s001-A 3nky-A    32 -  37 <=>   25 -  30   (ILE   32  - VAL   37  <=> VAL   25  - PHE   30 )                          
  49: s001-A 3nky-A    39 -  49 <=>   31 -  41   (ARG   39  - ARG   49  <=> ASN   31  - ASN   41 )                          
  49: s001-A 3nky-A    50 -  61 <=>   51 -  62   (ALA   50  - GLU   61  <=> VAL   51  - GLY   62 )                          
  49: s001-A 3nky-A    64 -  67 <=>   64 -  67   (PHE   64  - TYR   67  <=> THR   64  - SER   67 )                          
  49: s001-A 3nky-A    68 - 102 <=>   69 - 103   (PRO   68  - ARG  102  <=> GLU   69  - LYS  103 )                          
  49: s001-A 3nky-A   103 - 116 <=>  110 - 123   (THR  103  - SER  116  <=> ALA  110  - LEU  123 )                          
  49: s001-A 3nky-A   117 - 124 <=>  125 - 132   (GLY  117  - ARG  124  <=> GLY  125  - ILE  132 )                          
  49: s001-A 3nky-A   125 - 136 <=>  141 - 152   (ASN  125  - ASP  136  <=> PRO  141  - LYS  152 )                          
  49: s001-A 3nky-A   143 - 163 <=>  153 - 173   (GLN  143  - ASN  163  <=> ARG  153  - VAL  173 )                          
  49: s001-A 3nky-A   164 - 189 <=>  177 - 202   (LYS  164  - VAL  189  <=> LYS  177  - GLN  202 )                          
  49: s001-A 3nky-A   190 - 193 <=>  205 - 208   (PRO  190  - ASN  193  <=> SER  205  - GLY  208 )                          
  49: s001-A 3nky-A   194 - 214 <=>  212 - 232   (PHE  194  - GLY  214  <=> GLY  212  - GLN  232 )                          
  49: s001-A 3nky-A   219 - 248 <=>  233 - 262   (TRP  219  - SER  248  <=> TYR  233  - ARG  262 )                          
  49: s001-A 3nky-A   249 - 252 <=>  265 - 268   (LEU  249  - LEU  252  <=> PHE  265  - HIS  268 )                          
  49: s001-A 3nky-A   258 - 313 <=>  269 - 324   (ILE  258  - ASP  313  <=> PRO  269  - GLU  324 )                          
  49: s001-A 3nky-A   314 - 336 <=>  326 - 348   (TYR  314  - LEU  336  <=> VAL  326  - LEU  348 )                          
  49: s001-A 3nky-A   340 - 343 <=>  349 - 352   (GLU  340  - TYR  343  <=> ASP  349  - ALA  352 )                          
  49: s001-A 3nky-A   345 - 360 <=>  353 - 368   (TYR  345  - LYS  360  <=> LEU  353  - ASP  368 )                          
  49: s001-A 3nky-A   363 - 366 <=>  374 - 377   (TYR  363  - ARG  366  <=> PHE  374  - GLY  377 )                          
  49: s001-A 3nky-A   380 - 390 <=>  381 - 391   (PRO  380  - ASP  390  <=> THR  381  - HIS  391 )                          
  49: s001-A 3nky-A   393 - 409 <=>  398 - 414   (ASP  393  - LEU  409  <=> PHE  398  - PHE  414 )                          
  49: s001-A 3nky-A   411 - 414 <=>  415 - 418   (GLU  411  - ASP  414  <=> ALA  415  - GLY  418 )                          
  49: s001-A 3nky-A   419 - 435 <=>  419 - 435   (GLU  419  - TYR  435  <=> THR  419  - GLY  435 )                          
  49: s001-A 3nky-A   436 - 449 <=>  437 - 450   (ASP  436  - LYS  449  <=> ASP  437  - PHE  450 )                          
  49: s001-A 3nky-A   494 - 498 <=>  453 - 457   (LEU  494  - LYS  498  <=> PRO  453  - SER  457 )                          
  50: s001-A 3kna-A     1 -   7 <=>    4 -  10   (MET    1  - TYR    7  <=> VAL    4  - GLU   10 )                          
  50: s001-A 3kna-A    16 -  19 <=>   11 -  14   (PRO   16  - HIS   19  <=> GLU   11  - HIS   14 )                          
  50: s001-A 3kna-A    21 -  25 <=>   15 -  19   (ILE   21  - LYS   25  <=> VAL   15  - THR   19 )                          
  50: s001-A 3kna-A    26 -  29 <=>   21 -  24   (ILE   26  - SER   29  <=> LEU   21  - THR   24 )                          
  50: s001-A 3kna-A    32 -  37 <=>   25 -  30   (ILE   32  - VAL   37  <=> VAL   25  - PHE   30 )                          
  50: s001-A 3kna-A    39 -  49 <=>   31 -  41   (ARG   39  - ARG   49  <=> ASN   31  - ASN   41 )                          
  50: s001-A 3kna-A    50 -  59 <=>   51 -  60   (ALA   50  - TYR   59  <=> VAL   51  - HIS   60 )                          
  50: s001-A 3kna-A    61 -  67 <=>   61 -  67   (GLU   61  - TYR   67  <=> LYS   61  - SER   67 )                          
  50: s001-A 3kna-A    68 - 102 <=>   69 - 103   (PRO   68  - ARG  102  <=> GLU   69  - LYS  103 )                          
  50: s001-A 3kna-A   103 - 116 <=>  110 - 123   (THR  103  - SER  116  <=> ALA  110  - LEU  123 )                          
  50: s001-A 3kna-A   117 - 124 <=>  125 - 132   (GLY  117  - ARG  124  <=> GLY  125  - ILE  132 )                          
  50: s001-A 3kna-A   125 - 136 <=>  141 - 152   (ASN  125  - ASP  136  <=> PRO  141  - LYS  152 )                          
  50: s001-A 3kna-A   143 - 163 <=>  153 - 173   (GLN  143  - ASN  163  <=> ARG  153  - VAL  173 )                          
  50: s001-A 3kna-A   164 - 189 <=>  177 - 202   (LYS  164  - VAL  189  <=> LYS  177  - GLN  202 )                          
  50: s001-A 3kna-A   190 - 193 <=>  205 - 208   (PRO  190  - ASN  193  <=> SER  205  - GLY  208 )                          
  50: s001-A 3kna-A   194 - 214 <=>  212 - 232   (PHE  194  - GLY  214  <=> GLY  212  - GLN  232 )                          
  50: s001-A 3kna-A   219 - 248 <=>  233 - 262   (TRP  219  - SER  248  <=> TYR  233  - ARG  262 )                          
  50: s001-A 3kna-A   249 - 252 <=>  265 - 268   (LEU  249  - LEU  252  <=> PHE  265  - HIS  268 )                          
  50: s001-A 3kna-A   258 - 313 <=>  269 - 324   (ILE  258  - ASP  313  <=> PRO  269  - GLU  324 )                          
  50: s001-A 3kna-A   314 - 336 <=>  326 - 348   (TYR  314  - LEU  336  <=> VAL  326  - LEU  348 )                          
  50: s001-A 3kna-A   340 - 343 <=>  349 - 352   (GLU  340  - TYR  343  <=> ASP  349  - ALA  352 )                          
  50: s001-A 3kna-A   345 - 360 <=>  353 - 368   (TYR  345  - LYS  360  <=> LEU  353  - ASP  368 )                          
  50: s001-A 3kna-A   363 - 366 <=>  374 - 377   (TYR  363  - ARG  366  <=> PHE  374  - GLY  377 )                          
  50: s001-A 3kna-A   380 - 390 <=>  381 - 391   (PRO  380  - ASP  390  <=> THR  381  - HIS  391 )                          
  50: s001-A 3kna-A   393 - 409 <=>  398 - 414   (ASP  393  - LEU  409  <=> PHE  398  - PHE  414 )                          
  50: s001-A 3kna-A   411 - 414 <=>  415 - 418   (GLU  411  - ASP  414  <=> ALA  415  - GLY  418 )                          
  50: s001-A 3kna-A   419 - 435 <=>  419 - 435   (GLU  419  - TYR  435  <=> THR  419  - GLY  435 )                          
  50: s001-A 3kna-A   436 - 449 <=>  437 - 450   (ASP  436  - LYS  449  <=> ASP  437  - PHE  450 )                          
  50: s001-A 3kna-A   494 - 498 <=>  453 - 457   (LEU  494  - LYS  498  <=> PRO  453  - SER  457 )                          
  51: s001-A 5y3d-E     1 -   6 <=>    9 -  14   (MET    1  - ILE    6  <=> PRO   16  - GLY   21 )                          
  51: s001-A 5y3d-E    17 -  29 <=>   15 -  27   (THR   17  - SER   29  <=> ASP   22  - ARG   34 )                          
  51: s001-A 5y3d-E    32 -  47 <=>   28 -  43   (ILE   32  - PRO   47  <=> THR   35  - LEU   50 )                          
  51: s001-A 5y3d-E    48 -  62 <=>   55 -  69   (SER   48  - ASP   62  <=> LEU   62  - PRO   76 )                          
  51: s001-A 5y3d-E    64 -  89 <=>   70 -  95   (PHE   64  - GLY   89  <=> ARG   77  - GLU  102 )                          
  51: s001-A 5y3d-E    91 - 115 <=>   96 - 120   (SER   91  - LYS  115  <=> PRO  103  - HIS  127 )                          
  51: s001-A 5y3d-E   118 - 124 <=>  121 - 127   (CYS  118  - ARG  124  <=> LYS  128  - TRP  134 )                          
  51: s001-A 5y3d-E   125 - 139 <=>  134 - 148   (ASN  125  - SER  139  <=> GLY  141  - GLU  155 )                          
  51: s001-A 5y3d-E   141 - 162 <=>  149 - 170   (GLY  141  - GLU  162  <=> MET  156  - LYS  177 )                          
  51: s001-A 5y3d-E   163 - 188 <=>  175 - 200   (ASN  163  - LYS  188  <=> ILE  182  - ASP  207 )                          
  51: s001-A 5y3d-E   189 - 192 <=>  203 - 206   (VAL  189  - PRO  192  <=> LYS  210  - CYS  213 )                          
  51: s001-A 5y3d-E   193 - 203 <=>  209 - 219   (ASN  193  - ASP  203  <=> ASN  216  - GLU  226 )                          
  51: s001-A 5y3d-E   204 - 213 <=>  221 - 230   (GLY  204  - PHE  213  <=> GLY  228  - ASN  237 )                          
  51: s001-A 5y3d-E   219 - 252 <=>  231 - 264   (TRP  219  - LEU  252  <=> PHE  238  - GLU  271 )                          
  51: s001-A 5y3d-E   257 - 268 <=>  265 - 276   (ASN  257  - ILE  268  <=> PRO  272  - LEU  283 )                          
  51: s001-A 5y3d-E   269 - 313 <=>  278 - 322   (ASN  269  - ASP  313  <=> PRO  285  - ARG  329 )                          
  51: s001-A 5y3d-E   314 - 317 <=>  327 - 330   (TYR  314  - ARG  317  <=> ILE  334  - GLN  337 )                          
  51: s001-A 5y3d-E   320 - 336 <=>  333 - 349   (PHE  320  - LEU  336  <=> GLU  340  - LEU  356 )                          
  51: s001-A 5y3d-E   341 - 359 <=>  350 - 368   (PHE  341  - ASP  359  <=> ASP  357  - ALA  375 )                          
  51: s001-A 5y3d-E   361 - 366 <=>  375 - 380   (THR  361  - ARG  366  <=> LEU  382  - THR  387 )                          
  51: s001-A 5y3d-E   380 - 392 <=>  382 - 394   (PRO  380  - LEU  392  <=> GLN  389  - ASP  401 )                          
  51: s001-A 5y3d-E   393 - 413 <=>  397 - 417   (ASP  393  - GLU  413  <=> GLY  404  - PRO  424 )                          
  51: s001-A 5y3d-E   414 - 417 <=>  426 - 429   (ASP  414  - ALA  417  <=> LEU  433  - HIS  436 )                          
  51: s001-A 5y3d-E   420 - 429 <=>  430 - 439   (THR  420  - TRP  429  <=> ARG  439  - GLY  448 )                          
  51: s001-A 5y3d-E   431 - 434 <=>  440 - 443   (TYR  431  - HIS  434  <=> GLU  449  - MET  452 )                          
  51: s001-A 5y3d-E   435 - 450 <=>  450 - 465   (TYR  435  - LEU  450  <=> ARG  459  - ILE  474 )                          
  51: s001-A 5y3d-E   494 - 497 <=>  467 - 470   (LEU  494  - PRO  497  <=> MET  476  - PRO  479 )                          
  52: s001-A 5y3d-B     1 -   6 <=>    9 -  14   (MET    1  - ILE    6  <=> PRO   16  - GLY   21 )                          
  52: s001-A 5y3d-B    17 -  29 <=>   15 -  27   (THR   17  - SER   29  <=> ASP   22  - ARG   34 )                          
  52: s001-A 5y3d-B    32 -  47 <=>   28 -  43   (ILE   32  - PRO   47  <=> THR   35  - LEU   50 )                          
  52: s001-A 5y3d-B    48 -  62 <=>   55 -  69   (SER   48  - ASP   62  <=> LEU   62  - PRO   76 )                          
  52: s001-A 5y3d-B    64 -  89 <=>   70 -  95   (PHE   64  - GLY   89  <=> ARG   77  - GLU  102 )                          
  52: s001-A 5y3d-B    91 - 115 <=>   96 - 120   (SER   91  - LYS  115  <=> PRO  103  - HIS  127 )                          
  52: s001-A 5y3d-B   118 - 124 <=>  121 - 127   (CYS  118  - ARG  124  <=> LYS  128  - TRP  134 )                          
  52: s001-A 5y3d-B   125 - 139 <=>  134 - 148   (ASN  125  - SER  139  <=> GLY  141  - GLU  155 )                          
  52: s001-A 5y3d-B   141 - 162 <=>  149 - 170   (GLY  141  - GLU  162  <=> MET  156  - LYS  177 )                          
  52: s001-A 5y3d-B   163 - 188 <=>  175 - 200   (ASN  163  - LYS  188  <=> ILE  182  - ASP  207 )                          
  52: s001-A 5y3d-B   189 - 192 <=>  203 - 206   (VAL  189  - PRO  192  <=> LYS  210  - CYS  213 )                          
  52: s001-A 5y3d-B   193 - 203 <=>  209 - 219   (ASN  193  - ASP  203  <=> ASN  216  - GLU  226 )                          
  52: s001-A 5y3d-B   204 - 213 <=>  221 - 230   (GLY  204  - PHE  213  <=> GLY  228  - ASN  237 )                          
  52: s001-A 5y3d-B   219 - 252 <=>  231 - 264   (TRP  219  - LEU  252  <=> PHE  238  - GLU  271 )                          
  52: s001-A 5y3d-B   257 - 268 <=>  265 - 276   (ASN  257  - ILE  268  <=> PRO  272  - LEU  283 )                          
  52: s001-A 5y3d-B   269 - 313 <=>  278 - 322   (ASN  269  - ASP  313  <=> PRO  285  - ARG  329 )                          
  52: s001-A 5y3d-B   314 - 317 <=>  327 - 330   (TYR  314  - ARG  317  <=> ILE  334  - GLN  337 )                          
  52: s001-A 5y3d-B   320 - 336 <=>  333 - 349   (PHE  320  - LEU  336  <=> GLU  340  - LEU  356 )                          
  52: s001-A 5y3d-B   340 - 343 <=>  350 - 353   (GLU  340  - TYR  343  <=> ASP  357  - LYS  360 )                          
  52: s001-A 5y3d-B   345 - 359 <=>  354 - 368   (TYR  345  - ASP  359  <=> TYR  361  - ALA  375 )                          
  52: s001-A 5y3d-B   361 - 366 <=>  375 - 380   (THR  361  - ARG  366  <=> LEU  382  - THR  387 )                          
  52: s001-A 5y3d-B   380 - 392 <=>  382 - 394   (PRO  380  - LEU  392  <=> GLN  389  - ASP  401 )                          
  52: s001-A 5y3d-B   393 - 413 <=>  397 - 417   (ASP  393  - GLU  413  <=> GLY  404  - PRO  424 )                          
  52: s001-A 5y3d-B   414 - 417 <=>  425 - 428   (ASP  414  - ALA  417  <=> THR  432  - GLY  435 )                          
  52: s001-A 5y3d-B   422 - 435 <=>  429 - 442   (VAL  422  - TYR  435  <=> SER  441  - GLY  454 )                          
  52: s001-A 5y3d-B   436 - 446 <=>  444 - 454   (ASP  436  - LEU  446  <=> LYS  456  - SER  466 )                          
  52: s001-A 5y3d-B   447 - 450 <=>  456 - 459   (SER  447  - LEU  450  <=> GLU  468  - GLN  471 )                          
  52: s001-A 5y3d-B   493 - 496 <=>  465 - 468   (LEU  493  - PHE  496  <=> VAL  477  - ARG  480 )                          
  53: s001-A 1xr6-A     1 -   6 <=>    4 -   9   (MET    1  - ILE    6  <=> LYS    4  - ALA    9 )                          
  53: s001-A 1xr6-A     7 -  10 <=>   12 -  15   (TYR    7  - GLN   10  <=> CYS   12  - PRO   15 )                          
  53: s001-A 1xr6-A    16 -  19 <=>   16 -  19   (PRO   16  - HIS   19  <=> THR   16  - THR   19 )                          
  53: s001-A 1xr6-A    21 -  29 <=>   20 -  28   (ILE   21  - SER   29  <=> PRO   20  - SER   28 )                          
  53: s001-A 1xr6-A    31 -  37 <=>   29 -  35   (TYR   31  - VAL   37  <=> VAL   29  - PRO   35 )                          
  53: s001-A 1xr6-A    40 -  49 <=>   36 -  45   (LEU   40  - ARG   49  <=> GLY   36  - ASP   45 )                          
  53: s001-A 1xr6-A    50 -  59 <=>   53 -  62   (ALA   50  - TYR   59  <=> ASN   53  - TYR   62 )                          
  53: s001-A 1xr6-A    61 -  68 <=>   63 -  70   (GLU   61  - PRO   68  <=> LYS   63  - LEU   70 )                          
  53: s001-A 1xr6-A    70 -  87 <=>   71 -  88   (GLU   70  - HIS   87  <=> ASN   71  - LEU   88 )                          
  53: s001-A 1xr6-A    89 - 102 <=>   89 - 102   (GLY   89  - ARG  102  <=> ASP   89  - PHE  102 )                          
  53: s001-A 1xr6-A   103 - 116 <=>  109 - 122   (THR  103  - SER  116  <=> ALA  109  - THR  122 )                          
  53: s001-A 1xr6-A   117 - 124 <=>  124 - 131   (GLY  117  - ARG  124  <=> GLY  124  - ILE  131 )                          
  53: s001-A 1xr6-A   125 - 134 <=>  139 - 148   (ASN  125  - GLN  134  <=> SER  139  - TYR  148 )                          
  53: s001-A 1xr6-A   144 - 163 <=>  149 - 168   (LEU  144  - ASN  163  <=> GLY  149  - ILE  168 )                          
  53: s001-A 1xr6-A   164 - 189 <=>  172 - 197   (LYS  164  - VAL  189  <=> LYS  172  - LYS  197 )                          
  53: s001-A 1xr6-A   190 - 193 <=>  200 - 203   (PRO  190  - ASN  193  <=> LEU  200  - GLY  203 )                          
  53: s001-A 1xr6-A   194 - 212 <=>  207 - 225   (PHE  194  - LEU  212  <=> GLY  207  - LEU  225 )                          
  53: s001-A 1xr6-A   218 - 250 <=>  226 - 258   (THR  218  - PHE  250  <=> ASP  226  - SER  258 )                          
  53: s001-A 1xr6-A   260 - 312 <=>  260 - 312   (LEU  260  - ARG  312  <=> GLN  260  - TYR  312 )                          
  53: s001-A 1xr6-A   313 - 318 <=>  315 - 320   (ASP  313  - ILE  318  <=> ILE  315  - LEU  320 )                          
  53: s001-A 1xr6-A   320 - 336 <=>  321 - 337   (PHE  320  - LEU  336  <=> LYS  321  - LEU  337 )                          
  53: s001-A 1xr6-A   340 - 343 <=>  338 - 341   (GLU  340  - TYR  343  <=> ASP  338  - ALA  341 )                          
  53: s001-A 1xr6-A   345 - 360 <=>  342 - 357   (TYR  345  - LYS  360  <=> ILE  342  - ASP  357 )                          
  53: s001-A 1xr6-A   363 - 366 <=>  363 - 366   (TYR  363  - ARG  366  <=> LYS  363  - ASP  366 )                          
  53: s001-A 1xr6-A   380 - 390 <=>  368 - 378   (PRO  380  - ASP  390  <=> ASN  368  - LYS  378 )                          
  53: s001-A 1xr6-A   392 - 410 <=>  385 - 403   (LEU  392  - PRO  410  <=> PHE  385  - THR  403 )                          
  53: s001-A 1xr6-A   412 - 415 <=>  404 - 407   (LYS  412  - LEU  415  <=> LYS  404  - SER  407 )                          
  53: s001-A 1xr6-A   419 - 433 <=>  408 - 422   (GLU  419  - ALA  433  <=> GLN  408  - HIS  422 )                          
  53: s001-A 1xr6-A   434 - 446 <=>  424 - 436   (HIS  434  - LEU  446  <=> GLY  424  - ARG  436 )                          
  53: s001-A 1xr6-A   447 - 450 <=>  440 - 443   (SER  447  - LEU  450  <=> ALA  440  - ALA  443 )                          
  53: s001-A 1xr6-A   494 - 498 <=>  447 - 451   (LEU  494  - LYS  498  <=> PRO  447  - LEU  451 )                          
  54: s001-A 2o5d-B     1 -   4 <=>    5 -   8   (MET    1  - VAL    4  <=> THR    5  - GLY    8 )                          
  54: s001-A 2o5d-B    19 -  25 <=>   12 -  18   (HIS   19  - LYS   25  <=> THR   12  - GLU   18 )                          
  54: s001-A 2o5d-B    26 -  29 <=>   20 -  23   (ILE   26  - SER   29  <=> LYS   20  - ILE   23 )                          
  54: s001-A 2o5d-B    30 -  33 <=>   25 -  28   (LYS   30  - PRO   33  <=> ALA   25  - ASN   28 )                          
  54: s001-A 2o5d-B    34 -  38 <=>   31 -  35   (THR   34  - PRO   38  <=> LEU   31  - ASN   35 )                          
  54: s001-A 2o5d-B    41 -  48 <=>   36 -  43   (LYS   41  - SER   48  <=> MET   36  - ARG   43 )                          
  54: s001-A 2o5d-B    51 -  62 <=>   44 -  55   (GLU   51  - ASP   62  <=> SER   44  - ASP   55 )                          
  54: s001-A 2o5d-B    64 -  69 <=>   56 -  61   (PHE   64  - ASN   69  <=> ARG   56  - ASP   61 )                          
  54: s001-A 2o5d-B    71 -  85 <=>   62 -  76   (GLU   71  - ILE   85  <=> ASP   62  - SER   76 )                          
  54: s001-A 2o5d-B    89 - 110 <=>   77 -  98   (GLY   89  - ALA  110  <=> THR   77  - LYS   98 )                          
  54: s001-A 2o5d-B   112 - 115 <=>   99 - 102   (LEU  112  - LYS  115  <=> SER   99  - GLY  102 )                          
  54: s001-A 2o5d-B   120 - 124 <=>  104 - 108   (LYS  120  - ARG  124  <=> GLY  104  - VAL  108 )                          
  54: s001-A 2o5d-B   125 - 138 <=>  113 - 126   (ASN  125  - VAL  138  <=> SER  113  - LEU  126 )                          
  54: s001-A 2o5d-B   141 - 144 <=>  127 - 130   (GLY  141  - LEU  144  <=> LEU  127  - THR  130 )                          
  54: s001-A 2o5d-B   145 - 185 <=>  132 - 172   (GLN  145  - ALA  185  <=> THR  132  - ASP  177 )                          
  54: s001-A 2o5d-B   186 - 191 <=>  174 - 179   (ILE  186  - PRO  191  <=> VAL  179  - GLN  184 )                          
  54: s001-A 2o5d-B   192 - 214 <=>  183 - 205   (PRO  192  - GLY  214  <=> GLY  188  - SER  210 )                          
  54: s001-A 2o5d-B   217 - 253 <=>  206 - 242   (TRP  217  - THR  253  <=> LYS  211  - PRO  247 )                          
  54: s001-A 2o5d-B   255 - 265 <=>  243 - 253   (THR  255  - HIS  265  <=> GLU  248  - GLU  258 )                          
  54: s001-A 2o5d-B   266 - 275 <=>  255 - 264   (TYR  266  - TYR  275  <=> LEU  260  - SER  269 )                          
  54: s001-A 2o5d-B   276 - 282 <=>  267 - 273   (ASP  276  - ASN  282  <=> GLN  272  - ARG  278 )                          
  54: s001-A 2o5d-B   284 - 312 <=>  274 - 302   (GLY  284  - ARG  312  <=> CYS  279  - LYS  307 )                          
  54: s001-A 2o5d-B   320 - 336 <=>  307 - 323   (PHE  320  - LEU  336  <=> THR  312  - GLY  328 )                          
  54: s001-A 2o5d-B   337 - 359 <=>  326 - 348   (CYS  337  - ASP  359  <=> GLU  331  - PRO  353 )                          
  54: s001-A 2o5d-B   361 - 365 <=>  349 - 353   (THR  361  - THR  365  <=> PRO  354  - TYR  358 )                          
  54: s001-A 2o5d-B   380 - 390 <=>  356 - 366   (PRO  380  - ASP  390  <=> GLU  361  - SER  371 )                          
  54: s001-A 2o5d-B   393 - 409 <=>  376 - 392   (ASP  393  - LEU  409  <=> VAL  381  - TRP  397 )                          
  54: s001-A 2o5d-B   410 - 413 <=>  396 - 399   (PRO  410  - GLU  413  <=> ARG  401  - PRO  404 )                          
  54: s001-A 2o5d-B   422 - 448 <=>  401 - 427   (VAL  422  - LEU  448  <=> ASN  406  - ILE  432 )                          
  54: s001-A 2o5d-B   449 - 452 <=>  429 - 432   (LYS  449  - PRO  452  <=> LEU  434  - GLU  437 )                          
  54: s001-A 2o5d-B   455 - 461 <=>  501 - 507   (HIS  455  - SER  461  <=> SER  506  - LEU  512 )                          
  54: s001-A 2o5d-B   463 - 471 <=>  524 - 532   (SER  463  - ARG  471  <=> ALA  529  - THR  537 )                          
  54: s001-A 2o5d-B   489 - 492 <=>  534 - 537   (ASP  489  - ASP  492  <=> ILE  539  - ALA  542 )                          
  54: s001-A 2o5d-B   498 - 501 <=>  558 - 561   (LYS  498  - ASP  501  <=> SER  563  - ARG  566 )                          
  55: s001-A 4wzm-A     1 -   7 <=>    4 -  10   (MET    1  - TYR    7  <=> VAL    4  - GLU   10 )                          
  55: s001-A 4wzm-A    16 -  19 <=>   11 -  14   (PRO   16  - HIS   19  <=> GLU   11  - HIS   14 )                          
  55: s001-A 4wzm-A    21 -  25 <=>   15 -  19   (ILE   21  - LYS   25  <=> VAL   15  - THR   19 )                          
  55: s001-A 4wzm-A    26 -  29 <=>   21 -  24   (ILE   26  - SER   29  <=> LEU   21  - THR   24 )                          
  55: s001-A 4wzm-A    32 -  37 <=>   25 -  30   (ILE   32  - VAL   37  <=> VAL   25  - PHE   30 )                          
  55: s001-A 4wzm-A    39 -  49 <=>   31 -  41   (ARG   39  - ARG   49  <=> ASN   31  - ASN   41 )                          
  55: s001-A 4wzm-A    50 -  59 <=>   51 -  60   (ALA   50  - TYR   59  <=> VAL   51  - HIS   60 )                          
  55: s001-A 4wzm-A    61 -  67 <=>   61 -  67   (GLU   61  - TYR   67  <=> LYS   61  - SER   67 )                          
  55: s001-A 4wzm-A    68 - 102 <=>   69 - 103   (PRO   68  - ARG  102  <=> GLU   69  - LYS  103 )                          
  55: s001-A 4wzm-A   103 - 116 <=>  110 - 123   (THR  103  - SER  116  <=> ALA  110  - LEU  123 )                          
  55: s001-A 4wzm-A   117 - 124 <=>  125 - 132   (GLY  117  - ARG  124  <=> GLY  125  - ILE  132 )                          
  55: s001-A 4wzm-A   125 - 136 <=>  141 - 152   (ASN  125  - ASP  136  <=> PRO  141  - LYS  152 )                          
  55: s001-A 4wzm-A   143 - 163 <=>  153 - 173   (GLN  143  - ASN  163  <=> ARG  153  - VAL  173 )                          
  55: s001-A 4wzm-A   164 - 189 <=>  177 - 202   (LYS  164  - VAL  189  <=> LYS  177  - GLN  202 )                          
  55: s001-A 4wzm-A   190 - 193 <=>  205 - 208   (PRO  190  - ASN  193  <=> SER  205  - GLY  208 )                          
  55: s001-A 4wzm-A   194 - 214 <=>  212 - 232   (PHE  194  - GLY  214  <=> GLY  212  - GLN  232 )                          
  55: s001-A 4wzm-A   219 - 248 <=>  233 - 262   (TRP  219  - SER  248  <=> TYR  233  - ARG  262 )                          
  55: s001-A 4wzm-A   249 - 252 <=>  265 - 268   (LEU  249  - LEU  252  <=> PHE  265  - HIS  268 )                          
  55: s001-A 4wzm-A   258 - 313 <=>  269 - 324   (ILE  258  - ASP  313  <=> PRO  269  - GLU  324 )                          
  55: s001-A 4wzm-A   314 - 336 <=>  326 - 348   (TYR  314  - LEU  336  <=> VAL  326  - LEU  348 )                          
  55: s001-A 4wzm-A   340 - 343 <=>  349 - 352   (GLU  340  - TYR  343  <=> ASP  349  - ALA  352 )                          
  55: s001-A 4wzm-A   345 - 360 <=>  353 - 368   (TYR  345  - LYS  360  <=> LEU  353  - ASP  368 )                          
  55: s001-A 4wzm-A   363 - 366 <=>  374 - 377   (TYR  363  - ARG  366  <=> PHE  374  - GLY  377 )                          
  55: s001-A 4wzm-A   380 - 390 <=>  381 - 391   (PRO  380  - ASP  390  <=> THR  381  - HIS  391 )                          
  55: s001-A 4wzm-A   393 - 409 <=>  398 - 414   (ASP  393  - LEU  409  <=> PHE  398  - PHE  414 )                          
  55: s001-A 4wzm-A   411 - 414 <=>  415 - 418   (GLU  411  - ASP  414  <=> ALA  415  - GLY  418 )                          
  55: s001-A 4wzm-A   419 - 435 <=>  419 - 435   (GLU  419  - TYR  435  <=> THR  419  - GLY  435 )                          
  55: s001-A 4wzm-A   436 - 449 <=>  437 - 450   (ASP  436  - LYS  449  <=> ASP  437  - PHE  450 )                          
  55: s001-A 4wzm-A   494 - 498 <=>  453 - 457   (LEU  494  - LYS  498  <=> PRO  453  - SER  457 )                          
  56: s001-A 2e9t-D     1 -   7 <=>    4 -  10   (MET    1  - TYR    7  <=> VAL    4  - GLU   10 )                          
  56: s001-A 2e9t-D    16 -  19 <=>   11 -  14   (PRO   16  - HIS   19  <=> GLU   11  - HIS   14 )                          
  56: s001-A 2e9t-D    21 -  25 <=>   15 -  19   (ILE   21  - LYS   25  <=> VAL   15  - THR   19 )                          
  56: s001-A 2e9t-D    26 -  29 <=>   21 -  24   (ILE   26  - SER   29  <=> LEU   21  - THR   24 )                          
  56: s001-A 2e9t-D    32 -  37 <=>   25 -  30   (ILE   32  - VAL   37  <=> VAL   25  - PHE   30 )                          
  56: s001-A 2e9t-D    39 -  49 <=>   31 -  41   (ARG   39  - ARG   49  <=> ASN   31  - ASN   41 )                          
  56: s001-A 2e9t-D    50 -  59 <=>   51 -  60   (ALA   50  - TYR   59  <=> VAL   51  - HIS   60 )                          
  56: s001-A 2e9t-D    61 -  67 <=>   61 -  67   (GLU   61  - TYR   67  <=> LYS   61  - SER   67 )                          
  56: s001-A 2e9t-D    68 - 102 <=>   69 - 103   (PRO   68  - ARG  102  <=> GLU   69  - LYS  103 )                          
  56: s001-A 2e9t-D   103 - 116 <=>  110 - 123   (THR  103  - SER  116  <=> ALA  110  - LEU  123 )                          
  56: s001-A 2e9t-D   117 - 124 <=>  125 - 132   (GLY  117  - ARG  124  <=> GLY  125  - ILE  132 )                          
  56: s001-A 2e9t-D   125 - 136 <=>  141 - 152   (ASN  125  - ASP  136  <=> PRO  141  - LYS  152 )                          
  56: s001-A 2e9t-D   143 - 163 <=>  153 - 173   (GLN  143  - ASN  163  <=> ARG  153  - VAL  173 )                          
  56: s001-A 2e9t-D   164 - 189 <=>  177 - 202   (LYS  164  - VAL  189  <=> LYS  177  - GLN  202 )                          
  56: s001-A 2e9t-D   190 - 193 <=>  205 - 208   (PRO  190  - ASN  193  <=> SER  205  - GLY  208 )                          
  56: s001-A 2e9t-D   194 - 214 <=>  212 - 232   (PHE  194  - GLY  214  <=> GLY  212  - GLN  232 )                          
  56: s001-A 2e9t-D   219 - 248 <=>  233 - 262   (TRP  219  - SER  248  <=> TYR  233  - ARG  262 )                          
  56: s001-A 2e9t-D   249 - 252 <=>  265 - 268   (LEU  249  - LEU  252  <=> PHE  265  - HIS  268 )                          
  56: s001-A 2e9t-D   258 - 313 <=>  269 - 324   (ILE  258  - ASP  313  <=> PRO  269  - GLU  324 )                          
  56: s001-A 2e9t-D   314 - 336 <=>  326 - 348   (TYR  314  - LEU  336  <=> VAL  326  - LEU  348 )                          
  56: s001-A 2e9t-D   340 - 343 <=>  349 - 352   (GLU  340  - TYR  343  <=> ASP  349  - ALA  352 )                          
  56: s001-A 2e9t-D   345 - 360 <=>  353 - 368   (TYR  345  - LYS  360  <=> LEU  353  - ASP  368 )                          
  56: s001-A 2e9t-D   363 - 366 <=>  374 - 377   (TYR  363  - ARG  366  <=> PHE  374  - GLY  377 )                          
  56: s001-A 2e9t-D   381 - 390 <=>  382 - 391   (TYR  381  - ASP  390  <=> ASP  382  - HIS  391 )                          
  56: s001-A 2e9t-D   393 - 410 <=>  398 - 415   (ASP  393  - PRO  410  <=> PHE  398  - ALA  415 )                          
  56: s001-A 2e9t-D   413 - 416 <=>  416 - 419   (GLU  413  - SER  416  <=> ARG  416  - THR  419 )                          
  56: s001-A 2e9t-D   420 - 435 <=>  420 - 435   (THR  420  - TYR  435  <=> ILE  420  - GLY  435 )                          
  56: s001-A 2e9t-D   436 - 443 <=>  437 - 444   (ASP  436  - LYS  443  <=> ASP  437  - GLU  444 )                          
  56: s001-A 2e9t-D   444 - 449 <=>  446 - 451   (VAL  444  - LYS  449  <=> PHE  446  - GLU  451 )                          
  56: s001-A 2e9t-D   494 - 497 <=>  454 - 457   (LEU  494  - PRO  497  <=> SER  454  - SER  457 )                          
  57: s001-A 4nz0-A     1 -   7 <=>    3 -   9   (MET    1  - TYR    7  <=> LEU    3  - GLY    9 )                          
  57: s001-A 4nz0-A    16 -  19 <=>   10 -  13   (PRO   16  - HIS   19  <=> PRO   10  - HIS   13 )                          
  57: s001-A 4nz0-A    21 -  24 <=>   14 -  17   (ILE   21  - LYS   24  <=> VAL   14  - LYS   17 )                          
  57: s001-A 4nz0-A    25 -  29 <=>   19 -  23   (LYS   25  - SER   29  <=> ALA   19  - THR   23 )                          
  57: s001-A 4nz0-A    32 -  37 <=>   24 -  29   (ILE   32  - VAL   37  <=> VAL   24  - PHE   29 )                          
  57: s001-A 4nz0-A    39 -  49 <=>   30 -  40   (ARG   39  - ARG   49  <=> GLN   30  - LYS   40 )                          
  57: s001-A 4nz0-A    50 -  57 <=>   48 -  55   (ALA   50  - GLY   57  <=> ASP   48  - SER   55 )                          
  57: s001-A 4nz0-A    59 -  62 <=>   56 -  59   (TYR   59  - ASP   62  <=> LYS   56  - SER   59 )                          
  57: s001-A 4nz0-A    64 -  70 <=>   60 -  66   (PHE   64  - GLU   70  <=> ASN   60  - PRO   66 )                          
  57: s001-A 4nz0-A    72 - 102 <=>   67 -  97   (LYS   72  - ARG  102  <=> VAL   67  - ASP   97 )                          
  57: s001-A 4nz0-A   103 - 116 <=>  104 - 117   (THR  103  - SER  116  <=> PRO  104  - THR  117 )                          
  57: s001-A 4nz0-A   117 - 125 <=>  119 - 127   (GLY  117  - ASN  125  <=> GLY  119  - ASP  127 )                          
  57: s001-A 4nz0-A   126 - 137 <=>  136 - 147   (LYS  126  - ARG  137  <=> PHE  136  - LYS  147 )                          
  57: s001-A 4nz0-A   143 - 163 <=>  148 - 168   (GLN  143  - ASN  163  <=> ASP  148  - VAL  168 )                          
  57: s001-A 4nz0-A   164 - 189 <=>  172 - 197   (LYS  164  - VAL  189  <=> LYS  172  - LYS  197 )                          
  57: s001-A 4nz0-A   190 - 193 <=>  200 - 203   (PRO  190  - ASN  193  <=> THR  200  - GLY  203 )                          
  57: s001-A 4nz0-A   194 - 214 <=>  207 - 227   (PHE  194  - GLY  214  <=> GLY  207  - GLY  227 )                          
  57: s001-A 4nz0-A   219 - 243 <=>  228 - 252   (TRP  219  - PHE  243  <=> PHE  228  - ALA  252 )                          
  57: s001-A 4nz0-A   244 - 247 <=>  254 - 257   (LYS  244  - ARG  247  <=> GLU  254  - SER  257 )                          
  57: s001-A 4nz0-A   248 - 251 <=>  259 - 262   (SER  248  - ASP  251  <=> GLU  259  - PHE  262 )                          
  57: s001-A 4nz0-A   257 - 312 <=>  263 - 318   (ASN  257  - ARG  312  <=> ASP  263  - TYR  318 )                          
  57: s001-A 4nz0-A   313 - 318 <=>  321 - 326   (ASP  313  - ILE  318  <=> PHE  321  - VAL  326 )                          
  57: s001-A 4nz0-A   320 - 336 <=>  327 - 343   (PHE  320  - LEU  336  <=> LYS  327  - LEU  343 )                          
  57: s001-A 4nz0-A   340 - 343 <=>  344 - 347   (GLU  340  - TYR  343  <=> ASN  344  - ARG  347 )                          
  57: s001-A 4nz0-A   345 - 360 <=>  348 - 363   (TYR  345  - LYS  360  <=> VAL  348  - ASN  363 )                          
  57: s001-A 4nz0-A   363 - 366 <=>  369 - 372   (TYR  363  - ARG  366  <=> PRO  369  - SER  372 )                          
  57: s001-A 4nz0-A   380 - 393 <=>  375 - 388   (PRO  380  - ASP  393  <=> GLU  375  - GLY  388 )                          
  57: s001-A 4nz0-A   394 - 410 <=>  391 - 407   (LEU  394  - PRO  410  <=> TYR  391  - TYR  407 )                          
  57: s001-A 4nz0-A   412 - 415 <=>  408 - 411   (LYS  412  - LEU  415  <=> ARG  408  - THR  411 )                          
  57: s001-A 4nz0-A   420 - 435 <=>  412 - 427   (THR  420  - TYR  435  <=> LEU  412  - GLY  427 )                          
  57: s001-A 4nz0-A   436 - 449 <=>  429 - 442   (ASP  436  - LYS  449  <=> GLN  429  - GLY  442 )                          
  57: s001-A 4nz0-A   494 - 498 <=>  446 - 450   (LEU  494  - LYS  498  <=> PRO  446  - SER  450 )                          
  58: s001-A 3nai-A     1 -   6 <=>    9 -  14   (MET    1  - ILE    6  <=> LEU   15  - TYR   20 )                          
  58: s001-A 3nai-A    17 -  29 <=>   16 -  28   (THR   17  - SER   29  <=> ASP   22  - ARG   34 )                          
  58: s001-A 3nai-A    32 -  47 <=>   29 -  44   (ILE   32  - PRO   47  <=> THR   35  - LEU   50 )                          
  58: s001-A 3nai-A    48 -  62 <=>   56 -  70   (SER   48  - ASP   62  <=> LEU   62  - PRO   76 )                          
  58: s001-A 3nai-A    64 -  89 <=>   71 -  96   (PHE   64  - GLY   89  <=> ARG   77  - GLU  102 )                          
  58: s001-A 3nai-A    91 - 115 <=>   97 - 121   (SER   91  - LYS  115  <=> PRO  103  - HIS  127 )                          
  58: s001-A 3nai-A   118 - 124 <=>  122 - 128   (CYS  118  - ARG  124  <=> LYS  128  - TRP  134 )                          
  58: s001-A 3nai-A   125 - 139 <=>  135 - 149   (ASN  125  - SER  139  <=> GLY  141  - GLU  155 )                          
  58: s001-A 3nai-A   141 - 162 <=>  150 - 171   (GLY  141  - GLU  162  <=> MET  156  - LYS  177 )                          
  58: s001-A 3nai-A   163 - 189 <=>  176 - 202   (ASN  163  - VAL  189  <=> ILE  182  - ALA  208 )                          
  58: s001-A 3nai-A   190 - 193 <=>  205 - 208   (PRO  190  - ASN  193  <=> GLU  211  - ILE  214 )                          
  58: s001-A 3nai-A   194 - 203 <=>  211 - 220   (PHE  194  - ASP  203  <=> PRO  217  - GLU  226 )                          
  58: s001-A 3nai-A   204 - 213 <=>  222 - 231   (GLY  204  - PHE  213  <=> GLY  228  - ASN  237 )                          
  58: s001-A 3nai-A   219 - 252 <=>  232 - 265   (TRP  219  - LEU  252  <=> PHE  238  - GLU  271 )                          
  58: s001-A 3nai-A   257 - 268 <=>  266 - 277   (ASN  257  - ILE  268  <=> PRO  272  - LEU  283 )                          
  58: s001-A 3nai-A   269 - 313 <=>  279 - 323   (ASN  269  - ASP  313  <=> PRO  285  - ARG  329 )                          
  58: s001-A 3nai-A   314 - 317 <=>  328 - 331   (TYR  314  - ARG  317  <=> ILE  334  - GLN  337 )                          
  58: s001-A 3nai-A   320 - 336 <=>  334 - 350   (PHE  320  - LEU  336  <=> GLU  340  - LEU  356 )                          
  58: s001-A 3nai-A   340 - 343 <=>  351 - 354   (GLU  340  - TYR  343  <=> ASP  357  - LYS  360 )                          
  58: s001-A 3nai-A   345 - 360 <=>  355 - 370   (TYR  345  - LYS  360  <=> TYR  361  - ASP  376 )                          
  58: s001-A 3nai-A   361 - 366 <=>  376 - 381   (THR  361  - ARG  366  <=> LEU  382  - THR  387 )                          
  58: s001-A 3nai-A   380 - 392 <=>  383 - 395   (PRO  380  - LEU  392  <=> GLN  389  - ASP  401 )                          
  58: s001-A 3nai-A   393 - 413 <=>  398 - 418   (ASP  393  - GLU  413  <=> GLY  404  - PRO  424 )                          
  58: s001-A 3nai-A   417 - 429 <=>  430 - 442   (ALA  417  - TRP  429  <=> HIS  436  - GLY  448 )                          
  58: s001-A 3nai-A   431 - 434 <=>  443 - 446   (TYR  431  - HIS  434  <=> GLU  449  - MET  452 )                          
  58: s001-A 3nai-A   435 - 449 <=>  453 - 467   (TYR  435  - LYS  449  <=> ARG  459  - GLY  473 )                          
  58: s001-A 3nai-A   494 - 497 <=>  470 - 473   (LEU  494  - PRO  497  <=> MET  476  - PRO  479 )                          
  59: s001-A 3nah-C     1 -   6 <=>    9 -  14   (MET    1  - ILE    6  <=> PRO   16  - GLY   21 )                          
  59: s001-A 3nah-C    17 -  29 <=>   15 -  27   (THR   17  - SER   29  <=> ASP   22  - ARG   34 )                          
  59: s001-A 3nah-C    32 -  47 <=>   28 -  43   (ILE   32  - PRO   47  <=> THR   35  - LEU   50 )                          
  59: s001-A 3nah-C    48 -  62 <=>   55 -  69   (SER   48  - ASP   62  <=> LEU   62  - PRO   76 )                          
  59: s001-A 3nah-C    64 -  89 <=>   70 -  95   (PHE   64  - GLY   89  <=> ARG   77  - GLU  102 )                          
  59: s001-A 3nah-C    91 - 115 <=>   96 - 120   (SER   91  - LYS  115  <=> PRO  103  - HIS  127 )                          
  59: s001-A 3nah-C   118 - 124 <=>  121 - 127   (CYS  118  - ARG  124  <=> LYS  128  - TRP  134 )                          
  59: s001-A 3nah-C   125 - 139 <=>  134 - 148   (ASN  125  - SER  139  <=> GLY  141  - GLU  155 )                          
  59: s001-A 3nah-C   141 - 162 <=>  149 - 170   (GLY  141  - GLU  162  <=> MET  156  - LYS  177 )                          
  59: s001-A 3nah-C   163 - 189 <=>  175 - 201   (ASN  163  - VAL  189  <=> ILE  182  - ALA  208 )                          
  59: s001-A 3nah-C   190 - 193 <=>  204 - 207   (PRO  190  - ASN  193  <=> GLU  211  - ILE  214 )                          
  59: s001-A 3nah-C   194 - 203 <=>  210 - 219   (PHE  194  - ASP  203  <=> PRO  217  - GLU  226 )                          
  59: s001-A 3nah-C   204 - 213 <=>  221 - 230   (GLY  204  - PHE  213  <=> GLY  228  - ASN  237 )                          
  59: s001-A 3nah-C   219 - 252 <=>  231 - 264   (TRP  219  - LEU  252  <=> PHE  238  - GLU  271 )                          
  59: s001-A 3nah-C   257 - 268 <=>  265 - 276   (ASN  257  - ILE  268  <=> PRO  272  - LEU  283 )                          
  59: s001-A 3nah-C   269 - 313 <=>  278 - 322   (ASN  269  - ASP  313  <=> PRO  285  - ARG  329 )                          
  59: s001-A 3nah-C   314 - 317 <=>  327 - 330   (TYR  314  - ARG  317  <=> ILE  334  - GLN  337 )                          
  59: s001-A 3nah-C   320 - 336 <=>  333 - 349   (PHE  320  - LEU  336  <=> GLU  340  - LEU  356 )                          
  59: s001-A 3nah-C   341 - 360 <=>  350 - 369   (PHE  341  - LYS  360  <=> ASP  357  - ASP  376 )                          
  59: s001-A 3nah-C   361 - 366 <=>  375 - 380   (THR  361  - ARG  366  <=> LEU  382  - THR  387 )                          
  59: s001-A 3nah-C   380 - 392 <=>  382 - 394   (PRO  380  - LEU  392  <=> GLN  389  - ASP  401 )                          
  59: s001-A 3nah-C   393 - 413 <=>  397 - 417   (ASP  393  - GLU  413  <=> GLY  404  - PRO  424 )                          
  59: s001-A 3nah-C   414 - 429 <=>  426 - 441   (ASP  414  - TRP  429  <=> LEU  433  - GLY  448 )                          
  59: s001-A 3nah-C   431 - 434 <=>  442 - 445   (TYR  431  - HIS  434  <=> GLU  449  - MET  452 )                          
  59: s001-A 3nah-C   435 - 450 <=>  452 - 467   (TYR  435  - LEU  450  <=> ARG  459  - ILE  474 )                          
  59: s001-A 3nah-C   493 - 496 <=>  470 - 473   (LEU  493  - PHE  496  <=> VAL  477  - ARG  480 )                          
  60: s001-A 3koa-A     1 -   6 <=>    5 -  10   (MET    1  - ILE    6  <=> ASP    5  - GLU   10 )                          
  60: s001-A 3koa-A    16 -  19 <=>   11 -  14   (PRO   16  - HIS   19  <=> GLU   11  - HIS   14 )                          
  60: s001-A 3koa-A    21 -  25 <=>   15 -  19   (ILE   21  - LYS   25  <=> VAL   15  - THR   19 )                          
  60: s001-A 3koa-A    26 -  29 <=>   21 -  24   (ILE   26  - SER   29  <=> LEU   21  - THR   24 )                          
  60: s001-A 3koa-A    32 -  37 <=>   25 -  30   (ILE   32  - VAL   37  <=> VAL   25  - PHE   30 )                          
  60: s001-A 3koa-A    39 -  49 <=>   31 -  41   (ARG   39  - ARG   49  <=> ASN   31  - ASN   41 )                          
  60: s001-A 3koa-A    50 -  59 <=>   51 -  60   (ALA   50  - TYR   59  <=> VAL   51  - HIS   60 )                          
  60: s001-A 3koa-A    61 -  67 <=>   61 -  67   (GLU   61  - TYR   67  <=> LYS   61  - SER   67 )                          
  60: s001-A 3koa-A    68 - 102 <=>   69 - 103   (PRO   68  - ARG  102  <=> GLU   69  - LYS  103 )                          
  60: s001-A 3koa-A   103 - 116 <=>  110 - 123   (THR  103  - SER  116  <=> ALA  110  - LEU  123 )                          
  60: s001-A 3koa-A   117 - 125 <=>  125 - 133   (GLY  117  - ASN  125  <=> GLY  125  - ASP  133 )                          
  60: s001-A 3koa-A   127 - 139 <=>  139 - 151   (MET  127  - SER  139  <=> VAL  139  - GLU  151 )                          
  60: s001-A 3koa-A   142 - 163 <=>  152 - 173   (SER  142  - ASN  163  <=> LYS  152  - VAL  173 )                          
  60: s001-A 3koa-A   164 - 189 <=>  177 - 202   (LYS  164  - VAL  189  <=> LYS  177  - GLN  202 )                          
  60: s001-A 3koa-A   190 - 193 <=>  205 - 208   (PRO  190  - ASN  193  <=> SER  205  - GLY  208 )                          
  60: s001-A 3koa-A   194 - 214 <=>  212 - 232   (PHE  194  - GLY  214  <=> GLY  212  - GLN  232 )                          
  60: s001-A 3koa-A   219 - 243 <=>  233 - 257   (TRP  219  - PHE  243  <=> TYR  233  - PHE  257 )                          
  60: s001-A 3koa-A   244 - 247 <=>  259 - 262   (LYS  244  - ARG  247  <=> GLU  259  - ARG  262 )                          
  60: s001-A 3koa-A   248 - 251 <=>  264 - 267   (SER  248  - ASP  251  <=> GLU  264  - PHE  267 )                          
  60: s001-A 3koa-A   257 - 313 <=>  268 - 324   (ASN  257  - ASP  313  <=> HIS  268  - GLU  324 )                          
  60: s001-A 3koa-A   314 - 336 <=>  326 - 348   (TYR  314  - LEU  336  <=> VAL  326  - LEU  348 )                          
  60: s001-A 3koa-A   340 - 343 <=>  349 - 352   (GLU  340  - TYR  343  <=> ASP  349  - ALA  352 )                          
  60: s001-A 3koa-A   345 - 356 <=>  353 - 364   (TYR  345  - VAL  356  <=> LEU  353  - ILE  364 )                          
  60: s001-A 3koa-A   358 - 361 <=>  365 - 368   (ILE  358  - THR  361  <=> THR  365  - ASP  368 )                          
  60: s001-A 3koa-A   363 - 366 <=>  374 - 377   (TYR  363  - ARG  366  <=> PHE  374  - GLY  377 )                          
  60: s001-A 3koa-A   381 - 390 <=>  382 - 391   (TYR  381  - ASP  390  <=> ASP  382  - HIS  391 )                          
  60: s001-A 3koa-A   393 - 410 <=>  398 - 415   (ASP  393  - PRO  410  <=> PHE  398  - ALA  415 )                          
  60: s001-A 3koa-A   413 - 416 <=>  416 - 419   (GLU  413  - SER  416  <=> ARG  416  - THR  419 )                          
  60: s001-A 3koa-A   420 - 435 <=>  420 - 435   (THR  420  - TYR  435  <=> ILE  420  - GLY  435 )                          
  60: s001-A 3koa-A   436 - 449 <=>  437 - 450   (ASP  436  - LYS  449  <=> ASP  437  - PHE  450 )                          
  60: s001-A 3koa-A   494 - 498 <=>  453 - 457   (LEU  494  - LYS  498  <=> PRO  453  - SER  457 )                          
  61: s001-A 4nru-D     1 -   6 <=>    9 -  14   (MET    1  - ILE    6  <=> LEU   12  - TYR   17 )                          
  61: s001-A 4nru-D    17 -  29 <=>   16 -  28   (THR   17  - SER   29  <=> ASP   19  - ARG   31 )                          
  61: s001-A 4nru-D    32 -  47 <=>   29 -  44   (ILE   32  - PRO   47  <=> THR   32  - LEU   47 )                          
  61: s001-A 4nru-D    48 -  62 <=>   56 -  70   (SER   48  - ASP   62  <=> LEU   59  - PRO   73 )                          
  61: s001-A 4nru-D    64 -  89 <=>   71 -  96   (PHE   64  - GLY   89  <=> ARG   74  - GLU   99 )                          
  61: s001-A 4nru-D    91 - 115 <=>   97 - 121   (SER   91  - LYS  115  <=> PRO  100  - HIS  124 )                          
  61: s001-A 4nru-D   118 - 124 <=>  122 - 128   (CYS  118  - ARG  124  <=> LYS  125  - TRP  131 )                          
  61: s001-A 4nru-D   125 - 139 <=>  135 - 149   (ASN  125  - SER  139  <=> GLY  138  - GLU  152 )                          
  61: s001-A 4nru-D   141 - 162 <=>  150 - 171   (GLY  141  - GLU  162  <=> MET  153  - LYS  174 )                          
  61: s001-A 4nru-D   163 - 189 <=>  176 - 202   (ASN  163  - VAL  189  <=> ILE  179  - ALA  205 )                          
  61: s001-A 4nru-D   190 - 193 <=>  205 - 208   (PRO  190  - ASN  193  <=> GLU  208  - ILE  211 )                          
  61: s001-A 4nru-D   194 - 203 <=>  211 - 220   (PHE  194  - ASP  203  <=> PRO  214  - GLU  223 )                          
  61: s001-A 4nru-D   204 - 212 <=>  222 - 230   (GLY  204  - LEU  212  <=> GLY  225  - ALA  233 )                          
  61: s001-A 4nru-D   218 - 252 <=>  231 - 265   (THR  218  - LEU  252  <=> ASN  234  - GLU  268 )                          
  61: s001-A 4nru-D   257 - 268 <=>  266 - 277   (ASN  257  - ILE  268  <=> PRO  269  - LEU  280 )                          
  61: s001-A 4nru-D   269 - 313 <=>  279 - 323   (ASN  269  - ASP  313  <=> PRO  282  - ARG  326 )                          
  61: s001-A 4nru-D   314 - 336 <=>  328 - 350   (TYR  314  - LEU  336  <=> ILE  331  - LEU  353 )                          
  61: s001-A 4nru-D   341 - 359 <=>  351 - 369   (PHE  341  - ASP  359  <=> ASP  354  - ALA  372 )                          
  61: s001-A 4nru-D   361 - 366 <=>  376 - 381   (THR  361  - ARG  366  <=> LEU  379  - THR  384 )                          
  61: s001-A 4nru-D   380 - 393 <=>  383 - 396   (PRO  380  - ASP  393  <=> GLN  386  - GLN  399 )                          
  61: s001-A 4nru-D   396 - 400 <=>  402 - 406   (PHE  396  - LEU  400  <=> ARG  405  - ALA  409 )                          
  61: s001-A 4nru-D   402 - 413 <=>  407 - 418   (LYS  402  - GLU  413  <=> SER  410  - PRO  421 )                          
  61: s001-A 4nru-D   414 - 417 <=>  427 - 430   (ASP  414  - ALA  417  <=> LEU  430  - GLN  435 )                          
  61: s001-A 4nru-D   420 - 429 <=>  431 - 440   (THR  420  - TRP  429  <=> ARG  436  - GLY  445 )                          
  61: s001-A 4nru-D   431 - 434 <=>  441 - 444   (TYR  431  - HIS  434  <=> GLU  446  - MET  449 )                          
  61: s001-A 4nru-D   435 - 448 <=>  451 - 464   (TYR  435  - LEU  448  <=> ARG  456  - SER  469 )                          
  61: s001-A 4nru-D   494 - 497 <=>  465 - 468   (LEU  494  - PRO  497  <=> VAL  474  - ARG  477 )                          
  62: s001-A 1khv-B     1 -   9 <=>   11 -  19   (MET    1  - ILE    9  <=> ILE   15  - ALA   23 )                          
  62: s001-A 1khv-B    16 -  19 <=>   20 -  23   (PRO   16  - HIS   19  <=> GLU   24  - PRO   27 )                          
  62: s001-A 1khv-B    21 -  25 <=>   24 -  28   (ILE   21  - LYS   25  <=> PRO   28  - THR   32 )                          
  62: s001-A 1khv-B    26 -  37 <=>   30 -  41   (ILE   26  - VAL   37  <=> TYR   34  - LYS   45 )                          
  62: s001-A 1khv-B    40 -  47 <=>   42 -  49   (LEU   40  - PRO   47  <=> THR   46  - LEU   53 )                          
  62: s001-A 1khv-B    48 -  68 <=>   60 -  80   (SER   48  - PRO   68  <=> LEU   64  - VAL   84 )                          
  62: s001-A 1khv-B    70 -  88 <=>   81 -  99   (GLU   70  - TYR   88  <=> ASP   85  - THR  103 )                          
  62: s001-A 1khv-B    89 - 115 <=>  101 - 127   (GLY   89  - LYS  115  <=> GLY  105  - PRO  131 )                          
  62: s001-A 1khv-B   118 - 124 <=>  128 - 134   (CYS  118  - ARG  124  <=> GLY  132  - VAL  138 )                          
  62: s001-A 1khv-B   125 - 139 <=>  141 - 155   (ASN  125  - SER  139  <=> GLN  145  - ASN  159 )                          
  62: s001-A 1khv-B   141 - 163 <=>  156 - 178   (GLY  141  - ASN  163  <=> SER  160  - VAL  182 )                          
  62: s001-A 1khv-B   164 - 189 <=>  182 - 207   (LYS  164  - VAL  189  <=> LYS  186  - LYS  211 )                          
  62: s001-A 1khv-B   190 - 193 <=>  210 - 213   (PRO  190  - ASN  193  <=> MET  214  - ARG  217 )                          
  62: s001-A 1khv-B   194 - 203 <=>  216 - 225   (PHE  194  - ASP  203  <=> PRO  220  - SER  229 )                          
  62: s001-A 1khv-B   204 - 213 <=>  227 - 236   (GLY  204  - PHE  213  <=> ASP  231  - THR  240 )                          
  62: s001-A 1khv-B   217 - 253 <=>  237 - 273   (TRP  217  - THR  253  <=> SER  241  - THR  277 )                          
  62: s001-A 1khv-B   255 - 266 <=>  274 - 285   (THR  255  - TYR  266  <=> GLU  278  - SER  289 )                          
  62: s001-A 1khv-B   269 - 312 <=>  286 - 329   (ASN  269  - ARG  312  <=> HIS  290  - CYS  333 )                          
  62: s001-A 1khv-B   313 - 318 <=>  336 - 341   (ASP  313  - ILE  318  <=> CYS  340  - GLU  345 )                          
  62: s001-A 1khv-B   320 - 336 <=>  344 - 360   (PHE  320  - LEU  336  <=> PRO  348  - MET  364 )                          
  62: s001-A 1khv-B   338 - 341 <=>  361 - 364   (ARG  338  - PHE  341  <=> VAL  365  - LEU  368 )                          
  62: s001-A 1khv-B   343 - 356 <=>  365 - 378   (TYR  343  - VAL  356  <=> PRO  369  - PRO  382 )                          
  62: s001-A 1khv-B   359 - 362 <=>  379 - 382   (ASP  359  - HIS  362  <=> THR  383  - ASP  386 )                          
  62: s001-A 1khv-B   363 - 366 <=>  389 - 392   (TYR  363  - ARG  366  <=> VAL  393  - LEU  396 )                          
  62: s001-A 1khv-B   380 - 391 <=>  393 - 404   (PRO  380  - ILE  391  <=> ASN  397  - LEU  408 )                          
  62: s001-A 1khv-B   393 - 413 <=>  408 - 428   (ASP  393  - GLU  413  <=> GLY  412  - THR  432 )                          
  62: s001-A 1khv-B   415 - 435 <=>  440 - 460   (LEU  415  - TYR  435  <=> LEU  444  - GLY  464 )                          
  62: s001-A 1khv-B   436 - 450 <=>  462 - 476   (ASP  436  - LEU  450  <=> GLU  466  - ALA  480 )                          
  62: s001-A 1khv-B   494 - 497 <=>  483 - 486   (LEU  494  - PRO  497  <=> TYR  487  - ASP  490 )                          
  63: s001-A 4nru-E     1 -   6 <=>   10 -  15   (MET    1  - ILE    6  <=> PRO   13  - GLY   18 )                          
  63: s001-A 4nru-E    17 -  29 <=>   16 -  28   (THR   17  - SER   29  <=> ASP   19  - ARG   31 )                          
  63: s001-A 4nru-E    32 -  47 <=>   29 -  44   (ILE   32  - PRO   47  <=> THR   32  - LEU   47 )                          
  63: s001-A 4nru-E    48 -  62 <=>   56 -  70   (SER   48  - ASP   62  <=> LEU   59  - PRO   73 )                          
  63: s001-A 4nru-E    64 -  89 <=>   71 -  96   (PHE   64  - GLY   89  <=> ARG   74  - GLU   99 )                          
  63: s001-A 4nru-E    91 - 115 <=>   97 - 121   (SER   91  - LYS  115  <=> PRO  100  - HIS  124 )                          
  63: s001-A 4nru-E   118 - 124 <=>  122 - 128   (CYS  118  - ARG  124  <=> LYS  125  - TRP  131 )                          
  63: s001-A 4nru-E   125 - 139 <=>  135 - 149   (ASN  125  - SER  139  <=> GLY  138  - GLU  152 )                          
  63: s001-A 4nru-E   141 - 162 <=>  150 - 171   (GLY  141  - GLU  162  <=> MET  153  - LYS  174 )                          
  63: s001-A 4nru-E   163 - 189 <=>  176 - 202   (ASN  163  - VAL  189  <=> ILE  179  - ALA  205 )                          
  63: s001-A 4nru-E   190 - 193 <=>  205 - 208   (PRO  190  - ASN  193  <=> GLU  208  - ILE  211 )                          
  63: s001-A 4nru-E   194 - 203 <=>  211 - 220   (PHE  194  - ASP  203  <=> PRO  214  - GLU  223 )                          
  63: s001-A 4nru-E   204 - 212 <=>  222 - 230   (GLY  204  - LEU  212  <=> GLY  225  - ALA  233 )                          
  63: s001-A 4nru-E   218 - 252 <=>  231 - 265   (THR  218  - LEU  252  <=> ASN  234  - GLU  268 )                          
  63: s001-A 4nru-E   257 - 268 <=>  266 - 277   (ASN  257  - ILE  268  <=> PRO  269  - LEU  280 )                          
  63: s001-A 4nru-E   269 - 313 <=>  279 - 323   (ASN  269  - ASP  313  <=> PRO  282  - ARG  326 )                          
  63: s001-A 4nru-E   314 - 336 <=>  328 - 350   (TYR  314  - LEU  336  <=> ILE  331  - LEU  353 )                          
  63: s001-A 4nru-E   341 - 359 <=>  351 - 369   (PHE  341  - ASP  359  <=> ASP  354  - ALA  372 )                          
  63: s001-A 4nru-E   361 - 366 <=>  376 - 381   (THR  361  - ARG  366  <=> LEU  379  - THR  384 )                          
  63: s001-A 4nru-E   380 - 393 <=>  383 - 396   (PRO  380  - ASP  393  <=> GLN  386  - GLN  399 )                          
  63: s001-A 4nru-E   394 - 399 <=>  400 - 405   (LEU  394  - ASP  399  <=> TYR  403  - ARG  408 )                          
  63: s001-A 4nru-E   400 - 404 <=>  408 - 412   (LEU  400  - ASP  404  <=> ILE  411  - LEU  415 )                          
  63: s001-A 4nru-E   407 - 413 <=>  413 - 419   (MET  407  - GLU  413  <=> LEU  416  - ASN  422 )
[truncated: 6,134,580 more chars]
