# Supplementary material for: Novel viruses of the family Partitiviridae discovered in Saccharomyces cerevisiae
Source: PLoS Pathog. 2023 Jun 7;19(6):e1011418. doi: 10.1371/journal.ppat.1011418 (PMC10281585; doi:10.1371/journal.ppat.1011418)
Supplement: S1 Table — (TSV) [file ppat.1011418.s013.tsv]

OS_name	Isolate name	Standardized name	Isolation	Ecological origins	Geographical origins	Aneuploidies	Zygosity	Clade
47	DBVPG6295	BSG	Grape must	Wine	South Africa	euploid	homozygous	1. Wine/European
193	M57	BSL	Wine	Wine	Italy	euploid	heterozygous	1. Wine/European
196	SGU89	BSM	Wine	Wine	Italy	euploid	heterozygous	1. Wine/European
203	SG60	BSN	Wine	Wine	Italy	euploid	heterozygous	1. Wine/European
211	L-1183	BSP	Wine	Wine	Uruguay	euploid	homozygous	1. Wine/European
230	L-958	BSR	Wine	Wine	Mendoza area, Argentina	euploid	heterozygous	1. Wine/European
231	L-960	BSS	Wine	Wine	Mendoza area, Argentina	euploid	heterozygous	1. Wine/European
232	L-962	BST	Wine	Wine	Mendoza area, Argentina	euploid	homozygous	1. Wine/European
383	ZP_577	BTH	Quercus faginea	Tree	Portugal, Aldeia das Dez, S. Estrela,	euploid	homozygous	1. Wine/European
407	L-304	BTL	Wine	Wine	Chile	euploid	homozygous	1. Wine/European
408	L-319	CRH	Wine	Wine	Chile	euploid	heterozygous	1. Wine/European
409	L-475	BTN	Wine	Wine	Chile	euploid	homozygous	1. Wine/European
420	L-1198	BTP	Heterozygote, 12% Sporulation Efficiency	Wine	Valle de Ica, Peru	euploid	heterozygous	1. Wine/European
422	L-1201	BTR	Heterozygote, 12% Sporulation Efficiency	Wine	Valle de Ica, Peru	euploid	heterozygous	1. Wine/European
676	DBVPG1788_1b	ABQ	Soil	Soil	Finland	euploid	homozygous	1. Wine/European
677	DBVPG1794_1b	ABR	Soil	Soil	Finland	euploid	homozygous	1. Wine/European
679	UC1_1b	ADC	Wine	Wine	France	euploid	homozygous	1. Wine/European
688	L1528	SACE_GAP	Wine	Wine	Chile	euploid	homozygous	1. Wine/European
729	CBS3012	AGA	Wine	Wine	Cadiz, Spain	aneu;+2*1;+2*8;	homozygous	1. Wine/European
732	CBS1582	AGH	Wine	Wine	Portugal	euploid	homozygous	1. Wine/European
737	CBS3013	AGS	Wine	Wine	Cadiz, Spain	euploid	homozygous	1. Wine/European
739	CBS6223	AGV	Grape juice	Wine	Chile	euploid	homozygous	1. Wine/European
744	CBS1192	AHD	Wine	Wine	NA	aneu;+1*1;	homozygous	1. Wine/European
747	CBS1586	AHG	Pear must	Fruit	NA	euploid	homozygous	1. Wine/European
748	CBS2966a	AAI	Distillery	Distillery	Denmark	euploid	homozygous	1. Wine/European
750	CBS6914	AHI	White wine	Wine	Spain	aneu;+1*14;	homozygous	1. Wine/European
755	CBS5635	AHN	Grape must	Wine	South Africa	euploid	homozygous	1. Wine/European
758	CBS1227	AHR	Abscess on epididymis	Human, clinical	Romania	euploid	homozygous	1. Wine/European
779	CECT10109_1b	ABP	Prickly pear	Fruit	Spain	euploid	homozygous	1. Wine/European
780	DBVPG3591_1b	ABS	Cocoa beans	Nature	NA	euploid	homozygous	1. Wine/European
781	DBVPG4651_1b	ABT	Tuber magnatum	Nature	Italy	euploid	homozygous	1. Wine/European
788	CLIB294_1b	ACF	Distillery	Distillery	France	euploid	homozygous	1. Wine/European
797	DBVPG1339_1b	ACR	Grapes	Wine	Netherlands	euploid	homozygous	1. Wine/European
799	UC8_1b	ACT	Wine	Wine	South Africa	aneu;+1*1;	homozygous	1. Wine/European
800	WE372_1b	ACV	Wine	Wine	South Africa	aneu;+1*1;	homozygous	1. Wine/European
802	Y9J_1b	ADB	Wine	Wine	Japan	aneu;+1*10;	homozygous	1. Wine/European
810	M22_1b	ADR	Vineyard	Wine	Italy	euploid	homozygous	1. Wine/European
827	CBS4458	AGL	Red wine	Wine	France	euploid	homozygous	1. Wine/European
829	CBS1194	AHE	Wine	Wine	NA	aneu;+1*8;	homozygous	1. Wine/European
847	CBS1479	AGF	Wine	Wine	NA	euploid	homozygous	1. Wine/European
849	CBS1460	AHT	Fermenting fruit	Fermentation	Indonesia	euploid	homozygous	1. Wine/European
855	CBS457	AIF	Grape must	Wine	Italy	euploid	heterozygous	1. Wine/European
857	RM11-1a	AAA	Zinfandel vineyard	Wine	California, USA	euploid	homozygous	1. Wine/European
861	CBS1590	AGI	Grape must / juice	Wine	Italy	euploid	homozygous	1. Wine/European
1167	DBVPG1057	BNE	Grape must	Wine	Colli Romani, Lazio, Italy	euploid	homozygous	1. Wine/European
1171	DBVPG1078	BNF	Grape must	Wine	San Ferdinando, Italy	euploid	homozygous	1. Wine/European
1173	DBVPG1085	BNG	Grape must	Wine	Corato, Italy	euploid	heterozygous	1. Wine/European
1218	DBVPG1631	BLK	Grape must treated with sulfur dioxide	Wine	Valdepenas, La Mancha, Spain	euploid	homozygous	1. Wine/European
1219	DBVPG1632	BLL	Grape must	Wine	Abertura, La Mancha, Spain	euploid	heterozygous	1. Wine/European
1220	DBVPG1656	BLM	Grape must treated with sulfur dioxide	Wine	Los Campillos, La Mancha, Spain	euploid	homozygous	1. Wine/European
1221	DBVPG1659	BLN	Grape must	Wine	Campo de Santiago, La Mancha, Spain	euploid	heterozygous	1. Wine/European
1222	DBVPG1661	BLP	Grape must	Wine	Los Polos, La Mancha, Spain	euploid	heterozygous	1. Wine/European
1223	DBVPG1669	BLQ	Grape must	Wine	Cenicero, Rioja, Spain	aneu;+1*11;	homozygous	1. Wine/European
1224	DBVPG1685	BNH	Grape must	Wine	Haro, Rioja, Spain	euploid	homozygous	1. Wine/European
1225	DBVPG1699	BNI	Grape must	Wine	De Casa la Reina, Rioja, Spain	euploid	homozygous	1. Wine/European
1226	DBVPG1701	BNK	Grape must	Wine	Cihuri, Rioja, Spain	euploid	homozygous	1. Wine/European
1227	DBVPG1708	BNL	Soil	Soil	Ultura, Sweden	euploid	heterozygous	1. Wine/European
1228	DBVPG1711	BNM	Grape must	Wine	Ygai, Rioja, Spain	euploid	homozygous	1. Wine/European
1229	DBVPG1712	BNN	Grape must	Wine	Pedrejon, Rioja, Spain	euploid	homozygous	1. Wine/European
1230	DBVPG1714	BNP	Grape must	Wine	Fuen Mayor, Rioja, Spain	euploid	heterozygous	1. Wine/European
1231	DBVPG1719	BNQ	Grape must	Wine	San Adrian, Rioja, Spain	euploid	homozygous	1. Wine/European
1232	DBVPG1725	BNR	Grape must	Wine	La Puebla de la Barca, Rioja, Spain	euploid	homozygous	1. Wine/European
1234	DBVPG1772	BNT	Soil	Soil	Kuopio, Finland	euploid	homozygous	1. Wine/European
1235	DBVPG1790	BNV	Soil	Soil	Turku, Finland	euploid	homozygous	1. Wine/European
1237	DBVPG1795	BPB	Grape must	Wine	Illasi, Verona, Italy	euploid	homozygous	1. Wine/European
1238	DBVPG1798	BPC	Grape must	Wine	Sicily, Italy	euploid	homozygous	1. Wine/European
1241	DBVPG1832	BPF	Fruit juice	Fruit	NA	euploid	heterozygous	1. Wine/European
1242	DBVPG1841	BPG	Red Tecc	Unknown	Ethiopia	aneu;+1*1;	homozygous	1. Wine/European
1243	DBVPG1843	BPH	White Tecc	Unknown	Ethiopia	aneu;+1*1;	homozygous	1. Wine/European
1245	DBVPG1861	BPK	River water	Water	Rajamaki River, Finland	euploid	heterozygous	1. Wine/European
1247	DBVPG1880	BPM	Grape must treated with pesticides	Wine	Italy	euploid	heterozygous	1. Wine/European
1249	DBVPG1898	BPP	Grape must	Wine	Pantelleria, Italy	aneu;+1*1;	homozygous	1. Wine/European
1253	DBVPG1960	BPT	Grape must	Wine	Recioto, Verona, Italy	euploid	heterozygous	1. Wine/European
1254	DBVPG1973	BLR	Grape must	Wine	Greece	euploid	heterozygous	1. Wine/European
1255	DBVPG1975	BLS	Wine	Wine	Greece	euploid	heterozygous	1. Wine/European
1256	DBVPG1976	BPV	Wine	Wine	Slovakia	euploid	homozygous	1. Wine/European
1257	DBVPG1984	BLT	Grape must	Wine	Slovenia	euploid	heterozygous	1. Wine/European
1259	DBVPG2049	BQB	Lambrusco grape must	Wine	Reggio Emilia, Italy	euploid	heterozygous	1. Wine/European
1260	DBVPG2088	BQC	Cognac	Distillery	Cognac, France	euploid	homozygous	1. Wine/European
1262	DBVPG2166	BQE	Sagrantino wine	Wine	production zone of Sagrantino wine, Montefalco, Foligno, Italy	euploid	heterozygous	1. Wine/European
1264	DBVPG3022	BLV	Grape must	Wine	Squinzano, Italy	euploid	homozygous	1. Wine/European
1265	DBVPG3098	BQG	Grape must	Wine	Calabria, Italy	euploid	homozygous	1. Wine/European
1266	DBVPG3100	BQH	Grape must	Wine	Toscana, Italy	euploid	heterozygous	1. Wine/European
1267	DBVPG3924	BQI	Grape must	Wine	Piave, Italy	euploid	homozygous	1. Wine/European
1270	DBVPG4162	BQM	Grape must	Wine	Reggio Emilia, Italy	euploid	heterozygous	1. Wine/European
1272	DBVPG4297	BQP	Prosecco wine	Wine	Treviso, Italy	euploid	homozygous	1. Wine/European
1273	DBVPG4317	BQQ	Fermenting refrigerated Grape must (5C ca)	Wine	Bettona, Perugia, Italy	euploid	homozygous	1. Wine/European
1274	DBVPG4381	BQR	Seawater	Water	Italy	euploid	heterozygous	1. Wine/European
1275	DBVPG4410	BQS	Wine	Wine	Italy	euploid	heterozygous	1. Wine/European
1276	DBVPG4460	BQT	Wine	Wine	Jesi, Italy	euploid	homozygous	1. Wine/European
1278	DBVPG4651	BRA	Surface of Tuber magnatum	Nature	Italy	euploid	homozygous	1. Wine/European
1279	DBVPG4686	BRB	Winery	Wine	Deruta, Perugia, Italy	euploid	heterozygous	1. Wine/European
1281	DBVPG4902	BRD	Dried sausages under oil	Unknown	Perugia, Italy	euploid	heterozygous	1. Wine/European
1282	DBVPG4905	BRE	Fermenting grape must	Wine	Marsciano, Perugia, Italy	euploid	homozygous	1. Wine/European
1283	DBVPG5760	BRF	Wine fermenter	Wine	Production zone of Sagrantino wine, Montefalco, Foligno, Italy	euploid	heterozygous	1. Wine/European
1285	DBVPG6223	BRH	Grape must	Wine	Spain	euploid	homozygous	1. Wine/European
1297	DBVPG6876	BSA	Winery	Wine	Frog's Leap Winery, California, USA	euploid	homozygous	1. Wine/European
1298	DBVPG6877	BSB	Winery	Wine	Sterling Winery, California, USA	euploid	homozygous	1. Wine/European
1299	DBVPG6878	BSC	Winery	Wine	Mondavi Winery, California, USA	euploid	homozygous	1. Wine/European
1300	DBVPG6879	BSD	Winery	Wine	Newton Winery, California, USA	euploid	homozygous	1. Wine/European
1301	DBVPG6880	BSE	Winery	Wine	Ridge Winery, California, USA	euploid	homozygous	1. Wine/European
1316	4LBI-3	BVK	Spontaneous grape fermentation	Wine	Basilicata, Italy	euploid	homozygous	1. Wine/European
1318	SA6-31	BVM	Spontaneous grape fermentation	Wine	Toscana, Italy	euploid	homozygous	1. Wine/European
1330	B-4	CAE	Wine conserved in amphora	Wine	Georgia	euploid	homozygous	1. Wine/European
1331	C-3	CAF	Wine conserved in amphora	Wine	Georgia	euploid	homozygous	1. Wine/European
1333	D-1	CAH	Wine conserved in amphora	Wine	Georgia	aneu;+1*4;	heterozygous	1. Wine/European
1334	D-4	CAI	Wine conserved in amphora	Wine	Georgia	euploid	heterozygous	1. Wine/European
1335	A-16	CAK	Wine conserved in amphora	Wine	Georgia	euploid	heterozygous	1. Wine/European
1336	A-19	CAL	Wine conserved in amphora	Wine	Georgia	euploid	heterozygous	1. Wine/European
1345	A-14	CBA	Wine conserved in amphora	Wine	Georgia	euploid	heterozygous	1. Wine/European
1354	CBS423	APS	Wine	Wine	Switzerland	aneu;+1*1;+1*8;+1*14;	heterozygous	1. Wine/European
1355	CBS459	APT	Grape must	Wine	Italy	aneu;+1*14;	homozygous	1. Wine/European
1356	CBS1250	APV	Cherry wine	Wine	Spain	euploid	homozygous	1. Wine/European
1358	CBS5112	AQB	Grape must	Wine	Spain	euploid	homozygous	1. Wine/European
1371	CBS1175	AQQ	Wine	Wine	Switzerland	aneu;+1*9;+1*14;	heterozygous	1. Wine/European
1372	CBS1190	AQR	Wine	Wine	Germany	aneu;+1*11;+1*14;	heterozygous	1. Wine/European
1378	CBS1257	ARC	Wine	Wine	Germany	aneu;+1*14;	heterozygous	1. Wine/European
1385	CBS1602	ARK	Must of Blanchard pears	Fruit	NA	aneu;+1*8;+1*13;	heterozygous	1. Wine/European
1386	CBS2087	ARL	Lychee flower	Flower	China	aneu;+1*1;	heterozygous	1. Wine/European
1390	CBS2271	ARQ	Wine	Wine	Belgium	euploid	homozygous	1. Wine/European
1394	CBS2965	ARV	Distillery	Distillery	Denmark	aneu;+1*1;	homozygous	1. Wine/European
1398	CBS4507	ASD	Brewer's yeast, English top yeast	Beer	NA	euploid	heterozygous	1. Wine/European
1399	CBS4667	ASE	Grapes	Wine	Former Czechoslovakia	euploid	heterozygous	1. Wine/European
1401	CBS1489	ASG	Tubercular lung	Human, clinical	Italy	aneu;+2*2;+1*3;+1*8;+1*10;	homozygous	1. Wine/European
1410	M1	ASR	Vineyard	Wine	Italy	euploid	heterozygous	1. Wine/European
1411	M5	ASS	Vineyard	Wine	Italy	euploid	homozygous	1. Wine/European
1414	PR	ATA	Vineyard	Wine	France	euploid	homozygous	1. Wine/European
1420	UC4	ATH	Vineyard	Wine	Germany	euploid	heterozygous	1. Wine/European
1424	UC10	ATM	Wine	Wine	California, USA	euploid	homozygous	1. Wine/European
1425	Y4	ATN	Fruit	Fruit	Indonesia	euploid	homozygous	1. Wine/European
1438	CECT1478	AVH	Wine	Wine	Hungary	aneu;+1*2;+1*6;+1*7;+1*10;+1*13;+1*15;+1*16;	homozygous	1. Wine/European
1440	EXF-4126	BEQ	Dry wine-berry selection	Wine	Ljubljana, Slovenia	euploid	heterozygous	1. Wine/European
1441	EXF-5042	BER	Straw broom sink cleaning after grape pressing	Wine	Slovenia	euploid	heterozygous	1. Wine/European
1442	EXF-5046	BES	Grapes	Wine	Slovenia	euploid	heterozygous	1. Wine/European
1443	EXF-5247	BET	Seawater in harbour	Water	Koper, Slovenia	euploid	homozygous	1. Wine/European
1444	EXF-5248	BEV	Seawater in harbour	Water	Koper, Slovenia	euploid	homozygous	1. Wine/European
1447	EXF-5295	BFC	Kefyr	Fermentation	Slovenia	euploid	homozygous	1. Wine/European
1454	EXF-6761	BFK	Quercus cerris	Tree	Slovenia	euploid	homozygous	1. Wine/European
1459	DBVPG1978	CBG	Grape must	Wine	Slovakia	euploid	heterozygous	1. Wine/European
1460	DBVPG3051	CBH	Grape must	Wine	Israel	euploid	heterozygous	1. Wine/European
1517	SRC 147	CIA	Bioindustrial strains	Industrial	Bretagne, France	euploid	homozygous	1. Wine/European
1518	SRC 213	CIB	Bioindustrial strains	Industrial	Bretagne, France	euploid	homozygous	1. Wine/European
1654	Lib70	CHD	Fermenting grape must (white wine)	Wine	Lebanon	euploid	heterozygous	1. Wine/European
1655	Lib71	CHE	Fermenting grape must (rose wine)	Wine	Lebanon	euploid	heterozygous	1. Wine/European
1656	Lib73	CHF	Fermenting grape must (red wine)	Wine	Lebanon	euploid	heterozygous	1. Wine/European
1666	CECT10351-1B	CDS	Tomato	Fruit	Spain	euploid	homozygous	1. Wine/European
1668	UCD_40-255	CFS	Red Tokay grapes (1939)	Wine	Walnut Creek, California	aneu;+1*2;-1*6;	homozygous	1. Wine/European
1669	T73_1b	ADS	Monastrel grape fermentation (red wine)	Wine	Alicante, Spain	euploid	homozygous	1. Wine/European
1671	UCD_40-235	CFQ	Muscate grapes	Wine	Walnut Creek, California	euploid	homozygous	1. Wine/European
1672	UCD_40-248	CFR	Muscat must to be fortified (1939)	Wine	Tulare Winery, California	euploid	homozygous	1. Wine/European
1675	YJM1129	SACE_YDO	Non-Clinical, segregant of NRRL Y-53 (=NRRL Y-567)	Distillery	Ohio, USA	euploid	homozygous	1. Wine/European
1676	YJM189	SACE_YAA	Unknown	Distillery	NA	euploid	homozygous	1. Wine/European
1679	YJM244	SACE_YAD	Human	Human, clinical	Romania	euploid	homozygous	1. Wine/European
1683	YJM453	SACE_YAM	Unknown	Human, clinical	NA	euploid	homozygous	1. Wine/European
1711	YJM1332	SACE_YBX	Unknown	Wine	Italy	euploid	homozygous	1. Wine/European
1712	YJM1336	SACE_YBY	Unknown	Wine	Italy	euploid	homozygous	1. Wine/European
1714	YJM1341	SACE_YCA	Unknown	Wine	South Africa	euploid	homozygous	1. Wine/European
1717	YJM1356	SACE_YCD	Cider	Cider	NA	aneu;+1*1;	homozygous	1. Wine/European
1728	YJM1415	SACE_YCP	Wine	Wine	France	euploid	homozygous	1. Wine/European
1729	YJM1417	SACE_YCQ	Cider	Cider	NA	euploid	homozygous	1. Wine/European
1315	AGME_5I	CRI	Wine	Wine	Italy	aneu;+1*4;+1*8;+1*15;	homozygous	1. Wine/European
1317	E1-6	CRK	Wine	Wine	Italy	euploid	homozygous	1. Wine/European
1319	CD7-9Sv2	CQV	Wine	Wine	Italy	euploid	homozygous	1. Wine/European
1320	RB3-7Sc2	CRA	Wine	Wine	Italy	aneu;-1*1;	heterozygous	1. Wine/European
1321	SC2-37	CRB	Wine	Wine	Italy	euploid	homozygous	1. Wine/European
1322	Ba-215	CRC	Wine	Wine	Italy	euploid	homozygous	1. Wine/European
1323	FIMA_3	CRD	Wine	Wine	Italy	euploid	homozygous	1. Wine/European
1332	C-6	CRL	Wine conserved in amphora	Wine	Georgia	euploid	homozygous	1. Wine/European
229	L-846	CRG	Wine	Wine	Chile	euploid	heterozygous	1. Wine/European
233	L-982	CQT	Wine	Wine	Argentina	euploid	homozygous	1. Wine/European
795	CLIB154_1b	ACP	Wine	Wine	Russia	euploid	homozygous	1. Wine/European (subclade 1)
1250	DBVPG1918	BPQ	Grape must	Wine	Malta	euploid	homozygous	1. Wine/European (subclade 1)
1258	DBVPG1994	BQA	Grapes	Wine	Greece	euploid	homozygous	1. Wine/European (subclade 1)
1271	DBVPG4186	BQN	Wine	Wine	Slovenia	euploid	homozygous	1. Wine/European (subclade 1)
1280	DBVPG4695	BRC	Winery surface at the beginning of Vino Santo production, Lungarotti winery	Wine	Torgiano, Perugia, Italy	euploid	homozygous	1. Wine/European (subclade 1)
1439	EXF-3387	BEP	Homemade apple vingar	Unknown	Ljubljana, Slovenia	euploid	heterozygous	1. Wine/European (subclade 1)
1446	EXF-5287	BFB	Plum	Nature	Slovenia	euploid	heterozygous	1. Wine/European (subclade 1)
1448	EXF-5297	BFD	Mashed pears	Fruit	Slovenia	euploid	homozygous	1. Wine/European (subclade 1)
1461	DBVPG4036	CBI	Grape must	Wine	ex Yugoslavia	euploid	homozygous	1. Wine/European (subclade 1)
305	YJM984	BMH	Vagina	Human, clinical	Italy	euploid	homozygous	1. Wine/European (subclade 2)
306	YJM989	BMI	Vagina	Human, clinical	Italy	euploid	homozygous	1. Wine/European (subclade 2)
307	YJM990	BMK	Vagina	Human, clinical	Italy	euploid	homozygous	1. Wine/European (subclade 2)
700	YJM978	SACE_YBB	Vagina	Human, clinical	Italy	euploid	homozygous	1. Wine/European (subclade 2)
702	YJM975	SACE_YBA	Vagina	Human, clinical	Italy	euploid	homozygous	1. Wine/European (subclade 2)
803	IL_01_b	ADD	Soil	Soil	Illinois, USA	euploid	homozygous	1. Wine/European (subclade 2)
807	YJM981_b	ADI	Vagina	Human, clinical	Italy	euploid	homozygous	1. Wine/European (subclade 2)
1693	YJM969	SACE_YAY	Unknown	Human, clinical	Italy	euploid	homozygous	1. Wine/European (subclade 2)
1694	YJM972	SACE_YAZ	Unknown	Human, clinical	Italy	euploid	homozygous	1. Wine/European (subclade 2)
1695	YJM987	SACE_YBE	Unknown	Human, clinical	Italy	euploid	homozygous	1. Wine/European (subclade 2)
1696	YJM980	SACE_YBF	Unknown	Human, clinical	Italy	euploid	homozygous	1. Wine/European (subclade 2)
1697	YJM993	SACE_YBG	Unknown	Human, clinical	Italy	euploid	homozygous	1. Wine/European (subclade 2)
1698	YJM996	SACE_YBH	Unknown	Human, clinical	Italy	euploid	homozygous	1. Wine/European (subclade 2)
881	2698	BMN	Faringe	Human, clinical	Vall d'Hebron hospital, Barcelona, Spain	euploid	heterozygous	1. Wine/European (subclade 3)
1528	malade Hc6553	CIM	Blood (therapy isolate)	Human, clinical	Paris, France, H6	aneu;+2*9;	heterozygous	1. Wine/European (subclade 3)
1529	malade Pac6436	CIN	Blood (therapy isolate)	Human, clinical	Paris, France, H6	euploid	heterozygous	1. Wine/European (subclade 3)
1530	malade 6442	CIP	Catheter (therapy isolate)	Human, clinical	Paris, France, H6	aneu;-1*3;+1*7;+1*11;+1*16;	heterozygous	1. Wine/European (subclade 3)
1531	malade 6452	CIQ	Blood (therapy isolate)	Human, clinical	Paris, France, H6	aneu;-1*3;	heterozygous	1. Wine/European (subclade 3)
1532	malade 6441	CIR	Blood (therapy isolate)	Human, clinical	Paris, France, H6	euploid	heterozygous	1. Wine/European (subclade 3)
1533	malade Elbaz 6766	CIS	Therapy isolates (Blood)	Human, clinical	Paris, France, H6	euploid	heterozygous	1. Wine/European (subclade 3)
1534	malade 459 Labaume	CIT	Blood (therapy isolate)	Human, clinical	Paris, France, H1	euploid	heterozygous	1. Wine/European (subclade 3)
1535	malade 1124/150017	CIV	Feces (therapy isolate)	Human, clinical	Paris, France, H2	euploid	heterozygous	1. Wine/European (subclade 3)
1537	malade 98 1655/125391	CKB	Blood (therapy isolate)	Human, clinical	Paris, France, H3	euploid	heterozygous	1. Wine/European (subclade 3)
1538	malade 139287/11_2_1	CKC	Blood (therapy isolate)	Human, clinical	Paris, France, H2	euploid	heterozygous	1. Wine/European (subclade 3)
1539	malade 97 138633/11-2-5	CKD	Feces (therapy isolate)	Human, clinical	Paris, France, H2	euploid	heterozygous	1. Wine/European (subclade 3)
1540	malade 141076/11210	CKE	Feces (therapy isolate)	Human, clinical	Paris, France, H2	euploid	heterozygous	1. Wine/European (subclade 3)
1541	malade 150865/1122	CKF	Feces (therapy isolate)	Human, clinical	Paris, France, H2	euploid	heterozygous	1. Wine/European (subclade 3)
709	CBS2806a	AAE	Wine	Wine	Slovakia	euploid	homozygous	1. Wine/European (subclade 4)
711	CBS4054	AES	Red wine	Wine	Spain	aneu;+1*2;	homozygous	1. Wine/European (subclade 4)
712	CBS6007	AET	Wine	Wine	Spain	euploid	homozygous	1. Wine/European (subclade 4)
721	CBS2183	AFI	Wine	Wine	Chateau Chalon France	euploid	homozygous	1. Wine/European (subclade 4)
728	CBS2814	AFV	Wine	Wine	Slovakia	aneu;-1*5;	homozygous	1. Wine/European (subclade 4)
751	CBS2247	AHK	Grape must	Wine	South Africa	euploid	homozygous	1. Wine/European (subclade 4)
754	CBS4093a	AAK	Film on white wine	Wine	Spain	euploid	homozygous	1. Wine/European (subclade 4)
756	CBS5835	AHP	Wine	Wine	Spain	euploid	heterozygous	1. Wine/European (subclade 4)
819	CBS4079	AEK	Film on white wine	Wine	Spain	euploid	homozygous	1. Wine/European (subclade 4)
831	CBS2805	AIB	Wine	Wine	Slovakia	euploid	homozygous	1. Wine/European (subclade 4)
851	CBS2180	AIA	Turbid Italian wine	Wine	Italy	euploid	homozygous	1. Wine/European (subclade 4)
852	CBS2807	AIC	Wine	Wine	Slovakia	euploid	homozygous	1. Wine/European (subclade 4)
1246	DBVPG1878	BPL	Grape must	Wine	Piave, Italy	euploid	heterozygous	1. Wine/European (subclade 4)
1251	DBVPG1919	BPR	Caverns	Nature	Italy	euploid	heterozygous	1. Wine/European (subclade 4)
1324	B-24	BVT	Wine conserved in amphora	Wine	Georgia	euploid	heterozygous	1. Wine/European (subclade 4)
1325	8-15	BVV	Wine conserved in amphora	Wine	Georgia	euploid	heterozygous	1. Wine/European (subclade 4)
1326	5-18	CAA	Wine conserved in amphora	Wine	Georgia	euploid	heterozygous	1. Wine/European (subclade 4)
1327	11-8	CAB	Wine conserved in amphora	Wine	Georgia	euploid	heterozygous	1. Wine/European (subclade 4)
1328	A-12	CAC	Wine conserved in amphora	Wine	Georgia	euploid	heterozygous	1. Wine/European (subclade 4)
1329	11-18	CAD	Wine conserved in amphora	Wine	Georgia	euploid	heterozygous	1. Wine/European (subclade 4)
1337	9-7	CAM	Wine conserved in amphora	Wine	Georgia	euploid	heterozygous	1. Wine/European (subclade 4)
1338	8-3	CAN	Wine conserved in amphora	Wine	Georgia	aneu;+1*9;	heterozygous	1. Wine/European (subclade 4)
1339	11-2	CAP	Wine conserved in amphora	Wine	Georgia	euploid	heterozygous	1. Wine/European (subclade 4)
1340	5-2	CAQ	Wine conserved in amphora	Wine	Georgia	euploid	heterozygous	1. Wine/European (subclade 4)
1341	A-9	CAR	Wine conserved in amphora	Wine	Georgia	euploid	homozygous	1. Wine/European (subclade 4)
1342	B-17	CAS	Wine conserved in amphora	Wine	Georgia	euploid	homozygous	1. Wine/European (subclade 4)
1343	C-12	CAT	Wine conserved in amphora	Wine	Georgia	euploid	homozygous	1. Wine/European (subclade 4)
1344	B-13	CAV	Wine conserved in amphora	Wine	Georgia	aneu;+1*3;	homozygous	1. Wine/European (subclade 4)
1346	1-9	CBB	Wine conserved in amphora	Wine	Georgia	euploid	heterozygous	1. Wine/European (subclade 4)
1347	D-18	CBC	Wine conserved in amphora	Wine	Georgia	euploid	homozygous	1. Wine/European (subclade 4)
1348	B-11	CBD	Wine conserved in amphora	Wine	Georgia	euploid	homozygous	1. Wine/European (subclade 4)
1349	D-21	CBE	Wine conserved in amphora	Wine	Georgia	euploid	heterozygous	1. Wine/European (subclade 4)
1359	CBS5155	AQC	Fermenting Grape must	Wine	South Armenia	euploid	heterozygous	1. Wine/European (subclade 4)
1361	CBS6006	AQE	Wine	Wine	Spain	euploid	heterozygous	1. Wine/European (subclade 4)
1370	CBS462	AQP	Grape must	Wine	Spain	aneu;+1*1;+1*9;	heterozygous	1. Wine/European (subclade 4)
1393	CBS2808	ART	Wine	Wine	Slovakia	euploid	heterozygous	1. Wine/European (subclade 4)
1395	CBS4092	ASA	Film on white wine	Wine	Spain	aneu;+1*9;	heterozygous	1. Wine/European (subclade 4)
1674	YJM270	SACE_YAF	Unknown	Wine	Slovenia	euploid	homozygous	1. Wine/European (subclade 4)
1099	CEY646	BMR	Chicken	Nature	French Guiana	euploid	heterozygous	10. French Guiana human
1102	CEY649	BMV	Agouti paca (RO)	Nature	French Guiana	euploid	heterozygous	10. French Guiana human
1103	CEY650	BNA	Agouti paca (RO)	Nature	French Guiana	euploid	heterozygous	10. French Guiana human
1104	CEY651	BNB	Fruits	Fruit	French Guiana	euploid	heterozygous	10. French Guiana human
1105	CEY652	BNC	Fruits	Fruit	French Guiana	euploid	heterozygous	10. French Guiana human
1106	CEY653	BND	Fruits	Fruit	French Guiana	euploid	heterozygous	10. French Guiana human
50	DBVPG6693	BSI	Beer	Beer	Belgium	aneu;+1*1;+1*9;-1*14;	heterozygous	11. Ale beer
703	CBS2165a	AAC	Brewers	Beer	England	euploid	heterozygous	11. Ale beer
730	CBS6308	AGB	Brewer yeast, Yorkshire type	Beer	South Yorkshire, UK	euploid	heterozygous	11. Ale beer
815	CBS1171	AEB	Brewers top yeast	Beer	Oranjeboom brewery, Rotterdam, Netherlands	aneu;+1*1;+1*2;+1*15;	heterozygous	11. Ale beer
816	CBS1248	AEC	Brewers yeast	Beer	NA	NA	heterozygous	11. Ale beer
1291	DBVPG6694	BRP	Artois Peterman beer	Beer	Belgium	aneu;+1*1;-1*3;	heterozygous	11. Ale beer
1292	DBVPG6695	BRQ	Orval Trappist beer	Beer	Belgium	aneu;-1*1;-1*5;+2*9;-1*10;+1*13;	heterozygous	11. Ale beer
1374	CBS1230	AQT	Beer	Beer	Belgium	aneu;+1*6;	heterozygous	11. Ale beer
1402	CLIB227	ASH	Beer holland	Beer	Netherlands	aneu;-1*1;-1*5;-1*7;-1*8;+1*9;-1*14;+1*16;	heterozygous	11. Ale beer
1431	CECT1462	ATV	Beer	Beer	UK	euploid	heterozygous	11. Ale beer
1468	NCYC_1187	CBR	Ale strain	Beer	UK	euploid	heterozygous	11. Ale beer
686	SK1	SACE_GAL	Lab strain	Lab strain	USA	euploid	homozygous	13. African palm wine
804	YPS1009_b	ADF	Exudate from Quercus sp.	Tree	USA	euploid	homozygous	13. African palm wine
813	CBS7903	ADV	Palm wine	Palm wine	Nigeria	euploid	homozygous	13. African palm wine
830	CBS1419	AHS	Wine	Wine	Ghana	aneu;+1*9;	homozygous	13. African palm wine
1352	CBS400	APQ	Palm wine, from Elaeis guineensis	Palm wine	Ivory Coast	euploid	homozygous	13. African palm wine
1353	CBS403	APR	Ginger beer, from Zingiber officinale	Beer	West Africa	aneu;+1*9;	homozygous	13. African palm wine
1426	Y5	ATP	Bili wine	Palm wine	West Africa	euploid	homozygous	13. African palm wine
1678	YJM195	SACE_YAC	Palm wine	Palm wine	Nigeria	euploid	homozygous	13. African palm wine
796	CLIB219_2b	ACQ	Wine	Wine	Russia	euploid	homozygous	18. Far East Asia
1730	YJM1418	SACE_YCR	Quercus sp.	Tree	Japan	euploid	homozygous	18. Far East Asia
275	UWOPS03-429.1	BMA	Nectar, bertam palm	Tree	Malaysia	euploid	homozygous	19. Malaysian
276	UWOPS03-433.3	BMB	Nectar, bertam palm	Tree	Malaysia	euploid	homozygous	19. Malaysian
277	UWOPS03-459.1	BMC	Nectar, bertam palm	Tree	Malaysia	euploid	homozygous	19. Malaysian
696	UWOPS05_227_2	SACE_MAL	Telok Senangin, Malaysia, Lachance M, 2005 Trigona spp (Stingless bee) collected near Bertam palm flower	Insect	Telok Senangin, Malaysia	euploid	homozygous	19. Malaysian
752	CBS3081	AHL	Alpechin (waste from olive oil production)	Industrial	Spain	euploid	homozygous	2. Alpechin
753	CBS3093	AHM	Alpechin (waste from olive oil production)	Industrial	Spain	euploid	homozygous	2. Alpechin
777	CBS3093_1b	ABM	Alpechin (waste from olive oil production)	Industrial	Spain	euploid	homozygous	2. Alpechin
853	CBS2909	AID	Human feces	Human	NA	euploid	heterozygous	2. Alpechin
854	CBS2910	AIE	Human feces	Human	Portugal	aneu;+1*9;	homozygous	2. Alpechin
1287	DBVPG6302	BRK	Alpechin (waste from olive oil production)	Industrial	Spain	euploid	homozygous	2. Alpechin
1357	CBS4903	AQA	Alpechin (waste from olive oil production)	Industrial	Spain	euploid	heterozygous	2. Alpechin
1360	CBS5378	AQD	Alpechin (waste from olive oil production)	Industrial	Spain	aneu;+1*8;	heterozygous	2. Alpechin
1427	CECT10497	ATQ	Alpechin (waste from olive oil production)	Industrial	Spain	aneu;+2*9;+1*11;	homozygous	2. Alpechin
1433	CECT10266	AVB	Tanning liquor	Industrial	Spain	euploid	homozygous	2. Alpechin
1680	YJM248	SACE_YAE	Faeces	Human	NA	euploid	homozygous	2. Alpechin
1699	YJM1078	SACE_YDM	Clinical	Human, clinical	Portugal	euploid	homozygous	2. Alpechin
1705	YJM1252	SACE_YBR	Alpechin (waste from olive oil production)	Industrial	Spain	euploid	homozygous	2. Alpechin
785	YPS1000_1b	ACC	Exudate from Quercus sp.	Tree	USA	euploid	homozygous	21. Ecuadorean
1474	CLQCA_20-156	CCC	Flower (Gesneriaceae sp.)	Flower	Yasuni, Orellana	euploid	homozygous	21. Ecuadorean
1475	CLQCA_20-184	CCD	Flower from Heliconia sp.	Flower	Yasuni, Orellana	euploid	homozygous	21. Ecuadorean
1476	CLQCA_20-221	CCE	Flower from Heliconia sp.	Flower	Yasuni, Orellana	euploid	homozygous	21. Ecuadorean
1477	CLQCA_20-246	CCF	Termite mound	Insect	Yasuni, Orellana	euploid	homozygous	21. Ecuadorean
1478	CLQCA_20-259	CCG	Decaying fruit	Fruit	Yasuni, Orellana	euploid	homozygous	21. Ecuadorean
1479	CLQCA_20-314	CCH	Termite mound	Insect	Yasuni, Orellana	aneu;+1*16;	homozygous	21. Ecuadorean
1485	CLQCA_20-248	CCI	Termite mound	Insect	Yasuni, Orellana	euploid	homozygous	21. Ecuadorean
786	YPS163_1b	ACD	Exudate from Quercus sp.	Tree	USA	euploid	homozygous	23. North American oak
1706	YJM1273	SACE_YBS	Quercus sp.	Tree	Pennsylvania, USA	euploid	homozygous	23. North American oak
722	CBS2992	AFK	Palm wine	Palm wine	Pakistan	euploid	homozygous	24. Asian islands
736	CBS1594	AGR	Plant	Nature	NA	euploid	homozygous	24. Asian islands
749	CBS3000	AHH	Palm wine	Palm wine	Denmark	euploid	homozygous	24. Asian islands
1382	CBS1576	ARG	Exudate of Arenga sp.	Tree	Celebes, Sulavesi, Indonesia	euploid	homozygous	24. Asian islands
1383	CBS1592	ARH	Fermenting cacao	Fermentation	Java, Indonesia	aneu;+1*1;	heterozygous	24. Asian islands
1384	CBS1593	ARI	Fermenting cacao	Fermentation	Java, Indonesia	aneu;+2*1;+1*2;	heterozygous	24. Asian islands
1725	YJM1400	SACE_YCM	Guava	Fruit	Philippines	euploid	homozygous	24. Asian islands
503	RIB1005	BTS	Sake	Sake	Japan	aneu;+1*11;	heterozygous	25. Sake
684	K1_1	ADN	Sake	Sake	Japan	euploid	homozygous	25. Sake
704	CBS436a	AAD	Moto (sake yeast starter)	Sake	Japan	aneu;+2*8;	homozygous	25. Sake
724	CBS6413	AFN	Sake yeast	Sake	Japan	euploid	homozygous	25. Sake
809	K12_2	ADQ	Sake (shochu)	Sake	Japan	euploid	homozygous	25. Sake
818	CBS6414	AEF	Sake yeast	Sake	Japan	euploid	homozygous	25. Sake
823	CBS6412	AFM	Sake yeast	Sake	Japan	euploid	homozygous	25. Sake
1369	CBS435	AQN	Moto (sake yeast starter)	Sake	Japan	euploid	heterozygous	25. Sake
1387	CBS2188	ARM	Fruit of Eryobotrya japonica	Fruit	Japan	euploid	heterozygous	25. Sake
1389	CBS2270	ARP	Japanese wine	Wine	Japan	aneu;+1*4;+1*11;+1*15;	heterozygous	25. Sake
1434	CECT10711	AVC	Sake	Sake	Japan	aneu;-1*1;+1*9;+1*15;	heterozygous	25. Sake
1435	CECT10712	AVD	Sake	Sake	Japan	aneu;+1*3;+1*11;	heterozygous	25. Sake
675	YJM413_b	ABB	Blood	Human, clinical	USA	euploid	homozygous	26. Asian fermentation
720	CBS1509	AFH	Distillery	Distillery	NA	euploid	homozygous	26. Asian fermentation
731	CBS1480	AGG	Distillery	Distillery	NA	euploid	heterozygous	26. Asian fermentation
757	CBS440	AHQ	Molasses	Industrial	Taiwan	euploid	homozygous	26. Asian fermentation
791	Y12_1b	ACK	Palm wine	Palm wine	Ivory Coast	euploid	homozygous	26. Asian fermentation
793	Y9_4	ACM	Ragi fermentation	Fermentation	Indonesia	euploid	homozygous	26. Asian fermentation
806	T7_b	ADH	Exudate from Quercus sp.	Tree	Babler State Park, MO, USA	euploid	homozygous	26. Asian fermentation
842	CBS1508	AEP	Starter for sorghum brandy	Distillery	NA	euploid	homozygous	26. Asian fermentation
1284	DBVPG5836	BRG	Soil close to plum tree, depth: 25 cm. Agricultural soil: presence of important vegetation, some fallen fruit (plum) rotting & insects. Average T (June): [max: 26.3C / min: 13.6C]. Precipitation (June): 17.4 mm.	Soil	District of Hamma Bouziane, Constantine, Algeria	euploid	heterozygous	26. Asian fermentation
1373	CBS1196	AQS	Arak Distillery	Distillery	Indonesia	aneu;+1*1;	heterozygous	26. Asian fermentation
1723	YJM1389	SACE_YCK	Sewage	Industrial	Thailand	euploid	homozygous	26. Asian fermentation
628	M.9.1	BTT	Cachaça	Distillery	Brazil	euploid	heterozygous	3. Brazilian bioethanol
629	M.14.1	BTV	Cachaça	Distillery	Brazil	euploid	heterozygous	3. Brazilian bioethanol
630	RP.10.4	BVA	Bioethanol	Bioethanol	Brazil	euploid	heterozygous	3. Brazilian bioethanol
631	RP.10.13	BVB	Bioethanol	Bioethanol	Brazil	euploid	heterozygous	3. Brazilian bioethanol
632	RP.10.14	BVC	Bioethanol	Bioethanol	Brazil	euploid	heterozygous	3. Brazilian bioethanol
633	SM.9.1.AL1	BVD	Bioethanol	Bioethanol	Brazil	euploid	homozygous	3. Brazilian bioethanol
634	SM.9.1.BL7	BVE	Bioethanol	Bioethanol	Brazil	euploid	homozygous	3. Brazilian bioethanol
635	SM.9.2.BR3(L)	BVF	Bioethanol	Bioethanol	Brazil	euploid	heterozygous	3. Brazilian bioethanol
636	SM.9.4.BL2	BVG	Bioethanol	Bioethanol	Brazil	euploid	heterozygous	3. Brazilian bioethanol
637	SM.9.4.BR1	BVH	Bioethanol	Bioethanol	Brazil	euploid	heterozygous	3. Brazilian bioethanol
706	CBS7962	AEG	Fermenting concentrated syrup (sugar cane)	Industrial	Brazil	euploid	homozygous	3. Brazilian bioethanol
707	CBS7964	AEH	Fermenting concentrated syrup (sugar cane)	Industrial	Brazil	euploid	homozygous	3. Brazilian bioethanol
716	CBS7960	AFD	Factory producing ethanol (sugar cane syrup)	Industrial	Sao Paulo, Brazil	euploid	homozygous	3. Brazilian bioethanol
726	CBS7959	AFR	Factory producing ethanol (sugar cane syrup)	Industrial	Sao Paulo, Brazil	aneu;+1*1;	homozygous	3. Brazilian bioethanol
733	CBS7961	AGM	Fermenting concentrated syrup (sugar cane)	Industrial	Sao Paulo, Brazil	euploid	homozygous	3. Brazilian bioethanol
742	CBS7963	AHC	Fermenting concentrated syrup (sugar cane)	Industrial	Sao Paulo, Brazil	euploid	homozygous	3. Brazilian bioethanol
382	ZP_567	BTG	Quercus pyrenaica	Tree	Portugal, Castelo de Vide,	euploid	homozygous	4. Mediterranean oak
1458	EXF-7197	BFP	Quercus sp.	Tree	Montenegro	euploid	homozygous	4. Mediterranean oak
285	368428S	BME	Human	Human	RVI Newcastle, UK	aneu;+1*9;	heterozygous	5. French dairy
1368	CBS420	AQM	Stracchino cheese	Dairy	Italy	aneu;+1*9;+1*16;	heterozygous	5. French dairy
1388	CBS2246	ARN	Sputum	Human, clinical	Netherlands	euploid	heterozygous	5. French dairy
1391	CBS2272	ARR	Butter milk	Dairy	Delft, Netherlands	aneu;+1*1;+1*3;	heterozygous	5. French dairy
1392	CBS2421	ARS	Japanese kefyr grains	Nature	NA	aneu;+1*1;	heterozygous	5. French dairy
1407	CLIB630	ASN	Dairy cheese (camembert)	Dairy	Normandy, France	euploid	heterozygous	5. French dairy
1452	EXF-5871	BFH	Homemade cheese	Dairy	Slovenia	euploid	heterozygous	5. French dairy
1457	EXF-7145	BFN	Quercus robur	Tree	Serbia	aneu;+1*10;	heterozygous	5. French dairy
723	CBS4456	AFL	Kaffir beer	Beer	South Africa	aneu;+1*8;	homozygous	6. African beer
821	CBS4454	AEN	Kaffir beer	Beer	South Africa	aneu;+1*1;+1*3;+1*4;	heterozygous	6. African beer
1397	CBS4455	ASC	Kaffir beer	Beer	South Africa	aneu;+1*1;	heterozygous	6. African beer
714	CBS6503	AFA	Brewery	Beer	UK	aneu;-1*16;	homozygous	7. Mosaic beer
715	CBS7371	AFB	Brewery	Beer	UK	euploid	homozygous	7. Mosaic beer
814	CBS7958	AEA	Factory producing cassava flour	Industrial	Sao Paulo, Brazil	euploid	homozygous	7. Mosaic beer
822	CBS1782	AEQ	Super-attenuated beer	Beer	Japan	euploid	homozygous	7. Mosaic beer
832	CBS1463	AIG	Beer	Beer	NA	euploid	homozygous	7. Mosaic beer
841	CBS422a	AAB	Beer	Beer	Odessa, Ukraine	euploid	homozygous	7. Mosaic beer
845	CBS6505	AFP	Brewery (Killer strain responsible for death of brewing yeast)	Beer	UK	euploid	heterozygous	7. Mosaic beer
1289	DBVPG6590	BRM	Alcohol production tank	Distillery	Brazil	euploid	homozygous	7. Mosaic beer
1351	CBS382	APP	Beer	Beer	Brazil, Rio de Janeiro	aneu;+1*9;+1*10;+1*12;	heterozygous	7. Mosaic beer
1363	CBS7539	AQG	Turbid beer	Beer	Plovdiv, Bulgaria	euploid	heterozygous	7. Mosaic beer
1364	CBS7957	AQH	Factory producing cassava flour	Industrial	Sao Paulo, Brazil	aneu;+1*3;	heterozygous	7. Mosaic beer
1380	CBS1398	ARE	Leaf of Eucalyptus sp.	Tree	NA	aneu;+1*2;+1*3;+1*6;+4*9;+1*12;+1*14;+1*15;	heterozygous	7. Mosaic beer
1396	CBS4255	ASB	Sputum	Human, clinical	NA	euploid	heterozygous	7. Mosaic beer
1465	NCYC_88	CBN	Ale strain	Beer	UK	euploid	homozygous	7. Mosaic beer
1677	YJM193	SACE_YAB	Unknown	Distillery	NA	euploid	homozygous	7. Mosaic beer
1681	YJM271	SACE_YAG	Brewery	Beer	NA	euploid	homozygous	7. Mosaic beer
245	79	BTC	Fleischmann baker's yeast.	Bakery	NA	euploid	heterozygous	8. Mixed origin
260	YS5(E)	BTD	type yeasts of the species Saccharomyces cerevisiae in different sugar media", Letters in Applied Microbiology 2001	Bakery	NA	aneu;+1*10;	heterozygous	8. Mixed origin
261	YS8(E)	BTE	type yeasts of the species Saccharomyces cerevisiae in different sugar media", Letters in Applied Microbiology 2001	Bakery	NA	euploid	heterozygous	8. Mixed origin
268	YS22(E)	BTF	type yeasts of the species Saccharomyces cerevisiae in different sugar media", Letters in Applied Microbiology 2001	Bakery	NA	aneu;+1*1;+1*9;	heterozygous	8. Mixed origin
289	NCYC_2925	BMG	Human sputum	Human, clinical	Norway	aneu;+1*1;	heterozygous	8. Mixed origin
309	NCYC_2780	BML	Vagina	Human, clinical	Belgium	aneu;-1*3;+1*6;-1*7;-1*10;	heterozygous	8. Mixed origin
682	CLIB318_1	ADL	Bakery	Bakery	Netherlands	aneu;+1*1;+1*6;+1*9;+1*11;	heterozygous	8. Mixed origin
683	CLIB324_2	ADM	Bakery	Bakery	Vietnam	euploid	heterozygous	8. Mixed origin
713	CBS6216	AEV	Tapwater	Water	Rotterdam, Netherlands	aneu;+1*7;	heterozygous	8. Mixed origin
717	CBS8291	AFE	Seawater	Water	Sweden	euploid	heterozygous	8. Mixed origin
718	CBS1236-a	AAL	Bakery	Bakery	France	aneu;-1*6;	heterozygous	8. Mixed origin
719	CBS1252	AFF	Bakery	Bakery	France	euploid	homozygous	8. Mixed origin
759	CLIB192_1b	AAM	Bakery	Bakery	France	euploid	homozygous	8. Mixed origin
760	CLIB274_1	AAN	Bakery	Bakery	Czech Republic	aneu;-1*3;	heterozygous	8. Mixed origin
761	CLIB326_1	AAP	Bakery	Bakery	Australia	euploid	heterozygous	8. Mixed origin
782	DBVPG6861	ABV	Poluted stream	Water	Tijuca forest, Rio de Janeiro, Brazil	aneu;+1*1;+1*9;	heterozygous	8. Mixed origin
808	Y6_b	ADP	Unknown	Unknown	French Guiana	aneu;+2*2;+2*9;+2*11;	heterozygous	8. Mixed origin
820	CBS2973	AEM	Beer wort	Beer	NA	aneu;+1*11;	heterozygous	8. Mixed origin
824	CBS1464	AFT	Infected nail of 4 yo girl	Human, clinical	Austria	euploid	homozygous	8. Mixed origin
826	CBS2361	AGK	Trinidadian cane sugar	Nature	UK	euploid	homozygous	8. Mixed origin
846	CBS1385	AGE	Bakery	Bakery	NA	aneu;-1*6;	heterozygous	8. Mixed origin
850	CBS1487	AHV	Brewery	Beer	NA	aneu;+1*1;+1*11;	heterozygous	8. Mixed origin
859	CBS7764	AFC	Salmo gairdneri (rainbow trout)	Nature	Goteborg, Sweden	aneu;+1*7;-1*14;	heterozygous	8. Mixed origin
880	2680	BMM	Vagina	Human, clinical	Vall d'Hebron hospital, Barcelona, Spain	aneu;-1*1;-1*6;+1*7;-1*9;+1*13;+1*15;	heterozygous	8. Mixed origin
1350	SD-15	CBF	Sourdough levan	Bakery	Matera, Italy	aneu;+1*9;	heterozygous	8. Mixed origin
1365	CBS8292	AQI	Seawater	Water	Sweden	euploid	heterozygous	8. Mixed origin
1405	CLIB340	ASL	Bakery levain	Bakery	Anatolia, Turkey	aneu;+1*2;+1*9;	heterozygous	8. Mixed origin
1408	B1	ASP	Unknown	Unknown	France	euploid	heterozygous	8. Mixed origin
1428	CECT10120	ATR	Fruit	Fruit	Spain	euploid	heterozygous	8. Mixed origin
1429	CECT10131	ATS	Flower	Flower	Spain	euploid	heterozygous	8. Mixed origin
1449	EXF-5734	BFE	Spoiled gooseberry juice	Industrial	NA	aneu;-1*14;	heterozygous	8. Mixed origin
1451	EXF-5869	BFG	Rotten wood	Nature	NA	euploid	heterozygous	8. Mixed origin
1456	EXF-6835	BFM	Petrol station, oil contaminated asphalt	Industrial	Slovenia	aneu;-1*13;-1*16;	heterozygous	8. Mixed origin
1513	SC 29 F. Dromer IP	CHR	Vagina	Human, clinical	France	euploid	heterozygous	8. Mixed origin
1521	Ponton 13	CIE	Mouth	Human, clinical	Spain	aneu;+1*1;-1*3;-1*8;-1*9;-1*10;-1*13;	heterozygous	8. Mixed origin
678	CLIB483_1b	ACH	Cider	Cider	Brittany, France	euploid	homozygous	M1. Mosaic region 1
746	CBS1540	AHF	Tibi grains	Nature	Switzerland	euploid	homozygous	M1. Mosaic region 1
789	CLIB413_1b	ACG	Fermenting rice beverage	Fermentation	China	euploid	homozygous	M1. Mosaic region 1
798	I14_1b	ACS	Vineyard soil	Wine	Italy	euploid	homozygous	M1. Mosaic region 1
1413	M9	ASV	Vineyard	Wine	Italy	aneu;+1*9;	heterozygous	M1. Mosaic region 1
1516	SRC 120	CHV	Cider bioindustrial strain	Cider	France	aneu;+1*9;+1*11;+1*16;	homozygous	M1. Mosaic region 1
1722	YJM1387	SACE_YCI	Unknown	Wine	Japan	euploid	homozygous	M1. Mosaic region 1
734	CBS439	AGN	Silvaner grapes	Wine	Germany	euploid	homozygous	M1. Mosaic region 1
1412	M6	AST	Vineyard	Wine	Italy	euploid	heterozygous	M1. Mosaic region 1
699	273614N	SACE_MAA	Royal Victoria Infirmary, Newcastle UK, Galloway A Clinical isolate (Fecal) Mackenzie D	Human, clinical	Newcastle, UK	euploid	homozygous	M2. Mosaic region 2
838	CBS2970	AER	Blackstrap molasses	Industrial	San Jose sugar mill, Rio Piedras, Puerto Rico	aneu;+1*2;+1*4;+1*8;+1*9;	heterozygous	M2. Mosaic region 2
1716	YJM1355	SACE_YCC	Molasses	Industrial	Illinois, USA	euploid	homozygous	M2. Mosaic region 2
1719	YJM1383	SACE_YCF	Coconut	Fruit	Philippines	euploid	homozygous	M2. Mosaic region 2
725	CBS7993	AFQ	Fresh water	Water	Rio de Janeiro, Tijuca National Forest, Cushvara River, Brazil	euploid	homozygous	M2. Mosaic region 2
157	D3742	BSK	Spoiled ice tea	Unknown	France	euploid	heterozygous	M3. Mosaic region 3
236	NCYC_2798	BTA	Clinical isolate, AIDS patient	Human, clinical	Germany	euploid	heterozygous	M3. Mosaic region 3
244	77	BTB	Baker's yeast	Bakery	NA	aneu;+1*1;	heterozygous	M3. Mosaic region 3
283	384103A	BMD	Human	Human	RVI Newcastle, UK	euploid	heterozygous	M3. Mosaic region 3
286	269521J	BMF	Human	Human	RVI Newcastle, UK	aneu;+1*1;	heterozygous	M3. Mosaic region 3
363	YJM451	SACE_YAL	Unknown	Human, clinical	NA	euploid	homozygous	M3. Mosaic region 3
681	CLIB208_1	ADK	Bakery	Bakery	Shanaong, China	aneu;-1*9;	heterozygous	M3. Mosaic region 3
698	378604X	SACE_MAB	Clinical sputum	Human, clinical	Newcastle, UK	euploid	homozygous	M3. Mosaic region 3
705	CBS2441	AEE	Distillery	Distillery	NA	aneu;+2*1;+1*5;+1*8;+1*9;	heterozygous	M3. Mosaic region 3
708	CBS1428	AEI	Bakery	Bakery	NA	euploid	homozygous	M3. Mosaic region 3
710	CBS1394	AEL	Distillery	Distillery	NA	euploid	heterozygous	M3. Mosaic region 3
735	CBS1544	AGP	Juice	Fruit	Netherlands	aneu;+1*1;+1*9;	heterozygous	M3. Mosaic region 3
738	CBS3078	AGT	Spores	Unknown	NA	euploid	homozygous	M3. Mosaic region 3
740	CBS6333	AHA	Rotting banana (from Musa sapientum)	Fruit	Costa Rica	euploid	homozygous	M3. Mosaic region 3
743	CBS428a	AAG	Unknown	Unknown	NA	euploid	homozygous	M3. Mosaic region 3
771	YJM436_1b	ABF	Mouth	Human, clinical	NA	euploid	homozygous	M3. Mosaic region 3
772	YJM440_1b	ABG	Human, clinical	Human, clinical	NA	euploid	homozygous	M3. Mosaic region 3
774	YJM653_1b	ABI	Brochoalveolar lavage	Human, clinical	USA	euploid	homozygous	M3. Mosaic region 3
775	YJM678_1b	ABK	Unknown	Human, clinical	NA	euploid	homozygous	M3. Mosaic region 3
783	EM93_3	ACA	Rotting fig	Fruit	California, USA	euploid	homozygous	M3. Mosaic region 3
784	TL229S2.2	ACB	Cheese	Dairy	France	euploid	homozygous	M3. Mosaic region 3
790	Y10_1b	ACI	Coconut	Fruit	Philippines	euploid	homozygous	M3. Mosaic region 3
792	Y3_1b	ACL	Palm wine	Palm wine	NA	aneu;+1*12;	homozygous	M3. Mosaic region 3
812	CBS7765	ADT	Salmo gairdneri (rainbow trout)	Nature	Sweden, Goteborg	euploid	homozygous	M3. Mosaic region 3
836	W303	SACE_GAV	Lab strain	Lab strain	NA	euploid	homozygous	M3. Mosaic region 3
844	CBS1387	AFG	Bakery	Bakery	NA	euploid	homozygous	M3. Mosaic region 3
1236	DBVPG1792	BPA	Soil	Soil	Viik, Helsinki, Finland	aneu;+1*8;	heterozygous	M3. Mosaic region 3
1288	DBVPG6350	BRL	UC Berkeley	Unknown	USA	aneu;+1*11;	homozygous	M3. Mosaic region 3
1296	DBVPG6874	BRV	Human	Human, clinical	USA	euploid	heterozygous	M3. Mosaic region 3
1376	CBS1239	ARA	Distillery	Distillery	NA	aneu;+1*1;+1*8;+1*15;	heterozygous	M3. Mosaic region 3
1377	CBS1254	ARB	Bakery	Bakery	NA	aneu;+1*8;-1*10;	heterozygous	M3. Mosaic region 3
1415	Y1	ATB	Mushroom	Nature	NA	euploid	heterozygous	M3. Mosaic region 3
1416	YJM308	ATC	Clinical	Human, clinical	NA	aneu;+1*11;	heterozygous	M3. Mosaic region 3
1417	YJM339	ATD	Clinical	Human, clinical	NA	euploid	homozygous	M3. Mosaic region 3
1418	YJM627	ATE	Seg. Y55	Unknown	France	euploid	homozygous	M3. Mosaic region 3
1464	3	CBM	Chalcidoidea	Insect	Forest of Nehmten in Schleswig-Holstein	euploid	heterozygous	M3. Mosaic region 3
1514	SC 32 F. Dromer IP	CHS	Feces	Human, clinical	France	euploid	heterozygous	M3. Mosaic region 3
1515	SC 33 F. Dromer IP	CHT	Feces	Human, clinical	France	euploid	heterozygous	M3. Mosaic region 3
1519	Ponton 11	CIC	Mouth	Human, clinical	Spain	euploid	heterozygous	M3. Mosaic region 3
1520	Ponton 12	CID	Mouth	Human, clinical	Spain	euploid	heterozygous	M3. Mosaic region 3
1522	Ponton 14	CIF	Feces	Human, clinical	Spain	euploid	heterozygous	M3. Mosaic region 3
1523	PB11	CIG	Feces	Human, clinical	Netherlands	euploid	heterozygous	M3. Mosaic region 3
1524	PB12	CIH	Feces	Human, clinical	Netherlands	euploid	heterozygous	M3. Mosaic region 3
1525	PB13	CII	Sputum	Human, clinical	Netherlands	euploid	heterozygous	M3. Mosaic region 3
1526	PB14	CIK	Sputum	Human, clinical	Netherlands	aneu;+1*11;	heterozygous	M3. Mosaic region 3
1527	PB15	CIL	Feces	Human, clinical	Netherlands	euploid	heterozygous	M3. Mosaic region 3
1536	malade 3285/11-2-4	CKA	Bronchoalveolar lavage (therapy isolate)	Human, clinical	Paris, France, H3	euploid	heterozygous	M3. Mosaic region 3
1667	CCY_21-4-89:7-3	CEM	Fermenting acorn meal	Fermentation	North Korea	euploid	homozygous	M3. Mosaic region 3
1682	YJM450	SACE_YAK	Unknown	Human, clinical	California, USA	euploid	homozygous	M3. Mosaic region 3
1685	YJM541	SACE_YAP	Unknown	Human, clinical	California, USA	aneu;+1*9;	homozygous	M3. Mosaic region 3
1686	YJM554	SACE_YAQ	Unknown	Human, clinical	California, USA	euploid	homozygous	M3. Mosaic region 3
1687	YJM555	SACE_YAR	Unknown	Human, clinical	California, USA	euploid	homozygous	M3. Mosaic region 3
1688	YJM681	SACE_YAT	Unknown	Human, clinical	California, USA	euploid	homozygous	M3. Mosaic region 3
1689	YJM682	SACE_YAU	Unknown	Human, clinical	Texas, USA	euploid	homozygous	M3. Mosaic region 3
1690	YJM683	SACE_YAV	Unknown	Human, clinical	Texas, USA	euploid	homozygous	M3. Mosaic region 3
1691	YJM689	SACE_YAW	Unknown	Human, clinical	Texas, USA	euploid	homozygous	M3. Mosaic region 3
1700	YJM1083	SACE_YDN	Clinical	Human, clinical	North Carolina, USA	euploid	homozygous	M3. Mosaic region 3
1701	YJM1190	SACE_YBJ	Unknown	Human, clinical	Michigan, USA	euploid	homozygous	M3. Mosaic region 3
1702	YJM1199	SACE_YBK	Unknown	Human, clinical	Michigan, USA	euploid	homozygous	M3. Mosaic region 3
1703	YJM1202	SACE_YBL	Unknown	Human, clinical	Michigan, USA	euploid	homozygous	M3. Mosaic region 3
1707	YJM1304	SACE_YBT	Unknown	Human, clinical	Texas, USA	euploid	homozygous	M3. Mosaic region 3
1708	YJM1307	SACE_YBU	Unknown	Human, clinical	Washington DC, USA	euploid	homozygous	M3. Mosaic region 3
1718	YJM1381	SACE_YCE	Rum fermentation	Distillery	Trinidad	euploid	homozygous	M3. Mosaic region 3
1721	YJM1386	SACE_YCH	Sugar cane	Nature	Jamaica	euploid	homozygous	M3. Mosaic region 3
1473	CLQCA_17-111	CRE	Termite mound	Insect	Ecuador	euploid	heterozygous	M3. Mosaic region 3
384	ZP_611	BTI	Quercus robur	Tree	Canada, Vancouver,	euploid	homozygous	M3. Mosaic region 3
773	YJM454_1b	ABH	Human, clinical	Human, clinical	NA	euploid	homozygous	M3. Mosaic region 3
794	YJM269_1b	ACN	Red Blauer Portugieser grapes	Wine	Austria	euploid	homozygous	M3. Mosaic region 3
801	Y55_1b	ADA	Wine	Wine	France	euploid	homozygous	M3. Mosaic region 3
883	2720	BMQ	Blood	Human, clinical	La Fe Hospital,Valencia, Spain	aneu;+1*1;+1*6;+1*7;+1*9;+1*11;+1*12;+1*13;	heterozygous	M3. Mosaic region 3
1462	1	CBK	Chalcidoidea	Insect	Schleswig-Holstein	euploid	homozygous	M3. Mosaic region 3
1463	2	CBL	Chalcidoidea	Insect	Schleswig-Holstein	euploid	heterozygous	M3. Mosaic region 3
1684	YJM456	SACE_YAN	Unknown	Human, clinical	California, USA	euploid	homozygous	M3. Mosaic region 3
1713	YJM1338	SACE_YBZ	Sour fig	Fruit	Maryland, USA	euploid	homozygous	M3. Mosaic region 3
680	PW5_b	ADE	Raphia palm wine	Palm wine	Aba, Abia State, Nigeria	euploid	homozygous	na
692	UWOPS83-787_3	SACE_GAS	Opuntia spp.	Nature	Bahamas	euploid	homozygous	na
693	UWOPS87-2421	SACE_GAT	Opuntia spp.	Nature	Hawaii	euploid	homozygous	na
727	CBS1173	AFS	Fruit ilex	Fruit	NA	aneu;-1*2;-1*3;-1*4;-1*6;-1*9;-1*10;-1*11;-1*15;-1*16;	heterozygous	na
741	CBS4734	AHB	Sugar cane juice	Nature	NA	euploid	homozygous	na
745	CBS1388a	AAH	Unknown	Unknown	NA	euploid	homozygous	na
776	CBS2888_1b	ABL	Soil	Soil	South Africa	euploid	homozygous	na
805	NC_02_b	ADG	Exudate from Quercus sp.	Tree	North Carolina, USA	euploid	homozygous	na
825	CBS2444	AGC	Distillery	Distillery	Seagrams distillery, Louisville, Kentucky	aneu;+1*1;+1*5;+1*10;+1*11;	heterozygous	na
1244	DBVPG1848	BPI	Tecc	Unknown	Ethiopia	aneu;+1*1;+1*12;	heterozygous	na
1248	DBVPG1895	BPN	Grape must treated with pesticides	Wine	Italy	euploid	heterozygous	na
1406	CLIB409	ASM	Sugar cane (plant)	Nature	Vietnam	aneu;+1*1;+1*6;+1*9;+1*16;	heterozygous	na
1445	EXF-5284	BFA	Soil below rotten apple	Soil	Slovenia	euploid	homozygous	na
1455	EXF-6780	BFL	Quercus petrea	Tree	Slovenia	euploid	homozygous	na
1692	YJM693	SACE_YAX	Unknown	Human, clinical	Texas, USA	euploid	homozygous	na
1704	YJM1250	SACE_YBQ	Sugar cane	Nature	NA	euploid	homozygous	na
1709	YJM1311	SACE_YBV	Unknown	Human, clinical	Michigan, USA	euploid	homozygous	na
1710	YJM1326	SACE_YBW	Unknown	Human, clinical	Minnesota, USA	euploid	homozygous	na
1715	YJM1342	SACE_YCB	Unknown	Soil	South Africa	euploid	homozygous	na
1720	YJM1385	SACE_YCG	Sugar refinery	Industrial	Maryland, USA	euploid	homozygous	na
1724	YJM1399	SACE_YCL	Wild cherry tree	Tree	NA	euploid	homozygous	na
1726	YJM1401	SACE_YCN	Papaya	Fruit	Philippines	euploid	homozygous	na
1727	YJM1402	SACE_YCO	Wine	Wine	NA	euploid	homozygous	na
1100	CEY647	CQS	Molossus molossus (bat)	Nature	French Guiana	euploid	homozygous	na
