# Supplementary material for: Novel viruses of the family Partitiviridae discovered in Saccharomyces cerevisiae
Source: PLoS Pathog. 2023 Jun 7;19(6):e1011418. doi: 10.1371/journal.ppat.1011418 (PMC10281585; doi:10.1371/journal.ppat.1011418)
Supplement: S2 Table — (CSV) [file ppat.1011418.s014.csv]

Contig	Length	cov	Acc #	Acc #	GI	aa	Description	Virus Family	% identity	alignment length	mismatches	gap opens	q. start	q. end	s. start	s. end	evalue	bit score	% positives	query/sbjct frames
NODE_90_length_364_cov_1.80583	364	1.80583	YP_009163818.1	YP_009163818.1	GI:922073192	182	ORF_057R [Scale drop disease virus]	Iridoviridae	59.504	121	49	0	363	1	29	149	5.06E-47	154	71.9	-2
NODE_125_length_322_cov_1.42322	322	1.42322	ARF09402.1	ARF09402.1	GI:1174570552	175	ubiquitin-conjugating enzyme E2 [Indivirus ILV1]	Mimiviridae;	71.765	85	24	0	322	68	66	150	7.48E-41	137	85.88	-1
NODE_70_length_342_cov_1.32404	342	1.32404	YP_009174129.1	YP_009174129.1	GI:944325324	339	putative alanine racemase [Yellowstone lake mimivirus]	Mimiviridae;	38.384	99	59	1	342	46	189	285	3.41E-13	69.3	55.56	-1
NODE_50_length_502_cov_2.22148	502	2.22148	ADG64740.1	ADG64740.1	GI:295986630	242	Klus pretoxin [Saccharomyces cerevisiae killer virus Mlus]	n/a	98.795	166	2	0	500	3	59	224	1.48E-120	344	100	-3
NODE_23_length_728_cov_20.6672	728	20.6672	ATN38270.1	ATN38270.1	GI:1268364726	346	K21 killer preprotoxin [Saccharomyces paradoxus L-A virus M21 satellite]	n/a	90.728	151	14	0	728	276	196	346	1.35E-99	298	96.03	-1
NODE_41_length_447_cov_5.08163	447	5.08163	AYN80721.1	AYN80721.1	GI:1496610670	346	K66 protein [Saccharomyces paradoxus L-A virus M66 satellite]	n/a	85.714	126	18	0	446	69	220	345	5.56E-77	236	91.27	-2
NODE_25_length_771_cov_4.52095	771	4.52095	CAA38093.1	CAA38093.1	GI:61952	362	K2 killer toxin precursor [Killer virus of S.cerevisiae]	n/a	89.806	206	21	0	629	12	157	362	5.98E-119	348	90.78	-2
NODE_15_length_846_cov_2.50569	846	2.50569	CAA38093.1	CAA38093.1	GI:61952	362	K2 killer toxin precursor [Killer virus of S.cerevisiae]	n/a	98.932	281	3	0	845	3	78	358	2.35E-172	485	98.93	-2
NODE_23_length_800_cov_73.6805	800	73.6805	NP_044402.1	NP_044402.1	GI:9629211	316	preprotoxin [Saccharomyces cerevisiae killer virus M1]	n/a	99.558	226	1	0	798	121	91	316	4.80E-169	474	99.56	-3
NODE_26_length_667_cov_14.9216	667	14.9216	NP_044402.1	NP_044402.1	GI:9629211	316	preprotoxin [Saccharomyces cerevisiae killer virus M1]	n/a	99.471	189	1	0	3	569	128	316	3.75E-139	396	99.47	3
NODE_77_length_386_cov_5.69184	386	5.69184	AQM32767.1	AQM32767.1	GI:1142970176	956	replicase [Agaricus bisporus mitovirus 1]	Narnaviridae	55.396	139	50	3	2	385	254	391	9.50E-41	149	66.91	2
NODE_8_length_1039_cov_2.64329	1039	2.64329	BAU19321.1	BAU19321.1	GI:965695321	522	RNA dependent RNA polymerase, partial [Cryptosporidium parvum virus 1]	Partitiviridae	45.858	338	176	5	997	2	17	353	7.07E-85	270	62.43	-1
NODE_12_length_1507_cov_7.23209	1507	7.23209	BAU19321.1	BAU19321.1	GI:965695321	522	RNA dependent RNA polymerase, partial [Cryptosporidium parvum virus 1]	Partitiviridae	38.742	493	270	9	1419	34	17	508	6.58E-94	299	57.4	-2
NODE_26_length_677_cov_3.02894	677	3.02894	BAU19329.1	BAU19329.1	GI:965695337	522	RNA dependent RNA polymerase, partial [Cryptosporidium parvum virus 1]	Partitiviridae	41.791	201	107	1	676	104	247	447	1.32E-40	150	56.22	-2
NODE_18_length_1039_cov_32.4482	1039	32.4482	BAU19352.1	BAU19352.1	GI:965641223	318	capsid protein, partial [Cryptosporidium parvum virus 1]	Partitiviridae	27.675	271	155	10	162	905	27	279	1.61E-10	67	41.7	3
NODE_71_length_394_cov_1.12094	394	1.12094	YP_009448811.1	YP_009448811.1	GI:1327849599	458	Serine-tRNA synthetase, type1 [Orpheovirus IHUMI-LCC2]	Phycodnaviridae	54.348	138	53	2	392	3	158	293	3.42E-46	159	72.46	-3
NODE_108_length_343_cov_1.31944	343	1.31944	QBK90994.1	QBK90994.1	GI:1588064520	175	Ras family GTPase [Pithovirus LCPAC201]	Pithoviridae	55.263	76	28	1	343	134	99	174	3.17E-23	92.8	73.68	-1
NODE_101_length_352_cov_1.27946	352	1.27946	QBK91708.1	QBK91708.1	GI:1588065293	513	phosphoenolpyruvate carboxykinase [Pithovirus LCPAC304]	Pithoviridae	36.8	125	66	3	351	7	380	501	9.52E-21	91.3	56	-2
NODE_58_length_432_cov_1.00796	432	1.00796	AGY97731.1	AGY97731.1	GI:554572048	345	CPXV182 protein [Cowpox virus]	Poxviridae	32.743	113	70	2	406	80	143	253	3.12E-13	70.5	53.1	-3
NODE_6_length_1123_cov_4.74251	1123	4.74251	AWS20967.1	AWS20967.1	GI:1398254626	1264	pol protein [Rhinella marina endogenous retrovirus]	Retroviridae	48.333	60	31	0	197	18	688	747	3.64E-11	70.5	73.33	-3
NODE_119_length_327_cov_1.39706	327	1.39706	P01113.1	P01113.1	GI:131870	189	RecName: Full=GTPase HRas; AltName: Full=Transforming protein p21/H-Ras; Flags: Precursor	Retroviridae	56.627	83	36	0	78	326	1	83	3.28E-19	82.8	78.31	3
NODE_71_length_337_cov_1.34752	337	1.34752	AAA50320.1	AAA50320.1	GI:556415	680	capsid protein [Saccharomyces cerevisiae virus L-A]	Totiviridae	96.429	112	4	0	2	337	367	478	4.86E-63	207	98.21	2
NODE_3_length_4097_cov_28.0341	4097	28.0341	AAA50321.1	AAA50321.1	GI:556416	868	RNA polymerase, partial [Saccharomyces cerevisiae virus L-A]	Totiviridae	99.736	758	2	0	1823	4096	1	758	0	1565	99.74	2
NODE_57_length_469_cov_3.41304	469	3.41304	AFQ55380.1	AFQ55380.1	GI:402295880	680	coat protein [Saccharomyces cerevisiae virus L-A-lus]	Totiviridae	100	124	0	0	418	47	174	297	7.65E-84	264	100	-1
NODE_62_length_459_cov_5.64109	459	5.64109	AFQ55380.1	AFQ55380.1	GI:402295880	680	coat protein [Saccharomyces cerevisiae virus L-A-lus]	Totiviridae	93.75	128	7	1	49	429	491	618	7.93E-78	248	94.53	1
NODE_21_length_747_cov_2.11416	747	2.11416	AFQ55380.1	AFQ55380.1	GI:402295880	680	coat protein [Saccharomyces cerevisiae virus L-A-lus]	Totiviridae	95.968	248	10	0	745	2	113	360	7.00E-179	512	98.39	-3
NODE_17_length_836_cov_10.443	836	10.443	AFQ55381.1	AFQ55381.1	GI:402295881	1505	gag-pol fusion protein [Saccharomyces cerevisiae virus L-A-lus]	Totiviridae	96.825	252	8	0	38	793	1122	1373	1.24E-168	509	97.22	2
NODE_28_length_657_cov_6.25581	657	6.25581	AFQ55381.1	AFQ55381.1	GI:402295881	1505	gag-pol fusion protein [Saccharomyces cerevisiae virus L-A-lus]	Totiviridae	98.63	219	3	0	1	657	736	954	5.01E-148	452	100	1
NODE_2_length_4247_cov_49.4585	4247	49.4585	AFQ55381.1	AFQ55381.1	GI:402295881	1505	gag-pol fusion protein [Saccharomyces cerevisiae virus L-A-lus]	Totiviridae	99.199	749	6	0	2247	1	644	1392	0	1566	99.6	-3
NODE_6_length_2747_cov_14.8232	2747	14.8232	AFQ55381.1	AFQ55381.1	GI:402295881	1505	gag-pol fusion protein [Saccharomyces cerevisiae virus L-A-lus]	Totiviridae	95.612	752	33	0	2257	2	644	1395	0	1527	97.87	-2
NODE_9_length_1837_cov_7.11785	1837	7.11785	AFQ55381.1	AFQ55381.1	GI:402295881	1505	gag-pol fusion protein [Saccharomyces cerevisiae virus L-A-lus]	Totiviridae	95.286	594	28	0	1782	1	799	1392	0	1199	97.64	-2
NODE_47_length_424_cov_29.6016	424	29.6016	AFQ55381.1	AFQ55381.1	GI:402295881	1505	gag-pol fusion protein [Saccharomyces cerevisiae virus L-A-lus]	Totiviridae	96.429	140	5	0	422	3	837	976	9.66E-88	283	99.29	-3
NODE_5_length_1155_cov_35.0345	1155	35.0345	AFQ55381.1	AFQ55381.1	GI:402295881	1505	gag-pol fusion protein [Saccharomyces cerevisiae virus L-A-lus]	Totiviridae	99.446	361	2	0	1084	2	1	361	0	758	99.45	-3
NODE_6_length_1152_cov_10.051	1152	10.051	AFQ55381.1	AFQ55381.1	GI:402295881	1505	gag-pol fusion protein [Saccharomyces cerevisiae virus L-A-lus]	Totiviridae	99.365	315	2	0	947	3	729	1043	0	661	99.68	-2
NODE_7_length_1139_cov_10.3838	1139	10.3838	AFQ55381.1	AFQ55381.1	GI:402295881	1505	gag-pol fusion protein [Saccharomyces cerevisiae virus L-A-lus]	Totiviridae	97.696	217	5	0	967	317	429	645	2.73E-180	446	98.16	-2
NODE_13_length_860_cov_6.10932	860	6.10932	AFQ55381.1	AFQ55381.1	GI:402295881	1505	gag-pol fusion protein [Saccharomyces cerevisiae virus L-A-lus]	Totiviridae	94.69	226	12	0	2	679	753	978	7.00E-133	415	96.9	2
NODE_14_length_849_cov_22.2897	849	22.2897	AFQ55381.1	AFQ55381.1	GI:402295881	1505	gag-pol fusion protein [Saccharomyces cerevisiae virus L-A-lus]	Totiviridae	99.647	283	1	0	849	1	1097	1379	0	591	99.65	-1
NODE_29_length_615_cov_8.225	615	8.225	AFQ55381.1	AFQ55381.1	GI:402295881	1505	gag-pol fusion protein [Saccharomyces cerevisiae virus L-A-lus]	Totiviridae	96.585	205	7	0	1	615	1129	1333	3.42E-135	417	97.56	1
NODE_69_length_397_cov_1.11111	397	1.11111	AFQ55381.1	AFQ55381.1	GI:402295881	1505	gag-pol fusion protein [Saccharomyces cerevisiae virus L-A-lus]	Totiviridae	97.727	132	3	0	397	2	1207	1338	5.30E-82	266	99.24	-1
NODE_86_length_367_cov_1.21795	367	1.21795	AFQ55381.1	AFQ55381.1	GI:402295881	1505	gag-pol fusion protein [Saccharomyces cerevisiae virus L-A-lus]	Totiviridae	93.443	122	8	0	366	1	382	503	1.04E-76	251	96.72	-2
NODE_89_length_364_cov_1.22977	364	1.22977	AFQ55381.1	AFQ55381.1	GI:402295881	1505	gag-pol fusion protein [Saccharomyces cerevisiae virus L-A-lus]	Totiviridae	95.868	121	5	0	363	1	726	846	2.59E-75	247	98.35	-2
NODE_45_length_536_cov_6.24948	536	6.24948	AHF27233.1	AHF27233.1	GI:571136641	680	Gag [Saccharomyces cerevisiae virus L-A-2]	Totiviridae	100	178	0	0	536	3	200	377	3.72E-125	372	100	-1
NODE_161_length_309_cov_2.66142	309	2.66142	AHF27233.1	AHF27233.1	GI:571136641	680	Gag [Saccharomyces cerevisiae virus L-A-2]	Totiviridae	89.474	95	10	0	308	24	517	611	2.38E-55	186	94.74	-2
NODE_54_length_402_cov_2.1902	402	2.1902	AHF27233.1	AHF27233.1	GI:571136641	680	Gag [Saccharomyces cerevisiae virus L-A-2]	Totiviridae	90.226	133	13	0	3	401	416	548	1.04E-82	260	96.99	3
NODE_32_length_588_cov_2.85178	588	2.85178	AHF27233.1	AHF27233.1	GI:571136641	680	Gag [Saccharomyces cerevisiae virus L-A-2]	Totiviridae	100	195	0	0	587	3	90	284	3.96E-142	416	100	-2
NODE_7_length_2401_cov_42.0929	2401	42.0929	AHF27234.1	AHF27234.1	GI:571136642	1505	Gag-Pol [Saccharomyces cerevisiae virus L-A-2]	Totiviridae	99.123	798	7	0	6	2399	644	1441	0	1627	99.37	3
NODE_15_length_1225_cov_9.9547	1225	9.9547	AHF27234.1	AHF27234.1	GI:571136642	1505	Gag-Pol [Saccharomyces cerevisiae virus L-A-2]	Totiviridae	99.755	408	1	0	1225	2	66	473	0	855	99.75	-1
NODE_18_length_792_cov_38.7585	792	38.7585	AHF27234.1	AHF27234.1	GI:571136642	1505	Gag-Pol [Saccharomyces cerevisiae virus L-A-2]	Totiviridae	96.624	237	8	0	762	52	1131	1367	1.94E-155	474	97.05	-1
NODE_10_length_1832_cov_156.887	1832	156.887	ANJ60742.1	ANJ60742.1	GI:1036124420	697	Gag [Saccharomyces cerevisiae virus L-BC-lus]	Totiviridae	98.174	438	8	0	3	1316	260	697	0	906	99.54	3
NODE_13_length_1469_cov_88.1499	1469	88.1499	ANJ60742.1	ANJ60742.1	GI:1036124420	697	Gag [Saccharomyces cerevisiae virus L-BC-lus]	Totiviridae	98.738	317	4	0	1467	517	381	697	0	659	100	-3
NODE_75_length_387_cov_6.51506	387	6.51506	ANJ60742.1	ANJ60742.1	GI:1036124420	697	Gag [Saccharomyces cerevisiae virus L-BC-lus]	Totiviridae	100	112	0	0	2	337	521	632	2.23E-73	236	100	2
NODE_107_length_347_cov_2.60274	347	2.60274	ANJ60742.1	ANJ60742.1	GI:1036124420	697	Gag [Saccharomyces cerevisiae virus L-BC-lus]	Totiviridae	98.261	115	2	0	1	345	288	402	1.65E-75	241	98.26	1
NODE_12_length_907_cov_4.06808	907	4.06808	ANJ60743.1	ANJ60743.1	GI:1036124421	863	Pol, partial [Saccharomyces cerevisiae virus L-BC-lus]	Totiviridae	90.95	221	15	1	783	136	390	610	1.35E-144	432	94.57	-2
NODE_53_length_492_cov_7.67506	492	7.67506	ANJ60743.1	ANJ60743.1	GI:1036124421	863	Pol, partial [Saccharomyces cerevisiae virus L-BC-lus]	Totiviridae	95.238	147	7	0	52	492	245	391	1.42E-96	301	98.64	1
NODE_17_length_1044_cov_316.588	1044	316.588	ANJ60743.1	ANJ60743.1	GI:1036124421	863	Pol, partial [Saccharomyces cerevisiae virus L-BC-lus]	Totiviridae	97.983	347	7	0	3	1043	455	801	0	702	98.85	3
NODE_22_length_809_cov_102.485	809	102.485	ANJ60743.1	ANJ60743.1	GI:1036124421	863	Pol, partial [Saccharomyces cerevisiae virus L-BC-lus]	Totiviridae	99.628	269	1	0	1	807	203	471	0	573	100	1
NODE_75_length_329_cov_8.31387	329	8.31387	ANJ60743.1	ANJ60743.1	GI:1036124421	863	Pol, partial [Saccharomyces cerevisiae virus L-BC-lus]	Totiviridae	94.495	109	6	0	2	328	314	422	2.38E-68	224	100	2
NODE_11_length_874_cov_4.47497	874	4.47497	ANJ60743.1	ANJ60743.1	GI:1036124421	863	Pol, partial [Saccharomyces cerevisiae virus L-BC-lus]	Totiviridae	98.282	291	5	0	1	873	355	645	0	612	98.97	1
NODE_27_length_657_cov_3.73588	657	3.73588	ANJ60743.1	ANJ60743.1	GI:1036124421	863	Pol, partial [Saccharomyces cerevisiae virus L-BC-lus]	Totiviridae	95.872	218	9	0	3	656	296	513	1.41E-154	454	98.62	3
NODE_41_length_540_cov_3.32371	540	3.32371	ANJ60743.1	ANJ60743.1	GI:1036124421	863	Pol, partial [Saccharomyces cerevisiae virus L-BC-lus]	Totiviridae	96.648	179	6	0	538	2	582	760	1.49E-116	354	98.32	-3
NODE_54_length_445_cov_17.5128	445	17.5128	ANJ60743.1	ANJ60743.1	GI:1036124421	863	Pol, partial [Saccharomyces cerevisiae virus L-BC-lus]	Totiviridae	97.959	147	3	0	3	443	73	219	2.18E-99	308	99.32	3
NODE_118_length_327_cov_1.39706	327	1.39706	ANJ60743.1	ANJ60743.1	GI:1036124421	863	Pol, partial [Saccharomyces cerevisiae virus L-BC-lus]	Totiviridae	95.37	108	5	0	325	2	295	402	2.57E-67	221	100	-3
NODE_124_length_323_cov_7.8694	323	7.8694	ANJ60743.1	ANJ60743.1	GI:1036124421	863	Pol, partial [Saccharomyces cerevisiae virus L-BC-lus]	Totiviridae	97.196	107	3	0	2	322	453	559	5.25E-71	231	100	2
NODE_132_length_312_cov_6.1284	312	6.1284	ANJ60743.1	ANJ60743.1	GI:1036124421	863	Pol, partial [Saccharomyces cerevisiae virus L-BC-lus]	Totiviridae	96.117	103	4	0	3	311	203	305	3.80E-64	212	100	3
NODE_135_length_336_cov_5.24199	336	5.24199	APR62628.1	APR62628.1	GI:1126299826	863	Pol, partial [Saccharomyces cerevisiae virus L-BC-2]	Totiviridae	97.297	111	3	0	3	335	184	294	3.76E-70	229	98.2	3
NODE_1_length_4358_cov_17.7056	4358	17.7056	APR62628.1	APR62628.1	GI:1126299826	863	Pol, partial [Saccharomyces cerevisiae virus L-BC-2]	Totiviridae	50.829	724	352	3	2065	4230	65	786	0	748	66.44	1
NODE_4_length_3532_cov_33.8361	3532	33.8361	APR62628.1	APR62628.1	GI:1126299826	863	Pol, partial [Saccharomyces cerevisiae virus L-BC-2]	Totiviridae	95.044	787	39	0	1172	3532	1	787	0	1553	98.22	2
NODE_14_length_1357_cov_141.341	1357	141.341	APR62628.1	APR62628.1	GI:1126299826	863	Pol, partial [Saccharomyces cerevisiae virus L-BC-2]	Totiviridae	97.756	312	7	0	937	2	1	312	0	647	98.72	-1
NODE_16_length_1174_cov_263.984	1174	263.984	APR62628.1	APR62628.1	GI:1126299826	863	Pol, partial [Saccharomyces cerevisiae virus L-BC-2]	Totiviridae	96.667	390	13	0	1172	3	455	844	0	786	99.74	-3
NODE_67_length_355_cov_8.44	355	8.44	APR62628.1	APR62628.1	GI:1126299826	863	Pol, partial [Saccharomyces cerevisiae virus L-BC-2]	Totiviridae	94.915	118	6	0	354	1	214	331	1.47E-71	233	98.31	-2
NODE_2_length_1413_cov_32.5015	1413	32.5015	APR62628.1	APR62628.1	GI:1126299826	863	Pol, partial [Saccharomyces cerevisiae virus L-BC-2]	Totiviridae	97.742	310	7	0	482	1411	1	310	0	609	98.71	2
NODE_3_length_1193_cov_6.70299	1193	6.70299	APR62628.1	APR62628.1	GI:1126299826	863	Pol, partial [Saccharomyces cerevisiae virus L-BC-2]	Totiviridae	100	341	0	0	1024	2	451	791	0	706	100	-2
NODE_8_length_989_cov_9.39615	989	9.39615	APR62628.1	APR62628.1	GI:1126299826	863	Pol, partial [Saccharomyces cerevisiae virus L-BC-2]	Totiviridae	94.357	319	18	0	957	1	490	808	0	618	97.81	-3
NODE_19_length_782_cov_195.204	782	195.204	APR62628.1	APR62628.1	GI:1126299826	863	Pol, partial [Saccharomyces cerevisiae virus L-BC-2]	Totiviridae	94.675	169	9	0	583	77	695	863	9.92E-123	328	99.41	-2
NODE_25_length_674_cov_9.98546	674	9.98546	APR62628.1	APR62628.1	GI:1126299826	863	Pol, partial [Saccharomyces cerevisiae virus L-BC-2]	Totiviridae	94.196	224	13	0	3	674	73	296	4.26E-153	451	97.32	3
NODE_81_length_378_cov_2.95046	378	2.95046	APR62628.1	APR62628.1	GI:1126299826	863	Pol, partial [Saccharomyces cerevisiae virus L-BC-2]	Totiviridae	96.8	125	4	0	376	2	203	327	3.31E-79	254	98.4	-3
NODE_82_length_378_cov_6.01238	378	6.01238	APR62628.1	APR62628.1	GI:1126299826	863	Pol, partial [Saccharomyces cerevisiae virus L-BC-2]	Totiviridae	97.6	125	3	0	376	2	203	327	6.74E-80	256	98.4	-3
NODE_95_length_359_cov_11.1151	359	11.1151	APR62628.1	APR62628.1	GI:1126299826	863	Pol, partial [Saccharomyces cerevisiae virus L-BC-2]	Totiviridae	97.479	119	3	0	3	359	582	700	1.24E-74	241	100	3
NODE_122_length_325_cov_26.2222	325	26.2222	APR62628.1	APR62628.1	GI:1126299826	863	Pol, partial [Saccharomyces cerevisiae virus L-BC-2]	Totiviridae	99.074	108	1	0	1	324	150	257	8.28E-70	228	99.07	1
NODE_147_length_323_cov_2.25	323	2.25	ATL63179.1	ATL63179.1	GI:1261348141	680	major virion coat protein [Saccharomyces paradoxus virus L-A-21]	Totiviridae	81.818	55	10	0	126	290	382	436	2.87E-22	95.1	85.45	3
NODE_34_length_612_cov_3.4219	612	3.4219	ATL63195.1	ATL63195.1	GI:1261348165	680	major virion coat protein [Saccharomyces kudriavzevii virus L-A-1082]	Totiviridae	43	200	113	1	611	12	432	630	3.81E-47	169	59	-2
NODE_93_length_390_cov_5.81194	390	5.81194	ATL63196.1	ATL63196.1	GI:1261348166	1505	gag-pol fusion protein [Saccharomyces kudriavzevii virus L-A-1082]	Totiviridae	73.451	113	30	0	1	339	1116	1228	2.42E-52	182	84.07	1
NODE_154_length_315_cov_1.46154	315	1.46154	ATL63196.1	ATL63196.1	GI:1261348166	1505	gag-pol fusion protein [Saccharomyces kudriavzevii virus L-A-1082]	Totiviridae	52.525	99	46	1	296	3	106	204	4.62E-32	122	70.71	-2
NODE_48_length_423_cov_2.06522	423	2.06522	ATL63196.1	ATL63196.1	GI:1261348166	1505	gag-pol fusion protein [Saccharomyces kudriavzevii virus L-A-1082]	Totiviridae	100	141	0	0	1	423	804	944	3.30E-90	290	100	1
NODE_109_length_362_cov_4.443	362	4.443	CAA38271.1	CAA38271.1	GI:61954	242	RNA-dependent RNA polymerase, partial [Saccharomyces cerevisiae virus L-BC (La)]	Totiviridae	87.736	106	13	0	319	2	77	182	4.02E-60	189	95.28	-2
NODE_42_length_503_cov_10.0603	503	10.0603	CAA38271.1	CAA38271.1	GI:61954	242	RNA-dependent RNA polymerase, partial [Saccharomyces cerevisiae virus L-BC (La)]	Totiviridae	89.091	165	18	0	9	503	1	165	6.32E-107	310	98.79	3
NODE_14_length_847_cov_10.202	847	10.202	NP_042580.1	NP_042580.1	GI:9627981	697	capsid [Saccharomyces cerevisiae virus L-BC (La)]	Totiviridae	93.642	173	11	0	270	788	394	566	1.24E-109	337	95.38	3
NODE_39_length_567_cov_7.50586	567	7.50586	NP_042580.1	NP_042580.1	GI:9627981	697	capsid [Saccharomyces cerevisiae virus L-BC (La)]	Totiviridae	98.936	188	2	0	2	565	40	227	1.40E-131	389	98.94	2
NODE_5_length_2771_cov_211.496	2771	211.496	NP_042580.1	NP_042580.1	GI:9627981	697	capsid [Saccharomyces cerevisiae virus L-BC (La)]	Totiviridae	99.426	697	4	0	2639	549	1	697	0	1416	99.86	-1
NODE_50_length_418_cov_13.5344	418	13.5344	NP_042580.1	NP_042580.1	GI:9627981	697	capsid [Saccharomyces cerevisiae virus L-BC (La)]	Totiviridae	97.826	138	3	0	3	416	260	397	3.58E-93	288	100	3
NODE_24_length_698_cov_2.0451	698	2.0451	NP_042580.1	NP_042580.1	GI:9627981	697	capsid [Saccharomyces cerevisiae virus L-BC (La)]	Totiviridae	99.569	232	1	0	697	2	318	549	8.12E-169	486	99.57	-2
NODE_38_length_554_cov_1.97194	554	1.97194	NP_042580.1	NP_042580.1	GI:9627981	697	capsid [Saccharomyces cerevisiae virus L-BC (La)]	Totiviridae	97.826	184	4	0	553	2	451	634	6.91E-128	379	99.46	-2
NODE_115_length_336_cov_11.7972	336	11.7972	NP_042580.1	NP_042580.1	GI:9627981	697	capsid [Saccharomyces cerevisiae virus L-BC (La)]	Totiviridae	100	111	0	0	3	335	35	145	4.23E-72	231	100	3
NODE_28_length_650_cov_12.4756	650	12.4756	NP_042581.1	NP_042581.1	GI:9627982	863	RNA polymerase, partial [Saccharomyces cerevisiae virus L-BC (La)]	Totiviridae	98.148	216	4	0	1	648	542	757	8.19E-148	437	99.54	1
NODE_66_length_400_cov_2.2029	400	2.2029	NP_042581.1	NP_042581.1	GI:9627982	863	RNA polymerase, partial [Saccharomyces cerevisiae virus L-BC (La)]	Totiviridae	97.744	133	3	0	1	399	240	372	9.88E-88	277	99.25	1
NODE_68_length_399_cov_14.125	399	14.125	NP_042581.1	NP_042581.1	GI:9627982	863	RNA polymerase, partial [Saccharomyces cerevisiae virus L-BC (La)]	Totiviridae	99.242	132	1	0	3	398	126	257	6.89E-87	275	100	3
NODE_98_length_358_cov_8.70957	358	8.70957	NP_042581.1	NP_042581.1	GI:9627982	863	RNA polymerase, partial [Saccharomyces cerevisiae virus L-BC (La)]	Totiviridae	97.479	119	3	0	1	357	230	348	4.42E-75	243	99.16	1
NODE_20_length_901_cov_7.75414	901	7.75414	NP_620494.1	NP_620494.1	GI:20428568	680	major coat protein [Saccharomyces cerevisiae virus L-A]	Totiviridae	87.19	242	31	0	731	6	439	680	6.32E-154	451	92.98	-3
NODE_58_length_387_cov_1.13253	387	1.13253	NP_620494.1	NP_620494.1	GI:20428568	680	major coat protein [Saccharomyces cerevisiae virus L-A]	Totiviridae	95.312	128	6	0	3	386	165	292	2.76E-83	261	96.09	3
NODE_12_length_862_cov_13.3581	862	13.3581	NP_620495.1	NP_620495.1	GI:20428570	731	RNA polymerase [Saccharomyces cerevisiae virus L-A]	Totiviridae	100	286	0	0	860	3	27	312	0	604	100	-3
NODE_60_length_424_cov_7.16531	424	7.16531	NP_620495.1	NP_620495.1	GI:20428570	731	RNA polymerase [Saccharomyces cerevisiae virus L-A]	Totiviridae	99.286	140	1	0	422	3	501	640	1.53E-94	292	100	-3
NODE_117_length_331_cov_1.42029	331	1.42029	NP_620495.1	NP_620495.1	GI:20428570	731	RNA polymerase [Saccharomyces cerevisiae virus L-A]	Totiviridae	99.091	110	1	0	2	331	312	421	3.93E-74	237	99.09	2
NODE_4_length_1143_cov_9.36581	1143	9.36581	P23172.2	P23172.2	GI:313104168	1512	RecName: Full=Probable RNA-directed RNA polymerase; AltName: Full=Gag-Pol protein	Totiviridae	94.475	362	20	0	57	1142	678	1039	0	731	97.79	3
NODE_11_length_1787_cov_165.938	1787	165.938	P23172.2	P23172.2	GI:313104168	1512	RecName: Full=Probable RNA-directed RNA polymerase; AltName: Full=Gag-Pol protein	Totiviridae	96.639	595	20	0	2	1786	863	1457	0	1209	98.82	2
NODE_4_length_1180_cov_12.1067	1180	12.1067	P23172.2	P23172.2	GI:313104168	1512	RecName: Full=Probable RNA-directed RNA polymerase; AltName: Full=Gag-Pol protein	Totiviridae	99.471	378	2	0	1135	2	1	378	0	758	100	-1
NODE_8_length_1957_cov_13.4122	1957	13.4122	Q87022.2	Q87022.2	GI:313471492	1505	RecName: Full=Probable RNA-directed RNA polymerase; AltName: Full=Gag-Pol protein	Totiviridae	90.199	653	62	1	1955	3	730	1382	0	1223	95.25	-3
NODE_21_length_828_cov_3.24321	828	3.24321	YP_009333179.1	YP_009333179.1	GI:1126394279	955	RNA-dependent RNA polymerase [Beihai barnacle virus 10]	Unclassified	35.294	272	169	4	11	820	31	297	1.38E-34	137	58.09	2
NODE_64_length_360_cov_1.9377	360	1.9377	YP_009333179.1	YP_009333179.1	GI:1126394279	955	RNA-dependent RNA polymerase [Beihai barnacle virus 10]	Unclassified	41.88	117	60	3	353	6	813	922	5.14E-15	75.1	56.41	-2
NODE_83_length_306_cov_1.51394	306	1.51394	YP_009352579.1	YP_009352579.1	GI:1175818756	262	Sterol desaturase [Kaumoebavirus]	Unclassified	47	100	52	1	9	305	142	241	2.90E-22	92	58	3
