# Supplementary material for: Novel viruses of the family Partitiviridae discovered in Saccharomyces cerevisiae
Source: PLoS Pathog. 2023 Jun 7;19(6):e1011418. doi: 10.1371/journal.ppat.1011418 (PMC10281585; doi:10.1371/journal.ppat.1011418)
Supplement: S3 Table — (TSV) [file ppat.1011418.s015.tsv]

Strain	Reference	Source	Cacao	Coffee	Neither	Geographical origin	Protocol	TV	Sat	NV	PV	TV only	TV + Sat	TV, PV, + Sat	PV only	TV & PV	None	PV+, Cof	PV+, Cac	PV+, Else	PV-, Cof	PV-, Cac	PV-, Else
CYC 1172	Complutense Yeast Collection	Grape must	No	No	Yes	Spain	Generic	Yes	Yes	No	Yes	No	No	Yes	No	No	No	No	No	Yes	No	No	No
D254		Grape must	No	No	Yes	France	Optimized	Yes	No	No	Yes	No	No	No	No	Yes	No	No	No	Yes	No	No	No
Y-5509	ARS Culture Collection (NRRL)	Coconut pod drippings	No	No	Yes	Arguelles, Manila, Philippines	Generic	Yes	No	No	Yes	No	No	No	No	Yes	No	No	No	Yes	No	No	No
YO1348	[1]	Coffee	No	Yes	No	Guatemala	Generic	Yes	Yes	No	Yes	No	No	Yes	No	No	No	Yes	No	No	No	No	No
YO1477	[1]	Coffee	No	Yes	No	Rwanda	Optimized	Yes	Yes	No	Yes	No	No	Yes	No	No	No	Yes	No	No	No	No	No
YO1482	[1]	Coffee	No	Yes	No	Indonesia	Generic	Yes	Yes	No	Yes	No	No	Yes	No	No	No	Yes	No	No	No	No	No
YO1489	[1]	Coffee	No	Yes	No	Indonesia	Generic	Yes	Yes	No	Yes	No	No	Yes	No	No	No	Yes	No	No	No	No	No
YO1490	[1]	Coffee	No	Yes	No	Indonesia	Generic	Yes	Yes	No	Yes	No	No	Yes	No	No	No	Yes	No	No	No	No	No
YO1620	[1]	Coffee	No	Yes	No	Uganda	Generic	Yes	Yes	No	Yes	No	No	Yes	No	No	No	Yes	No	No	No	No	No
YO1621	[1]	Coffee	No	Yes	No	Uganda	Generic	Yes	Yes	No	Yes	No	No	Yes	No	No	No	Yes	No	No	No	No	No
YO1622	[1]	Coffee	No	Yes	No	Uganda	Generic	Yes	Yes	No	Yes	No	No	Yes	No	No	No	Yes	No	No	No	No	No
ABE	[2]	Human, clinical	No	No	Yes	NA	Generic	Yes	Yes	No	No	No	Yes	No	No	No	No	No	No	No	No	No	Yes
ACF	[2]	Distillery	No	No	Yes	France	Generic	Yes	Yes	No	No	No	Yes	No	No	No	No	No	No	No	No	No	Yes
ACP	[2]	Wine	No	No	Yes	Russia	Generic	Yes	Yes	No	No	No	Yes	No	No	No	No	No	No	No	No	No	Yes
AEI	[2]	Bakery	No	No	Yes	NA	Generic	Yes	Yes	No	No	No	Yes	No	No	No	No	No	No	No	No	No	Yes
AFB	[2]	Brewery	No	No	Yes	UK	Generic	Yes	Yes	No	No	No	Yes	No	No	No	No	No	No	No	No	No	Yes
AHI	[2]	White wine	No	No	Yes	Spain	Generic	Yes	Yes	No	No	No	Yes	No	No	No	No	No	No	No	No	No	Yes
AHN	[2]	Grape must	No	No	Yes	South Africa	Generic	Yes	Yes	No	No	No	Yes	No	No	No	No	No	No	No	No	No	Yes
AIQ	[2]	Spontaneous alcoholic fermentation	No	No	Yes	Italy	Generic	Yes	Yes	No	No	No	Yes	No	No	No	No	No	No	No	No	No	Yes
AKG	[2]	Palm wine	No	No	Yes	Nigeria	Generic	Yes	Yes	No	No	No	Yes	No	No	No	No	No	No	No	No	No	Yes
AKP	[2]	Heart of palm processing equipment	No	No	Yes	Ecuador	Generic	Yes	Yes	No	No	No	Yes	No	No	No	No	No	No	No	No	No	Yes
AKV	[2]	Grass	No	No	Yes	Ecuador	Generic	Yes	Yes	No	No	No	Yes	No	No	No	No	No	No	No	No	No	Yes
ALE	[2]	Hemipteran insect	No	No	Yes	Ecuador	Generic	Yes	Yes	No	No	No	Yes	No	No	No	No	No	No	No	No	No	Yes
ALG	[2]	Cocoa fruit	Yes	No	No	Ecuador	Optimized	Yes	Yes	No	No	No	Yes	No	No	No	No	No	No	No	No	Yes	No
ASR	[2]	Vineyard	No	No	Yes	Italy	Generic	Yes	Yes	No	No	No	Yes	No	No	No	No	No	No	No	No	No	Yes
AVB	[2]	Tanning liquor	No	No	Yes	Spain	Generic	Yes	Yes	No	No	No	Yes	No	No	No	No	No	No	No	No	No	Yes
AVK	[2]	Wine	No	No	Yes	Peru	Generic	Yes	Yes	No	No	No	Yes	No	No	No	No	No	No	No	No	No	Yes
BAF	[2]	Palm wine	No	No	Yes	Djibouti	Generic	Yes	Yes	No	No	No	Yes	No	No	No	No	No	No	No	No	No	Yes
BAL	[2]	Rotten wood	No	No	Yes	China	Generic	Yes	Yes	No	No	No	Yes	No	No	No	No	No	No	No	No	No	Yes
BAV	[2]	Bark of grape vine	No	No	Yes	Italy	Generic	Yes	Yes	No	No	No	Yes	No	No	No	No	No	No	No	No	No	Yes
BBA	[2]	Litter by trunk of Quercus sp.	No	No	Yes	Italy	Generic	Yes	Yes	No	No	No	Yes	No	No	No	No	No	No	No	No	No	Yes
BBB	[2]	Soil by trunk of Quercus sp.	No	No	Yes	Italy	Generic	Yes	Yes	No	No	No	Yes	No	No	No	No	No	No	No	No	No	Yes
BBI	[2]	Blossoms of Prunus domestica L., 'Stanley'	No	No	Yes	Slovakia	Generic	Yes	Yes	No	No	No	Yes	No	No	No	No	No	No	No	No	No	Yes
BDM	[2]	Plant material	No	No	Yes	Madagascar	Generic	Yes	Yes	No	No	No	Yes	No	No	No	No	No	No	No	No	No	Yes
BEG	[2]	High sugar foodstuff	No	No	Yes	Japan	Generic	Yes	Yes	No	No	No	Yes	No	No	No	No	No	No	No	No	No	Yes
BEP	[2]	Homemade apple vingar	No	No	Yes	Slovenia	Generic	Yes	Yes	No	No	No	Yes	No	No	No	No	No	No	No	No	No	Yes
BFD	[2]	Mashed pears	No	No	Yes	Slovenia	Generic	Yes	Yes	No	No	No	Yes	No	No	No	No	No	No	No	No	No	Yes
BLG	[2]	Grape must	No	No	Yes	Spain	Generic	Yes	Yes	No	No	No	Yes	No	No	No	No	No	No	No	No	No	Yes
BLI	[2]	Grape must	No	No	Yes	Spain	Generic	Yes	Yes	No	No	No	Yes	No	No	No	No	No	No	No	No	No	Yes
BLK	[2]	Grape must treated with sulfur dioxide	No	No	Yes	Spain	Generic	Yes	Yes	No	No	No	Yes	No	No	No	No	No	No	No	No	No	Yes
BPI	[2]	Tecc	No	No	Yes	Ethiopia	Generic	Yes	Yes	No	No	No	Yes	No	No	No	No	No	No	No	No	No	Yes
BPP	[2]	Grape must	No	No	Yes	Italy	Generic	Yes	Yes	No	No	No	Yes	No	No	No	No	No	No	No	No	No	Yes
BPQ	[2]	Grape must	No	No	Yes	Malta	Generic	Yes	Yes	No	No	No	Yes	No	No	No	No	No	No	No	No	No	Yes
BQE	[2]	Sagrantino wine	No	No	Yes	Italy	Generic	Yes	Yes	No	No	No	Yes	No	No	No	No	No	No	No	No	No	Yes
BQP	[2]	Prosecco wine	No	No	Yes	Italy	Generic	Yes	Yes	No	No	No	Yes	No	No	No	No	No	No	No	No	No	Yes
BRA	[2]	Surface of Tuber magnatum	No	No	Yes	Italy	Generic	Yes	Yes	No	No	No	Yes	No	No	No	No	No	No	No	No	No	Yes
BRB	[2]	Winery	No	No	Yes	Italy	Generic	Yes	Yes	No	No	No	Yes	No	No	No	No	No	No	No	No	No	Yes
BRC	[2]	Winery	No	No	Yes	Italy	Generic	Yes	Yes	No	No	No	Yes	No	No	No	No	No	No	No	No	No	Yes
BRD	[2]	Dried sausages under oil	No	No	Yes	Italy	Generic	Yes	Yes	No	No	No	Yes	No	No	No	No	No	No	No	No	No	Yes
BRF	[2]	Wine fermenter	No	No	Yes	Italy	Generic	Yes	Yes	No	No	No	Yes	No	No	No	No	No	No	No	No	No	Yes
CDF	[2]	Fruit of Grataegus dachurica	No	No	Yes	Russia	Generic	Yes	Yes	No	No	No	Yes	No	No	No	No	No	No	No	No	No	Yes
CDI	[2]	Exudate of Quercus mongolica	No	No	Yes	Russia	Generic	Yes	Yes	No	No	No	Yes	No	No	No	No	No	No	No	No	No	Yes
CEB	[2]	Soil	No	No	Yes	Spain	Generic	Yes	Yes	No	No	No	Yes	No	No	No	No	No	No	No	No	No	Yes
CFA	[2]	Palm wine	No	No	Yes	Djibouti	Generic	Yes	Yes	No	No	No	Yes	No	No	No	No	No	No	No	No	No	Yes
CFE	[2]	Carlsberg beer	No	No	Yes	United Kingdom	Generic	Yes	Yes	Yes	No	No	Yes	No	No	No	No	No	No	No	No	No	Yes
CGB	[2]	Beetle from infested Prunus bokhariensis	No	No	Yes	California, USA	Generic	Yes	Yes	No	No	No	Yes	No	No	No	No	No	No	No	No	No	Yes
CHB	[2]	Fermenting grape must (white wine)	No	No	Yes	Lebanon	Generic	Yes	Yes	No	No	No	Yes	No	No	No	No	No	No	No	No	No	Yes
CHC	[2]	Fermenting grape must (red wine)	No	No	Yes	Lebanon	Generic	Yes	Yes	No	No	No	Yes	No	No	No	No	No	No	No	No	No	Yes
CHD	[2]	Fermenting grape must (white wine)	No	No	Yes	Lebanon	Generic	Yes	Yes	No	No	No	Yes	No	No	No	No	No	No	No	No	No	Yes
CPE	[2]	Unknown	No	No	Yes	Spain	Generic	Yes	Yes	No	No	No	Yes	No	No	No	No	No	No	No	No	No	Yes
SACE_YAM	[2]	Unknown	No	No	Yes	NA	Generic	Yes	Yes	No	No	No	Yes	No	No	No	No	No	No	No	No	No	Yes
SACE_YBU	[2]	Unknown	No	No	Yes	Washington DC, USA	Generic	Yes	Yes	No	No	No	Yes	No	No	No	No	No	No	No	No	No	Yes
SACE_YCA	[2]	Unknown	No	No	Yes	South Africa	Generic	Yes	Yes	No	No	No	Yes	No	No	No	No	No	No	No	No	No	Yes
YO1116	[1]	Coffee	No	Yes	No	Nicaragua	Generic	Yes	Yes	No	No	No	Yes	No	No	No	No	No	No	No	Yes	No	No
YO1485	[1]	Coffee	No	Yes	No	Ethiopia	Generic	Yes	Yes	No	No	No	Yes	No	No	No	No	No	No	No	Yes	No	No
SACE_YAQ	[2]	Unknown	No	No	Yes	California, USA	Generic	Yes	No	No	No	Yes	No	No	No	No	No	No	No	No	No	No	Yes
ABG	[2]	Human, clinical	No	No	Yes	NA	Generic	Yes	No	No	No	Yes	No	No	No	No	No	No	No	No	No	No	Yes
ACV	[2]	Wine	No	No	Yes	South Africa	Generic	Yes	No	No	No	Yes	No	No	No	No	No	No	No	No	No	No	Yes
AST	[2]	Vineyard	No	No	Yes	Italy	Generic	Yes	No	No	No	Yes	No	No	No	No	No	No	No	No	No	No	Yes
ASV	[2]	Vineyard	No	No	Yes	Italy	Generic	Yes	No	No	No	Yes	No	No	No	No	No	No	No	No	No	No	Yes
ATM	[2]	Wine	No	No	Yes	California, USA	Generic	Yes	No	No	No	Yes	No	No	No	No	No	No	No	No	No	No	Yes
BEE	[2]	Human feces	No	No	Yes	French Guiana	Generic	Yes	No	No	No	Yes	No	No	No	No	No	No	No	No	No	No	Yes
BSK	[2]	Spoiled ice tea	No	No	Yes	France	Generic	Yes	No	No	No	Yes	No	No	No	No	No	No	No	No	No	No	Yes
CDG	[2]	Grape berries of wild Vitus amurensis	No	No	Yes	Russia	Generic	Yes	No	No	No	Yes	No	No	No	No	No	No	No	No	No	No	Yes
CDM	[2]	Cushvara river	No	No	Yes	Brazil	Generic	Yes	No	No	No	Yes	No	No	No	No	No	No	No	No	No	No	Yes
CGS	[2]	Fermenting grape must (sweet wine)	No	No	Yes	Lebanon	Generic	Yes	No	No	No	Yes	No	No	No	No	No	No	No	No	No	No	Yes
CPN	[2]	Agave spp. fermentation	No	No	Yes	Mexico	Generic	Yes	No	No	No	Yes	No	No	No	No	No	No	No	No	No	No	Yes
SACE_YAB	[2]	Unknown	No	No	Yes	NA	Generic	Yes	No	No	No	Yes	No	No	No	No	No	No	No	No	No	No	Yes
SACE_YAP	[2]	Unknown	No	No	Yes	California, USA	Generic	Yes	No	No	No	Yes	No	No	No	No	No	No	No	No	No	No	Yes
SACE_YAR	[2]	Unknown	No	No	Yes	California, USA	Generic	Yes	No	No	No	Yes	No	No	No	No	No	No	No	No	No	No	Yes
SACE_YAW	[2]	Unknown	No	No	Yes	Texas, USA	Generic	Yes	No	No	No	Yes	No	No	No	No	No	No	No	No	No	No	Yes
SACE_YBH	[2]	Unknown	No	No	Yes	Italy	Generic	Yes	No	No	No	Yes	No	No	No	No	No	No	No	No	No	No	Yes
SACE_YBW	[2]	Unknown	No	No	Yes	Minnesota, USA	Generic	Yes	No	No	No	Yes	No	No	No	No	No	No	No	No	No	No	Yes
SACE_YDO	[2]	Segregant of NRRL Y-53	No	No	Yes	Ohio, USA	Generic	Yes	No	No	No	Yes	No	No	No	No	No	No	No	No	No	No	Yes
YO1125	[1]	Coffee	No	Yes	No	Honduras	Generic	Yes	No	No	No	Yes	No	No	No	No	No	No	No	No	Yes	No	No
YO1138	[1]	Coffee	No	Yes	No	Colombia	Generic	Yes	No	No	No	Yes	No	No	No	No	No	No	No	No	Yes	No	No
YO1228	[1]	Coffee	No	Yes	No	Nicaragua	Generic	Yes	No	Yes	No	Yes	No	No	No	No	No	No	No	No	Yes	No	No
YO1487	[1]	Coffee	No	Yes	No	Kenya	Generic	Yes	No	No	No	Yes	No	No	No	No	No	No	No	No	Yes	No	No
YO1601	[1]	Coffee	No	Yes	No	Peru	Optimized	Yes	No	No	No	Yes	No	No	No	No	No	No	No	No	Yes	No	No
YO1659	[1]	Cacao	Yes	No	No	Ivory Coast	Generic	Yes	No	No	No	Yes	No	No	No	No	No	No	No	No	No	Yes	No
YO1662	[1]	Cacao	Yes	No	No	Ivory Coast	Generic	Yes	No	No	No	Yes	No	No	No	No	No	No	No	No	No	Yes	No
YO1663	[1]	Cacao	Yes	No	No	Ivory Coast	Generic	Yes	No	No	No	Yes	No	No	No	No	No	No	No	No	No	Yes	No
YO1671	[1]	Cacao	Yes	No	No	Papau New Guinea	Generic	Yes	No	No	No	Yes	No	No	No	No	No	No	No	No	No	Yes	No
YO1675	[1]	Cacao	Yes	No	No	Ecuador	Generic	Yes	No	No	No	Yes	No	No	No	No	No	No	No	No	No	Yes	No
YO1696	[1]	Cacao	Yes	No	No	Venezuela	Optimized	Yes	No	No	No	Yes	No	No	No	No	No	No	No	No	No	Yes	No
YO1697	[1]	Cacao	Yes	No	No	Venezuela	Generic	Yes	No	No	No	Yes	No	No	No	No	No	No	No	No	No	Yes	No
YO1701	[1]	Cacao	Yes	No	No	Venezuela	Generic	Yes	No	No	No	Yes	No	No	No	No	No	No	No	No	No	Yes	No
YO1713	[1]	Cacao	Yes	No	No	Venezuela	Generic	Yes	No	No	No	Yes	No	No	No	No	No	No	No	No	No	Yes	No
YO1715	[1]	Cacao	Yes	No	No	Venezuela	Optimized	Yes	No	No	No	Yes	No	No	No	No	No	No	No	No	No	Yes	No
YO1722	[1]	Cacao	Yes	No	No	Nicaragua	Generic	Yes	No	No	No	Yes	No	No	No	No	No	No	No	No	No	Yes	No
YO1880	[1]	Coffee	No	Yes	No	Honduras	Generic	Yes	No	No	No	Yes	No	No	No	No	No	No	No	No	Yes	No	No
YO1882	[1]	Coffee	No	Yes	No	Peru	Optimized	Yes	No	No	No	Yes	No	No	No	No	No	No	No	No	Yes	No	No
YO1885	[1]	Coffee	No	Yes	No	Peru	Optimized	Yes	No	No	No	Yes	No	No	No	No	No	No	No	No	Yes	No	No
YO1888	[1]	Coffee	No	Yes	No	Honduras	Generic	Yes	No	No	No	Yes	No	No	No	No	No	No	No	No	Yes	No	No
YO1892	[1]	Coffee	No	Yes	No	Honduras	Optimized	Yes	No	No	No	Yes	No	No	No	No	No	No	No	No	Yes	No	No
YO1893	[1]	Coffee	No	Yes	No	Honduras	Generic	Yes	No	No	No	Yes	No	No	No	No	No	No	No	No	Yes	No	No
YO1919	[1]	Coffee	No	Yes	No	Peru	Generic	Yes	No	No	No	Yes	No	No	No	No	No	No	No	No	Yes	No	No
YO835	[1]	Cacao	Yes	No	No	Ecuador	Generic	Yes	No	No	No	Yes	No	No	No	No	No	No	No	No	No	Yes	No
YO852	[1]	Cacao	Yes	No	No	Dominican Republic	Generic	Yes	No	No	No	Yes	No	No	No	No	No	No	No	No	No	Yes	No
YO855	[1]	Cacao	Yes	No	No	Dominican Republic	Generic	Yes	No	No	No	Yes	No	No	No	No	No	No	No	No	No	Yes	No
YO874	[1]	Cacao	Yes	No	No	Haiti	Generic	Yes	No	No	No	Yes	No	No	No	No	No	No	No	No	No	Yes	No
YO875	[1]	Cacao	Yes	No	No	Haiti	Generic	Yes	No	No	No	Yes	No	No	No	No	No	No	No	No	No	Yes	No
YO1119	[1]	Cacao	Yes	No	No	Costa Rica	Generic	Yes	No	No	Yes	No	No	No	No	Yes	No	No	Yes	No	No	No	No
YO1349	[1]	Coffee	No	Yes	No	Colombia	Generic	Yes	No	No	Yes	No	No	No	No	Yes	No	Yes	No	No	No	No	No
YO1481	[1]	Coffee	No	Yes	No	Indonesia	Generic	Yes	No	No	Yes	No	No	No	No	Yes	No	Yes	No	No	No	No	No
YO1594	[1]	Coffee	No	Yes	No	Colombia	Generic	Yes	No	No	Yes	No	No	No	No	Yes	No	Yes	No	No	No	No	No
YO1599	[1]	Coffee	No	Yes	No	Colombia	Generic	Yes	No	No	Yes	No	No	No	No	Yes	No	Yes	No	No	No	No	No
YO1600	[1]	Coffee	No	Yes	No	Peru	Generic	Yes	No	No	Yes	No	No	No	No	Yes	No	Yes	No	No	No	No	No
YO1604	[1]	Coffee	No	Yes	No	Costa Rica	Generic	Yes	No	No	Yes	No	No	No	No	Yes	No	Yes	No	No	No	No	No
YO1615	[1]	Coffee	No	Yes	No	United States	Generic	Yes	No	No	Yes	No	No	No	No	Yes	No	Yes	No	No	No	No	No
YO1619	[1]	Coffee	No	Yes	No	Uganda	Optimized	Yes	No	No	Yes	No	No	No	No	Yes	No	Yes	No	No	No	No	No
YO1665	[1]	Cacao	Yes	No	No	Ecuador	Generic	Yes	No	No	Yes	No	No	No	No	Yes	No	No	Yes	No	No	No	No
YO1705	[1]	Cacao	Yes	No	No	Peru	Optimized	Yes	No	No	Yes	No	No	No	No	Yes	No	No	Yes	No	No	No	No
YO1717	[1]	Cacao	Yes	No	No	Venezuela	Generic	Yes	No	No	Yes	No	No	No	No	Yes	No	No	Yes	No	No	No	No
YO1723	[1]	Cacao	Yes	No	No	Nicaragua	Optimized	Yes	No	No	Yes	No	No	No	No	Yes	No	No	Yes	No	No	No	No
YO836	[1]	Cacao	Yes	No	No	Ecuador	Generic	Yes	No	No	Yes	No	No	No	No	Yes	No	No	Yes	No	No	No	No
YO853	[1]	Cacao	Yes	No	No	Dominican Republic	Generic	Yes	No	No	Yes	No	No	No	No	Yes	No	No	Yes	No	No	No	No
YO858	[1]	Cacao	Yes	No	No	Dominican Republic	Kinda optimized	Yes	No	No	Yes	No	No	No	No	Yes	No	No	Yes	No	No	No	No
YO866	[1]	Cacao	Yes	No	No	Haiti	Generic	Yes	No	No	Yes	No	No	No	No	Yes	No	No	Yes	No	No	No	No
YO868	[1]	Cacao	Yes	No	No	Haiti	Generic	Yes	No	No	Yes	No	No	No	No	Yes	No	No	Yes	No	No	No	No
AAM	[2]	Bakery	No	No	Yes	France	Generic	No	No	No	No	No	No	No	No	No	Yes	No	No	No	No	No	Yes
AAQ	[2]	Beer	No	No	Yes	USA	Generic	No	No	No	No	No	No	No	No	No	Yes	No	No	No	No	No	Yes
ABP	[2]	Prickly pear	No	No	Yes	Spain	Generic	No	No	No	No	No	No	No	No	No	Yes	No	No	No	No	No	Yes
ABS	[2]	Cocoa beans	Yes	No	No	NA	Optimized	No	No	No	No	No	No	No	No	No	Yes	No	No	No	No	Yes	No
ACA	[2]	Rotting fig	No	No	Yes	California, USA	Generic	No	No	No	No	No	No	No	No	No	Yes	No	No	No	No	No	Yes
ACD	[2]	Exudate from Quercus sp.	No	No	Yes	USA	Generic	No	No	No	No	No	No	No	No	No	Yes	No	No	No	No	No	Yes
ACR	[2]	Grapes	No	No	Yes	Netherlands	Generic	No	No	No	No	No	No	No	No	No	Yes	No	No	No	No	No	Yes
AIK	[2]	Palm nuts	No	No	Yes	Cameroon	Generic	No	No	No	No	No	No	No	No	No	Yes	No	No	No	No	No	Yes
AMN	[2]	Leaf of Wendlandia formosana	No	No	Yes	Taiwan	Generic	No	No	No	No	No	No	No	No	No	Yes	No	No	No	No	No	Yes
ANN	[2]	Cocoa bean fermentation	Yes	No	No	Ghana	Optimized	No	No	No	No	No	No	No	No	No	Yes	No	No	No	No	Yes	No
AQT	[2]	Beer	No	No	Yes	Belgium	Generic	No	No	No	No	No	No	No	No	No	Yes	No	No	No	No	No	Yes
ARA	[2]	Distillery	No	No	Yes	NA	Generic	No	No	No	No	No	No	No	No	No	Yes	No	No	No	No	No	Yes
ARB	[2]	Bakery	No	No	Yes	NA	Generic	No	No	No	No	No	No	No	No	No	Yes	No	No	No	No	No	Yes
ARE	[2]	Leaf of Eucalyptus sp.	No	No	Yes	NA	Generic	No	No	No	No	No	No	No	No	No	Yes	No	No	No	No	No	Yes
ARH	[2]	Fermenting Cacao	Yes	No	No	Indonesia	Generic	No	No	No	No	No	No	No	No	No	Yes	No	No	No	No	Yes	No
ARL	[2]	Lychee flower	No	No	Yes	China	Generic	No	No	No	No	No	No	No	No	No	Yes	No	No	No	No	No	Yes
ASL	[2]	Bakery levain	No	No	Yes	Turkey	Generic	No	No	No	No	No	No	No	No	No	Yes	No	No	No	No	No	Yes
ASP	[2]	Unknown	No	No	Yes	France	Generic	No	No	No	No	No	No	No	No	No	Yes	No	No	No	No	No	Yes
ATA	[2]	Vineyard	No	No	Yes	France	Generic	No	No	No	No	No	No	No	No	No	Yes	No	No	No	No	No	Yes
ATB	[2]	Mushroom	No	No	Yes	NA	Generic	No	No	No	No	No	No	No	No	No	Yes	No	No	No	No	No	Yes
ATD	[2]	Clinical	No	No	Yes	NA	Generic	No	No	No	No	No	No	No	No	No	Yes	No	No	No	No	No	Yes
ATE	[2]	Seg. Y55	No	No	Yes	France	Generic	No	No	No	No	No	No	No	No	No	Yes	No	No	No	No	No	Yes
ATS	[2]	Flower	No	No	Yes	Spain	Generic	No	No	No	No	No	No	No	No	No	Yes	No	No	No	No	No	Yes
BAH	[2]	Bark from Carya sp.	No	No	Yes	China	Generic	No	No	No	No	No	No	No	No	No	Yes	No	No	No	No	No	Yes
BBL	[2]	Beetle Mimela aurata	No	No	Yes	Bulgaria	Generic	No	No	No	No	No	No	No	No	No	Yes	No	No	No	No	No	Yes
BBQ	[2]	Forest soil, 30C	No	No	Yes	Hungary	Generic	No	No	No	No	No	No	No	No	No	Yes	No	No	No	No	No	Yes
BBS	[2]	Forest soil, 30C	No	No	Yes	Hungary	Generic	No	No	No	No	No	No	No	No	No	Yes	No	No	No	No	No	Yes
BEK	[2]	Brewery	No	No	Yes	Chad	Generic	No	No	No	No	No	No	No	No	No	Yes	No	No	No	No	No	Yes
BEQ	[2]	Dry wine-berry selection	No	No	Yes	Slovenia	Generic	No	No	No	No	No	No	No	No	No	Yes	No	No	No	No	No	Yes
BFC	[2]	Kefyr	No	No	Yes	Slovenia	Generic	No	No	No	No	No	No	No	No	No	Yes	No	No	No	No	No	Yes
CBF	[2]	Sourdough levan	No	No	Yes	Italy	Generic	No	No	No	No	No	No	No	No	No	Yes	No	No	No	No	No	Yes
CBK	[2]	Chalcidoidea	No	No	Yes	Germany	Generic	No	No	No	No	No	No	No	No	No	Yes	No	No	No	No	No	Yes
CCM	[2]	Fir tree needles	No	No	Yes	Ukraine	Generic	No	No	No	No	No	No	No	No	No	Yes	No	No	No	No	No	Yes
CCP	[2]	Quercus sp.	No	No	Yes	Japan	Generic	No	No	No	No	No	No	No	No	No	Yes	No	No	No	No	No	Yes
CCQ	[2]	Tree exudate	No	No	Yes	Japan	Generic	No	No	No	No	No	No	No	No	No	Yes	No	No	No	No	No	Yes
CDH	[2]	Exudate of Quercus mongolica	No	No	Yes	Russia	Generic	No	No	No	No	No	No	No	No	No	Yes	No	No	No	No	No	Yes
CDS	[2]	Tomato	No	No	Yes	Spain	Generic	No	No	No	No	No	No	No	No	No	Yes	No	No	No	No	No	Yes
CEA	[2]	Soil	No	No	Yes	Spain	Generic	No	No	No	No	No	No	No	No	No	Yes	No	No	No	No	No	Yes
CEC	[2]	Soil	No	No	Yes	Spain	Generic	No	No	No	No	No	No	No	No	No	Yes	No	No	No	No	No	Yes
CED	[2]	Soil	No	No	Yes	Spain	Generic	No	No	No	No	No	No	No	No	No	Yes	No	No	No	No	No	Yes
CEV	[2]	Moromi of Chinese wine kaoliangchiu	No	No	Yes	China	Generic	No	No	No	No	No	No	No	No	No	Yes	No	No	No	No	No	Yes
CFI	[2]	Carlsberg beer	No	No	Yes	UK	Generic	No	No	No	No	No	No	No	No	No	Yes	No	No	No	No	No	Yes
CFN	[2]	Carlsberg beer	No	No	Yes	NA	Generic	No	No	No	No	No	No	No	No	No	Yes	No	No	No	No	No	Yes
CFP	[2]	Carlsberg beer	No	No	Yes	NA	Generic	No	No	No	No	No	No	No	No	No	Yes	No	No	No	No	No	Yes
CFT	[2]	Spoiled Adriatic orchard figs	No	No	Yes	California, USA	Generic	No	No	No	No	No	No	No	No	No	Yes	No	No	No	No	No	Yes
CFV	[2]	Citrus fermentation	No	No	Yes	NA	Generic	No	No	No	No	No	No	No	No	No	Yes	No	No	No	No	No	Yes
CHF	[2]	Fermenting grape must (red wine)	No	No	Yes	Lebanon	Generic	No	No	No	No	No	No	No	No	No	Yes	No	No	No	No	No	Yes
CHR	[2]	Vagina	No	No	Yes	France	Generic	No	No	No	No	No	No	No	No	No	Yes	No	No	No	No	No	Yes
CIC	[2]	Mouth	No	No	Yes	Spain	Generic	No	No	No	No	No	No	No	No	No	Yes	No	No	No	No	No	Yes
CIE	[2]	Mouth	No	No	Yes	Spain	Generic	No	No	No	No	No	No	No	No	No	Yes	No	No	No	No	No	Yes
CIF	[2]	Feces	No	No	Yes	Spain	Generic	No	No	No	No	No	No	No	No	No	Yes	No	No	No	No	No	Yes
CII	[2]	Sputum	No	No	Yes	Netherlands	Generic	No	No	No	No	No	No	No	No	No	Yes	No	No	No	No	No	Yes
CKD	[2]	Feces (therapy isolate)	No	No	Yes	France	Generic	No	No	No	No	No	No	No	No	No	Yes	No	No	No	No	No	Yes
CKE	[2]	Feces (therapy isolate)	No	No	Yes	France	Generic	No	No	No	No	No	No	No	No	No	Yes	No	No	No	No	No	Yes
CKF	[2]	Feces (therapy isolate)	No	No	Yes	France	Generic	No	No	No	No	No	No	No	No	No	Yes	No	No	No	No	No	Yes
CKG	[2]	S. boulardii¬†isolates lychee (reference strain Biocodex)	No	No	Yes	Vietnam	Generic	No	No	No	No	No	No	No	No	No	Yes	No	No	No	No	No	Yes
CKH	[2]	S. boulardii¬†isolates (from UltraLevure packet)	No	No	Yes	France	Generic	No	No	No	No	No	No	No	No	No	Yes	No	No	No	No	No	Yes
CKI	[2]	S. boulardii¬†isolates (from Perenterol capsule)	No	No	Yes	Belgium	Generic	No	No	No	No	No	No	No	No	No	Yes	No	No	No	No	No	Yes
CKK	[2]	Feces, clinical	No	No	Yes	France	Generic	No	No	No	No	No	No	No	No	No	Yes	No	No	No	No	No	Yes
CKL	[2]	Feces, therapy	No	No	Yes	France	Generic	No	No	No	No	No	No	No	No	No	Yes	No	No	No	No	No	Yes
CKM	[2]	Feces, therapy	No	No	Yes	France	Generic	No	No	No	No	No	No	No	No	No	Yes	No	No	No	No	No	Yes
CKQ	[2]	Feces (therapy isolate)	No	No	Yes	France	Generic	No	No	No	No	No	No	No	No	No	Yes	No	No	No	No	No	Yes
CKS	[2]	Unknown	No	No	Yes	France	Generic	No	No	No	No	No	No	No	No	No	Yes	No	No	No	No	No	Yes
CKT	[2]	Unknown	No	No	Yes	France	Generic	No	No	No	No	No	No	No	No	No	Yes	No	No	No	No	No	Yes
CLA	[2]	Unknown	No	No	Yes	France	Generic	No	No	No	No	No	No	No	No	No	Yes	No	No	No	No	No	Yes
CLB	[2]	Tree leaves	No	No	Yes	France	Generic	No	No	No	No	No	No	No	No	No	Yes	No	No	No	No	No	Yes
CLC	[2]	Dead tree	No	No	Yes	France	Generic	No	No	No	No	No	No	No	No	No	Yes	No	No	No	No	No	Yes
CPD	[2]	Spoiled beer	No	No	Yes	NA	Generic	No	No	No	No	No	No	No	No	No	Yes	No	No	No	No	No	Yes
CQC	[2]	Cocoa bean fermentation	Yes	No	No	West Africa	Optimized	No	No	No	No	No	No	No	No	No	Yes	No	No	No	No	Yes	No
CQD	[2]	Cocoa bean fermentation	Yes	No	No	West Africa	Optimized	No	No	No	No	No	No	No	No	No	Yes	No	No	No	No	Yes	No
CQE	[2]	Cocoa bean fermentation	Yes	No	No	West Africa	Generic	No	No	No	No	No	No	No	No	No	Yes	No	No	No	No	Yes	No
CQF	[2]	Cocoa bean fermentation	Yes	No	No	West Africa	Optimized	No	No	No	No	No	No	No	No	No	Yes	No	No	No	No	Yes	No
CQG	[2]	Cocoa bean fermentation	Yes	No	No	West Africa	Optimized	No	No	No	No	No	No	No	No	No	Yes	No	No	No	No	Yes	No
CQH	[2]	Cocoa bean fermentation	Yes	No	No	West Africa	Optimized	No	No	No	No	No	No	No	No	No	Yes	No	No	No	No	Yes	No
CQI	[2]	Cocoa bean fermentation	Yes	No	No	West Africa	Optimized	No	No	No	No	No	No	No	No	No	Yes	No	No	No	No	Yes	No
CQK	[2]	Cocoa bean fermentation	Yes	No	No	West Africa	Optimized	No	No	No	No	No	No	No	No	No	Yes	No	No	No	No	Yes	No
CQL	[2]	Cocoa bean fermentation	Yes	No	No	West Africa	Optimized	No	No	No	No	No	No	No	No	No	Yes	No	No	No	No	Yes	No
CQM	[2]	Cocoa bean fermentation	Yes	No	No	West Africa	Optimized	No	No	No	No	No	No	No	No	No	Yes	No	No	No	No	Yes	No
CQN	[2]	Cocoa bean fermentation	Yes	No	No	West Africa	Optimized	No	No	No	No	No	No	No	No	No	Yes	No	No	No	No	Yes	No
CQP	[2]	Cocoa bean fermentation	Yes	No	No	West Africa	Optimized	No	No	No	No	No	No	No	No	No	Yes	No	No	No	No	Yes	No
CQR	[2]	Sake	No	No	Yes	Japan	Generic	No	No	No	No	No	No	No	No	No	Yes	No	No	No	No	No	Yes
SACE_YAA	[2]	Unknown	No	No	Yes	NA	Generic	No	No	No	No	No	No	No	No	No	Yes	No	No	No	No	No	Yes
SACE_YAD	[2]	Human	No	No	Yes	Romania	Generic	No	No	No	No	No	No	No	No	No	Yes	No	No	No	No	No	Yes
SACE_YAE	[2]	Faeces	No	No	Yes	NA	Generic	No	No	No	No	No	No	No	No	No	Yes	No	No	No	No	No	Yes
SACE_YAX	[2]	Unknown	No	No	Yes	Texas, USA	Generic	No	No	No	No	No	No	No	No	No	Yes	No	No	No	No	No	Yes
SACE_YAY	[2]	Unknown	No	No	Yes	Italy	Generic	No	No	No	No	No	No	No	No	No	Yes	No	No	No	No	No	Yes
SACE_YBV	[2]	Unknown	No	No	Yes	Michigan, USA	Generic	No	No	No	No	No	No	No	No	No	Yes	No	No	No	No	No	Yes
SACE_YBX	[2]	Unknown	No	No	Yes	Italy	Generic	No	No	No	No	No	No	No	No	No	Yes	No	No	No	No	No	Yes
SACE_YBY	[2]	Unknown	No	No	Yes	Italy	Generic	No	No	No	No	No	No	No	No	No	Yes	No	No	No	No	No	Yes
SACE_YCB	[2]	Unknown	No	No	Yes	South Africa	Generic	No	No	No	No	No	No	No	No	No	Yes	No	No	No	No	No	Yes
YO1055	[1]	Cacao	Yes	No	No	Costa Rica	Generic	No	No	No	No	No	No	No	No	No	Yes	No	No	No	No	Yes	No
YO1056	[1]	Cacao	Yes	No	No	Costa Rica	Generic	No	No	No	No	No	No	No	No	No	Yes	No	No	No	No	Yes	No
YO1060	[1]	Cacao	Yes	No	No	Costa Rica	Optimized	No	No	No	No	No	No	No	No	No	Yes	No	No	No	No	Yes	No
YO1061	[1]	Cacao	Yes	No	No	Costa Rica	Generic	No	No	No	No	No	No	No	No	No	Yes	No	No	No	No	Yes	No
YO1112	[1]	Coffee	No	Yes	No	Honduras	Generic	No	No	No	No	No	No	No	No	No	Yes	No	No	No	Yes	No	No
YO1113	[1]	Coffee	No	Yes	No	Honduras	Generic	No	No	No	No	No	No	No	No	No	Yes	No	No	No	Yes	No	No
YO1114	[1]	Coffee	No	Yes	No	Mexico	Generic	No	No	No	No	No	No	No	No	No	Yes	No	No	No	Yes	No	No
YO1115	[1]	Coffee	No	Yes	No	Mexico	Generic	No	No	No	No	No	No	No	No	No	Yes	No	No	No	Yes	No	No
YO1117	[1]	Cacao	Yes	No	No	Costa Rica	Generic	No	No	No	No	No	No	No	No	No	Yes	No	No	No	No	Yes	No
YO1124	[1]	Coffee	No	Yes	No	Honduras	Generic	No	No	No	Yes	No	No	No	Yes	No	No	Yes	No	No	No	No	No
YO1126	[1]	Coffee	No	Yes	No	Honduras	Generic	No	No	Yes	Yes	No	No	No	Yes	No	No	Yes	No	No	No	No	No
YO1128	[1]	Coffee	No	Yes	No	Yemen	Generic	No	No	No	No	No	No	No	No	No	Yes	No	No	No	Yes	No	No
YO1129	[1]	Coffee	No	Yes	No	Yemen	Generic	No	No	No	No	No	No	No	No	No	Yes	No	No	No	Yes	No	No
YO1130	[1]	Coffee	No	Yes	No	Yemen	Generic	No	No	No	No	No	No	No	No	No	Yes	No	No	No	Yes	No	No
YO1132	[1]	Coffee	No	Yes	No	Ethiopia	Optimized	No	No	No	No	No	No	No	No	No	Yes	No	No	No	Yes	No	No
YO1133	[1]	Coffee	No	Yes	No	Ethiopia	Generic	No	No	No	Yes	No	No	No	Yes	No	No	Yes	No	No	No	No	No
YO1134	[1]	Coffee	No	Yes	No	Yemen	Generic	No	No	No	No	No	No	No	No	No	Yes	No	No	No	Yes	No	No
YO1135	[1]	Coffee	No	Yes	No	Yemen	Generic	No	No	No	No	No	No	No	No	No	Yes	No	No	No	Yes	No	No
YO1137	[1]	Coffee	No	Yes	No	Colombia	Generic	No	No	No	No	No	No	No	No	No	Yes	No	No	No	Yes	No	No
YO1140	[1]	Coffee	No	Yes	No	Honduras	Generic	No	No	Yes	No	No	No	No	No	No	Yes	No	No	No	Yes	No	No
YO1200	[1]	Coffee	No	Yes	No	Indonesia	Generic	No	No	No	No	No	No	No	No	No	Yes	No	No	No	Yes	No	No
YO1201	[1]	Coffee	No	Yes	No	Indonesia	Generic	No	No	No	No	No	No	No	No	No	Yes	No	No	No	Yes	No	No
YO1224	[1]	Coffee	No	Yes	No	Guatemala	Generic	No	No	No	No	No	No	No	No	No	Yes	No	No	No	Yes	No	No
YO1225	[1]	Coffee	No	Yes	No	Nicaragua	Generic	No	No	No	No	No	No	No	No	No	Yes	No	No	No	Yes	No	No
YO1226	[1]	Coffee	No	Yes	No	Kenya	Generic	No	No	No	No	No	No	No	No	No	Yes	No	No	No	Yes	No	No
YO1357	[1]	Coffee	No	Yes	No	Indonesia	Generic	No	No	No	No	No	No	No	No	No	Yes	No	No	No	Yes	No	No
YO1478	[1]	Coffee	No	Yes	No	Rwanda	Generic	No	No	No	No	No	No	No	No	No	Yes	No	No	No	Yes	No	No
YO1479	[1]	Coffee	No	Yes	No	Rwanda	Generic	No	No	No	No	No	No	No	No	No	Yes	No	No	No	Yes	No	No
YO1480	[1]	Coffee	No	Yes	No	Rwanda	Generic	No	No	No	No	No	No	No	No	No	Yes	No	No	No	Yes	No	No
YO1595	[1]	Coffee	No	Yes	No	Colombia	Generic	No	No	No	No	No	No	No	No	No	Yes	No	No	No	Yes	No	No
YO1605	[1]	Coffee	No	Yes	No	Costa Rica	Generic	No	No	No	Yes	No	No	No	Yes	No	No	Yes	No	No	No	No	No
YO1608	[1]	Coffee	No	Yes	No	Costa Rica	Generic	No	No	No	Yes	No	No	No	Yes	No	No	Yes	No	No	No	No	No
YO1609	[1]	Coffee	No	Yes	No	Indonesia	Generic	No	No	No	No	No	No	No	No	No	Yes	No	No	No	Yes	No	No
YO1610	[1]	Coffee	No	Yes	No	Indonesia	Generic	No	No	No	Yes	No	No	No	Yes	No	No	Yes	No	No	No	No	No
YO1611	[1]	Coffee	No	Yes	No	Indonesia	Generic	No	No	No	No	No	No	No	No	No	Yes	No	No	No	Yes	No	No
YO1612	[1]	Coffee	No	Yes	No	Indonesia	Generic	No	No	No	Yes	No	No	No	Yes	No	No	Yes	No	No	No	No	No
YO1613	[1]	Coffee	No	Yes	No	Indonesia	Generic	No	No	No	No	No	No	No	No	No	Yes	No	No	No	Yes	No	No
YO1658	[1]	Cacao	Yes	No	No	Ivory Coast	Optimized	No	No	No	No	No	No	No	No	No	Yes	No	No	No	No	Yes	No
YO1660	[1]	Cacao	Yes	No	No	Ivory Coast	Optimized	No	No	No	Yes	No	No	No	Yes	No	No	No	Yes	No	No	No	No
YO1661	[1]	Cacao	Yes	No	No	Ivory Coast	Generic	No	No	No	No	No	No	No	No	No	Yes	No	No	No	No	Yes	No
YO1666	[1]	Cacao	Yes	No	No	Ecuador	Generic	No	No	No	No	No	No	No	No	No	Yes	No	No	No	No	Yes	No
YO1667	[1]	Cacao	Yes	No	No	Ecuador	Generic	No	No	No	No	No	No	No	No	No	Yes	No	No	No	No	Yes	No
YO1669	[1]	Cacao	Yes	No	No	Papau New Guinea	Optimized	No	No	No	No	No	No	No	No	No	Yes	No	No	No	No	Yes	No
YO1676	[1]	Cacao	Yes	No	No	Ecuador	Optimized	No	No	No	No	No	No	No	No	No	Yes	No	No	No	No	Yes	No
YO1680	[1]	Cacao	Yes	No	No	Ecuador	Generic	No	No	No	No	No	No	No	No	No	Yes	No	No	No	No	Yes	No
YO1681	[1]	Cacao	Yes	No	No	Ecuador	Optimized	No	No	No	No	No	No	No	No	No	Yes	No	No	No	No	Yes	No
YO1682	[1]	Cacao	Yes	No	No	Ecuador	Generic	No	No	No	No	No	No	No	No	No	Yes	No	No	No	No	Yes	No
YO1706	[1]	Cacao	Yes	No	No	Peru	Generic	No	No	No	No	No	No	No	No	No	Yes	No	No	No	No	Yes	No
YO1707	[1]	Cacao	Yes	No	No	Colombia	Generic	No	No	No	No	No	No	No	No	No	Yes	No	No	No	No	Yes	No
YO1719	[1]	Cacao	Yes	No	No	Venezuela	Optimized	No	No	No	No	No	No	No	No	No	Yes	No	No	No	No	Yes	No
YO1724	[1]	Cacao	Yes	No	No	Venezuela	Generic	No	No	No	No	No	No	No	No	No	Yes	No	No	No	No	Yes	No
YO1889	[1]	Coffee	No	Yes	No	Honduras	Optimized	No	No	No	No	No	No	No	No	No	Yes	No	No	No	Yes	No	No
YO1890	[1]	Coffee	No	Yes	No	Honduras	Optimized	No	No	No	Yes	No	No	No	Yes	No	No	Yes	No	No	No	No	No
YO1891	[1]	Coffee	No	Yes	No	Honduras	Optimized	No	No	No	Yes	No	No	No	Yes	No	No	Yes	No	No	No	No	No
YO1924	[1]	Coffee	No	Yes	No	Rwanda	Generic	No	No	No	No	No	No	No	No	No	Yes	No	No	No	Yes	No	No
YO1925	[1]	Coffee	No	Yes	No	Honduras	Optimized	No	No	No	No	No	No	No	No	No	Yes	No	No	No	Yes	No	No
YO433	[1]	Rhodendron	No	No	Yes	Washington, USA	Optimized	No	No	No	No	No	No	No	No	No	Yes	No	No	No	No	No	Yes
YO458	[1]	Soil	No	No	Yes	California, USA	Generic	No	No	No	No	No	No	No	No	No	Yes	No	No	No	No	No	Yes
YO653	[1]	Olives	No	No	Yes	Washington, USA	Generic	No	No	No	No	No	No	No	No	No	Yes	No	No	No	No	No	Yes
YO655	[1]	Olives	No	No	Yes	Washington, USA	Generic	No	No	No	No	No	No	No	No	No	Yes	No	No	No	No	No	Yes
YO658	[1]	Olives	No	No	Yes	Washington, USA	Generic	No	No	No	No	No	No	No	No	No	Yes	No	No	No	No	No	Yes
YO750	[1]	Pineapple skin	No	No	Yes	Washington, USA	Kinda optimized	No	No	Yes	No	No	No	No	No	No	Yes	No	No	No	No	No	Yes
YO814	[1]	Cacao	Yes	No	No	Nigeria	Generic	No	No	No	Yes	No	No	No	Yes	No	No	No	Yes	No	No	No	No
YO815	[1]	Cacao	Yes	No	No	Nigeria	Generic	No	No	No	Yes	No	No	No	Yes	No	No	No	Yes	No	No	No	No
YO818	[1]	Cacao	Yes	No	No	Nigeria	Generic	No	No	No	Yes	No	No	No	Yes	No	No	No	Yes	No	No	No	No
YO819	[1]	Cacao	Yes	No	No	Nigeria	Generic	No	No	No	Yes	No	No	No	Yes	No	No	No	Yes	No	No	No	No
YO820	[1]	Cacao	Yes	No	No	Nigeria	Generic	No	No	No	Yes	No	No	No	Yes	No	No	No	Yes	No	No	No	No
YO822	[1]	Cacao	Yes	No	No	Nigeria	Generic	No	No	No	No	No	No	No	No	No	Yes	No	No	No	No	Yes	No
YO823	[1]	Cacao	Yes	No	No	Nigeria	Generic	No	No	No	No	No	No	No	No	No	Yes	No	No	No	No	Yes	No
YO838	[1]	Cacao	Yes	No	No	Ecuador	Generic	No	No	No	No	No	No	No	No	No	Yes	No	No	No	No	Yes	No
YO839	[1]	Cacao	Yes	No	No	Ecuador	Generic	No	No	No	No	No	No	No	No	No	Yes	No	No	No	No	Yes	No
YO840	[1]	Cacao	Yes	No	No	Costa Rica	Generic	No	No	No	No	No	No	No	No	No	Yes	No	No	No	No	Yes	No
YO841	[1]	Cacao	Yes	No	No	Costa Rica	Generic	No	No	No	No	No	No	No	No	No	Yes	No	No	No	No	Yes	No
YO842	[1]	Cacao	Yes	No	No	Costa Rica	Generic	No	No	No	No	No	No	No	No	No	Yes	No	No	No	No	Yes	No
YO843	[1]	Cacao	Yes	No	No	Costa Rica	Generic	No	No	No	No	No	No	No	No	No	Yes	No	No	No	No	Yes	No
YO844	[1]	Cacao	Yes	No	No	Costa Rica	Generic	No	No	No	No	No	No	No	No	No	Yes	No	No	No	No	Yes	No
YO846	[1]	Cacao	Yes	No	No	Peru	Generic	No	No	No	No	No	No	No	No	No	Yes	No	No	No	No	Yes	No
YO847	[1]	Cacao	Yes	No	No	Peru	Generic	No	No	No	No	No	No	No	No	No	Yes	No	No	No	No	Yes	No
YO849	[1]	Cacao	Yes	No	No	Peru	Generic	No	No	No	No	No	No	No	No	No	Yes	No	No	No	No	Yes	No
YO850	[1]	Cacao	Yes	No	No	Peru	Generic	No	No	No	No	No	No	No	No	No	Yes	No	No	No	No	Yes	No
YO851	[1]	Cacao	Yes	No	No	Peru	Optimized	No	No	No	No	No	No	No	No	No	Yes	No	No	No	No	Yes	No
YO854	[1]	Cacao	Yes	No	No	Dominican Republic	Generic	No	No	No	No	No	No	No	No	No	Yes	No	No	No	No	Yes	No
YO856	[1]	Cacao	Yes	No	No	Dominican Republic	Generic	No	No	No	No	No	No	No	No	No	Yes	No	No	No	No	Yes	No
YO857	[1]	Cacao	Yes	No	No	Dominican Republic	Generic	No	No	No	No	No	No	No	No	No	Yes	No	No	No	No	Yes	No
YO859	[1]	Cacao	Yes	No	No	Peru	Generic	No	No	No	No	No	No	No	No	No	Yes	No	No	No	No	Yes	No
YO861	[1]	Cacao	Yes	No	No	Peru	Generic	No	No	No	No	No	No	No	No	No	Yes	No	No	No	No	Yes	No
YO870	[1]	Cacao	Yes	No	No	Haiti	Generic	No	No	No	No	No	No	No	No	No	Yes	No	No	No	No	Yes	No
YO871	[1]	Cacao	Yes	No	No	Haiti	Generic	No	No	No	No	No	No	No	No	No	Yes	No	No	No	No	Yes	No
YO872	[1]	Cacao	Yes	No	No	Haiti	Generic	No	No	No	No	No	No	No	No	No	Yes	No	No	No	No	Yes	No
YO876	[1]	Cacao	Yes	No	No	Madagascar	Generic	No	No	No	No	No	No	No	No	No	Yes	No	No	No	No	Yes	No
References
1. Ludlow CL, Cromie GA, Garmendia-Torres C, Sirr A, Hays M, Field C, et al. Independent Origins of Yeast Associated with Coffee and Cacao Fermentation. Curr Biol. 2016;26: 965–971. doi:10.1016/j.cub.2016.02.012
2. Peter J, Chiara MD, Friedrich A, Yue J-X, Pflieger D, Bergström A, et al. Genome evolution across 1,011 Saccharomyces cerevisiae isolates. Nature. 2018;556: 339–344. doi:10.1038/s41586-018-0030-5
