# Supplementary material for: Novel viruses of the family Partitiviridae discovered in Saccharomyces cerevisiae
Source: PLoS Pathog. 2023 Jun 7;19(6):e1011418. doi: 10.1371/journal.ppat.1011418 (PMC10281585; doi:10.1371/journal.ppat.1011418)
Supplement: S4 Table — (TSV) [file ppat.1011418.s016.tsv]

	Virus name	Host strain	Origin	Source	CP (aa)	RdRP (aa)
	ScPV1-5509	Y-5509	Philippines	Coconut pod	280	486
	ScPV2-858	YO858	Dominican Republic	Cacao	292	496
	ScPV3-1172	CYC 1172	Spain	Grape must	310	491
	ScPV1-1481	YO1481	Indonesia	Coffee	280	486
	ScPV1-1482	YO1482	Indonesia	Coffee	280	486
	ScPV1-1490	YO1490	Indonesia	Coffee	280	486
	ScPV1-1619	YO1619	Uganda	Coffee	280	486
	ScPV1-1621	YO1621	Uganda	Coffee	280	486
	ScPV1-1622	YO1622	Uganda	Coffee	280	486
	ScPV2-1481	YO1481	Indonesia	Coffee	292	496
	ScPV2-1482	YO1482	Indonesia	Coffee	292	496
	ScPV2-1490	YO1490	Indonesia	Coffee	292	496
	ScPV2-1619	YO1619	Uganda	Coffee	292	496
	ScPV2-1665	YO1665	Ecuador	Cacao	292	496
