# Supplementary material for: Novel viruses of the family Partitiviridae discovered in Saccharomyces cerevisiae
Source: PLoS Pathog. 2023 Jun 7;19(6):e1011418. doi: 10.1371/journal.ppat.1011418 (PMC10281585; doi:10.1371/journal.ppat.1011418)
Supplement: S5 Table — (TSV) [file ppat.1011418.s017.tsv]

	CP Percent amino acid sequence identity
		CsPV1	ScPV3-1172	ScPV1-5509	ScPV1-1619	ScPV1-1621	ScPV1-1622	ScPV1-1481	ScPV1-1482	ScPV1-1490	ScPV2-858	ScPV2-1481	ScPV2-1482	ScPV2-1490	ScPV2-1619	ScPV2-1665
	CsPV1	•	18.64	17.07	17.07	17.07	17.07	16.77	17.07	17.07	22.22	20.12	22.52	22.52	22.22	21.62
	ScPV3-1172	32.70	•	20.25	19.94	20.25	20.25	19.30	18.99	18.99	30.19	28.79	29.87	29.87	30.50	28.62
	ScPV1-5509	37.69	45.58	•	97.50	100.00	100.00	95.36	95.71	95.71	25.67	23.28	25.67	25.67	25.33	25.33
	ScPV1-1619	37.69	45.38	98.77	•	97.50	97.50	97.94	93.21	93.21	25.33	22.95	25.33	25.33	25.00	25.00
	ScPV1-1621	37.50	45.38	98.56	98.56	•	100.00	97.53	95.71	95.71	25.67	23.28	25.67	25.67	25.33	25.33
	ScPV1-1622	37.50	45.38	98.56	98.56	100.00	•	97.53	95.71	95.71	25.67	23.28	25.67	25.67	25.33	25.33
	ScPV1-1481	37.69	45.38	97.53	97.94	97.53	97.53	•	95.36	95.36	25.00	22.62	25.00	25.00	24.67	24.67
	ScPV1-1482	37.69	45.78	97.12	97.12	98.35	98.35	97.53	•	100.00	24.67	22.62	24.67	24.67	24.67	24.33
	ScPV1-1490	37.69	45.78	97.12	97.12	98.35	98.35	97.53	100.00	•	24.67	22.62	24.67	24.67	24.67	24.33
	ScPV2-858	35.33	49.31	48.19	48.39	48.39	48.39	48.59	48.59	48.59	•	73.06	98.63	98.63	96.92	79.11
	ScPV2-1481	35.14	49.31	48.39	48.59	48.59	48.59	48.79	11.22	11.22	97.78	•	73.40	73.40	75.76	73.74
	ScPV2-1482	35.33	49.50	48.19	48.39	48.39	48.39	48.59	48.79	48.79	99.40	98.39	•	100.00	96.23	80.14
	ScPV2-1490	35.33	49.51	48.19	48.39	48.39	48.39	48.59	11.42	11.42	99.40	98.39	100.00	•	96.23	80.14
	ScPV2-1619	35.33	49.31	48.19	48.39	48.39	48.39	48.59	48.79	48.79	100.00	97.78	99.40	99.40	•	79.45
	ScPV2-1665	34.58	48.71	48.19	48.19	48.39	48.39	48.59	48.79	48.79	92.34	91.53	92.14	92.14	92.34	•
	RdRP Percent amino acid sequence identity
		* Unexpectedly above or below the threshold
		The percentage identity between the CP and RdRp proteins of different strains and species of ScPV and CsPV1 using “Ident and Sim” tool provided by The Sequence Manipulation Suite (bioinformatics.org).
