# Supplementary material for: Novel viruses of the family Partitiviridae discovered in Saccharomyces cerevisiae
Source: PLoS Pathog. 2023 Jun 7;19(6):e1011418. doi: 10.1371/journal.ppat.1011418 (PMC10281585; doi:10.1371/journal.ppat.1011418)
Supplement: S6 Table — (TSV) [file ppat.1011418.s018.tsv]

					Multiplex rt-PCR									NGS (de novo or mapping algorithms) and RACE							Overall
	Strain	Origin	Source		ScPV1- 5509	ScPV1- 1126	ScPV2- 858	ScPV2- 1126	ScPV2- 815	ScPV3- 1172	None		NGS	ScPV1-5509 RdRP ORF	ScPV1-5509 CA ORF	ScPV2-858 RdRP ORF	ScPV2-858 CA ORF	ScPV3-1172 RdRP ORF	ScPV3-1172 CA ORF		ScPV1	ScPV2	ScPV3
	CYC1172	Spain	Wine		-	-	-	-	-	Yes	-		Yes	n/d	n/d	n/d	n/d	Full	Full		-	-	Yes
	D254	Spain	Wine		-	-	-	-	-	Yes	-		-	-	-	-	-	-	-		-	-	Yes
	YO814	Nigeria	Cacao		Yes	-	-	-	-	-	-		-	-	-	-	-	-	-		Yes	-	-
	YO815	Nigeria	Cacao		-	-	-	-	Yes	-	-		Yes	n/d	n/d	Partial	Full	n/d	n/d		-	Yes	-
	YO818	Nigeria	Cacao		Yes	-	-	-	-	-	-		-	-	-	-	-	-	-		Yes	-	-
	YO819	Nigeria	Cacao		-	-	-	-	-	-	Yes		Yes	n/d	n/d	Partial	Full	n/d	n/d		-	Yes	-
	YO820	Nigeria	Cacao		-	-	-	-	-	-	Yes		Yes	Partial	n/d	Partial	Partial	n/d	n/d		Yes	Yes	-
	YO836	Ecuador	Coffee		-	-	-	-	-	-	Yes		Yes	n/d	n/d	n/d	n/d	n/d	n/d		-	-	-
	YO853	Dom Rep.	Cacao		-	Yes	Yes	-	-	-	-		-	-	-	-	-	-	-		Yes	Yes	-
	YO858	Dom. Rep.	Cacao		-	-	Yes	-	-	-	-		Yes	n/d	n/d	Full	Full	n/d	n/d		-	Yes	-
	YO866	Haiti	Cacao		-	-	-	-	-	-	Yes		Yes	n/d	n/d	n/d	n/d	n/d	n/d		-	-	-
	YO868	Haiti	Cacao		-	-	Yes	-	-	-	-		-	-	-	-	-	-	-		-	Yes	-
	Y-5509	Philippines	Coconut		Yes	-	-	-	-	-	-		Yes	Full	Full	n/d	n/d	n/d	n/d		Yes	-	-
	YO1119	Costa Rica	Cacao		-	-	-	-	-	-	Yes		Yes	Partial	n/d	n/d	n/d	n/d	n/d		Yes	-	-
	YO1124	Honduras	Coffee		-	Yes	Yes	-	-	-	-		-	-	-	-	-	-	-		Yes	Yes	-
	YO1126	Honduras	Coffee		-	Yes	-	Yes	-	-	-		Yes	Partial	Partial	Partial	Full	n/d	n/d		Yes	Yes	-
	YO1133	Ethiopia	Coffee		-	-	-	-	-	-	Yes		Yes	Partial	Full	Partial	n/d	n/d	n/d		Yes	Yes	-
	YO1348	Guatemala	Coffee		-	Yes	Yes	-	-	-	-		-	-	-	-	-	-	-		Yes	Yes	-
	YO1349	Columbia	Coffee		-	-	Yes	-	-	-	-		-	-	-	-	-	-	-		-	Yes	-
	YO1477	Rwanda	Coffee		Yes	-	Yes	-	-	-	-		-	-	-	-	-	-	-		Yes	Yes	-
	YO1481	Indonesia	Coffee		Yes	-	Yes	-	-	-	-		Yes	Full	Full	Full	Full	n/d	n/d		Yes	Yes	-
	YO1482	Indonesia	Coffee		Yes	-	Yes	-	-	-	-		Yes	Full	Full	Full	Full	n/d	n/d		Yes	Yes	-
	YO1489	Indonesia	Coffee		Yes	-	Yes	-	-	-	-		-	-	-	-	-	-	-		Yes	Yes	-
	YO1490	Indonesia	Coffee		Yes	-	Yes	-	-	-	-		Yes	Full	Full	Full	Full	n/d	n/d		Yes	Yes	-
	YO1594	Columbia	Coffee		-	-	Yes	-	-	-	-		-	-	-	-	-	-	-		-	Yes	-
	YO1599	Columbia	Coffee		-	Yes	Yes	-	-	-	-		-	-	-	-	-	-	-		Yes	Yes	-
	YO1600	Peru	Coffee		-	-	Yes	-	-	-	-		-	-	-	-	-	-	-		-	Yes	-
	YO1604	Costa Rica	Coffee		-	-	Yes	-	-	-	-		-	-	-	-	-	-	-		-	Yes	-
	YO1605	Costa Rica	Coffee		-	-	Yes	-	-	-	-		-	-	-	-	-	-	-		-	Yes	-
	YO1608	Costa Rica	Coffee		-	-	Yes	-	-	-	-		-	-	-	-	-	-	-		-	Yes	-
	YO1610	Indonesia	Coffee		Yes	-	-	-	-	-	-		-	-	-	-	-	-	-		Yes	-	-
	YO1612	Indonesia	Coffee		Yes	-	-	-	-	-	-		-	-	-	-	-	-	-		Yes	-	-
	YO1615	USA	Coffee		Yes	-	Yes	-	Yes	-	-		-	-	-	-	-	-	-		Yes	Yes	-
	YO1619	Uganda	Coffee		Yes	-	-	-	Yes	-	-		Yes	Full	Full	Full	Full	n/d	n/d		Yes	Yes	-
	YO1620	Uganda	Coffee		-	-	Yes	-	Yes	-	-		-	-	-	-	-	-	-		-	Yes	-
	YO1621	Uganda	Coffee		-	-	-	-	Yes	-	-		Yes	Full	Full	n/d	n/d	n/d	n/d		Yes	Yes	-
	YO1622	Uganda	Coffee		-	-	-	-	Yes	-	-		Yes	Full	Full	n/d	n/d	n/d	n/d		Yes	Yes	-
	YO1660	Ivory Coast	Cacao		-	-	-	-	Yes	-	-		-	-	-	-	-	-	-		-	Yes	-
	YO1665	Ecuador	Cacao		-	-	-	Yes	-	-	-		Yes	n/d	n/d	Full	Full	n/d	n/d		-	Yes	-
	YO1705	Peru	Cacao		Yes	-	Yes	-	-	-	-		-	-	-	-	-	-	-		Yes	Yes	-
	YO1717	Columbia	Cacao		-	-	Yes	-	-	-	-		-	-	-	-	-	-	-		-	Yes	-
	YO1723	Nicaragua	Cacao		-	-	Yes	-	-	-	-		-	-	-	-	-	-	-		-	Yes	-
	YO1890	Honduras	Coffee		Yes	-	-	-	-	-	-		-	-	-	-	-	-	-		Yes	-	-
	YO1891	Honduras	Coffee		-	-	-	-	-	-	Yes		Yes	Partial	Full	n/d	n/d	n/d	n/d		Yes	-	-
