# Supplementary material for: Novel viruses of the family Partitiviridae discovered in Saccharomyces cerevisiae
Source: PLoS Pathog. 2023 Jun 7;19(6):e1011418. doi: 10.1371/journal.ppat.1011418 (PMC10281585; doi:10.1371/journal.ppat.1011418)
Supplement: S7 Table — (TSV) [file ppat.1011418.s019.tsv]

Virus name	Abbreviation	Protein	Accession number
Beet cryptic virus 1	BCV1	RdRP	EU489061
Carrot cryptic virus	CarCV	RdRP	FJ550604
Cherry chlorotic rusty spot associated partitivirus	CCRSaPV	RdRP	AJ781168
Flammulina velutipes browning virus	FvBV	RdRP	AB465308
Vicia cryptic virus	VCV	RdRP	AY751737
White clover cryptic virus 1	WCCV1	RdRP	AY705784
Chondrostereum purpureum cryptic virus 1	CpCV1	RdRP	AM999771
Heterobasidion partitivirus 1	HetPV1	RdRP	HQ541323
Heterobasidion partitivirus 3	HetPV3	RdRP	FJ816271
Rosellinia necatrix partitivirus 2	RnPV2	RdRP	AB569997
Heterobasidion partitivirus 12	HetPV12	RdRP	KF963175
Heterobasidion partitivirus 13	HetPV13	RdRP	KF963177
Heterobasidion partitivirus 15	HetPV15	RdRP	KF963186
Cannabis cryptic virus	CanCV	RdRP	JN196536
Crimson clover cryptic virus 2	CCCV2	RdRP	JX971982
Dill cryptic virus 2	DCV2	RdRP	JX971984
Hop trefoil cryptic virus 2	HTCV2	RdRP	JX971980
Primula malacoides virus 1	PmV1	RdRP	EU195326
Red clover cryptic virus 2	RCCV2	RdRP	JX971978
White clover cryptic virus 2	WCCV2	RdRP	JX971976
Atkinsonella hypoxylon virus	AhV	RdRP	L39125
Ceratocystis resinifera virus 1	CrV1	RdRP	AY603052
Fusarium poae virus 1	FpV1	RdRP	AF047013
Heterobasidion partitivirus 2	HetPV2	RdRP	HM565953
Heterobasidion partitivirus 8	HetPV8	RdRP	JX625227
Pleurotus ostreatus virus 1	PoV1	RdRP	AY533038
Rhizoctonia solani virus 717	RHsV717	RdRP	AF133290
Rosellinia necatrix partitivirus 1	RnPV1	RdRP	AB113347
Heterobasidion partitivirus 7	HetPV7	RdRP	JN606091
Cryptosporidium parvum partitivirus 1	CSpV1	RdRP	KY884720
Beet cryptic virus 2	BCV2	RdRP	HM560703
Fig cryptic virus	FCV	RdRP	FR687854
Pepper cryptic virus 1	PepCV1	RdRP	JN117276
Pepper cryptic virus 2	PepCV2	RdRP	JN117278
Aspergillus ochraceous virus	AoV	RdRP	EU118277
Discula destructiva virus 1	DdV1	RdRP	AF316992
Discula destructiva virus 2	DdV2	RdRP	AY033436
Fusarium solani virus 1	FsV1	RdRP	D55668
Gremmeniella abietina RNA virus MS1	GaRV-MS1	RdRP	AY089993
Ophiostoma partitivirus 1	OPV1	RdRP	AM087202
Penicillium stoloniferum virus F	PsV-F	RdRP	AY738336
Penicillium stoloniferum virus S	PsV-S	RdRP	AY156521
Hubei tetragnatha maxillosa virus 8	HtmV8	RdRP	NC_033313
Penicillium brasilianum partitivirus 1	PbPV1	RdRP	MK279470
Saccharomyces cerevisiae partitivirus 2-858	ScPV2-858	RdRP	OP555747
Saccharomyces cerevisiae partitivirus 1-5509	ScPV1-5509	RdRP	OP555748
Saccharomyces cerevisiae partitivirus 3-1172	ScPV3-1172	RdRP	OP555750
Saccharomyces cerevisiae partitivirus 2-1665	ScPV2-1665	RdRP	P562006
Saccharomyces cerevisiae partitivirus 1-1482	ScPV1-1482	RdRP	P561998
Saccharomyces cerevisiae partitivirus 1-1621	ScPV1-1621	RdRP	P561995
Saccharomyces cerevisiae partitivirus 2-1481	ScPV2-1481	RdRP	P562010
Saccharomyces cerevisiae partitivirus 2-1490	ScPV2-1490	RdRP	P562008
Saccharomyces cerevisiae partitivirus 2-1619	ScPV2-1619	RdRP	P562007
Saccharomyces cerevisiae partitivirus 1-1619	ScPV1-1619	RdRP	P561996
Saccharomyces cerevisiae partitivirus 1-1490	ScPV1-1490	RdRP	P561997
Saccharomyces cerevisiae partitivirus 1-1481	ScPV1-1481	RdRP	P561999
Saccharomyces cerevisiae partitivirus 2-1482	ScPV2-1482	RdRP	P562009
Saccharomyces cerevisiae partitivirus 1-1622	ScPV1-1622	RdRP	P561994
Saccharomyces cerevisiae cryspovirus 1	ScCV	RdRP	UGZ04790
Otarine picobirnavirus	OtPV1	RdRP	YP_009351841
