# Supplementary material for: Novel viruses of the family Partitiviridae discovered in Saccharomyces cerevisiae
Source: PLoS Pathog. 2023 Jun 7;19(6):e1011418. doi: 10.1371/journal.ppat.1011418 (PMC10281585; doi:10.1371/journal.ppat.1011418)
Supplement: S8 Table — (TSV) [file ppat.1011418.s020.tsv]

	Model	MolProbity score	Clash score	Ramachandran favoured	Ramachandran outliers	Rotamer outliers	Bad bonds	Bad angles	Twisted non-proline	QMEANDisCo Global
	CSpV1 RdRp, Unrelaxed	2.39	30.46	93.52%	1.62%	0.69%	116/4127	45/5581	1/21	0.60±.05
	CSpV1 RdRp, Relaxed	1.19	1.14	94.61%	0.45%	0.49%	0/4101	18/5505	3/426	0.53±.05
	ScPV1-5509 RdRp, Unrelaxed	2.76	38.36	89.25%	4.61%	1.47%	129/4482	111/6052	8/500	0.54±.05
	ScPV1-5509 RdRp, Relaxed	1.08	0.7	94.87%	1.34%	0.69%	0/4444	27/5940	2/427	0.44±.05
	ScPV2-858 RdRp, Unrelaxed	2.33	29.85	94.63%	1.86%	0.46%	107/4051	42/5468	1/462	0.58±.05
	ScPV2-858 RdRp, Relaxed	1.3	1.16	93.84%	0.91%	1.21%	0/4027	23/5398	1/416	0.52±.05
	ScPV3-1172 RdRp, Unrelaxed	2.71	39.05	90.59%	5.93%	1.38%	93/4122	68/5589	11/467	0.57±.05
	ScPV3-1172 RdRp, Relaxed	1.21	0.51	90.60%	2.52%	0.74%	0/4094	20/5507	10/415	0.49±.05
	CSpV1 Capsid, Unrelaxed	3.44	47.37	68.28%	21.72%	3.66%	91/2477	188/3359	17/270	.35±.05
	CSpV1 Capsid, Relaxed	1.58	1.28	84.05%	3.89%	1.18%	0/2451	30/3296	9/236	0.37±.05
	ScPV1-5509 Capsid, Unrelaxed	3.79	54.91	64.04%	23.66%	7.97%	102/2676	257/3636	45/300	0.40±.05
	ScPV1-5509 Capsid, Relaxed	3.14	14.24	75.18%	12.41%	7.91%	18/2653	58/3569	24/256	0.29±.05
	ScPV2-858 Capsid, Unrelaxed	3.47	54.78	76.62%	15.83%	4.30%	75/2385	129/3231	14/256	0.45±.05
	ScPV2-858 Capsid, Relaxed	2.18	2.86	84.52%	4.60%	3.80%	0/3170	26/3170	4/227	0.38±.05
	ScPV3-1172 Capsid, Unrelaxed	3.48	54.19	73.05%	17.21%	3.99%	87/2556	148/3468	41/291	0.48±.05
	ScPV3-1172 Capsid, Relaxed	1.96	1.24	83.02%	7.17%	3.56%	0/2533	32/3401	19/248	0.35±.05
