# Supplementary material for: Novel viruses of the family Partitiviridae discovered in Saccharomyces cerevisiae
Source: PLoS Pathog. 2023 Jun 7;19(6):e1011418. doi: 10.1371/journal.ppat.1011418 (PMC10281585; doi:10.1371/journal.ppat.1011418)
Supplement: S9 Table — (TSV) [file ppat.1011418.s021.tsv]

Name	Sequence	Target	Length (bp)
PRUI109	TCCCTATCCAAGTGGAGAGAGTTCG	ScPV3-1172 CA	181
PRUI110	GGTTTTCTATAACCAGGAGGATTTGAGG
PRUI111	GATCTTTCCGATCTTGAGAAATCTATGC	ScPV3-1172 RdRp	225
PRUI112	AAGCCAAATACAACTCGACAAAACG
PRUI116	ATGCTCGGAATGAGATATCAAGTGC	ScPV1-5509 CA	181
PRUI117	CAACAAGACGATACAAGGCATTCG
PRUI118	TGGCATGTAAAGGAGGTTCTGTAGC	ScPV1-5509 RdRp	197
PRUI119	AACTCGCACTGTGTTATACATCAAGAGG
PRUI164	CGAATAAACCGCGTTTAGTTTTTGC	ScPV2-858 RdRp	239
PRUI165	AAAGGCCCTTCTGATCAACTTTGG
PRUI166	CCAATGGAAGACGATCTTGACG	ScPV2-858 CA	186
PRUI167	GATAGGAGCTGGTTTTGTCTGTTCG
PRUI199	ACAGACGTTTTCACGACCTTTTAGG	ScPV1-1126 CA	226
PRUI200	TACAACGCGTTCAATTCAACATAGG
PRUI201	ATTAGAGTAAAGCATCGTGGCATCC	ScPV1-1126 RdRp	167
PRUI202	TCAAACACCAAGAAGCTATCATCTCC
PRUI203	ACGTGCCTTTTTCTGAATATCACG	ScPV2-1126 CA	194
PRUI204	CCTCCACTCTGGTAAGAAAGTTTTGG
PRUI205	ATACGAAGAGCGTTTTCAATCATGC	ScPV2-1126 RdRp	173
PRUI206	CCAATCAACTGAGTAAATGCAGAGC
NTT001	ATTCTTAGGATGGTCCGTGAATTGG	ScPV2-1126 RdRp	149
NTT002	AAAACGCTCTTCGTATCAACTGAGG
NTT003	AATTAGAGTAAAGCATCGTGGCATCC	ScPV1-1126 RdRp	73
NTT004	CGCATTAACGATAGATCCAATCAGC
NTT005	AATACCACATCTCCGACGATTAGGC	ScPV3-1172 RdRp	277
NTT006	GAAGTCATAAGCCTCGTTCAACACC
NTT009	CAGCTATGGAAGAGAAGTGGAATGC	ScPV2-815 RdRp	353
NTT010	ACACTAAACGGGGTTTGTTCTGTCC
NTT033	GGCGTCTTTTGGGGTGTAACG	HO	3628
NTT034	AACCAAACCACCGTTCAATTCC
NTT041	AGTCACATCAAGATCGTTTATGG	MAT	-
NTT042	GCACGGAATATGGGACTACTTCG	404 NTT043 ACTCCACTTCAAGTAAGAGTTTG	544
NTT106	TTCTTTGAAATATCCTTAGAAGCTGTCTCC	ScPV2-858 CA	829
NTT108	AATTTTCTCGACCAATGGAAGACG	728 NTT110 TGCTTAGCACTGCCCTAATTATTTTCC	160
NTT112	CCACAAAATGTAATTCTCTCGAAAACC	124 NTT114 CCTGGTCAATGGATACCAAAAATCC ScPV2-858 RdRp 846 NTT116 CATCTGCTACCTTCAGACACTTCAGC	126
NTT118	TCCCTAAATCAATGTATTTGGCTTGG	192 NTT132 AGATAGGAGCTGGTTTTGTCTGTTCG ScPV2-858 CA 829 NTT133 GGACGTATCCCCACTCACTTAACG	728
NTT134	TATGCGCAGAATCACACAGATCG	160 NTT135 CAGACACAATGTTTTTCGGTTCAGC	124
NTT136	TCCCCACTCACTTAACGGACTAGC	ScPV2-858 RdRp	1077
NTT137	CTTACCATCACGTTTAACGGTACGC	126 NTT138 CTTGAAACTATGACCAAGAAAGGAAACC	192
NTT152	CATAATGCAAGACCATTGTGTTTGG	ScPV1-5509 RdRp 3' ORF	378+
NTT153	TCCAAATTTTCCAACTTAGGATTAAACG	284+ NTT154 CTTTCAAGGCGGATGACCTATGG	200+
NTT155	CTTGCTCATTGAAGCCAAATGC	241 NTT156 GATGATAGCTTCTTGG	347+
NTT157	TCCGAAGGAAGAAGCTGAATTGC	ScPV3-1172 RdRp 5' ORF	337+
NTT158	CGGAATAGTGACTTTGAAATAAATCAAGC	285+ NTT159 GCAATGTCCATTTTCGATTCATCC	244+
NTT160	TTGTTAAAGAAGAATATTGGCGAGACG	156
