# Supplementary material for: Novel viruses of the family Partitiviridae discovered in Saccharomyces cerevisiae
Source: PLoS Pathog. 2023 Jun 7;19(6):e1011418. doi: 10.1371/journal.ppat.1011418 (PMC10281585; doi:10.1371/journal.ppat.1011418)
Supplement: S10 Table — (CSV) [file ppat.1011418.s022.csv]

Name	DsRNA	Accession #
ScPV2-858	1; RdRp	OP555747
ScPV2-858	2; CP	OP555746
ScPV1-5509	1; RdRp	OP555748
ScPV1-5509	2; CP	OP555749
ScPV3-1172	1; RdRp	OP555750
ScPV3-1172	2; CP	OP555751
ScPV1-1622	1; RdRp	P561994
ScPV1-1622	2; CP	P562000
ScPV1-1619	1; RdRp	P561996
ScPV1-1619	2; CP	P562002
ScPV1-1482	1; RdRp	P561998
ScPV1-1482	2; CP	P562004
ScPV1-1621	1; RdRp	P561995
ScPV1-1621	2; CP	P562001
ScPV1-1490	1; RdRp	P561997
ScPV1-1490	2; CP	P562003
ScPV1-1481	1; RdRp	P561999
ScPV1-1481	2; CP	P562005
ScPV2-1619	1; RdRp	P562007
ScPV2-1619	2; CP	P562012
ScPV2-1490	1; RdRp	P562008
ScPV2-1490	2; CP	P562013
ScPV2-1482	1; RdRp	P562009
ScPV2-1482	2; CP	P562014
ScPV2-1481	1; RdRp	P562010
ScPV2-1481	2; CP	P562015
ScPV2-1665	1; RdRp	P562006
ScPV2-1665	2; CP	P562011
