# Supplementary material for: Novel viruses of the family Partitiviridae discovered in Saccharomyces cerevisiae
Source: PLoS Pathog. 2023 Jun 7;19(6):e1011418. doi: 10.1371/journal.ppat.1011418 (PMC10281585; doi:10.1371/journal.ppat.1011418)
Supplement: S11 Table — (TSV) [file ppat.1011418.s023.tsv]

	Strain	MAT	HO	Genotype
	BJH001	MATa	ho	his3∆200	leu2∆0	met17∆0	ura3∆0	XRN1
	BY4741	MATa	ho	his3∆1	leu2∆0	met17∆0	ura3∆0	XRN1
	BY4741	MATa	ho	his3∆1	leu2∆0	met17∆0	ura3∆0	xrn1∆::KanMX
	CYC1172	MATa/α	HO/HO	HIS3/HIS3	LEU2/LEU2	MET17/MET17	URA3/URA3
	Y-5509	MATa/α	HO/HO	HIS3/HIS3	LEU2/LEU2	MET17/MET17	URA3/URA3
	YO815	MATa/α	HO/HO	HIS3/HIS3	LEU2/LEU2	MET17/MET17	URA3/URA3
	YO819	MATa/α		HIS3	LEU2	MET17	URA3
	YO820	MATa/α	HO/HO	HIS3/HIS3	LEU2/LEU2	MET17/MET17	URA3/URA3
	YO836			HIS3	LEU2	MET17	URA3
	YO858	MATa/α	HO/HO	HIS3/HIS3	LEU2/LEU2	MET17/MET17	URA3/URA3
	YO866			HIS3	LEU2	MET17	URA3
	YO1119	MATa/α		HIS3	LEU2	MET17	URA3
	YO1126	MATa/α		HIS3	LEU2	MET17	URA3
	YO1133	MATa/α		HIS3	LEU2	MET17	URA3
	YO1477	MATa/α		HIS3	LEU2	MET17	URA3
	YO1481	MATa/α		HIS3	LEU2	MET17	URA3
	YO1482	MATa/α		HIS3	LEU2	MET17	URA3
	YO1489			HIS3	LEU2	MET17	URA3
	YO1490	MATa/α		HIS3	LEU2	MET17	URA3
	YO1599	MATa/α		HIS3	LEU2	MET17	URA3
	YO1604			HIS3	LEU2	MET17	URA3
	YO1605	MATa/α		HIS3	LEU2	MET17	URA3
	YO1608	MATa/α		HIS3	LEU2	MET17	URA3
	YO1610			HIS3	LEU2	MET17	URA3
	YO1612	MATa/α		HIS3	LEU2	MET17	URA3
	YO1615	MATa/α		HIS3	LEU2	MET17	URA3
	YO1619	MATa/α		HIS3	LEU2	MET17	URA3
	YO1620			HIS3	LEU2	MET17	URA3
	YO1621	MATa/α		HIS3	LEU2	MET17	URA3
	YO1622	MATa/α		HIS3	LEU2	MET17	URA3
	YO1665	MATa/α		HIS3	LEU2	MET17	URA3
	YO1891	MATa/α		HIS3	LEU2	MET17	URA3
	YTag006	MATa/α	HO/ho::HygMX	HIS3/HIS3	LEU2/LEU2	MET17/MET17	URA3/URA3
	YTag009	MATα	ho::HygMX	HIS3	LEU2	MET17	URA3
	YTag015	MATa/α	HO/ho::HygMX	HIS3/HIS3	LEU2/LEU2	MET17/MET17	URA3/URA3
	YTag058	MATα	ho::HygMX	HIS3	LEU2	MET17	URA3
	YTag063	MATa/α	ho/ho::HygMX	HIS3/his3∆1	LEU2/leu2∆0	MET17/met17∆0	URA3/ura3∆0	XRN1/?
	YTag085	MATa	?	his3∆1	leu2∆0	MET17	ura3∆0
	YTag121	MATa/α	ho/ho::HygMX	HIS3/his3∆1	LEU2/leu2∆0	MET17/met17∆0	URA3/ura3∆0	xrn1∆::KanMX/?
	DBY7730	MATa	ho	his6	rme	met1	ura1	can1	cyh1	sst1-3	ade2
	DBY7442	MATα	ho	leu	ade	sst2	ura
